# Supplementary material for: Machine-guided path sampling to discover mechanisms of molecular self-organization
Source: Nat Comput Sci. 2023 Apr 24;3(4):334–45. doi: 10.1038/s43588-023-00428-z (PMC10766509; doi:10.1038/s43588-023-00428-z)
Supplement: Supplementary file 2 — Efficiency of ion TPS simulations: number of accepted, generated and expected transitions per Monte Carlo step for all machine learning-assisted TPS simulations on all ionic species. The difference shown in the last column is between expected and generated transitions, that is, (expected − generated)/steps. The values for the initial (final) phase were calculated over the first (last) 1,000 MC steps, the value for the full simulation is over all 100,000 MC steps. [file 43588_2023_428_MOESM2_ESM.xlsx]

## Sheet: LiCl
			--	accepts / step			transitions / step			expected / step			difference / step
			--	initial	final	full	initial	final	full	initial	final	full	initial	final	full
non ML	random uniform selection		run 1	0.13	0.098	0.1103	0.172	0.142	0.156	--	--	--	--	--	--
			run 2	0.105	0.126	0.1107	0.15	0.186	0.1569	--	--	--	--	--	--
keras	ResNet I	SF longranged I	run 1	0.178	0.274	0.2902	0.226	0.403	0.4159	0.3084	0.4087	0.4081	0.0824	0.0057	-0.0077
			run 2	0.19	0.311	0.298	0.267	0.457	0.4252	0.3197	0.409	0.4111	0.0527	-0.048	-0.0141
		SF longranged II	run 1	0.17	0.272	0.2841	0.219	0.411	0.4071	0.3243	0.4041	0.41	0.1053	-0.0069	0.0029
			run 2	0.157	0.291	0.2856	0.215	0.396	0.407	0.3405	0.4207	0.4105	0.1255	0.0247	0.0035
		SF shortranged	run 1	0.205	0.282	0.2936	0.262	0.403	0.4226	0.3365	0.4142	0.4122	0.0745	0.0112	-0.0104
			run 2	0.156	0.301	0.2946	0.23	0.456	0.425	0.295	0.4103	0.4106	0.065	-0.0457	-0.0144
	SNN	SF longranged I (base dropout 0.2)	run 1	0.164	0.293	0.2765	0.24	0.41	0.3922	0.3349	0.407	0.4128	0.0949	-0.003	0.0206
			run 2	0.123	0.267	0.2721	0.18	0.366	0.3854	0.264	0.4169	0.4122	0.084	0.0509	0.0268
		SF shortranged (base dropout 0.2)	run 1	0.112	0.319	0.2724	0.174	0.435	0.3895	0.2533	0.4166	0.4114	0.0793	-0.0184	0.0219
			run 2	0.149	0.296	0.2749	0.211	0.423	0.3897	0.339	0.4154	0.4131	0.128	-0.0076	0.0234
	ResNet II	SF longranged I	run 1	0.208	0.293	0.2924	0.261	0.426	0.4207	0.3309	0.4112	0.411	0.0699	-0.0148	-0.0097
			run 2	0.165	0.299	0.2918	0.237	0.436	0.4234	0.3046	0.421	0.4105	0.0676	-0.015	-0.0129
		SF shortranged	run 1	0.168	0.313	0.291	0.231	0.452	0.4201	0.2949	0.4092	0.4101	0.0639	-0.0428	-0.01
			run 2	0.124	0.294	0.2882	0.169	0.436	0.4195	0.2469	0.405	0.4107	0.0779	-0.031	-0.0088

## Sheet: LiI
			--	accepts / step			transitions / step			expected / step			difference / step
			--	initial	final	full	initial	final	full	initial	final	full	initial	final	full
non ML	random uniform selection		run 1	0.074	0.042	0.0707	0.107	0.06	0.1017	--	--	--	--	--	--
			run 2	0.095	0.081	0.0665	0.13	0.104	0.0953	--	--	--	--	--	--
keras	ResNet I	SF longranged I	run 1	0.119	0.218	0.2878	0.193	0.302	0.4139	0.2395	0.3848	0.4035	0.0465	0.0828	-0.0104
			run 2	0.169	0.303	0.285	0.237	0.407	0.4089	0.3016	0.4157	0.4018	0.0646	0.0087	-0.0071
		SF longranged II	run 1	0.11	0.278	0.2675	0.159	0.41	0.3835	0.287	0.3854	0.4011	0.128	-0.0246	0.0176
			run 2	0.153	0.282	0.2691	0.2	0.428	0.3824	0.3241	0.4133	0.3998	0.1241	-0.0147	0.0174
		SF shortranged	run 1	0.179	0.318	0.2925	0.236	0.441	0.4171	0.3458	0.4126	0.4064	0.1098	-0.0284	-0.0107
			run 2	0.2	0.265	0.2933	0.274	0.386	0.4161	0.3343	0.3856	0.4037	0.0603	-0.0004	-0.0125
	SNN	SF longranged I (base dropout 0.2)	run 1	0.144	0.276	0.2689	0.193	0.382	0.3781	0.282	0.4015	0.4047	0.089	0.0195	0.0266
			run 2	0.115	0.288	0.2692	0.157	0.389	0.3783	0.194	0.3899	0.4072	0.037	0.0009	0.0289
		SF shortranged (base dropout 0.2)	run 1	0.119	0.279	0.2677	0.176	0.407	0.3755	0.1704	0.4196	0.4055	-0.0056	0.0126	0.03
			run 2	0.081	0.297	0.2683	0.113	0.41	0.382	0.2034	0.4232	0.4091	0.0904	0.0132	0.0271
	ResNet II	SF longranged I	run 1	0.198	0.305	0.2932	0.267	0.419	0.4161	0.3656	0.4034	0.4036	0.0986	-0.0156	-0.0126
			run 2	0.128	0.282	0.2821	0.198	0.42	0.4067	0.3082	0.397	0.4011	0.1102	-0.023	-0.0056
		SF shortranged	run 1	0.156	0.311	0.2885	0.242	0.455	0.4112	0.3385	0.414	0.4039	0.0965	-0.041	-0.0073
			run 2	0.193	0.3	0.2895	0.255	0.431	0.4134	0.355	0.4239	0.4038	0.1	-0.0071	-0.0096

## Sheet: NaCl
			--	accepts / step			transitions / step			expected / step			difference / step
			--	initial	final	full	initial	final	full	initial	final	full	initial	final	full
non ML	random uniform selection		run 1	0.104	0.163	0.1246	0.16	0.251	0.1841	--	--	--	--	--	--
			run 2	0.102	0.148	0.1232	0.146	0.217	0.1841	--	--	--	--	--	--
keras	ResNet I	SF longranged I	run 1	0.14	0.307	0.2901	0.224	0.452	0.4135	0.3361	0.4151	0.4125	0.1121	-0.0369	-0.0011
			run 2	0.141	0.284	0.2866	0.206	0.429	0.4108	0.3204	0.4091	0.4123	0.1144	-0.0199	0.0015
		SF longranged II	run 1	0.13	0.323	0.2849	0.2	0.469	0.4081	0.2943	0.4122	0.411	0.0943	-0.0568	0.003
			run 2	0.17	0.306	0.2861	0.247	0.447	0.4072	0.3272	0.4151	0.4117	0.0802	-0.0319	0.0044
		SF shortranged	run 1	0.159	0.279	0.2842	0.211	0.408	0.4098	0.3178	0.4106	0.4113	0.1068	0.0026	0.0016
			run 2	0.178	0.292	0.2863	0.245	0.407	0.4091	0.3544	0.4158	0.4117	0.1094	0.0088	0.0026
	SNN	SF longranged I (base dropout 0.2)	run 1	0.115	0.258	0.2689	0.15	0.363	0.3777	0.1626	0.4096	0.4137	0.0126	0.0466	0.036
			run 2	0.111	0.268	0.2682	0.158	0.365	0.3725	0.2357	0.4131	0.4153	0.0777	0.0481	0.0428
		SF shortranged (base dropout 0.2)	run 1	0.131	0.229	0.2651	0.172	0.34	0.3689	0.2616	0.4203	0.4148	0.0896	0.0803	0.0458
			run 2	0.146	0.245	0.2649	0.197	0.376	0.37	0.1606	0.4145	0.4155	-0.0364	0.0385	0.0455
	ResNet II	SF longranged I	run 1	0.138	0.276	0.2934	0.195	0.42	0.4179	0.3293	0.4099	0.4094	0.1343	-0.0101	-0.0085
			run 2	0.144	0.305	0.2834	0.203	0.449	0.407	0.2779	0.3999	0.4089	0.0749	-0.0491	0.0019
		SF shortranged	run 1	0.137	0.275	0.2914	0.209	0.385	0.4192	0.3423	0.4176	0.4104	0.1333	0.0326	-0.0088
			run 2	0.159	0.286	0.2929	0.221	0.424	0.42	0.3343	0.4089	0.4114	0.1133	-0.0151	-0.0086

## Sheet: NaI
			--	accepts / step			transitions / step			expected / step			difference / step
			--	initial	final	full	initial	final	full	initial	final	full	initial	final	full
non ML	random uniform selection		run 1	0.115	0.123	0.1221	0.174	0.18	0.1812	--	--	--	--	--	--
			run 2	0.124	0.139	0.1274	0.192	0.201	0.1901	--	--	--	--	--	--
keras	ResNet I	SF longranged I	run 1	0.199	0.276	0.2764	0.265	0.42	0.4019	0.3407	0.4089	0.409	0.0757	-0.0111	0.0071
			run 2	0.189	0.326	0.2822	0.251	0.441	0.4105	0.3171	0.4172	0.4115	0.0661	-0.0238	0.001
		SF longranged II	run 1	0.167	0.289	0.2794	0.226	0.418	0.4051	0.3264	0.4138	0.4103	0.1004	-0.0042	0.0052
			run 2	0.184	0.254	0.2785	0.248	0.392	0.4032	0.3776	0.4067	0.411	0.1296	0.0147	0.0078
		SF shortranged	run 1	0.185	0.296	0.2815	0.264	0.402	0.4064	0.3685	0.4037	0.4119	0.1045	0.0017	0.0055
			run 2	0.173	0.269	0.2771	0.237	0.406	0.4013	0.3456	0.3987	0.4112	0.1086	-0.0073	0.0099
	SNN	SF longranged I (base dropout 0.2)	run 1	0.151	0.289	0.2578	0.227	0.387	0.3653	0.3306	0.4199	0.4143	0.1036	0.0329	0.049
			run 2	0.143	0.263	0.256	0.212	0.395	0.3616	0.3426	0.4104	0.4131	0.1306	0.0154	0.0515
		SF shortranged (base dropout 0.2)	run 1	0.128	0.277	0.256	0.185	0.397	0.3641	0.29	0.4227	0.4111	0.105	0.0257	0.047
			run 2	0.122	0.258	0.2601	0.175	0.399	0.3679	0.3059	0.4177	0.4133	0.1309	0.0187	0.0454
	ResNet II	SF longranged I	run 1	0.178	0.284	0.279	0.229	0.412	0.4038	0.3342	0.4111	0.4083	0.1052	-0.0009	0.0045
			run 2	0.152	0.278	0.2758	0.213	0.414	0.4008	0.3286	0.4191	0.4082	0.1156	0.0051	0.0074
		SF shortranged	run 1	0.155	0.297	0.2813	0.205	0.42	0.4048	0.3585	0.4049	0.4087	0.1535	-0.0151	0.0039
			run 2	0.173	0.301	0.2803	0.243	0.433	0.4078	0.3644	0.4163	0.4096	0.1214	-0.0167	0.0017

## Sheet: CsCl
			--	accepts / step			transitions / step			expected / step			difference / step
			--	initial	final	full	initial	final	full	initial	final	full	initial	final	full
non ML	random uniform selection		run 1	0.21	0.238	0.2347	0.333	0.347	0.3466	--	--	--	--	--	--
			run 2	0.255	0.233	0.2386	0.347	0.331	0.3478	--	--	--	--	--	--
keras	ResNet I	SF longranged I	run 1	0.225	0.255	0.2686	0.351	0.402	0.3998	0.4491	0.4135	0.4071	0.0981	0.0115	0.0073
			run 2	0.252	0.279	0.2728	0.354	0.404	0.4029	0.4425	0.4091	0.4088	0.0885	0.0051	0.0059
		SF longranged II	run 1	0.253	0.267	0.2672	0.352	0.393	0.3943	0.4368	0.4044	0.4048	0.0848	0.0114	0.0105
			run 2	0.226	0.278	0.27	0.348	0.399	0.4013	0.4361	0.4106	0.4075	0.0881	0.0116	0.0062
		SF shortranged	run 1	0.233	0.272	0.2725	0.341	0.415	0.3998	0.4451	0.414	0.4092	0.1041	-0.001	0.0094
			run 2	0.239	0.248	0.2746	0.351	0.405	0.4036	0.4147	0.4063	0.4094	0.0637	0.0013	0.0058
	SNN	SF longranged I (base dropout 0.2)	run 1	--	--	--	--	--	--	--	--	--	--	--	--
			run 2	--	--	--	--	--	--	--	--	--	--	--	--
		SF shortranged (base dropout 0.2)	run 1	0.264	0.257	0.2502	0.354	0.386	0.3678	0.3927	0.4179	0.4137	0.0387	0.0319	0.0459
			run 2	0.228	0.26	0.2544	0.34	0.383	0.3708	0.3645	0.4091	0.412	0.0245	0.0261	0.0413
	ResNet II	SF longranged I	run 1	--	--	--	--	--	--	--	--	--	--	--	--
			run 2	--	--	--	--	--	--	--	--	--	--	--	--
		SF shortranged	run 1	0.237	0.287	0.2693	0.354	0.414	0.4014	0.4713	0.4015	0.4098	0.1173	-0.0125	0.0083
			run 2	0.219	0.287	0.2719	0.334	0.443	0.4023	0.4692	0.4042	0.4087	0.1352	-0.0388	0.0064

## Sheet: CsI
			--	accepts / step			transitions / step			expected / step			difference / step
			--	initial	final	full	initial	final	full	initial	final	full	initial	final	full
non ML	random uniform selection		run 1	0.207	0.204	0.2323	0.306	0.351	0.3432	--	--	--	--	--	--
			run 2	0.216	0.251	0.2291	0.339	0.363	0.3412	--	--	--	--	--	--
keras	ResNet I	SF longranged I	run 1	0.216	0.108	0.2722	0.328	0.183	0.4028	0.4215	0.2077	0.404	0.0935	0.0247	0.0012
			run 2	0.223	0.232	0.2728	0.324	0.347	0.4032	0.4291	0.3801	0.4085	0.1051	0.0331	0.0052
		SF longranged II	run 1	0.242	0.271	0.2746	0.346	0.393	0.4058	0.4464	0.4071	0.4079	0.1004	0.0141	0.0021
			run 2	0.278	0.264	0.2698	0.373	0.406	0.4013	0.4551	0.4098	0.4081	0.0821	0.0038	0.0068
		SF shortranged	run 1	0.254	0.259	0.2713	0.365	0.384	0.4032	0.4492	0.3995	0.4073	0.0842	0.0155	0.0041
			run 2	0.188	0.279	0.2737	0.322	0.385	0.4016	0.4248	0.4095	0.4082	0.1028	0.0245	0.0065
	SNN	SF longranged I (base dropout 0.2)	run 1	--	--	--	--	--	--	--	--	--	--	--	--
			run 2	--	--	--	--	--	--	--	--	--	--	--	--
		SF shortranged (base dropout 0.2)	run 1	0.253	0.272	0.2473	0.351	0.398	0.3651	0.3912	0.4132	0.4166	0.0402	0.0152	0.0516
			run 2	0.203	0.246	0.2484	0.311	0.365	0.3629	0.2965	0.4162	0.4122	-0.0145	0.0512	0.0493
	ResNet II	SF longranged I	run 1	--	--	--	--	--	--	--	--	--	--	--	--
			run 2	--	--	--	--	--	--	--	--	--	--	--	--
		SF shortranged	run 1	0.228	0.306	0.274	0.345	0.427	0.4017	0.4745	0.4129	0.4075	0.1295	-0.0141	0.0059
			run 2	0.257	0.303	0.2713	0.347	0.431	0.4027	0.4583	0.408	0.4071	0.1113	-0.023	0.0045
