# Supplementary material for: Machine-guided path sampling to discover mechanisms of molecular self-organization
Source: Nat Comput Sci. 2023 Apr 24;3(4):334–45. doi: 10.1038/s43588-023-00428-z (PMC10766509; doi:10.1038/s43588-023-00428-z)
Supplement: Supplementary file 3 — Statistical source data for Fig. 1b–e. [file 43588_2023_428_MOESM3_ESM.zip]

Archive with 4 entries (4 files):
- Fig1_panel_b_trajectory_with_gradient_color_in_bfactor.pdb
- Fig1_panel_c.csv
- Fig1_panel_d.csv
- Fig1_panel_e.csv
