# Supplementary material for: Machine-guided path sampling to discover mechanisms of molecular self-organization
Source: Nat Comput Sci. 2023 Apr 24;3(4):334–45. doi: 10.1038/s43588-023-00428-z (PMC10766509; doi:10.1038/s43588-023-00428-z)
Supplement: Supplementary file 3 — Statistical source data for Fig. 1b–e. [file 43588_2023_428_MOESM3_ESM.zip › Fig1_panel_b_trajectory_with_gradient_color_in_bfactor.pdb]

REMARK   1 CREATED WITH MDTraj 1.9.5, 2021-02-15
CRYST1   22.349   22.349   22.349  90.00  90.00  90.00 P 1           1 
MODEL        0
ATOM      1 Li    Li A   1      10.968  10.111  11.102  1.00 12.78          Li  
TER       2       Li A   1
ATOM      3 Cl    Cl B   1      11.381  12.238  11.247  1.00  1.78          Cl  
TER       4       Cl B   1
ATOM      5  O   HOH C   1      13.175  15.579  15.041  1.00  0.08           O  
ATOM      6  H1  HOH C   1      13.032  16.522  14.956  1.00  2.07           H  
ATOM      7  H2  HOH C   1      12.296  15.208  15.115  1.00  2.07           H  
ATOM      8  O   HOH C   2      11.290  14.350  22.061  1.00  0.00           O  
ATOM      9  H1  HOH C   2      11.116  14.133  22.977  1.00  0.00           H  
ATOM     10  H2  HOH C   2      11.058  13.557  21.578  1.00  0.00           H  
ATOM     11  O   HOH C   3      20.099  16.174   5.609  1.00  0.00           O  
ATOM     12  H1  HOH C   3      20.479  16.710   4.913  1.00  0.00           H  
ATOM     13  H2  HOH C   3      19.262  15.876   5.252  1.00  0.00           H  
ATOM     14  O   HOH C   4       7.994   9.238   0.822  1.00  0.00           O  
ATOM     15  H1  HOH C   4       8.152  10.123   1.150  1.00  0.00           H  
ATOM     16  H2  HOH C   4       7.073   9.070   1.019  1.00  0.00           H  
ATOM     17  O   HOH C   5       1.891   9.050   2.638  1.00  0.00           O  
ATOM     18  H1  HOH C   5       0.982   9.278   2.444  1.00  0.00           H  
ATOM     19  H2  HOH C   5       1.895   8.093   2.678  1.00  0.00           H  
ATOM     20  O   HOH C   6       6.446  17.544  19.449  1.00  0.00           O  
ATOM     21  H1  HOH C   6       6.297  18.239  20.089  1.00  0.00           H  
ATOM     22  H2  HOH C   6       7.399  17.479  19.382  1.00  0.00           H  
ATOM     23  O   HOH C   7       4.271  20.968   4.431  1.00  0.00           O  
ATOM     24  H1  HOH C   7       4.577  20.164   4.852  1.00  0.00           H  
ATOM     25  H2  HOH C   7       3.322  20.958   4.555  1.00  0.00           H  
ATOM     26  O   HOH C   8       8.207  19.067   2.663  1.00  0.00           O  
ATOM     27  H1  HOH C   8       7.309  18.795   2.468  1.00  0.00           H  
ATOM     28  H2  HOH C   8       8.135  19.571   3.473  1.00  0.00           H  
ATOM     29  O   HOH C   9      20.503  21.313   9.546  1.00  0.00           O  
ATOM     30  H1  HOH C   9      20.485  20.954  10.433  1.00  0.00           H  
ATOM     31  H2  HOH C   9      21.397  21.637   9.436  1.00  0.00           H  
ATOM     32  O   HOH C  10       6.499  14.283   6.242  1.00  0.05           O  
ATOM     33  H1  HOH C  10       6.139  13.411   6.404  1.00  0.36           H  
ATOM     34  H2  HOH C  10       7.283  14.324   6.790  1.00  2.59           H  
ATOM     35  O   HOH C  11      17.412   1.954   9.160  1.00  0.00           O  
ATOM     36  H1  HOH C  11      18.194   2.490   9.292  1.00  0.00           H  
ATOM     37  H2  HOH C  11      16.861   2.142   9.919  1.00  0.00           H  
ATOM     38  O   HOH C  12       2.870  11.680   2.250  1.00  0.00           O  
ATOM     39  H1  HOH C  12       2.074  12.050   1.870  1.00  0.00           H  
ATOM     40  H2  HOH C  12       2.647  10.767   2.434  1.00  0.00           H  
ATOM     41  O   HOH C  13       1.366  21.255   3.681  1.00  0.00           O  
ATOM     42  H1  HOH C  13       0.596  21.252   4.249  1.00  0.00           H  
ATOM     43  H2  HOH C  13       1.197  21.956   3.051  1.00  0.00           H  
ATOM     44  O   HOH C  14      13.916  22.136  16.932  1.00  0.00           O  
ATOM     45  H1  HOH C  14      13.203  21.549  17.183  1.00  0.00           H  
ATOM     46  H2  HOH C  14      14.147  22.593  17.741  1.00  0.00           H  
ATOM     47  O   HOH C  15       9.592   6.968  19.428  1.00  0.12           O  
ATOM     48  H1  HOH C  15      10.542   7.016  19.528  1.00  0.94           H  
ATOM     49  H2  HOH C  15       9.441   6.145  18.962  1.00  0.75           H  
ATOM     50  O   HOH C  16       5.313   0.583  15.566  1.00  0.00           O  
ATOM     51  H1  HOH C  16       5.348   0.407  14.626  1.00  0.00           H  
ATOM     52  H2  HOH C  16       5.063   1.504  15.628  1.00  0.00           H  
ATOM     53  O   HOH C  17      19.042  14.461  18.695  1.00  0.00           O  
ATOM     54  H1  HOH C  17      18.153  14.476  19.051  1.00  0.00           H  
ATOM     55  H2  HOH C  17      19.088  15.234  18.133  1.00  0.00           H  
ATOM     56  O   HOH C  18       6.951  15.727   3.911  1.00  0.09           O  
ATOM     57  H1  HOH C  18       6.137  15.675   3.411  1.00  0.00           H  
ATOM     58  H2  HOH C  18       6.740  15.328   4.755  1.00  1.39           H  
ATOM     59  O   HOH C  19      20.685  21.202  12.335  1.00  0.00           O  
ATOM     60  H1  HOH C  19      21.271  20.942  13.046  1.00  0.00           H  
ATOM     61  H2  HOH C  19      19.886  20.698  12.486  1.00  0.00           H  
ATOM     62  O   HOH C  20       1.212   5.509  21.818  1.00  0.00           O  
ATOM     63  H1  HOH C  20       0.519   4.894  22.056  1.00  0.00           H  
ATOM     64  H2  HOH C  20       0.810   6.372  21.913  1.00  0.00           H  
ATOM     65  O   HOH C  21      21.216  17.347  15.086  1.00  0.00           O  
ATOM     66  H1  HOH C  21      22.063  17.785  15.172  1.00  0.00           H  
ATOM     67  H2  HOH C  21      21.023  17.383  14.149  1.00  0.00           H  
ATOM     68  O   HOH C  22       8.797   2.200   3.298  1.00  0.00           O  
ATOM     69  H1  HOH C  22       9.745   2.316   3.367  1.00  0.00           H  
ATOM     70  H2  HOH C  22       8.578   1.590   4.003  1.00  0.00           H  
ATOM     71  O   HOH C  23       7.291  13.150  20.971  1.00  0.00           O  
ATOM     72  H1  HOH C  23       7.002  14.059  21.051  1.00  0.00           H  
ATOM     73  H2  HOH C  23       6.838  12.691  21.678  1.00  0.00           H  
ATOM     74  O   HOH C  24      18.780  22.071   7.757  1.00  0.00           O  
ATOM     75  H1  HOH C  24      19.462  21.718   8.329  1.00  0.00           H  
ATOM     76  H2  HOH C  24      18.539  22.906   8.158  1.00  0.00           H  
ATOM     77  O   HOH C  25       5.440   8.149   9.655  1.00  0.20           O  
ATOM     78  H1  HOH C  25       4.731   8.351  10.266  1.00  0.39           H  
ATOM     79  H2  HOH C  25       5.502   7.194   9.666  1.00  0.23           H  
ATOM     80  O   HOH C  26       9.661   2.268  10.393  1.00  0.02           O  
ATOM     81  H1  HOH C  26       8.781   1.921  10.244  1.00  0.10           H  
ATOM     82  H2  HOH C  26      10.184   1.503  10.629  1.00  0.13           H  
ATOM     83  O   HOH C  27       4.820   4.678  18.171  1.00  0.00           O  
ATOM     84  H1  HOH C  27       3.900   4.440  18.061  1.00  0.00           H  
ATOM     85  H2  HOH C  27       4.874   5.023  19.062  1.00  0.00           H  
ATOM     86  O   HOH C  28      21.736  21.460   5.809  1.00  0.00           O  
ATOM     87  H1  HOH C  28      21.706  21.779   6.711  1.00  0.00           H  
ATOM     88  H2  HOH C  28      21.316  22.151   5.296  1.00  0.00           H  
ATOM     89  O   HOH C  29      22.131  14.549  18.800  1.00  0.00           O  
ATOM     90  H1  HOH C  29      21.614  15.287  18.477  1.00  0.00           H  
ATOM     91  H2  HOH C  29      21.833  13.801  18.282  1.00  0.00           H  
ATOM     92  O   HOH C  30      13.364   2.525   6.244  1.00  0.04           O  
ATOM     93  H1  HOH C  30      14.080   3.133   6.433  1.00  0.65           H  
ATOM     94  H2  HOH C  30      13.580   1.738   6.744  1.00  0.00           H  
ATOM     95  O   HOH C  31       0.151  11.021  19.224  1.00  0.00           O  
ATOM     96  H1  HOH C  31       0.643  10.875  18.416  1.00  0.00           H  
ATOM     97  H2  HOH C  31       0.788  11.404  19.827  1.00  0.00           H  
ATOM     98  O   HOH C  32      13.277  19.876   6.089  1.00  0.01           O  
ATOM     99  H1  HOH C  32      12.509  19.337   6.282  1.00  0.03           H  
ATOM    100  H2  HOH C  32      13.738  19.398   5.400  1.00  0.00           H  
ATOM    101  O   HOH C  33      14.558   0.217  14.400  1.00  0.00           O  
ATOM    102  H1  HOH C  33      14.965   1.049  14.155  1.00  0.00           H  
ATOM    103  H2  HOH C  33      14.296   0.338  15.313  1.00  0.00           H  
ATOM    104  O   HOH C  34       1.626   4.536  18.530  1.00  0.00           O  
ATOM    105  H1  HOH C  34       0.951   3.956  18.883  1.00  0.00           H  
ATOM    106  H2  HOH C  34       2.045   4.914  19.303  1.00  0.00           H  
ATOM    107  O   HOH C  35      12.741   7.193  15.122  1.00  0.07           O  
ATOM    108  H1  HOH C  35      11.813   7.364  15.283  1.00  0.65           H  
ATOM    109  H2  HOH C  35      12.747   6.458  14.509  1.00  0.81           H  
ATOM    110  O   HOH C  36      20.911   5.508   1.119  1.00  0.00           O  
ATOM    111  H1  HOH C  36      21.240   4.711   0.703  1.00  0.00           H  
ATOM    112  H2  HOH C  36      21.001   5.344   2.057  1.00  0.00           H  
ATOM    113  O   HOH C  37       3.548  21.685  19.832  1.00  0.00           O  
ATOM    114  H1  HOH C  37       3.767  22.594  20.036  1.00  0.00           H  
ATOM    115  H2  HOH C  37       2.748  21.742  19.311  1.00  0.00           H  
ATOM    116  O   HOH C  38       9.967  18.814  12.791  1.00  0.12           O  
ATOM    117  H1  HOH C  38      10.700  18.546  13.346  1.00  0.65           H  
ATOM    118  H2  HOH C  38       9.191  18.476  13.237  1.00  0.23           H  
ATOM    119  O   HOH C  39       0.339   4.477  12.928  1.00  0.00           O  
ATOM    120  H1  HOH C  39       0.902   3.739  13.162  1.00  0.00           H  
ATOM    121  H2  HOH C  39       0.705   5.219  13.409  1.00  0.00           H  
ATOM    122  O   HOH C  40      18.502   5.720  16.492  1.00  0.00           O  
ATOM    123  H1  HOH C  40      17.857   5.486  17.159  1.00  0.00           H  
ATOM    124  H2  HOH C  40      18.768   4.882  16.112  1.00  0.00           H  
ATOM    125  O   HOH C  41      12.189  20.034  17.735  1.00  0.00           O  
ATOM    126  H1  HOH C  41      11.931  20.550  18.498  1.00  0.00           H  
ATOM    127  H2  HOH C  41      11.364  19.811  17.305  1.00  0.00           H  
ATOM    128  O   HOH C  42      20.998   7.687   9.407  1.00  0.00           O  
ATOM    129  H1  HOH C  42      20.357   7.841   8.713  1.00  0.00           H  
ATOM    130  H2  HOH C  42      20.715   8.253  10.125  1.00  0.00           H  
ATOM    131  O   HOH C  43       5.299   9.003   1.372  1.00  0.00           O  
ATOM    132  H1  HOH C  43       4.878   9.265   2.191  1.00  0.00           H  
ATOM    133  H2  HOH C  43       4.764   9.405   0.688  1.00  0.00           H  
ATOM    134  O   HOH C  44      17.586  15.660   4.524  1.00  0.00           O  
ATOM    135  H1  HOH C  44      16.982  14.983   4.829  1.00  0.16           H  
ATOM    136  H2  HOH C  44      17.652  15.515   3.580  1.00  0.00           H  
ATOM    137  O   HOH C  45      12.477   6.382  19.803  1.00  0.00           O  
ATOM    138  H1  HOH C  45      13.291   6.867  19.665  1.00  0.06           H  
ATOM    139  H2  HOH C  45      12.502   6.129  20.726  1.00  0.00           H  
ATOM    140  O   HOH C  46      22.025  11.411   9.009  1.00  0.00           O  
ATOM    141  H1  HOH C  46      22.910  11.118   8.794  1.00  0.00           H  
ATOM    142  H2  HOH C  46      21.673  10.720   9.570  1.00  0.00           H  
ATOM    143  O   HOH C  47      21.558   2.542  19.098  1.00  0.00           O  
ATOM    144  H1  HOH C  47      21.734   2.075  18.281  1.00  0.00           H  
ATOM    145  H2  HOH C  47      20.657   2.853  19.007  1.00  0.00           H  
ATOM    146  O   HOH C  48       9.027  18.624  19.623  1.00  0.00           O  
ATOM    147  H1  HOH C  48       9.098  19.114  18.803  1.00  0.00           H  
ATOM    148  H2  HOH C  48       9.626  19.070  20.222  1.00  0.00           H  
ATOM    149  O   HOH C  49      17.034   6.535  20.115  1.00  0.00           O  
ATOM    150  H1  HOH C  49      17.724   6.937  19.587  1.00  0.00           H  
ATOM    151  H2  HOH C  49      16.301   7.147  20.057  1.00  0.00           H  
ATOM    152  O   HOH C  50       5.130  20.277  16.579  1.00  0.00           O  
ATOM    153  H1  HOH C  50       5.706  20.324  17.341  1.00  0.00           H  
ATOM    154  H2  HOH C  50       5.103  21.173  16.243  1.00  0.00           H  
ATOM    155  O   HOH C  51      15.092  21.707  19.599  1.00  0.00           O  
ATOM    156  H1  HOH C  51      14.217  21.872  19.950  1.00  0.00           H  
ATOM    157  H2  HOH C  51      15.422  20.970  20.113  1.00  0.00           H  
ATOM    158  O   HOH C  52       2.484   5.052   2.003  1.00  0.00           O  
ATOM    159  H1  HOH C  52       2.081   5.211   1.149  1.00  0.00           H  
ATOM    160  H2  HOH C  52       1.968   4.342   2.384  1.00  0.00           H  
ATOM    161  O   HOH C  53      18.054   4.731   5.608  1.00  0.00           O  
ATOM    162  H1  HOH C  53      17.562   4.759   4.787  1.00  0.00           H  
ATOM    163  H2  HOH C  53      17.603   4.072   6.136  1.00  0.00           H  
ATOM    164  O   HOH C  54       2.465   7.945  17.863  1.00  0.00           O  
ATOM    165  H1  HOH C  54       3.145   8.046  18.529  1.00  0.00           H  
ATOM    166  H2  HOH C  54       1.759   7.478  18.310  1.00  0.00           H  
ATOM    167  O   HOH C  55      13.366   6.289   0.265  1.00  0.00           O  
ATOM    168  H1  HOH C  55      13.681   7.170   0.064  1.00  0.00           H  
ATOM    169  H2  HOH C  55      12.721   6.417   0.961  1.00  0.00           H  
ATOM    170  O   HOH C  56       9.603   1.755   6.290  1.00  0.00           O  
ATOM    171  H1  HOH C  56       9.608   1.071   6.960  1.00  0.00           H  
ATOM    172  H2  HOH C  56       8.707   2.091   6.296  1.00  0.00           H  
ATOM    173  O   HOH C  57       2.180  10.364   8.747  1.00  0.17           O  
ATOM    174  H1  HOH C  57       2.503  10.881   9.485  1.00  0.19           H  
ATOM    175  H2  HOH C  57       2.107   9.474   9.092  1.00  1.62           H  
ATOM    176  O   HOH C  58       1.360   6.637   6.918  1.00  0.00           O  
ATOM    177  H1  HOH C  58       1.000   7.503   6.729  1.00  0.00           H  
ATOM    178  H2  HOH C  58       2.296   6.789   7.048  1.00  0.00           H  
ATOM    179  O   HOH C  59      11.176   0.487   1.612  1.00  0.00           O  
ATOM    180  H1  HOH C  59      10.484  -0.174   1.615  1.00  0.00           H  
ATOM    181  H2  HOH C  59      11.324   0.684   2.537  1.00  0.00           H  
ATOM    182  O   HOH C  60       2.416  19.781  16.915  1.00  0.00           O  
ATOM    183  H1  HOH C  60       2.136  20.539  17.429  1.00  0.00           H  
ATOM    184  H2  HOH C  60       3.372  19.806  16.951  1.00  0.00           H  
ATOM    185  O   HOH C  61      12.726  18.247  14.351  1.00  0.12           O  
ATOM    186  H1  HOH C  61      13.380  18.905  14.585  1.00  1.39           H  
ATOM    187  H2  HOH C  61      12.699  18.263  13.395  1.00  1.13           H  
ATOM    188  O   HOH C  62      15.233  15.808  13.099  1.00  0.21           O  
ATOM    189  H1  HOH C  62      14.545  15.820  13.763  1.00  1.26           H  
ATOM    190  H2  HOH C  62      14.825  15.395  12.338  1.00  1.33           H  
ATOM    191  O   HOH C  63      11.999  16.440   8.234  1.00  0.20           O  
ATOM    192  H1  HOH C  63      12.366  15.791   7.633  1.00  1.17           H  
ATOM    193  H2  HOH C  63      11.783  15.942   9.022  1.00  5.96           H  
ATOM    194  O   HOH C  64      13.173   6.610   4.258  1.00  0.07           O  
ATOM    195  H1  HOH C  64      13.626   6.931   5.037  1.00  0.32           H  
ATOM    196  H2  HOH C  64      13.165   5.658   4.360  1.00  0.26           H  
ATOM    197  O   HOH C  65      18.402  11.505   2.880  1.00  0.00           O  
ATOM    198  H1  HOH C  65      18.828  11.517   3.737  1.00  0.00           H  
ATOM    199  H2  HOH C  65      17.539  11.124   3.045  1.00  0.00           H  
ATOM    200  O   HOH C  66       8.293   7.613  13.481  1.00  0.42           O  
ATOM    201  H1  HOH C  66       8.345   6.691  13.735  1.00  1.33           H  
ATOM    202  H2  HOH C  66       7.399   7.872  13.703  1.00  1.13           H  
ATOM    203  O   HOH C  67      -0.093   1.950  16.263  1.00  0.00           O  
ATOM    204  H1  HOH C  67       0.667   2.081  15.696  1.00  0.00           H  
ATOM    205  H2  HOH C  67      -0.567   1.220  15.864  1.00  0.00           H  
ATOM    206  O   HOH C  68       2.644  18.282   4.073  1.00  0.00           O  
ATOM    207  H1  HOH C  68       2.164  18.988   3.639  1.00  0.00           H  
ATOM    208  H2  HOH C  68       1.972  17.785   4.538  1.00  0.00           H  
ATOM    209  O   HOH C  69      15.407   5.648  16.945  1.00  0.03           O  
ATOM    210  H1  HOH C  69      15.273   6.451  17.448  1.00  0.10           H  
ATOM    211  H2  HOH C  69      14.694   5.643  16.307  1.00  0.71           H  
ATOM    212  O   HOH C  70       2.441  14.039  18.234  1.00  0.00           O  
ATOM    213  H1  HOH C  70       1.571  14.149  18.619  1.00  0.00           H  
ATOM    214  H2  HOH C  70       3.004  14.620  18.744  1.00  0.00           H  
ATOM    215  O   HOH C  71       7.154  20.438   4.909  1.00  0.00           O  
ATOM    216  H1  HOH C  71       7.414  19.889   5.649  1.00  0.00           H  
ATOM    217  H2  HOH C  71       6.312  20.811   5.170  1.00  0.00           H  
ATOM    218  O   HOH C  72      11.869  21.817  19.858  1.00  0.00           O  
ATOM    219  H1  HOH C  72      11.610  21.097  20.432  1.00  0.00           H  
ATOM    220  H2  HOH C  72      12.269  22.460  20.443  1.00  0.00           H  
ATOM    221  O   HOH C  73       9.323   9.886  12.051  1.00  1.65           O  
ATOM    222  H1  HOH C  73       9.091   9.007  12.350  1.00  4.21           H  
ATOM    223  H2  HOH C  73       8.837  10.473  12.632  1.00 14.87           H  
ATOM    224  O   HOH C  74      21.735   9.604   1.729  1.00  0.00           O  
ATOM    225  H1  HOH C  74      21.579   9.002   1.002  1.00  0.00           H  
ATOM    226  H2  HOH C  74      20.881   9.698   2.150  1.00  0.00           H  
ATOM    227  O   HOH C  75       9.663  10.811  16.517  1.00  0.06           O  
ATOM    228  H1  HOH C  75       9.866  11.301  17.314  1.00  3.40           H  
ATOM    229  H2  HOH C  75       9.967  11.375  15.805  1.00  0.62           H  
ATOM    230  O   HOH C  76       6.395   3.756  11.980  1.00  0.06           O  
ATOM    231  H1  HOH C  76       5.864   4.310  12.552  1.00  0.68           H  
ATOM    232  H2  HOH C  76       6.771   3.098  12.564  1.00  0.39           H  
ATOM    233  O   HOH C  77      19.447  17.129   1.237  1.00  0.00           O  
ATOM    234  H1  HOH C  77      18.791  16.555   1.633  1.00  0.00           H  
ATOM    235  H2  HOH C  77      19.758  16.646   0.471  1.00  0.00           H  
ATOM    236  O   HOH C  78       9.376  21.769   8.234  1.00  0.00           O  
ATOM    237  H1  HOH C  78       8.730  21.299   7.706  1.00  0.00           H  
ATOM    238  H2  HOH C  78       9.871  21.081   8.677  1.00  0.06           H  
ATOM    239  O   HOH C  79      16.596   3.350   0.974  1.00  0.00           O  
ATOM    240  H1  HOH C  79      17.249   3.829   0.462  1.00  0.00           H  
ATOM    241  H2  HOH C  79      15.756   3.612   0.598  1.00  0.00           H  
ATOM    242  O   HOH C  80      16.430  13.080   5.673  1.00  0.16           O  
ATOM    243  H1  HOH C  80      16.670  12.217   5.336  1.00  1.04           H  
ATOM    244  H2  HOH C  80      17.239  13.422   6.054  1.00  1.49           H  
ATOM    245  O   HOH C  81      11.774   8.742  12.385  1.00  1.14           O  
ATOM    246  H1  HOH C  81      12.588   8.497  11.945  1.00  7.29           H  
ATOM    247  H2  HOH C  81      11.950   8.600  13.315  1.00 10.14           H  
ATOM    248  O   HOH C  82      18.110  10.100  12.298  1.00  0.06           O  
ATOM    249  H1  HOH C  82      17.863  11.008  12.475  1.00  1.59           H  
ATOM    250  H2  HOH C  82      18.000   9.653  13.138  1.00  0.55           H  
ATOM    251  O   HOH C  83      20.919   4.721   3.828  1.00  0.00           O  
ATOM    252  H1  HOH C  83      21.686   4.161   3.715  1.00  0.00           H  
ATOM    253  H2  HOH C  83      21.067   5.165   4.664  1.00  0.00           H  
ATOM    254  O   HOH C  84      17.579  10.454  18.337  1.00  0.00           O  
ATOM    255  H1  HOH C  84      18.435  10.418  17.911  1.00  0.00           H  
ATOM    256  H2  HOH C  84      17.716  10.035  19.187  1.00  0.00           H  
ATOM    257  O   HOH C  85      16.281   9.285  15.968  1.00  0.08           O  
ATOM    258  H1  HOH C  85      15.416   8.948  16.202  1.00  0.62           H  
ATOM    259  H2  HOH C  85      16.586   9.731  16.759  1.00  0.75           H  
ATOM    260  O   HOH C  86      14.388  22.140   4.828  1.00  0.00           O  
ATOM    261  H1  HOH C  86      14.227  23.016   5.179  1.00  0.00           H  
ATOM    262  H2  HOH C  86      13.827  21.567   5.349  1.00  0.00           H  
ATOM    263  O   HOH C  87      14.753  14.366   4.108  1.00  0.03           O  
ATOM    264  H1  HOH C  87      14.349  13.730   3.518  1.00  1.68           H  
ATOM    265  H2  HOH C  87      15.294  13.839   4.696  1.00  1.39           H  
ATOM    266  O   HOH C  88      21.128  13.359   7.432  1.00  0.00           O  
ATOM    267  H1  HOH C  88      21.337  14.175   7.886  1.00  0.00           H  
ATOM    268  H2  HOH C  88      21.260  12.677   8.091  1.00  0.00           H  
ATOM    269  O   HOH C  89       5.084   6.009  20.425  1.00  0.00           O  
ATOM    270  H1  HOH C  89       4.856   6.889  20.125  1.00  0.00           H  
ATOM    271  H2  HOH C  89       5.806   6.145  21.039  1.00  0.00           H  
ATOM    272  O   HOH C  90      14.502   5.617   6.962  1.00  0.03           O  
ATOM    273  H1  HOH C  90      15.307   5.111   7.070  1.00  0.84           H  
ATOM    274  H2  HOH C  90      14.125   5.660   7.841  1.00  0.55           H  
ATOM    275  O   HOH C  91       3.251  14.598   0.297  1.00  0.00           O  
ATOM    276  H1  HOH C  91       3.662  15.242   0.874  1.00  0.00           H  
ATOM    277  H2  HOH C  91       2.891  15.117  -0.423  1.00  0.00           H  
ATOM    278  O   HOH C  92       4.694   3.238  15.739  1.00  0.00           O  
ATOM    279  H1  HOH C  92       4.865   3.878  15.048  1.00  0.00           H  
ATOM    280  H2  HOH C  92       4.745   3.742  16.551  1.00  0.00           H  
ATOM    281  O   HOH C  93      17.563  12.127  15.207  1.00  0.10           O  
ATOM    282  H1  HOH C  93      17.471  11.267  15.618  1.00  0.78           H  
ATOM    283  H2  HOH C  93      16.693  12.521  15.278  1.00  1.65           H  
ATOM    284  O   HOH C  94      13.748   8.907  16.990  1.00  0.10           O  
ATOM    285  H1  HOH C  94      13.029   9.515  17.159  1.00  3.18           H  
ATOM    286  H2  HOH C  94      13.386   8.275  16.367  1.00  3.50           H  
ATOM    287  O   HOH C  95      22.000  13.355   4.800  1.00  0.00           O  
ATOM    288  H1  HOH C  95      21.503  13.518   5.602  1.00  0.00           H  
ATOM    289  H2  HOH C  95      22.780  12.884   5.093  1.00  0.00           H  
ATOM    290  O   HOH C  96       2.458   1.629   8.294  1.00  0.00           O  
ATOM    291  H1  HOH C  96       2.619   2.309   8.948  1.00  0.00           H  
ATOM    292  H2  HOH C  96       1.736   1.970   7.766  1.00  0.00           H  
ATOM    293  O   HOH C  97      15.686   5.095  12.218  1.00  0.07           O  
ATOM    294  H1  HOH C  97      15.557   4.746  11.336  1.00  0.49           H  
ATOM    295  H2  HOH C  97      15.804   6.036  12.089  1.00  0.23           H  
ATOM    296  O   HOH C  98       9.303  11.354   4.837  1.00  0.04           O  
ATOM    297  H1  HOH C  98       9.981  11.794   4.324  1.00  0.45           H  
ATOM    298  H2  HOH C  98       9.689  10.509   5.069  1.00  2.66           H  
ATOM    299  O   HOH C  99      14.742   9.244  13.458  1.00  0.10           O  
ATOM    300  H1  HOH C  99      14.494  10.168  13.425  1.00  3.37           H  
ATOM    301  H2  HOH C  99      15.172   9.141  14.307  1.00  1.49           H  
ATOM    302  O   HOH C 100       7.347   2.223  19.904  1.00  0.00           O  
ATOM    303  H1  HOH C 100       7.614   2.593  20.746  1.00  0.00           H  
ATOM    304  H2  HOH C 100       8.135   1.793  19.571  1.00  0.00           H  
ATOM    305  O   HOH C 101       3.341   6.575   4.256  1.00  0.00           O  
ATOM    306  H1  HOH C 101       3.167   5.869   3.634  1.00  0.00           H  
ATOM    307  H2  HOH C 101       3.782   7.249   3.738  1.00  0.00           H  
ATOM    308  O   HOH C 102       9.454   0.844  18.732  1.00  0.00           O  
ATOM    309  H1  HOH C 102      10.121   0.280  19.124  1.00  0.00           H  
ATOM    310  H2  HOH C 102       9.596   0.765  17.789  1.00  0.00           H  
ATOM    311  O   HOH C 103       7.986  19.174   7.961  1.00  0.08           O  
ATOM    312  H1  HOH C 103       8.176  18.560   7.252  1.00  0.97           H  
ATOM    313  H2  HOH C 103       8.657  18.994   8.620  1.00  1.43           H  
ATOM    314  O   HOH C 104      11.529  16.839   1.444  1.00  0.00           O  
ATOM    315  H1  HOH C 104      11.557  16.722   0.494  1.00  0.00           H  
ATOM    316  H2  HOH C 104      12.358  16.475   1.755  1.00  0.00           H  
ATOM    317  O   HOH C 105       9.534  18.816  10.095  1.00  0.10           O  
ATOM    318  H1  HOH C 105       9.448  18.564  11.014  1.00  1.30           H  
ATOM    319  H2  HOH C 105      10.478  18.888   9.952  1.00  0.10           H  
ATOM    320  O   HOH C 106       1.390  16.008   5.312  1.00  0.00           O  
ATOM    321  H1  HOH C 106       1.443  15.543   4.478  1.00  0.00           H  
ATOM    322  H2  HOH C 106       0.514  16.393   5.318  1.00  0.00           H  
ATOM    323  O   HOH C 107      18.502  13.806   7.089  1.00  0.03           O  
ATOM    324  H1  HOH C 107      18.407  13.880   8.039  1.00  1.78           H  
ATOM    325  H2  HOH C 107      19.426  13.593   6.957  1.00  0.19           H  
ATOM    326  O   HOH C 108      14.079   3.392   0.216  1.00  0.00           O  
ATOM    327  H1  HOH C 108      13.375   3.359   0.864  1.00  0.00           H  
ATOM    328  H2  HOH C 108      14.070   4.295  -0.102  1.00  0.00           H  
ATOM    329  O   HOH C 109       1.493  -0.083  17.994  1.00  0.00           O  
ATOM    330  H1  HOH C 109       1.008   0.550  17.463  1.00  0.00           H  
ATOM    331  H2  HOH C 109       0.848  -0.414  18.619  1.00  0.00           H  
ATOM    332  O   HOH C 110       6.939   6.695   4.847  1.00  0.01           O  
ATOM    333  H1  HOH C 110       6.566   5.862   5.137  1.00  0.06           H  
ATOM    334  H2  HOH C 110       6.490   7.356   5.374  1.00  0.97           H  
ATOM    335  O   HOH C 111       2.315  12.183  16.046  1.00  0.00           O  
ATOM    336  H1  HOH C 111       1.602  11.564  16.199  1.00  0.00           H  
ATOM    337  H2  HOH C 111       2.377  12.685  16.858  1.00  0.00           H  
ATOM    338  O   HOH C 112       1.478  14.204   2.921  1.00  0.00           O  
ATOM    339  H1  HOH C 112       1.316  14.368   1.992  1.00  0.00           H  
ATOM    340  H2  HOH C 112       0.750  13.647   3.197  1.00  0.00           H  
ATOM    341  O   HOH C 113       9.382  19.778  17.054  1.00  0.00           O  
ATOM    342  H1  HOH C 113       8.500  20.149  17.053  1.00  0.00           H  
ATOM    343  H2  HOH C 113       9.314  18.995  16.508  1.00  0.03           H  
ATOM    344  O   HOH C 114      21.940  21.792  15.020  1.00  0.00           O  
ATOM    345  H1  HOH C 114      22.359  20.966  14.777  1.00  0.00           H  
ATOM    346  H2  HOH C 114      21.364  21.564  15.749  1.00  0.00           H  
ATOM    347  O   HOH C 115      12.604   6.128  10.038  1.00  0.34           O  
ATOM    348  H1  HOH C 115      13.366   6.702  10.110  1.00  1.26           H  
ATOM    349  H2  HOH C 115      12.750   5.451  10.699  1.00  2.17           H  
ATOM    350  O   HOH C 116       0.313  15.018  13.823  1.00  0.00           O  
ATOM    351  H1  HOH C 116       0.302  15.735  14.457  1.00  0.00           H  
ATOM    352  H2  HOH C 116       1.148  14.575  13.976  1.00  0.00           H  
ATOM    353  O   HOH C 117       5.376  12.595   0.526  1.00  0.00           O  
ATOM    354  H1  HOH C 117       4.857  12.195   1.224  1.00  0.00           H  
ATOM    355  H2  HOH C 117       5.110  13.514   0.526  1.00  0.00           H  
ATOM    356  O   HOH C 118      10.183   7.083  10.360  1.00  0.38           O  
ATOM    357  H1  HOH C 118       9.739   6.432  10.904  1.00  3.18           H  
ATOM    358  H2  HOH C 118      11.091   6.782  10.318  1.00  2.66           H  
ATOM    359  O   HOH C 119      21.470   2.746   7.653  1.00  0.00           O  
ATOM    360  H1  HOH C 119      20.967   3.514   7.383  1.00  0.00           H  
ATOM    361  H2  HOH C 119      21.294   2.661   8.590  1.00  0.00           H  
ATOM    362  O   HOH C 120       9.605  22.379  16.143  1.00  0.00           O  
ATOM    363  H1  HOH C 120       9.597  21.486  16.486  1.00  0.00           H  
ATOM    364  H2  HOH C 120       9.229  22.303  15.266  1.00  0.00           H  
ATOM    365  O   HOH C 121      13.142   0.840  21.773  1.00  0.00           O  
ATOM    366  H1  HOH C 121      12.581   0.789  22.547  1.00  0.00           H  
ATOM    367  H2  HOH C 121      13.822   1.471  22.011  1.00  0.00           H  
ATOM    368  O   HOH C 122       8.649   4.102  21.834  1.00  0.00           O  
ATOM    369  H1  HOH C 122       8.533   5.016  21.572  1.00  0.00           H  
ATOM    370  H2  HOH C 122       9.569   4.041  22.091  1.00  0.00           H  
ATOM    371  O   HOH C 123      16.421   2.879   6.832  1.00  0.00           O  
ATOM    372  H1  HOH C 123      16.764   2.623   7.688  1.00  0.00           H  
ATOM    373  H2  HOH C 123      16.401   2.065   6.328  1.00  0.00           H  
ATOM    374  O   HOH C 124      11.603  21.631  13.449  1.00  0.00           O  
ATOM    375  H1  HOH C 124      11.939  20.748  13.608  1.00  0.06           H  
ATOM    376  H2  HOH C 124      11.831  21.813  12.537  1.00  0.00           H  
ATOM    377  O   HOH C 125      17.147  18.374  17.521  1.00  0.00           O  
ATOM    378  H1  HOH C 125      16.202  18.427  17.661  1.00  0.00           H  
ATOM    379  H2  HOH C 125      17.241  17.908  16.690  1.00  0.00           H  
ATOM    380  O   HOH C 126       5.843  20.657   1.060  1.00  0.00           O  
ATOM    381  H1  HOH C 126       5.552  20.327   1.910  1.00  0.00           H  
ATOM    382  H2  HOH C 126       5.563  21.572   1.049  1.00  0.00           H  
ATOM    383  O   HOH C 127      16.234   4.677   3.427  1.00  0.00           O  
ATOM    384  H1  HOH C 127      15.301   4.482   3.519  1.00  0.00           H  
ATOM    385  H2  HOH C 127      16.527   4.114   2.711  1.00  0.00           H  
ATOM    386  O   HOH C 128       5.740   8.312  14.440  1.00  0.26           O  
ATOM    387  H1  HOH C 128       6.161   8.668  15.222  1.00  0.87           H  
ATOM    388  H2  HOH C 128       4.863   8.695  14.444  1.00  0.45           H  
ATOM    389  O   HOH C 129      17.424  16.989  14.880  1.00  0.08           O  
ATOM    390  H1  HOH C 129      18.012  17.729  14.732  1.00  0.06           H  
ATOM    391  H2  HOH C 129      17.182  16.695  14.001  1.00  1.33           H  
ATOM    392  O   HOH C 130       1.658   4.221   6.087  1.00  0.00           O  
ATOM    393  H1  HOH C 130       1.511   5.164   6.158  1.00  0.00           H  
ATOM    394  H2  HOH C 130       1.111   3.841   6.775  1.00  0.00           H  
ATOM    395  O   HOH C 131      16.095  15.965   7.270  1.00  0.07           O  
ATOM    396  H1  HOH C 131      15.401  15.319   7.403  1.00  2.27           H  
ATOM    397  H2  HOH C 131      16.901  15.449   7.249  1.00  1.88           H  
ATOM    398  O   HOH C 132      14.168   9.249   0.363  1.00  0.00           O  
ATOM    399  H1  HOH C 132      14.867   8.722   0.750  1.00  0.00           H  
ATOM    400  H2  HOH C 132      14.590  10.077   0.134  1.00  0.00           H  
ATOM    401  O   HOH C 133       8.767   5.729   3.124  1.00  0.02           O  
ATOM    402  H1  HOH C 133       8.164   6.079   3.780  1.00  0.42           H  
ATOM    403  H2  HOH C 133       8.241   5.661   2.327  1.00  0.00           H  
ATOM    404  O   HOH C 134       0.873   3.442   3.523  1.00  0.00           O  
ATOM    405  H1  HOH C 134       1.053   2.607   3.092  1.00  0.00           H  
ATOM    406  H2  HOH C 134       1.123   3.299   4.436  1.00  0.00           H  
ATOM    407  O   HOH C 135      22.372  18.665   5.674  1.00  0.00           O  
ATOM    408  H1  HOH C 135      21.503  18.468   5.325  1.00  0.00           H  
ATOM    409  H2  HOH C 135      22.409  19.621   5.700  1.00  0.00           H  
ATOM    410  O   HOH C 136       5.099  18.384   5.790  1.00  0.00           O  
ATOM    411  H1  HOH C 136       4.247  18.092   5.467  1.00  0.00           H  
ATOM    412  H2  HOH C 136       5.387  17.683   6.375  1.00  0.00           H  
ATOM    413  O   HOH C 137      22.203  15.442  11.171  1.00  0.00           O  
ATOM    414  H1  HOH C 137      22.178  15.369  12.125  1.00  0.00           H  
ATOM    415  H2  HOH C 137      22.248  16.384  11.004  1.00  0.00           H  
ATOM    416  O   HOH C 138      18.863   7.397   1.096  1.00  0.00           O  
ATOM    417  H1  HOH C 138      19.091   7.823   1.922  1.00  0.00           H  
ATOM    418  H2  HOH C 138      19.424   6.621   1.063  1.00  0.00           H  
ATOM    419  O   HOH C 139      13.925  14.028  11.458  1.00  0.33           O  
ATOM    420  H1  HOH C 139      14.522  13.494  10.935  1.00 24.66           H  
ATOM    421  H2  HOH C 139      13.143  13.485  11.558  1.00 23.65           H  
ATOM    422  O   HOH C 140      16.887  22.300   3.450  1.00  0.00           O  
ATOM    423  H1  HOH C 140      15.951  22.233   3.635  1.00  0.00           H  
ATOM    424  H2  HOH C 140      17.312  21.912   4.215  1.00  0.00           H  
ATOM    425  O   HOH C 141      19.175  16.112  16.607  1.00  0.00           O  
ATOM    426  H1  HOH C 141      19.925  16.535  16.187  1.00  0.00           H  
ATOM    427  H2  HOH C 141      18.522  16.037  15.911  1.00  0.03           H  
ATOM    428  O   HOH C 142       5.952  17.461  16.438  1.00  0.23           O  
ATOM    429  H1  HOH C 142       5.459  18.241  16.692  1.00  0.00           H  
ATOM    430  H2  HOH C 142       5.290  16.774  16.355  1.00  0.39           H  
ATOM    431  O   HOH C 143       2.559   1.869  12.125  1.00  0.00           O  
ATOM    432  H1  HOH C 143       2.750   2.441  11.382  1.00  0.00           H  
ATOM    433  H2  HOH C 143       1.722   1.460  11.905  1.00  0.00           H  
ATOM    434  O   HOH C 144      20.175   5.045   7.105  1.00  0.00           O  
ATOM    435  H1  HOH C 144      19.408   4.891   6.555  1.00  0.00           H  
ATOM    436  H2  HOH C 144      20.289   5.996   7.098  1.00  0.00           H  
ATOM    437  O   HOH C 145       2.228  16.193  20.531  1.00  0.00           O  
ATOM    438  H1  HOH C 145       2.248  17.120  20.294  1.00  0.00           H  
ATOM    439  H2  HOH C 145       1.321  15.927  20.380  1.00  0.00           H  
ATOM    440  O   HOH C 146      18.054   1.776  12.015  1.00  0.00           O  
ATOM    441  H1  HOH C 146      17.759   0.978  11.575  1.00  0.00           H  
ATOM    442  H2  HOH C 146      18.474   1.466  12.818  1.00  0.00           H  
ATOM    443  O   HOH C 147       5.240  13.776  12.700  1.00  0.10           O  
ATOM    444  H1  HOH C 147       5.387  13.593  11.772  1.00  3.08           H  
ATOM    445  H2  HOH C 147       6.097  14.047  13.029  1.00  3.43           H  
ATOM    446  O   HOH C 148       0.341   9.561   6.477  1.00  0.00           O  
ATOM    447  H1  HOH C 148       0.919  10.062   5.901  1.00  0.00           H  
ATOM    448  H2  HOH C 148       0.611   9.808   7.362  1.00  0.00           H  
ATOM    449  O   HOH C 149      16.064  18.876   7.313  1.00  0.07           O  
ATOM    450  H1  HOH C 149      16.378  17.975   7.239  1.00  0.19           H  
ATOM    451  H2  HOH C 149      15.112  18.806   7.242  1.00  0.26           H  
ATOM    452  O   HOH C 150      11.432   6.639   2.048  1.00  0.00           O  
ATOM    453  H1  HOH C 150      11.918   6.761   2.864  1.00  0.68           H  
ATOM    454  H2  HOH C 150      10.662   6.130   2.301  1.00  0.00           H  
ATOM    455  O   HOH C 151       4.616  16.079   2.119  1.00  0.00           O  
ATOM    456  H1  HOH C 151       4.738  15.233   2.549  1.00  0.00           H  
ATOM    457  H2  HOH C 151       4.151  16.612   2.765  1.00  0.00           H  
ATOM    458  O   HOH C 152      12.304  10.174  20.801  1.00  0.00           O  
ATOM    459  H1  HOH C 152      11.737   9.449  21.062  1.00  0.00           H  
ATOM    460  H2  HOH C 152      13.187   9.805  20.817  1.00  0.00           H  
ATOM    461  O   HOH C 153      16.140  15.027  19.433  1.00  0.00           O  
ATOM    462  H1  HOH C 153      15.506  15.209  18.739  1.00  0.19           H  
ATOM    463  H2  HOH C 153      15.739  14.327  19.947  1.00  0.00           H  
ATOM    464  O   HOH C 154      19.411  21.839  20.515  1.00  0.00           O  
ATOM    465  H1  HOH C 154      18.897  21.238  21.056  1.00  0.00           H  
ATOM    466  H2  HOH C 154      19.171  21.617  19.616  1.00  0.00           H  
ATOM    467  O   HOH C 155      17.737  12.683  12.529  1.00  0.25           O  
ATOM    468  H1  HOH C 155      18.557  13.151  12.374  1.00  0.55           H  
ATOM    469  H2  HOH C 155      17.755  12.469  13.462  1.00  1.46           H  
ATOM    470  O   HOH C 156      21.956   7.783  21.850  1.00  0.00           O  
ATOM    471  H1  HOH C 156      21.836   7.991  20.923  1.00  0.00           H  
ATOM    472  H2  HOH C 156      21.158   7.315  22.096  1.00  0.00           H  
ATOM    473  O   HOH C 157      21.715  18.621  21.104  1.00  0.00           O  
ATOM    474  H1  HOH C 157      21.139  17.870  21.250  1.00  0.00           H  
ATOM    475  H2  HOH C 157      21.598  19.168  21.881  1.00  0.00           H  
ATOM    476  O   HOH C 158       7.549  11.210  13.646  1.00  0.44           O  
ATOM    477  H1  HOH C 158       6.839  10.994  13.041  1.00  4.41           H  
ATOM    478  H2  HOH C 158       7.109  11.594  14.405  1.00  1.62           H  
ATOM    479  O   HOH C 159       0.632  10.235  16.569  1.00  0.00           O  
ATOM    480  H1  HOH C 159      -0.031   9.847  15.998  1.00  0.00           H  
ATOM    481  H2  HOH C 159       1.265   9.532  16.715  1.00  0.00           H  
ATOM    482  O   HOH C 160       7.932  22.230  10.569  1.00  0.00           O  
ATOM    483  H1  HOH C 160       8.632  22.122   9.925  1.00  0.00           H  
ATOM    484  H2  HOH C 160       7.202  21.721  10.218  1.00  0.00           H  
ATOM    485  O   HOH C 161       5.722  21.208   9.115  1.00  0.00           O  
ATOM    486  H1  HOH C 161       5.433  22.066   8.807  1.00  0.00           H  
ATOM    487  H2  HOH C 161       5.409  20.596   8.448  1.00  0.00           H  
ATOM    488  O   HOH C 162      18.078   9.135  21.010  1.00  0.00           O  
ATOM    489  H1  HOH C 162      17.914   8.449  21.658  1.00  0.00           H  
ATOM    490  H2  HOH C 162      18.673   9.742  21.449  1.00  0.00           H  
ATOM    491  O   HOH C 163       7.235   3.810   1.819  1.00  0.00           O  
ATOM    492  H1  HOH C 163       7.485   3.924   0.902  1.00  0.00           H  
ATOM    493  H2  HOH C 163       7.922   3.254   2.188  1.00  0.00           H  
ATOM    494  O   HOH C 164      15.168  11.837  22.142  1.00  0.00           O  
ATOM    495  H1  HOH C 164      14.900  12.756  22.150  1.00  0.00           H  
ATOM    496  H2  HOH C 164      15.046  11.559  21.234  1.00  0.00           H  
ATOM    497  O   HOH C 165      15.503  19.345  12.341  1.00  0.09           O  
ATOM    498  H1  HOH C 165      15.717  18.429  12.164  1.00  1.33           H  
ATOM    499  H2  HOH C 165      15.362  19.380  13.287  1.00  0.45           H  
ATOM    500  O   HOH C 166      15.932  22.060  11.533  1.00  0.00           O  
ATOM    501  H1  HOH C 166      15.637  21.201  11.836  1.00  0.00           H  
ATOM    502  H2  HOH C 166      16.020  21.963  10.585  1.00  0.00           H  
ATOM    503  O   HOH C 167       7.149   9.279  16.356  1.00  0.24           O  
ATOM    504  H1  HOH C 167       8.041   9.606  16.237  1.00  3.89           H  
ATOM    505  H2  HOH C 167       7.259   8.449  16.820  1.00  0.39           H  
ATOM    506  O   HOH C 168      17.466  15.212   1.698  1.00  0.00           O  
ATOM    507  H1  HOH C 168      17.303  14.366   1.281  1.00  0.00           H  
ATOM    508  H2  HOH C 168      16.594  15.551   1.901  1.00  0.00           H  
ATOM    509  O   HOH C 169       2.371   6.899  14.388  1.00  0.00           O  
ATOM    510  H1  HOH C 169       2.513   7.689  14.910  1.00  0.00           H  
ATOM    511  H2  HOH C 169       1.869   6.320  14.962  1.00  0.00           H  
ATOM    512  O   HOH C 170      12.193  11.797   4.898  1.00  0.04           O  
ATOM    513  H1  HOH C 170      12.222  11.131   4.211  1.00  0.26           H  
ATOM    514  H2  HOH C 170      12.064  12.621   4.428  1.00  1.10           H  
ATOM    515  O   HOH C 171      10.475   8.469   0.301  1.00  0.00           O  
ATOM    516  H1  HOH C 171       9.587   8.622   0.625  1.00  0.00           H  
ATOM    517  H2  HOH C 171      10.758   7.671   0.747  1.00  0.00           H  
ATOM    518  O   HOH C 172       8.241   5.288  15.162  1.00  0.06           O  
ATOM    519  H1  HOH C 172       7.899   4.411  15.334  1.00  0.65           H  
ATOM    520  H2  HOH C 172       8.309   5.694  16.026  1.00  0.75           H  
ATOM    521  O   HOH C 173      11.984  10.969   1.157  1.00  0.00           O  
ATOM    522  H1  HOH C 173      12.745  10.661   0.664  1.00  0.00           H  
ATOM    523  H2  HOH C 173      11.267  10.404   0.871  1.00  0.00           H  
ATOM    524  O   HOH C 174       2.166  18.671  20.048  1.00  0.00           O  
ATOM    525  H1  HOH C 174       2.438  19.552  20.305  1.00  0.00           H  
ATOM    526  H2  HOH C 174       1.227  18.647  20.232  1.00  0.00           H  
ATOM    527  O   HOH C 175       2.564  17.100   9.112  1.00  0.00           O  
ATOM    528  H1  HOH C 175       2.407  16.157   9.158  1.00  0.00           H  
ATOM    529  H2  HOH C 175       3.506  17.179   8.958  1.00  0.00           H  
ATOM    530  O   HOH C 176       6.236   9.993   7.504  1.00  0.05           O  
ATOM    531  H1  HOH C 176       6.306   9.409   8.260  1.00  2.24           H  
ATOM    532  H2  HOH C 176       5.838  10.791   7.853  1.00  3.79           H  
ATOM    533  O   HOH C 177      18.024   2.837  15.575  1.00  0.00           O  
ATOM    534  H1  HOH C 177      18.443   2.141  15.068  1.00  0.00           H  
ATOM    535  H2  HOH C 177      17.295   3.128  15.026  1.00  0.00           H  
ATOM    536  O   HOH C 178       5.425  20.439  13.825  1.00  0.00           O  
ATOM    537  H1  HOH C 178       5.284  20.210  14.743  1.00  0.00           H  
ATOM    538  H2  HOH C 178       5.082  21.330  13.745  1.00  0.00           H  
ATOM    539  O   HOH C 179       1.340  14.675   9.038  1.00  0.00           O  
ATOM    540  H1  HOH C 179       2.142  14.373   9.464  1.00  0.00           H  
ATOM    541  H2  HOH C 179       0.719  14.799   9.756  1.00  0.00           H  
ATOM    542  O   HOH C 180      12.476  17.341  11.835  1.00  0.33           O  
ATOM    543  H1  HOH C 180      11.739  16.827  11.503  1.00  1.33           H  
ATOM    544  H2  HOH C 180      13.073  17.412  11.091  1.00  1.13           H  
ATOM    545  O   HOH C 181      14.795   2.197  11.465  1.00  0.06           O  
ATOM    546  H1  HOH C 181      15.094   1.290  11.534  1.00  0.00           H  
ATOM    547  H2  HOH C 181      14.996   2.581  12.319  1.00  0.10           H  
ATOM    548  O   HOH C 182       4.009   8.659  19.818  1.00  0.00           O  
ATOM    549  H1  HOH C 182       3.488   9.078  20.503  1.00  0.00           H  
ATOM    550  H2  HOH C 182       4.882   9.039  19.915  1.00  0.00           H  
ATOM    551  O   HOH C 183      14.259   7.994  11.264  1.00  0.16           O  
ATOM    552  H1  HOH C 183      14.372   8.414  12.116  1.00 11.73           H  
ATOM    553  H2  HOH C 183      15.040   8.241  10.769  1.00  2.37           H  
ATOM    554  O   HOH C 184      13.383  18.387  21.770  1.00  0.00           O  
ATOM    555  H1  HOH C 184      14.123  18.947  22.005  1.00  0.00           H  
ATOM    556  H2  HOH C 184      13.658  17.954  20.962  1.00  0.00           H  
ATOM    557  O   HOH C 185      17.962  20.680   5.564  1.00  0.00           O  
ATOM    558  H1  HOH C 185      17.317  20.027   5.837  1.00  0.00           H  
ATOM    559  H2  HOH C 185      18.241  21.096   6.380  1.00  0.00           H  
ATOM    560  O   HOH C 186       0.817  18.930   8.406  1.00  0.00           O  
ATOM    561  H1  HOH C 186       0.506  18.866   7.502  1.00  0.00           H  
ATOM    562  H2  HOH C 186       1.522  18.285   8.463  1.00  0.00           H  
ATOM    563  O   HOH C 187      18.079  19.677  21.883  1.00  0.00           O  
ATOM    564  H1  HOH C 187      17.846  18.845  21.472  1.00  0.00           H  
ATOM    565  H2  HOH C 187      18.333  19.441  22.775  1.00  0.00           H  
ATOM    566  O   HOH C 188      15.554  13.920  15.051  1.00  0.20           O  
ATOM    567  H1  HOH C 188      15.783  14.740  14.614  1.00  1.94           H  
ATOM    568  H2  HOH C 188      14.942  14.179  15.741  1.00  2.53           H  
ATOM    569  O   HOH C 189       3.366   3.863  20.788  1.00  0.00           O  
ATOM    570  H1  HOH C 189       3.996   4.583  20.805  1.00  0.00           H  
ATOM    571  H2  HOH C 189       2.581   4.221  21.204  1.00  0.00           H  
ATOM    572  O   HOH C 190       7.315  18.196  14.188  1.00  0.14           O  
ATOM    573  H1  HOH C 190       6.834  18.093  15.009  1.00  0.65           H  
ATOM    574  H2  HOH C 190       6.856  18.898  13.728  1.00  0.45           H  
ATOM    575  O   HOH C 191      12.428   3.739  11.587  1.00  0.09           O  
ATOM    576  H1  HOH C 191      13.268   3.290  11.497  1.00  0.97           H  
ATOM    577  H2  HOH C 191      12.056   3.392  12.398  1.00  1.17           H  
ATOM    578  O   HOH C 192       2.826  13.977  14.137  1.00  0.04           O  
ATOM    579  H1  HOH C 192       2.842  13.203  14.701  1.00  0.03           H  
ATOM    580  H2  HOH C 192       3.652  13.940  13.655  1.00  0.84           H  
ATOM    581  O   HOH C 193      17.162  10.213   6.005  1.00  0.14           O  
ATOM    582  H1  HOH C 193      16.930  10.323   6.927  1.00  0.49           H  
ATOM    583  H2  HOH C 193      16.540   9.563   5.677  1.00  0.75           H  
ATOM    584  O   HOH C 194       5.862  11.575  15.866  1.00  0.07           O  
ATOM    585  H1  HOH C 194       5.930  12.301  16.486  1.00  0.94           H  
ATOM    586  H2  HOH C 194       6.041  10.794  16.390  1.00  0.81           H  
ATOM    587  O   HOH C 195      17.433  17.341  20.205  1.00  0.00           O  
ATOM    588  H1  HOH C 195      17.556  17.805  19.377  1.00  0.00           H  
ATOM    589  H2  HOH C 195      16.858  16.608  19.986  1.00  0.00           H  
ATOM    590  O   HOH C 196      10.479   4.183   4.585  1.00  0.06           O  
ATOM    591  H1  HOH C 196      10.050   3.521   5.127  1.00  0.65           H  
ATOM    592  H2  HOH C 196       9.762   4.622   4.129  1.00  0.71           H  
ATOM    593  O   HOH C 197      20.674  21.522  17.371  1.00  0.00           O  
ATOM    594  H1  HOH C 197      20.922  20.684  17.759  1.00  0.00           H  
ATOM    595  H2  HOH C 197      20.012  21.876  17.966  1.00  0.00           H  
ATOM    596  O   HOH C 198       4.850  15.423  19.139  1.00  0.00           O  
ATOM    597  H1  HOH C 198       4.269  15.696  19.850  1.00  0.00           H  
ATOM    598  H2  HOH C 198       5.478  16.140  19.053  1.00  0.00           H  
ATOM    599  O   HOH C 199       6.011   4.442   7.630  1.00  0.01           O  
ATOM    600  H1  HOH C 199       6.824   4.932   7.501  1.00  0.32           H  
ATOM    601  H2  HOH C 199       5.546   4.524   6.797  1.00  0.45           H  
ATOM    602  O   HOH C 200      14.088  14.273   7.474  1.00  0.11           O  
ATOM    603  H1  HOH C 200      14.550  13.590   6.987  1.00  3.08           H  
ATOM    604  H2  HOH C 200      13.292  13.847   7.790  1.00  3.08           H  
ATOM    605  O   HOH C 201      15.177   8.181   6.226  1.00  0.16           O  
ATOM    606  H1  HOH C 201      14.946   7.300   6.521  1.00  0.42           H  
ATOM    607  H2  HOH C 201      14.496   8.744   6.595  1.00  3.11           H  
ATOM    608  O   HOH C 202      14.498  18.181  17.203  1.00  0.01           O  
ATOM    609  H1  HOH C 202      13.979  17.570  16.679  1.00  1.04           H  
ATOM    610  H2  HOH C 202      13.865  18.830  17.511  1.00  0.00           H  
ATOM    611  O   HOH C 203       6.676  16.098   9.322  1.00  0.19           O  
ATOM    612  H1  HOH C 203       6.720  15.338   9.901  1.00  2.56           H  
ATOM    613  H2  HOH C 203       7.527  16.116   8.883  1.00  2.82           H  
ATOM    614  O   HOH C 204      10.744   4.386   8.725  1.00  0.13           O  
ATOM    615  H1  HOH C 204      10.433   3.585   9.148  1.00  1.81           H  
ATOM    616  H2  HOH C 204      11.164   4.881   9.428  1.00  1.59           H  
ATOM    617  O   HOH C 205      20.566   7.787   6.094  1.00  0.00           O  
ATOM    618  H1  HOH C 205      20.145   7.978   5.256  1.00  0.00           H  
ATOM    619  H2  HOH C 205      21.396   8.264   6.059  1.00  0.00           H  
ATOM    620  O   HOH C 206       3.516   8.397  11.422  1.00  0.08           O  
ATOM    621  H1  HOH C 206       3.377   7.777  12.138  1.00  0.94           H  
ATOM    622  H2  HOH C 206       2.678   8.849  11.330  1.00  0.39           H  
ATOM    623  O   HOH C 207      20.773  10.672  21.123  1.00  0.00           O  
ATOM    624  H1  HOH C 207      21.412  10.472  20.440  1.00  0.00           H  
ATOM    625  H2  HOH C 207      20.713  11.628  21.123  1.00  0.00           H  
ATOM    626  O   HOH C 208      18.439  19.518  11.867  1.00  0.00           O  
ATOM    627  H1  HOH C 208      17.543  19.386  12.178  1.00  0.00           H  
ATOM    628  H2  HOH C 208      18.343  19.701  10.932  1.00  0.00           H  
ATOM    629  O   HOH C 209      21.087   6.619  16.827  1.00  0.00           O  
ATOM    630  H1  HOH C 209      21.755   6.084  16.399  1.00  0.00           H  
ATOM    631  H2  HOH C 209      20.309   6.516  16.279  1.00  0.00           H  
ATOM    632  O   HOH C 210       7.437  16.205  12.208  1.00  0.14           O  
ATOM    633  H1  HOH C 210       7.826  16.438  13.051  1.00  2.24           H  
ATOM    634  H2  HOH C 210       7.260  17.045  11.784  1.00  3.01           H  
ATOM    635  O   HOH C 211      11.910  16.731  19.603  1.00  0.00           O  
ATOM    636  H1  HOH C 211      12.210  16.607  20.503  1.00  0.00           H  
ATOM    637  H2  HOH C 211      11.470  17.581  19.611  1.00  0.00           H  
ATOM    638  O   HOH C 212       4.646  16.400   7.722  1.00  0.05           O  
ATOM    639  H1  HOH C 212       4.591  15.524   7.340  1.00  1.94           H  
ATOM    640  H2  HOH C 212       5.390  16.354   8.322  1.00  1.78           H  
ATOM    641  O   HOH C 213       4.089  16.995  11.640  1.00  0.04           O  
ATOM    642  H1  HOH C 213       4.427  16.583  12.435  1.00  1.30           H  
ATOM    643  H2  HOH C 213       4.796  17.572  11.350  1.00  0.36           H  
ATOM    644  O   HOH C 214      15.074  19.910  14.990  1.00  0.04           O  
ATOM    645  H1  HOH C 214      14.928  20.848  14.863  1.00  0.00           H  
ATOM    646  H2  HOH C 214      15.017  19.784  15.937  1.00  0.00           H  
ATOM    647  O   HOH C 215       1.988  21.657  21.982  1.00  0.00           O  
ATOM    648  H1  HOH C 215       2.624  21.630  21.268  1.00  0.00           H  
ATOM    649  H2  HOH C 215       1.160  21.881  21.558  1.00  0.00           H  
ATOM    650  O   HOH C 216       3.990  15.275  16.230  1.00  0.01           O  
ATOM    651  H1  HOH C 216       3.639  14.916  15.415  1.00  0.29           H  
ATOM    652  H2  HOH C 216       3.572  14.759  16.920  1.00  0.00           H  
ATOM    653  O   HOH C 217      13.617   3.749   3.770  1.00  0.00           O  
ATOM    654  H1  HOH C 217      13.036   3.316   3.145  1.00  0.00           H  
ATOM    655  H2  HOH C 217      13.291   3.478   4.628  1.00  0.00           H  
ATOM    656  O   HOH C 218      19.481   8.765   3.460  1.00  0.00           O  
ATOM    657  H1  HOH C 218      19.596   9.608   3.899  1.00  0.00           H  
ATOM    658  H2  HOH C 218      18.670   8.412   3.826  1.00  0.00           H  
ATOM    659  O   HOH C 219       3.114   9.812  22.079  1.00  0.00           O  
ATOM    660  H1  HOH C 219       2.727  10.614  21.728  1.00  0.00           H  
ATOM    661  H2  HOH C 219       2.456   9.473  22.685  1.00  0.00           H  
ATOM    662  O   HOH C 220       7.584   6.834  21.671  1.00  0.00           O  
ATOM    663  H1  HOH C 220       8.263   7.070  21.039  1.00  0.00           H  
ATOM    664  H2  HOH C 220       7.558   7.571  22.282  1.00  0.00           H  
ATOM    665  O   HOH C 221      14.733  17.389   5.175  1.00  0.09           O  
ATOM    666  H1  HOH C 221      15.582  17.502   4.747  1.00  0.03           H  
ATOM    667  H2  HOH C 221      14.778  16.517   5.568  1.00  2.01           H  
ATOM    668  O   HOH C 222      15.273  20.256  -0.023  1.00  0.00           O  
ATOM    669  H1  HOH C 222      14.867  20.525   0.802  1.00  0.00           H  
ATOM    670  H2  HOH C 222      16.208  20.202   0.176  1.00  0.00           H  
ATOM    671  O   HOH C 223       6.735  11.906   3.582  1.00  0.04           O  
ATOM    672  H1  HOH C 223       7.143  12.135   2.747  1.00  0.13           H  
ATOM    673  H2  HOH C 223       7.455  11.921   4.213  1.00  0.42           H  
ATOM    674  O   HOH C 224       2.575  13.809   6.636  1.00  0.00           O  
ATOM    675  H1  HOH C 224       2.367  14.577   6.104  1.00  0.00           H  
ATOM    676  H2  HOH C 224       1.822  13.710   7.219  1.00  0.00           H  
ATOM    677  O   HOH C 225       2.072  12.084  20.970  1.00  0.00           O  
ATOM    678  H1  HOH C 225       1.822  12.554  21.765  1.00  0.00           H  
ATOM    679  H2  HOH C 225       2.783  12.604  20.596  1.00  0.00           H  
ATOM    680  O   HOH C 226       4.786   1.577  20.787  1.00  0.00           O  
ATOM    681  H1  HOH C 226       4.274   2.385  20.795  1.00  0.00           H  
ATOM    682  H2  HOH C 226       5.652   1.844  20.479  1.00  0.00           H  
ATOM    683  O   HOH C 227      10.596  14.045   3.976  1.00  0.12           O  
ATOM    684  H1  HOH C 227       9.738  14.463   3.901  1.00  1.20           H  
ATOM    685  H2  HOH C 227      11.173  14.737   4.299  1.00  0.55           H  
ATOM    686  O   HOH C 228       4.686   0.449   6.979  1.00  0.00           O  
ATOM    687  H1  HOH C 228       3.987   0.710   7.578  1.00  0.00           H  
ATOM    688  H2  HOH C 228       4.245   0.313   6.141  1.00  0.00           H  
ATOM    689  O   HOH C 229      18.185   8.003  14.613  1.00  0.05           O  
ATOM    690  H1  HOH C 229      17.537   8.369  15.215  1.00  0.19           H  
ATOM    691  H2  HOH C 229      18.504   7.215  15.054  1.00  0.78           H  
ATOM    692  O   HOH C 230      10.850   2.843  20.685  1.00  0.00           O  
ATOM    693  H1  HOH C 230      11.469   2.158  20.429  1.00  0.00           H  
ATOM    694  H2  HOH C 230      10.270   2.936  19.929  1.00  0.00           H  
ATOM    695  O   HOH C 231       8.665  12.861   9.779  1.00  0.68           O  
ATOM    696  H1  HOH C 231       9.114  12.486  10.536  1.00  1.72           H  
ATOM    697  H2  HOH C 231       8.885  12.275   9.055  1.00  9.20           H  
ATOM    698  O   HOH C 232       8.556  22.182  13.322  1.00  0.00           O  
ATOM    699  H1  HOH C 232       8.206  21.990  12.452  1.00  0.00           H  
ATOM    700  H2  HOH C 232       9.406  21.743  13.341  1.00  0.00           H  
ATOM    701  O   HOH C 233      21.262   0.493   2.890  1.00  0.00           O  
ATOM    702  H1  HOH C 233      21.154   0.737   1.971  1.00  0.00           H  
ATOM    703  H2  HOH C 233      20.563   0.962   3.347  1.00  0.00           H  
ATOM    704  O   HOH C 234      15.684  12.066  10.937  1.00  0.40           O  
ATOM    705  H1  HOH C 234      15.050  11.781  11.595  1.00 11.34           H  
ATOM    706  H2  HOH C 234      16.468  12.288  11.439  1.00  0.52           H  
ATOM    707  O   HOH C 235      20.199  13.643  11.781  1.00  0.01           O  
ATOM    708  H1  HOH C 235      20.638  12.941  12.261  1.00  0.03           H  
ATOM    709  H2  HOH C 235      20.912  14.181  11.438  1.00  0.00           H  
ATOM    710  O   HOH C 236      19.683  10.809   5.292  1.00  0.00           O  
ATOM    711  H1  HOH C 236      18.883  10.610   5.779  1.00  0.00           H  
ATOM    712  H2  HOH C 236      20.389  10.667   5.922  1.00  0.00           H  
ATOM    713  O   HOH C 237      22.682   5.175   9.747  1.00  0.00           O  
ATOM    714  H1  HOH C 237      22.197   4.915  10.530  1.00  0.00           H  
ATOM    715  H2  HOH C 237      22.084   5.756   9.276  1.00  0.00           H  
ATOM    716  O   HOH C 238       0.271   0.651  11.215  1.00  0.00           O  
ATOM    717  H1  HOH C 238      -0.407   0.118  11.630  1.00  0.00           H  
ATOM    718  H2  HOH C 238       0.540   0.143  10.449  1.00  0.00           H  
ATOM    719  O   HOH C 239      16.127   7.711   1.062  1.00  0.00           O  
ATOM    720  H1  HOH C 239      17.080   7.802   1.076  1.00  0.00           H  
ATOM    721  H2  HOH C 239      15.965   6.834   1.411  1.00  0.00           H  
ATOM    722  O   HOH C 240       7.753   2.363  13.716  1.00  0.07           O  
ATOM    723  H1  HOH C 240       8.658   2.589  13.928  1.00  0.32           H  
ATOM    724  H2  HOH C 240       7.754   1.408  13.648  1.00  0.00           H  
ATOM    725  O   HOH C 241       0.880  17.454  17.215  1.00  0.00           O  
ATOM    726  H1  HOH C 241       1.529  16.752  17.253  1.00  0.00           H  
ATOM    727  H2  HOH C 241       1.395  18.251  17.084  1.00  0.00           H  
ATOM    728  O   HOH C 242       0.798  19.285  14.583  1.00  0.00           O  
ATOM    729  H1  HOH C 242       1.389  19.220  13.833  1.00  0.00           H  
ATOM    730  H2  HOH C 242       1.378  19.404  15.336  1.00  0.00           H  
ATOM    731  O   HOH C 243      20.881   8.039  19.445  1.00  0.00           O  
ATOM    732  H1  HOH C 243      20.052   8.385  19.115  1.00  0.00           H  
ATOM    733  H2  HOH C 243      21.173   7.428  18.769  1.00  0.00           H  
ATOM    734  O   HOH C 244       8.938  15.186   7.931  1.00  0.07           O  
ATOM    735  H1  HOH C 244       9.775  15.112   7.471  1.00  2.11           H  
ATOM    736  H2  HOH C 244       8.990  14.536   8.631  1.00  4.76           H  
ATOM    737  O   HOH C 245      17.632  19.899   2.354  1.00  0.00           O  
ATOM    738  H1  HOH C 245      18.508  19.930   2.737  1.00  0.00           H  
ATOM    739  H2  HOH C 245      17.263  20.765   2.529  1.00  0.00           H  
ATOM    740  O   HOH C 246      22.242   0.319  20.275  1.00  0.00           O  
ATOM    741  H1  HOH C 246      21.423  -0.035  20.621  1.00  0.00           H  
ATOM    742  H2  HOH C 246      21.987   1.133  19.840  1.00  0.00           H  
ATOM    743  O   HOH C 247       4.539  13.533   3.167  1.00  0.00           O  
ATOM    744  H1  HOH C 247       3.756  13.076   2.860  1.00  0.00           H  
ATOM    745  H2  HOH C 247       5.076  12.848   3.565  1.00  0.00           H  
ATOM    746  O   HOH C 248      21.247  12.036  13.673  1.00  0.00           O  
ATOM    747  H1  HOH C 248      22.017  12.561  13.891  1.00  0.00           H  
ATOM    748  H2  HOH C 248      21.377  11.212  14.142  1.00  0.00           H  
ATOM    749  O   HOH C 249      22.012  18.124  10.711  1.00  0.00           O  
ATOM    750  H1  HOH C 249      22.824  18.465  11.087  1.00  0.00           H  
ATOM    751  H2  HOH C 249      22.106  18.266   9.769  1.00  0.00           H  
ATOM    752  O   HOH C 250      10.111  13.255  18.004  1.00  0.11           O  
ATOM    753  H1  HOH C 250       9.704  13.977  17.527  1.00  2.07           H  
ATOM    754  H2  HOH C 250       9.685  13.261  18.861  1.00  1.13           H  
ATOM    755  O   HOH C 251       9.152   4.780  11.648  1.00  0.21           O  
ATOM    756  H1  HOH C 251       8.206   4.638  11.646  1.00  1.39           H  
ATOM    757  H2  HOH C 251       9.498   4.099  11.070  1.00  1.85           H  
ATOM    758  O   HOH C 252       4.660   3.315   2.487  1.00  0.00           O  
ATOM    759  H1  HOH C 252       4.224   4.134   2.249  1.00  0.00           H  
ATOM    760  H2  HOH C 252       5.594   3.510   2.412  1.00  0.00           H  
ATOM    761  O   HOH C 253       4.642  12.327   7.635  1.00  0.05           O  
ATOM    762  H1  HOH C 253       3.987  11.775   8.061  1.00  0.39           H  
ATOM    763  H2  HOH C 253       4.142  13.058   7.272  1.00  0.39           H  
ATOM    764  O   HOH C 254      10.260   8.172  15.307  1.00  0.16           O  
ATOM    765  H1  HOH C 254       9.469   7.958  14.813  1.00  0.52           H  
ATOM    766  H2  HOH C 254      10.063   9.011  15.725  1.00  1.20           H  
ATOM    767  O   HOH C 255       1.001   5.212  16.121  1.00  0.00           O  
ATOM    768  H1  HOH C 255       1.067   5.030  17.059  1.00  0.00           H  
ATOM    769  H2  HOH C 255       1.324   4.416  15.699  1.00  0.00           H  
ATOM    770  O   HOH C 256       8.566   5.446   7.236  1.00  0.12           O  
ATOM    771  H1  HOH C 256       9.058   6.220   6.960  1.00  1.07           H  
ATOM    772  H2  HOH C 256       9.172   4.966   7.801  1.00  2.11           H  
ATOM    773  O   HOH C 257       2.231   3.113  14.750  1.00  0.00           O  
ATOM    774  H1  HOH C 257       2.441   2.664  13.931  1.00  0.00           H  
ATOM    775  H2  HOH C 257       3.044   3.084  15.254  1.00  0.00           H  
ATOM    776  O   HOH C 258       8.724   8.745   8.744  1.00  0.43           O  
ATOM    777  H1  HOH C 258       7.900   8.532   9.183  1.00  6.19           H  
ATOM    778  H2  HOH C 258       9.384   8.237   9.216  1.00  5.57           H  
ATOM    779  O   HOH C 259       6.520  18.257  10.970  1.00  0.08           O  
ATOM    780  H1  HOH C 259       6.660  19.011  10.397  1.00  0.68           H  
ATOM    781  H2  HOH C 259       6.565  17.501  10.385  1.00  0.78           H  
ATOM    782  O   HOH C 260      19.324   0.771  14.258  1.00  0.00           O  
ATOM    783  H1  HOH C 260      20.260   0.675  14.434  1.00  0.00           H  
ATOM    784  H2  HOH C 260      18.912   0.065  14.756  1.00  0.00           H  
ATOM    785  O   HOH C 261       4.859   5.352  13.889  1.00  0.05           O  
ATOM    786  H1  HOH C 261       5.431   6.118  13.922  1.00  0.78           H  
ATOM    787  H2  HOH C 261       3.975   5.715  13.830  1.00  0.29           H  
ATOM    788  O   HOH C 262      12.878  20.355   8.816  1.00  0.03           O  
ATOM    789  H1  HOH C 262      13.425  19.731   9.293  1.00  1.13           H  
ATOM    790  H2  HOH C 262      12.440  19.829   8.148  1.00  0.71           H  
ATOM    791  O   HOH C 263      15.233  11.307  19.231  1.00  0.09           O  
ATOM    792  H1  HOH C 263      14.750  11.688  18.499  1.00  0.94           H  
ATOM    793  H2  HOH C 263      16.075  11.049  18.855  1.00  0.29           H  
ATOM    794  O   HOH C 264      12.863   9.420   3.394  1.00  0.02           O  
ATOM    795  H1  HOH C 264      12.951   9.269   2.452  1.00  0.58           H  
ATOM    796  H2  HOH C 264      13.157   8.602   3.796  1.00  0.42           H  
ATOM    797  O   HOH C 265      11.055   5.121  13.891  1.00  0.16           O  
ATOM    798  H1  HOH C 265      10.739   5.015  12.994  1.00  1.23           H  
ATOM    799  H2  HOH C 265      10.260   5.214  14.417  1.00  1.62           H  
ATOM    800  O   HOH C 266      19.896  20.462   3.626  1.00  0.00           O  
ATOM    801  H1  HOH C 266      19.214  20.516   4.295  1.00  0.00           H  
ATOM    802  H2  HOH C 266      20.214  21.360   3.534  1.00  0.00           H  
ATOM    803  O   HOH C 267      10.598  15.276  10.900  1.00  0.60           O  
ATOM    804  H1  HOH C 267      10.762  14.336  10.832  1.00 21.29           H  
ATOM    805  H2  HOH C 267       9.750  15.341  11.340  1.00 23.56           H  
ATOM    806  O   HOH C 268      10.193   2.475  15.605  1.00  0.08           O  
ATOM    807  H1  HOH C 268      10.623   2.470  16.460  1.00  0.42           H  
ATOM    808  H2  HOH C 268       9.859   1.585  15.500  1.00  0.00           H  
ATOM    809  O   HOH C 269      20.434  12.975  16.412  1.00  0.00           O  
ATOM    810  H1  HOH C 269      20.397  13.310  15.516  1.00  0.00           H  
ATOM    811  H2  HOH C 269      20.112  13.697  16.952  1.00  0.00           H  
ATOM    812  O   HOH C 270       5.056   0.552  12.710  1.00  0.00           O  
ATOM    813  H1  HOH C 270       5.243   0.291  11.808  1.00  0.00           H  
ATOM    814  H2  HOH C 270       4.463   1.298  12.626  1.00  0.00           H  
ATOM    815  O   HOH C 271       3.664  14.638  10.358  1.00  0.05           O  
ATOM    816  H1  HOH C 271       3.599  15.560  10.608  1.00  1.94           H  
ATOM    817  H2  HOH C 271       4.597  14.435  10.428  1.00  0.71           H  
ATOM    818  O   HOH C 272       3.660   1.484   4.446  1.00  0.00           O  
ATOM    819  H1  HOH C 272       3.719   2.417   4.239  1.00  0.00           H  
ATOM    820  H2  HOH C 272       4.072   1.046   3.700  1.00  0.00           H  
ATOM    821  O   HOH C 273       0.831  21.676   8.844  1.00  0.00           O  
ATOM    822  H1  HOH C 273       1.702  21.957   8.566  1.00  0.00           H  
ATOM    823  H2  HOH C 273       0.882  20.721   8.868  1.00  0.00           H  
ATOM    824  O   HOH C 274      18.973   2.965  19.251  1.00  0.00           O  
ATOM    825  H1  HOH C 274      18.584   3.405  20.006  1.00  0.00           H  
ATOM    826  H2  HOH C 274      18.226   2.702  18.714  1.00  0.00           H  
ATOM    827  O   HOH C 275       0.366  12.095   0.910  1.00  0.00           O  
ATOM    828  H1  HOH C 275      -0.365  12.597   0.550  1.00  0.00           H  
ATOM    829  H2  HOH C 275       0.003  11.224   1.071  1.00  0.00           H  
ATOM    830  O   HOH C 276      18.731   4.962   9.623  1.00  0.01           O  
ATOM    831  H1  HOH C 276      19.372   4.728   8.952  1.00  0.00           H  
ATOM    832  H2  HOH C 276      19.253   5.119  10.409  1.00  0.00           H  
ATOM    833  O   HOH C 277       6.990  20.756  18.524  1.00  0.00           O  
ATOM    834  H1  HOH C 277       7.066  21.590  18.988  1.00  0.00           H  
ATOM    835  H2  HOH C 277       6.880  20.105  19.217  1.00  0.00           H  
ATOM    836  O   HOH C 278      18.301   1.976   2.443  1.00  0.00           O  
ATOM    837  H1  HOH C 278      17.824   1.154   2.553  1.00  0.00           H  
ATOM    838  H2  HOH C 278      17.679   2.557   2.003  1.00  0.00           H  
ATOM    839  O   HOH C 279       5.642   9.129   4.921  1.00  0.04           O  
ATOM    840  H1  HOH C 279       5.699   9.596   5.755  1.00  0.26           H  
ATOM    841  H2  HOH C 279       6.092   9.698   4.297  1.00  0.49           H  
ATOM    842  O   HOH C 280       6.207  13.602  17.888  1.00  0.05           O  
ATOM    843  H1  HOH C 280       5.561  14.308  17.864  1.00  0.19           H  
ATOM    844  H2  HOH C 280       6.505  13.580  18.797  1.00  0.19           H  
ATOM    845  O   HOH C 281      20.199  17.606  12.641  1.00  0.00           O  
ATOM    846  H1  HOH C 281      20.894  17.797  12.011  1.00  0.00           H  
ATOM    847  H2  HOH C 281      19.475  18.174  12.380  1.00  0.00           H  
ATOM    848  O   HOH C 282      11.238   3.550   1.158  1.00  0.00           O  
ATOM    849  H1  HOH C 282      11.259   3.249   0.250  1.00  0.00           H  
ATOM    850  H2  HOH C 282      10.817   2.836   1.637  1.00  0.00           H  
ATOM    851  O   HOH C 283      19.523  19.993  15.121  1.00  0.00           O  
ATOM    852  H1  HOH C 283      19.221  20.365  15.949  1.00  0.00           H  
ATOM    853  H2  HOH C 283      20.419  19.705  15.299  1.00  0.00           H  
ATOM    854  O   HOH C 284       8.340  15.128  16.770  1.00  0.04           O  
ATOM    855  H1  HOH C 284       8.086  16.039  16.917  1.00  1.75           H  
ATOM    856  H2  HOH C 284       7.638  14.616  17.171  1.00  0.75           H  
ATOM    857  O   HOH C 285      21.866   3.432  21.650  1.00  0.00           O  
ATOM    858  H1  HOH C 285      21.556   2.668  22.136  1.00  0.00           H  
ATOM    859  H2  HOH C 285      21.681   3.226  20.734  1.00  0.00           H  
ATOM    860  O   HOH C 286       5.681  19.832  20.857  1.00  0.00           O  
ATOM    861  H1  HOH C 286       5.014  20.382  20.446  1.00  0.00           H  
ATOM    862  H2  HOH C 286       5.687  20.107  21.774  1.00  0.00           H  
ATOM    863  O   HOH C 287      10.398  14.823  14.867  1.00  0.53           O  
ATOM    864  H1  HOH C 287       9.602  14.959  15.380  1.00  1.04           H  
ATOM    865  H2  HOH C 287      10.157  14.160  14.221  1.00  5.99           H  
ATOM    866  O   HOH C 288      11.951   9.618   9.430  1.00  1.38           O  
ATOM    867  H1  HOH C 288      12.822   9.912   9.162  1.00 18.60           H  
ATOM    868  H2  HOH C 288      11.663   9.043   8.720  1.00  9.27           H  
ATOM    869  O   HOH C 289      11.312   6.060   6.858  1.00  0.17           O  
ATOM    870  H1  HOH C 289      11.059   5.628   6.042  1.00  1.43           H  
ATOM    871  H2  HOH C 289      11.144   5.407   7.538  1.00  1.33           H  
ATOM    872  O   HOH C 290      21.207   9.377  14.699  1.00  0.00           O  
ATOM    873  H1  HOH C 290      21.405   8.465  14.485  1.00  0.00           H  
ATOM    874  H2  HOH C 290      20.251   9.408  14.754  1.00  0.00           H  
ATOM    875  O   HOH C 291      14.040  14.298  17.682  1.00  0.08           O  
ATOM    876  H1  HOH C 291      13.644  13.655  18.269  1.00  1.07           H  
ATOM    877  H2  HOH C 291      13.307  14.642  17.172  1.00  1.81           H  
ATOM    878  O   HOH C 292      20.000   4.780  12.148  1.00  0.00           O  
ATOM    879  H1  HOH C 292      19.500   4.209  12.732  1.00  0.00           H  
ATOM    880  H2  HOH C 292      20.916   4.578  12.341  1.00  0.00           H  
ATOM    881  O   HOH C 293      13.502  10.386   7.025  1.00  0.22           O  
ATOM    882  H1  HOH C 293      12.766   9.800   6.848  1.00  1.43           H  
ATOM    883  H2  HOH C 293      13.408  11.090   6.383  1.00  0.29           H  
ATOM    884  O   HOH C 294      16.804  11.375   8.509  1.00  0.11           O  
ATOM    885  H1  HOH C 294      16.950  12.210   8.064  1.00  2.62           H  
ATOM    886  H2  HOH C 294      16.691  11.610   9.430  1.00  3.14           H  
ATOM    887  O   HOH C 295       9.483  20.756   1.061  1.00  0.00           O  
ATOM    888  H1  HOH C 295       8.636  21.034   0.711  1.00  0.00           H  
ATOM    889  H2  HOH C 295       9.266  20.089   1.712  1.00  0.00           H  
ATOM    890  O   HOH C 296      11.160  18.488   6.936  1.00  0.13           O  
ATOM    891  H1  HOH C 296      11.475  17.813   7.537  1.00  1.04           H  
ATOM    892  H2  HOH C 296      10.381  18.105   6.532  1.00  2.69           H  
ATOM    893  O   HOH C 297      15.614  10.641   2.767  1.00  0.00           O  
ATOM    894  H1  HOH C 297      14.673  10.682   2.940  1.00  0.52           H  
ATOM    895  H2  HOH C 297      15.748   9.779   2.373  1.00  0.00           H  
ATOM    896  O   HOH C 298       3.661   7.915   6.837  1.00  0.05           O  
ATOM    897  H1  HOH C 298       4.081   8.181   6.018  1.00  0.36           H  
ATOM    898  H2  HOH C 298       4.121   8.412   7.514  1.00  0.97           H  
ATOM    899  O   HOH C 299      20.362   1.099   0.343  1.00  0.00           O  
ATOM    900  H1  HOH C 299      20.074   0.546  -0.383  1.00  0.00           H  
ATOM    901  H2  HOH C 299      19.560   1.296   0.827  1.00  0.00           H  
ATOM    902  O   HOH C 300       2.500   3.767  10.395  1.00  0.00           O  
ATOM    903  H1  HOH C 300       1.867   4.356   9.984  1.00  0.00           H  
ATOM    904  H2  HOH C 300       3.339   4.221  10.312  1.00  0.00           H  
ATOM    905  O   HOH C 301      20.355  16.137  21.069  1.00  0.00           O  
ATOM    906  H1  HOH C 301      19.484  16.391  20.765  1.00  0.00           H  
ATOM    907  H2  HOH C 301      20.503  15.275  20.681  1.00  0.00           H  
ATOM    908  O   HOH C 302       8.978  11.612   1.361  1.00  0.00           O  
ATOM    909  H1  HOH C 302       9.913  11.813   1.402  1.00  0.00           H  
ATOM    910  H2  HOH C 302       8.547  12.401   1.690  1.00  0.00           H  
ATOM    911  O   HOH C 303      14.015  14.474  22.150  1.00  0.00           O  
ATOM    912  H1  HOH C 303      13.113  14.306  21.879  1.00  0.00           H  
ATOM    913  H2  HOH C 303      13.933  14.989  22.953  1.00  0.00           H  
ATOM    914  O   HOH C 304      18.649  14.669   9.780  1.00  0.04           O  
ATOM    915  H1  HOH C 304      19.199  15.348   9.388  1.00  0.16           H  
ATOM    916  H2  HOH C 304      19.163  14.342  10.519  1.00  2.11           H  
ATOM    917  O   HOH C 305      13.718   0.449   8.041  1.00  0.00           O  
ATOM    918  H1  HOH C 305      14.612   0.356   8.371  1.00  0.00           H  
ATOM    919  H2  HOH C 305      13.357  -0.437   8.070  1.00  0.00           H  
ATOM    920  O   HOH C 306       9.049  11.305   7.732  1.00  0.60           O  
ATOM    921  H1  HOH C 306       8.799  10.408   7.951  1.00  3.01           H  
ATOM    922  H2  HOH C 306       9.038  11.331   6.775  1.00  2.37           H  
ATOM    923  O   HOH C 307      14.279  17.926   9.599  1.00  0.14           O  
ATOM    924  H1  HOH C 307      15.118  17.661   9.974  1.00  0.52           H  
ATOM    925  H2  HOH C 307      14.000  17.173   9.079  1.00  2.95           H  
ATOM    926  O   HOH C 308      21.387  19.295  18.386  1.00  0.00           O  
ATOM    927  H1  HOH C 308      21.597  19.056  19.289  1.00  0.00           H  
ATOM    928  H2  HOH C 308      21.656  18.536  17.868  1.00  0.00           H  
ATOM    929  O   HOH C 309       6.834   2.069   5.819  1.00  0.00           O  
ATOM    930  H1  HOH C 309       6.140   1.543   6.216  1.00  0.00           H  
ATOM    931  H2  HOH C 309       6.648   2.964   6.101  1.00  0.00           H  
ATOM    932  O   HOH C 310      20.800  15.937   8.362  1.00  0.00           O  
ATOM    933  H1  HOH C 310      20.755  15.998   7.408  1.00  0.00           H  
ATOM    934  H2  HOH C 310      21.624  16.366   8.592  1.00  0.00           H  
ATOM    935  O   HOH C 311      15.836  18.001   2.444  1.00  0.00           O  
ATOM    936  H1  HOH C 311      15.258  18.731   2.668  1.00  0.00           H  
ATOM    937  H2  HOH C 311      16.647  18.417   2.154  1.00  0.00           H  
ATOM    938  O   HOH C 312       6.149  10.304  20.044  1.00  0.00           O  
ATOM    939  H1  HOH C 312       6.189  11.241  20.237  1.00  0.00           H  
ATOM    940  H2  HOH C 312       7.008  10.099  19.674  1.00  0.06           H  
ATOM    941  O   HOH C 313      14.142   2.025  19.015  1.00  0.00           O  
ATOM    942  H1  HOH C 313      14.961   2.330  18.627  1.00  0.00           H  
ATOM    943  H2  HOH C 313      14.411   1.364  19.654  1.00  0.00           H  
ATOM    944  O   HOH C 314      12.173   2.369  13.939  1.00  0.00           O  
ATOM    945  H1  HOH C 314      11.391   2.443  14.485  1.00  0.29           H  
ATOM    946  H2  HOH C 314      12.333   1.428  13.874  1.00  1.59           H  
ATOM    947  O   HOH C 315      14.278  15.903   1.877  1.00  0.00           O  
ATOM    948  H1  HOH C 315      14.602  16.787   2.046  1.00  0.00           H  
ATOM    949  H2  HOH C 315      14.506  15.409   2.664  1.00  0.00           H  
ATOM    950  O   HOH C 316       9.483   4.599  17.674  1.00  0.05           O  
ATOM    951  H1  HOH C 316      10.418   4.412  17.746  1.00  0.39           H  
ATOM    952  H2  HOH C 316       9.163   3.978  17.020  1.00  0.32           H  
ATOM    953  O   HOH C 317       2.981  11.614  11.013  1.00  0.03           O  
ATOM    954  H1  HOH C 317       2.382  11.385  11.724  1.00  0.06           H  
ATOM    955  H2  HOH C 317       3.421  12.407  11.316  1.00  0.49           H  
ATOM    956  O   HOH C 318      11.915   3.239  17.668  1.00  0.00           O  
ATOM    957  H1  HOH C 318      12.393   3.742  17.009  1.00  0.42           H  
ATOM    958  H2  HOH C 318      12.598   2.843  18.210  1.00  0.00           H  
ATOM    959  O   HOH C 319      15.510   3.364  14.272  1.00  0.05           O  
ATOM    960  H1  HOH C 319      15.792   3.884  13.520  1.00  0.52           H  
ATOM    961  H2  HOH C 319      14.957   3.957  14.781  1.00  0.52           H  
ATOM    962  O   HOH C 320       7.924  14.048   1.830  1.00  0.00           O  
ATOM    963  H1  HOH C 320       7.536  14.388   1.024  1.00  0.00           H  
ATOM    964  H2  HOH C 320       7.594  14.627   2.518  1.00  0.00           H  
ATOM    965  O   HOH C 321      14.881   8.635  19.617  1.00  0.00           O  
ATOM    966  H1  HOH C 321      14.804   9.523  19.966  1.00  0.00           H  
ATOM    967  H2  HOH C 321      14.640   8.718  18.694  1.00  0.06           H  
ATOM    968  O   HOH C 322       7.303   2.928  16.817  1.00  0.00           O  
ATOM    969  H1  HOH C 322       6.688   2.376  16.333  1.00  0.00           H  
ATOM    970  H2  HOH C 322       7.061   2.807  17.735  1.00  0.00           H  
ATOM    971  O   HOH C 323       7.339   6.872  17.517  1.00  0.09           O  
ATOM    972  H1  HOH C 323       6.611   6.250  17.527  1.00  0.26           H  
ATOM    973  H2  HOH C 323       7.868   6.634  18.279  1.00  0.03           H  
ATOM    974  O   HOH C 324       5.222   0.777   1.130  1.00  0.00           O  
ATOM    975  H1  HOH C 324       5.667   1.499   1.574  1.00  0.00           H  
ATOM    976  H2  HOH C 324       4.928   1.152   0.299  1.00  0.00           H  
ATOM    977  O   HOH C 325       9.913  12.448  20.736  1.00  0.00           O  
ATOM    978  H1  HOH C 325       9.883  11.516  20.519  1.00  0.00           H  
ATOM    979  H2  HOH C 325       8.994  12.709  20.799  1.00  0.00           H  
ATOM    980  O   HOH C 326       9.267   8.472   5.188  1.00  0.23           O  
ATOM    981  H1  HOH C 326       8.555   7.833   5.167  1.00  0.29           H  
ATOM    982  H2  HOH C 326       9.915   8.130   4.573  1.00  0.32           H  
ATOM    983  O   HOH C 327      10.033  12.355  13.953  1.00  0.87           O  
ATOM    984  H1  HOH C 327       9.219  11.877  13.800  1.00 20.22           H  
ATOM    985  H2  HOH C 327      10.603  12.098  13.228  1.00 14.10           H  
ATOM    986  O   HOH C 328      16.233   3.141  17.823  1.00  0.00           O  
ATOM    987  H1  HOH C 328      16.805   3.067  17.060  1.00  0.00           H  
ATOM    988  H2  HOH C 328      15.699   3.917  17.649  1.00  0.00           H  
ATOM    989  O   HOH C 329      16.352   6.052   9.480  1.00  0.10           O  
ATOM    990  H1  HOH C 329      17.233   5.758   9.711  1.00  0.62           H  
ATOM    991  H2  HOH C 329      16.424   7.005   9.425  1.00  0.65           H  
ATOM    992  O   HOH C 330      11.516   8.684   6.913  1.00  0.23           O  
ATOM    993  H1  HOH C 330      11.527   7.728   6.944  1.00  1.39           H  
ATOM    994  H2  HOH C 330      10.727   8.900   6.418  1.00  1.17           H  
ATOM    995  O   HOH C 331      16.551  16.914  10.428  1.00  0.06           O  
ATOM    996  H1  HOH C 331      16.940  16.049  10.554  1.00  1.20           H  
ATOM    997  H2  HOH C 331      17.193  17.392   9.902  1.00  1.36           H  
ATOM    998  O   HOH C 332      16.513   8.816  10.018  1.00  0.12           O  
ATOM    999  H1  HOH C 332      16.767   9.585   9.508  1.00  3.95           H  
ATOM   1000  H2  HOH C 332      16.962   8.926  10.857  1.00  3.31           H  
ATOM   1001  O   HOH C 333      11.593  19.446   2.981  1.00  0.00           O  
ATOM   1002  H1  HOH C 333      11.333  18.616   2.580  1.00  0.00           H  
ATOM   1003  H2  HOH C 333      10.768  19.905   3.139  1.00  0.00           H  
ATOM   1004  O   HOH C 334       9.536   9.694  19.340  1.00  0.01           O  
ATOM   1005  H1  HOH C 334       9.078   8.892  19.592  1.00  0.32           H  
ATOM   1006  H2  HOH C 334      10.268   9.394  18.801  1.00  0.23           H  
ATOM   1007  O   HOH C 335       8.382  17.431   5.861  1.00  0.09           O  
ATOM   1008  H1  HOH C 335       7.625  16.878   5.668  1.00  1.39           H  
ATOM   1009  H2  HOH C 335       8.945  17.343   5.093  1.00  0.58           H  
ATOM   1010  O   HOH C 336      11.518  13.120   8.109  1.00  0.39           O  
ATOM   1011  H1  HOH C 336      10.859  12.542   7.724  1.00 20.74           H  
ATOM   1012  H2  HOH C 336      11.548  12.868   9.032  1.00 15.07           H  
ATOM   1013  O   HOH C 337       1.249   7.974   9.912  1.00  0.00           O  
ATOM   1014  H1  HOH C 337       0.320   7.928   9.684  1.00  0.00           H  
ATOM   1015  H2  HOH C 337       1.632   7.191   9.516  1.00  0.00           H  
ATOM   1016  O   HOH C 338      18.120   4.522  21.432  1.00  0.00           O  
ATOM   1017  H1  HOH C 338      17.518   5.042  20.901  1.00  0.00           H  
ATOM   1018  H2  HOH C 338      18.881   5.088  21.556  1.00  0.00           H  
ATOM   1019  O   HOH C 339      20.772  17.941   3.355  1.00  0.00           O  
ATOM   1020  H1  HOH C 339      20.595  17.405   2.582  1.00  0.00           H  
ATOM   1021  H2  HOH C 339      20.192  18.697   3.260  1.00  0.00           H  
ATOM   1022  O   HOH C 340       1.839  11.468   5.343  1.00  0.00           O  
ATOM   1023  H1  HOH C 340       1.956  11.695   4.421  1.00  0.00           H  
ATOM   1024  H2  HOH C 340       2.289  12.164   5.821  1.00  0.00           H  
ATOM   1025  O   HOH C 341       6.114  13.312  10.126  1.00  0.09           O  
ATOM   1026  H1  HOH C 341       6.996  13.007   9.912  1.00  3.24           H  
ATOM   1027  H2  HOH C 341       5.558  12.935   9.444  1.00  3.73           H  
ATOM   1028  O   HOH C 342      14.146  20.175   2.634  1.00  0.00           O  
ATOM   1029  H1  HOH C 342      14.078  20.923   3.228  1.00  0.00           H  
ATOM   1030  H2  HOH C 342      13.287  19.755   2.677  1.00  0.00           H  
ATOM   1031  O   HOH C 343       5.227   5.379  10.020  1.00  0.09           O  
ATOM   1032  H1  HOH C 343       5.712   4.789  10.598  1.00  0.71           H  
ATOM   1033  H2  HOH C 343       5.443   5.081   9.137  1.00  0.52           H  
ATOM   1034  O   HOH C 344       3.317   9.137  15.679  1.00  0.09           O  
ATOM   1035  H1  HOH C 344       3.544  10.062  15.779  1.00  0.26           H  
ATOM   1036  H2  HOH C 344       3.075   8.853  16.561  1.00  0.00           H  
ATOM   1037  O   HOH C 345       2.034  18.935  11.999  1.00  0.00           O  
ATOM   1038  H1  HOH C 345       2.447  18.072  11.976  1.00  0.00           H  
ATOM   1039  H2  HOH C 345       2.677  19.520  11.598  1.00  0.00           H  
ATOM   1040  O   HOH C 346       1.869   1.159   1.970  1.00  0.00           O  
ATOM   1041  H1  HOH C 346       2.691   0.908   2.391  1.00  0.00           H  
ATOM   1042  H2  HOH C 346       1.921   0.775   1.095  1.00  0.00           H  
ATOM   1043  O   HOH C 347      20.617   9.753  11.064  1.00  0.00           O  
ATOM   1044  H1  HOH C 347      19.704   9.920  11.298  1.00  0.36           H  
ATOM   1045  H2  HOH C 347      21.123  10.152  11.772  1.00  0.00           H  
ATOM   1046  O   HOH C 348      11.787  22.244  10.269  1.00  0.00           O  
ATOM   1047  H1  HOH C 348      12.009  21.664   9.541  1.00  0.00           H  
ATOM   1048  H2  HOH C 348      12.388  22.984  10.179  1.00  0.00           H  
ATOM   1049  O   HOH C 349      13.264   4.463  15.451  1.00  0.09           O  
ATOM   1050  H1  HOH C 349      12.591   5.106  15.225  1.00  1.68           H  
ATOM   1051  H2  HOH C 349      13.117   3.738  14.844  1.00  0.78           H  
ATOM   1052  O   HOH C 350      16.088  21.268   8.383  1.00  0.00           O  
ATOM   1053  H1  HOH C 350      16.057  20.378   8.034  1.00  0.00           H  
ATOM   1054  H2  HOH C 350      16.962  21.586   8.152  1.00  0.00           H  
ATOM   1055  O   HOH C 351      17.792  12.713   0.592  1.00  0.00           O  
ATOM   1056  H1  HOH C 351      18.129  12.539   1.472  1.00  0.00           H  
ATOM   1057  H2  HOH C 351      16.915  12.330   0.591  1.00  0.00           H  
ATOM   1058  O   HOH C 352       9.832  16.645   3.647  1.00  0.03           O  
ATOM   1059  H1  HOH C 352      10.116  16.769   2.741  1.00  0.00           H  
ATOM   1060  H2  HOH C 352       8.881  16.549   3.589  1.00  0.26           H  
ATOM   1061  O   HOH C 353      19.979  10.507  17.465  1.00  0.00           O  
ATOM   1062  H1  HOH C 353      20.071  11.304  16.942  1.00  0.00           H  
ATOM   1063  H2  HOH C 353      20.812  10.428  17.930  1.00  0.00           H  
ATOM   1064  O   HOH C 354      14.172  11.806  13.587  1.00  0.41           O  
ATOM   1065  H1  HOH C 354      13.258  11.973  13.820  1.00 15.46           H  
ATOM   1066  H2  HOH C 354      14.620  12.633  13.766  1.00  4.96           H  
ATOM   1067  O   HOH C 355      12.398  11.906  18.456  1.00  0.04           O  
ATOM   1068  H1  HOH C 355      12.454  11.573  19.351  1.00  0.75           H  
ATOM   1069  H2  HOH C 355      11.640  12.491  18.464  1.00  0.26           H  
ATOM   1070  O   HOH C 356      11.142  19.819  21.414  1.00  0.00           O  
ATOM   1071  H1  HOH C 356      11.977  19.457  21.713  1.00  0.00           H  
ATOM   1072  H2  HOH C 356      10.755  20.209  22.198  1.00  0.00           H  
ATOM   1073  O   HOH C 357       6.448  15.455  -0.158  1.00  0.00           O  
ATOM   1074  H1  HOH C 357       5.720  15.632   0.437  1.00  0.00           H  
ATOM   1075  H2  HOH C 357       6.882  16.301  -0.265  1.00  0.00           H  
ATOM   1076  O   HOH C 358       5.078   4.465   5.176  1.00  0.00           O  
ATOM   1077  H1  HOH C 358       4.701   3.700   4.742  1.00  0.00           H  
ATOM   1078  H2  HOH C 358       4.476   5.180   4.967  1.00  0.00           H  
ATOM   1079  O   HOH C 359      13.580  12.832   2.200  1.00  0.02           O  
ATOM   1080  H1  HOH C 359      12.776  12.326   2.080  1.00  0.10           H  
ATOM   1081  H2  HOH C 359      14.088  12.667   1.406  1.00  0.00           H  
ATOM   1082  O   HOH C 360      19.607   1.663   4.749  1.00  0.00           O  
ATOM   1083  H1  HOH C 360      19.189   2.047   3.978  1.00  0.00           H  
ATOM   1084  H2  HOH C 360      19.712   2.396   5.356  1.00  0.00           H  
ATOM   1085  O   HOH C 361      19.877  13.095  21.239  1.00  0.00           O  
ATOM   1086  H1  HOH C 361      19.112  12.958  21.798  1.00  0.00           H  
ATOM   1087  H2  HOH C 361      19.511  13.281  20.374  1.00  0.00           H  
ATOM   1088  O   HOH C 362       0.928   9.792  12.350  1.00  0.00           O  
ATOM   1089  H1  HOH C 362       0.916   9.250  13.140  1.00  0.00           H  
ATOM   1090  H2  HOH C 362       0.541   9.237  11.673  1.00  0.00           H  
ATOM   1091  O   HOH C 363      17.849  21.036  18.234  1.00  0.00           O  
ATOM   1092  H1  HOH C 363      17.359  20.248  17.998  1.00  0.00           H  
ATOM   1093  H2  HOH C 363      17.203  21.741  18.196  1.00  0.00           H  
ATOM   1094  O   HOH C 364      18.497  18.043   8.687  1.00  0.00           O  
ATOM   1095  H1  HOH C 364      18.874  18.790   8.221  1.00  0.00           H  
ATOM   1096  H2  HOH C 364      18.850  17.276   8.235  1.00  0.00           H  
ATOM   1097  O   HOH C 365       4.263  20.561  11.232  1.00  0.00           O  
ATOM   1098  H1  HOH C 365       4.862  20.580  11.979  1.00  0.00           H  
ATOM   1099  H2  HOH C 365       4.809  20.795  10.481  1.00  0.00           H  
ATOM   1100  O   HOH C 366      11.497   0.969   4.239  1.00  0.00           O  
ATOM   1101  H1  HOH C 366      11.912   0.199   4.628  1.00  0.00           H  
ATOM   1102  H2  HOH C 366      10.997   1.360   4.955  1.00  0.00           H  
ATOM   1103  O   HOH C 367      21.694  20.625   1.009  1.00  0.00           O  
ATOM   1104  H1  HOH C 367      21.322  20.573   1.889  1.00  0.00           H  
ATOM   1105  H2  HOH C 367      22.622  20.811   1.152  1.00  0.00           H  
ATOM   1106  O   HOH C 368      20.774   2.452  10.219  1.00  0.00           O  
ATOM   1107  H1  HOH C 368      20.175   2.448  10.965  1.00  0.00           H  
ATOM   1108  H2  HOH C 368      21.540   1.966  10.523  1.00  0.00           H  
ATOM   1109  O   HOH C 369      10.226  17.682  15.404  1.00  0.08           O  
ATOM   1110  H1  HOH C 369      10.155  16.776  15.104  1.00  2.75           H  
ATOM   1111  H2  HOH C 369      11.127  17.932  15.198  1.00  0.42           H  
ATOM   1112  O   HOH C 370      17.009   7.438   4.154  1.00  0.00           O  
ATOM   1113  H1  HOH C 370      16.551   7.689   4.956  1.00  0.06           H  
ATOM   1114  H2  HOH C 370      16.842   6.500   4.066  1.00  0.00           H  
TER    1115      HOH C 370
ENDMDL
MODEL        1
ATOM      1 Li    Li A   1      11.012   9.965  11.084  1.00  9.61          Li  
TER       2       Li A   1
ATOM      3 Cl    Cl B   1      11.337  12.384  11.265  1.00  2.35          Cl  
TER       4       Cl B   1
ATOM      5  O   HOH C   1      13.168  15.749  15.089  1.00  0.10           O  
ATOM      6  H1  HOH C   1      12.892  16.529  14.608  1.00  1.98           H  
ATOM      7  H2  HOH C   1      12.377  15.213  15.151  1.00  1.68           H  
ATOM      8  O   HOH C   2      11.225  14.387  22.149  1.00  0.00           O  
ATOM      9  H1  HOH C   2      10.840  14.293  23.020  1.00  0.00           H  
ATOM     10  H2  HOH C   2      10.667  13.857  21.581  1.00  0.00           H  
ATOM     11  O   HOH C   3      20.109  16.127   5.596  1.00  0.00           O  
ATOM     12  H1  HOH C   3      20.165  16.538   4.734  1.00  0.00           H  
ATOM     13  H2  HOH C   3      19.233  15.742   5.621  1.00  0.00           H  
ATOM     14  O   HOH C   4       7.930   9.307   0.814  1.00  0.00           O  
ATOM     15  H1  HOH C   4       8.334  10.175   0.838  1.00  0.00           H  
ATOM     16  H2  HOH C   4       7.023   9.457   1.080  1.00  0.00           H  
ATOM     17  O   HOH C   5       1.943   9.141   2.536  1.00  0.00           O  
ATOM     18  H1  HOH C   5       1.032   9.405   2.408  1.00  0.00           H  
ATOM     19  H2  HOH C   5       1.898   8.201   2.710  1.00  0.00           H  
ATOM     20  O   HOH C   6       6.416  17.620  19.427  1.00  0.00           O  
ATOM     21  H1  HOH C   6       5.982  18.301  19.942  1.00  0.00           H  
ATOM     22  H2  HOH C   6       7.340  17.870  19.429  1.00  0.00           H  
ATOM     23  O   HOH C   7       4.306  21.018   4.474  1.00  0.00           O  
ATOM     24  H1  HOH C   7       4.227  20.093   4.709  1.00  0.00           H  
ATOM     25  H2  HOH C   7       3.408  21.299   4.301  1.00  0.00           H  
ATOM     26  O   HOH C   8       8.107  19.115   2.584  1.00  0.00           O  
ATOM     27  H1  HOH C   8       7.399  18.990   1.951  1.00  0.00           H  
ATOM     28  H2  HOH C   8       7.691  19.558   3.324  1.00  0.00           H  
ATOM     29  O   HOH C   9      20.526  21.381   9.555  1.00  0.00           O  
ATOM     30  H1  HOH C   9      20.605  21.444  10.507  1.00  0.00           H  
ATOM     31  H2  HOH C   9      21.393  21.618   9.226  1.00  0.00           H  
ATOM     32  O   HOH C  10       6.622  14.489   6.154  1.00  0.05           O  
ATOM     33  H1  HOH C  10       6.551  13.552   6.336  1.00  0.94           H  
ATOM     34  H2  HOH C  10       7.226  14.817   6.821  1.00  2.46           H  
ATOM     35  O   HOH C  11      17.363   2.076   9.151  1.00  0.00           O  
ATOM     36  H1  HOH C  11      18.103   2.667   9.290  1.00  0.00           H  
ATOM     37  H2  HOH C  11      16.835   2.162   9.945  1.00  0.00           H  
ATOM     38  O   HOH C  12       2.838  11.703   2.308  1.00  0.00           O  
ATOM     39  H1  HOH C  12       2.010  12.043   1.969  1.00  0.00           H  
ATOM     40  H2  HOH C  12       2.653  10.788   2.519  1.00  0.00           H  
ATOM     41  O   HOH C  13       1.300  21.151   3.654  1.00  0.00           O  
ATOM     42  H1  HOH C  13       0.612  21.377   4.280  1.00  0.00           H  
ATOM     43  H2  HOH C  13       1.571  21.991   3.282  1.00  0.00           H  
ATOM     44  O   HOH C  14      13.780  22.065  16.887  1.00  0.00           O  
ATOM     45  H1  HOH C  14      13.376  21.297  17.290  1.00  0.00           H  
ATOM     46  H2  HOH C  14      13.961  22.654  17.619  1.00  0.00           H  
ATOM     47  O   HOH C  15       9.653   6.933  19.273  1.00  0.04           O  
ATOM     48  H1  HOH C  15      10.578   7.036  19.496  1.00  0.65           H  
ATOM     49  H2  HOH C  15       9.635   6.200  18.658  1.00  0.03           H  
ATOM     50  O   HOH C  16       5.307   0.636  15.554  1.00  0.00           O  
ATOM     51  H1  HOH C  16       5.228   0.649  14.600  1.00  0.00           H  
ATOM     52  H2  HOH C  16       5.126   1.537  15.822  1.00  0.00           H  
ATOM     53  O   HOH C  17      19.063  14.531  18.711  1.00  0.00           O  
ATOM     54  H1  HOH C  17      18.122  14.524  18.889  1.00  0.00           H  
ATOM     55  H2  HOH C  17      19.159  15.105  17.951  1.00  0.00           H  
ATOM     56  O   HOH C  18       6.835  15.766   3.745  1.00  0.01           O  
ATOM     57  H1  HOH C  18       5.947  15.893   3.409  1.00  0.00           H  
ATOM     58  H2  HOH C  18       6.746  15.081   4.407  1.00  0.19           H  
ATOM     59  O   HOH C  19      20.743  21.243  12.355  1.00  0.00           O  
ATOM     60  H1  HOH C  19      21.043  21.117  13.255  1.00  0.00           H  
ATOM     61  H2  HOH C  19      19.881  20.826  12.329  1.00  0.00           H  
ATOM     62  O   HOH C  20       1.267   5.515  21.782  1.00  0.00           O  
ATOM     63  H1  HOH C  20       0.634   4.824  21.590  1.00  0.00           H  
ATOM     64  H2  HOH C  20       0.804   6.328  21.579  1.00  0.00           H  
ATOM     65  O   HOH C  21      21.199  17.392  14.978  1.00  0.00           O  
ATOM     66  H1  HOH C  21      21.830  18.107  14.899  1.00  0.00           H  
ATOM     67  H2  HOH C  21      20.678  17.442  14.177  1.00  0.00           H  
ATOM     68  O   HOH C  22       8.834   2.285   3.242  1.00  0.00           O  
ATOM     69  H1  HOH C  22       9.712   2.527   3.536  1.00  0.00           H  
ATOM     70  H2  HOH C  22       8.490   1.733   3.945  1.00  0.00           H  
ATOM     71  O   HOH C  23       7.328  13.258  20.861  1.00  0.00           O  
ATOM     72  H1  HOH C  23       7.128  14.145  21.161  1.00  0.00           H  
ATOM     73  H2  HOH C  23       7.106  12.698  21.605  1.00  0.00           H  
ATOM     74  O   HOH C  24      18.750  -0.186   7.722  1.00  0.00           O  
ATOM     75  H1  HOH C  24      19.415  -0.505   8.332  1.00  0.00           H  
ATOM     76  H2  HOH C  24      18.878   0.762   7.703  1.00  0.00           H  
ATOM     77  O   HOH C  25       5.525   8.124   9.652  1.00  0.03           O  
ATOM     78  H1  HOH C  25       4.874   8.365  10.311  1.00  0.62           H  
ATOM     79  H2  HOH C  25       5.687   7.193   9.803  1.00  0.36           H  
ATOM     80  O   HOH C  26       9.663   2.476  10.205  1.00  0.09           O  
ATOM     81  H1  HOH C  26       8.760   2.273  10.449  1.00  0.91           H  
ATOM     82  H2  HOH C  26      10.169   1.723  10.509  1.00  0.58           H  
ATOM     83  O   HOH C  27       4.842   4.704  18.225  1.00  0.00           O  
ATOM     84  H1  HOH C  27       3.970   4.383  18.457  1.00  0.00           H  
ATOM     85  H2  HOH C  27       5.151   5.148  19.014  1.00  0.00           H  
ATOM     86  O   HOH C  28      21.756  21.719   5.781  1.00  0.00           O  
ATOM     87  H1  HOH C  28      22.097  21.651   6.673  1.00  0.00           H  
ATOM     88  H2  HOH C  28      21.201  22.498   5.795  1.00  0.00           H  
ATOM     89  O   HOH C  29      22.146  14.482  18.697  1.00  0.00           O  
ATOM     90  H1  HOH C  29      21.639  15.086  19.239  1.00  0.00           H  
ATOM     91  H2  HOH C  29      21.488  13.943  18.258  1.00  0.00           H  
ATOM     92  O   HOH C  30      13.300   2.611   6.256  1.00  0.06           O  
ATOM     93  H1  HOH C  30      13.814   3.395   6.447  1.00  0.65           H  
ATOM     94  H2  HOH C  30      13.096   2.242   7.115  1.00  0.55           H  
ATOM     95  O   HOH C  31       0.150  11.121  19.121  1.00  0.00           O  
ATOM     96  H1  HOH C  31       0.616  10.972  18.298  1.00  0.00           H  
ATOM     97  H2  HOH C  31       0.805  11.511  19.700  1.00  0.00           H  
ATOM     98  O   HOH C  32      13.215  19.912   5.989  1.00  0.02           O  
ATOM     99  H1  HOH C  32      12.398  19.449   6.174  1.00  0.10           H  
ATOM    100  H2  HOH C  32      13.773  19.257   5.571  1.00  0.16           H  
ATOM    101  O   HOH C  33      14.663   0.324  14.380  1.00  0.00           O  
ATOM    102  H1  HOH C  33      15.350   0.991  14.364  1.00  0.00           H  
ATOM    103  H2  HOH C  33      14.345   0.328  15.283  1.00  0.00           H  
ATOM    104  O   HOH C  34       1.476   4.431  18.458  1.00  0.00           O  
ATOM    105  H1  HOH C  34       0.860   3.706  18.567  1.00  0.00           H  
ATOM    106  H2  HOH C  34       1.697   4.695  19.351  1.00  0.00           H  
ATOM    107  O   HOH C  35      12.647   7.188  15.031  1.00  0.21           O  
ATOM    108  H1  HOH C  35      11.769   7.566  15.087  1.00  4.76           H  
ATOM    109  H2  HOH C  35      12.803   7.084  14.092  1.00  5.38           H  
ATOM    110  O   HOH C  36      20.841   5.574   1.087  1.00  0.00           O  
ATOM    111  H1  HOH C  36      21.074   4.743   0.671  1.00  0.00           H  
ATOM    112  H2  HOH C  36      20.967   5.417   2.023  1.00  0.00           H  
ATOM    113  O   HOH C  37       3.416  21.793  19.765  1.00  0.00           O  
ATOM    114  H1  HOH C  37       4.207  22.306  19.931  1.00  0.00           H  
ATOM    115  H2  HOH C  37       2.870  22.362  19.222  1.00  0.00           H  
ATOM    116  O   HOH C  38      10.022  18.901  12.728  1.00  0.14           O  
ATOM    117  H1  HOH C  38      10.646  18.526  13.349  1.00  0.87           H  
ATOM    118  H2  HOH C  38       9.163  18.696  13.097  1.00  1.49           H  
ATOM    119  O   HOH C  39       0.372   4.646  12.879  1.00  0.00           O  
ATOM    120  H1  HOH C  39       0.867   3.829  12.808  1.00  0.00           H  
ATOM    121  H2  HOH C  39       0.958   5.242  13.346  1.00  0.00           H  
ATOM    122  O   HOH C  40      18.555   5.797  16.407  1.00  0.00           O  
ATOM    123  H1  HOH C  40      17.918   6.039  17.079  1.00  0.00           H  
ATOM    124  H2  HOH C  40      18.337   4.892  16.183  1.00  0.00           H  
ATOM    125  O   HOH C  41      12.101  20.102  17.726  1.00  0.00           O  
ATOM    126  H1  HOH C  41      11.871  20.444  18.590  1.00  0.00           H  
ATOM    127  H2  HOH C  41      11.357  20.336  17.170  1.00  0.00           H  
ATOM    128  O   HOH C  42      21.012   7.793   9.316  1.00  0.00           O  
ATOM    129  H1  HOH C  42      20.433   7.952   8.570  1.00  0.00           H  
ATOM    130  H2  HOH C  42      20.792   8.483   9.942  1.00  0.00           H  
ATOM    131  O   HOH C  43       5.273   9.117   1.292  1.00  0.00           O  
ATOM    132  H1  HOH C  43       4.709   9.137   2.065  1.00  0.00           H  
ATOM    133  H2  HOH C  43       4.669   9.024   0.556  1.00  0.00           H  
ATOM    134  O   HOH C  44      17.596  15.771   4.550  1.00  0.00           O  
ATOM    135  H1  HOH C  44      17.028  15.001   4.505  1.00  0.16           H  
ATOM    136  H2  HOH C  44      17.841  15.942   3.641  1.00  0.00           H  
ATOM    137  O   HOH C  45      12.613   6.495  19.752  1.00  0.00           O  
ATOM    138  H1  HOH C  45      13.042   7.296  20.052  1.00  0.00           H  
ATOM    139  H2  HOH C  45      12.714   5.881  20.480  1.00  0.00           H  
ATOM    140  O   HOH C  46      22.116  11.509   8.930  1.00  0.00           O  
ATOM    141  H1  HOH C  46      23.020  11.220   9.053  1.00  0.00           H  
ATOM    142  H2  HOH C  46      21.625  11.062   9.619  1.00  0.00           H  
ATOM    143  O   HOH C  47      21.610   2.731  18.994  1.00  0.00           O  
ATOM    144  H1  HOH C  47      21.633   2.893  18.051  1.00  0.00           H  
ATOM    145  H2  HOH C  47      20.678   2.717  19.213  1.00  0.00           H  
ATOM    146  O   HOH C  48       8.977  18.732  19.665  1.00  0.00           O  
ATOM    147  H1  HOH C  48       8.718  19.242  18.897  1.00  0.00           H  
ATOM    148  H2  HOH C  48       9.577  19.304  20.142  1.00  0.00           H  
ATOM    149  O   HOH C  49      16.934   6.612  20.135  1.00  0.00           O  
ATOM    150  H1  HOH C  49      17.685   7.156  19.898  1.00  0.00           H  
ATOM    151  H2  HOH C  49      16.193   7.218  20.148  1.00  0.00           H  
ATOM    152  O   HOH C  50       5.158  20.451  16.558  1.00  0.00           O  
ATOM    153  H1  HOH C  50       5.661  20.293  17.357  1.00  0.00           H  
ATOM    154  H2  HOH C  50       5.246  21.392  16.401  1.00  0.00           H  
ATOM    155  O   HOH C  51      15.009  21.819  19.537  1.00  0.00           O  
ATOM    156  H1  HOH C  51      14.138  21.979  19.901  1.00  0.00           H  
ATOM    157  H2  HOH C  51      15.507  21.443  20.263  1.00  0.00           H  
ATOM    158  O   HOH C  52       2.461   5.211   1.954  1.00  0.00           O  
ATOM    159  H1  HOH C  52       2.220   5.263   1.029  1.00  0.00           H  
ATOM    160  H2  HOH C  52       1.808   4.628   2.340  1.00  0.00           H  
ATOM    161  O   HOH C  53      18.074   4.746   5.587  1.00  0.00           O  
ATOM    162  H1  HOH C  53      17.653   4.898   4.741  1.00  0.00           H  
ATOM    163  H2  HOH C  53      17.451   4.203   6.070  1.00  0.00           H  
ATOM    164  O   HOH C  54       2.447   8.052  17.914  1.00  0.00           O  
ATOM    165  H1  HOH C  54       3.155   8.460  18.413  1.00  0.00           H  
ATOM    166  H2  HOH C  54       1.968   7.531  18.559  1.00  0.00           H  
ATOM    167  O   HOH C  55      13.410   6.378   0.166  1.00  0.00           O  
ATOM    168  H1  HOH C  55      13.775   7.247   0.333  1.00  0.00           H  
ATOM    169  H2  HOH C  55      12.669   6.309   0.767  1.00  0.00           H  
ATOM    170  O   HOH C  56       9.601   1.758   6.348  1.00  0.00           O  
ATOM    171  H1  HOH C  56       9.742   1.222   7.128  1.00  0.00           H  
ATOM    172  H2  HOH C  56       8.652   1.879   6.308  1.00  0.00           H  
ATOM    173  O   HOH C  57       2.067  10.392   8.622  1.00  0.03           O  
ATOM    174  H1  HOH C  57       2.456  10.806   9.393  1.00  0.42           H  
ATOM    175  H2  HOH C  57       2.129   9.453   8.796  1.00  1.62           H  
ATOM    176  O   HOH C  58       1.370   6.668   6.986  1.00  0.00           O  
ATOM    177  H1  HOH C  58       0.997   7.358   6.437  1.00  0.00           H  
ATOM    178  H2  HOH C  58       2.309   6.850   6.995  1.00  0.00           H  
ATOM    179  O   HOH C  59      11.166   0.642   1.609  1.00  0.00           O  
ATOM    180  H1  HOH C  59      10.596  -0.059   1.293  1.00  0.00           H  
ATOM    181  H2  HOH C  59      11.192   0.520   2.558  1.00  0.00           H  
ATOM    182  O   HOH C  60       2.403  19.891  16.828  1.00  0.00           O  
ATOM    183  H1  HOH C  60       2.213  20.503  17.538  1.00  0.00           H  
ATOM    184  H2  HOH C  60       3.293  20.112  16.551  1.00  0.00           H  
ATOM    185  O   HOH C  61      12.720  18.378  14.326  1.00  0.08           O  
ATOM    186  H1  HOH C  61      13.622  18.545  14.599  1.00  1.00           H  
ATOM    187  H2  HOH C  61      12.802  17.938  13.480  1.00  1.75           H  
ATOM    188  O   HOH C  62      15.130  15.889  12.965  1.00  0.15           O  
ATOM    189  H1  HOH C  62      14.381  15.720  13.537  1.00  1.07           H  
ATOM    190  H2  HOH C  62      14.948  15.380  12.175  1.00  1.26           H  
ATOM    191  O   HOH C  63      11.982  16.415   8.272  1.00  0.18           O  
ATOM    192  H1  HOH C  63      12.394  15.739   7.734  1.00  0.71           H  
ATOM    193  H2  HOH C  63      11.431  15.931   8.887  1.00  5.64           H  
ATOM    194  O   HOH C  64      13.207   6.574   4.125  1.00  0.03           O  
ATOM    195  H1  HOH C  64      13.736   6.779   4.896  1.00  0.91           H  
ATOM    196  H2  HOH C  64      12.956   5.658   4.245  1.00  0.49           H  
ATOM    197  O   HOH C  65      18.450  11.510   2.854  1.00  0.00           O  
ATOM    198  H1  HOH C  65      18.993  11.535   3.642  1.00  0.00           H  
ATOM    199  H2  HOH C  65      17.583  11.255   3.168  1.00  0.00           H  
ATOM    200  O   HOH C  66       8.245   7.706  13.556  1.00  0.37           O  
ATOM    201  H1  HOH C  66       8.168   6.828  13.930  1.00  2.07           H  
ATOM    202  H2  HOH C  66       7.351   8.048  13.562  1.00  2.53           H  
ATOM    203  O   HOH C  67      -0.109   1.969  16.176  1.00  0.00           O  
ATOM    204  H1  HOH C  67       0.500   2.590  15.775  1.00  0.00           H  
ATOM    205  H2  HOH C  67      -0.302   1.340  15.481  1.00  0.00           H  
ATOM    206  O   HOH C  68       2.583  18.426   3.984  1.00  0.00           O  
ATOM    207  H1  HOH C  68       1.852  19.026   3.836  1.00  0.00           H  
ATOM    208  H2  HOH C  68       2.221  17.743   4.549  1.00  0.00           H  
ATOM    209  O   HOH C  69      15.409   5.638  16.891  1.00  0.02           O  
ATOM    210  H1  HOH C  69      15.088   6.478  17.220  1.00  0.62           H  
ATOM    211  H2  HOH C  69      14.635   5.215  16.519  1.00  0.75           H  
ATOM    212  O   HOH C  70       2.544  14.178  18.269  1.00  0.00           O  
ATOM    213  H1  HOH C  70       1.656  14.445  18.506  1.00  0.00           H  
ATOM    214  H2  HOH C  70       3.113  14.749  18.786  1.00  0.00           H  
ATOM    215  O   HOH C  71       7.244  20.402   5.017  1.00  0.00           O  
ATOM    216  H1  HOH C  71       6.885  19.767   5.636  1.00  0.00           H  
ATOM    217  H2  HOH C  71       6.491  20.928   4.748  1.00  0.00           H  
ATOM    218  O   HOH C  72      11.837  21.938  19.770  1.00  0.00           O  
ATOM    219  H1  HOH C  72      11.645  21.160  20.293  1.00  0.00           H  
ATOM    220  H2  HOH C  72      12.350  22.499  20.352  1.00  0.00           H  
ATOM    221  O   HOH C  73       9.155   9.875  11.920  1.00  1.41           O  
ATOM    222  H1  HOH C  73       9.093   8.959  12.190  1.00  1.88           H  
ATOM    223  H2  HOH C  73       8.566  10.340  12.515  1.00 19.41           H  
ATOM    224  O   HOH C  74      21.722   9.696   1.812  1.00  0.00           O  
ATOM    225  H1  HOH C  74      21.497   9.428   0.921  1.00  0.00           H  
ATOM    226  H2  HOH C  74      20.911   9.590   2.307  1.00  0.00           H  
ATOM    227  O   HOH C  75       9.548  10.849  16.377  1.00  0.03           O  
ATOM    228  H1  HOH C  75       9.405  11.478  17.085  1.00  2.43           H  
ATOM    229  H2  HOH C  75       9.972  11.358  15.686  1.00  1.13           H  
ATOM    230  O   HOH C  76       6.390   3.904  11.906  1.00  0.10           O  
ATOM    231  H1  HOH C  76       5.532   3.934  12.330  1.00  0.58           H  
ATOM    232  H2  HOH C  76       6.930   3.377  12.494  1.00  0.97           H  
ATOM    233  O   HOH C  77      19.516  17.180   1.195  1.00  0.00           O  
ATOM    234  H1  HOH C  77      18.779  16.589   1.348  1.00  0.00           H  
ATOM    235  H2  HOH C  77      19.938  16.840   0.406  1.00  0.00           H  
ATOM    236  O   HOH C  78       9.251  21.816   8.160  1.00  0.00           O  
ATOM    237  H1  HOH C  78       8.587  21.343   7.660  1.00  0.00           H  
ATOM    238  H2  HOH C  78       9.752  21.131   8.602  1.00  0.00           H  
ATOM    239  O   HOH C  79      16.544   3.318   0.851  1.00  0.00           O  
ATOM    240  H1  HOH C  79      16.833   3.964   0.207  1.00  0.00           H  
ATOM    241  H2  HOH C  79      15.753   2.937   0.470  1.00  0.00           H  
ATOM    242  O   HOH C  80      16.363  13.246   5.698  1.00  0.06           O  
ATOM    243  H1  HOH C  80      16.365  12.328   5.427  1.00  0.55           H  
ATOM    244  H2  HOH C  80      17.141  13.336   6.249  1.00  1.13           H  
ATOM    245  O   HOH C  81      11.762   8.819  12.452  1.00  0.93           O  
ATOM    246  H1  HOH C  81      12.495   8.229  12.271  1.00  7.61           H  
ATOM    247  H2  HOH C  81      11.765   8.920  13.404  1.00 10.37           H  
ATOM    248  O   HOH C  82      18.094   9.973  12.324  1.00  0.06           O  
ATOM    249  H1  HOH C  82      18.046  10.888  12.598  1.00  0.78           H  
ATOM    250  H2  HOH C  82      18.081   9.476  13.142  1.00  0.45           H  
ATOM    251  O   HOH C  83      20.928   4.889   3.853  1.00  0.00           O  
ATOM    252  H1  HOH C  83      21.655   4.288   3.690  1.00  0.00           H  
ATOM    253  H2  HOH C  83      21.145   5.308   4.685  1.00  0.00           H  
ATOM    254  O   HOH C  84      17.483  10.470  18.443  1.00  0.00           O  
ATOM    255  H1  HOH C  84      18.362  10.705  18.145  1.00  0.00           H  
ATOM    256  H2  HOH C  84      17.626  10.002  19.265  1.00  0.00           H  
ATOM    257  O   HOH C  85      16.198   9.388  15.977  1.00  0.05           O  
ATOM    258  H1  HOH C  85      15.300   9.201  16.251  1.00  0.45           H  
ATOM    259  H2  HOH C  85      16.609   9.778  16.749  1.00  0.29           H  
ATOM    260  O   HOH C  86      14.435  22.161   4.646  1.00  0.00           O  
ATOM    261  H1  HOH C  86      14.310  22.995   5.098  1.00  0.00           H  
ATOM    262  H2  HOH C  86      14.286  21.497   5.320  1.00  0.00           H  
ATOM    263  O   HOH C  87      14.760  14.503   4.056  1.00  0.03           O  
ATOM    264  H1  HOH C  87      14.182  13.809   3.738  1.00  1.17           H  
ATOM    265  H2  HOH C  87      15.193  14.123   4.820  1.00  1.10           H  
ATOM    266  O   HOH C  88      21.073  13.427   7.425  1.00  0.00           O  
ATOM    267  H1  HOH C  88      21.143  14.108   8.094  1.00  0.00           H  
ATOM    268  H2  HOH C  88      21.550  12.682   7.791  1.00  0.00           H  
ATOM    269  O   HOH C  89       5.152   6.043  20.436  1.00  0.00           O  
ATOM    270  H1  HOH C  89       4.851   6.892  20.113  1.00  0.00           H  
ATOM    271  H2  HOH C  89       5.717   6.255  21.179  1.00  0.00           H  
ATOM    272  O   HOH C  90      14.477   5.576   6.991  1.00  0.02           O  
ATOM    273  H1  HOH C  90      15.353   5.189   6.994  1.00  0.75           H  
ATOM    274  H2  HOH C  90      14.128   5.388   7.862  1.00  0.16           H  
ATOM    275  O   HOH C  91       3.253  14.605   0.302  1.00  0.00           O  
ATOM    276  H1  HOH C  91       3.370  15.327   0.919  1.00  0.00           H  
ATOM    277  H2  HOH C  91       2.795  14.996  -0.442  1.00  0.00           H  
ATOM    278  O   HOH C  92       4.777   3.453  15.806  1.00  0.00           O  
ATOM    279  H1  HOH C  92       4.891   4.111  15.120  1.00  0.19           H  
ATOM    280  H2  HOH C  92       5.096   3.879  16.602  1.00  0.00           H  
ATOM    281  O   HOH C  93      17.611  12.141  15.075  1.00  0.01           O  
ATOM    282  H1  HOH C  93      17.184  11.345  15.393  1.00  0.52           H  
ATOM    283  H2  HOH C  93      16.917  12.801  15.074  1.00  1.72           H  
ATOM    284  O   HOH C  94      13.774   8.883  16.869  1.00  0.03           O  
ATOM    285  H1  HOH C  94      13.256   9.682  16.966  1.00  2.53           H  
ATOM    286  H2  HOH C  94      13.212   8.292  16.368  1.00  1.75           H  
ATOM    287  O   HOH C  95      22.057  13.474   4.780  1.00  0.00           O  
ATOM    288  H1  HOH C  95      21.453  13.677   5.494  1.00  0.00           H  
ATOM    289  H2  HOH C  95      22.445  12.634   5.025  1.00  0.00           H  
ATOM    290  O   HOH C  96       2.464   1.638   8.368  1.00  0.00           O  
ATOM    291  H1  HOH C  96       2.596   2.351   8.993  1.00  0.00           H  
ATOM    292  H2  HOH C  96       1.747   1.939   7.809  1.00  0.00           H  
ATOM    293  O   HOH C  97      15.684   5.180  12.202  1.00  0.02           O  
ATOM    294  H1  HOH C  97      15.698   4.809  11.319  1.00  0.52           H  
ATOM    295  H2  HOH C  97      15.439   6.096  12.074  1.00  0.26           H  
ATOM    296  O   HOH C  98       9.184  11.331   4.824  1.00  0.02           O  
ATOM    297  H1  HOH C  98       9.917  11.929   4.679  1.00  1.43           H  
ATOM    298  H2  HOH C  98       9.595  10.475   4.950  1.00  1.17           H  
ATOM    299  O   HOH C  99      14.742   9.389  13.416  1.00  0.16           O  
ATOM    300  H1  HOH C  99      14.382  10.276  13.387  1.00  2.82           H  
ATOM    301  H2  HOH C  99      15.454   9.439  14.053  1.00  0.58           H  
ATOM    302  O   HOH C 100       7.337   2.264  19.852  1.00  0.00           O  
ATOM    303  H1  HOH C 100       7.861   2.722  20.510  1.00  0.00           H  
ATOM    304  H2  HOH C 100       7.975   1.764  19.344  1.00  0.00           H  
ATOM    305  O   HOH C 101       3.389   6.527   4.210  1.00  0.00           O  
ATOM    306  H1  HOH C 101       2.664   6.429   3.593  1.00  0.00           H  
ATOM    307  H2  HOH C 101       3.930   7.223   3.836  1.00  0.00           H  
ATOM    308  O   HOH C 102       9.605   0.916  18.721  1.00  0.00           O  
ATOM    309  H1  HOH C 102      10.321   0.343  18.998  1.00  0.00           H  
ATOM    310  H2  HOH C 102       9.439   0.668  17.811  1.00  0.00           H  
ATOM    311  O   HOH C 103       8.113  19.294   7.966  1.00  0.06           O  
ATOM    312  H1  HOH C 103       8.208  18.580   7.337  1.00  0.94           H  
ATOM    313  H2  HOH C 103       8.549  18.977   8.757  1.00  1.13           H  
ATOM    314  O   HOH C 104      11.479  16.918   1.302  1.00  0.00           O  
ATOM    315  H1  HOH C 104      11.699  17.213   0.418  1.00  0.00           H  
ATOM    316  H2  HOH C 104      12.292  16.543   1.640  1.00  0.00           H  
ATOM    317  O   HOH C 105       9.615  18.953  10.085  1.00  0.13           O  
ATOM    318  H1  HOH C 105       9.794  19.133  11.008  1.00  0.78           H  
ATOM    319  H2  HOH C 105      10.480  18.902   9.678  1.00  0.26           H  
ATOM    320  O   HOH C 106       1.328  16.099   5.325  1.00  0.00           O  
ATOM    321  H1  HOH C 106       1.029  15.380   4.768  1.00  0.00           H  
ATOM    322  H2  HOH C 106       0.579  16.693   5.372  1.00  0.00           H  
ATOM    323  O   HOH C 107      18.467  13.819   6.970  1.00  0.03           O  
ATOM    324  H1  HOH C 107      18.561  14.192   7.846  1.00  1.65           H  
ATOM    325  H2  HOH C 107      19.350  13.845   6.602  1.00  0.03           H  
ATOM    326  O   HOH C 108      14.007   3.510   0.297  1.00  0.00           O  
ATOM    327  H1  HOH C 108      13.118   3.558   0.650  1.00  0.00           H  
ATOM    328  H2  HOH C 108      14.147   4.361  -0.117  1.00  0.00           H  
ATOM    329  O   HOH C 109       1.412   0.025  17.856  1.00  0.00           O  
ATOM    330  H1  HOH C 109       1.137   0.632  17.169  1.00  0.00           H  
ATOM    331  H2  HOH C 109       0.606  -0.184  18.329  1.00  0.00           H  
ATOM    332  O   HOH C 110       7.027   6.706   4.860  1.00  0.04           O  
ATOM    333  H1  HOH C 110       6.378   6.008   4.953  1.00  0.13           H  
ATOM    334  H2  HOH C 110       6.531   7.514   4.996  1.00  0.97           H  
ATOM    335  O   HOH C 111       2.318  12.274  16.052  1.00  0.00           O  
ATOM    336  H1  HOH C 111       1.711  11.566  16.269  1.00  0.00           H  
ATOM    337  H2  HOH C 111       2.275  12.865  16.804  1.00  0.00           H  
ATOM    338  O   HOH C 112       1.445  14.339   3.092  1.00  0.00           O  
ATOM    339  H1  HOH C 112       1.210  14.286   2.165  1.00  0.00           H  
ATOM    340  H2  HOH C 112       0.637  14.124   3.557  1.00  0.00           H  
ATOM    341  O   HOH C 113       9.348  19.933  16.952  1.00  0.00           O  
ATOM    342  H1  HOH C 113       8.425  19.914  17.205  1.00  0.00           H  
ATOM    343  H2  HOH C 113       9.459  19.164  16.392  1.00  0.13           H  
ATOM    344  O   HOH C 114      21.771  21.951  14.998  1.00  0.00           O  
ATOM    345  H1  HOH C 114      22.401  21.231  15.025  1.00  0.00           H  
ATOM    346  H2  HOH C 114      21.389  21.970  15.876  1.00  0.00           H  
ATOM    347  O   HOH C 115      12.569   6.144   9.862  1.00  0.40           O  
ATOM    348  H1  HOH C 115      13.119   6.868  10.163  1.00  1.98           H  
ATOM    349  H2  HOH C 115      12.657   5.476  10.542  1.00  4.31           H  
ATOM    350  O   HOH C 116       0.328  15.148  13.918  1.00  0.00           O  
ATOM    351  H1  HOH C 116      -0.004  15.642  14.668  1.00  0.00           H  
ATOM    352  H2  HOH C 116       1.280  15.172  14.018  1.00  0.00           H  
ATOM    353  O   HOH C 117       5.283  12.683   0.416  1.00  0.00           O  
ATOM    354  H1  HOH C 117       4.413  12.575   0.799  1.00  0.00           H  
ATOM    355  H2  HOH C 117       5.242  13.525  -0.038  1.00  0.00           H  
ATOM    356  O   HOH C 118      10.124   7.197  10.437  1.00  0.32           O  
ATOM    357  H1  HOH C 118       9.728   6.485  10.939  1.00  4.24           H  
ATOM    358  H2  HOH C 118      11.038   6.935  10.327  1.00  6.61           H  
ATOM    359  O   HOH C 119      21.538   2.836   7.702  1.00  0.00           O  
ATOM    360  H1  HOH C 119      21.354   3.771   7.612  1.00  0.00           H  
ATOM    361  H2  HOH C 119      21.262   2.622   8.593  1.00  0.00           H  
ATOM    362  O   HOH C 120       9.537  22.371  16.066  1.00  0.00           O  
ATOM    363  H1  HOH C 120       9.786  21.465  16.250  1.00  0.00           H  
ATOM    364  H2  HOH C 120       9.104  22.332  15.213  1.00  0.00           H  
ATOM    365  O   HOH C 121      13.078   0.945  21.611  1.00  0.00           O  
ATOM    366  H1  HOH C 121      12.591   0.764  22.415  1.00  0.00           H  
ATOM    367  H2  HOH C 121      13.463   1.811  21.753  1.00  0.00           H  
ATOM    368  O   HOH C 122       8.610   4.112  21.846  1.00  0.00           O  
ATOM    369  H1  HOH C 122       8.187   4.964  21.744  1.00  0.00           H  
ATOM    370  H2  HOH C 122       9.538   4.285  21.691  1.00  0.00           H  
ATOM    371  O   HOH C 123      16.449   2.933   6.935  1.00  0.00           O  
ATOM    372  H1  HOH C 123      16.684   2.614   7.807  1.00  0.00           H  
ATOM    373  H2  HOH C 123      15.986   2.200   6.529  1.00  0.00           H  
ATOM    374  O   HOH C 124      11.753  21.628  13.393  1.00  0.00           O  
ATOM    375  H1  HOH C 124      11.907  20.756  13.758  1.00  0.10           H  
ATOM    376  H2  HOH C 124      11.912  21.526  12.455  1.00  0.06           H  
ATOM    377  O   HOH C 125      17.072  18.471  17.636  1.00  0.00           O  
ATOM    378  H1  HOH C 125      16.251  18.256  17.194  1.00  0.00           H  
ATOM    379  H2  HOH C 125      17.719  17.888  17.238  1.00  0.00           H  
ATOM    380  O   HOH C 126       5.839  20.630   1.126  1.00  0.00           O  
ATOM    381  H1  HOH C 126       5.003  20.362   1.506  1.00  0.00           H  
ATOM    382  H2  HOH C 126       5.865  21.579   1.248  1.00  0.00           H  
ATOM    383  O   HOH C 127      16.205   4.671   3.591  1.00  0.00           O  
ATOM    384  H1  HOH C 127      15.273   4.456   3.641  1.00  0.00           H  
ATOM    385  H2  HOH C 127      16.542   4.114   2.889  1.00  0.00           H  
ATOM    386  O   HOH C 128       5.621   8.441  14.409  1.00  0.02           O  
ATOM    387  H1  HOH C 128       6.165   8.905  15.045  1.00  0.32           H  
ATOM    388  H2  HOH C 128       4.731   8.514  14.755  1.00  0.49           H  
ATOM    389  O   HOH C 129      17.275  17.171  14.869  1.00  0.03           O  
ATOM    390  H1  HOH C 129      17.917  17.706  14.401  1.00  0.06           H  
ATOM    391  H2  HOH C 129      16.724  16.800  14.180  1.00  1.20           H  
ATOM    392  O   HOH C 130       1.596   4.281   5.935  1.00  0.00           O  
ATOM    393  H1  HOH C 130       1.719   5.211   6.123  1.00  0.00           H  
ATOM    394  H2  HOH C 130       1.175   3.932   6.721  1.00  0.00           H  
ATOM    395  O   HOH C 131      16.125  16.142   7.213  1.00  0.02           O  
ATOM    396  H1  HOH C 131      15.469  15.539   7.563  1.00  2.82           H  
ATOM    397  H2  HOH C 131      16.675  15.597   6.650  1.00  2.37           H  
ATOM    398  O   HOH C 132      14.241   9.372   0.263  1.00  0.00           O  
ATOM    399  H1  HOH C 132      14.972   8.756   0.312  1.00  0.00           H  
ATOM    400  H2  HOH C 132      14.640  10.198  -0.011  1.00  0.00           H  
ATOM    401  O   HOH C 133       8.823   5.988   3.050  1.00  0.06           O  
ATOM    402  H1  HOH C 133       8.266   6.252   3.783  1.00  0.10           H  
ATOM    403  H2  HOH C 133       8.243   5.487   2.477  1.00  0.00           H  
ATOM    404  O   HOH C 134       0.949   3.483   3.469  1.00  0.00           O  
ATOM    405  H1  HOH C 134       1.078   2.537   3.533  1.00  0.00           H  
ATOM    406  H2  HOH C 134       1.203   3.819   4.329  1.00  0.00           H  
ATOM    407  O   HOH C 135      22.286  18.717   5.687  1.00  0.00           O  
ATOM    408  H1  HOH C 135      21.858  18.488   4.862  1.00  0.00           H  
ATOM    409  H2  HOH C 135      22.460  19.656   5.614  1.00  0.00           H  
ATOM    410  O   HOH C 136       5.107  18.402   5.675  1.00  0.00           O  
ATOM    411  H1  HOH C 136       4.417  18.431   5.012  1.00  0.00           H  
ATOM    412  H2  HOH C 136       4.734  17.880   6.386  1.00  0.00           H  
ATOM    413  O   HOH C 137      22.271  15.548  11.209  1.00  0.00           O  
ATOM    414  H1  HOH C 137      22.533  15.440  12.123  1.00  0.00           H  
ATOM    415  H2  HOH C 137      22.106  16.486  11.116  1.00  0.00           H  
ATOM    416  O   HOH C 138      18.775   7.478   1.133  1.00  0.00           O  
ATOM    417  H1  HOH C 138      19.010   8.230   1.677  1.00  0.00           H  
ATOM    418  H2  HOH C 138      19.402   6.799   1.380  1.00  0.00           H  
ATOM    419  O   HOH C 139      14.078  14.212  11.301  1.00  0.48           O  
ATOM    420  H1  HOH C 139      14.521  13.451  10.926  1.00 17.43           H  
ATOM    421  H2  HOH C 139      13.188  13.908  11.478  1.00 14.10           H  
ATOM    422  O   HOH C 140      16.746  22.369   3.385  1.00  0.00           O  
ATOM    423  H1  HOH C 140      15.862  22.588   3.681  1.00  0.00           H  
ATOM    424  H2  HOH C 140      17.172  21.996   4.156  1.00  0.00           H  
ATOM    425  O   HOH C 141      19.242  16.309  16.630  1.00  0.00           O  
ATOM    426  H1  HOH C 141      19.946  16.767  16.169  1.00  0.00           H  
ATOM    427  H2  HOH C 141      18.519  16.289  16.004  1.00  0.00           H  
ATOM    428  O   HOH C 142       5.914  17.434  16.301  1.00  0.14           O  
ATOM    429  H1  HOH C 142       5.624  18.252  16.705  1.00  0.00           H  
ATOM    430  H2  HOH C 142       5.198  16.820  16.462  1.00  0.06           H  
ATOM    431  O   HOH C 143       2.500   1.913  12.209  1.00  0.00           O  
ATOM    432  H1  HOH C 143       2.215   2.615  11.623  1.00  0.00           H  
ATOM    433  H2  HOH C 143       1.976   1.156  11.949  1.00  0.00           H  
ATOM    434  O   HOH C 144      20.286   5.106   7.025  1.00  0.00           O  
ATOM    435  H1  HOH C 144      19.569   4.864   6.439  1.00  0.00           H  
ATOM    436  H2  HOH C 144      20.449   6.030   6.837  1.00  0.00           H  
ATOM    437  O   HOH C 145       2.192  16.139  20.538  1.00  0.00           O  
ATOM    438  H1  HOH C 145       2.453  17.049  20.397  1.00  0.00           H  
ATOM    439  H2  HOH C 145       1.242  16.175  20.645  1.00  0.00           H  
ATOM    440  O   HOH C 146      18.063   1.842  11.906  1.00  0.00           O  
ATOM    441  H1  HOH C 146      17.648   1.095  11.475  1.00  0.00           H  
ATOM    442  H2  HOH C 146      18.443   1.478  12.705  1.00  0.00           H  
ATOM    443  O   HOH C 147       5.220  13.772  12.798  1.00  0.11           O  
ATOM    444  H1  HOH C 147       5.685  13.387  12.054  1.00  2.46           H  
ATOM    445  H2  HOH C 147       5.828  14.421  13.151  1.00  2.07           H  
ATOM    446  O   HOH C 148       0.354   9.672   6.393  1.00  0.00           O  
ATOM    447  H1  HOH C 148       0.801  10.317   5.845  1.00  0.00           H  
ATOM    448  H2  HOH C 148       0.600   9.904   7.288  1.00  0.00           H  
ATOM    449  O   HOH C 149      16.133  18.980   7.257  1.00  0.12           O  
ATOM    450  H1  HOH C 149      16.331  18.064   7.455  1.00  0.36           H  
ATOM    451  H2  HOH C 149      15.189  18.993   7.102  1.00  0.13           H  
ATOM    452  O   HOH C 150      11.338   6.754   2.058  1.00  0.00           O  
ATOM    453  H1  HOH C 150      12.120   6.632   2.597  1.00  1.59           H  
ATOM    454  H2  HOH C 150      10.654   6.264   2.514  1.00  0.36           H  
ATOM    455  O   HOH C 151       4.638  16.135   2.088  1.00  0.00           O  
ATOM    456  H1  HOH C 151       4.098  15.440   2.463  1.00  0.00           H  
ATOM    457  H2  HOH C 151       4.168  16.943   2.295  1.00  0.00           H  
ATOM    458  O   HOH C 152      12.277  10.167  20.788  1.00  0.00           O  
ATOM    459  H1  HOH C 152      11.471  10.057  21.292  1.00  0.00           H  
ATOM    460  H2  HOH C 152      12.859   9.480  21.112  1.00  0.00           H  
ATOM    461  O   HOH C 153      16.169  15.122  19.299  1.00  0.00           O  
ATOM    462  H1  HOH C 153      15.623  15.134  18.513  1.00  0.06           H  
ATOM    463  H2  HOH C 153      15.569  14.879  20.004  1.00  0.00           H  
ATOM    464  O   HOH C 154      19.309  21.897  20.455  1.00  0.00           O  
ATOM    465  H1  HOH C 154      19.042  21.274  21.131  1.00  0.00           H  
ATOM    466  H2  HOH C 154      18.808  21.641  19.681  1.00  0.00           H  
ATOM    467  O   HOH C 155      17.731  12.794  12.524  1.00  0.16           O  
ATOM    468  H1  HOH C 155      18.504  13.217  12.150  1.00  0.23           H  
ATOM    469  H2  HOH C 155      17.783  12.984  13.460  1.00  1.56           H  
ATOM    470  O   HOH C 156      22.025   7.923  21.809  1.00  0.00           O  
ATOM    471  H1  HOH C 156      21.524   8.422  21.163  1.00  0.00           H  
ATOM    472  H2  HOH C 156      21.363   7.439  22.303  1.00  0.00           H  
ATOM    473  O   HOH C 157      21.791  18.704  21.098  1.00  0.00           O  
ATOM    474  H1  HOH C 157      21.056  18.090  21.115  1.00  0.00           H  
ATOM    475  H2  HOH C 157      21.586  19.342  21.781  1.00  0.00           H  
ATOM    476  O   HOH C 158       7.600  11.180  13.653  1.00  0.30           O  
ATOM    477  H1  HOH C 158       6.849  10.978  13.095  1.00  5.02           H  
ATOM    478  H2  HOH C 158       7.263  11.104  14.546  1.00  2.04           H  
ATOM    479  O   HOH C 159       0.627  10.220  16.615  1.00  0.00           O  
ATOM    480  H1  HOH C 159      -0.220  10.184  16.171  1.00  0.00           H  
ATOM    481  H2  HOH C 159       0.887   9.304  16.710  1.00  0.00           H  
ATOM    482  O   HOH C 160       8.057  22.288  10.575  1.00  0.00           O  
ATOM    483  H1  HOH C 160       8.721  22.374   9.891  1.00  0.00           H  
ATOM    484  H2  HOH C 160       7.264  22.026  10.107  1.00  0.00           H  
ATOM    485  O   HOH C 161       5.729  21.248   9.004  1.00  0.00           O  
ATOM    486  H1  HOH C 161       5.457  21.981   8.453  1.00  0.00           H  
ATOM    487  H2  HOH C 161       6.035  20.584   8.387  1.00  0.00           H  
ATOM    488  O   HOH C 162      17.855   9.267  20.992  1.00  0.00           O  
ATOM    489  H1  HOH C 162      17.742   8.409  21.401  1.00  0.00           H  
ATOM    490  H2  HOH C 162      18.509   9.707  21.534  1.00  0.00           H  
ATOM    491  O   HOH C 163       7.189   3.891   1.731  1.00  0.00           O  
ATOM    492  H1  HOH C 163       7.862   3.840   1.052  1.00  0.00           H  
ATOM    493  H2  HOH C 163       7.564   3.423   2.477  1.00  0.00           H  
ATOM    494  O   HOH C 164      15.020  11.867  21.957  1.00  0.00           O  
ATOM    495  H1  HOH C 164      14.521  12.684  21.959  1.00  0.00           H  
ATOM    496  H2  HOH C 164      15.546  11.910  21.158  1.00  0.00           H  
ATOM    497  O   HOH C 165      15.575  19.449  12.281  1.00  0.04           O  
ATOM    498  H1  HOH C 165      15.203  18.616  11.990  1.00  0.91           H  
ATOM    499  H2  HOH C 165      15.184  19.599  13.141  1.00  0.42           H  
ATOM    500  O   HOH C 166      15.919  22.193  11.582  1.00  0.00           O  
ATOM    501  H1  HOH C 166      15.723  21.319  11.921  1.00  0.00           H  
ATOM    502  H2  HOH C 166      15.695  22.144  10.652  1.00  0.00           H  
ATOM    503  O   HOH C 167       7.159   9.353  16.409  1.00  0.05           O  
ATOM    504  H1  HOH C 167       7.908   9.875  16.696  1.00  1.49           H  
ATOM    505  H2  HOH C 167       7.301   8.493  16.803  1.00  0.45           H  
ATOM    506  O   HOH C 168      17.445  15.253   1.839  1.00  0.00           O  
ATOM    507  H1  HOH C 168      17.426  14.407   1.391  1.00  0.00           H  
ATOM    508  H2  HOH C 168      16.551  15.586   1.761  1.00  0.00           H  
ATOM    509  O   HOH C 169       2.332   6.842  14.308  1.00  0.00           O  
ATOM    510  H1  HOH C 169       2.748   7.640  14.635  1.00  0.68           H  
ATOM    511  H2  HOH C 169       1.843   6.502  15.057  1.00  0.00           H  
ATOM    512  O   HOH C 170      12.138  11.825   4.916  1.00  0.08           O  
ATOM    513  H1  HOH C 170      12.615  11.363   4.227  1.00  0.26           H  
ATOM    514  H2  HOH C 170      11.876  12.653   4.513  1.00  1.65           H  
ATOM    515  O   HOH C 171      10.650   8.560   0.208  1.00  0.00           O  
ATOM    516  H1  HOH C 171       9.706   8.685   0.308  1.00  0.00           H  
ATOM    517  H2  HOH C 171      10.879   7.916   0.878  1.00  0.00           H  
ATOM    518  O   HOH C 172       8.247   5.190  15.094  1.00  0.04           O  
ATOM    519  H1  HOH C 172       7.793   4.353  15.190  1.00  1.39           H  
ATOM    520  H2  HOH C 172       8.397   5.486  15.992  1.00  0.78           H  
ATOM    521  O   HOH C 173      11.865  11.138   1.047  1.00  0.00           O  
ATOM    522  H1  HOH C 173      12.662  10.895   0.575  1.00  0.00           H  
ATOM    523  H2  HOH C 173      11.233  10.457   0.815  1.00  0.00           H  
ATOM    524  O   HOH C 174       2.255  18.777  20.089  1.00  0.00           O  
ATOM    525  H1  HOH C 174       2.587  19.673  20.145  1.00  0.00           H  
ATOM    526  H2  HOH C 174       1.360  18.831  20.423  1.00  0.00           H  
ATOM    527  O   HOH C 175       2.461  17.192   9.026  1.00  0.00           O  
ATOM    528  H1  HOH C 175       2.197  16.277   8.930  1.00  0.00           H  
ATOM    529  H2  HOH C 175       3.315  17.241   8.595  1.00  0.00           H  
ATOM    530  O   HOH C 176       6.205  10.081   7.347  1.00  0.13           O  
ATOM    531  H1  HOH C 176       6.061   9.469   8.069  1.00  1.20           H  
ATOM    532  H2  HOH C 176       5.688  10.852   7.580  1.00  1.59           H  
ATOM    533  O   HOH C 177      17.925   2.932  15.351  1.00  0.00           O  
ATOM    534  H1  HOH C 177      18.476   2.240  14.985  1.00  0.00           H  
ATOM    535  H2  HOH C 177      17.141   2.929  14.802  1.00  0.00           H  
ATOM    536  O   HOH C 178       5.265  20.366  13.780  1.00  0.00           O  
ATOM    537  H1  HOH C 178       5.177  20.446  14.730  1.00  0.00           H  
ATOM    538  H2  HOH C 178       5.311  21.269  13.466  1.00  0.00           H  
ATOM    539  O   HOH C 179       1.437  14.659   8.948  1.00  0.00           O  
ATOM    540  H1  HOH C 179       2.275  14.430   9.349  1.00  0.00           H  
ATOM    541  H2  HOH C 179       0.878  14.906   9.685  1.00  0.00           H  
ATOM    542  O   HOH C 180      12.466  17.387  11.665  1.00  0.28           O  
ATOM    543  H1  HOH C 180      11.833  16.737  11.358  1.00  2.88           H  
ATOM    544  H2  HOH C 180      12.983  17.604  10.889  1.00  1.65           H  
ATOM    545  O   HOH C 181      14.878   2.236  11.419  1.00  0.03           O  
ATOM    546  H1  HOH C 181      15.037   1.347  11.736  1.00  0.00           H  
ATOM    547  H2  HOH C 181      15.293   2.800  12.072  1.00  0.32           H  
ATOM    548  O   HOH C 182       4.081   8.653  19.807  1.00  0.00           O  
ATOM    549  H1  HOH C 182       3.606   8.801  20.625  1.00  0.00           H  
ATOM    550  H2  HOH C 182       4.709   9.374  19.760  1.00  0.00           H  
ATOM    551  O   HOH C 183      14.165   8.140  11.212  1.00  0.43           O  
ATOM    552  H1  HOH C 183      14.591   8.575  11.951  1.00  2.30           H  
ATOM    553  H2  HOH C 183      14.770   8.260  10.481  1.00  2.17           H  
ATOM    554  O   HOH C 184      13.417  18.525  21.591  1.00  0.00           O  
ATOM    555  H1  HOH C 184      13.914  19.218  22.026  1.00  0.00           H  
ATOM    556  H2  HOH C 184      14.030  18.153  20.957  1.00  0.00           H  
ATOM    557  O   HOH C 185      17.850  20.774   5.516  1.00  0.00           O  
ATOM    558  H1  HOH C 185      17.312  20.170   6.028  1.00  0.00           H  
ATOM    559  H2  HOH C 185      18.221  21.373   6.165  1.00  0.00           H  
ATOM    560  O   HOH C 186       0.880  19.068   8.265  1.00  0.00           O  
ATOM    561  H1  HOH C 186       0.492  18.513   7.589  1.00  0.00           H  
ATOM    562  H2  HOH C 186       1.517  18.503   8.703  1.00  0.00           H  
ATOM    563  O   HOH C 187      17.913  19.752  21.649  1.00  0.00           O  
ATOM    564  H1  HOH C 187      17.705  18.988  21.111  1.00  0.00           H  
ATOM    565  H2  HOH C 187      18.385  19.394  22.401  1.00  0.00           H  
ATOM    566  O   HOH C 188      15.521  13.792  15.028  1.00  0.14           O  
ATOM    567  H1  HOH C 188      15.759  14.671  14.733  1.00  2.20           H  
ATOM    568  H2  HOH C 188      14.968  13.938  15.795  1.00  2.62           H  
ATOM    569  O   HOH C 189       3.448   4.125  20.734  1.00  0.00           O  
ATOM    570  H1  HOH C 189       4.152   4.773  20.707  1.00  0.00           H  
ATOM    571  H2  HOH C 189       2.750   4.550  21.233  1.00  0.00           H  
ATOM    572  O   HOH C 190       7.271  18.237  14.145  1.00  0.06           O  
ATOM    573  H1  HOH C 190       6.754  17.853  14.853  1.00  0.94           H  
ATOM    574  H2  HOH C 190       6.979  19.147  14.101  1.00  0.26           H  
ATOM    575  O   HOH C 191      12.378   3.739  11.462  1.00  0.04           O  
ATOM    576  H1  HOH C 191      12.900   3.011  11.123  1.00  0.71           H  
ATOM    577  H2  HOH C 191      12.292   3.556  12.398  1.00  0.65           H  
ATOM    578  O   HOH C 192       2.873  13.968  14.172  1.00  0.06           O  
ATOM    579  H1  HOH C 192       2.590  13.183  14.641  1.00  0.03           H  
ATOM    580  H2  HOH C 192       3.645  13.689  13.681  1.00  0.81           H  
ATOM    581  O   HOH C 193      17.045  10.246   5.986  1.00  0.02           O  
ATOM    582  H1  HOH C 193      17.097  10.531   6.899  1.00  0.42           H  
ATOM    583  H2  HOH C 193      16.355   9.583   5.981  1.00  0.49           H  
ATOM    584  O   HOH C 194       5.913  11.619  15.760  1.00  0.08           O  
ATOM    585  H1  HOH C 194       5.818  12.236  16.485  1.00  0.42           H  
ATOM    586  H2  HOH C 194       6.319  10.847  16.153  1.00  0.36           H  
ATOM    587  O   HOH C 195      17.466  17.387  20.121  1.00  0.00           O  
ATOM    588  H1  HOH C 195      17.345  17.863  19.299  1.00  0.00           H  
ATOM    589  H2  HOH C 195      17.023  16.550  19.982  1.00  0.00           H  
ATOM    590  O   HOH C 196      10.445   4.238   4.523  1.00  0.03           O  
ATOM    591  H1  HOH C 196      10.090   3.857   5.327  1.00  0.26           H  
ATOM    592  H2  HOH C 196       9.673   4.463   4.003  1.00  1.20           H  
ATOM    593  O   HOH C 197      20.621  21.606  17.333  1.00  0.00           O  
ATOM    594  H1  HOH C 197      20.872  20.762  17.708  1.00  0.00           H  
ATOM    595  H2  HOH C 197      19.735  21.761  17.661  1.00  0.00           H  
ATOM    596  O   HOH C 198       4.816  15.483  19.175  1.00  0.00           O  
ATOM    597  H1  HOH C 198       4.128  15.820  19.749  1.00  0.00           H  
ATOM    598  H2  HOH C 198       5.516  16.133  19.231  1.00  0.00           H  
ATOM    599  O   HOH C 199       5.996   4.456   7.612  1.00  0.02           O  
ATOM    600  H1  HOH C 199       6.876   4.719   7.344  1.00  0.91           H  
ATOM    601  H2  HOH C 199       5.467   4.545   6.819  1.00  0.29           H  
ATOM    602  O   HOH C 200      14.094  14.392   7.483  1.00  0.12           O  
ATOM    603  H1  HOH C 200      14.557  13.555   7.521  1.00  2.53           H  
ATOM    604  H2  HOH C 200      13.176  14.165   7.628  1.00  2.50           H  
ATOM    605  O   HOH C 201      15.086   8.235   6.108  1.00  0.05           O  
ATOM    606  H1  HOH C 201      14.893   7.489   6.676  1.00  0.23           H  
ATOM    607  H2  HOH C 201      14.792   8.998   6.606  1.00  1.81           H  
ATOM    608  O   HOH C 202      14.528  18.045  17.141  1.00  0.02           O  
ATOM    609  H1  HOH C 202      14.263  17.140  17.306  1.00  0.58           H  
ATOM    610  H2  HOH C 202      13.717  18.549  17.211  1.00  0.06           H  
ATOM    611  O   HOH C 203       6.742  16.176   9.311  1.00  0.10           O  
ATOM    612  H1  HOH C 203       7.135  15.696  10.041  1.00  1.81           H  
ATOM    613  H2  HOH C 203       7.378  16.095   8.600  1.00  2.82           H  
ATOM    614  O   HOH C 204      10.645   4.352   8.715  1.00  0.12           O  
ATOM    615  H1  HOH C 204      10.566   3.575   9.269  1.00  1.20           H  
ATOM    616  H2  HOH C 204      11.293   4.898   9.159  1.00  2.04           H  
ATOM    617  O   HOH C 205      20.532   7.995   5.961  1.00  0.00           O  
ATOM    618  H1  HOH C 205      20.239   8.100   5.056  1.00  0.00           H  
ATOM    619  H2  HOH C 205      21.224   8.647   6.066  1.00  0.00           H  
ATOM    620  O   HOH C 206       3.513   8.450  11.534  1.00  0.08           O  
ATOM    621  H1  HOH C 206       3.298   7.668  12.042  1.00  0.75           H  
ATOM    622  H2  HOH C 206       2.672   8.748  11.186  1.00  0.29           H  
ATOM    623  O   HOH C 207      20.752  10.643  21.216  1.00  0.00           O  
ATOM    624  H1  HOH C 207      21.240  10.716  20.396  1.00  0.00           H  
ATOM    625  H2  HOH C 207      20.305  11.485  21.305  1.00  0.00           H  
ATOM    626  O   HOH C 208      18.427  19.564  11.612  1.00  0.00           O  
ATOM    627  H1  HOH C 208      17.622  19.800  12.074  1.00  0.00           H  
ATOM    628  H2  HOH C 208      18.215  19.680  10.686  1.00  0.00           H  
ATOM    629  O   HOH C 209      21.155   6.735  16.800  1.00  0.00           O  
ATOM    630  H1  HOH C 209      21.833   6.168  16.433  1.00  0.00           H  
ATOM    631  H2  HOH C 209      20.331   6.322  16.542  1.00  0.00           H  
ATOM    632  O   HOH C 210       7.451  16.311  12.172  1.00  0.14           O  
ATOM    633  H1  HOH C 210       7.533  16.444  13.116  1.00  2.75           H  
ATOM    634  H2  HOH C 210       6.957  17.071  11.865  1.00  2.27           H  
ATOM    635  O   HOH C 211      11.931  16.877  19.388  1.00  0.02           O  
ATOM    636  H1  HOH C 211      12.139  16.667  20.299  1.00  0.00           H  
ATOM    637  H2  HOH C 211      11.315  17.606  19.445  1.00  0.00           H  
ATOM    638  O   HOH C 212       4.752  16.395   7.552  1.00  0.05           O  
ATOM    639  H1  HOH C 212       4.784  15.566   7.075  1.00  0.97           H  
ATOM    640  H2  HOH C 212       5.352  16.272   8.288  1.00  1.68           H  
ATOM    641  O   HOH C 213       4.102  17.090  11.682  1.00  0.03           O  
ATOM    642  H1  HOH C 213       4.417  16.972  12.578  1.00  0.39           H  
ATOM    643  H2  HOH C 213       4.838  17.489  11.218  1.00  0.58           H  
ATOM    644  O   HOH C 214      15.006  19.931  15.100  1.00  0.10           O  
ATOM    645  H1  HOH C 214      14.744  20.838  14.941  1.00  0.00           H  
ATOM    646  H2  HOH C 214      15.158  19.887  16.044  1.00  0.00           H  
ATOM    647  O   HOH C 215       1.806  21.779  21.918  1.00  0.00           O  
ATOM    648  H1  HOH C 215       2.653  21.759  21.472  1.00  0.00           H  
ATOM    649  H2  HOH C 215       1.190  22.080  21.250  1.00  0.00           H  
ATOM    650  O   HOH C 216       3.877  15.442  16.159  1.00  0.01           O  
ATOM    651  H1  HOH C 216       3.615  14.916  15.403  1.00  0.06           H  
ATOM    652  H2  HOH C 216       3.462  15.011  16.906  1.00  0.00           H  
ATOM    653  O   HOH C 217      13.675   3.736   3.713  1.00  0.00           O  
ATOM    654  H1  HOH C 217      13.025   3.622   3.020  1.00  0.00           H  
ATOM    655  H2  HOH C 217      13.410   3.119   4.396  1.00  0.00           H  
ATOM    656  O   HOH C 218      19.503   8.940   3.451  1.00  0.00           O  
ATOM    657  H1  HOH C 218      19.500   9.664   4.077  1.00  0.00           H  
ATOM    658  H2  HOH C 218      18.687   8.471   3.622  1.00  0.00           H  
ATOM    659  O   HOH C 219       2.924   9.793  21.997  1.00  0.00           O  
ATOM    660  H1  HOH C 219       2.647  10.598  21.560  1.00  0.00           H  
ATOM    661  H2  HOH C 219       2.379   9.746  22.782  1.00  0.00           H  
ATOM    662  O   HOH C 220       7.656   6.849  21.641  1.00  0.00           O  
ATOM    663  H1  HOH C 220       8.159   6.899  20.828  1.00  0.00           H  
ATOM    664  H2  HOH C 220       7.883   7.649  22.113  1.00  0.00           H  
ATOM    665  O   HOH C 221      14.662  17.518   5.098  1.00  0.04           O  
ATOM    666  H1  HOH C 221      15.226  17.502   4.325  1.00  0.00           H  
ATOM    667  H2  HOH C 221      14.911  16.738   5.594  1.00  0.91           H  
ATOM    668  O   HOH C 222      15.272  20.334  -0.157  1.00  0.00           O  
ATOM    669  H1  HOH C 222      15.268  20.302   0.800  1.00  0.00           H  
ATOM    670  H2  HOH C 222      16.199  20.384  -0.391  1.00  0.00           H  
ATOM    671  O   HOH C 223       6.637  11.966   3.530  1.00  0.02           O  
ATOM    672  H1  HOH C 223       6.964  12.044   2.633  1.00  0.00           H  
ATOM    673  H2  HOH C 223       7.402  11.705   4.042  1.00  0.29           H  
ATOM    674  O   HOH C 224       2.463  13.742   6.502  1.00  0.00           O  
ATOM    675  H1  HOH C 224       2.508  14.487   5.902  1.00  0.00           H  
ATOM    676  H2  HOH C 224       2.010  14.083   7.274  1.00  0.00           H  
ATOM    677  O   HOH C 225       2.178  12.145  20.958  1.00  0.00           O  
ATOM    678  H1  HOH C 225       2.352  12.553  21.806  1.00  0.00           H  
ATOM    679  H2  HOH C 225       2.526  12.765  20.317  1.00  0.00           H  
ATOM    680  O   HOH C 226       4.872   1.626  20.736  1.00  0.00           O  
ATOM    681  H1  HOH C 226       4.226   2.328  20.815  1.00  0.00           H  
ATOM    682  H2  HOH C 226       5.614   2.034  20.289  1.00  0.00           H  
ATOM    683  O   HOH C 227      10.584  14.029   3.933  1.00  0.05           O  
ATOM    684  H1  HOH C 227       9.898  14.315   3.329  1.00  1.20           H  
ATOM    685  H2  HOH C 227      11.177  14.778   3.995  1.00  1.04           H  
ATOM    686  O   HOH C 228       4.709   0.463   6.897  1.00  0.00           O  
ATOM    687  H1  HOH C 228       4.075   1.058   7.297  1.00  0.00           H  
ATOM    688  H2  HOH C 228       4.521   0.507   5.960  1.00  0.00           H  
ATOM    689  O   HOH C 229      18.208   8.088  14.587  1.00  0.03           O  
ATOM    690  H1  HOH C 229      17.506   8.532  15.064  1.00  0.45           H  
ATOM    691  H2  HOH C 229      18.073   7.159  14.772  1.00  0.10           H  
ATOM    692  O   HOH C 230      10.906   2.857  20.557  1.00  0.00           O  
ATOM    693  H1  HOH C 230      11.583   2.298  20.174  1.00  0.00           H  
ATOM    694  H2  HOH C 230      10.172   2.798  19.946  1.00  0.00           H  
ATOM    695  O   HOH C 231       8.659  12.961   9.865  1.00  1.35           O  
ATOM    696  H1  HOH C 231       9.448  12.562  10.232  1.00 27.80           H  
ATOM    697  H2  HOH C 231       8.630  12.647   8.961  1.00 25.02           H  
ATOM    698  O   HOH C 232       8.593  22.196  13.385  1.00  0.00           O  
ATOM    699  H1  HOH C 232       8.112  22.325  12.567  1.00  0.00           H  
ATOM    700  H2  HOH C 232       9.438  21.838  13.113  1.00  0.00           H  
ATOM    701  O   HOH C 233      21.340   0.394   2.888  1.00  0.00           O  
ATOM    702  H1  HOH C 233      21.262   0.533   1.945  1.00  0.00           H  
ATOM    703  H2  HOH C 233      20.865   1.127   3.279  1.00  0.00           H  
ATOM    704  O   HOH C 234      15.684  11.990  10.906  1.00  0.21           O  
ATOM    705  H1  HOH C 234      15.069  11.607  11.532  1.00  4.89           H  
ATOM    706  H2  HOH C 234      16.327  12.446  11.449  1.00  0.55           H  
ATOM    707  O   HOH C 235      20.236  13.638  11.834  1.00  0.04           O  
ATOM    708  H1  HOH C 235      20.614  13.241  12.619  1.00  0.00           H  
ATOM    709  H2  HOH C 235      20.973  14.075  11.408  1.00  0.00           H  
ATOM    710  O   HOH C 236      19.658  10.758   5.256  1.00  0.00           O  
ATOM    711  H1  HOH C 236      18.797  10.639   5.657  1.00  0.03           H  
ATOM    712  H2  HOH C 236      20.268  10.762   5.994  1.00  0.00           H  
ATOM    713  O   HOH C 237      22.656   5.266   9.689  1.00  0.00           O  
ATOM    714  H1  HOH C 237      22.125   4.980  10.432  1.00  0.00           H  
ATOM    715  H2  HOH C 237      22.051   5.766   9.140  1.00  0.00           H  
ATOM    716  O   HOH C 238       0.085   0.703  11.127  1.00  0.00           O  
ATOM    717  H1  HOH C 238      -0.273  -0.074  11.555  1.00  0.00           H  
ATOM    718  H2  HOH C 238       0.584   0.361  10.386  1.00  0.00           H  
ATOM    719  O   HOH C 239      16.131   7.692   1.086  1.00  0.00           O  
ATOM    720  H1  HOH C 239      17.075   7.593   1.213  1.00  0.00           H  
ATOM    721  H2  HOH C 239      15.754   6.897   1.463  1.00  0.00           H  
ATOM    722  O   HOH C 240       7.657   2.442  13.786  1.00  0.03           O  
ATOM    723  H1  HOH C 240       8.359   2.879  14.270  1.00  0.65           H  
ATOM    724  H2  HOH C 240       7.965   1.543  13.676  1.00  0.49           H  
ATOM    725  O   HOH C 241       0.937  17.567  17.200  1.00  0.00           O  
ATOM    726  H1  HOH C 241       1.450  16.781  17.011  1.00  0.00           H  
ATOM    727  H2  HOH C 241       1.443  18.282  16.815  1.00  0.00           H  
ATOM    728  O   HOH C 242       0.768  19.389  14.557  1.00  0.00           O  
ATOM    729  H1  HOH C 242       1.195  19.462  13.704  1.00  0.00           H  
ATOM    730  H2  HOH C 242       1.417  19.717  15.180  1.00  0.00           H  
ATOM    731  O   HOH C 243      20.902   8.138  19.376  1.00  0.00           O  
ATOM    732  H1  HOH C 243      20.092   8.599  19.160  1.00  0.00           H  
ATOM    733  H2  HOH C 243      21.077   7.589  18.612  1.00  0.00           H  
ATOM    734  O   HOH C 244       9.022  15.304   7.918  1.00  0.11           O  
ATOM    735  H1  HOH C 244       9.861  15.019   7.555  1.00  1.68           H  
ATOM    736  H2  HOH C 244       8.994  14.913   8.791  1.00  4.28           H  
ATOM    737  O   HOH C 245      17.684  20.035   2.250  1.00  0.00           O  
ATOM    738  H1  HOH C 245      18.530  20.266   2.632  1.00  0.00           H  
ATOM    739  H2  HOH C 245      17.052  20.581   2.718  1.00  0.00           H  
ATOM    740  O   HOH C 246      22.234   0.249  20.321  1.00  0.00           O  
ATOM    741  H1  HOH C 246      21.380   0.068  20.713  1.00  0.00           H  
ATOM    742  H2  HOH C 246      22.118   1.084  19.868  1.00  0.00           H  
ATOM    743  O   HOH C 247       4.589  13.657   3.287  1.00  0.00           O  
ATOM    744  H1  HOH C 247       3.948  12.988   3.046  1.00  0.00           H  
ATOM    745  H2  HOH C 247       5.425  13.191   3.308  1.00  0.00           H  
ATOM    746  O   HOH C 248      21.299  12.096  13.673  1.00  0.00           O  
ATOM    747  H1  HOH C 248      21.882  12.608  14.233  1.00  0.00           H  
ATOM    748  H2  HOH C 248      21.504  11.185  13.882  1.00  0.00           H  
ATOM    749  O   HOH C 249      22.115  18.154  10.707  1.00  0.00           O  
ATOM    750  H1  HOH C 249      22.793  18.652  11.165  1.00  0.00           H  
ATOM    751  H2  HOH C 249      22.094  18.529   9.827  1.00  0.00           H  
ATOM    752  O   HOH C 250      10.212  13.400  17.938  1.00  0.11           O  
ATOM    753  H1  HOH C 250       9.718  14.155  17.617  1.00  2.92           H  
ATOM    754  H2  HOH C 250       9.805  13.187  18.778  1.00  0.94           H  
ATOM    755  O   HOH C 251       9.177   4.885  11.583  1.00  0.12           O  
ATOM    756  H1  HOH C 251       8.301   4.783  11.956  1.00  0.42           H  
ATOM    757  H2  HOH C 251       9.372   4.033  11.193  1.00  1.00           H  
ATOM    758  O   HOH C 252       4.770   3.274   2.449  1.00  0.00           O  
ATOM    759  H1  HOH C 252       4.104   3.911   2.191  1.00  0.00           H  
ATOM    760  H2  HOH C 252       5.584   3.614   2.078  1.00  0.00           H  
ATOM    761  O   HOH C 253       4.651  12.328   7.615  1.00  0.06           O  
ATOM    762  H1  HOH C 253       4.088  11.556   7.662  1.00  0.42           H  
ATOM    763  H2  HOH C 253       4.119  12.987   7.169  1.00  0.32           H  
ATOM    764  O   HOH C 254      10.255   8.300  15.280  1.00  0.13           O  
ATOM    765  H1  HOH C 254       9.544   8.079  14.678  1.00  1.62           H  
ATOM    766  H2  HOH C 254       9.984   9.127  15.677  1.00  2.66           H  
ATOM    767  O   HOH C 255       1.003   5.305  16.037  1.00  0.00           O  
ATOM    768  H1  HOH C 255       1.217   5.060  16.937  1.00  0.00           H  
ATOM    769  H2  HOH C 255       1.399   4.619  15.501  1.00  0.00           H  
ATOM    770  O   HOH C 256       8.553   5.424   7.119  1.00  0.05           O  
ATOM    771  H1  HOH C 256       8.958   6.286   7.018  1.00  0.78           H  
ATOM    772  H2  HOH C 256       9.130   4.958   7.724  1.00  1.13           H  
ATOM    773  O   HOH C 257       2.135   3.104  14.690  1.00  0.00           O  
ATOM    774  H1  HOH C 257       2.252   2.647  13.857  1.00  0.00           H  
ATOM    775  H2  HOH C 257       3.000   3.082  15.099  1.00  0.00           H  
ATOM    776  O   HOH C 258       8.617   8.853   8.655  1.00  0.37           O  
ATOM    777  H1  HOH C 258       7.976   9.080   9.329  1.00  3.47           H  
ATOM    778  H2  HOH C 258       9.021   8.045   8.970  1.00  4.86           H  
ATOM    779  O   HOH C 259       6.423  18.362  10.897  1.00  0.06           O  
ATOM    780  H1  HOH C 259       6.726  19.231  10.635  1.00  0.58           H  
ATOM    781  H2  HOH C 259       6.678  17.791  10.172  1.00  1.46           H  
ATOM    782  O   HOH C 260      19.261   0.832  14.239  1.00  0.00           O  
ATOM    783  H1  HOH C 260      20.199   0.663  14.326  1.00  0.00           H  
ATOM    784  H2  HOH C 260      18.861  -0.037  14.229  1.00  0.00           H  
ATOM    785  O   HOH C 261       4.800   5.330  13.840  1.00  0.02           O  
ATOM    786  H1  HOH C 261       5.556   5.667  14.320  1.00  0.87           H  
ATOM    787  H2  HOH C 261       4.108   5.971  14.002  1.00  0.13           H  
ATOM    788  O   HOH C 262      12.843  20.359   8.810  1.00  0.03           O  
ATOM    789  H1  HOH C 262      13.471  19.745   9.191  1.00  0.94           H  
ATOM    790  H2  HOH C 262      12.686  20.025   7.927  1.00  0.36           H  
ATOM    791  O   HOH C 263      15.155  11.471  19.187  1.00  0.05           O  
ATOM    792  H1  HOH C 263      14.601  12.026  18.636  1.00  0.84           H  
ATOM    793  H2  HOH C 263      15.970  11.380  18.693  1.00  1.62           H  
ATOM    794  O   HOH C 264      12.879   9.535   3.371  1.00  0.03           O  
ATOM    795  H1  HOH C 264      12.348   9.334   2.601  1.00  0.10           H  
ATOM    796  H2  HOH C 264      13.123   8.680   3.724  1.00  0.81           H  
ATOM    797  O   HOH C 265      10.957   5.173  13.891  1.00  0.04           O  
ATOM    798  H1  HOH C 265      10.539   5.130  13.031  1.00  2.95           H  
ATOM    799  H2  HOH C 265      10.229   5.250  14.508  1.00  0.75           H  
ATOM    800  O   HOH C 266      19.889  20.532   3.553  1.00  0.00           O  
ATOM    801  H1  HOH C 266      19.593  20.581   4.462  1.00  0.00           H  
ATOM    802  H2  HOH C 266      20.526  21.242   3.469  1.00  0.00           H  
ATOM    803  O   HOH C 267      10.638  15.355  10.938  1.00  0.83           O  
ATOM    804  H1  HOH C 267      11.100  14.538  11.128  1.00 19.18           H  
ATOM    805  H2  HOH C 267       9.758  15.221  11.290  1.00 16.59           H  
ATOM    806  O   HOH C 268      10.204   2.570  15.593  1.00  0.03           O  
ATOM    807  H1  HOH C 268      10.884   2.830  16.214  1.00  0.39           H  
ATOM    808  H2  HOH C 268       9.788   1.809  15.998  1.00  0.00           H  
ATOM    809  O   HOH C 269      20.482  13.112  16.424  1.00  0.00           O  
ATOM    810  H1  HOH C 269      20.515  13.192  15.471  1.00  0.00           H  
ATOM    811  H2  HOH C 269      19.837  13.764  16.697  1.00  0.00           H  
ATOM    812  O   HOH C 270       4.951   0.630  12.728  1.00  0.00           O  
ATOM    813  H1  HOH C 270       4.897   0.116  11.923  1.00  0.00           H  
ATOM    814  H2  HOH C 270       4.160   1.170  12.721  1.00  0.00           H  
ATOM    815  O   HOH C 271       3.678  14.636  10.365  1.00  0.02           O  
ATOM    816  H1  HOH C 271       3.849  15.316  11.016  1.00  1.49           H  
ATOM    817  H2  HOH C 271       4.523  14.205  10.239  1.00  0.55           H  
ATOM    818  O   HOH C 272       3.583   1.596   4.402  1.00  0.00           O  
ATOM    819  H1  HOH C 272       3.169   2.403   4.097  1.00  0.00           H  
ATOM    820  H2  HOH C 272       4.377   1.519   3.874  1.00  0.00           H  
ATOM    821  O   HOH C 273       0.803  21.722   8.853  1.00  0.00           O  
ATOM    822  H1  HOH C 273       1.450  22.295   8.441  1.00  0.00           H  
ATOM    823  H2  HOH C 273       1.064  20.839   8.594  1.00  0.00           H  
ATOM    824  O   HOH C 274      18.919   2.980  19.199  1.00  0.00           O  
ATOM    825  H1  HOH C 274      18.654   3.219  20.088  1.00  0.00           H  
ATOM    826  H2  HOH C 274      18.098   2.777  18.751  1.00  0.00           H  
ATOM    827  O   HOH C 275      22.593  12.197   0.935  1.00  0.00           O  
ATOM    828  H1  HOH C 275      21.970  12.640   0.360  1.00  0.00           H  
ATOM    829  H2  HOH C 275      22.202  11.338   1.097  1.00  0.00           H  
ATOM    830  O   HOH C 276      18.752   5.052   9.486  1.00  0.02           O  
ATOM    831  H1  HOH C 276      19.467   5.058   8.850  1.00  0.00           H  
ATOM    832  H2  HOH C 276      19.187   4.978  10.335  1.00  0.00           H  
ATOM    833  O   HOH C 277       6.974  20.726  18.518  1.00  0.00           O  
ATOM    834  H1  HOH C 277       7.118  21.666  18.629  1.00  0.00           H  
ATOM    835  H2  HOH C 277       6.557  20.449  19.334  1.00  0.00           H  
ATOM    836  O   HOH C 278      18.289   2.180   2.422  1.00  0.00           O  
ATOM    837  H1  HOH C 278      17.722   1.470   2.722  1.00  0.00           H  
ATOM    838  H2  HOH C 278      17.786   2.615   1.734  1.00  0.00           H  
ATOM    839  O   HOH C 279       5.585   9.206   4.916  1.00  0.08           O  
ATOM    840  H1  HOH C 279       5.959   9.621   5.693  1.00  0.29           H  
ATOM    841  H2  HOH C 279       6.120   9.529   4.191  1.00  0.19           H  
ATOM    842  O   HOH C 280       6.276  13.692  17.756  1.00  0.02           O  
ATOM    843  H1  HOH C 280       5.633  14.400  17.809  1.00  0.10           H  
ATOM    844  H2  HOH C 280       6.217  13.251  18.604  1.00  0.10           H  
ATOM    845  O   HOH C 281      20.239  17.672  12.560  1.00  0.00           O  
ATOM    846  H1  HOH C 281      20.783  17.688  11.772  1.00  0.00           H  
ATOM    847  H2  HOH C 281      19.573  18.342  12.406  1.00  0.00           H  
ATOM    848  O   HOH C 282      11.348   3.557   1.060  1.00  0.00           O  
ATOM    849  H1  HOH C 282      11.022   3.262   0.210  1.00  0.00           H  
ATOM    850  H2  HOH C 282      11.262   2.792   1.629  1.00  0.00           H  
ATOM    851  O   HOH C 283      19.465  20.011  15.102  1.00  0.00           O  
ATOM    852  H1  HOH C 283      18.838  19.830  15.802  1.00  0.00           H  
ATOM    853  H2  HOH C 283      20.269  19.573  15.382  1.00  0.00           H  
ATOM    854  O   HOH C 284       8.284  15.211  16.682  1.00  0.04           O  
ATOM    855  H1  HOH C 284       7.861  16.047  16.485  1.00  1.00           H  
ATOM    856  H2  HOH C 284       7.558  14.608  16.846  1.00  0.87           H  
ATOM    857  O   HOH C 285      21.881   3.533  21.847  1.00  0.00           O  
ATOM    858  H1  HOH C 285      21.823   2.751  22.396  1.00  0.00           H  
ATOM    859  H2  HOH C 285      21.703   3.218  20.961  1.00  0.00           H  
ATOM    860  O   HOH C 286       5.565  19.826  20.761  1.00  0.00           O  
ATOM    861  H1  HOH C 286       4.796  20.294  20.436  1.00  0.00           H  
ATOM    862  H2  HOH C 286       5.631  20.082  21.682  1.00  0.00           H  
ATOM    863  O   HOH C 287      10.354  14.875  14.714  1.00  0.59           O  
ATOM    864  H1  HOH C 287       9.607  14.752  15.300  1.00  0.68           H  
ATOM    865  H2  HOH C 287      10.654  13.987  14.519  1.00  6.51           H  
ATOM    866  O   HOH C 288      11.902   9.603   9.434  1.00  1.44           O  
ATOM    867  H1  HOH C 288      12.792   9.885   9.222  1.00 16.72           H  
ATOM    868  H2  HOH C 288      11.543   9.295   8.601  1.00  8.10           H  
ATOM    869  O   HOH C 289      11.184   6.187   6.712  1.00  0.06           O  
ATOM    870  H1  HOH C 289      11.022   5.712   5.897  1.00  1.04           H  
ATOM    871  H2  HOH C 289      11.450   5.511   7.335  1.00  0.58           H  
ATOM    872  O   HOH C 290      21.207   9.364  14.633  1.00  0.00           O  
ATOM    873  H1  HOH C 290      21.094   8.511  14.213  1.00  0.00           H  
ATOM    874  H2  HOH C 290      20.358   9.546  15.038  1.00  0.00           H  
ATOM    875  O   HOH C 291      14.039  14.265  17.682  1.00  0.02           O  
ATOM    876  H1  HOH C 291      13.533  13.940  18.428  1.00  1.39           H  
ATOM    877  H2  HOH C 291      13.386  14.657  17.102  1.00  2.20           H  
ATOM    878  O   HOH C 292      20.030   4.687  12.241  1.00  0.00           O  
ATOM    879  H1  HOH C 292      19.439   4.172  12.790  1.00  0.00           H  
ATOM    880  H2  HOH C 292      20.828   4.772  12.762  1.00  0.00           H  
ATOM    881  O   HOH C 293      13.566  10.392   7.059  1.00  0.15           O  
ATOM    882  H1  HOH C 293      12.826   9.794   7.160  1.00  6.12           H  
ATOM    883  H2  HOH C 293      13.264  11.045   6.428  1.00  0.91           H  
ATOM    884  O   HOH C 294      16.773  11.380   8.535  1.00  0.18           O  
ATOM    885  H1  HOH C 294      16.874  12.234   8.115  1.00  2.11           H  
ATOM    886  H2  HOH C 294      16.282  11.563   9.336  1.00  1.20           H  
ATOM    887  O   HOH C 295       9.469  20.877   1.031  1.00  0.00           O  
ATOM    888  H1  HOH C 295       8.611  21.179   0.733  1.00  0.00           H  
ATOM    889  H2  HOH C 295       9.277  20.128   1.595  1.00  0.00           H  
ATOM    890  O   HOH C 296      11.074  18.478   6.814  1.00  0.08           O  
ATOM    891  H1  HOH C 296      11.315  17.652   7.234  1.00  1.23           H  
ATOM    892  H2  HOH C 296      10.266  18.280   6.341  1.00  1.23           H  
ATOM    893  O   HOH C 297      15.554  10.716   2.757  1.00  0.00           O  
ATOM    894  H1  HOH C 297      14.738  10.498   3.208  1.00  0.23           H  
ATOM    895  H2  HOH C 297      15.732   9.955   2.204  1.00  0.00           H  
ATOM    896  O   HOH C 298       3.679   8.037   6.942  1.00  0.02           O  
ATOM    897  H1  HOH C 298       4.216   7.981   6.151  1.00  0.06           H  
ATOM    898  H2  HOH C 298       4.244   8.465   7.585  1.00  0.94           H  
ATOM    899  O   HOH C 299      20.343   1.237   0.231  1.00  0.00           O  
ATOM    900  H1  HOH C 299      19.855   0.754  -0.437  1.00  0.00           H  
ATOM    901  H2  HOH C 299      19.671   1.564   0.829  1.00  0.00           H  
ATOM    902  O   HOH C 300       2.494   3.866  10.326  1.00  0.00           O  
ATOM    903  H1  HOH C 300       1.761   4.450  10.132  1.00  0.00           H  
ATOM    904  H2  HOH C 300       3.191   4.449  10.628  1.00  0.00           H  
ATOM    905  O   HOH C 301      20.192  16.341  21.049  1.00  0.00           O  
ATOM    906  H1  HOH C 301      19.291  16.566  20.818  1.00  0.00           H  
ATOM    907  H2  HOH C 301      20.214  15.384  21.024  1.00  0.00           H  
ATOM    908  O   HOH C 302       9.033  11.738   1.451  1.00  0.00           O  
ATOM    909  H1  HOH C 302       9.979  11.709   1.592  1.00  0.00           H  
ATOM    910  H2  HOH C 302       8.813  12.668   1.485  1.00  0.00           H  
ATOM    911  O   HOH C 303      13.997  14.539  22.010  1.00  0.00           O  
ATOM    912  H1  HOH C 303      13.064  14.745  21.963  1.00  0.00           H  
ATOM    913  H2  HOH C 303      14.316  15.042  22.760  1.00  0.00           H  
ATOM    914  O   HOH C 304      18.640  14.786   9.637  1.00  0.01           O  
ATOM    915  H1  HOH C 304      19.087  15.564   9.306  1.00  0.23           H  
ATOM    916  H2  HOH C 304      19.140  14.533  10.413  1.00  0.97           H  
ATOM    917  O   HOH C 305      13.818   0.473   7.961  1.00  0.00           O  
ATOM    918  H1  HOH C 305      14.671   0.206   8.304  1.00  0.00           H  
ATOM    919  H2  HOH C 305      13.305  -0.334   7.936  1.00  0.00           H  
ATOM    920  O   HOH C 306       9.102  11.435   7.722  1.00  0.48           O  
ATOM    921  H1  HOH C 306       9.072  10.509   7.966  1.00  1.81           H  
ATOM    922  H2  HOH C 306       8.864  11.446   6.795  1.00  3.40           H  
ATOM    923  O   HOH C 307      14.218  17.989   9.597  1.00  0.09           O  
ATOM    924  H1  HOH C 307      15.055  17.569   9.793  1.00  0.94           H  
ATOM    925  H2  HOH C 307      13.724  17.327   9.114  1.00  2.59           H  
ATOM    926  O   HOH C 308      21.271  19.320  18.367  1.00  0.00           O  
ATOM    927  H1  HOH C 308      21.537  19.274  19.285  1.00  0.00           H  
ATOM    928  H2  HOH C 308      21.744  18.604  17.943  1.00  0.00           H  
ATOM    929  O   HOH C 309       6.893   2.108   5.804  1.00  0.00           O  
ATOM    930  H1  HOH C 309       6.159   1.509   5.941  1.00  0.00           H  
ATOM    931  H2  HOH C 309       6.586   2.946   6.150  1.00  0.00           H  
ATOM    932  O   HOH C 310      20.723  16.121   8.256  1.00  0.00           O  
ATOM    933  H1  HOH C 310      20.788  16.267   7.312  1.00  0.00           H  
ATOM    934  H2  HOH C 310      21.625  15.964   8.537  1.00  0.00           H  
ATOM    935  O   HOH C 311      15.679  18.120   2.355  1.00  0.00           O  
ATOM    936  H1  HOH C 311      15.008  18.795   2.454  1.00  0.00           H  
ATOM    937  H2  HOH C 311      16.502  18.606   2.302  1.00  0.00           H  
ATOM    938  O   HOH C 312       6.151  10.340  20.019  1.00  0.00           O  
ATOM    939  H1  HOH C 312       6.015  11.139  20.529  1.00  0.00           H  
ATOM    940  H2  HOH C 312       7.080  10.358  19.788  1.00  0.00           H  
ATOM    941  O   HOH C 313      14.218   2.000  18.991  1.00  0.00           O  
ATOM    942  H1  HOH C 313      14.799   2.513  18.430  1.00  0.00           H  
ATOM    943  H2  HOH C 313      14.768   1.734  19.728  1.00  0.00           H  
ATOM    944  O   HOH C 314      12.242   2.415  13.993  1.00  0.02           O  
ATOM    945  H1  HOH C 314      11.398   2.500  14.437  1.00  0.75           H  
ATOM    946  H2  HOH C 314      12.323   1.480  13.808  1.00  0.94           H  
ATOM    947  O   HOH C 315      14.297  15.961   1.929  1.00  0.00           O  
ATOM    948  H1  HOH C 315      14.846  16.745   1.951  1.00  0.00           H  
ATOM    949  H2  HOH C 315      14.409  15.565   2.793  1.00  0.00           H  
ATOM    950  O   HOH C 316       9.525   4.655  17.690  1.00  0.02           O  
ATOM    951  H1  HOH C 316      10.264   4.119  17.979  1.00  1.46           H  
ATOM    952  H2  HOH C 316       9.083   4.119  17.031  1.00  0.03           H  
ATOM    953  O   HOH C 317       2.982  11.677  10.892  1.00  0.01           O  
ATOM    954  H1  HOH C 317       2.596  11.155  11.596  1.00  0.10           H  
ATOM    955  H2  HOH C 317       3.164  12.526  11.296  1.00  0.19           H  
ATOM    956  O   HOH C 318      11.813   3.320  17.590  1.00  0.02           O  
ATOM    957  H1  HOH C 318      12.345   3.876  17.021  1.00  0.06           H  
ATOM    958  H2  HOH C 318      12.443   2.740  18.017  1.00  0.00           H  
ATOM    959  O   HOH C 319      15.469   3.547  14.207  1.00  0.02           O  
ATOM    960  H1  HOH C 319      15.562   4.325  13.657  1.00  1.07           H  
ATOM    961  H2  HOH C 319      14.581   3.608  14.559  1.00  1.04           H  
ATOM    962  O   HOH C 320       7.837  14.154   1.875  1.00  0.00           O  
ATOM    963  H1  HOH C 320       7.242  14.317   1.143  1.00  0.00           H  
ATOM    964  H2  HOH C 320       7.565  14.777   2.549  1.00  0.00           H  
ATOM    965  O   HOH C 321      14.795   8.769  19.574  1.00  0.01           O  
ATOM    966  H1  HOH C 321      15.077   9.680  19.656  1.00  0.03           H  
ATOM    967  H2  HOH C 321      14.623   8.655  18.639  1.00  0.16           H  
ATOM    968  O   HOH C 322       7.373   3.054  16.662  1.00  0.00           O  
ATOM    969  H1  HOH C 322       6.657   2.520  16.318  1.00  0.00           H  
ATOM    970  H2  HOH C 322       7.099   3.279  17.550  1.00  0.00           H  
ATOM    971  O   HOH C 323       7.299   6.814  17.517  1.00  0.02           O  
ATOM    972  H1  HOH C 323       6.522   6.289  17.710  1.00  0.39           H  
ATOM    973  H2  HOH C 323       7.887   6.652  18.255  1.00  0.16           H  
ATOM    974  O   HOH C 324       5.299   0.937   1.117  1.00  0.00           O  
ATOM    975  H1  HOH C 324       5.543   1.769   1.523  1.00  0.00           H  
ATOM    976  H2  HOH C 324       5.176   1.148   0.192  1.00  0.00           H  
ATOM    977  O   HOH C 325       9.859  12.467  20.743  1.00  0.00           O  
ATOM    978  H1  HOH C 325       9.700  11.526  20.662  1.00  0.00           H  
ATOM    979  H2  HOH C 325       8.987  12.850  20.835  1.00  0.00           H  
ATOM    980  O   HOH C 326       9.213   8.504   5.221  1.00  0.03           O  
ATOM    981  H1  HOH C 326       8.418   7.974   5.184  1.00  0.42           H  
ATOM    982  H2  HOH C 326       9.537   8.515   4.321  1.00  0.19           H  
ATOM    983  O   HOH C 327       9.952  12.310  13.963  1.00  1.09           O  
ATOM    984  H1  HOH C 327       9.028  12.093  13.840  1.00 28.35           H  
ATOM    985  H2  HOH C 327      10.277  12.487  13.081  1.00 26.96           H  
ATOM    986  O   HOH C 328      16.338   3.188  17.741  1.00  0.00           O  
ATOM    987  H1  HOH C 328      16.769   2.943  16.922  1.00  0.00           H  
ATOM    988  H2  HOH C 328      16.175   4.128  17.655  1.00  0.00           H  
ATOM    989  O   HOH C 329      16.272   6.170   9.530  1.00  0.02           O  
ATOM    990  H1  HOH C 329      17.009   5.598   9.316  1.00  0.52           H  
ATOM    991  H2  HOH C 329      16.668   7.030   9.667  1.00  0.32           H  
ATOM    992  O   HOH C 330      11.440   8.712   6.845  1.00  0.22           O  
ATOM    993  H1  HOH C 330      11.524   7.758   6.849  1.00  2.88           H  
ATOM    994  H2  HOH C 330      10.537   8.872   6.570  1.00  2.40           H  
ATOM    995  O   HOH C 331      16.624  16.986  10.346  1.00  0.04           O  
ATOM    996  H1  HOH C 331      17.205  16.236  10.471  1.00  0.45           H  
ATOM    997  H2  HOH C 331      17.122  17.584   9.789  1.00  1.10           H  
ATOM    998  O   HOH C 332      16.507   8.865  10.000  1.00  0.08           O  
ATOM    999  H1  HOH C 332      16.510   9.509   9.292  1.00  2.37           H  
ATOM   1000  H2  HOH C 332      16.787   9.356  10.772  1.00  2.20           H  
ATOM   1001  O   HOH C 333      11.559  19.526   2.938  1.00  0.00           O  
ATOM   1002  H1  HOH C 333      11.513  18.573   3.007  1.00  0.00           H  
ATOM   1003  H2  HOH C 333      10.702  19.830   3.234  1.00  0.00           H  
ATOM   1004  O   HOH C 334       9.422   9.703  19.225  1.00  0.01           O  
ATOM   1005  H1  HOH C 334       9.385   8.888  19.725  1.00  0.52           H  
ATOM   1006  H2  HOH C 334      10.043   9.524  18.520  1.00  0.29           H  
ATOM   1007  O   HOH C 335       8.462  17.534   5.826  1.00  0.04           O  
ATOM   1008  H1  HOH C 335       7.688  17.034   5.568  1.00  0.62           H  
ATOM   1009  H2  HOH C 335       9.088  17.389   5.116  1.00  0.62           H  
ATOM   1010  O   HOH C 336      11.367  13.139   8.169  1.00  0.23           O  
ATOM   1011  H1  HOH C 336      10.912  12.377   7.809  1.00 22.55           H  
ATOM   1012  H2  HOH C 336      11.517  12.917   9.088  1.00 19.57           H  
ATOM   1013  O   HOH C 337       1.190   7.972   9.872  1.00  0.00           O  
ATOM   1014  H1  HOH C 337       0.282   7.930   9.573  1.00  0.00           H  
ATOM   1015  H2  HOH C 337       1.556   7.116   9.649  1.00  0.00           H  
ATOM   1016  O   HOH C 338      18.231   4.610  21.449  1.00  0.00           O  
ATOM   1017  H1  HOH C 338      17.716   5.273  20.990  1.00  0.00           H  
ATOM   1018  H2  HOH C 338      18.968   5.094  21.822  1.00  0.00           H  
ATOM   1019  O   HOH C 339      20.972  17.964   3.337  1.00  0.00           O  
ATOM   1020  H1  HOH C 339      20.610  17.727   2.483  1.00  0.00           H  
ATOM   1021  H2  HOH C 339      20.672  18.862   3.483  1.00  0.00           H  
ATOM   1022  O   HOH C 340       1.792  11.541   5.375  1.00  0.00           O  
ATOM   1023  H1  HOH C 340       2.214  11.631   4.521  1.00  0.00           H  
ATOM   1024  H2  HOH C 340       2.190  12.225   5.913  1.00  0.00           H  
ATOM   1025  O   HOH C 341       6.020  13.355  10.080  1.00  0.16           O  
ATOM   1026  H1  HOH C 341       6.970  13.294  10.180  1.00  3.14           H  
ATOM   1027  H2  HOH C 341       5.830  12.852   9.288  1.00  2.79           H  
ATOM   1028  O   HOH C 342      14.157  20.242   2.625  1.00  0.00           O  
ATOM   1029  H1  HOH C 342      14.350  20.958   3.231  1.00  0.00           H  
ATOM   1030  H2  HOH C 342      13.205  20.149   2.659  1.00  0.00           H  
ATOM   1031  O   HOH C 343       5.129   5.399   9.900  1.00  0.10           O  
ATOM   1032  H1  HOH C 343       5.648   4.945  10.564  1.00  0.84           H  
ATOM   1033  H2  HOH C 343       5.438   5.043   9.067  1.00  0.97           H  
ATOM   1034  O   HOH C 344       3.386   9.334  15.696  1.00  0.05           O  
ATOM   1035  H1  HOH C 344       3.470  10.287  15.728  1.00  0.45           H  
ATOM   1036  H2  HOH C 344       3.131   9.086  16.584  1.00  0.00           H  
ATOM   1037  O   HOH C 345       2.116  19.099  12.038  1.00  0.00           O  
ATOM   1038  H1  HOH C 345       2.397  18.201  11.867  1.00  0.00           H  
ATOM   1039  H2  HOH C 345       2.880  19.635  11.825  1.00  0.00           H  
ATOM   1040  O   HOH C 346       1.781   1.192   1.932  1.00  0.00           O  
ATOM   1041  H1  HOH C 346       2.731   1.240   1.827  1.00  0.00           H  
ATOM   1042  H2  HOH C 346       1.488   0.634   1.211  1.00  0.00           H  
ATOM   1043  O   HOH C 347      20.669   9.899  11.094  1.00  0.00           O  
ATOM   1044  H1  HOH C 347      19.740   9.874  11.322  1.00  0.26           H  
ATOM   1045  H2  HOH C 347      21.061  10.477  11.749  1.00  0.00           H  
ATOM   1046  O   HOH C 348      11.811  22.334  10.371  1.00  0.00           O  
ATOM   1047  H1  HOH C 348      12.119  21.484  10.056  1.00  0.03           H  
ATOM   1048  H2  HOH C 348      12.322  22.973   9.874  1.00  0.03           H  
ATOM   1049  O   HOH C 349      13.252   4.477  15.364  1.00  0.04           O  
ATOM   1050  H1  HOH C 349      12.883   5.341  15.178  1.00  0.39           H  
ATOM   1051  H2  HOH C 349      12.659   3.865  14.928  1.00  0.87           H  
ATOM   1052  O   HOH C 350      16.143  21.347   8.345  1.00  0.00           O  
ATOM   1053  H1  HOH C 350      16.183  20.423   8.096  1.00  0.00           H  
ATOM   1054  H2  HOH C 350      17.025  21.678   8.179  1.00  0.00           H  
ATOM   1055  O   HOH C 351      17.656  12.690   0.652  1.00  0.00           O  
ATOM   1056  H1  HOH C 351      18.218  12.207   1.257  1.00  0.00           H  
ATOM   1057  H2  HOH C 351      16.865  12.155   0.581  1.00  0.00           H  
ATOM   1058  O   HOH C 352       9.833  16.722   3.560  1.00  0.04           O  
ATOM   1059  H1  HOH C 352      10.426  16.818   2.814  1.00  0.00           H  
ATOM   1060  H2  HOH C 352       8.958  16.815   3.184  1.00  0.00           H  
ATOM   1061  O   HOH C 353      20.008  10.479  17.346  1.00  0.00           O  
ATOM   1062  H1  HOH C 353      20.135  11.397  17.106  1.00  0.00           H  
ATOM   1063  H2  HOH C 353      20.821  10.231  17.785  1.00  0.00           H  
ATOM   1064  O   HOH C 354      14.091  11.918  13.575  1.00  0.82           O  
ATOM   1065  H1  HOH C 354      13.188  12.219  13.678  1.00 15.42           H  
ATOM   1066  H2  HOH C 354      14.622  12.702  13.715  1.00  4.99           H  
ATOM   1067  O   HOH C 355      12.344  11.935  18.416  1.00  0.04           O  
ATOM   1068  H1  HOH C 355      12.114  11.445  19.205  1.00  0.45           H  
ATOM   1069  H2  HOH C 355      11.526  12.353  18.146  1.00  1.43           H  
ATOM   1070  O   HOH C 356      11.225  19.991  21.312  1.00  0.00           O  
ATOM   1071  H1  HOH C 356      11.895  19.413  21.679  1.00  0.00           H  
ATOM   1072  H2  HOH C 356      10.662  20.206  22.055  1.00  0.00           H  
ATOM   1073  O   HOH C 357       6.518  15.369  22.084  1.00  0.00           O  
ATOM   1074  H1  HOH C 357       5.621  15.647  22.265  1.00  0.00           H  
ATOM   1075  H2  HOH C 357       7.048  16.150  22.242  1.00  0.00           H  
ATOM   1076  O   HOH C 358       4.994   4.581   5.087  1.00  0.00           O  
ATOM   1077  H1  HOH C 358       4.995   4.051   4.290  1.00  0.00           H  
ATOM   1078  H2  HOH C 358       4.188   5.095   5.032  1.00  0.00           H  
ATOM   1079  O   HOH C 359      13.591  12.868   2.116  1.00  0.01           O  
ATOM   1080  H1  HOH C 359      12.979  12.324   1.621  1.00  0.00           H  
ATOM   1081  H2  HOH C 359      14.453  12.640   1.767  1.00  0.00           H  
ATOM   1082  O   HOH C 360      19.598   1.681   4.775  1.00  0.00           O  
ATOM   1083  H1  HOH C 360      18.980   1.969   4.103  1.00  0.00           H  
ATOM   1084  H2  HOH C 360      19.633   2.408   5.397  1.00  0.00           H  
ATOM   1085  O   HOH C 361      19.790  13.202  21.318  1.00  0.00           O  
ATOM   1086  H1  HOH C 361      19.010  13.136  21.869  1.00  0.00           H  
ATOM   1087  H2  HOH C 361      19.454  13.440  20.454  1.00  0.00           H  
ATOM   1088  O   HOH C 362       0.890   9.855  12.294  1.00  0.00           O  
ATOM   1089  H1  HOH C 362       0.669   9.392  13.102  1.00  0.00           H  
ATOM   1090  H2  HOH C 362       0.639   9.252  11.595  1.00  0.00           H  
ATOM   1091  O   HOH C 363      17.773  21.261  18.178  1.00  0.00           O  
ATOM   1092  H1  HOH C 363      17.569  20.326  18.148  1.00  0.00           H  
ATOM   1093  H2  HOH C 363      16.921  21.690  18.260  1.00  0.00           H  
ATOM   1094  O   HOH C 364      18.529  18.105   8.711  1.00  0.00           O  
ATOM   1095  H1  HOH C 364      18.666  18.943   8.268  1.00  0.00           H  
ATOM   1096  H2  HOH C 364      18.958  17.463   8.145  1.00  0.00           H  
ATOM   1097  O   HOH C 365       4.236  20.583  11.165  1.00  0.00           O  
ATOM   1098  H1  HOH C 365       4.744  20.148  11.851  1.00  0.00           H  
ATOM   1099  H2  HOH C 365       4.836  20.636  10.421  1.00  0.00           H  
ATOM   1100  O   HOH C 366      11.476   1.059   4.344  1.00  0.00           O  
ATOM   1101  H1  HOH C 366      11.900   0.282   4.709  1.00  0.00           H  
ATOM   1102  H2  HOH C 366      10.996   1.439   5.079  1.00  0.00           H  
ATOM   1103  O   HOH C 367      21.626  20.630   0.932  1.00  0.00           O  
ATOM   1104  H1  HOH C 367      21.330  20.519   1.835  1.00  0.00           H  
ATOM   1105  H2  HOH C 367      22.461  21.092   1.008  1.00  0.00           H  
ATOM   1106  O   HOH C 368      20.697   2.548  10.174  1.00  0.00           O  
ATOM   1107  H1  HOH C 368      19.892   2.697  10.671  1.00  0.00           H  
ATOM   1108  H2  HOH C 368      21.194   1.925  10.704  1.00  0.00           H  
ATOM   1109  O   HOH C 369      10.157  17.749  15.260  1.00  0.09           O  
ATOM   1110  H1  HOH C 369      10.174  16.799  15.138  1.00  2.92           H  
ATOM   1111  H2  HOH C 369      11.077  17.993  15.363  1.00  1.56           H  
ATOM   1112  O   HOH C 370      16.884   7.436   4.111  1.00  0.00           O  
ATOM   1113  H1  HOH C 370      16.335   7.867   4.766  1.00  0.10           H  
ATOM   1114  H2  HOH C 370      16.538   6.545   4.056  1.00  0.00           H  
TER    1115      HOH C 370
ENDMDL
MODEL        2
ATOM      1 Li    Li A   1      10.931   9.830  11.095  1.00 11.10          Li  
TER       2       Li A   1
ATOM      3 Cl    Cl B   1      11.418  12.519  11.254  1.00  2.66          Cl  
TER       4       Cl B   1
ATOM      5  O   HOH C   1      13.153  15.846  15.097  1.00  0.17           O  
ATOM      6  H1  HOH C   1      13.090  16.800  15.056  1.00  0.68           H  
ATOM      7  H2  HOH C   1      12.306  15.535  14.780  1.00  1.33           H  
ATOM      8  O   HOH C   2      11.245  14.453  22.152  1.00  0.00           O  
ATOM      9  H1  HOH C   2      10.661  14.609  22.894  1.00  0.00           H  
ATOM     10  H2  HOH C   2      10.850  13.717  21.685  1.00  0.00           H  
ATOM     11  O   HOH C   3      20.206  16.099   5.557  1.00  0.00           O  
ATOM     12  H1  HOH C   3      20.500  16.588   4.788  1.00  0.00           H  
ATOM     13  H2  HOH C   3      19.252  16.073   5.475  1.00  0.00           H  
ATOM     14  O   HOH C   4       8.012   9.364   0.739  1.00  0.00           O  
ATOM     15  H1  HOH C   4       8.112  10.191   1.210  1.00  0.00           H  
ATOM     16  H2  HOH C   4       7.097   9.118   0.877  1.00  0.00           H  
ATOM     17  O   HOH C   5       2.036   9.227   2.379  1.00  0.00           O  
ATOM     18  H1  HOH C   5       1.132   9.502   2.227  1.00  0.00           H  
ATOM     19  H2  HOH C   5       1.959   8.369   2.796  1.00  0.00           H  
ATOM     20  O   HOH C   6       6.483  17.679  19.433  1.00  0.00           O  
ATOM     21  H1  HOH C   6       5.997  18.471  19.664  1.00  0.00           H  
ATOM     22  H2  HOH C   6       7.402  17.917  19.555  1.00  0.00           H  
ATOM     23  O   HOH C   7       4.438  21.053   4.462  1.00  0.00           O  
ATOM     24  H1  HOH C   7       4.009  20.243   4.738  1.00  0.00           H  
ATOM     25  H2  HOH C   7       3.761  21.532   3.985  1.00  0.00           H  
ATOM     26  O   HOH C   8       8.062  19.139   2.495  1.00  0.00           O  
ATOM     27  H1  HOH C   8       7.329  19.536   2.023  1.00  0.00           H  
ATOM     28  H2  HOH C   8       7.892  19.342   3.415  1.00  0.00           H  
ATOM     29  O   HOH C   9      20.610  21.452   9.527  1.00  0.00           O  
ATOM     30  H1  HOH C   9      20.617  21.516  10.482  1.00  0.00           H  
ATOM     31  H2  HOH C   9      21.483  21.128   9.302  1.00  0.00           H  
ATOM     32  O   HOH C  10       6.831  14.683   6.078  1.00  0.09           O  
ATOM     33  H1  HOH C  10       6.846  13.728   6.128  1.00  0.42           H  
ATOM     34  H2  HOH C  10       7.639  14.959   6.512  1.00  1.17           H  
ATOM     35  O   HOH C  11      17.423   2.202   9.200  1.00  0.00           O  
ATOM     36  H1  HOH C  11      18.009   2.889   9.518  1.00  0.00           H  
ATOM     37  H2  HOH C  11      16.899   1.961   9.964  1.00  0.00           H  
ATOM     38  O   HOH C  12       2.864  11.736   2.346  1.00  0.00           O  
ATOM     39  H1  HOH C  12       2.031  12.071   2.015  1.00  0.00           H  
ATOM     40  H2  HOH C  12       2.738  10.788   2.396  1.00  0.00           H  
ATOM     41  O   HOH C  13       1.346  21.086   3.670  1.00  0.00           O  
ATOM     42  H1  HOH C  13       0.593  21.453   4.132  1.00  0.00           H  
ATOM     43  H2  HOH C  13       1.579  21.751   3.023  1.00  0.00           H  
ATOM     44  O   HOH C  14      13.759  22.060  16.829  1.00  0.00           O  
ATOM     45  H1  HOH C  14      13.274  21.255  17.010  1.00  0.00           H  
ATOM     46  H2  HOH C  14      14.014  22.386  17.692  1.00  0.00           H  
ATOM     47  O   HOH C  15       9.827   6.851  19.143  1.00  0.02           O  
ATOM     48  H1  HOH C  15      10.672   6.739  19.579  1.00  0.65           H  
ATOM     49  H2  HOH C  15       9.828   6.195  18.446  1.00  0.42           H  
ATOM     50  O   HOH C  16       5.346   0.722  15.520  1.00  0.00           O  
ATOM     51  H1  HOH C  16       5.604   0.896  14.615  1.00  0.00           H  
ATOM     52  H2  HOH C  16       4.867   1.507  15.788  1.00  0.00           H  
ATOM     53  O   HOH C  17      19.105  14.616  18.743  1.00  0.00           O  
ATOM     54  H1  HOH C  17      18.161  14.729  18.634  1.00  0.00           H  
ATOM     55  H2  HOH C  17      19.493  15.298  18.194  1.00  0.00           H  
ATOM     56  O   HOH C  18       6.832  15.801   3.603  1.00  0.00           O  
ATOM     57  H1  HOH C  18       6.044  16.073   3.132  1.00  0.00           H  
ATOM     58  H2  HOH C  18       6.516  15.537   4.467  1.00  0.13           H  
ATOM     59  O   HOH C  19      20.844  21.262  12.356  1.00  0.00           O  
ATOM     60  H1  HOH C  19      20.839  21.372  13.307  1.00  0.00           H  
ATOM     61  H2  HOH C  19      20.241  20.536  12.195  1.00  0.00           H  
ATOM     62  O   HOH C  20       1.430   5.549  21.656  1.00  0.00           O  
ATOM     63  H1  HOH C  20       0.801   4.887  21.944  1.00  0.00           H  
ATOM     64  H2  HOH C  20       1.021   6.383  21.886  1.00  0.00           H  
ATOM     65  O   HOH C  21      21.210  17.465  14.887  1.00  0.00           O  
ATOM     66  H1  HOH C  21      21.921  18.104  14.848  1.00  0.00           H  
ATOM     67  H2  HOH C  21      20.946  17.343  13.975  1.00  0.00           H  
ATOM     68  O   HOH C  22       8.917   2.357   3.222  1.00  0.00           O  
ATOM     69  H1  HOH C  22       9.779   2.372   3.637  1.00  0.00           H  
ATOM     70  H2  HOH C  22       8.320   2.082   3.917  1.00  0.00           H  
ATOM     71  O   HOH C  23       7.437  13.247  20.718  1.00  0.00           O  
ATOM     72  H1  HOH C  23       7.259  14.186  20.774  1.00  0.00           H  
ATOM     73  H2  HOH C  23       6.866  12.855  21.379  1.00  0.00           H  
ATOM     74  O   HOH C  24      18.802  -0.105   7.621  1.00  0.00           O  
ATOM     75  H1  HOH C  24      19.170  -0.337   8.474  1.00  0.00           H  
ATOM     76  H2  HOH C  24      18.986   0.830   7.527  1.00  0.00           H  
ATOM     77  O   HOH C  25       5.703   8.167   9.624  1.00  0.08           O  
ATOM     78  H1  HOH C  25       5.190   8.437  10.386  1.00  0.97           H  
ATOM     79  H2  HOH C  25       5.440   7.260   9.467  1.00  0.32           H  
ATOM     80  O   HOH C  26       9.676   2.568  10.117  1.00  0.13           O  
ATOM     81  H1  HOH C  26       8.855   2.081  10.189  1.00  0.62           H  
ATOM     82  H2  HOH C  26      10.357   1.920  10.295  1.00  0.71           H  
ATOM     83  O   HOH C  27       4.934   4.696  18.197  1.00  0.00           O  
ATOM     84  H1  HOH C  27       4.113   4.386  18.579  1.00  0.00           H  
ATOM     85  H2  HOH C  27       5.322   5.246  18.878  1.00  0.00           H  
ATOM     86  O   HOH C  28      21.876  21.955   5.749  1.00  0.00           O  
ATOM     87  H1  HOH C  28      22.191  21.823   6.643  1.00  0.00           H  
ATOM     88  H2  HOH C  28      21.193  22.620   5.831  1.00  0.00           H  
ATOM     89  O   HOH C  29      22.227  14.463  18.635  1.00  0.00           O  
ATOM     90  H1  HOH C  29      21.739  14.714  19.420  1.00  0.00           H  
ATOM     91  H2  HOH C  29      21.584  14.015  18.086  1.00  0.00           H  
ATOM     92  O   HOH C  30      13.359   2.741   6.249  1.00  0.01           O  
ATOM     93  H1  HOH C  30      13.481   3.656   6.499  1.00  0.45           H  
ATOM     94  H2  HOH C  30      12.688   2.416   6.849  1.00  0.06           H  
ATOM     95  O   HOH C  31       0.190  11.246  19.058  1.00  0.00           O  
ATOM     96  H1  HOH C  31       0.417  10.833  18.225  1.00  0.00           H  
ATOM     97  H2  HOH C  31       1.033  11.416  19.478  1.00  0.00           H  
ATOM     98  O   HOH C  32      13.252  19.903   5.858  1.00  0.06           O  
ATOM     99  H1  HOH C  32      12.299  19.824   5.871  1.00  0.39           H  
ATOM    100  H2  HOH C  32      13.557  19.068   5.503  1.00  0.23           H  
ATOM    101  O   HOH C  33      14.878   0.410  14.375  1.00  0.00           O  
ATOM    102  H1  HOH C  33      15.203   1.295  14.540  1.00  0.00           H  
ATOM    103  H2  HOH C  33      14.171   0.292  15.009  1.00  0.00           H  
ATOM    104  O   HOH C  34       1.424   4.313  18.419  1.00  0.00           O  
ATOM    105  H1  HOH C  34       0.860   3.543  18.482  1.00  0.00           H  
ATOM    106  H2  HOH C  34       1.779   4.424  19.301  1.00  0.00           H  
ATOM    107  O   HOH C  35      12.694   7.251  14.922  1.00  0.29           O  
ATOM    108  H1  HOH C  35      11.775   7.091  15.137  1.00  3.99           H  
ATOM    109  H2  HOH C  35      12.684   7.500  13.998  1.00  9.23           H  
ATOM    110  O   HOH C  36      20.796   5.669   1.051  1.00  0.00           O  
ATOM    111  H1  HOH C  36      21.240   4.987   0.547  1.00  0.00           H  
ATOM    112  H2  HOH C  36      20.719   5.304   1.933  1.00  0.00           H  
ATOM    113  O   HOH C  37       3.451  21.869  19.685  1.00  0.00           O  
ATOM    114  H1  HOH C  37       4.006  22.623  19.883  1.00  0.00           H  
ATOM    115  H2  HOH C  37       3.046  22.083  18.844  1.00  0.00           H  
ATOM    116  O   HOH C  38      10.076  19.030  12.654  1.00  0.03           O  
ATOM    117  H1  HOH C  38      10.714  18.511  13.143  1.00  0.55           H  
ATOM    118  H2  HOH C  38       9.262  18.939  13.150  1.00  0.36           H  
ATOM    119  O   HOH C  39       0.463   4.832  12.819  1.00  0.00           O  
ATOM    120  H1  HOH C  39       0.802   3.961  12.615  1.00  0.00           H  
ATOM    121  H2  HOH C  39       1.229   5.326  13.110  1.00  0.00           H  
ATOM    122  O   HOH C  40      18.657   5.802  16.274  1.00  0.00           O  
ATOM    123  H1  HOH C  40      17.936   6.352  16.580  1.00  0.00           H  
ATOM    124  H2  HOH C  40      18.245   4.967  16.053  1.00  0.00           H  
ATOM    125  O   HOH C  41      12.106  20.123  17.671  1.00  0.00           O  
ATOM    126  H1  HOH C  41      12.214  20.809  18.329  1.00  0.00           H  
ATOM    127  H2  HOH C  41      11.170  20.129  17.469  1.00  0.00           H  
ATOM    128  O   HOH C  42      21.000   7.903   9.162  1.00  0.00           O  
ATOM    129  H1  HOH C  42      20.529   8.045   8.340  1.00  0.00           H  
ATOM    130  H2  HOH C  42      20.821   8.687   9.680  1.00  0.00           H  
ATOM    131  O   HOH C  43       5.272   9.224   1.194  1.00  0.00           O  
ATOM    132  H1  HOH C  43       4.787   9.496   1.973  1.00  0.00           H  
ATOM    133  H2  HOH C  43       4.686   9.428   0.464  1.00  0.00           H  
ATOM    134  O   HOH C  44      17.651  15.877   4.545  1.00  0.00           O  
ATOM    135  H1  HOH C  44      17.147  15.064   4.509  1.00  0.49           H  
ATOM    136  H2  HOH C  44      17.813  16.100   3.628  1.00  0.00           H  
ATOM    137  O   HOH C  45      12.748   6.649  19.696  1.00  0.00           O  
ATOM    138  H1  HOH C  45      13.209   7.464  19.894  1.00  0.10           H  
ATOM    139  H2  HOH C  45      13.287   5.966  20.095  1.00  0.00           H  
ATOM    140  O   HOH C  46      -0.208  11.639   8.879  1.00  0.00           O  
ATOM    141  H1  HOH C  46       0.661  11.295   8.673  1.00  0.00           H  
ATOM    142  H2  HOH C  46      -0.411  11.276   9.742  1.00  0.00           H  
ATOM    143  O   HOH C  47      21.683   2.927  18.857  1.00  0.00           O  
ATOM    144  H1  HOH C  47      21.776   2.891  17.905  1.00  0.00           H  
ATOM    145  H2  HOH C  47      20.759   2.730  19.015  1.00  0.00           H  
ATOM    146  O   HOH C  48       8.993  18.865  19.718  1.00  0.00           O  
ATOM    147  H1  HOH C  48       8.955  19.523  19.025  1.00  0.00           H  
ATOM    148  H2  HOH C  48       9.764  19.104  20.234  1.00  0.00           H  
ATOM    149  O   HOH C  49      16.920   6.716  20.145  1.00  0.00           O  
ATOM    150  H1  HOH C  49      17.345   7.510  19.820  1.00  0.00           H  
ATOM    151  H2  HOH C  49      15.987   6.931  20.154  1.00  0.00           H  
ATOM    152  O   HOH C  50       5.215  20.634  16.524  1.00  0.00           O  
ATOM    153  H1  HOH C  50       5.970  20.589  17.110  1.00  0.00           H  
ATOM    154  H2  HOH C  50       5.252  21.515  16.151  1.00  0.00           H  
ATOM    155  O   HOH C  51      15.075  21.864  19.542  1.00  0.00           O  
ATOM    156  H1  HOH C  51      14.139  22.041  19.631  1.00  0.00           H  
ATOM    157  H2  HOH C  51      15.358  21.620  20.424  1.00  0.00           H  
ATOM    158  O   HOH C  52       2.506   5.352   1.846  1.00  0.00           O  
ATOM    159  H1  HOH C  52       2.034   5.680   1.081  1.00  0.00           H  
ATOM    160  H2  HOH C  52       1.851   4.856   2.338  1.00  0.00           H  
ATOM    161  O   HOH C  53      18.151   4.690   5.571  1.00  0.00           O  
ATOM    162  H1  HOH C  53      17.694   4.876   4.751  1.00  0.00           H  
ATOM    163  H2  HOH C  53      17.570   4.091   6.039  1.00  0.00           H  
ATOM    164  O   HOH C  54       2.454   8.188  17.918  1.00  0.00           O  
ATOM    165  H1  HOH C  54       3.068   8.179  18.653  1.00  0.00           H  
ATOM    166  H2  HOH C  54       1.833   7.487  18.116  1.00  0.00           H  
ATOM    167  O   HOH C  55      13.555   6.423   0.055  1.00  0.00           O  
ATOM    168  H1  HOH C  55      13.717   7.303   0.396  1.00  0.00           H  
ATOM    169  H2  HOH C  55      12.609   6.305   0.138  1.00  0.00           H  
ATOM    170  O   HOH C  56       9.704   1.788   6.385  1.00  0.00           O  
ATOM    171  H1  HOH C  56       9.752   1.255   7.178  1.00  0.00           H  
ATOM    172  H2  HOH C  56       8.800   1.690   6.085  1.00  0.00           H  
ATOM    173  O   HOH C  57       2.142  10.397   8.532  1.00  0.01           O  
ATOM    174  H1  HOH C  57       2.635  10.838   9.223  1.00  0.32           H  
ATOM    175  H2  HOH C  57       2.136   9.476   8.791  1.00  0.78           H  
ATOM    176  O   HOH C  58       1.467   6.771   6.987  1.00  0.00           O  
ATOM    177  H1  HOH C  58       0.693   7.311   6.829  1.00  0.00           H  
ATOM    178  H2  HOH C  58       2.148   7.394   7.241  1.00  0.00           H  
ATOM    179  O   HOH C  59      11.278   0.827   1.515  1.00  0.00           O  
ATOM    180  H1  HOH C  59      10.800   0.003   1.428  1.00  0.00           H  
ATOM    181  H2  HOH C  59      11.286   1.002   2.456  1.00  0.00           H  
ATOM    182  O   HOH C  60       2.508  19.996  16.660  1.00  0.00           O  
ATOM    183  H1  HOH C  60       2.083  20.772  17.026  1.00  0.00           H  
ATOM    184  H2  HOH C  60       3.438  20.220  16.639  1.00  0.00           H  
ATOM    185  O   HOH C  61      12.793  18.447  14.261  1.00  0.03           O  
ATOM    186  H1  HOH C  61      13.520  19.004  14.538  1.00  1.17           H  
ATOM    187  H2  HOH C  61      12.834  18.455  13.305  1.00  0.23           H  
ATOM    188  O   HOH C  62      15.178  16.031  12.948  1.00  0.18           O  
ATOM    189  H1  HOH C  62      14.309  15.895  13.325  1.00  0.52           H  
ATOM    190  H2  HOH C  62      15.154  15.563  12.114  1.00  0.71           H  
ATOM    191  O   HOH C  63      12.046  16.380   8.319  1.00  0.40           O  
ATOM    192  H1  HOH C  63      12.760  15.747   8.246  1.00  0.87           H  
ATOM    193  H2  HOH C  63      11.462  16.008   8.980  1.00  3.92           H  
ATOM    194  O   HOH C  64      13.312   6.550   3.975  1.00  0.04           O  
ATOM    195  H1  HOH C  64      13.933   6.727   4.681  1.00  0.55           H  
ATOM    196  H2  HOH C  64      13.427   5.620   3.781  1.00  0.16           H  
ATOM    197  O   HOH C  65      18.540  11.536   2.816  1.00  0.00           O  
ATOM    198  H1  HOH C  65      19.207  11.391   3.487  1.00  0.00           H  
ATOM    199  H2  HOH C  65      17.722  11.255   3.225  1.00  0.00           H  
ATOM    200  O   HOH C  66       8.228   7.791  13.619  1.00  0.31           O  
ATOM    201  H1  HOH C  66       8.265   6.844  13.756  1.00  2.30           H  
ATOM    202  H2  HOH C  66       7.297   7.981  13.504  1.00  3.21           H  
ATOM    203  O   HOH C  67       0.022   2.083  16.100  1.00  0.00           O  
ATOM    204  H1  HOH C  67       0.331   2.766  15.505  1.00  0.00           H  
ATOM    205  H2  HOH C  67      -0.082   1.310  15.545  1.00  0.00           H  
ATOM    206  O   HOH C  68       2.673  18.527   3.919  1.00  0.00           O  
ATOM    207  H1  HOH C  68       1.991  19.199   3.885  1.00  0.00           H  
ATOM    208  H2  HOH C  68       2.213  17.732   4.188  1.00  0.00           H  
ATOM    209  O   HOH C  69      15.441   5.624  16.851  1.00  0.03           O  
ATOM    210  H1  HOH C  69      14.822   6.351  16.789  1.00  0.42           H  
ATOM    211  H2  HOH C  69      15.101   4.967  16.244  1.00  0.36           H  
ATOM    212  O   HOH C  70       2.666  14.261  18.243  1.00  0.00           O  
ATOM    213  H1  HOH C  70       1.771  14.544  18.433  1.00  0.00           H  
ATOM    214  H2  HOH C  70       3.212  14.781  18.833  1.00  0.00           H  
ATOM    215  O   HOH C  71       7.334  20.375   5.052  1.00  0.00           O  
ATOM    216  H1  HOH C  71       6.759  19.687   5.389  1.00  0.00           H  
ATOM    217  H2  HOH C  71       6.738  21.027   4.685  1.00  0.00           H  
ATOM    218  O   HOH C  72      11.881  22.075  19.621  1.00  0.00           O  
ATOM    219  H1  HOH C  72      11.441  21.434  20.179  1.00  0.00           H  
ATOM    220  H2  HOH C  72      12.289  22.687  20.235  1.00  0.00           H  
ATOM    221  O   HOH C  73       9.102   9.798  11.738  1.00  0.93           O  
ATOM    222  H1  HOH C  73       8.863   8.928  12.055  1.00  1.10           H  
ATOM    223  H2  HOH C  73       8.643  10.401  12.323  1.00 15.49           H  
ATOM    224  O   HOH C  74      21.783   9.821   1.853  1.00  0.00           O  
ATOM    225  H1  HOH C  74      21.520   9.719   0.938  1.00  0.00           H  
ATOM    226  H2  HOH C  74      21.127   9.328   2.347  1.00  0.00           H  
ATOM    227  O   HOH C  75       9.530  10.899  16.232  1.00  0.09           O  
ATOM    228  H1  HOH C  75       9.464  11.712  16.733  1.00  1.20           H  
ATOM    229  H2  HOH C  75       9.670  11.184  15.329  1.00  1.78           H  
ATOM    230  O   HOH C  76       6.452   4.042  11.824  1.00  0.13           O  
ATOM    231  H1  HOH C  76       5.615   4.298  12.211  1.00  0.84           H  
ATOM    232  H2  HOH C  76       6.787   3.360  12.405  1.00  0.71           H  
ATOM    233  O   HOH C  77      19.650  17.202   1.149  1.00  0.00           O  
ATOM    234  H1  HOH C  77      18.907  16.610   1.261  1.00  0.00           H  
ATOM    235  H2  HOH C  77      19.924  17.074   0.241  1.00  0.00           H  
ATOM    236  O   HOH C  78       9.228  21.874   8.065  1.00  0.00           O  
ATOM    237  H1  HOH C  78       8.692  21.204   7.641  1.00  0.00           H  
ATOM    238  H2  HOH C  78      10.026  21.414   8.327  1.00  0.00           H  
ATOM    239  O   HOH C  79      16.646   3.303   0.751  1.00  0.00           O  
ATOM    240  H1  HOH C  79      16.792   3.351  -0.194  1.00  0.00           H  
ATOM    241  H2  HOH C  79      15.694   3.336   0.848  1.00  0.00           H  
ATOM    242  O   HOH C  80      16.273  13.311   5.671  1.00  0.04           O  
ATOM    243  H1  HOH C  80      16.436  12.375   5.791  1.00  0.42           H  
ATOM    244  H2  HOH C  80      17.114  13.727   5.860  1.00  1.26           H  
ATOM    245  O   HOH C  81      11.862   8.928  12.545  1.00  1.18           O  
ATOM    246  H1  HOH C  81      12.697   8.566  12.249  1.00 10.34           H  
ATOM    247  H2  HOH C  81      11.954   9.001  13.495  1.00 13.29           H  
ATOM    248  O   HOH C  82      18.188   9.829  12.273  1.00  0.12           O  
ATOM    249  H1  HOH C  82      18.007  10.686  12.659  1.00  0.55           H  
ATOM    250  H2  HOH C  82      18.377   9.264  13.021  1.00  0.45           H  
ATOM    251  O   HOH C  83      21.063   5.051   3.819  1.00  0.00           O  
ATOM    252  H1  HOH C  83      21.743   4.376   3.822  1.00  0.00           H  
ATOM    253  H2  HOH C  83      20.813   5.142   4.739  1.00  0.00           H  
ATOM    254  O   HOH C  84      17.480  10.478  18.467  1.00  0.00           O  
ATOM    255  H1  HOH C  84      18.362  10.339  18.123  1.00  0.00           H  
ATOM    256  H2  HOH C  84      17.547  10.258  19.396  1.00  0.00           H  
ATOM    257  O   HOH C  85      16.250   9.534  15.981  1.00  0.09           O  
ATOM    258  H1  HOH C  85      15.372   9.247  16.228  1.00  0.19           H  
ATOM    259  H2  HOH C  85      16.757   9.484  16.792  1.00  0.26           H  
ATOM    260  O   HOH C  86      14.499  22.195   4.509  1.00  0.00           O  
ATOM    261  H1  HOH C  86      14.021  22.884   4.970  1.00  0.00           H  
ATOM    262  H2  HOH C  86      14.373  21.414   5.047  1.00  0.00           H  
ATOM    263  O   HOH C  87      14.782  14.631   4.023  1.00  0.01           O  
ATOM    264  H1  HOH C  87      14.462  14.002   3.376  1.00  0.26           H  
ATOM    265  H2  HOH C  87      15.165  14.090   4.714  1.00  1.13           H  
ATOM    266  O   HOH C  88      21.142  13.483   7.341  1.00  0.00           O  
ATOM    267  H1  HOH C  88      20.762  14.019   8.037  1.00  0.00           H  
ATOM    268  H2  HOH C  88      21.677  12.836   7.801  1.00  0.00           H  
ATOM    269  O   HOH C  89       5.369   6.220  20.503  1.00  0.00           O  
ATOM    270  H1  HOH C  89       4.906   7.058  20.483  1.00  0.00           H  
ATOM    271  H2  HOH C  89       6.259   6.444  20.776  1.00  0.00           H  
ATOM    272  O   HOH C  90      14.549   5.503   7.000  1.00  0.03           O  
ATOM    273  H1  HOH C  90      15.461   5.215   7.029  1.00  0.49           H  
ATOM    274  H2  HOH C  90      14.325   5.685   7.912  1.00  0.32           H  
ATOM    275  O   HOH C  91       3.232  14.570   0.148  1.00  0.00           O  
ATOM    276  H1  HOH C  91       3.443  14.928   1.011  1.00  0.00           H  
ATOM    277  H2  HOH C  91       2.918  15.322  -0.354  1.00  0.00           H  
ATOM    278  O   HOH C  92       4.906   3.595  15.825  1.00  0.00           O  
ATOM    279  H1  HOH C  92       4.820   4.141  15.044  1.00  0.49           H  
ATOM    280  H2  HOH C  92       4.682   4.177  16.551  1.00  0.00           H  
ATOM    281  O   HOH C  93      17.718  12.148  15.003  1.00  0.03           O  
ATOM    282  H1  HOH C  93      17.312  11.314  15.241  1.00  0.32           H  
ATOM    283  H2  HOH C  93      17.017  12.792  15.099  1.00  1.13           H  
ATOM    284  O   HOH C  94      13.869   8.878  16.788  1.00  0.03           O  
ATOM    285  H1  HOH C  94      13.303   9.650  16.820  1.00  1.88           H  
ATOM    286  H2  HOH C  94      13.507   8.345  16.080  1.00  0.78           H  
ATOM    287  O   HOH C  95      22.114  13.545   4.796  1.00  0.00           O  
ATOM    288  H1  HOH C  95      21.718  13.732   5.646  1.00  0.00           H  
ATOM    289  H2  HOH C  95      22.240  12.596   4.792  1.00  0.00           H  
ATOM    290  O   HOH C  96       2.528   1.655   8.376  1.00  0.00           O  
ATOM    291  H1  HOH C  96       2.782   2.244   9.088  1.00  0.00           H  
ATOM    292  H2  HOH C  96       1.762   2.072   7.982  1.00  0.00           H  
ATOM    293  O   HOH C  97      15.697   5.317  12.107  1.00  0.05           O  
ATOM    294  H1  HOH C  97      16.262   5.201  11.344  1.00  0.45           H  
ATOM    295  H2  HOH C  97      15.354   6.206  12.021  1.00  0.75           H  
ATOM    296  O   HOH C  98       9.089  11.338   4.801  1.00  0.01           O  
ATOM    297  H1  HOH C  98       9.845  11.758   5.210  1.00  1.56           H  
ATOM    298  H2  HOH C  98       9.264  10.400   4.880  1.00  0.58           H  
ATOM    299  O   HOH C  99      14.841   9.519  13.402  1.00  0.20           O  
ATOM    300  H1  HOH C  99      14.608  10.419  13.632  1.00  2.62           H  
ATOM    301  H2  HOH C  99      15.600   9.321  13.952  1.00  0.55           H  
ATOM    302  O   HOH C 100       7.452   2.322  19.753  1.00  0.00           O  
ATOM    303  H1  HOH C 100       7.779   3.012  20.331  1.00  0.00           H  
ATOM    304  H2  HOH C 100       8.238   1.866  19.454  1.00  0.00           H  
ATOM    305  O   HOH C 101       3.466   6.525   4.136  1.00  0.00           O  
ATOM    306  H1  HOH C 101       3.155   6.222   3.282  1.00  0.00           H  
ATOM    307  H2  HOH C 101       3.932   7.339   3.946  1.00  0.00           H  
ATOM    308  O   HOH C 102       9.773   1.014  18.685  1.00  0.00           O  
ATOM    309  H1  HOH C 102      10.627   0.757  19.032  1.00  0.00           H  
ATOM    310  H2  HOH C 102       9.741   0.622  17.812  1.00  0.00           H  
ATOM    311  O   HOH C 103       8.179  19.413   7.928  1.00  0.03           O  
ATOM    312  H1  HOH C 103       8.400  18.790   7.236  1.00  0.84           H  
ATOM    313  H2  HOH C 103       8.828  19.251   8.613  1.00  1.17           H  
ATOM    314  O   HOH C 104      11.578  17.012   1.237  1.00  0.00           O  
ATOM    315  H1  HOH C 104      11.680  17.711   0.591  1.00  0.00           H  
ATOM    316  H2  HOH C 104      12.426  16.569   1.247  1.00  0.00           H  
ATOM    317  O   HOH C 105       9.832  19.091  10.037  1.00  0.03           O  
ATOM    318  H1  HOH C 105       9.857  19.009  10.991  1.00  0.10           H  
ATOM    319  H2  HOH C 105      10.624  18.645   9.737  1.00  0.97           H  
ATOM    320  O   HOH C 106       1.354  16.218   5.321  1.00  0.00           O  
ATOM    321  H1  HOH C 106       0.867  15.572   4.809  1.00  0.00           H  
ATOM    322  H2  HOH C 106       0.682  16.798   5.678  1.00  0.00           H  
ATOM    323  O   HOH C 107      18.534  13.886   6.928  1.00  0.03           O  
ATOM    324  H1  HOH C 107      18.442  14.324   7.774  1.00  0.91           H  
ATOM    325  H2  HOH C 107      19.439  13.574   6.916  1.00  0.42           H  
ATOM    326  O   HOH C 108      13.859   3.641   0.204  1.00  0.00           O  
ATOM    327  H1  HOH C 108      12.958   3.620   0.526  1.00  0.00           H  
ATOM    328  H2  HOH C 108      14.101   4.567   0.230  1.00  0.00           H  
ATOM    329  O   HOH C 109       1.395   0.139  17.665  1.00  0.00           O  
ATOM    330  H1  HOH C 109       1.156   0.837  17.055  1.00  0.00           H  
ATOM    331  H2  HOH C 109       0.641   0.062  18.250  1.00  0.00           H  
ATOM    332  O   HOH C 110       7.109   6.761   4.826  1.00  0.08           O  
ATOM    333  H1  HOH C 110       6.567   6.023   5.105  1.00  0.32           H  
ATOM    334  H2  HOH C 110       6.482   7.448   4.601  1.00  0.58           H  
ATOM    335  O   HOH C 111       2.373  12.306  16.101  1.00  0.00           O  
ATOM    336  H1  HOH C 111       1.722  11.655  16.361  1.00  0.00           H  
ATOM    337  H2  HOH C 111       2.456  12.881  16.862  1.00  0.00           H  
ATOM    338  O   HOH C 112       1.484  14.550   3.120  1.00  0.00           O  
ATOM    339  H1  HOH C 112       1.292  13.980   2.375  1.00  0.00           H  
ATOM    340  H2  HOH C 112       1.080  14.110   3.869  1.00  0.00           H  
ATOM    341  O   HOH C 113       9.383  19.986  16.805  1.00  0.00           O  
ATOM    342  H1  HOH C 113       8.440  19.841  16.881  1.00  0.00           H  
ATOM    343  H2  HOH C 113       9.688  19.285  16.228  1.00  0.26           H  
ATOM    344  O   HOH C 114      21.716  22.097  14.920  1.00  0.00           O  
ATOM    345  H1  HOH C 114      22.278  21.329  14.817  1.00  0.00           H  
ATOM    346  H2  HOH C 114      21.211  21.921  15.714  1.00  0.00           H  
ATOM    347  O   HOH C 115      12.615   6.107   9.743  1.00  0.42           O  
ATOM    348  H1  HOH C 115      13.065   6.794  10.235  1.00  2.43           H  
ATOM    349  H2  HOH C 115      12.724   5.319  10.275  1.00  4.67           H  
ATOM    350  O   HOH C 116       0.392  15.257  13.979  1.00  0.00           O  
ATOM    351  H1  HOH C 116      -0.048  15.936  14.490  1.00  0.00           H  
ATOM    352  H2  HOH C 116       1.243  15.150  14.403  1.00  0.00           H  
ATOM    353  O   HOH C 117       5.304  12.747   0.250  1.00  0.00           O  
ATOM    354  H1  HOH C 117       4.670  12.469   0.911  1.00  0.00           H  
ATOM    355  H2  HOH C 117       4.962  13.581  -0.074  1.00  0.00           H  
ATOM    356  O   HOH C 118      10.088   7.329  10.466  1.00  0.44           O  
ATOM    357  H1  HOH C 118       9.778   6.498  10.828  1.00  5.28           H  
ATOM    358  H2  HOH C 118      10.712   7.076   9.786  1.00  8.26           H  
ATOM    359  O   HOH C 119      21.771   2.893   7.705  1.00  0.00           O  
ATOM    360  H1  HOH C 119      21.220   3.554   7.285  1.00  0.00           H  
ATOM    361  H2  HOH C 119      21.379   2.768   8.569  1.00  0.00           H  
ATOM    362  O   HOH C 120       9.508  22.415  15.930  1.00  0.00           O  
ATOM    363  H1  HOH C 120       9.400  21.518  16.247  1.00  0.00           H  
ATOM    364  H2  HOH C 120       9.218  22.383  15.018  1.00  0.00           H  
ATOM    365  O   HOH C 121      13.099   1.110  21.484  1.00  0.00           O  
ATOM    366  H1  HOH C 121      12.803   0.631  22.259  1.00  0.00           H  
ATOM    367  H2  HOH C 121      13.297   1.989  21.807  1.00  0.00           H  
ATOM    368  O   HOH C 122       8.629   4.148  21.784  1.00  0.00           O  
ATOM    369  H1  HOH C 122       8.212   4.993  21.952  1.00  0.00           H  
ATOM    370  H2  HOH C 122       9.353   4.351  21.192  1.00  0.00           H  
ATOM    371  O   HOH C 123      16.469   3.047   6.913  1.00  0.00           O  
ATOM    372  H1  HOH C 123      16.924   2.690   7.677  1.00  0.00           H  
ATOM    373  H2  HOH C 123      15.672   2.522   6.842  1.00  0.00           H  
ATOM    374  O   HOH C 124      11.903  21.651  13.315  1.00  0.01           O  
ATOM    375  H1  HOH C 124      12.130  20.782  13.646  1.00  0.19           H  
ATOM    376  H2  HOH C 124      12.026  21.587  12.368  1.00  0.32           H  
ATOM    377  O   HOH C 125      17.165  18.580  17.725  1.00  0.00           O  
ATOM    378  H1  HOH C 125      16.394  18.221  17.285  1.00  0.00           H  
ATOM    379  H2  HOH C 125      17.871  17.972  17.506  1.00  0.00           H  
ATOM    380  O   HOH C 126       5.864  20.562   1.152  1.00  0.00           O  
ATOM    381  H1  HOH C 126       4.920  20.596   1.309  1.00  0.00           H  
ATOM    382  H2  HOH C 126       6.164  21.459   1.299  1.00  0.00           H  
ATOM    383  O   HOH C 127      16.247   4.686   3.680  1.00  0.00           O  
ATOM    384  H1  HOH C 127      15.451   4.214   3.926  1.00  0.00           H  
ATOM    385  H2  HOH C 127      16.537   4.263   2.871  1.00  0.00           H  
ATOM    386  O   HOH C 128       5.584   8.509  14.339  1.00  0.06           O  
ATOM    387  H1  HOH C 128       6.312   8.767  14.905  1.00  0.42           H  
ATOM    388  H2  HOH C 128       4.858   9.071  14.611  1.00  0.32           H  
ATOM    389  O   HOH C 129      17.212  17.300  14.757  1.00  0.02           O  
ATOM    390  H1  HOH C 129      17.489  17.689  13.928  1.00  0.39           H  
ATOM    391  H2  HOH C 129      16.256  17.341  14.733  1.00  0.97           H  
ATOM    392  O   HOH C 130       1.602   4.268   5.772  1.00  0.00           O  
ATOM    393  H1  HOH C 130       1.747   5.107   6.210  1.00  0.00           H  
ATOM    394  H2  HOH C 130       1.121   3.743   6.412  1.00  0.00           H  
ATOM    395  O   HOH C 131      16.265  16.359   7.131  1.00  0.03           O  
ATOM    396  H1  HOH C 131      15.558  15.726   7.253  1.00  0.62           H  
ATOM    397  H2  HOH C 131      16.706  16.075   6.330  1.00  0.71           H  
ATOM    398  O   HOH C 132      14.346   9.479   0.149  1.00  0.00           O  
ATOM    399  H1  HOH C 132      15.168   9.008   0.283  1.00  0.00           H  
ATOM    400  H2  HOH C 132      14.614  10.354  -0.133  1.00  0.00           H  
ATOM    401  O   HOH C 133       8.944   6.178   2.966  1.00  0.01           O  
ATOM    402  H1  HOH C 133       8.295   6.449   3.615  1.00  0.03           H  
ATOM    403  H2  HOH C 133       8.523   5.462   2.490  1.00  0.00           H  
ATOM    404  O   HOH C 134       1.078   3.538   3.396  1.00  0.00           O  
ATOM    405  H1  HOH C 134       1.037   2.583   3.349  1.00  0.00           H  
ATOM    406  H2  HOH C 134       1.380   3.722   4.286  1.00  0.00           H  
ATOM    407  O   HOH C 135      22.313  18.741   5.643  1.00  0.00           O  
ATOM    408  H1  HOH C 135      22.166  18.381   4.769  1.00  0.00           H  
ATOM    409  H2  HOH C 135      22.069  19.663   5.568  1.00  0.00           H  
ATOM    410  O   HOH C 136       5.138  18.457   5.510  1.00  0.00           O  
ATOM    411  H1  HOH C 136       4.630  17.981   4.854  1.00  0.00           H  
ATOM    412  H2  HOH C 136       5.086  17.911   6.295  1.00  0.00           H  
ATOM    413  O   HOH C 137       0.066  15.551  11.181  1.00  0.00           O  
ATOM    414  H1  HOH C 137       0.230  15.505  12.123  1.00  0.00           H  
ATOM    415  H2  HOH C 137       0.055  16.488  10.985  1.00  0.00           H  
ATOM    416  O   HOH C 138      18.818   7.617   1.130  1.00  0.00           O  
ATOM    417  H1  HOH C 138      19.126   8.145   1.867  1.00  0.00           H  
ATOM    418  H2  HOH C 138      19.366   6.833   1.150  1.00  0.00           H  
ATOM    419  O   HOH C 139      14.224  14.337  11.066  1.00  0.32           O  
ATOM    420  H1  HOH C 139      14.869  13.651  10.897  1.00 25.83           H  
ATOM    421  H2  HOH C 139      13.381  13.925  10.878  1.00 18.28           H  
ATOM    422  O   HOH C 140      16.762  22.482   3.309  1.00  0.00           O  
ATOM    423  H1  HOH C 140      15.872  22.447   3.659  1.00  0.00           H  
ATOM    424  H2  HOH C 140      17.296  22.035   3.965  1.00  0.00           H  
ATOM    425  O   HOH C 141      19.387  16.457  16.648  1.00  0.00           O  
ATOM    426  H1  HOH C 141      20.261  16.618  16.292  1.00  0.00           H  
ATOM    427  H2  HOH C 141      18.792  16.848  16.008  1.00  0.00           H  
ATOM    428  O   HOH C 142       5.914  17.382  16.154  1.00  0.10           O  
ATOM    429  H1  HOH C 142       5.616  18.061  16.759  1.00  0.00           H  
ATOM    430  H2  HOH C 142       5.174  16.779  16.087  1.00  0.16           H  
ATOM    431  O   HOH C 143       2.483   1.921  12.316  1.00  0.00           O  
ATOM    432  H1  HOH C 143       2.825   2.418  11.573  1.00  0.00           H  
ATOM    433  H2  HOH C 143       1.832   1.333  11.932  1.00  0.00           H  
ATOM    434  O   HOH C 144      20.481   5.256   6.915  1.00  0.00           O  
ATOM    435  H1  HOH C 144      19.576   5.099   6.646  1.00  0.00           H  
ATOM    436  H2  HOH C 144      20.666   6.150   6.626  1.00  0.00           H  
ATOM    437  O   HOH C 145       2.264  16.052  20.545  1.00  0.00           O  
ATOM    438  H1  HOH C 145       2.416  16.969  20.317  1.00  0.00           H  
ATOM    439  H2  HOH C 145       1.313  15.978  20.624  1.00  0.00           H  
ATOM    440  O   HOH C 146      18.194   1.883  11.821  1.00  0.00           O  
ATOM    441  H1  HOH C 146      17.427   1.314  11.888  1.00  0.00           H  
ATOM    442  H2  HOH C 146      18.669   1.743  12.639  1.00  0.00           H  
ATOM    443  O   HOH C 147       5.317  13.746  12.903  1.00  0.03           O  
ATOM    444  H1  HOH C 147       5.621  13.540  12.019  1.00  1.65           H  
ATOM    445  H2  HOH C 147       5.589  14.652  13.046  1.00  1.62           H  
ATOM    446  O   HOH C 148       0.337   9.700   6.327  1.00  0.00           O  
ATOM    447  H1  HOH C 148       0.899  10.228   5.759  1.00  0.00           H  
ATOM    448  H2  HOH C 148       0.742   9.765   7.192  1.00  0.00           H  
ATOM    449  O   HOH C 149      16.242  19.065   7.153  1.00  0.19           O  
ATOM    450  H1  HOH C 149      16.432  18.143   7.330  1.00  0.32           H  
ATOM    451  H2  HOH C 149      15.503  19.045   6.545  1.00  0.42           H  
ATOM    452  O   HOH C 150      11.369   6.877   2.093  1.00  0.00           O  
ATOM    453  H1  HOH C 150      11.820   6.670   2.912  1.00  0.16           H  
ATOM    454  H2  HOH C 150      10.453   6.656   2.261  1.00  0.10           H  
ATOM    455  O   HOH C 151       4.636  16.268   2.042  1.00  0.00           O  
ATOM    456  H1  HOH C 151       4.646  15.578   2.705  1.00  0.00           H  
ATOM    457  H2  HOH C 151       4.073  16.949   2.412  1.00  0.00           H  
ATOM    458  O   HOH C 152      12.280  10.137  20.664  1.00  0.00           O  
ATOM    459  H1  HOH C 152      11.518  10.185  21.242  1.00  0.00           H  
ATOM    460  H2  HOH C 152      12.967   9.747  21.205  1.00  0.00           H  
ATOM    461  O   HOH C 153      16.249  15.245  19.164  1.00  0.00           O  
ATOM    462  H1  HOH C 153      15.822  14.549  18.664  1.00  0.06           H  
ATOM    463  H2  HOH C 153      15.748  15.298  19.978  1.00  0.00           H  
ATOM    464  O   HOH C 154      19.281  21.971  20.451  1.00  0.00           O  
ATOM    465  H1  HOH C 154      18.930  21.118  20.709  1.00  0.00           H  
ATOM    466  H2  HOH C 154      18.777  22.212  19.674  1.00  0.00           H  
ATOM    467  O   HOH C 155      17.793  12.944  12.427  1.00  0.07           O  
ATOM    468  H1  HOH C 155      18.659  13.135  12.066  1.00  0.68           H  
ATOM    469  H2  HOH C 155      17.945  12.824  13.364  1.00  0.97           H  
ATOM    470  O   HOH C 156      22.176   8.036  21.812  1.00  0.00           O  
ATOM    471  H1  HOH C 156      21.841   8.119  20.920  1.00  0.00           H  
ATOM    472  H2  HOH C 156      21.673   7.316  22.192  1.00  0.00           H  
ATOM    473  O   HOH C 157      21.983  18.860  21.033  1.00  0.00           O  
ATOM    474  H1  HOH C 157      21.510  18.047  21.214  1.00  0.00           H  
ATOM    475  H2  HOH C 157      21.854  19.392  21.817  1.00  0.00           H  
ATOM    476  O   HOH C 158       7.597  11.116  13.628  1.00  0.34           O  
ATOM    477  H1  HOH C 158       6.866  11.294  13.037  1.00  4.31           H  
ATOM    478  H2  HOH C 158       7.267  11.349  14.496  1.00  1.56           H  
ATOM    479  O   HOH C 159       0.678  10.199  16.635  1.00  0.00           O  
ATOM    480  H1  HOH C 159       0.395  10.201  15.721  1.00  0.00           H  
ATOM    481  H2  HOH C 159       0.879   9.282  16.822  1.00  0.00           H  
ATOM    482  O   HOH C 160       8.187  22.387  10.558  1.00  0.00           O  
ATOM    483  H1  HOH C 160       8.741  22.180   9.805  1.00  0.00           H  
ATOM    484  H2  HOH C 160       7.295  22.215  10.255  1.00  0.00           H  
ATOM    485  O   HOH C 161       5.880  21.280   8.839  1.00  0.00           O  
ATOM    486  H1  HOH C 161       5.441  21.456   8.007  1.00  0.00           H  
ATOM    487  H2  HOH C 161       6.686  20.824   8.593  1.00  0.00           H  
ATOM    488  O   HOH C 162      17.740   9.380  20.933  1.00  0.00           O  
ATOM    489  H1  HOH C 162      17.336   8.852  21.622  1.00  0.00           H  
ATOM    490  H2  HOH C 162      18.582   9.648  21.300  1.00  0.00           H  
ATOM    491  O   HOH C 163       7.263   3.977   1.688  1.00  0.00           O  
ATOM    492  H1  HOH C 163       7.593   3.856   0.798  1.00  0.00           H  
ATOM    493  H2  HOH C 163       7.640   3.251   2.185  1.00  0.00           H  
ATOM    494  O   HOH C 164      14.982  11.978  21.754  1.00  0.00           O  
ATOM    495  H1  HOH C 164      14.475  12.781  21.633  1.00  0.00           H  
ATOM    496  H2  HOH C 164      15.070  11.615  20.873  1.00  0.00           H  
ATOM    497  O   HOH C 165      15.707  19.598  12.224  1.00  0.01           O  
ATOM    498  H1  HOH C 165      15.185  18.899  11.830  1.00  1.00           H  
ATOM    499  H2  HOH C 165      15.621  19.460  13.167  1.00  0.52           H  
ATOM    500  O   HOH C 166      16.025  22.252  11.526  1.00  0.00           O  
ATOM    501  H1  HOH C 166      15.900  21.508  12.115  1.00  0.00           H  
ATOM    502  H2  HOH C 166      15.714  21.940  10.676  1.00  0.00           H  
ATOM    503  O   HOH C 167       7.278   9.429  16.531  1.00  0.14           O  
ATOM    504  H1  HOH C 167       8.182   9.659  16.747  1.00  0.52           H  
ATOM    505  H2  HOH C 167       7.208   8.500  16.751  1.00  0.55           H  
ATOM    506  O   HOH C 168      17.532  15.325   1.889  1.00  0.00           O  
ATOM    507  H1  HOH C 168      17.842  14.430   1.750  1.00  0.00           H  
ATOM    508  H2  HOH C 168      16.621  15.312   1.594  1.00  0.00           H  
ATOM    509  O   HOH C 169       2.436   6.839  14.187  1.00  0.00           O  
ATOM    510  H1  HOH C 169       2.644   7.747  14.407  1.00  0.75           H  
ATOM    511  H2  HOH C 169       1.982   6.503  14.960  1.00  0.00           H  
ATOM    512  O   HOH C 170      12.182  11.891   4.930  1.00  0.02           O  
ATOM    513  H1  HOH C 170      12.550  11.335   4.243  1.00  0.23           H  
ATOM    514  H2  HOH C 170      11.700  12.569   4.456  1.00  1.10           H  
ATOM    515  O   HOH C 171      10.833   8.713   0.129  1.00  0.00           O  
ATOM    516  H1  HOH C 171       9.880   8.647   0.182  1.00  0.00           H  
ATOM    517  H2  HOH C 171      11.154   8.003   0.684  1.00  0.00           H  
ATOM    518  O   HOH C 172       8.316   5.155  14.962  1.00  0.05           O  
ATOM    519  H1  HOH C 172       7.906   4.378  15.343  1.00  0.87           H  
ATOM    520  H2  HOH C 172       8.394   5.768  15.693  1.00  0.52           H  
ATOM    521  O   HOH C 173      11.775  11.269   0.907  1.00  0.00           O  
ATOM    522  H1  HOH C 173      12.547  11.120   0.361  1.00  0.00           H  
ATOM    523  H2  HOH C 173      11.301  10.438   0.884  1.00  0.00           H  
ATOM    524  O   HOH C 174       2.389  18.948  20.171  1.00  0.00           O  
ATOM    525  H1  HOH C 174       2.597  19.676  19.586  1.00  0.00           H  
ATOM    526  H2  HOH C 174       1.471  19.082  20.404  1.00  0.00           H  
ATOM    527  O   HOH C 175       2.507  17.276   8.891  1.00  0.00           O  
ATOM    528  H1  HOH C 175       1.935  16.526   9.051  1.00  0.00           H  
ATOM    529  H2  HOH C 175       3.271  16.906   8.449  1.00  0.00           H  
ATOM    530  O   HOH C 176       6.208  10.118   7.197  1.00  0.13           O  
ATOM    531  H1  HOH C 176       6.326   9.726   8.062  1.00  1.07           H  
ATOM    532  H2  HOH C 176       6.007  11.037   7.376  1.00  1.26           H  
ATOM    533  O   HOH C 177      17.895   3.060  15.167  1.00  0.00           O  
ATOM    534  H1  HOH C 177      18.283   2.241  14.859  1.00  0.00           H  
ATOM    535  H2  HOH C 177      17.187   3.238  14.547  1.00  0.00           H  
ATOM    536  O   HOH C 178       5.242  20.290  13.712  1.00  0.00           O  
ATOM    537  H1  HOH C 178       4.976  20.430  14.621  1.00  0.00           H  
ATOM    538  H2  HOH C 178       5.404  21.170  13.371  1.00  0.00           H  
ATOM    539  O   HOH C 179       1.556  14.633   8.887  1.00  0.00           O  
ATOM    540  H1  HOH C 179       2.422  14.509   9.275  1.00  0.03           H  
ATOM    541  H2  HOH C 179       0.960  14.664   9.635  1.00  0.00           H  
ATOM    542  O   HOH C 180      12.534  17.455  11.539  1.00  0.42           O  
ATOM    543  H1  HOH C 180      12.053  16.677  11.258  1.00  3.56           H  
ATOM    544  H2  HOH C 180      13.115  17.656  10.805  1.00  0.81           H  
ATOM    545  O   HOH C 181      14.992   2.359  11.338  1.00  0.02           O  
ATOM    546  H1  HOH C 181      15.346   1.493  11.537  1.00  0.03           H  
ATOM    547  H2  HOH C 181      15.306   2.916  12.050  1.00  0.49           H  
ATOM    548  O   HOH C 182       4.290   8.641  19.871  1.00  0.00           O  
ATOM    549  H1  HOH C 182       3.776   9.102  20.533  1.00  0.00           H  
ATOM    550  H2  HOH C 182       5.032   9.221  19.697  1.00  0.00           H  
ATOM    551  O   HOH C 183      14.161   8.179  11.073  1.00  0.15           O  
ATOM    552  H1  HOH C 183      14.284   8.741  11.839  1.00 11.24           H  
ATOM    553  H2  HOH C 183      14.937   8.335  10.535  1.00  3.01           H  
ATOM    554  O   HOH C 184      13.532  18.606  21.413  1.00  0.00           O  
ATOM    555  H1  HOH C 184      13.991  19.376  21.749  1.00  0.00           H  
ATOM    556  H2  HOH C 184      14.171  18.174  20.845  1.00  0.00           H  
ATOM    557  O   HOH C 185      17.789  20.906   5.468  1.00  0.00           O  
ATOM    558  H1  HOH C 185      17.350  20.189   5.925  1.00  0.00           H  
ATOM    559  H2  HOH C 185      18.228  21.400   6.161  1.00  0.00           H  
ATOM    560  O   HOH C 186       0.966  19.248   8.132  1.00  0.00           O  
ATOM    561  H1  HOH C 186       0.848  19.081   7.197  1.00  0.00           H  
ATOM    562  H2  HOH C 186       1.560  18.558   8.426  1.00  0.00           H  
ATOM    563  O   HOH C 187      17.862  19.797  21.369  1.00  0.00           O  
ATOM    564  H1  HOH C 187      17.876  18.919  20.989  1.00  0.00           H  
ATOM    565  H2  HOH C 187      17.929  19.651  22.313  1.00  0.00           H  
ATOM    566  O   HOH C 188      15.541  13.710  15.045  1.00  0.13           O  
ATOM    567  H1  HOH C 188      15.441  14.503  14.519  1.00  1.17           H  
ATOM    568  H2  HOH C 188      15.137  13.925  15.885  1.00  1.46           H  
ATOM    569  O   HOH C 189       3.546   4.311  20.704  1.00  0.00           O  
ATOM    570  H1  HOH C 189       4.220   4.987  20.637  1.00  0.00           H  
ATOM    571  H2  HOH C 189       2.846   4.720  21.212  1.00  0.00           H  
ATOM    572  O   HOH C 190       7.293  18.333  14.063  1.00  0.01           O  
ATOM    573  H1  HOH C 190       7.007  17.866  14.848  1.00  0.97           H  
ATOM    574  H2  HOH C 190       6.573  18.931  13.864  1.00  0.39           H  
ATOM    575  O   HOH C 191      12.427   3.753  11.305  1.00  0.02           O  
ATOM    576  H1  HOH C 191      13.075   3.128  10.980  1.00  0.52           H  
ATOM    577  H2  HOH C 191      12.431   3.632  12.254  1.00  0.55           H  
ATOM    578  O   HOH C 192       3.007  14.001  14.101  1.00  0.06           O  
ATOM    579  H1  HOH C 192       2.903  13.325  14.770  1.00  0.26           H  
ATOM    580  H2  HOH C 192       3.771  13.724  13.595  1.00  0.68           H  
ATOM    581  O   HOH C 193      17.034  10.327   6.002  1.00  0.08           O  
ATOM    582  H1  HOH C 193      16.794  10.614   6.883  1.00  0.32           H  
ATOM    583  H2  HOH C 193      16.541   9.517   5.871  1.00  0.32           H  
ATOM    584  O   HOH C 194       6.024  11.681  15.655  1.00  0.08           O  
ATOM    585  H1  HOH C 194       6.075  12.387  16.300  1.00  0.29           H  
ATOM    586  H2  HOH C 194       6.151  10.881  16.165  1.00  0.52           H  
ATOM    587  O   HOH C 195      17.574  17.461  20.050  1.00  0.00           O  
ATOM    588  H1  HOH C 195      17.310  18.013  19.314  1.00  0.00           H  
ATOM    589  H2  HOH C 195      17.169  16.612  19.871  1.00  0.00           H  
ATOM    590  O   HOH C 196      10.526   4.297   4.493  1.00  0.02           O  
ATOM    591  H1  HOH C 196       9.975   3.914   5.176  1.00  0.26           H  
ATOM    592  H2  HOH C 196       9.971   4.959   4.080  1.00  0.06           H  
ATOM    593  O   HOH C 197      20.612  21.725  17.299  1.00  0.00           O  
ATOM    594  H1  HOH C 197      20.796  20.948  17.827  1.00  0.00           H  
ATOM    595  H2  HOH C 197      19.658  21.749  17.232  1.00  0.00           H  
ATOM    596  O   HOH C 198       4.785  15.602  19.262  1.00  0.00           O  
ATOM    597  H1  HOH C 198       4.153  16.021  19.847  1.00  0.00           H  
ATOM    598  H2  HOH C 198       5.465  16.262  19.130  1.00  0.00           H  
ATOM    599  O   HOH C 199       6.088   4.479   7.516  1.00  0.05           O  
ATOM    600  H1  HOH C 199       6.955   4.884   7.481  1.00  0.58           H  
ATOM    601  H2  HOH C 199       5.720   4.624   6.645  1.00  0.26           H  
ATOM    602  O   HOH C 200      14.064  14.438   7.526  1.00  0.28           O  
ATOM    603  H1  HOH C 200      14.851  13.893   7.515  1.00  1.23           H  
ATOM    604  H2  HOH C 200      13.344  13.821   7.396  1.00  1.56           H  
ATOM    605  O   HOH C 201      15.090   8.312   6.000  1.00  0.13           O  
ATOM    606  H1  HOH C 201      14.865   7.517   6.483  1.00  0.55           H  
ATOM    607  H2  HOH C 201      14.395   8.931   6.220  1.00  0.42           H  
ATOM    608  O   HOH C 202      14.494  17.861  17.104  1.00  0.02           O  
ATOM    609  H1  HOH C 202      14.460  17.208  17.803  1.00  0.23           H  
ATOM    610  H2  HOH C 202      13.655  18.320  17.163  1.00  0.26           H  
ATOM    611  O   HOH C 203       6.938  16.284   9.234  1.00  0.06           O  
ATOM    612  H1  HOH C 203       7.110  16.148  10.165  1.00  1.20           H  
ATOM    613  H2  HOH C 203       7.722  15.956   8.794  1.00  1.56           H  
ATOM    614  O   HOH C 204      10.722   4.400   8.609  1.00  0.15           O  
ATOM    615  H1  HOH C 204      10.191   3.781   9.110  1.00  1.00           H  
ATOM    616  H2  HOH C 204      11.321   4.777   9.254  1.00  1.91           H  
ATOM    617  O   HOH C 205      20.595   8.128   5.852  1.00  0.00           O  
ATOM    618  H1  HOH C 205      20.497   8.250   4.908  1.00  0.00           H  
ATOM    619  H2  HOH C 205      21.323   8.700   6.094  1.00  0.00           H  
ATOM    620  O   HOH C 206       3.591   8.472  11.604  1.00  0.10           O  
ATOM    621  H1  HOH C 206       3.465   7.703  12.161  1.00  0.68           H  
ATOM    622  H2  HOH C 206       2.848   8.454  11.000  1.00  0.52           H  
ATOM    623  O   HOH C 207      20.737  10.628  21.297  1.00  0.00           O  
ATOM    624  H1  HOH C 207      21.537  10.696  20.776  1.00  0.00           H  
ATOM    625  H2  HOH C 207      20.407  11.525  21.349  1.00  0.00           H  
ATOM    626  O   HOH C 208      18.480  19.680  11.392  1.00  0.00           O  
ATOM    627  H1  HOH C 208      17.547  19.612  11.593  1.00  0.03           H  
ATOM    628  H2  HOH C 208      18.621  19.049  10.687  1.00  0.00           H  
ATOM    629  O   HOH C 209      21.281   6.906  16.792  1.00  0.00           O  
ATOM    630  H1  HOH C 209      21.945   6.366  16.363  1.00  0.00           H  
ATOM    631  H2  HOH C 209      20.531   6.322  16.903  1.00  0.00           H  
ATOM    632  O   HOH C 210       7.537  16.329  12.171  1.00  0.15           O  
ATOM    633  H1  HOH C 210       7.841  16.803  12.945  1.00  1.56           H  
ATOM    634  H2  HOH C 210       7.160  17.006  11.608  1.00  1.13           H  
ATOM    635  O   HOH C 211      12.051  17.031  19.162  1.00  0.09           O  
ATOM    636  H1  HOH C 211      11.999  16.593  20.011  1.00  0.00           H  
ATOM    637  H2  HOH C 211      11.181  17.410  19.035  1.00  0.06           H  
ATOM    638  O   HOH C 212       4.893  16.382   7.338  1.00  0.04           O  
ATOM    639  H1  HOH C 212       5.313  15.841   6.669  1.00  0.58           H  
ATOM    640  H2  HOH C 212       5.507  16.375   8.072  1.00  1.43           H  
ATOM    641  O   HOH C 213       4.241  17.118  11.767  1.00  0.03           O  
ATOM    642  H1  HOH C 213       4.338  17.498  12.640  1.00  0.16           H  
ATOM    643  H2  HOH C 213       4.826  17.634  11.213  1.00  0.49           H  
ATOM    644  O   HOH C 214      14.971  19.945  15.054  1.00  0.13           O  
ATOM    645  H1  HOH C 214      14.991  20.901  15.015  1.00  0.00           H  
ATOM    646  H2  HOH C 214      15.247  19.734  15.946  1.00  0.03           H  
ATOM    647  O   HOH C 215       1.727  21.918  21.957  1.00  0.00           O  
ATOM    648  H1  HOH C 215       2.387  21.852  21.266  1.00  0.00           H  
ATOM    649  H2  HOH C 215       0.897  22.003  21.488  1.00  0.00           H  
ATOM    650  O   HOH C 216       3.841  15.667  16.096  1.00  0.00           O  
ATOM    651  H1  HOH C 216       3.683  15.205  15.272  1.00  0.23           H  
ATOM    652  H2  HOH C 216       3.519  15.069  16.771  1.00  0.00           H  
ATOM    653  O   HOH C 217      13.751   3.708   3.625  1.00  0.00           O  
ATOM    654  H1  HOH C 217      13.028   3.702   2.999  1.00  0.00           H  
ATOM    655  H2  HOH C 217      13.451   3.153   4.345  1.00  0.00           H  
ATOM    656  O   HOH C 218      19.579   8.934   3.375  1.00  0.00           O  
ATOM    657  H1  HOH C 218      19.684   9.709   3.927  1.00  0.00           H  
ATOM    658  H2  HOH C 218      18.748   8.550   3.657  1.00  0.00           H  
ATOM    659  O   HOH C 219       2.817   9.717  21.924  1.00  0.00           O  
ATOM    660  H1  HOH C 219       2.552  10.512  21.461  1.00  0.00           H  
ATOM    661  H2  HOH C 219       2.260   9.695  22.701  1.00  0.00           H  
ATOM    662  O   HOH C 220       7.846   6.822  21.522  1.00  0.00           O  
ATOM    663  H1  HOH C 220       8.401   7.208  20.844  1.00  0.00           H  
ATOM    664  H2  HOH C 220       7.643   7.549  22.110  1.00  0.00           H  
ATOM    665  O   HOH C 221      14.626  17.691   4.967  1.00  0.04           O  
ATOM    666  H1  HOH C 221      14.882  17.571   4.053  1.00  0.03           H  
ATOM    667  H2  HOH C 221      15.332  17.283   5.469  1.00  0.52           H  
ATOM    668  O   HOH C 222      15.413  20.472  22.050  1.00  0.00           O  
ATOM    669  H1  HOH C 222      15.309  20.495  23.001  1.00  0.00           H  
ATOM    670  H2  HOH C 222      16.313  20.177  21.914  1.00  0.00           H  
ATOM    671  O   HOH C 223       6.706  11.956   3.485  1.00  0.07           O  
ATOM    672  H1  HOH C 223       6.843  12.045   2.541  1.00  0.00           H  
ATOM    673  H2  HOH C 223       7.584  11.831   3.844  1.00  0.16           H  
ATOM    674  O   HOH C 224       2.509  13.800   6.423  1.00  0.00           O  
ATOM    675  H1  HOH C 224       2.325  14.518   5.818  1.00  0.00           H  
ATOM    676  H2  HOH C 224       2.195  14.115   7.271  1.00  0.00           H  
ATOM    677  O   HOH C 225       2.384  12.255  20.873  1.00  0.00           O  
ATOM    678  H1  HOH C 225       2.450  12.786  21.667  1.00  0.00           H  
ATOM    679  H2  HOH C 225       2.334  12.894  20.162  1.00  0.00           H  
ATOM    680  O   HOH C 226       4.968   1.665  20.686  1.00  0.00           O  
ATOM    681  H1  HOH C 226       4.542   2.491  20.457  1.00  0.00           H  
ATOM    682  H2  HOH C 226       5.876   1.776  20.401  1.00  0.00           H  
ATOM    683  O   HOH C 227      10.692  13.968   3.834  1.00  0.01           O  
ATOM    684  H1  HOH C 227       9.798  13.940   3.495  1.00  0.94           H  
ATOM    685  H2  HOH C 227      10.840  14.889   4.046  1.00  1.07           H  
ATOM    686  O   HOH C 228       4.803   0.553   6.787  1.00  0.00           O  
ATOM    687  H1  HOH C 228       4.091   0.998   7.247  1.00  0.00           H  
ATOM    688  H2  HOH C 228       4.377   0.123   6.045  1.00  0.00           H  
ATOM    689  O   HOH C 229      18.298   8.232  14.529  1.00  0.03           O  
ATOM    690  H1  HOH C 229      17.557   8.514  15.066  1.00  0.29           H  
ATOM    691  H2  HOH C 229      18.414   7.308  14.747  1.00  0.10           H  
ATOM    692  O   HOH C 230      11.045   2.879  20.423  1.00  0.00           O  
ATOM    693  H1  HOH C 230      11.959   2.676  20.223  1.00  0.00           H  
ATOM    694  H2  HOH C 230      10.541   2.247  19.910  1.00  0.00           H  
ATOM    695  O   HOH C 231       8.693  13.078   9.881  1.00  0.76           O  
ATOM    696  H1  HOH C 231       9.421  13.271  10.472  1.00 15.20           H  
ATOM    697  H2  HOH C 231       9.033  12.403   9.293  1.00 23.56           H  
ATOM    698  O   HOH C 232       8.733  22.222  13.386  1.00  0.00           O  
ATOM    699  H1  HOH C 232       8.388  22.186  12.493  1.00  0.00           H  
ATOM    700  H2  HOH C 232       9.666  22.032  13.291  1.00  0.00           H  
ATOM    701  O   HOH C 233      21.437   0.355   2.840  1.00  0.00           O  
ATOM    702  H1  HOH C 233      21.263   0.731   1.977  1.00  0.00           H  
ATOM    703  H2  HOH C 233      21.462   1.108   3.430  1.00  0.00           H  
ATOM    704  O   HOH C 234      15.711  11.935  10.902  1.00  0.33           O  
ATOM    705  H1  HOH C 234      15.277  11.423  11.584  1.00  3.63           H  
ATOM    706  H2  HOH C 234      16.562  12.163  11.277  1.00  0.29           H  
ATOM    707  O   HOH C 235      20.321  13.720  11.799  1.00  0.06           O  
ATOM    708  H1  HOH C 235      20.660  13.128  12.470  1.00  0.03           H  
ATOM    709  H2  HOH C 235      20.981  14.410  11.732  1.00  0.00           H  
ATOM    710  O   HOH C 236      19.663  10.789   5.273  1.00  0.00           O  
ATOM    711  H1  HOH C 236      18.807  10.568   5.640  1.00  0.00           H  
ATOM    712  H2  HOH C 236      20.186  11.056   6.029  1.00  0.00           H  
ATOM    713  O   HOH C 237      22.648   5.332   9.632  1.00  0.00           O  
ATOM    714  H1  HOH C 237      21.983   5.041  10.257  1.00  0.00           H  
ATOM    715  H2  HOH C 237      22.206   5.998   9.106  1.00  0.00           H  
ATOM    716  O   HOH C 238      22.413   0.742  11.089  1.00  0.00           O  
ATOM    717  H1  HOH C 238      21.917   0.179  11.684  1.00  0.00           H  
ATOM    718  H2  HOH C 238      22.318   0.327  10.231  1.00  0.00           H  
ATOM    719  O   HOH C 239      16.184   7.652   1.090  1.00  0.00           O  
ATOM    720  H1  HOH C 239      17.120   7.459   1.131  1.00  0.00           H  
ATOM    721  H2  HOH C 239      15.782   7.016   1.682  1.00  0.00           H  
ATOM    722  O   HOH C 240       7.725   2.524  13.816  1.00  0.02           O  
ATOM    723  H1  HOH C 240       8.281   2.758  14.559  1.00  0.36           H  
ATOM    724  H2  HOH C 240       7.826   1.576  13.730  1.00  0.81           H  
ATOM    725  O   HOH C 241       1.042  17.663  17.155  1.00  0.00           O  
ATOM    726  H1  HOH C 241       1.585  16.939  16.844  1.00  0.00           H  
ATOM    727  H2  HOH C 241       1.645  18.404  17.223  1.00  0.00           H  
ATOM    728  O   HOH C 242       0.807  19.560  14.504  1.00  0.00           O  
ATOM    729  H1  HOH C 242       1.053  19.253  13.632  1.00  0.00           H  
ATOM    730  H2  HOH C 242       1.545  19.316  15.062  1.00  0.00           H  
ATOM    731  O   HOH C 243      20.943   8.219  19.181  1.00  0.00           O  
ATOM    732  H1  HOH C 243      20.352   8.966  19.084  1.00  0.00           H  
ATOM    733  H2  HOH C 243      21.111   7.927  18.285  1.00  0.00           H  
ATOM    734  O   HOH C 244       9.119  15.349   7.943  1.00  0.25           O  
ATOM    735  H1  HOH C 244       9.728  15.049   7.268  1.00  0.97           H  
ATOM    736  H2  HOH C 244       9.449  14.961   8.753  1.00  4.24           H  
ATOM    737  O   HOH C 245      17.705  20.111   2.095  1.00  0.00           O  
ATOM    738  H1  HOH C 245      18.630  20.026   2.323  1.00  0.00           H  
ATOM    739  H2  HOH C 245      17.495  21.026   2.281  1.00  0.00           H  
ATOM    740  O   HOH C 246      22.234   0.198  20.288  1.00  0.00           O  
ATOM    741  H1  HOH C 246      21.349  -0.161  20.355  1.00  0.00           H  
ATOM    742  H2  HOH C 246      22.113   1.063  19.896  1.00  0.00           H  
ATOM    743  O   HOH C 247       4.706  13.789   3.381  1.00  0.00           O  
ATOM    744  H1  HOH C 247       3.928  13.249   3.244  1.00  0.00           H  
ATOM    745  H2  HOH C 247       5.402  13.161   3.574  1.00  0.00           H  
ATOM    746  O   HOH C 248      21.461  12.146  13.716  1.00  0.00           O  
ATOM    747  H1  HOH C 248      22.347  12.477  13.862  1.00  0.00           H  
ATOM    748  H2  HOH C 248      21.558  11.194  13.712  1.00  0.00           H  
ATOM    749  O   HOH C 249      -0.055  18.243  10.697  1.00  0.00           O  
ATOM    750  H1  HOH C 249       0.560  18.682  11.284  1.00  0.00           H  
ATOM    751  H2  HOH C 249      -0.119  18.823   9.938  1.00  0.00           H  
ATOM    752  O   HOH C 250      10.270  13.534  17.853  1.00  0.09           O  
ATOM    753  H1  HOH C 250       9.867  14.357  17.578  1.00  1.26           H  
ATOM    754  H2  HOH C 250      10.375  13.622  18.801  1.00  1.26           H  
ATOM    755  O   HOH C 251       9.291   5.008  11.547  1.00  0.08           O  
ATOM    756  H1  HOH C 251       8.348   4.883  11.656  1.00  1.04           H  
ATOM    757  H2  HOH C 251       9.576   4.250  11.036  1.00  0.32           H  
ATOM    758  O   HOH C 252       4.849   3.315   2.414  1.00  0.00           O  
ATOM    759  H1  HOH C 252       4.137   3.829   2.035  1.00  0.00           H  
ATOM    760  H2  HOH C 252       5.647   3.741   2.099  1.00  0.00           H  
ATOM    761  O   HOH C 253       4.691  12.293   7.581  1.00  0.13           O  
ATOM    762  H1  HOH C 253       3.925  11.732   7.702  1.00  0.29           H  
ATOM    763  H2  HOH C 253       4.350  13.073   7.143  1.00  0.36           H  
ATOM    764  O   HOH C 254      10.323   8.488  15.221  1.00  0.14           O  
ATOM    765  H1  HOH C 254       9.755   8.258  14.486  1.00  2.04           H  
ATOM    766  H2  HOH C 254       9.918   9.266  15.604  1.00  3.11           H  
ATOM    767  O   HOH C 255       1.084   5.354  15.894  1.00  0.00           O  
ATOM    768  H1  HOH C 255       1.351   5.062  16.766  1.00  0.00           H  
ATOM    769  H2  HOH C 255       1.241   4.598  15.329  1.00  0.00           H  
ATOM    770  O   HOH C 256       8.576   5.364   7.037  1.00  0.03           O  
ATOM    771  H1  HOH C 256       8.882   6.251   6.850  1.00  0.36           H  
ATOM    772  H2  HOH C 256       9.277   4.973   7.558  1.00  1.04           H  
ATOM    773  O   HOH C 257       2.115   3.077  14.632  1.00  0.00           O  
ATOM    774  H1  HOH C 257       2.310   2.552  13.856  1.00  0.00           H  
ATOM    775  H2  HOH C 257       2.968   3.238  15.034  1.00  0.00           H  
ATOM    776  O   HOH C 258       8.607   8.973   8.611  1.00  0.38           O  
ATOM    777  H1  HOH C 258       7.981   9.261   9.275  1.00  4.67           H  
ATOM    778  H2  HOH C 258       9.049   8.222   9.008  1.00  5.70           H  
ATOM    779  O   HOH C 259       6.351  18.581  10.691  1.00  0.01           O  
ATOM    780  H1  HOH C 259       7.198  18.961  10.925  1.00  1.20           H  
ATOM    781  H2  HOH C 259       6.496  18.186   9.831  1.00  1.20           H  
ATOM    782  O   HOH C 260      19.232   0.847  14.155  1.00  0.00           O  
ATOM    783  H1  HOH C 260      20.160   0.705  14.341  1.00  0.00           H  
ATOM    784  H2  HOH C 260      18.868  -0.033  14.060  1.00  0.00           H  
ATOM    785  O   HOH C 261       4.825   5.348  13.871  1.00  0.06           O  
ATOM    786  H1  HOH C 261       5.607   5.857  13.656  1.00  0.42           H  
ATOM    787  H2  HOH C 261       4.095   5.933  13.672  1.00  0.39           H  
ATOM    788  O   HOH C 262      12.881  20.294   8.780  1.00  0.01           O  
ATOM    789  H1  HOH C 262      13.393  19.561   9.120  1.00  1.10           H  
ATOM    790  H2  HOH C 262      13.022  20.268   7.834  1.00  0.23           H  
ATOM    791  O   HOH C 263      15.158  11.716  19.151  1.00  0.02           O  
ATOM    792  H1  HOH C 263      14.410  11.794  18.559  1.00  0.78           H  
ATOM    793  H2  HOH C 263      15.886  11.458  18.586  1.00  1.07           H  
ATOM    794  O   HOH C 264      12.994   9.605   3.323  1.00  0.04           O  
ATOM    795  H1  HOH C 264      12.155   9.689   2.870  1.00  0.32           H  
ATOM    796  H2  HOH C 264      12.984   8.719   3.685  1.00  0.62           H  
ATOM    797  O   HOH C 265      10.833   5.276  13.819  1.00  0.03           O  
ATOM    798  H1  HOH C 265      10.455   5.127  12.952  1.00  3.92           H  
ATOM    799  H2  HOH C 265      10.142   5.018  14.429  1.00  0.39           H  
ATOM    800  O   HOH C 266      20.084  20.602   3.531  1.00  0.00           O  
ATOM    801  H1  HOH C 266      19.406  20.696   4.200  1.00  0.00           H  
ATOM    802  H2  HOH C 266      20.422  21.489   3.405  1.00  0.00           H  
ATOM    803  O   HOH C 267      10.757  15.443  10.950  1.00  0.36           O  
ATOM    804  H1  HOH C 267      10.974  14.549  11.213  1.00 38.56           H  
ATOM    805  H2  HOH C 267       9.936  15.634  11.404  1.00 38.98           H  
ATOM    806  O   HOH C 268      10.171   2.717  15.570  1.00  0.02           O  
ATOM    807  H1  HOH C 268      10.764   3.116  16.207  1.00  0.23           H  
ATOM    808  H2  HOH C 268      10.165   1.787  15.798  1.00  0.23           H  
ATOM    809  O   HOH C 269      20.585  13.264  16.406  1.00  0.00           O  
ATOM    810  H1  HOH C 269      20.548  12.812  15.564  1.00  0.00           H  
ATOM    811  H2  HOH C 269      19.683  13.539  16.571  1.00  0.00           H  
ATOM    812  O   HOH C 270       4.861   0.675  12.754  1.00  0.00           O  
ATOM    813  H1  HOH C 270       4.739  -0.025  12.113  1.00  0.00           H  
ATOM    814  H2  HOH C 270       4.105   1.249  12.629  1.00  0.00           H  
ATOM    815  O   HOH C 271       3.763  14.620  10.327  1.00  0.03           O  
ATOM    816  H1  HOH C 271       3.890  15.308  10.981  1.00  1.17           H  
ATOM    817  H2  HOH C 271       4.612  14.182  10.272  1.00  0.42           H  
ATOM    818  O   HOH C 272       3.583   1.700   4.354  1.00  0.00           O  
ATOM    819  H1  HOH C 272       2.823   2.143   3.977  1.00  0.00           H  
ATOM    820  H2  HOH C 272       4.335   2.195   4.030  1.00  0.00           H  
ATOM    821  O   HOH C 273       0.879  21.797   8.776  1.00  0.00           O  
ATOM    822  H1  HOH C 273       1.690  22.303   8.725  1.00  0.00           H  
ATOM    823  H2  HOH C 273       1.130  20.913   8.509  1.00  0.00           H  
ATOM    824  O   HOH C 274      18.930   2.979  19.167  1.00  0.00           O  
ATOM    825  H1  HOH C 274      18.781   3.534  19.932  1.00  0.00           H  
ATOM    826  H2  HOH C 274      18.173   3.138  18.604  1.00  0.00           H  
ATOM    827  O   HOH C 275      22.614  12.306   0.950  1.00  0.00           O  
ATOM    828  H1  HOH C 275      22.084  12.337   0.154  1.00  0.00           H  
ATOM    829  H2  HOH C 275      22.188  11.644   1.496  1.00  0.00           H  
ATOM    830  O   HOH C 276      18.834   5.085   9.379  1.00  0.00           O  
ATOM    831  H1  HOH C 276      19.472   5.401   8.739  1.00  0.00           H  
ATOM    832  H2  HOH C 276      19.343   4.949  10.178  1.00  0.00           H  
ATOM    833  O   HOH C 277       7.049  20.689  18.493  1.00  0.00           O  
ATOM    834  H1  HOH C 277       7.403  21.571  18.379  1.00  0.00           H  
ATOM    835  H2  HOH C 277       6.657  20.699  19.367  1.00  0.00           H  
ATOM    836  O   HOH C 278      18.395   2.307   2.389  1.00  0.00           O  
ATOM    837  H1  HOH C 278      17.854   1.578   2.693  1.00  0.00           H  
ATOM    838  H2  HOH C 278      17.825   2.799   1.798  1.00  0.00           H  
ATOM    839  O   HOH C 279       5.667   9.207   4.807  1.00  0.09           O  
ATOM    840  H1  HOH C 279       5.723   9.443   5.733  1.00  0.32           H  
ATOM    841  H2  HOH C 279       5.716  10.042   4.343  1.00  0.06           H  
ATOM    842  O   HOH C 280       6.382  13.671  17.610  1.00  0.03           O  
ATOM    843  H1  HOH C 280       5.927  14.440  17.952  1.00  0.13           H  
ATOM    844  H2  HOH C 280       6.554  13.132  18.382  1.00  0.91           H  
ATOM    845  O   HOH C 281      20.267  17.770  12.415  1.00  0.00           O  
ATOM    846  H1  HOH C 281      21.005  17.880  11.815  1.00  0.00           H  
ATOM    847  H2  HOH C 281      19.604  18.380  12.093  1.00  0.00           H  
ATOM    848  O   HOH C 282      11.531   3.454   0.949  1.00  0.00           O  
ATOM    849  H1  HOH C 282      11.035   3.527   0.134  1.00  0.00           H  
ATOM    850  H2  HOH C 282      11.283   2.601   1.306  1.00  0.00           H  
ATOM    851  O   HOH C 283      19.431  19.985  15.032  1.00  0.00           O  
ATOM    852  H1  HOH C 283      18.670  19.678  15.525  1.00  0.00           H  
ATOM    853  H2  HOH C 283      20.164  19.477  15.381  1.00  0.00           H  
ATOM    854  O   HOH C 284       8.293  15.278  16.494  1.00  0.02           O  
ATOM    855  H1  HOH C 284       7.764  16.048  16.285  1.00  0.55           H  
ATOM    856  H2  HOH C 284       7.681  14.674  16.915  1.00  0.16           H  
ATOM    857  O   HOH C 285      21.937   3.563  21.997  1.00  0.00           O  
ATOM    858  H1  HOH C 285      21.584   2.751  22.361  1.00  0.00           H  
ATOM    859  H2  HOH C 285      21.783   3.491  21.055  1.00  0.00           H  
ATOM    860  O   HOH C 286       5.460  19.879  20.621  1.00  0.00           O  
ATOM    861  H1  HOH C 286       4.531  19.992  20.821  1.00  0.00           H  
ATOM    862  H2  HOH C 286       5.896  19.930  21.472  1.00  0.00           H  
ATOM    863  O   HOH C 287      10.428  14.945  14.630  1.00  0.72           O  
ATOM    864  H1  HOH C 287       9.721  15.139  15.246  1.00  1.17           H  
ATOM    865  H2  HOH C 287      10.250  14.052  14.334  1.00 10.27           H  
ATOM    866  O   HOH C 288      11.919   9.598   9.398  1.00  1.26           O  
ATOM    867  H1  HOH C 288      12.761   9.995   9.176  1.00 19.44           H  
ATOM    868  H2  HOH C 288      11.574   9.286   8.561  1.00  7.78           H  
ATOM    869  O   HOH C 289      11.205   6.213   6.472  1.00  0.14           O  
ATOM    870  H1  HOH C 289      11.163   5.656   5.695  1.00  0.68           H  
ATOM    871  H2  HOH C 289      11.072   5.613   7.205  1.00  0.49           H  
ATOM    872  O   HOH C 290      21.199   9.371  14.532  1.00  0.00           O  
ATOM    873  H1  HOH C 290      20.815   8.539  14.256  1.00  0.00           H  
ATOM    874  H2  HOH C 290      20.895   9.489  15.432  1.00  0.00           H  
ATOM    875  O   HOH C 291      14.084  14.277  17.649  1.00  0.00           O  
ATOM    876  H1  HOH C 291      13.372  13.748  18.009  1.00  0.13           H  
ATOM    877  H2  HOH C 291      13.653  14.878  17.042  1.00  1.17           H  
ATOM    878  O   HOH C 292      20.088   4.618  12.260  1.00  0.00           O  
ATOM    879  H1  HOH C 292      19.658   4.293  13.051  1.00  0.00           H  
ATOM    880  H2  HOH C 292      21.007   4.718  12.509  1.00  0.00           H  
ATOM    881  O   HOH C 293      13.654  10.390   7.040  1.00  0.18           O  
ATOM    882  H1  HOH C 293      12.937   9.772   6.897  1.00  5.18           H  
ATOM    883  H2  HOH C 293      13.382  11.184   6.579  1.00  1.59           H  
ATOM    884  O   HOH C 294      16.795  11.364   8.490  1.00  0.05           O  
ATOM    885  H1  HOH C 294      17.396  12.107   8.435  1.00  0.71           H  
ATOM    886  H2  HOH C 294      16.260  11.544   9.263  1.00  0.81           H  
ATOM    887  O   HOH C 295       9.521  20.969   0.954  1.00  0.00           O  
ATOM    888  H1  HOH C 295       8.829  21.627   0.879  1.00  0.00           H  
ATOM    889  H2  HOH C 295       9.183  20.338   1.589  1.00  0.00           H  
ATOM    890  O   HOH C 296      11.046  18.498   6.644  1.00  0.07           O  
ATOM    891  H1  HOH C 296      11.342  17.812   7.243  1.00  0.58           H  
ATOM    892  H2  HOH C 296      10.109  18.335   6.537  1.00  0.94           H  
ATOM    893  O   HOH C 297      15.616  10.762   2.755  1.00  0.00           O  
ATOM    894  H1  HOH C 297      14.871  10.463   3.276  1.00  0.16           H  
ATOM    895  H2  HOH C 297      15.757  10.064   2.115  1.00  0.00           H  
ATOM    896  O   HOH C 298       3.801   8.151   7.061  1.00  0.03           O  
ATOM    897  H1  HOH C 298       4.187   8.337   6.205  1.00  0.23           H  
ATOM    898  H2  HOH C 298       4.540   8.176   7.669  1.00  0.58           H  
ATOM    899  O   HOH C 299      20.367   1.403   0.139  1.00  0.00           O  
ATOM    900  H1  HOH C 299      19.879   0.883  -0.499  1.00  0.00           H  
ATOM    901  H2  HOH C 299      19.692   1.803   0.688  1.00  0.00           H  
ATOM    902  O   HOH C 300       2.571   3.980  10.262  1.00  0.00           O  
ATOM    903  H1  HOH C 300       1.705   4.180   9.908  1.00  0.00           H  
ATOM    904  H2  HOH C 300       3.165   4.557   9.784  1.00  0.03           H  
ATOM    905  O   HOH C 301      20.064  16.526  21.019  1.00  0.00           O  
ATOM    906  H1  HOH C 301      19.440  16.758  20.331  1.00  0.00           H  
ATOM    907  H2  HOH C 301      19.884  15.604  21.205  1.00  0.00           H  
ATOM    908  O   HOH C 302       9.157  11.851   1.494  1.00  0.00           O  
ATOM    909  H1  HOH C 302      10.096  11.964   1.641  1.00  0.00           H  
ATOM    910  H2  HOH C 302       8.795  12.735   1.561  1.00  0.00           H  
ATOM    911  O   HOH C 303      14.070  14.615  21.778  1.00  0.00           O  
ATOM    912  H1  HOH C 303      13.215  14.221  21.953  1.00  0.00           H  
ATOM    913  H2  HOH C 303      14.336  14.994  22.615  1.00  0.00           H  
ATOM    914  O   HOH C 304      18.709  14.935   9.492  1.00  0.01           O  
ATOM    915  H1  HOH C 304      19.492  15.452   9.304  1.00  0.16           H  
ATOM    916  H2  HOH C 304      18.970  14.355  10.208  1.00  1.39           H  
ATOM    917  O   HOH C 305      14.006   0.484   7.892  1.00  0.00           O  
ATOM    918  H1  HOH C 305      14.842   0.019   7.913  1.00  0.00           H  
ATOM    919  H2  HOH C 305      13.366  -0.156   8.205  1.00  0.00           H  
ATOM    920  O   HOH C 306       9.240  11.529   7.608  1.00  0.47           O  
ATOM    921  H1  HOH C 306       8.978  10.710   8.028  1.00  2.40           H  
ATOM    922  H2  HOH C 306       8.805  11.512   6.755  1.00  3.47           H  
ATOM    923  O   HOH C 307      14.164  18.057   9.545  1.00  0.05           O  
ATOM    924  H1  HOH C 307      15.007  17.686   9.806  1.00  0.32           H  
ATOM    925  H2  HOH C 307      13.871  17.502   8.823  1.00  1.07           H  
ATOM    926  O   HOH C 308      21.289  19.254  18.329  1.00  0.00           O  
ATOM    927  H1  HOH C 308      21.300  19.184  19.284  1.00  0.00           H  
ATOM    928  H2  HOH C 308      22.052  18.753  18.042  1.00  0.00           H  
ATOM    929  O   HOH C 309       6.995   2.123   5.761  1.00  0.00           O  
ATOM    930  H1  HOH C 309       6.640   1.324   6.151  1.00  0.00           H  
ATOM    931  H2  HOH C 309       6.570   2.834   6.240  1.00  0.00           H  
ATOM    932  O   HOH C 310      20.732  16.326   8.175  1.00  0.00           O  
ATOM    933  H1  HOH C 310      20.543  16.195   7.245  1.00  0.00           H  
ATOM    934  H2  HOH C 310      21.669  16.151   8.256  1.00  0.00           H  
ATOM    935  O   HOH C 311      15.657  18.251   2.281  1.00  0.00           O  
ATOM    936  H1  HOH C 311      15.085  19.019   2.296  1.00  0.00           H  
ATOM    937  H2  HOH C 311      16.543  18.612   2.302  1.00  0.00           H  
ATOM    938  O   HOH C 312       6.223  10.413  19.947  1.00  0.00           O  
ATOM    939  H1  HOH C 312       6.105  10.792  20.818  1.00  0.00           H  
ATOM    940  H2  HOH C 312       7.168  10.447  19.796  1.00  0.00           H  
ATOM    941  O   HOH C 313      14.311   2.132  18.891  1.00  0.00           O  
ATOM    942  H1  HOH C 313      15.015   2.476  18.342  1.00  0.00           H  
ATOM    943  H2  HOH C 313      14.748   1.531  19.495  1.00  0.00           H  
ATOM    944  O   HOH C 314      12.404   2.382  13.931  1.00  0.06           O  
ATOM    945  H1  HOH C 314      11.481   2.365  14.186  1.00  0.62           H  
ATOM    946  H2  HOH C 314      12.629   1.463  13.785  1.00  0.29           H  
ATOM    947  O   HOH C 315      14.344  16.028   1.914  1.00  0.00           O  
ATOM    948  H1  HOH C 315      14.790  16.819   2.218  1.00  0.00           H  
ATOM    949  H2  HOH C 315      14.354  15.441   2.671  1.00  0.00           H  
ATOM    950  O   HOH C 316       9.604   4.713  17.725  1.00  0.02           O  
ATOM    951  H1  HOH C 316      10.495   4.381  17.615  1.00  0.13           H  
ATOM    952  H2  HOH C 316       9.045   4.022  17.368  1.00  0.16           H  
ATOM    953  O   HOH C 317       3.013  11.682  10.748  1.00  0.05           O  
ATOM    954  H1  HOH C 317       2.882  11.202  11.565  1.00  0.42           H  
ATOM    955  H2  HOH C 317       2.913  12.603  10.992  1.00  0.10           H  
ATOM    956  O   HOH C 318      11.911   3.355  17.502  1.00  0.00           O  
ATOM    957  H1  HOH C 318      12.489   3.988  17.076  1.00  0.19           H  
ATOM    958  H2  HOH C 318      12.500   2.797  18.010  1.00  0.00           H  
ATOM    959  O   HOH C 319      15.548   3.623  14.150  1.00  0.03           O  
ATOM    960  H1  HOH C 319      15.561   4.278  13.452  1.00  0.81           H  
ATOM    961  H2  HOH C 319      14.645   3.631  14.469  1.00  0.81           H  
ATOM    962  O   HOH C 320       7.871  14.244   1.854  1.00  0.00           O  
ATOM    963  H1  HOH C 320       7.149  14.402   1.246  1.00  0.00           H  
ATOM    964  H2  HOH C 320       7.634  14.735   2.641  1.00  0.00           H  
ATOM    965  O   HOH C 321      14.824   8.840  19.465  1.00  0.01           O  
ATOM    966  H1  HOH C 321      14.955   9.787  19.503  1.00  0.39           H  
ATOM    967  H2  HOH C 321      14.175   8.715  18.772  1.00  0.23           H  
ATOM    968  O   HOH C 322       7.555   3.173  16.571  1.00  0.01           O  
ATOM    969  H1  HOH C 322       6.947   2.679  16.021  1.00  0.00           H  
ATOM    970  H2  HOH C 322       7.111   3.243  17.416  1.00  0.00           H  
ATOM    971  O   HOH C 323       7.298   6.761  17.470  1.00  0.07           O  
ATOM    972  H1  HOH C 323       6.562   6.361  17.932  1.00  0.16           H  
ATOM    973  H2  HOH C 323       8.024   6.718  18.092  1.00  0.55           H  
ATOM    974  O   HOH C 324       5.448   1.076   1.029  1.00  0.00           O  
ATOM    975  H1  HOH C 324       4.941   1.731   1.509  1.00  0.00           H  
ATOM    976  H2  HOH C 324       5.390   1.352   0.114  1.00  0.00           H  
ATOM    977  O   HOH C 325       9.874  12.498  20.687  1.00  0.00           O  
ATOM    978  H1  HOH C 325       9.942  11.573  20.451  1.00  0.06           H  
ATOM    979  H2  HOH C 325       8.934  12.680  20.676  1.00  0.00           H  
ATOM    980  O   HOH C 326       9.242   8.583   5.170  1.00  0.04           O  
ATOM    981  H1  HOH C 326       8.577   8.046   5.601  1.00  0.49           H  
ATOM    982  H2  HOH C 326       9.211   8.312   4.252  1.00  0.26           H  
ATOM    983  O   HOH C 327       9.974  12.281  13.978  1.00  0.86           O  
ATOM    984  H1  HOH C 327       9.107  11.921  13.794  1.00 36.36           H  
ATOM    985  H2  HOH C 327      10.433  12.243  13.139  1.00 31.20           H  
ATOM    986  O   HOH C 328      16.546   3.225  17.636  1.00  0.00           O  
ATOM    987  H1  HOH C 328      17.017   2.828  16.904  1.00  0.00           H  
ATOM    988  H2  HOH C 328      16.334   4.108  17.336  1.00  0.00           H  
ATOM    989  O   HOH C 329      16.231   6.224   9.529  1.00  0.07           O  
ATOM    990  H1  HOH C 329      17.113   5.929   9.302  1.00  0.65           H  
ATOM    991  H2  HOH C 329      16.343   7.139   9.788  1.00  0.36           H  
ATOM    992  O   HOH C 330      11.435   8.834   6.804  1.00  0.18           O  
ATOM    993  H1  HOH C 330      11.624   7.899   6.726  1.00  4.47           H  
ATOM    994  H2  HOH C 330      10.629   8.959   6.303  1.00  2.20           H  
ATOM    995  O   HOH C 331      16.770  17.049  10.198  1.00  0.10           O  
ATOM    996  H1  HOH C 331      16.910  16.120  10.380  1.00  1.00           H  
ATOM    997  H2  HOH C 331      17.493  17.292   9.620  1.00  1.04           H  
ATOM    998  O   HOH C 332      16.585   9.003   9.956  1.00  0.05           O  
ATOM    999  H1  HOH C 332      16.643   9.603   9.213  1.00  1.39           H  
ATOM   1000  H2  HOH C 332      17.313   9.254  10.525  1.00  1.10           H  
ATOM   1001  O   HOH C 333      11.585  19.608   2.916  1.00  0.00           O  
ATOM   1002  H1  HOH C 333      11.845  18.713   3.133  1.00  0.00           H  
ATOM   1003  H2  HOH C 333      10.764  19.741   3.390  1.00  0.00           H  
ATOM   1004  O   HOH C 334       9.357   9.748  19.148  1.00  0.02           O  
ATOM   1005  H1  HOH C 334       9.700   8.856  19.090  1.00  0.52           H  
ATOM   1006  H2  HOH C 334       9.537  10.131  18.290  1.00  0.58           H  
ATOM   1007  O   HOH C 335       8.627  17.639   5.767  1.00  0.01           O  
ATOM   1008  H1  HOH C 335       7.685  17.641   5.595  1.00  0.55           H  
ATOM   1009  H2  HOH C 335       9.002  17.140   5.042  1.00  0.65           H  
ATOM   1010  O   HOH C 336      11.367  13.208   8.204  1.00  0.53           O  
ATOM   1011  H1  HOH C 336      10.762  12.579   7.811  1.00 35.26           H  
ATOM   1012  H2  HOH C 336      11.477  12.905   9.105  1.00 32.08           H  
ATOM   1013  O   HOH C 337       1.302   8.005   9.837  1.00  0.00           O  
ATOM   1014  H1  HOH C 337       0.354   8.001   9.705  1.00  0.00           H  
ATOM   1015  H2  HOH C 337       1.548   7.080   9.835  1.00  0.00           H  
ATOM   1016  O   HOH C 338      18.444   4.700  21.415  1.00  0.00           O  
ATOM   1017  H1  HOH C 338      18.089   5.498  21.021  1.00  0.00           H  
ATOM   1018  H2  HOH C 338      18.927   5.006  22.182  1.00  0.00           H  
ATOM   1019  O   HOH C 339      21.219  18.043   3.333  1.00  0.00           O  
ATOM   1020  H1  HOH C 339      20.655  17.609   2.693  1.00  0.00           H  
ATOM   1021  H2  HOH C 339      20.930  18.956   3.327  1.00  0.00           H  
ATOM   1022  O   HOH C 340       1.825  11.597   5.232  1.00  0.00           O  
ATOM   1023  H1  HOH C 340       2.688  11.618   4.817  1.00  0.00           H  
ATOM   1024  H2  HOH C 340       1.799  12.388   5.771  1.00  0.00           H  
ATOM   1025  O   HOH C 341       6.024  13.370  10.029  1.00  0.17           O  
ATOM   1026  H1  HOH C 341       6.971  13.237  10.054  1.00  1.59           H  
ATOM   1027  H2  HOH C 341       5.750  12.986   9.196  1.00  1.43           H  
ATOM   1028  O   HOH C 342      14.235  20.394   2.559  1.00  0.00           O  
ATOM   1029  H1  HOH C 342      14.375  21.133   3.151  1.00  0.00           H  
ATOM   1030  H2  HOH C 342      13.303  20.195   2.640  1.00  0.00           H  
ATOM   1031  O   HOH C 343       5.118   5.432   9.854  1.00  0.13           O  
ATOM   1032  H1  HOH C 343       5.716   4.945  10.421  1.00  0.75           H  
ATOM   1033  H2  HOH C 343       5.231   5.036   8.990  1.00  0.75           H  
ATOM   1034  O   HOH C 344       3.531   9.499  15.612  1.00  0.02           O  
ATOM   1035  H1  HOH C 344       3.332  10.431  15.708  1.00  0.19           H  
ATOM   1036  H2  HOH C 344       3.164   9.093  16.397  1.00  0.03           H  
ATOM   1037  O   HOH C 345       2.224  19.237  12.072  1.00  0.00           O  
ATOM   1038  H1  HOH C 345       2.753  18.582  11.616  1.00  0.00           H  
ATOM   1039  H2  HOH C 345       2.530  20.075  11.726  1.00  0.00           H  
ATOM   1040  O   HOH C 346       1.829   1.182   1.844  1.00  0.00           O  
ATOM   1041  H1  HOH C 346       2.485   1.692   1.368  1.00  0.00           H  
ATOM   1042  H2  HOH C 346       1.462   0.591   1.186  1.00  0.00           H  
ATOM   1043  O   HOH C 347      20.753  10.061  11.073  1.00  0.00           O  
ATOM   1044  H1  HOH C 347      19.911   9.917  11.504  1.00  0.42           H  
ATOM   1045  H2  HOH C 347      21.156  10.775  11.566  1.00  0.00           H  
ATOM   1046  O   HOH C 348      11.887   0.089  10.462  1.00  0.00           O  
ATOM   1047  H1  HOH C 348      12.146  -0.775  10.141  1.00  0.16           H  
ATOM   1048  H2  HOH C 348      12.321   0.704   9.871  1.00  0.26           H  
ATOM   1049  O   HOH C 349      13.281   4.516  15.377  1.00  0.02           O  
ATOM   1050  H1  HOH C 349      13.019   5.419  15.199  1.00  0.23           H  
ATOM   1051  H2  HOH C 349      12.890   4.008  14.667  1.00  0.32           H  
ATOM   1052  O   HOH C 350      16.239  21.545   8.360  1.00  0.00           O  
ATOM   1053  H1  HOH C 350      16.272  20.695   7.923  1.00  0.00           H  
ATOM   1054  H2  HOH C 350      17.123  21.900   8.262  1.00  0.00           H  
ATOM   1055  O   HOH C 351      17.617  12.691   0.646  1.00  0.00           O  
ATOM   1056  H1  HOH C 351      17.736  12.259   1.492  1.00  0.00           H  
ATOM   1057  H2  HOH C 351      16.775  12.366   0.327  1.00  0.00           H  
ATOM   1058  O   HOH C 352       9.893  16.825   3.396  1.00  0.12           O  
ATOM   1059  H1  HOH C 352      10.498  16.785   2.656  1.00  0.00           H  
ATOM   1060  H2  HOH C 352       9.125  17.284   3.053  1.00  0.00           H  
ATOM   1061  O   HOH C 353      20.154  10.483  17.223  1.00  0.00           O  
ATOM   1062  H1  HOH C 353      20.244  11.398  16.957  1.00  0.00           H  
ATOM   1063  H2  HOH C 353      20.904  10.326  17.797  1.00  0.00           H  
ATOM   1064  O   HOH C 354      14.070  12.065  13.508  1.00  0.41           O  
ATOM   1065  H1  HOH C 354      13.380  12.595  13.108  1.00 12.57           H  
ATOM   1066  H2  HOH C 354      14.441  12.629  14.187  1.00 11.08           H  
ATOM   1067  O   HOH C 355      12.427  11.904  18.350  1.00  0.09           O  
ATOM   1068  H1  HOH C 355      12.183  11.357  19.096  1.00  0.62           H  
ATOM   1069  H2  HOH C 355      11.630  12.390  18.138  1.00  1.07           H  
ATOM   1070  O   HOH C 356      11.226  20.110  21.225  1.00  0.00           O  
ATOM   1071  H1  HOH C 356      12.002  19.554  21.162  1.00  0.00           H  
ATOM   1072  H2  HOH C 356      11.066  20.195  22.165  1.00  0.00           H  
ATOM   1073  O   HOH C 357       6.603  15.387  22.019  1.00  0.00           O  
ATOM   1074  H1  HOH C 357       5.783  15.770  22.331  1.00  0.00           H  
ATOM   1075  H2  HOH C 357       7.252  16.081  22.135  1.00  0.00           H  
ATOM   1076  O   HOH C 358       5.018   4.666   4.989  1.00  0.00           O  
ATOM   1077  H1  HOH C 358       5.309   4.336   4.138  1.00  0.00           H  
ATOM   1078  H2  HOH C 358       4.265   5.221   4.786  1.00  0.00           H  
ATOM   1079  O   HOH C 359      13.712  12.906   2.110  1.00  0.01           O  
ATOM   1080  H1  HOH C 359      13.004  12.447   1.658  1.00  0.00           H  
ATOM   1081  H2  HOH C 359      14.375  12.233   2.264  1.00  0.00           H  
ATOM   1082  O   HOH C 360      19.674   1.706   4.836  1.00  0.00           O  
ATOM   1083  H1  HOH C 360      19.371   1.885   3.947  1.00  0.00           H  
ATOM   1084  H2  HOH C 360      19.706   2.566   5.256  1.00  0.00           H  
ATOM   1085  O   HOH C 361      19.775  13.360  21.351  1.00  0.00           O  
ATOM   1086  H1  HOH C 361      19.005  13.292  21.915  1.00  0.00           H  
ATOM   1087  H2  HOH C 361      19.420  13.547  20.482  1.00  0.00           H  
ATOM   1088  O   HOH C 362       0.952   9.916  12.229  1.00  0.00           O  
ATOM   1089  H1  HOH C 362       0.521   9.523  12.988  1.00  0.00           H  
ATOM   1090  H2  HOH C 362       0.807   9.290  11.520  1.00  0.00           H  
ATOM   1091  O   HOH C 363      17.726  21.443  18.131  1.00  0.00           O  
ATOM   1092  H1  HOH C 363      17.853  20.496  18.063  1.00  0.00           H  
ATOM   1093  H2  HOH C 363      16.804  21.545  18.366  1.00  0.00           H  
ATOM   1094  O   HOH C 364      18.649  18.180   8.696  1.00  0.00           O  
ATOM   1095  H1  HOH C 364      18.684  18.971   8.158  1.00  0.00           H  
ATOM   1096  H2  HOH C 364      19.487  17.746   8.540  1.00  0.00           H  
ATOM   1097  O   HOH C 365       4.301  20.620  11.105  1.00  0.00           O  
ATOM   1098  H1  HOH C 365       4.757  19.803  11.303  1.00  0.00           H  
ATOM   1099  H2  HOH C 365       4.581  20.843  10.218  1.00  0.00           H  
ATOM   1100  O   HOH C 366      11.463   1.109   4.415  1.00  0.00           O  
ATOM   1101  H1  HOH C 366      12.127   0.537   4.801  1.00  0.00           H  
ATOM   1102  H2  HOH C 366      11.069   1.558   5.162  1.00  0.00           H  
ATOM   1103  O   HOH C 367      21.634  20.563   0.776  1.00  0.00           O  
ATOM   1104  H1  HOH C 367      21.470  20.709   1.708  1.00  0.00           H  
ATOM   1105  H2  HOH C 367      22.407  21.094   0.582  1.00  0.00           H  
ATOM   1106  O   HOH C 368      20.603   2.645  10.146  1.00  0.00           O  
ATOM   1107  H1  HOH C 368      19.992   2.809  10.865  1.00  0.00           H  
ATOM   1108  H2  HOH C 368      21.248   2.040  10.512  1.00  0.00           H  
ATOM   1109  O   HOH C 369      10.187  17.810  15.217  1.00  0.01           O  
ATOM   1110  H1  HOH C 369      10.089  16.886  14.986  1.00  1.33           H  
ATOM   1111  H2  HOH C 369      11.095  18.017  14.997  1.00  0.81           H  
ATOM   1112  O   HOH C 370      16.839   7.450   4.036  1.00  0.00           O  
ATOM   1113  H1  HOH C 370      16.148   7.662   4.663  1.00  0.10           H  
ATOM   1114  H2  HOH C 370      16.654   6.549   3.772  1.00  0.00           H  
TER    1115      HOH C 370
ENDMDL
MODEL        3
ATOM      1 Li    Li A   1      10.863   9.784  11.056  1.00  6.64          Li  
TER       2       Li A   1
ATOM      3 Cl    Cl B   1      11.486  12.565  11.293  1.00  2.19          Cl  
TER       4       Cl B   1
ATOM      5  O   HOH C   1      13.109  15.823  15.147  1.00  0.17           O  
ATOM      6  H1  HOH C   1      13.268  16.701  15.494  1.00  0.97           H  
ATOM      7  H2  HOH C   1      12.191  15.835  14.876  1.00  1.49           H  
ATOM      8  O   HOH C   2      11.261  14.443  22.164  1.00  0.00           O  
ATOM      9  H1  HOH C   2      10.662  14.951  22.711  1.00  0.00           H  
ATOM     10  H2  HOH C   2      10.814  13.607  22.032  1.00  0.00           H  
ATOM     11  O   HOH C   3      20.263  16.133   5.550  1.00  0.00           O  
ATOM     12  H1  HOH C   3      20.911  16.449   4.919  1.00  0.00           H  
ATOM     13  H2  HOH C   3      19.552  15.788   5.011  1.00  0.00           H  
ATOM     14  O   HOH C   4       8.027   9.305   0.727  1.00  0.00           O  
ATOM     15  H1  HOH C   4       8.530  10.060   1.031  1.00  0.00           H  
ATOM     16  H2  HOH C   4       7.131   9.481   1.015  1.00  0.00           H  
ATOM     17  O   HOH C   5       2.081   9.227   2.269  1.00  0.00           O  
ATOM     18  H1  HOH C   5       1.156   9.428   2.129  1.00  0.00           H  
ATOM     19  H2  HOH C   5       2.079   8.529   2.925  1.00  0.00           H  
ATOM     20  O   HOH C   6       6.526  17.700  19.486  1.00  0.00           O  
ATOM     21  H1  HOH C   6       6.108  18.507  19.785  1.00  0.00           H  
ATOM     22  H2  HOH C   6       7.464  17.885  19.528  1.00  0.00           H  
ATOM     23  O   HOH C   7       4.558  21.107   4.496  1.00  0.00           O  
ATOM     24  H1  HOH C   7       4.138  20.247   4.534  1.00  0.00           H  
ATOM     25  H2  HOH C   7       3.894  21.682   4.115  1.00  0.00           H  
ATOM     26  O   HOH C   8       7.979  19.161   2.483  1.00  0.00           O  
ATOM     27  H1  HOH C   8       7.104  19.456   2.230  1.00  0.00           H  
ATOM     28  H2  HOH C   8       8.022  19.320   3.426  1.00  0.00           H  
ATOM     29  O   HOH C   9      20.606  21.442   9.530  1.00  0.00           O  
ATOM     30  H1  HOH C   9      20.511  21.190  10.448  1.00  0.00           H  
ATOM     31  H2  HOH C   9      21.545  21.378   9.359  1.00  0.00           H  
ATOM     32  O   HOH C  10       6.994  14.840   6.086  1.00  0.08           O  
ATOM     33  H1  HOH C  10       6.986  13.905   5.881  1.00  0.68           H  
ATOM     34  H2  HOH C  10       7.818  14.976   6.554  1.00  0.52           H  
ATOM     35  O   HOH C  11      17.468   2.321   9.266  1.00  0.00           O  
ATOM     36  H1  HOH C  11      18.073   2.802   9.831  1.00  0.00           H  
ATOM     37  H2  HOH C  11      17.045   1.691   9.849  1.00  0.00           H  
ATOM     38  O   HOH C  12       2.889  11.777   2.409  1.00  0.00           O  
ATOM     39  H1  HOH C  12       2.248  12.195   1.834  1.00  0.00           H  
ATOM     40  H2  HOH C  12       2.601  10.867   2.469  1.00  0.00           H  
ATOM     41  O   HOH C  13       1.397  20.981   3.734  1.00  0.00           O  
ATOM     42  H1  HOH C  13       0.719  21.234   4.360  1.00  0.00           H  
ATOM     43  H2  HOH C  13       1.248  21.548   2.977  1.00  0.00           H  
ATOM     44  O   HOH C  14      13.743  22.035  16.761  1.00  0.00           O  
ATOM     45  H1  HOH C  14      13.007  21.430  16.850  1.00  0.00           H  
ATOM     46  H2  HOH C  14      14.220  21.956  17.588  1.00  0.00           H  
ATOM     47  O   HOH C  15       9.994   6.832  19.145  1.00  0.02           O  
ATOM     48  H1  HOH C  15      10.936   6.820  19.314  1.00  0.06           H  
ATOM     49  H2  HOH C  15       9.806   5.971  18.772  1.00  0.03           H  
ATOM     50  O   HOH C  16       5.371   0.846  15.530  1.00  0.00           O  
ATOM     51  H1  HOH C  16       5.434   0.831  14.575  1.00  0.00           H  
ATOM     52  H2  HOH C  16       5.125   1.747  15.741  1.00  0.00           H  
ATOM     53  O   HOH C  17      19.096  14.686  18.860  1.00  0.00           O  
ATOM     54  H1  HOH C  17      18.154  14.855  18.834  1.00  0.00           H  
ATOM     55  H2  HOH C  17      19.463  15.278  18.203  1.00  0.00           H  
ATOM     56  O   HOH C  18       6.877  15.937   3.612  1.00  0.00           O  
ATOM     57  H1  HOH C  18       6.198  16.256   3.017  1.00  0.00           H  
ATOM     58  H2  HOH C  18       6.395  15.623   4.377  1.00  0.10           H  
ATOM     59  O   HOH C  19      20.855  21.198  12.364  1.00  0.00           O  
ATOM     60  H1  HOH C  19      20.983  21.504  13.262  1.00  0.00           H  
ATOM     61  H2  HOH C  19      20.156  20.547  12.429  1.00  0.00           H  
ATOM     62  O   HOH C  20       1.508   5.577  21.660  1.00  0.00           O  
ATOM     63  H1  HOH C  20       0.708   5.082  21.835  1.00  0.00           H  
ATOM     64  H2  HOH C  20       1.205   6.464  21.467  1.00  0.00           H  
ATOM     65  O   HOH C  21      21.269  17.509  14.851  1.00  0.00           O  
ATOM     66  H1  HOH C  21      21.874  18.225  15.049  1.00  0.00           H  
ATOM     67  H2  HOH C  21      20.808  17.795  14.063  1.00  0.00           H  
ATOM     68  O   HOH C  22       8.892   2.360   3.268  1.00  0.00           O  
ATOM     69  H1  HOH C  22       9.750   2.098   3.602  1.00  0.00           H  
ATOM     70  H2  HOH C  22       8.295   2.223   4.003  1.00  0.00           H  
ATOM     71  O   HOH C  23       7.386  13.148  20.615  1.00  0.00           O  
ATOM     72  H1  HOH C  23       7.325  14.103  20.582  1.00  0.00           H  
ATOM     73  H2  HOH C  23       6.644  12.880  21.158  1.00  0.00           H  
ATOM     74  O   HOH C  24      18.819  -0.066   7.616  1.00  0.00           O  
ATOM     75  H1  HOH C  24      19.629  -0.281   8.080  1.00  0.00           H  
ATOM     76  H2  HOH C  24      18.822   0.890   7.559  1.00  0.00           H  
ATOM     77  O   HOH C  25       5.801   8.220   9.600  1.00  0.07           O  
ATOM     78  H1  HOH C  25       5.473   8.617  10.407  1.00  1.13           H  
ATOM     79  H2  HOH C  25       5.643   7.282   9.712  1.00  0.52           H  
ATOM     80  O   HOH C  26       9.619   2.527  10.158  1.00  0.11           O  
ATOM     81  H1  HOH C  26       9.016   1.785  10.109  1.00  0.29           H  
ATOM     82  H2  HOH C  26      10.407   2.169  10.568  1.00  0.52           H  
ATOM     83  O   HOH C  27       4.986   4.707  18.296  1.00  0.00           O  
ATOM     84  H1  HOH C  27       4.243   4.131  18.479  1.00  0.00           H  
ATOM     85  H2  HOH C  27       5.150   5.156  19.125  1.00  0.00           H  
ATOM     86  O   HOH C  28      21.981  -0.216   5.811  1.00  0.00           O  
ATOM     87  H1  HOH C  28      22.196   0.121   6.680  1.00  0.00           H  
ATOM     88  H2  HOH C  28      21.124   0.161   5.612  1.00  0.00           H  
ATOM     89  O   HOH C  29      22.285  14.431  18.652  1.00  0.00           O  
ATOM     90  H1  HOH C  29      21.489  14.114  19.079  1.00  0.00           H  
ATOM     91  H2  HOH C  29      22.190  14.163  17.738  1.00  0.00           H  
ATOM     92  O   HOH C  30      13.374   2.897   6.237  1.00  0.01           O  
ATOM     93  H1  HOH C  30      13.447   3.771   6.620  1.00  0.36           H  
ATOM     94  H2  HOH C  30      12.896   2.388   6.892  1.00  0.03           H  
ATOM     95  O   HOH C  31       0.194  11.285  19.103  1.00  0.00           O  
ATOM     96  H1  HOH C  31       0.417  11.064  18.198  1.00  0.00           H  
ATOM     97  H2  HOH C  31       1.037  11.447  19.525  1.00  0.00           H  
ATOM     98  O   HOH C  32      13.246  19.900   5.768  1.00  0.04           O  
ATOM     99  H1  HOH C  32      12.411  19.522   6.042  1.00  0.10           H  
ATOM    100  H2  HOH C  32      13.765  19.150   5.477  1.00  0.29           H  
ATOM    101  O   HOH C  33      15.043   0.481  14.468  1.00  0.00           O  
ATOM    102  H1  HOH C  33      14.987   1.432  14.375  1.00  0.00           H  
ATOM    103  H2  HOH C  33      14.440   0.273  15.181  1.00  0.00           H  
ATOM    104  O   HOH C  34       1.516   4.229  18.421  1.00  0.00           O  
ATOM    105  H1  HOH C  34       0.620   4.067  18.718  1.00  0.00           H  
ATOM    106  H2  HOH C  34       2.015   4.360  19.227  1.00  0.00           H  
ATOM    107  O   HOH C  35      12.783   7.237  14.897  1.00  0.10           O  
ATOM    108  H1  HOH C  35      11.888   7.309  15.228  1.00  3.43           H  
ATOM    109  H2  HOH C  35      12.679   7.036  13.967  1.00  4.15           H  
ATOM    110  O   HOH C  36      20.694   5.697   1.057  1.00  0.00           O  
ATOM    111  H1  HOH C  36      21.016   4.840   0.778  1.00  0.00           H  
ATOM    112  H2  HOH C  36      20.882   5.731   1.995  1.00  0.00           H  
ATOM    113  O   HOH C  37       3.427  21.902  19.642  1.00  0.00           O  
ATOM    114  H1  HOH C  37       3.679  22.771  19.957  1.00  0.00           H  
ATOM    115  H2  HOH C  37       2.921  22.072  18.848  1.00  0.00           H  
ATOM    116  O   HOH C  38      10.009  19.111  12.671  1.00  0.03           O  
ATOM    117  H1  HOH C  38      10.756  18.564  12.913  1.00  0.23           H  
ATOM    118  H2  HOH C  38       9.509  19.206  13.482  1.00  0.71           H  
ATOM    119  O   HOH C  39       0.507   4.956  12.796  1.00  0.00           O  
ATOM    120  H1  HOH C  39       1.059   4.187  12.655  1.00  0.00           H  
ATOM    121  H2  HOH C  39       1.121   5.651  13.035  1.00  0.00           H  
ATOM    122  O   HOH C  40      18.690   5.779  16.155  1.00  0.00           O  
ATOM    123  H1  HOH C  40      17.844   5.764  16.604  1.00  0.00           H  
ATOM    124  H2  HOH C  40      18.820   4.878  15.859  1.00  0.00           H  
ATOM    125  O   HOH C  41      12.084  20.108  17.685  1.00  0.00           O  
ATOM    126  H1  HOH C  41      11.895  20.782  18.337  1.00  0.00           H  
ATOM    127  H2  HOH C  41      11.255  19.644  17.571  1.00  0.00           H  
ATOM    128  O   HOH C  42      20.953   7.974   9.033  1.00  0.00           O  
ATOM    129  H1  HOH C  42      20.533   8.187   8.199  1.00  0.00           H  
ATOM    130  H2  HOH C  42      20.607   8.620   9.648  1.00  0.00           H  
ATOM    131  O   HOH C  43       5.232   9.351   1.126  1.00  0.00           O  
ATOM    132  H1  HOH C  43       5.012   9.705   1.988  1.00  0.00           H  
ATOM    133  H2  HOH C  43       4.423   9.433   0.621  1.00  0.00           H  
ATOM    134  O   HOH C  44      17.614  15.946   4.619  1.00  0.00           O  
ATOM    135  H1  HOH C  44      17.121  15.127   4.665  1.00  0.19           H  
ATOM    136  H2  HOH C  44      17.667  16.141   3.683  1.00  0.00           H  
ATOM    137  O   HOH C  45      12.822   6.774  19.671  1.00  0.00           O  
ATOM    138  H1  HOH C  45      13.306   7.592  19.788  1.00  0.13           H  
ATOM    139  H2  HOH C  45      13.456   6.088  19.879  1.00  0.00           H  
ATOM    140  O   HOH C  46      -0.215  11.691   8.905  1.00  0.00           O  
ATOM    141  H1  HOH C  46       0.627  11.391   8.561  1.00  0.00           H  
ATOM    142  H2  HOH C  46      -0.317  11.221   9.733  1.00  0.00           H  
ATOM    143  O   HOH C  47      21.587   2.919  18.782  1.00  0.00           O  
ATOM    144  H1  HOH C  47      21.666   2.433  17.961  1.00  0.00           H  
ATOM    145  H2  HOH C  47      20.666   3.175  18.823  1.00  0.00           H  
ATOM    146  O   HOH C  48       9.054  18.910  19.838  1.00  0.00           O  
ATOM    147  H1  HOH C  48       8.841  19.671  19.298  1.00  0.00           H  
ATOM    148  H2  HOH C  48       9.554  19.269  20.571  1.00  0.00           H  
ATOM    149  O   HOH C  49      16.897   6.814  20.197  1.00  0.00           O  
ATOM    150  H1  HOH C  49      16.873   7.771  20.180  1.00  0.00           H  
ATOM    151  H2  HOH C  49      15.977   6.551  20.211  1.00  0.00           H  
ATOM    152  O   HOH C  50       5.207  20.759  16.507  1.00  0.00           O  
ATOM    153  H1  HOH C  50       5.768  20.667  17.278  1.00  0.00           H  
ATOM    154  H2  HOH C  50       5.309  21.674  16.245  1.00  0.00           H  
ATOM    155  O   HOH C  51      15.086  21.829  19.644  1.00  0.00           O  
ATOM    156  H1  HOH C  51      14.132  21.781  19.590  1.00  0.00           H  
ATOM    157  H2  HOH C  51      15.307  21.332  20.431  1.00  0.00           H  
ATOM    158  O   HOH C  52       2.537   5.431   1.834  1.00  0.00           O  
ATOM    159  H1  HOH C  52       2.186   5.509   0.947  1.00  0.00           H  
ATOM    160  H2  HOH C  52       2.027   4.725   2.232  1.00  0.00           H  
ATOM    161  O   HOH C  53      18.266   4.552   5.663  1.00  0.00           O  
ATOM    162  H1  HOH C  53      17.644   4.688   4.948  1.00  0.00           H  
ATOM    163  H2  HOH C  53      17.799   3.992   6.284  1.00  0.00           H  
ATOM    164  O   HOH C  54       2.365   8.257  17.923  1.00  0.00           O  
ATOM    165  H1  HOH C  54       3.058   8.132  18.571  1.00  0.00           H  
ATOM    166  H2  HOH C  54       1.975   7.389  17.817  1.00  0.00           H  
ATOM    167  O   HOH C  55      13.670   6.389  -0.002  1.00  0.00           O  
ATOM    168  H1  HOH C  55      13.980   7.262   0.240  1.00  0.00           H  
ATOM    169  H2  HOH C  55      12.716   6.466  -0.006  1.00  0.00           H  
ATOM    170  O   HOH C  56       9.770   1.764   6.466  1.00  0.00           O  
ATOM    171  H1  HOH C  56       9.527   1.046   7.050  1.00  0.00           H  
ATOM    172  H2  HOH C  56       8.942   2.200   6.264  1.00  0.26           H  
ATOM    173  O   HOH C  57       2.243  10.385   8.506  1.00  0.01           O  
ATOM    174  H1  HOH C  57       2.483  10.910   9.269  1.00  0.03           H  
ATOM    175  H2  HOH C  57       2.376   9.479   8.787  1.00  0.03           H  
ATOM    176  O   HOH C  58       1.483   6.829   7.072  1.00  0.00           O  
ATOM    177  H1  HOH C  58       0.869   7.564   7.062  1.00  0.00           H  
ATOM    178  H2  HOH C  58       2.322   7.214   6.818  1.00  0.00           H  
ATOM    179  O   HOH C  59      11.400   0.909   1.534  1.00  0.00           O  
ATOM    180  H1  HOH C  59      10.873   0.112   1.475  1.00  0.00           H  
ATOM    181  H2  HOH C  59      11.486   1.071   2.473  1.00  0.00           H  
ATOM    182  O   HOH C  60       2.594  20.044  16.577  1.00  0.00           O  
ATOM    183  H1  HOH C  60       2.291  20.884  16.233  1.00  0.00           H  
ATOM    184  H2  HOH C  60       3.526  20.177  16.750  1.00  0.00           H  
ATOM    185  O   HOH C  61      12.782  18.535  14.207  1.00  0.03           O  
ATOM    186  H1  HOH C  61      13.445  19.155  14.511  1.00  0.91           H  
ATOM    187  H2  HOH C  61      13.064  18.295  13.324  1.00  0.68           H  
ATOM    188  O   HOH C  62      15.210  16.149  13.037  1.00  0.14           O  
ATOM    189  H1  HOH C  62      14.391  16.537  13.346  1.00  0.65           H  
ATOM    190  H2  HOH C  62      15.009  15.834  12.156  1.00  0.94           H  
ATOM    191  O   HOH C  63      12.104  16.339   8.468  1.00  0.43           O  
ATOM    192  H1  HOH C  63      12.639  15.609   8.158  1.00  0.78           H  
ATOM    193  H2  HOH C  63      11.627  15.985   9.219  1.00  4.93           H  
ATOM    194  O   HOH C  64      13.398   6.484   3.896  1.00  0.03           O  
ATOM    195  H1  HOH C  64      13.859   6.719   4.701  1.00  0.42           H  
ATOM    196  H2  HOH C  64      13.892   5.744   3.544  1.00  0.26           H  
ATOM    197  O   HOH C  65      18.547  11.554   2.877  1.00  0.00           O  
ATOM    198  H1  HOH C  65      19.124  11.682   3.630  1.00  0.00           H  
ATOM    199  H2  HOH C  65      17.743  11.192   3.249  1.00  0.00           H  
ATOM    200  O   HOH C  66       8.163   7.794  13.670  1.00  0.26           O  
ATOM    201  H1  HOH C  66       8.316   6.850  13.718  1.00  1.78           H  
ATOM    202  H2  HOH C  66       7.237   7.899  13.889  1.00  1.75           H  
ATOM    203  O   HOH C  67       0.096   2.180  16.115  1.00  0.00           O  
ATOM    204  H1  HOH C  67       0.816   2.290  15.495  1.00  0.00           H  
ATOM    205  H2  HOH C  67      -0.389   1.422  15.787  1.00  0.00           H  
ATOM    206  O   HOH C  68       2.765  18.492   3.902  1.00  0.00           O  
ATOM    207  H1  HOH C  68       2.453  19.388   3.772  1.00  0.00           H  
ATOM    208  H2  HOH C  68       1.992  18.009   4.193  1.00  0.00           H  
ATOM    209  O   HOH C  69      15.476   5.554  16.790  1.00  0.02           O  
ATOM    210  H1  HOH C  69      14.788   6.149  17.089  1.00  1.04           H  
ATOM    211  H2  HOH C  69      15.063   5.038  16.098  1.00  0.13           H  
ATOM    212  O   HOH C  70       2.681  14.247  18.219  1.00  0.00           O  
ATOM    213  H1  HOH C  70       1.819  14.558  18.494  1.00  0.00           H  
ATOM    214  H2  HOH C  70       3.300  14.794  18.704  1.00  0.00           H  
ATOM    215  O   HOH C  71       7.299  20.283   5.075  1.00  0.00           O  
ATOM    216  H1  HOH C  71       6.516  19.775   5.292  1.00  0.00           H  
ATOM    217  H2  HOH C  71       6.982  21.180   4.974  1.00  0.00           H  
ATOM    218  O   HOH C  72      11.941  22.168  19.516  1.00  0.00           O  
ATOM    219  H1  HOH C  72      11.601  21.464  20.068  1.00  0.00           H  
ATOM    220  H2  HOH C  72      12.355  22.775  20.130  1.00  0.00           H  
ATOM    221  O   HOH C  73       9.004   9.702  11.646  1.00  0.29           O  
ATOM    222  H1  HOH C  73       8.789   8.806  11.906  1.00  1.68           H  
ATOM    223  H2  HOH C  73       8.473  10.252  12.221  1.00  9.14           H  
ATOM    224  O   HOH C  74      21.802   9.867   1.937  1.00  0.00           O  
ATOM    225  H1  HOH C  74      21.671   9.667   1.010  1.00  0.00           H  
ATOM    226  H2  HOH C  74      21.011   9.542   2.366  1.00  0.00           H  
ATOM    227  O   HOH C  75       9.544  10.962  16.210  1.00  0.11           O  
ATOM    228  H1  HOH C  75       9.747  11.768  16.684  1.00  0.29           H  
ATOM    229  H2  HOH C  75       9.644  11.194  15.287  1.00  1.98           H  
ATOM    230  O   HOH C  76       6.463   4.133  11.820  1.00  0.10           O  
ATOM    231  H1  HOH C  76       5.898   4.527  12.485  1.00  0.52           H  
ATOM    232  H2  HOH C  76       7.022   3.528  12.308  1.00  0.42           H  
ATOM    233  O   HOH C  77      19.733  17.191   1.271  1.00  0.00           O  
ATOM    234  H1  HOH C  77      19.042  16.604   1.578  1.00  0.00           H  
ATOM    235  H2  HOH C  77      19.746  17.069   0.321  1.00  0.00           H  
ATOM    236  O   HOH C  78       9.257  21.915   8.040  1.00  0.00           O  
ATOM    237  H1  HOH C  78       8.850  21.072   7.840  1.00  0.00           H  
ATOM    238  H2  HOH C  78      10.194  21.725   8.081  1.00  0.00           H  
ATOM    239  O   HOH C  79      16.624   3.268   0.731  1.00  0.00           O  
ATOM    240  H1  HOH C  79      17.046   3.080  -0.107  1.00  0.00           H  
ATOM    241  H2  HOH C  79      15.766   3.620   0.494  1.00  0.00           H  
ATOM    242  O   HOH C  80      16.236  13.271   5.755  1.00  0.05           O  
ATOM    243  H1  HOH C  80      16.162  12.321   5.667  1.00  0.29           H  
ATOM    244  H2  HOH C  80      16.983  13.400   6.340  1.00  0.55           H  
ATOM    245  O   HOH C  81      11.916   9.029  12.671  1.00  0.78           O  
ATOM    246  H1  HOH C  81      12.777   8.797  12.323  1.00  3.21           H  
ATOM    247  H2  HOH C  81      12.066   9.176  13.605  1.00 10.76           H  
ATOM    248  O   HOH C  82      18.336   9.673  12.253  1.00  0.12           O  
ATOM    249  H1  HOH C  82      17.832  10.413  12.592  1.00  0.36           H  
ATOM    250  H2  HOH C  82      18.216   8.983  12.906  1.00  0.55           H  
ATOM    251  O   HOH C  83      21.144   5.164   3.800  1.00  0.00           O  
ATOM    252  H1  HOH C  83      22.062   4.981   3.999  1.00  0.00           H  
ATOM    253  H2  HOH C  83      20.658   4.777   4.528  1.00  0.00           H  
ATOM    254  O   HOH C  84      17.463  10.433  18.421  1.00  0.00           O  
ATOM    255  H1  HOH C  84      18.399  10.352  18.236  1.00  0.00           H  
ATOM    256  H2  HOH C  84      17.365  10.094  19.311  1.00  0.00           H  
ATOM    257  O   HOH C  85      16.414   9.588  16.027  1.00  0.11           O  
ATOM    258  H1  HOH C  85      15.512   9.324  16.209  1.00  0.10           H  
ATOM    259  H2  HOH C  85      16.706  10.014  16.832  1.00  0.29           H  
ATOM    260  O   HOH C  86      14.391  22.201   4.522  1.00  0.00           O  
ATOM    261  H1  HOH C  86      14.552  22.927   5.125  1.00  0.00           H  
ATOM    262  H2  HOH C  86      14.061  21.496   5.079  1.00  0.00           H  
ATOM    263  O   HOH C  87      14.760  14.647   4.009  1.00  0.01           O  
ATOM    264  H1  HOH C  87      14.250  14.048   3.463  1.00  0.39           H  
ATOM    265  H2  HOH C  87      15.241  14.076   4.607  1.00  0.65           H  
ATOM    266  O   HOH C  88      21.151  13.493   7.313  1.00  0.00           O  
ATOM    267  H1  HOH C  88      21.107  14.264   7.878  1.00  0.00           H  
ATOM    268  H2  HOH C  88      21.425  12.784   7.894  1.00  0.00           H  
ATOM    269  O   HOH C  89       5.606   6.378  20.595  1.00  0.00           O  
ATOM    270  H1  HOH C  89       5.232   7.248  20.456  1.00  0.00           H  
ATOM    271  H2  HOH C  89       6.481   6.545  20.947  1.00  0.00           H  
ATOM    272  O   HOH C  90      14.589   5.439   7.074  1.00  0.04           O  
ATOM    273  H1  HOH C  90      15.289   4.786   7.077  1.00  0.65           H  
ATOM    274  H2  HOH C  90      14.565   5.769   7.972  1.00  0.19           H  
ATOM    275  O   HOH C  91       3.203  14.438   0.104  1.00  0.00           O  
ATOM    276  H1  HOH C  91       3.305  14.937   0.914  1.00  0.00           H  
ATOM    277  H2  HOH C  91       2.929  15.087  -0.545  1.00  0.00           H  
ATOM    278  O   HOH C  92       4.827   3.590  15.812  1.00  0.00           O  
ATOM    279  H1  HOH C  92       5.192   4.231  15.201  1.00  0.10           H  
ATOM    280  H2  HOH C  92       5.135   3.876  16.672  1.00  0.00           H  
ATOM    281  O   HOH C  93      17.787  12.103  15.008  1.00  0.04           O  
ATOM    282  H1  HOH C  93      17.612  11.240  15.383  1.00  0.62           H  
ATOM    283  H2  HOH C  93      16.969  12.585  15.123  1.00  0.52           H  
ATOM    284  O   HOH C  94      13.864   8.859  16.737  1.00  0.02           O  
ATOM    285  H1  HOH C  94      13.096   9.419  16.852  1.00  1.10           H  
ATOM    286  H2  HOH C  94      13.556   8.138  16.188  1.00  0.65           H  
ATOM    287  O   HOH C  95      22.092  13.555   4.890  1.00  0.00           O  
ATOM    288  H1  HOH C  95      21.791  13.622   5.796  1.00  0.00           H  
ATOM    289  H2  HOH C  95      22.041  12.620   4.690  1.00  0.00           H  
ATOM    290  O   HOH C  96       2.571   1.651   8.440  1.00  0.00           O  
ATOM    291  H1  HOH C  96       2.958   2.299   9.028  1.00  0.00           H  
ATOM    292  H2  HOH C  96       1.706   2.002   8.231  1.00  0.00           H  
ATOM    293  O   HOH C  97      15.680   5.457  12.090  1.00  0.08           O  
ATOM    294  H1  HOH C  97      16.142   5.421  11.252  1.00  0.29           H  
ATOM    295  H2  HOH C  97      14.995   6.113  11.958  1.00  0.78           H  
ATOM    296  O   HOH C  98       8.959  11.324   4.884  1.00  0.01           O  
ATOM    297  H1  HOH C  98       9.909  11.367   4.777  1.00  0.45           H  
ATOM    298  H2  HOH C  98       8.747  10.396   4.783  1.00  0.36           H  
ATOM    299  O   HOH C  99      14.906   9.556  13.421  1.00  0.22           O  
ATOM    300  H1  HOH C  99      14.485  10.409  13.521  1.00  2.14           H  
ATOM    301  H2  HOH C  99      15.458   9.468  14.198  1.00  0.23           H  
ATOM    302  O   HOH C 100       7.562   2.357  19.719  1.00  0.00           O  
ATOM    303  H1  HOH C 100       7.786   2.933  20.450  1.00  0.00           H  
ATOM    304  H2  HOH C 100       8.405   2.028  19.406  1.00  0.00           H  
ATOM    305  O   HOH C 101       3.505   6.590   4.051  1.00  0.00           O  
ATOM    306  H1  HOH C 101       3.500   6.104   3.227  1.00  0.00           H  
ATOM    307  H2  HOH C 101       3.681   7.495   3.796  1.00  0.00           H  
ATOM    308  O   HOH C 102       9.858   1.095  18.682  1.00  0.00           O  
ATOM    309  H1  HOH C 102      10.494   0.380  18.714  1.00  0.00           H  
ATOM    310  H2  HOH C 102       9.600   1.146  17.761  1.00  0.00           H  
ATOM    311  O   HOH C 103       8.140  19.489   7.965  1.00  0.04           O  
ATOM    312  H1  HOH C 103       8.325  18.921   7.217  1.00  0.49           H  
ATOM    313  H2  HOH C 103       8.783  19.231   8.626  1.00  0.87           H  
ATOM    314  O   HOH C 104      11.689  17.097   1.277  1.00  0.00           O  
ATOM    315  H1  HOH C 104      11.930  17.886   0.790  1.00  0.00           H  
ATOM    316  H2  HOH C 104      12.364  16.459   1.047  1.00  0.00           H  
ATOM    317  O   HOH C 105      10.017  19.127   9.998  1.00  0.03           O  
ATOM    318  H1  HOH C 105      10.006  19.379  10.921  1.00  0.29           H  
ATOM    319  H2  HOH C 105      10.839  18.648   9.889  1.00  0.26           H  
ATOM    320  O   HOH C 106       1.337  16.330   5.420  1.00  0.00           O  
ATOM    321  H1  HOH C 106       0.919  16.335   4.559  1.00  0.00           H  
ATOM    322  H2  HOH C 106       0.905  17.036   5.900  1.00  0.00           H  
ATOM    323  O   HOH C 107      18.500  13.871   6.988  1.00  0.02           O  
ATOM    324  H1  HOH C 107      18.426  14.517   7.691  1.00  0.68           H  
ATOM    325  H2  HOH C 107      19.443  13.762   6.861  1.00  0.23           H  
ATOM    326  O   HOH C 108      13.882   3.772   0.110  1.00  0.00           O  
ATOM    327  H1  HOH C 108      13.086   3.479   0.554  1.00  0.00           H  
ATOM    328  H2  HOH C 108      13.790   4.723   0.056  1.00  0.00           H  
ATOM    329  O   HOH C 109       1.371   0.194  17.514  1.00  0.00           O  
ATOM    330  H1  HOH C 109       0.973   0.988  17.158  1.00  0.00           H  
ATOM    331  H2  HOH C 109       0.798  -0.057  18.239  1.00  0.00           H  
ATOM    332  O   HOH C 110       7.108   6.793   4.803  1.00  0.08           O  
ATOM    333  H1  HOH C 110       6.734   6.176   5.432  1.00  0.36           H  
ATOM    334  H2  HOH C 110       6.519   7.547   4.828  1.00  0.78           H  
ATOM    335  O   HOH C 111       2.407  12.289  16.255  1.00  0.00           O  
ATOM    336  H1  HOH C 111       1.625  11.872  16.616  1.00  0.00           H  
ATOM    337  H2  HOH C 111       2.697  12.891  16.941  1.00  0.00           H  
ATOM    338  O   HOH C 112       1.542  14.629   3.091  1.00  0.00           O  
ATOM    339  H1  HOH C 112       1.184  14.330   2.255  1.00  0.00           H  
ATOM    340  H2  HOH C 112       0.915  14.319   3.745  1.00  0.00           H  
ATOM    341  O   HOH C 113       9.399  19.879  16.705  1.00  0.03           O  
ATOM    342  H1  HOH C 113       8.471  19.739  16.897  1.00  0.00           H  
ATOM    343  H2  HOH C 113       9.649  19.125  16.170  1.00  0.36           H  
ATOM    344  O   HOH C 114      21.650  22.127  14.870  1.00  0.00           O  
ATOM    345  H1  HOH C 114      22.161  21.372  14.578  1.00  0.00           H  
ATOM    346  H2  HOH C 114      21.308  21.870  15.726  1.00  0.00           H  
ATOM    347  O   HOH C 115      12.646   6.028   9.730  1.00  0.33           O  
ATOM    348  H1  HOH C 115      13.260   6.719   9.981  1.00  3.01           H  
ATOM    349  H2  HOH C 115      12.854   5.299  10.314  1.00  4.08           H  
ATOM    350  O   HOH C 116       0.390  15.329  14.015  1.00  0.00           O  
ATOM    351  H1  HOH C 116       0.039  15.987  14.615  1.00  0.00           H  
ATOM    352  H2  HOH C 116       0.889  14.735  14.575  1.00  0.00           H  
ATOM    353  O   HOH C 117       5.336  12.715   0.149  1.00  0.00           O  
ATOM    354  H1  HOH C 117       5.186  12.184   0.932  1.00  0.00           H  
ATOM    355  H2  HOH C 117       4.512  13.182   0.014  1.00  0.00           H  
ATOM    356  O   HOH C 118      10.049   7.458  10.415  1.00  0.40           O  
ATOM    357  H1  HOH C 118       9.728   6.921  11.140  1.00  5.67           H  
ATOM    358  H2  HOH C 118      10.856   7.026  10.135  1.00  5.25           H  
ATOM    359  O   HOH C 119      21.991   2.918   7.711  1.00  0.00           O  
ATOM    360  H1  HOH C 119      21.565   3.678   7.314  1.00  0.00           H  
ATOM    361  H2  HOH C 119      21.560   2.818   8.560  1.00  0.00           H  
ATOM    362  O   HOH C 120       9.462  22.517  15.889  1.00  0.00           O  
ATOM    363  H1  HOH C 120       9.535  21.635  16.254  1.00  0.00           H  
ATOM    364  H2  HOH C 120       9.021  22.394  15.049  1.00  0.00           H  
ATOM    365  O   HOH C 121      13.137   1.233  21.488  1.00  0.00           O  
ATOM    366  H1  HOH C 121      12.769   0.991  22.338  1.00  0.00           H  
ATOM    367  H2  HOH C 121      13.719   1.968  21.679  1.00  0.00           H  
ATOM    368  O   HOH C 122       8.630   4.206  21.651  1.00  0.00           O  
ATOM    369  H1  HOH C 122       8.675   5.144  21.468  1.00  0.00           H  
ATOM    370  H2  HOH C 122       9.303   3.819  21.091  1.00  0.00           H  
ATOM    371  O   HOH C 123      16.379   3.122   6.894  1.00  0.00           O  
ATOM    372  H1  HOH C 123      16.735   2.892   7.752  1.00  0.00           H  
ATOM    373  H2  HOH C 123      15.435   2.988   6.983  1.00  0.39           H  
ATOM    374  O   HOH C 124      11.982  21.674  13.307  1.00  0.03           O  
ATOM    375  H1  HOH C 124      12.237  20.753  13.255  1.00  0.32           H  
ATOM    376  H2  HOH C 124      11.927  21.961  12.395  1.00  0.00           H  
ATOM    377  O   HOH C 125      17.271  18.699  17.802  1.00  0.00           O  
ATOM    378  H1  HOH C 125      16.359  18.467  17.630  1.00  0.00           H  
ATOM    379  H2  HOH C 125      17.779  18.075  17.283  1.00  0.00           H  
ATOM    380  O   HOH C 126       5.881  20.457   1.205  1.00  0.00           O  
ATOM    381  H1  HOH C 126       4.967  20.253   1.405  1.00  0.00           H  
ATOM    382  H2  HOH C 126       5.893  21.406   1.079  1.00  0.00           H  
ATOM    383  O   HOH C 127      16.276   4.681   3.733  1.00  0.00           O  
ATOM    384  H1  HOH C 127      15.418   4.289   3.894  1.00  0.00           H  
ATOM    385  H2  HOH C 127      16.572   4.282   2.915  1.00  0.00           H  
ATOM    386  O   HOH C 128       5.658   8.514  14.299  1.00  0.07           O  
ATOM    387  H1  HOH C 128       6.138   8.829  15.065  1.00  0.26           H  
ATOM    388  H2  HOH C 128       4.783   8.891  14.393  1.00  0.16           H  
ATOM    389  O   HOH C 129      17.107  17.429  14.716  1.00  0.03           O  
ATOM    390  H1  HOH C 129      17.016  16.841  13.967  1.00  0.81           H  
ATOM    391  H2  HOH C 129      16.395  17.179  15.306  1.00  0.75           H  
ATOM    392  O   HOH C 130       1.563   4.205   5.790  1.00  0.00           O  
ATOM    393  H1  HOH C 130       1.631   5.140   5.986  1.00  0.00           H  
ATOM    394  H2  HOH C 130       1.027   3.850   6.499  1.00  0.00           H  
ATOM    395  O   HOH C 131      16.335  16.536   7.037  1.00  0.05           O  
ATOM    396  H1  HOH C 131      15.781  15.756   6.996  1.00  0.19           H  
ATOM    397  H2  HOH C 131      17.121  16.298   6.546  1.00  0.32           H  
ATOM    398  O   HOH C 132      14.362   9.514   0.081  1.00  0.00           O  
ATOM    399  H1  HOH C 132      14.950   8.865   0.468  1.00  0.00           H  
ATOM    400  H2  HOH C 132      14.885  10.314   0.034  1.00  0.00           H  
ATOM    401  O   HOH C 133       8.976   6.266   2.940  1.00  0.00           O  
ATOM    402  H1  HOH C 133       8.222   6.389   3.516  1.00  0.03           H  
ATOM    403  H2  HOH C 133       8.670   5.652   2.272  1.00  0.00           H  
ATOM    404  O   HOH C 134       1.126   3.539   3.247  1.00  0.00           O  
ATOM    405  H1  HOH C 134       1.273   2.621   3.017  1.00  0.00           H  
ATOM    406  H2  HOH C 134       1.345   3.591   4.177  1.00  0.00           H  
ATOM    407  O   HOH C 135      22.339  18.760   5.630  1.00  0.00           O  
ATOM    408  H1  HOH C 135      21.959  18.350   4.853  1.00  0.00           H  
ATOM    409  H2  HOH C 135      21.814  19.549   5.766  1.00  0.00           H  
ATOM    410  O   HOH C 136       5.228  18.406   5.394  1.00  0.00           O  
ATOM    411  H1  HOH C 136       4.347  18.453   5.024  1.00  0.00           H  
ATOM    412  H2  HOH C 136       5.123  17.904   6.202  1.00  0.00           H  
ATOM    413  O   HOH C 137       0.180  15.476  11.219  1.00  0.00           O  
ATOM    414  H1  HOH C 137       0.404  15.442  12.149  1.00  0.00           H  
ATOM    415  H2  HOH C 137       0.202  16.408  11.001  1.00  0.00           H  
ATOM    416  O   HOH C 138      18.891   7.675   1.165  1.00  0.00           O  
ATOM    417  H1  HOH C 138      19.171   8.024   2.011  1.00  0.00           H  
ATOM    418  H2  HOH C 138      19.618   7.119   0.882  1.00  0.00           H  
ATOM    419  O   HOH C 139      14.320  14.373  10.839  1.00  0.38           O  
ATOM    420  H1  HOH C 139      14.952  13.658  10.911  1.00 22.20           H  
ATOM    421  H2  HOH C 139      13.492  13.940  10.630  1.00 13.93           H  
ATOM    422  O   HOH C 140      16.913   0.193   3.255  1.00  0.00           O  
ATOM    423  H1  HOH C 140      15.969   0.248   3.405  1.00  0.00           H  
ATOM    424  H2  HOH C 140      17.259  -0.214   4.049  1.00  0.00           H  
ATOM    425  O   HOH C 141      19.435  16.590  16.738  1.00  0.00           O  
ATOM    426  H1  HOH C 141      20.358  16.623  16.489  1.00  0.00           H  
ATOM    427  H2  HOH C 141      18.965  16.505  15.908  1.00  0.00           H  
ATOM    428  O   HOH C 142       5.885  17.284  16.074  1.00  0.08           O  
ATOM    429  H1  HOH C 142       5.690  17.742  16.892  1.00  0.00           H  
ATOM    430  H2  HOH C 142       5.144  16.692  15.947  1.00  0.10           H  
ATOM    431  O   HOH C 143       2.433   1.863  12.366  1.00  0.00           O  
ATOM    432  H1  HOH C 143       2.818   2.493  11.758  1.00  0.00           H  
ATOM    433  H2  HOH C 143       1.535   1.748  12.056  1.00  0.00           H  
ATOM    434  O   HOH C 144      20.587   5.405   6.834  1.00  0.00           O  
ATOM    435  H1  HOH C 144      19.740   5.192   6.441  1.00  0.00           H  
ATOM    436  H2  HOH C 144      20.786   6.285   6.512  1.00  0.00           H  
ATOM    437  O   HOH C 145       2.280  16.051  20.589  1.00  0.00           O  
ATOM    438  H1  HOH C 145       2.090  16.968  20.394  1.00  0.00           H  
ATOM    439  H2  HOH C 145       1.467  15.588  20.383  1.00  0.00           H  
ATOM    440  O   HOH C 146      18.270   1.877  11.890  1.00  0.00           O  
ATOM    441  H1  HOH C 146      17.678   1.130  11.796  1.00  0.00           H  
ATOM    442  H2  HOH C 146      18.870   1.620  12.590  1.00  0.00           H  
ATOM    443  O   HOH C 147       5.440  13.700  12.960  1.00  0.02           O  
ATOM    444  H1  HOH C 147       5.451  13.447  12.037  1.00  0.45           H  
ATOM    445  H2  HOH C 147       5.825  14.576  12.973  1.00  0.62           H  
ATOM    446  O   HOH C 148       0.320   9.643   6.355  1.00  0.00           O  
ATOM    447  H1  HOH C 148       0.605  10.238   5.661  1.00  0.00           H  
ATOM    448  H2  HOH C 148       0.926   9.809   7.077  1.00  0.00           H  
ATOM    449  O   HOH C 149      16.315  19.159   7.024  1.00  0.19           O  
ATOM    450  H1  HOH C 149      16.427  18.343   7.513  1.00  0.23           H  
ATOM    451  H2  HOH C 149      15.666  18.950   6.353  1.00  0.45           H  
ATOM    452  O   HOH C 150      11.336   7.007   2.112  1.00  0.00           O  
ATOM    453  H1  HOH C 150      12.024   6.747   2.725  1.00  0.16           H  
ATOM    454  H2  HOH C 150      10.526   6.689   2.511  1.00  0.42           H  
ATOM    455  O   HOH C 151       4.565  16.352   2.126  1.00  0.00           O  
ATOM    456  H1  HOH C 151       4.477  15.453   2.441  1.00  0.00           H  
ATOM    457  H2  HOH C 151       3.833  16.820   2.528  1.00  0.00           H  
ATOM    458  O   HOH C 152      12.301  10.109  20.549  1.00  0.00           O  
ATOM    459  H1  HOH C 152      11.718   9.385  20.778  1.00  0.00           H  
ATOM    460  H2  HOH C 152      13.165   9.823  20.846  1.00  0.00           H  
ATOM    461  O   HOH C 153      16.287  15.288  19.135  1.00  0.00           O  
ATOM    462  H1  HOH C 153      15.750  14.734  18.568  1.00  0.10           H  
ATOM    463  H2  HOH C 153      15.807  15.321  19.962  1.00  0.00           H  
ATOM    464  O   HOH C 154      19.254  22.057  20.539  1.00  0.00           O  
ATOM    465  H1  HOH C 154      18.637  21.325  20.563  1.00  0.00           H  
ATOM    466  H2  HOH C 154      18.992  22.566  19.772  1.00  0.00           H  
ATOM    467  O   HOH C 155      17.840  12.983  12.325  1.00  0.04           O  
ATOM    468  H1  HOH C 155      18.622  13.534  12.315  1.00  0.68           H  
ATOM    469  H2  HOH C 155      17.750  12.710  13.238  1.00  0.68           H  
ATOM    470  O   HOH C 156      22.299   7.985  21.853  1.00  0.00           O  
ATOM    471  H1  HOH C 156      22.175   8.121  20.913  1.00  0.00           H  
ATOM    472  H2  HOH C 156      21.423   7.788  22.184  1.00  0.00           H  
ATOM    473  O   HOH C 157      22.182  18.941  21.006  1.00  0.00           O  
ATOM    474  H1  HOH C 157      21.811  18.086  21.225  1.00  0.00           H  
ATOM    475  H2  HOH C 157      21.860  19.525  21.693  1.00  0.00           H  
ATOM    476  O   HOH C 158       7.541  11.058  13.567  1.00  0.33           O  
ATOM    477  H1  HOH C 158       6.962  11.426  12.900  1.00  4.50           H  
ATOM    478  H2  HOH C 158       7.050  11.140  14.384  1.00  1.33           H  
ATOM    479  O   HOH C 159       0.702  10.103  16.674  1.00  0.00           O  
ATOM    480  H1  HOH C 159       0.944   9.803  15.798  1.00  0.00           H  
ATOM    481  H2  HOH C 159       1.206   9.546  17.267  1.00  0.00           H  
ATOM    482  O   HOH C 160       8.233  22.450  10.619  1.00  0.00           O  
ATOM    483  H1  HOH C 160       8.544  22.055   9.804  1.00  0.00           H  
ATOM    484  H2  HOH C 160       7.279  22.415  10.553  1.00  0.00           H  
ATOM    485  O   HOH C 161       6.053  21.219   8.730  1.00  0.00           O  
ATOM    486  H1  HOH C 161       5.737  21.725   7.981  1.00  0.00           H  
ATOM    487  H2  HOH C 161       6.825  20.760   8.401  1.00  0.00           H  
ATOM    488  O   HOH C 162      17.670   9.487  20.944  1.00  0.00           O  
ATOM    489  H1  HOH C 162      17.170   9.286  21.736  1.00  0.00           H  
ATOM    490  H2  HOH C 162      18.584   9.372  21.202  1.00  0.00           H  
ATOM    491  O   HOH C 163       7.333   4.001   1.738  1.00  0.00           O  
ATOM    492  H1  HOH C 163       7.536   4.121   0.810  1.00  0.00           H  
ATOM    493  H2  HOH C 163       8.072   3.500   2.083  1.00  0.00           H  
ATOM    494  O   HOH C 164      14.903  12.034  21.637  1.00  0.00           O  
ATOM    495  H1  HOH C 164      15.022  12.893  22.043  1.00  0.00           H  
ATOM    496  H2  HOH C 164      14.872  12.214  20.698  1.00  0.00           H  
ATOM    497  O   HOH C 165      15.848  19.698  12.240  1.00  0.02           O  
ATOM    498  H1  HOH C 165      15.462  18.975  11.746  1.00  0.91           H  
ATOM    499  H2  HOH C 165      15.671  19.485  13.156  1.00  0.45           H  
ATOM    500  O   HOH C 166      16.119  22.280  11.474  1.00  0.00           O  
ATOM    501  H1  HOH C 166      15.971  21.592  12.123  1.00  0.00           H  
ATOM    502  H2  HOH C 166      16.375  21.811  10.680  1.00  0.00           H  
ATOM    503  O   HOH C 167       7.287   9.375  16.694  1.00  0.11           O  
ATOM    504  H1  HOH C 167       8.130   9.645  16.329  1.00  0.36           H  
ATOM    505  H2  HOH C 167       7.482   8.574  17.181  1.00  0.19           H  
ATOM    506  O   HOH C 168      17.620  15.362   1.931  1.00  0.00           O  
ATOM    507  H1  HOH C 168      17.996  14.483   1.890  1.00  0.00           H  
ATOM    508  H2  HOH C 168      16.722  15.254   1.616  1.00  0.00           H  
ATOM    509  O   HOH C 169       2.562   6.875  14.045  1.00  0.00           O  
ATOM    510  H1  HOH C 169       2.624   7.689  14.545  1.00  0.32           H  
ATOM    511  H2  HOH C 169       2.064   6.284  14.610  1.00  0.00           H  
ATOM    512  O   HOH C 170      12.164  11.904   5.000  1.00  0.02           O  
ATOM    513  H1  HOH C 170      12.508  11.322   4.322  1.00  0.23           H  
ATOM    514  H2  HOH C 170      11.983  12.725   4.543  1.00  0.58           H  
ATOM    515  O   HOH C 171      10.932   8.820   0.164  1.00  0.00           O  
ATOM    516  H1  HOH C 171       9.995   8.974   0.285  1.00  0.00           H  
ATOM    517  H2  HOH C 171      11.154   8.163   0.824  1.00  0.00           H  
ATOM    518  O   HOH C 172       8.312   5.234  14.892  1.00  0.05           O  
ATOM    519  H1  HOH C 172       8.364   4.482  15.481  1.00  0.55           H  
ATOM    520  H2  HOH C 172       8.184   5.985  15.472  1.00  0.45           H  
ATOM    521  O   HOH C 173      11.739  11.342   0.873  1.00  0.00           O  
ATOM    522  H1  HOH C 173      12.352  11.401   0.140  1.00  0.00           H  
ATOM    523  H2  HOH C 173      11.197  10.578   0.671  1.00  0.00           H  
ATOM    524  O   HOH C 174       2.466  19.067  20.299  1.00  0.00           O  
ATOM    525  H1  HOH C 174       2.497  19.643  19.535  1.00  0.00           H  
ATOM    526  H2  HOH C 174       1.577  19.167  20.640  1.00  0.00           H  
ATOM    527  O   HOH C 175       2.573  17.270   8.798  1.00  0.00           O  
ATOM    528  H1  HOH C 175       2.120  16.483   9.100  1.00  0.00           H  
ATOM    529  H2  HOH C 175       3.286  16.941   8.250  1.00  0.00           H  
ATOM    530  O   HOH C 176       6.237  10.101   7.149  1.00  0.11           O  
ATOM    531  H1  HOH C 176       6.577   9.814   7.997  1.00  2.17           H  
ATOM    532  H2  HOH C 176       5.568  10.751   7.365  1.00  0.32           H  
ATOM    533  O   HOH C 177      17.901   3.156  15.104  1.00  0.00           O  
ATOM    534  H1  HOH C 177      18.173   2.314  14.739  1.00  0.00           H  
ATOM    535  H2  HOH C 177      17.029   3.306  14.739  1.00  0.00           H  
ATOM    536  O   HOH C 178       5.258  20.102  13.735  1.00  0.00           O  
ATOM    537  H1  HOH C 178       5.011  20.064  14.659  1.00  0.00           H  
ATOM    538  H2  HOH C 178       5.182  21.027  13.504  1.00  0.00           H  
ATOM    539  O   HOH C 179       1.594  14.577   8.917  1.00  0.00           O  
ATOM    540  H1  HOH C 179       2.338  14.578   9.519  1.00  0.00           H  
ATOM    541  H2  HOH C 179       0.840  14.367   9.468  1.00  0.00           H  
ATOM    542  O   HOH C 180      12.550  17.511  11.553  1.00  0.34           O  
ATOM    543  H1  HOH C 180      12.036  16.728  11.354  1.00  2.98           H  
ATOM    544  H2  HOH C 180      13.156  17.594  10.817  1.00  0.45           H  
ATOM    545  O   HOH C 181      15.028   2.492  11.291  1.00  0.02           O  
ATOM    546  H1  HOH C 181      15.310   1.579  11.359  1.00  0.10           H  
ATOM    547  H2  HOH C 181      15.330   2.897  12.104  1.00  0.23           H  
ATOM    548  O   HOH C 182       4.439   8.568  20.000  1.00  0.00           O  
ATOM    549  H1  HOH C 182       3.795   9.009  20.554  1.00  0.00           H  
ATOM    550  H2  HOH C 182       5.127   9.220  19.865  1.00  0.00           H  
ATOM    551  O   HOH C 183      14.180   8.184  11.075  1.00  0.15           O  
ATOM    552  H1  HOH C 183      14.568   8.624  11.831  1.00  5.83           H  
ATOM    553  H2  HOH C 183      14.803   8.336  10.364  1.00  2.59           H  
ATOM    554  O   HOH C 184      13.581  18.696  21.312  1.00  0.00           O  
ATOM    555  H1  HOH C 184      14.441  19.072  21.499  1.00  0.00           H  
ATOM    556  H2  HOH C 184      13.771  17.872  20.863  1.00  0.00           H  
ATOM    557  O   HOH C 185      17.744  21.014   5.441  1.00  0.00           O  
ATOM    558  H1  HOH C 185      17.192  20.328   5.818  1.00  0.00           H  
ATOM    559  H2  HOH C 185      18.025  21.536   6.193  1.00  0.00           H  
ATOM    560  O   HOH C 186       1.039  19.381   8.057  1.00  0.00           O  
ATOM    561  H1  HOH C 186       0.659  19.325   7.180  1.00  0.00           H  
ATOM    562  H2  HOH C 186       1.735  18.724   8.060  1.00  0.00           H  
ATOM    563  O   HOH C 187      17.831  19.778  21.217  1.00  0.00           O  
ATOM    564  H1  HOH C 187      18.056  18.897  20.918  1.00  0.00           H  
ATOM    565  H2  HOH C 187      18.193  19.831  22.101  1.00  0.00           H  
ATOM    566  O   HOH C 188      15.492  13.663  15.174  1.00  0.15           O  
ATOM    567  H1  HOH C 188      15.401  14.382  14.549  1.00  0.65           H  
ATOM    568  H2  HOH C 188      15.275  14.052  16.021  1.00  0.23           H  
ATOM    569  O   HOH C 189       3.633   4.398  20.693  1.00  0.00           O  
ATOM    570  H1  HOH C 189       4.309   5.008  20.992  1.00  0.00           H  
ATOM    571  H2  HOH C 189       2.813   4.772  21.015  1.00  0.00           H  
ATOM    572  O   HOH C 190       7.278  18.408  13.994  1.00  0.04           O  
ATOM    573  H1  HOH C 190       6.980  18.206  14.882  1.00  0.55           H  
ATOM    574  H2  HOH C 190       6.615  19.007  13.649  1.00  0.32           H  
ATOM    575  O   HOH C 191      12.497   3.715  11.187  1.00  0.05           O  
ATOM    576  H1  HOH C 191      13.410   3.446  11.286  1.00  0.36           H  
ATOM    577  H2  HOH C 191      12.086   3.481  12.019  1.00  0.58           H  
ATOM    578  O   HOH C 192       3.099  14.004  14.125  1.00  0.07           O  
ATOM    579  H1  HOH C 192       2.993  13.178  14.596  1.00  0.29           H  
ATOM    580  H2  HOH C 192       3.964  13.941  13.721  1.00  0.58           H  
ATOM    581  O   HOH C 193      17.026  10.375   6.066  1.00  0.10           O  
ATOM    582  H1  HOH C 193      16.701  10.515   6.955  1.00  0.26           H  
ATOM    583  H2  HOH C 193      16.503   9.647   5.731  1.00  0.29           H  
ATOM    584  O   HOH C 194       6.084  11.726  15.658  1.00  0.06           O  
ATOM    585  H1  HOH C 194       6.171  12.522  16.181  1.00  0.16           H  
ATOM    586  H2  HOH C 194       6.182  11.012  16.288  1.00  0.39           H  
ATOM    587  O   HOH C 195      17.646  17.443  20.055  1.00  0.00           O  
ATOM    588  H1  HOH C 195      17.583  18.133  19.395  1.00  0.00           H  
ATOM    589  H2  HOH C 195      17.238  16.680  19.645  1.00  0.00           H  
ATOM    590  O   HOH C 196      10.599   4.376   4.566  1.00  0.02           O  
ATOM    591  H1  HOH C 196       9.820   3.872   4.802  1.00  0.06           H  
ATOM    592  H2  HOH C 196      10.299   4.979   3.886  1.00  0.03           H  
ATOM    593  O   HOH C 197      20.532  21.766  17.334  1.00  0.00           O  
ATOM    594  H1  HOH C 197      20.779  20.876  17.584  1.00  0.00           H  
ATOM    595  H2  HOH C 197      19.614  21.843  17.594  1.00  0.00           H  
ATOM    596  O   HOH C 198       4.755  15.710  19.374  1.00  0.00           O  
ATOM    597  H1  HOH C 198       4.181  15.801  20.135  1.00  0.00           H  
ATOM    598  H2  HOH C 198       5.405  16.405  19.479  1.00  0.00           H  
ATOM    599  O   HOH C 199       6.116   4.443   7.456  1.00  0.06           O  
ATOM    600  H1  HOH C 199       7.034   4.628   7.257  1.00  0.45           H  
ATOM    601  H2  HOH C 199       5.676   4.472   6.607  1.00  0.26           H  
ATOM    602  O   HOH C 200      14.016  14.416   7.621  1.00  0.29           O  
ATOM    603  H1  HOH C 200      14.733  13.991   7.151  1.00  0.49           H  
ATOM    604  H2  HOH C 200      13.240  13.906   7.387  1.00  1.26           H  
ATOM    605  O   HOH C 201      15.040   8.238   5.907  1.00  0.12           O  
ATOM    606  H1  HOH C 201      14.827   7.552   6.540  1.00  0.39           H  
ATOM    607  H2  HOH C 201      14.650   9.031   6.273  1.00  0.13           H  
ATOM    608  O   HOH C 202      14.400  17.654  17.179  1.00  0.01           O  
ATOM    609  H1  HOH C 202      14.293  17.126  17.970  1.00  0.23           H  
ATOM    610  H2  HOH C 202      13.629  18.222  17.164  1.00  0.29           H  
ATOM    611  O   HOH C 203       7.125  16.365   9.217  1.00  0.07           O  
ATOM    612  H1  HOH C 203       6.981  15.624   9.805  1.00  0.52           H  
ATOM    613  H2  HOH C 203       7.854  16.090   8.660  1.00  0.75           H  
ATOM    614  O   HOH C 204      10.745   4.487   8.461  1.00  0.09           O  
ATOM    615  H1  HOH C 204      10.401   3.663   8.804  1.00  0.81           H  
ATOM    616  H2  HOH C 204      11.481   4.698   9.036  1.00  0.97           H  
ATOM    617  O   HOH C 205      20.677   8.093   5.875  1.00  0.00           O  
ATOM    618  H1  HOH C 205      20.304   8.118   4.994  1.00  0.00           H  
ATOM    619  H2  HOH C 205      21.284   8.834   5.900  1.00  0.00           H  
ATOM    620  O   HOH C 206       3.676   8.404  11.673  1.00  0.06           O  
ATOM    621  H1  HOH C 206       3.466   8.086  12.550  1.00  0.45           H  
ATOM    622  H2  HOH C 206       2.914   8.171  11.143  1.00  0.39           H  
ATOM    623  O   HOH C 207      20.687  10.641  21.437  1.00  0.00           O  
ATOM    624  H1  HOH C 207      21.308  10.438  20.738  1.00  0.00           H  
ATOM    625  H2  HOH C 207      20.345  11.506  21.211  1.00  0.00           H  
ATOM    626  O   HOH C 208      18.525  19.656  11.215  1.00  0.00           O  
ATOM    627  H1  HOH C 208      17.606  19.852  11.399  1.00  0.00           H  
ATOM    628  H2  HOH C 208      18.518  19.278  10.336  1.00  0.00           H  
ATOM    629  O   HOH C 209      21.376   7.038  16.833  1.00  0.00           O  
ATOM    630  H1  HOH C 209      22.090   6.508  16.478  1.00  0.00           H  
ATOM    631  H2  HOH C 209      20.579   6.594  16.543  1.00  0.00           H  
ATOM    632  O   HOH C 210       7.617  16.350  12.183  1.00  0.13           O  
ATOM    633  H1  HOH C 210       7.815  16.758  13.025  1.00  0.52           H  
ATOM    634  H2  HOH C 210       7.010  16.956  11.759  1.00  0.16           H  
ATOM    635  O   HOH C 211      12.133  17.105  18.978  1.00  0.05           O  
ATOM    636  H1  HOH C 211      12.003  16.517  19.722  1.00  0.06           H  
ATOM    637  H2  HOH C 211      11.251  17.271  18.646  1.00  0.06           H  
ATOM    638  O   HOH C 212       5.024  16.344   7.179  1.00  0.04           O  
ATOM    639  H1  HOH C 212       5.560  15.714   6.698  1.00  0.39           H  
ATOM    640  H2  HOH C 212       5.480  16.459   8.013  1.00  1.04           H  
ATOM    641  O   HOH C 213       4.361  17.128  11.921  1.00  0.02           O  
ATOM    642  H1  HOH C 213       4.300  17.697  12.688  1.00  0.06           H  
ATOM    643  H2  HOH C 213       5.049  17.521  11.385  1.00  0.58           H  
ATOM    644  O   HOH C 214      14.919  19.924  14.985  1.00  0.08           O  
ATOM    645  H1  HOH C 214      15.258  20.818  15.030  1.00  0.00           H  
ATOM    646  H2  HOH C 214      15.009  19.589  15.877  1.00  0.19           H  
ATOM    647  O   HOH C 215       1.647  21.973  22.076  1.00  0.00           O  
ATOM    648  H1  HOH C 215       2.431  21.737  21.581  1.00  0.00           H  
ATOM    649  H2  HOH C 215       1.053  22.344  21.423  1.00  0.00           H  
ATOM    650  O   HOH C 216       3.719  15.845  16.090  1.00  0.00           O  
ATOM    651  H1  HOH C 216       3.431  15.383  15.303  1.00  0.00           H  
ATOM    652  H2  HOH C 216       3.648  15.195  16.789  1.00  0.00           H  
ATOM    653  O   HOH C 217      13.738   3.665   3.586  1.00  0.00           O  
ATOM    654  H1  HOH C 217      12.991   3.299   3.112  1.00  0.00           H  
ATOM    655  H2  HOH C 217      13.554   3.476   4.506  1.00  0.00           H  
ATOM    656  O   HOH C 218      19.604   8.777   3.379  1.00  0.00           O  
ATOM    657  H1  HOH C 218      19.733   9.614   3.824  1.00  0.00           H  
ATOM    658  H2  HOH C 218      18.764   8.457   3.707  1.00  0.00           H  
ATOM    659  O   HOH C 219       2.735   9.632  21.884  1.00  0.00           O  
ATOM    660  H1  HOH C 219       2.461  10.546  21.809  1.00  0.00           H  
ATOM    661  H2  HOH C 219       2.055   9.220  22.417  1.00  0.00           H  
ATOM    662  O   HOH C 220       8.024   6.805  21.409  1.00  0.00           O  
ATOM    663  H1  HOH C 220       8.766   7.193  20.944  1.00  0.00           H  
ATOM    664  H2  HOH C 220       7.890   7.377  22.165  1.00  0.00           H  
ATOM    665  O   HOH C 221      14.590  17.878   4.908  1.00  0.06           O  
ATOM    666  H1  HOH C 221      14.500  17.846   3.956  1.00  0.00           H  
ATOM    667  H2  HOH C 221      15.225  17.191   5.113  1.00  0.23           H  
ATOM    668  O   HOH C 222      15.429  20.616  22.005  1.00  0.00           O  
ATOM    669  H1  HOH C 222      15.493  20.913  22.913  1.00  0.00           H  
ATOM    670  H2  HOH C 222      16.332  20.428  21.750  1.00  0.00           H  
ATOM    671  O   HOH C 223       6.751  11.840   3.477  1.00  0.11           O  
ATOM    672  H1  HOH C 223       7.030  12.252   2.659  1.00  0.00           H  
ATOM    673  H2  HOH C 223       7.555  11.755   3.990  1.00  0.13           H  
ATOM    674  O   HOH C 224       2.522  13.910   6.453  1.00  0.00           O  
ATOM    675  H1  HOH C 224       2.302  14.734   6.017  1.00  0.00           H  
ATOM    676  H2  HOH C 224       2.053  13.948   7.287  1.00  0.00           H  
ATOM    677  O   HOH C 225       2.511  12.356  20.807  1.00  0.00           O  
ATOM    678  H1  HOH C 225       2.706  13.015  21.474  1.00  0.00           H  
ATOM    679  H2  HOH C 225       2.617  12.818  19.975  1.00  0.00           H  
ATOM    680  O   HOH C 226       5.036   1.685  20.658  1.00  0.00           O  
ATOM    681  H1  HOH C 226       4.758   2.601  20.624  1.00  0.00           H  
ATOM    682  H2  HOH C 226       5.920   1.689  20.291  1.00  0.00           H  
ATOM    683  O   HOH C 227      10.731  13.867   3.798  1.00  0.03           O  
ATOM    684  H1  HOH C 227       9.872  13.459   3.687  1.00  0.65           H  
ATOM    685  H2  HOH C 227      10.560  14.807   3.737  1.00  0.87           H  
ATOM    686  O   HOH C 228       4.884   0.541   6.760  1.00  0.00           O  
ATOM    687  H1  HOH C 228       4.120   0.961   7.154  1.00  0.00           H  
ATOM    688  H2  HOH C 228       4.592   0.285   5.885  1.00  0.00           H  
ATOM    689  O   HOH C 229      18.363   8.288  14.495  1.00  0.04           O  
ATOM    690  H1  HOH C 229      17.765   8.675  15.134  1.00  0.19           H  
ATOM    691  H2  HOH C 229      18.880   7.660  15.000  1.00  0.36           H  
ATOM    692  O   HOH C 230      11.132   2.915  20.389  1.00  0.00           O  
ATOM    693  H1  HOH C 230      12.080   3.046  20.384  1.00  0.00           H  
ATOM    694  H2  HOH C 230      10.982   2.219  19.749  1.00  0.00           H  
ATOM    695  O   HOH C 231       8.713  13.163   9.950  1.00  0.68           O  
ATOM    696  H1  HOH C 231       9.255  13.058  10.732  1.00 11.83           H  
ATOM    697  H2  HOH C 231       8.968  12.436   9.382  1.00 21.90           H  
ATOM    698  O   HOH C 232       8.888  22.238  13.358  1.00  0.00           O  
ATOM    699  H1  HOH C 232       8.631  22.141  12.441  1.00  0.00           H  
ATOM    700  H2  HOH C 232       9.824  22.038  13.366  1.00  0.00           H  
ATOM    701  O   HOH C 233      21.490   0.385   2.741  1.00  0.00           O  
ATOM    702  H1  HOH C 233      21.246   1.105   2.160  1.00  0.00           H  
ATOM    703  H2  HOH C 233      21.654   0.803   3.586  1.00  0.00           H  
ATOM    704  O   HOH C 234      15.745  11.848  10.976  1.00  0.28           O  
ATOM    705  H1  HOH C 234      15.074  11.553  11.591  1.00  9.59           H  
ATOM    706  H2  HOH C 234      16.384  12.308  11.520  1.00  0.29           H  
ATOM    707  O   HOH C 235      20.366  13.764  11.811  1.00  0.06           O  
ATOM    708  H1  HOH C 235      20.881  13.279  12.456  1.00  0.00           H  
ATOM    709  H2  HOH C 235      20.805  14.611  11.740  1.00  0.00           H  
ATOM    710  O   HOH C 236      19.606  10.839   5.346  1.00  0.00           O  
ATOM    711  H1  HOH C 236      18.737  10.713   5.727  1.00  0.03           H  
ATOM    712  H2  HOH C 236      20.122  11.230   6.051  1.00  0.00           H  
ATOM    713  O   HOH C 237      22.574   5.371   9.663  1.00  0.00           O  
ATOM    714  H1  HOH C 237      21.854   4.884  10.063  1.00  0.00           H  
ATOM    715  H2  HOH C 237      22.180   5.802   8.904  1.00  0.00           H  
ATOM    716  O   HOH C 238      22.390   0.820  11.151  1.00  0.00           O  
ATOM    717  H1  HOH C 238      21.900   0.244  11.739  1.00  0.00           H  
ATOM    718  H2  HOH C 238      22.531   0.294  10.364  1.00  0.00           H  
ATOM    719  O   HOH C 239      16.154   7.615   1.122  1.00  0.00           O  
ATOM    720  H1  HOH C 239      17.098   7.721   1.002  1.00  0.00           H  
ATOM    721  H2  HOH C 239      16.068   7.164   1.961  1.00  0.00           H  
ATOM    722  O   HOH C 240       7.733   2.509  13.892  1.00  0.02           O  
ATOM    723  H1  HOH C 240       8.576   2.743  14.281  1.00  0.45           H  
ATOM    724  H2  HOH C 240       7.898   1.678  13.446  1.00  0.16           H  
ATOM    725  O   HOH C 241       1.140  17.723  17.209  1.00  0.00           O  
ATOM    726  H1  HOH C 241       1.716  17.041  16.862  1.00  0.00           H  
ATOM    727  H2  HOH C 241       1.651  18.529  17.136  1.00  0.00           H  
ATOM    728  O   HOH C 242       0.761  19.643  14.469  1.00  0.00           O  
ATOM    729  H1  HOH C 242       1.424  19.676  13.779  1.00  0.00           H  
ATOM    730  H2  HOH C 242       1.263  19.656  15.284  1.00  0.00           H  
ATOM    731  O   HOH C 243      20.993   8.268  19.064  1.00  0.00           O  
ATOM    732  H1  HOH C 243      20.395   8.979  18.835  1.00  0.00           H  
ATOM    733  H2  HOH C 243      21.026   7.719  18.280  1.00  0.00           H  
ATOM    734  O   HOH C 244       9.204  15.263   7.998  1.00  0.22           O  
ATOM    735  H1  HOH C 244       9.883  15.518   7.374  1.00  0.81           H  
ATOM    736  H2  HOH C 244       9.635  14.637   8.580  1.00  5.80           H  
ATOM    737  O   HOH C 245      17.724  20.135   1.889  1.00  0.00           O  
ATOM    738  H1  HOH C 245      18.588  19.924   2.243  1.00  0.00           H  
ATOM    739  H2  HOH C 245      17.620  21.072   2.055  1.00  0.00           H  
ATOM    740  O   HOH C 246      22.094   0.126  20.192  1.00  0.00           O  
ATOM    741  H1  HOH C 246      21.256  -0.324  20.089  1.00  0.00           H  
ATOM    742  H2  HOH C 246      21.892   1.048  20.033  1.00  0.00           H  
ATOM    743  O   HOH C 247       4.751  13.918   3.524  1.00  0.00           O  
ATOM    744  H1  HOH C 247       3.888  13.547   3.341  1.00  0.00           H  
ATOM    745  H2  HOH C 247       5.285  13.167   3.782  1.00  0.00           H  
ATOM    746  O   HOH C 248      21.605  12.130  13.801  1.00  0.00           O  
ATOM    747  H1  HOH C 248      22.481  12.194  13.422  1.00  0.00           H  
ATOM    748  H2  HOH C 248      21.561  11.243  14.157  1.00  0.00           H  
ATOM    749  O   HOH C 249       0.078  18.359  10.771  1.00  0.00           O  
ATOM    750  H1  HOH C 249       0.893  18.575  11.223  1.00  0.00           H  
ATOM    751  H2  HOH C 249       0.276  18.488   9.843  1.00  0.00           H  
ATOM    752  O   HOH C 250      10.267  13.603  17.856  1.00  0.06           O  
ATOM    753  H1  HOH C 250       9.815  14.252  17.317  1.00  0.62           H  
ATOM    754  H2  HOH C 250      10.291  13.991  18.730  1.00  1.04           H  
ATOM    755  O   HOH C 251       9.348   5.049  11.520  1.00  0.02           O  
ATOM    756  H1  HOH C 251       8.412   4.894  11.646  1.00  1.20           H  
ATOM    757  H2  HOH C 251       9.674   4.238  11.129  1.00  0.32           H  
ATOM    758  O   HOH C 252       4.771   3.410   2.443  1.00  0.00           O  
ATOM    759  H1  HOH C 252       4.478   4.221   2.027  1.00  0.00           H  
ATOM    760  H2  HOH C 252       5.704   3.356   2.235  1.00  0.00           H  
ATOM    761  O   HOH C 253       4.679  12.253   7.620  1.00  0.13           O  
ATOM    762  H1  HOH C 253       3.972  11.829   8.106  1.00  0.23           H  
ATOM    763  H2  HOH C 253       4.258  12.989   7.176  1.00  0.23           H  
ATOM    764  O   HOH C 254      10.343   8.639  15.167  1.00  0.19           O  
ATOM    765  H1  HOH C 254       9.511   8.353  14.792  1.00  3.34           H  
ATOM    766  H2  HOH C 254      10.133   9.455  15.622  1.00  3.27           H  
ATOM    767  O   HOH C 255       1.104   5.313  15.871  1.00  0.00           O  
ATOM    768  H1  HOH C 255       1.099   4.936  16.751  1.00  0.00           H  
ATOM    769  H2  HOH C 255       1.209   4.561  15.289  1.00  0.00           H  
ATOM    770  O   HOH C 256       8.560   5.269   7.066  1.00  0.04           O  
ATOM    771  H1  HOH C 256       9.021   5.916   6.531  1.00  0.55           H  
ATOM    772  H2  HOH C 256       9.250   4.841   7.572  1.00  0.75           H  
ATOM    773  O   HOH C 257       2.107   3.082  14.684  1.00  0.00           O  
ATOM    774  H1  HOH C 257       2.237   2.557  13.894  1.00  0.00           H  
ATOM    775  H2  HOH C 257       2.979   3.146  15.075  1.00  0.00           H  
ATOM    776  O   HOH C 258       8.575   9.114   8.688  1.00  0.78           O  
ATOM    777  H1  HOH C 258       7.767   8.850   9.128  1.00  9.40           H  
ATOM    778  H2  HOH C 258       9.251   8.555   9.072  1.00  8.94           H  
ATOM    779  O   HOH C 259       6.275  18.768  10.558  1.00  0.02           O  
ATOM    780  H1  HOH C 259       7.201  18.893  10.764  1.00  0.84           H  
ATOM    781  H2  HOH C 259       6.242  18.752   9.601  1.00  0.45           H  
ATOM    782  O   HOH C 260      19.163   0.793  14.082  1.00  0.00           O  
ATOM    783  H1  HOH C 260      19.886   0.906  14.699  1.00  0.00           H  
ATOM    784  H2  HOH C 260      18.784  -0.056  14.310  1.00  0.00           H  
ATOM    785  O   HOH C 261       4.866   5.392  13.859  1.00  0.07           O  
ATOM    786  H1  HOH C 261       5.309   6.200  13.601  1.00  0.36           H  
ATOM    787  H2  HOH C 261       4.016   5.679  14.192  1.00  0.06           H  
ATOM    788  O   HOH C 262      12.893  20.261   8.767  1.00  0.01           O  
ATOM    789  H1  HOH C 262      13.012  19.453   9.267  1.00  0.78           H  
ATOM    790  H2  HOH C 262      13.156  20.032   7.875  1.00  0.39           H  
ATOM    791  O   HOH C 263      15.127  11.875  19.111  1.00  0.02           O  
ATOM    792  H1  HOH C 263      14.392  11.924  18.500  1.00  0.78           H  
ATOM    793  H2  HOH C 263      15.855  11.544  18.585  1.00  0.68           H  
ATOM    794  O   HOH C 264      13.035   9.646   3.386  1.00  0.05           O  
ATOM    795  H1  HOH C 264      12.334   9.863   2.771  1.00  0.19           H  
ATOM    796  H2  HOH C 264      13.115   8.694   3.333  1.00  0.36           H  
ATOM    797  O   HOH C 265      10.691   5.321  13.793  1.00  0.04           O  
ATOM    798  H1  HOH C 265      10.393   5.464  12.895  1.00  5.61           H  
ATOM    799  H2  HOH C 265       9.913   5.012  14.258  1.00  0.39           H  
ATOM    800  O   HOH C 266      20.173  20.573   3.592  1.00  0.00           O  
ATOM    801  H1  HOH C 266      19.407  20.877   4.079  1.00  0.00           H  
ATOM    802  H2  HOH C 266      20.693  21.363   3.446  1.00  0.00           H  
ATOM    803  O   HOH C 267      10.809  15.541  10.972  1.00  0.24           O  
ATOM    804  H1  HOH C 267      10.956  14.599  11.048  1.00 32.53           H  
ATOM    805  H2  HOH C 267      10.269  15.762  11.732  1.00 34.35           H  
ATOM    806  O   HOH C 268      10.161   2.766  15.495  1.00  0.03           O  
ATOM    807  H1  HOH C 268      10.650   2.889  16.309  1.00  0.03           H  
ATOM    808  H2  HOH C 268       9.703   1.933  15.613  1.00  0.68           H  
ATOM    809  O   HOH C 269      20.622  13.272  16.432  1.00  0.00           O  
ATOM    810  H1  HOH C 269      20.910  13.165  15.526  1.00  0.00           H  
ATOM    811  H2  HOH C 269      19.779  13.722  16.365  1.00  0.00           H  
ATOM    812  O   HOH C 270       4.794   0.598  12.776  1.00  0.00           O  
ATOM    813  H1  HOH C 270       4.538  -0.075  12.145  1.00  0.00           H  
ATOM    814  H2  HOH C 270       4.017   1.149  12.868  1.00  0.00           H  
ATOM    815  O   HOH C 271       3.775  14.589  10.398  1.00  0.05           O  
ATOM    816  H1  HOH C 271       3.826  15.493  10.709  1.00  0.78           H  
ATOM    817  H2  HOH C 271       4.688  14.318  10.298  1.00  0.13           H  
ATOM    818  O   HOH C 272       3.540   1.728   4.362  1.00  0.00           O  
ATOM    819  H1  HOH C 272       2.725   1.759   3.860  1.00  0.00           H  
ATOM    820  H2  HOH C 272       3.995   2.538   4.132  1.00  0.00           H  
ATOM    821  O   HOH C 273       0.910  21.863   8.747  1.00  0.00           O  
ATOM    822  H1  HOH C 273       1.742  22.334   8.701  1.00  0.00           H  
ATOM    823  H2  HOH C 273       1.138  20.952   8.561  1.00  0.00           H  
ATOM    824  O   HOH C 274      18.944   2.994  19.222  1.00  0.00           O  
ATOM    825  H1  HOH C 274      18.823   3.663  19.896  1.00  0.00           H  
ATOM    826  H2  HOH C 274      18.115   2.981  18.745  1.00  0.00           H  
ATOM    827  O   HOH C 275      22.642  12.373   1.083  1.00  0.00           O  
ATOM    828  H1  HOH C 275      22.163  12.286   0.259  1.00  0.00           H  
ATOM    829  H2  HOH C 275      22.113  11.893   1.720  1.00  0.00           H  
ATOM    830  O   HOH C 276      18.885   5.128   9.349  1.00  0.00           O  
ATOM    831  H1  HOH C 276      19.555   5.151   8.666  1.00  0.00           H  
ATOM    832  H2  HOH C 276      19.323   4.730  10.101  1.00  0.00           H  
ATOM    833  O   HOH C 277       7.147  20.674  18.473  1.00  0.00           O  
ATOM    834  H1  HOH C 277       7.435  21.512  18.838  1.00  0.00           H  
ATOM    835  H2  HOH C 277       6.434  20.395  19.047  1.00  0.00           H  
ATOM    836  O   HOH C 278      18.495   2.300   2.448  1.00  0.00           O  
ATOM    837  H1  HOH C 278      17.904   1.585   2.684  1.00  0.00           H  
ATOM    838  H2  HOH C 278      17.972   2.869   1.884  1.00  0.00           H  
ATOM    839  O   HOH C 279       5.662   9.193   4.714  1.00  0.02           O  
ATOM    840  H1  HOH C 279       6.147   9.329   5.528  1.00  0.36           H  
ATOM    841  H2  HOH C 279       5.706  10.037   4.264  1.00  0.10           H  
ATOM    842  O   HOH C 280       6.465  13.609  17.595  1.00  0.02           O  
ATOM    843  H1  HOH C 280       5.734  14.036  18.042  1.00  0.06           H  
ATOM    844  H2  HOH C 280       6.845  13.029  18.255  1.00  0.39           H  
ATOM    845  O   HOH C 281      20.266  17.836  12.315  1.00  0.00           O  
ATOM    846  H1  HOH C 281      20.938  18.064  11.672  1.00  0.00           H  
ATOM    847  H2  HOH C 281      19.512  18.376  12.075  1.00  0.00           H  
ATOM    848  O   HOH C 282      11.442   3.315   0.937  1.00  0.00           O  
ATOM    849  H1  HOH C 282      10.915   3.626   0.201  1.00  0.00           H  
ATOM    850  H2  HOH C 282      11.344   2.363   0.917  1.00  0.00           H  
ATOM    851  O   HOH C 283      19.351  19.943  15.022  1.00  0.00           O  
ATOM    852  H1  HOH C 283      18.494  19.522  15.082  1.00  0.00           H  
ATOM    853  H2  HOH C 283      19.973  19.260  15.273  1.00  0.00           H  
ATOM    854  O   HOH C 284       8.283  15.330  16.337  1.00  0.03           O  
ATOM    855  H1  HOH C 284       7.635  16.034  16.320  1.00  0.45           H  
ATOM    856  H2  HOH C 284       7.796  14.563  16.639  1.00  0.32           H  
ATOM    857  O   HOH C 285      21.928   3.573  22.157  1.00  0.00           O  
ATOM    858  H1  HOH C 285      21.326   2.843  22.302  1.00  0.00           H  
ATOM    859  H2  HOH C 285      21.863   3.754  21.219  1.00  0.00           H  
ATOM    860  O   HOH C 286       5.338  19.891  20.606  1.00  0.00           O  
ATOM    861  H1  HOH C 286       4.383  19.847  20.654  1.00  0.00           H  
ATOM    862  H2  HOH C 286       5.621  19.963  21.518  1.00  0.00           H  
ATOM    863  O   HOH C 287      10.405  15.007  14.665  1.00  0.57           O  
ATOM    864  H1  HOH C 287       9.751  14.935  15.359  1.00  1.23           H  
ATOM    865  H2  HOH C 287      10.318  14.194  14.167  1.00 12.22           H  
ATOM    866  O   HOH C 288      11.874   9.583   9.413  1.00  1.05           O  
ATOM    867  H1  HOH C 288      12.652  10.116   9.251  1.00 20.45           H  
ATOM    868  H2  HOH C 288      11.688   9.166   8.572  1.00  4.54           H  
ATOM    869  O   HOH C 289      11.253   6.160   6.297  1.00  0.10           O  
ATOM    870  H1  HOH C 289      11.547   5.551   5.619  1.00  0.36           H  
ATOM    871  H2  HOH C 289      11.295   5.653   7.108  1.00  0.55           H  
ATOM    872  O   HOH C 290      21.201   9.359  14.518  1.00  0.00           O  
ATOM    873  H1  HOH C 290      20.434   8.853  14.251  1.00  0.00           H  
ATOM    874  H2  HOH C 290      21.067   9.525  15.451  1.00  0.00           H  
ATOM    875  O   HOH C 291      14.096  14.243  17.571  1.00  0.01           O  
ATOM    876  H1  HOH C 291      13.527  13.479  17.476  1.00  0.87           H  
ATOM    877  H2  HOH C 291      13.602  14.961  17.175  1.00  0.19           H  
ATOM    878  O   HOH C 292      20.135   4.503  12.288  1.00  0.00           O  
ATOM    879  H1  HOH C 292      19.863   4.516  13.206  1.00  0.00           H  
ATOM    880  H2  HOH C 292      21.056   4.766  12.307  1.00  0.00           H  
ATOM    881  O   HOH C 293      13.635  10.365   7.032  1.00  0.18           O  
ATOM    882  H1  HOH C 293      12.744  10.049   6.886  1.00  4.60           H  
ATOM    883  H2  HOH C 293      13.641  11.248   6.662  1.00  1.23           H  
ATOM    884  O   HOH C 294      16.800  11.338   8.506  1.00  0.06           O  
ATOM    885  H1  HOH C 294      17.651  11.755   8.638  1.00  0.19           H  
ATOM    886  H2  HOH C 294      16.267  11.642   9.240  1.00  0.78           H  
ATOM    887  O   HOH C 295       9.546  21.058   0.989  1.00  0.00           O  
ATOM    888  H1  HOH C 295       8.942  21.798   0.933  1.00  0.00           H  
ATOM    889  H2  HOH C 295       9.000  20.324   1.271  1.00  0.00           H  
ATOM    890  O   HOH C 296      10.998  18.511   6.566  1.00  0.03           O  
ATOM    891  H1  HOH C 296      11.531  17.819   6.957  1.00  0.19           H  
ATOM    892  H2  HOH C 296      10.293  18.044   6.115  1.00  0.65           H  
ATOM    893  O   HOH C 297      15.641  10.746   2.800  1.00  0.00           O  
ATOM    894  H1  HOH C 297      14.937  10.300   3.271  1.00  0.06           H  
ATOM    895  H2  HOH C 297      15.943  10.105   2.157  1.00  0.00           H  
ATOM    896  O   HOH C 298       3.901   8.237   7.238  1.00  0.06           O  
ATOM    897  H1  HOH C 298       4.189   8.677   6.438  1.00  0.32           H  
ATOM    898  H2  HOH C 298       4.710   8.059   7.719  1.00  0.36           H  
ATOM    899  O   HOH C 299      20.309   1.526   0.166  1.00  0.00           O  
ATOM    900  H1  HOH C 299      20.263   0.781  -0.434  1.00  0.00           H  
ATOM    901  H2  HOH C 299      19.412   1.637   0.480  1.00  0.00           H  
ATOM    902  O   HOH C 300       2.607   3.989  10.183  1.00  0.00           O  
ATOM    903  H1  HOH C 300       1.890   4.622  10.150  1.00  0.00           H  
ATOM    904  H2  HOH C 300       3.354   4.452   9.805  1.00  0.10           H  
ATOM    905  O   HOH C 301      19.980  16.643  20.977  1.00  0.00           O  
ATOM    906  H1  HOH C 301      19.326  17.022  20.389  1.00  0.00           H  
ATOM    907  H2  HOH C 301      19.802  15.703  20.960  1.00  0.00           H  
ATOM    908  O   HOH C 302       9.181  11.923   1.638  1.00  0.00           O  
ATOM    909  H1  HOH C 302       9.953  12.048   1.087  1.00  0.00           H  
ATOM    910  H2  HOH C 302       8.767  12.786   1.671  1.00  0.00           H  
ATOM    911  O   HOH C 303      14.107  14.621  21.653  1.00  0.00           O  
ATOM    912  H1  HOH C 303      13.178  14.540  21.439  1.00  0.00           H  
ATOM    913  H2  HOH C 303      14.122  15.091  22.487  1.00  0.00           H  
ATOM    914  O   HOH C 304      18.813  14.973   9.419  1.00  0.02           O  
ATOM    915  H1  HOH C 304      19.416  15.706   9.293  1.00  0.10           H  
ATOM    916  H2  HOH C 304      19.010  14.650  10.299  1.00  0.81           H  
ATOM    917  O   HOH C 305      14.076   0.422   7.878  1.00  0.00           O  
ATOM    918  H1  HOH C 305      15.029   0.377   7.957  1.00  0.00           H  
ATOM    919  H2  HOH C 305      13.756  -0.300   8.419  1.00  0.00           H  
ATOM    920  O   HOH C 306       9.317  11.534   7.570  1.00  0.28           O  
ATOM    921  H1  HOH C 306       9.275  10.608   7.808  1.00  1.85           H  
ATOM    922  H2  HOH C 306       8.987  11.566   6.672  1.00  3.24           H  
ATOM    923  O   HOH C 307      14.178  18.029   9.536  1.00  0.05           O  
ATOM    924  H1  HOH C 307      15.135  18.036   9.570  1.00  1.49           H  
ATOM    925  H2  HOH C 307      13.970  17.549   8.734  1.00  0.39           H  
ATOM    926  O   HOH C 308      21.293  19.153  18.366  1.00  0.00           O  
ATOM    927  H1  HOH C 308      21.523  18.924  19.266  1.00  0.00           H  
ATOM    928  H2  HOH C 308      21.785  18.533  17.827  1.00  0.00           H  
ATOM    929  O   HOH C 309       7.105   2.035   5.775  1.00  0.00           O  
ATOM    930  H1  HOH C 309       6.398   1.405   5.911  1.00  0.00           H  
ATOM    931  H2  HOH C 309       6.749   2.867   6.086  1.00  0.00           H  
ATOM    932  O   HOH C 310      20.745  16.463   8.161  1.00  0.00           O  
ATOM    933  H1  HOH C 310      20.411  16.401   7.265  1.00  0.00           H  
ATOM    934  H2  HOH C 310      21.649  16.758   8.060  1.00  0.00           H  
ATOM    935  O   HOH C 311      15.677  18.331   2.287  1.00  0.00           O  
ATOM    936  H1  HOH C 311      15.197  19.146   2.431  1.00  0.00           H  
ATOM    937  H2  HOH C 311      16.570  18.611   2.085  1.00  0.00           H  
ATOM    938  O   HOH C 312       6.319  10.463  19.947  1.00  0.00           O  
ATOM    939  H1  HOH C 312       6.419  10.661  20.878  1.00  0.00           H  
ATOM    940  H2  HOH C 312       7.211  10.305  19.638  1.00  0.10           H  
ATOM    941  O   HOH C 313      14.344   2.277  18.771  1.00  0.00           O  
ATOM    942  H1  HOH C 313      15.224   2.597  18.571  1.00  0.00           H  
ATOM    943  H2  HOH C 313      14.489   1.449  19.230  1.00  0.00           H  
ATOM    944  O   HOH C 314      12.544   2.283  13.838  1.00  0.04           O  
ATOM    945  H1  HOH C 314      11.691   2.329  14.271  1.00  0.36           H  
ATOM    946  H2  HOH C 314      12.673   1.351  13.660  1.00  0.19           H  
ATOM    947  O   HOH C 315      14.300  16.052   1.805  1.00  0.00           O  
ATOM    948  H1  HOH C 315      14.769  16.879   1.696  1.00  0.00           H  
ATOM    949  H2  HOH C 315      14.528  15.761   2.688  1.00  0.00           H  
ATOM    950  O   HOH C 316       9.615   4.695  17.764  1.00  0.02           O  
ATOM    951  H1  HOH C 316      10.436   4.203  17.772  1.00  0.10           H  
ATOM    952  H2  HOH C 316       8.985   4.104  17.351  1.00  0.06           H  
ATOM    953  O   HOH C 317       2.991  11.667  10.622  1.00  0.04           O  
ATOM    954  H1  HOH C 317       3.051  11.229  11.471  1.00  0.36           H  
ATOM    955  H2  HOH C 317       3.028  12.601  10.830  1.00  0.03           H  
ATOM    956  O   HOH C 318      12.073   3.355  17.495  1.00  0.02           O  
ATOM    957  H1  HOH C 318      12.579   3.760  16.790  1.00  0.49           H  
ATOM    958  H2  HOH C 318      12.709   2.816  17.967  1.00  0.00           H  
ATOM    959  O   HOH C 319      15.538   3.608  14.081  1.00  0.03           O  
ATOM    960  H1  HOH C 319      15.776   4.262  13.424  1.00  0.49           H  
ATOM    961  H2  HOH C 319      14.821   4.010  14.572  1.00  0.39           H  
ATOM    962  O   HOH C 320       7.960  14.210   1.839  1.00  0.00           O  
ATOM    963  H1  HOH C 320       7.533  14.442   1.015  1.00  0.00           H  
ATOM    964  H2  HOH C 320       7.653  14.868   2.463  1.00  0.00           H  
ATOM    965  O   HOH C 321      14.784   8.822  19.386  1.00  0.01           O  
ATOM    966  H1  HOH C 321      14.806   9.717  19.723  1.00  0.00           H  
ATOM    967  H2  HOH C 321      14.487   8.913  18.481  1.00  0.13           H  
ATOM    968  O   HOH C 322       7.647   3.218  16.643  1.00  0.03           O  
ATOM    969  H1  HOH C 322       7.192   3.100  15.809  1.00  0.19           H  
ATOM    970  H2  HOH C 322       6.987   3.016  17.307  1.00  0.00           H  
ATOM    971  O   HOH C 323       7.279   6.722  17.465  1.00  0.07           O  
ATOM    972  H1  HOH C 323       6.565   6.159  17.763  1.00  0.06           H  
ATOM    973  H2  HOH C 323       8.045   6.416  17.951  1.00  0.36           H  
ATOM    974  O   HOH C 324       5.581   1.097   0.964  1.00  0.00           O  
ATOM    975  H1  HOH C 324       5.184   1.619   1.661  1.00  0.00           H  
ATOM    976  H2  HOH C 324       5.134   1.381   0.166  1.00  0.00           H  
ATOM    977  O   HOH C 325       9.969  12.450  20.620  1.00  0.01           O  
ATOM    978  H1  HOH C 325       9.874  11.526  20.388  1.00  0.06           H  
ATOM    979  H2  HOH C 325       9.070  12.764  20.723  1.00  0.00           H  
ATOM    980  O   HOH C 326       9.231   8.644   5.127  1.00  0.03           O  
ATOM    981  H1  HOH C 326       8.637   8.493   5.863  1.00  0.36           H  
ATOM    982  H2  HOH C 326       9.065   7.913   4.532  1.00  0.29           H  
ATOM    983  O   HOH C 327       9.976  12.232  14.004  1.00  0.55           O  
ATOM    984  H1  HOH C 327       9.269  11.941  13.427  1.00 21.55           H  
ATOM    985  H2  HOH C 327      10.759  12.207  13.454  1.00 12.70           H  
ATOM    986  O   HOH C 328      16.735   3.182  17.575  1.00  0.00           O  
ATOM    987  H1  HOH C 328      17.171   3.173  16.723  1.00  0.00           H  
ATOM    988  H2  HOH C 328      16.249   4.007  17.587  1.00  0.00           H  
ATOM    989  O   HOH C 329      16.184   6.257   9.572  1.00  0.07           O  
ATOM    990  H1  HOH C 329      17.060   5.872   9.547  1.00  0.42           H  
ATOM    991  H2  HOH C 329      16.325   7.186   9.388  1.00  0.26           H  
ATOM    992  O   HOH C 330      11.406   8.895   6.798  1.00  0.18           O  
ATOM    993  H1  HOH C 330      11.409   7.942   6.708  1.00  4.86           H  
ATOM    994  H2  HOH C 330      10.801   9.198   6.121  1.00  2.75           H  
ATOM    995  O   HOH C 331      16.809  17.044  10.140  1.00  0.01           O  
ATOM    996  H1  HOH C 331      16.758  16.088  10.112  1.00  0.55           H  
ATOM    997  H2  HOH C 331      17.407  17.273   9.429  1.00  0.84           H  
ATOM    998  O   HOH C 332      16.674   9.028   9.969  1.00  0.06           O  
ATOM    999  H1  HOH C 332      16.790   9.855   9.500  1.00  0.45           H  
ATOM   1000  H2  HOH C 332      17.249   9.101  10.731  1.00  0.65           H  
ATOM   1001  O   HOH C 333      11.619  19.659   3.001  1.00  0.00           O  
ATOM   1002  H1  HOH C 333      11.708  18.707   2.956  1.00  0.00           H  
ATOM   1003  H2  HOH C 333      10.775  19.801   3.431  1.00  0.00           H  
ATOM   1004  O   HOH C 334       9.262   9.799  19.109  1.00  0.02           O  
ATOM   1005  H1  HOH C 334       9.605   8.994  18.722  1.00  0.23           H  
ATOM   1006  H2  HOH C 334       9.100  10.375  18.362  1.00  0.49           H  
ATOM   1007  O   HOH C 335       8.701  17.679   5.764  1.00  0.02           O  
ATOM   1008  H1  HOH C 335       7.868  18.081   5.520  1.00  0.13           H  
ATOM   1009  H2  HOH C 335       8.965  17.183   4.989  1.00  0.26           H  
ATOM   1010  O   HOH C 336      11.376  13.248   8.261  1.00  0.50           O  
ATOM   1011  H1  HOH C 336      10.608  12.730   8.018  1.00 30.30           H  
ATOM   1012  H2  HOH C 336      11.509  13.058   9.190  1.00 28.35           H  
ATOM   1013  O   HOH C 337       1.395   7.998   9.934  1.00  0.00           O  
ATOM   1014  H1  HOH C 337       0.610   8.255   9.449  1.00  0.00           H  
ATOM   1015  H2  HOH C 337       1.488   7.062   9.761  1.00  0.00           H  
ATOM   1016  O   HOH C 338      18.656   4.758  21.382  1.00  0.00           O  
ATOM   1017  H1  HOH C 338      18.015   5.370  21.020  1.00  0.00           H  
ATOM   1018  H2  HOH C 338      18.718   4.995  22.307  1.00  0.00           H  
ATOM   1019  O   HOH C 339      21.348  18.065   3.357  1.00  0.00           O  
ATOM   1020  H1  HOH C 339      21.305  17.664   2.489  1.00  0.00           H  
ATOM   1021  H2  HOH C 339      20.927  18.917   3.248  1.00  0.00           H  
ATOM   1022  O   HOH C 340       1.843  11.565   5.088  1.00  0.00           O  
ATOM   1023  H1  HOH C 340       2.688  11.320   4.711  1.00  0.00           H  
ATOM   1024  H2  HOH C 340       2.003  12.412   5.505  1.00  0.00           H  
ATOM   1025  O   HOH C 341       6.035  13.299  10.016  1.00  0.14           O  
ATOM   1026  H1  HOH C 341       6.958  13.293   9.760  1.00  0.65           H  
ATOM   1027  H2  HOH C 341       5.581  12.886   9.282  1.00  0.45           H  
ATOM   1028  O   HOH C 342      14.204  20.533   2.463  1.00  0.00           O  
ATOM   1029  H1  HOH C 342      14.313  21.283   3.049  1.00  0.00           H  
ATOM   1030  H2  HOH C 342      13.294  20.264   2.585  1.00  0.00           H  
ATOM   1031  O   HOH C 343       5.072   5.435   9.820  1.00  0.11           O  
ATOM   1032  H1  HOH C 343       5.536   4.959  10.509  1.00  0.42           H  
ATOM   1033  H2  HOH C 343       5.484   5.144   9.007  1.00  0.42           H  
ATOM   1034  O   HOH C 344       3.515   9.643  15.590  1.00  0.01           O  
ATOM   1035  H1  HOH C 344       3.511  10.590  15.726  1.00  0.03           H  
ATOM   1036  H2  HOH C 344       3.522   9.273  16.472  1.00  0.32           H  
ATOM   1037  O   HOH C 345       2.191  19.290  12.109  1.00  0.00           O  
ATOM   1038  H1  HOH C 345       2.813  18.629  11.802  1.00  0.00           H  
ATOM   1039  H2  HOH C 345       2.687  20.109  12.099  1.00  0.00           H  
ATOM   1040  O   HOH C 346       1.870   1.146   1.788  1.00  0.00           O  
ATOM   1041  H1  HOH C 346       2.156   1.975   1.403  1.00  0.00           H  
ATOM   1042  H2  HOH C 346       1.958   0.510   1.078  1.00  0.00           H  
ATOM   1043  O   HOH C 347      20.761  10.196  11.054  1.00  0.00           O  
ATOM   1044  H1  HOH C 347      19.918  10.043  11.481  1.00  0.23           H  
ATOM   1045  H2  HOH C 347      21.244  10.749  11.667  1.00  0.00           H  
ATOM   1046  O   HOH C 348      11.928   0.127  10.563  1.00  0.00           O  
ATOM   1047  H1  HOH C 348      12.092  -0.541   9.898  1.00  0.00           H  
ATOM   1048  H2  HOH C 348      12.653   0.745  10.466  1.00  0.23           H  
ATOM   1049  O   HOH C 349      13.295   4.571  15.418  1.00  0.03           O  
ATOM   1050  H1  HOH C 349      12.907   5.360  15.039  1.00  0.16           H  
ATOM   1051  H2  HOH C 349      12.749   3.855  15.092  1.00  0.42           H  
ATOM   1052  O   HOH C 350      16.294  21.684   8.455  1.00  0.00           O  
ATOM   1053  H1  HOH C 350      16.468  20.760   8.274  1.00  0.00           H  
ATOM   1054  H2  HOH C 350      17.093  22.137   8.185  1.00  0.00           H  
ATOM   1055  O   HOH C 351      17.535  12.742   0.614  1.00  0.00           O  
ATOM   1056  H1  HOH C 351      17.827  12.163   1.318  1.00  0.00           H  
ATOM   1057  H2  HOH C 351      16.666  12.415   0.380  1.00  0.00           H  
ATOM   1058  O   HOH C 352       9.905  16.911   3.256  1.00  0.08           O  
ATOM   1059  H1  HOH C 352      10.578  16.824   2.581  1.00  0.00           H  
ATOM   1060  H2  HOH C 352       9.316  17.588   2.923  1.00  0.00           H  
ATOM   1061  O   HOH C 353      20.268  10.456  17.188  1.00  0.00           O  
ATOM   1062  H1  HOH C 353      20.024  11.283  16.774  1.00  0.00           H  
ATOM   1063  H2  HOH C 353      21.061  10.660  17.684  1.00  0.00           H  
ATOM   1064  O   HOH C 354      13.996  12.155  13.493  1.00  0.45           O  
ATOM   1065  H1  HOH C 354      13.637  12.659  12.763  1.00  7.45           H  
ATOM   1066  H2  HOH C 354      14.293  12.816  14.118  1.00 16.46           H  
ATOM   1067  O   HOH C 355      12.507  11.807  18.311  1.00  0.09           O  
ATOM   1068  H1  HOH C 355      12.440  11.362  19.155  1.00  0.65           H  
ATOM   1069  H2  HOH C 355      11.632  12.165  18.158  1.00  0.42           H  
ATOM   1070  O   HOH C 356      11.178  20.101  21.148  1.00  0.00           O  
ATOM   1071  H1  HOH C 356      11.990  19.629  21.332  1.00  0.00           H  
ATOM   1072  H2  HOH C 356      10.854  20.365  22.010  1.00  0.00           H  
ATOM   1073  O   HOH C 357       6.611  15.512  22.045  1.00  0.00           O  
ATOM   1074  H1  HOH C 357       5.968  15.960  22.594  1.00  0.00           H  
ATOM   1075  H2  HOH C 357       7.314  16.151  21.928  1.00  0.00           H  
ATOM   1076  O   HOH C 358       5.142   4.675   4.978  1.00  0.00           O  
ATOM   1077  H1  HOH C 358       4.878   3.991   4.363  1.00  0.00           H  
ATOM   1078  H2  HOH C 358       4.482   5.361   4.873  1.00  0.00           H  
ATOM   1079  O   HOH C 359      13.832  12.863   2.221  1.00  0.02           O  
ATOM   1080  H1  HOH C 359      12.891  12.849   2.048  1.00  0.03           H  
ATOM   1081  H2  HOH C 359      14.084  11.940   2.253  1.00  0.03           H  
ATOM   1082  O   HOH C 360      19.781   1.734   4.951  1.00  0.00           O  
ATOM   1083  H1  HOH C 360      19.348   1.684   4.099  1.00  0.00           H  
ATOM   1084  H2  HOH C 360      19.325   2.440   5.410  1.00  0.00           H  
ATOM   1085  O   HOH C 361      19.752  13.458  21.393  1.00  0.00           O  
ATOM   1086  H1  HOH C 361      19.106  13.048  21.969  1.00  0.00           H  
ATOM   1087  H2  HOH C 361      19.270  13.646  20.587  1.00  0.00           H  
ATOM   1088  O   HOH C 362       1.000   9.938  12.270  1.00  0.00           O  
ATOM   1089  H1  HOH C 362       0.468   9.341  12.795  1.00  0.00           H  
ATOM   1090  H2  HOH C 362       1.163   9.462  11.456  1.00  0.00           H  
ATOM   1091  O   HOH C 363      17.622  21.539  18.113  1.00  0.00           O  
ATOM   1092  H1  HOH C 363      17.464  20.605  17.974  1.00  0.00           H  
ATOM   1093  H2  HOH C 363      16.903  21.822  18.678  1.00  0.00           H  
ATOM   1094  O   HOH C 364      18.818  18.257   8.755  1.00  0.00           O  
ATOM   1095  H1  HOH C 364      18.722  18.654   7.889  1.00  0.00           H  
ATOM   1096  H2  HOH C 364      19.626  17.747   8.697  1.00  0.00           H  
ATOM   1097  O   HOH C 365       4.334  20.675  10.980  1.00  0.00           O  
ATOM   1098  H1  HOH C 365       5.113  20.122  11.038  1.00  0.00           H  
ATOM   1099  H2  HOH C 365       4.524  21.284  10.267  1.00  0.00           H  
ATOM   1100  O   HOH C 366      11.434   1.144   4.448  1.00  0.00           O  
ATOM   1101  H1  HOH C 366      12.130   0.624   4.851  1.00  0.00           H  
ATOM   1102  H2  HOH C 366      10.792   1.269   5.147  1.00  0.00           H  
ATOM   1103  O   HOH C 367      21.673  20.458   0.677  1.00  0.00           O  
ATOM   1104  H1  HOH C 367      21.459  20.953   1.467  1.00  0.00           H  
ATOM   1105  H2  HOH C 367      22.465  20.878   0.339  1.00  0.00           H  
ATOM   1106  O   HOH C 368      20.513   2.724  10.185  1.00  0.00           O  
ATOM   1107  H1  HOH C 368      19.827   2.639  10.847  1.00  0.00           H  
ATOM   1108  H2  HOH C 368      21.172   2.078  10.438  1.00  0.00           H  
ATOM   1109  O   HOH C 369      10.249  17.839  15.254  1.00  0.02           O  
ATOM   1110  H1  HOH C 369      10.054  16.955  14.945  1.00  0.26           H  
ATOM   1111  H2  HOH C 369      11.153  17.996  14.982  1.00  1.17           H  
ATOM   1112  O   HOH C 370      16.777   7.430   3.975  1.00  0.00           O  
ATOM   1113  H1  HOH C 370      16.277   7.745   4.728  1.00  0.10           H  
ATOM   1114  H2  HOH C 370      16.833   6.483   4.103  1.00  0.00           H  
TER    1115      HOH C 370
ENDMDL
MODEL        4
ATOM      1 Li    Li A   1      10.839   9.739  11.067  1.00  6.93          Li  
TER       2       Li A   1
ATOM      3 Cl    Cl B   1      11.510  12.610  11.282  1.00  3.53          Cl  
TER       4       Cl B   1
ATOM      5  O   HOH C   1      13.041  15.792  15.202  1.00  0.22           O  
ATOM      6  H1  HOH C   1      13.001  16.721  15.430  1.00  1.33           H  
ATOM      7  H2  HOH C   1      12.128  15.539  15.064  1.00  2.01           H  
ATOM      8  O   HOH C   2      11.279  14.489  22.097  1.00  0.00           O  
ATOM      9  H1  HOH C   2      10.609  14.907  22.637  1.00  0.00           H  
ATOM     10  H2  HOH C   2      10.810  13.805  21.618  1.00  0.00           H  
ATOM     11  O   HOH C   3      20.282  16.194   5.476  1.00  0.00           O  
ATOM     12  H1  HOH C   3      20.789  16.352   4.680  1.00  0.00           H  
ATOM     13  H2  HOH C   3      19.396  16.012   5.164  1.00  0.00           H  
ATOM     14  O   HOH C   4       8.042   9.300   0.671  1.00  0.00           O  
ATOM     15  H1  HOH C   4       8.216  10.138   1.099  1.00  0.00           H  
ATOM     16  H2  HOH C   4       7.088   9.218   0.682  1.00  0.00           H  
ATOM     17  O   HOH C   5       2.022   9.210   2.196  1.00  0.00           O  
ATOM     18  H1  HOH C   5       1.106   9.487   2.163  1.00  0.00           H  
ATOM     19  H2  HOH C   5       2.014   8.419   2.734  1.00  0.00           H  
ATOM     20  O   HOH C   6       6.538  17.744  19.481  1.00  0.00           O  
ATOM     21  H1  HOH C   6       6.047  18.320  20.068  1.00  0.00           H  
ATOM     22  H2  HOH C   6       7.437  18.069  19.525  1.00  0.00           H  
ATOM     23  O   HOH C   7       4.609  21.271   4.461  1.00  0.00           O  
ATOM     24  H1  HOH C   7       4.328  20.401   4.177  1.00  0.00           H  
ATOM     25  H2  HOH C   7       3.830  21.819   4.363  1.00  0.00           H  
ATOM     26  O   HOH C   8       7.901  19.207   2.498  1.00  0.00           O  
ATOM     27  H1  HOH C   8       7.228  19.345   1.830  1.00  0.00           H  
ATOM     28  H2  HOH C   8       7.581  19.685   3.263  1.00  0.00           H  
ATOM     29  O   HOH C   9      20.523  21.444   9.431  1.00  0.00           O  
ATOM     30  H1  HOH C   9      20.526  20.926  10.235  1.00  0.00           H  
ATOM     31  H2  HOH C   9      21.433  21.722   9.322  1.00  0.00           H  
ATOM     32  O   HOH C  10       7.102  14.951   6.072  1.00  0.09           O  
ATOM     33  H1  HOH C  10       7.309  14.037   5.878  1.00  0.19           H  
ATOM     34  H2  HOH C  10       7.742  15.206   6.737  1.00  0.52           H  
ATOM     35  O   HOH C  11      17.451   2.455   9.183  1.00  0.00           O  
ATOM     36  H1  HOH C  11      18.034   2.816   9.851  1.00  0.00           H  
ATOM     37  H2  HOH C  11      16.895   1.837   9.659  1.00  0.00           H  
ATOM     38  O   HOH C  12       2.912  11.843   2.374  1.00  0.00           O  
ATOM     39  H1  HOH C  12       2.297  12.436   1.943  1.00  0.00           H  
ATOM     40  H2  HOH C  12       2.607  10.967   2.136  1.00  0.00           H  
ATOM     41  O   HOH C  13       1.431  20.909   3.715  1.00  0.00           O  
ATOM     42  H1  HOH C  13       1.285  21.071   4.647  1.00  0.00           H  
ATOM     43  H2  HOH C  13       0.857  21.533   3.271  1.00  0.00           H  
ATOM     44  O   HOH C  14      13.727  22.053  16.619  1.00  0.00           O  
ATOM     45  H1  HOH C  14      12.961  21.508  16.800  1.00  0.00           H  
ATOM     46  H2  HOH C  14      14.351  21.828  17.310  1.00  0.00           H  
ATOM     47  O   HOH C  15      10.134   6.937  19.168  1.00  0.03           O  
ATOM     48  H1  HOH C  15      11.069   7.137  19.119  1.00  0.19           H  
ATOM     49  H2  HOH C  15      10.020   6.181  18.592  1.00  0.29           H  
ATOM     50  O   HOH C  16       5.346   1.042  15.460  1.00  0.00           O  
ATOM     51  H1  HOH C  16       5.093   0.871  14.552  1.00  0.00           H  
ATOM     52  H2  HOH C  16       5.265   1.991  15.556  1.00  0.00           H  
ATOM     53  O   HOH C  17      19.003  14.761  18.937  1.00  0.00           O  
ATOM     54  H1  HOH C  17      18.046  14.775  18.961  1.00  0.00           H  
ATOM     55  H2  HOH C  17      19.236  15.406  18.270  1.00  0.00           H  
ATOM     56  O   HOH C  18       6.900  16.142   3.470  1.00  0.00           O  
ATOM     57  H1  HOH C  18       6.046  16.575   3.476  1.00  0.00           H  
ATOM     58  H2  HOH C  18       6.983  15.761   4.344  1.00  0.16           H  
ATOM     59  O   HOH C  19      20.787  21.184  12.306  1.00  0.00           O  
ATOM     60  H1  HOH C  19      20.805  21.670  13.130  1.00  0.00           H  
ATOM     61  H2  HOH C  19      20.014  20.624  12.374  1.00  0.00           H  
ATOM     62  O   HOH C  20       1.468   5.665  21.589  1.00  0.00           O  
ATOM     63  H1  HOH C  20       0.759   5.139  21.958  1.00  0.00           H  
ATOM     64  H2  HOH C  20       1.128   6.560  21.592  1.00  0.00           H  
ATOM     65  O   HOH C  21      21.269  17.643  14.804  1.00  0.00           O  
ATOM     66  H1  HOH C  21      21.999  18.221  14.583  1.00  0.00           H  
ATOM     67  H2  HOH C  21      20.983  17.285  13.963  1.00  0.00           H  
ATOM     68  O   HOH C  22       8.814   2.375   3.291  1.00  0.00           O  
ATOM     69  H1  HOH C  22       9.595   1.822   3.265  1.00  0.00           H  
ATOM     70  H2  HOH C  22       8.254   1.968   3.952  1.00  0.00           H  
ATOM     71  O   HOH C  23       7.233  13.135  20.466  1.00  0.00           O  
ATOM     72  H1  HOH C  23       7.071  14.063  20.636  1.00  0.00           H  
ATOM     73  H2  HOH C  23       6.601  12.676  21.019  1.00  0.00           H  
ATOM     74  O   HOH C  24      18.817   0.052   7.525  1.00  0.00           O  
ATOM     75  H1  HOH C  24      19.280  -0.525   8.131  1.00  0.00           H  
ATOM     76  H2  HOH C  24      18.819   0.906   7.957  1.00  0.00           H  
ATOM     77  O   HOH C  25       5.885   8.304   9.538  1.00  0.08           O  
ATOM     78  H1  HOH C  25       5.172   8.713  10.028  1.00  0.97           H  
ATOM     79  H2  HOH C  25       5.732   7.364   9.630  1.00  0.62           H  
ATOM     80  O   HOH C  26       9.563   2.480  10.179  1.00  0.11           O  
ATOM     81  H1  HOH C  26       9.005   1.704  10.234  1.00  0.36           H  
ATOM     82  H2  HOH C  26      10.413   2.189  10.509  1.00  0.65           H  
ATOM     83  O   HOH C  27       5.043   4.755  18.325  1.00  0.00           O  
ATOM     84  H1  HOH C  27       4.214   4.338  18.558  1.00  0.00           H  
ATOM     85  H2  HOH C  27       5.256   5.305  19.079  1.00  0.00           H  
ATOM     86  O   HOH C  28      22.003  -0.011   5.823  1.00  0.00           O  
ATOM     87  H1  HOH C  28      22.476   0.605   6.382  1.00  0.00           H  
ATOM     88  H2  HOH C  28      21.148   0.397   5.686  1.00  0.00           H  
ATOM     89  O   HOH C  29      22.293  14.430  18.608  1.00  0.00           O  
ATOM     90  H1  HOH C  29      21.569  13.846  18.833  1.00  0.00           H  
ATOM     91  H2  HOH C  29      22.310  14.435  17.651  1.00  0.00           H  
ATOM     92  O   HOH C  30      13.415   3.103   6.188  1.00  0.02           O  
ATOM     93  H1  HOH C  30      12.989   3.832   6.638  1.00  0.32           H  
ATOM     94  H2  HOH C  30      13.161   2.329   6.690  1.00  0.06           H  
ATOM     95  O   HOH C  31       0.129  11.326  19.135  1.00  0.00           O  
ATOM     96  H1  HOH C  31       0.597  10.929  18.401  1.00  0.00           H  
ATOM     97  H2  HOH C  31       0.815  11.561  19.759  1.00  0.00           H  
ATOM     98  O   HOH C  32      13.169  20.002   5.714  1.00  0.02           O  
ATOM     99  H1  HOH C  32      12.315  19.578   5.793  1.00  0.16           H  
ATOM    100  H2  HOH C  32      13.709  19.368   5.241  1.00  0.19           H  
ATOM    101  O   HOH C  33      15.174   0.580  14.528  1.00  0.00           O  
ATOM    102  H1  HOH C  33      14.970   1.452  14.190  1.00  0.00           H  
ATOM    103  H2  HOH C  33      14.764   0.556  15.393  1.00  0.00           H  
ATOM    104  O   HOH C  34       1.610   4.302  18.377  1.00  0.00           O  
ATOM    105  H1  HOH C  34       0.797   3.804  18.459  1.00  0.00           H  
ATOM    106  H2  HOH C  34       2.119   4.059  19.151  1.00  0.00           H  
ATOM    107  O   HOH C  35      12.741   7.229  14.805  1.00  0.16           O  
ATOM    108  H1  HOH C  35      12.052   7.891  14.858  1.00  8.36           H  
ATOM    109  H2  HOH C  35      12.495   6.685  14.057  1.00  3.73           H  
ATOM    110  O   HOH C  36      20.560   5.777   1.048  1.00  0.00           O  
ATOM    111  H1  HOH C  36      20.893   4.981   0.634  1.00  0.00           H  
ATOM    112  H2  HOH C  36      20.827   5.701   1.964  1.00  0.00           H  
ATOM    113  O   HOH C  37       3.273  21.990  19.577  1.00  0.00           O  
ATOM    114  H1  HOH C  37       4.080  22.473  19.757  1.00  0.00           H  
ATOM    115  H2  HOH C  37       2.903  22.420  18.806  1.00  0.00           H  
ATOM    116  O   HOH C  38       9.908  19.260  12.676  1.00  0.04           O  
ATOM    117  H1  HOH C  38      10.643  18.648  12.647  1.00  1.07           H  
ATOM    118  H2  HOH C  38       9.406  18.997  13.448  1.00  0.65           H  
ATOM    119  O   HOH C  39       0.483   5.104  12.738  1.00  0.00           O  
ATOM    120  H1  HOH C  39       1.261   4.548  12.704  1.00  0.00           H  
ATOM    121  H2  HOH C  39       0.799   5.974  12.494  1.00  0.00           H  
ATOM    122  O   HOH C  40      18.705   5.800  15.996  1.00  0.00           O  
ATOM    123  H1  HOH C  40      17.923   5.463  16.433  1.00  0.00           H  
ATOM    124  H2  HOH C  40      18.982   5.089  15.419  1.00  0.00           H  
ATOM    125  O   HOH C  41      12.008  20.080  17.626  1.00  0.00           O  
ATOM    126  H1  HOH C  41      11.712  20.648  18.337  1.00  0.00           H  
ATOM    127  H2  HOH C  41      11.217  19.899  17.118  1.00  0.13           H  
ATOM    128  O   HOH C  42      20.912   8.111   8.835  1.00  0.00           O  
ATOM    129  H1  HOH C  42      20.437   8.276   8.021  1.00  0.00           H  
ATOM    130  H2  HOH C  42      20.391   8.548   9.509  1.00  0.00           H  
ATOM    131  O   HOH C  43       5.142   9.557   0.991  1.00  0.00           O  
ATOM    132  H1  HOH C  43       4.980   9.718   1.921  1.00  0.00           H  
ATOM    133  H2  HOH C  43       4.383   9.053   0.699  1.00  0.00           H  
ATOM    134  O   HOH C  44      17.531  15.997   4.617  1.00  0.00           O  
ATOM    135  H1  HOH C  44      17.062  15.196   4.854  1.00  0.29           H  
ATOM    136  H2  HOH C  44      17.486  16.026   3.661  1.00  0.00           H  
ATOM    137  O   HOH C  45      12.814   6.939  19.527  1.00  0.04           O  
ATOM    138  H1  HOH C  45      13.563   7.529  19.439  1.00  0.52           H  
ATOM    139  H2  HOH C  45      13.119   6.252  20.119  1.00  0.00           H  
ATOM    140  O   HOH C  46      22.112  11.720   8.871  1.00  0.00           O  
ATOM    141  H1  HOH C  46      22.961  11.278   8.880  1.00  0.00           H  
ATOM    142  H2  HOH C  46      21.558  11.187   9.441  1.00  0.00           H  
ATOM    143  O   HOH C  47      21.423   2.877  18.680  1.00  0.00           O  
ATOM    144  H1  HOH C  47      21.570   2.719  17.747  1.00  0.00           H  
ATOM    145  H2  HOH C  47      20.473   2.828  18.784  1.00  0.00           H  
ATOM    146  O   HOH C  48       9.031  18.934  19.914  1.00  0.00           O  
ATOM    147  H1  HOH C  48       8.605  19.584  19.355  1.00  0.00           H  
ATOM    148  H2  HOH C  48       9.866  19.335  20.155  1.00  0.00           H  
ATOM    149  O   HOH C  49      16.825   6.890  20.199  1.00  0.00           O  
ATOM    150  H1  HOH C  49      16.666   7.817  20.378  1.00  0.00           H  
ATOM    151  H2  HOH C  49      15.955   6.491  20.211  1.00  0.00           H  
ATOM    152  O   HOH C  50       5.143  20.864  16.482  1.00  0.00           O  
ATOM    153  H1  HOH C  50       5.920  20.804  17.038  1.00  0.00           H  
ATOM    154  H2  HOH C  50       5.176  21.748  16.117  1.00  0.00           H  
ATOM    155  O   HOH C  51      14.990  21.807  19.620  1.00  0.00           O  
ATOM    156  H1  HOH C  51      14.044  21.677  19.677  1.00  0.00           H  
ATOM    157  H2  HOH C  51      15.311  21.628  20.504  1.00  0.00           H  
ATOM    158  O   HOH C  52       2.537   5.488   1.761  1.00  0.00           O  
ATOM    159  H1  HOH C  52       2.318   5.478   0.829  1.00  0.00           H  
ATOM    160  H2  HOH C  52       1.862   4.948   2.171  1.00  0.00           H  
ATOM    161  O   HOH C  53      18.352   4.404   5.680  1.00  0.00           O  
ATOM    162  H1  HOH C  53      17.844   4.487   4.874  1.00  0.00           H  
ATOM    163  H2  HOH C  53      17.699   4.236   6.360  1.00  0.00           H  
ATOM    164  O   HOH C  54       2.247   8.341  17.874  1.00  0.00           O  
ATOM    165  H1  HOH C  54       2.912   8.477  18.548  1.00  0.00           H  
ATOM    166  H2  HOH C  54       2.161   7.390  17.810  1.00  0.00           H  
ATOM    167  O   HOH C  55      13.704   6.414  -0.114  1.00  0.00           O  
ATOM    168  H1  HOH C  55      14.444   6.981   0.103  1.00  0.00           H  
ATOM    169  H2  HOH C  55      12.934   6.904   0.175  1.00  0.00           H  
ATOM    170  O   HOH C  56       9.734   1.750   6.497  1.00  0.02           O  
ATOM    171  H1  HOH C  56       9.501   0.933   6.937  1.00  0.00           H  
ATOM    172  H2  HOH C  56       8.937   2.279   6.534  1.00  0.06           H  
ATOM    173  O   HOH C  57       2.224  10.381   8.405  1.00  0.04           O  
ATOM    174  H1  HOH C  57       2.502  10.706   9.261  1.00  0.06           H  
ATOM    175  H2  HOH C  57       2.827   9.663   8.213  1.00  0.19           H  
ATOM    176  O   HOH C  58       1.445   6.883   7.062  1.00  0.00           O  
ATOM    177  H1  HOH C  58       1.150   7.760   6.817  1.00  0.00           H  
ATOM    178  H2  HOH C  58       2.373   6.991   7.269  1.00  0.00           H  
ATOM    179  O   HOH C  59      11.457   0.803   1.567  1.00  0.00           O  
ATOM    180  H1  HOH C  59      10.976  -0.001   1.367  1.00  0.00           H  
ATOM    181  H2  HOH C  59      11.640   0.745   2.505  1.00  0.00           H  
ATOM    182  O   HOH C  60       2.582  20.118  16.419  1.00  0.00           O  
ATOM    183  H1  HOH C  60       2.384  20.966  16.818  1.00  0.00           H  
ATOM    184  H2  HOH C  60       3.538  20.082  16.395  1.00  0.00           H  
ATOM    185  O   HOH C  61      12.668  18.630  14.110  1.00  0.08           O  
ATOM    186  H1  HOH C  61      13.521  19.054  14.199  1.00  1.00           H  
ATOM    187  H2  HOH C  61      12.671  18.268  13.224  1.00  7.39           H  
ATOM    188  O   HOH C  62      15.159  16.250  13.050  1.00  0.17           O  
ATOM    189  H1  HOH C  62      14.309  16.456  13.439  1.00  0.75           H  
ATOM    190  H2  HOH C  62      14.947  15.771  12.249  1.00  0.87           H  
ATOM    191  O   HOH C  63      12.084  16.359   8.530  1.00  0.57           O  
ATOM    192  H1  HOH C  63      12.599  15.643   8.157  1.00  0.87           H  
ATOM    193  H2  HOH C  63      11.783  16.023   9.375  1.00  7.65           H  
ATOM    194  O   HOH C  64      13.467   6.505   3.727  1.00  0.02           O  
ATOM    195  H1  HOH C  64      13.388   6.677   4.666  1.00  0.26           H  
ATOM    196  H2  HOH C  64      13.600   5.559   3.667  1.00  0.16           H  
ATOM    197  O   HOH C  65      18.463  11.624   2.903  1.00  0.00           O  
ATOM    198  H1  HOH C  65      18.825  11.870   3.754  1.00  0.00           H  
ATOM    199  H2  HOH C  65      17.525  11.524   3.062  1.00  0.00           H  
ATOM    200  O   HOH C  66       8.101   7.777  13.648  1.00  0.32           O  
ATOM    201  H1  HOH C  66       7.957   6.840  13.784  1.00  1.68           H  
ATOM    202  H2  HOH C  66       7.230   8.167  13.725  1.00  2.01           H  
ATOM    203  O   HOH C  67       0.012   2.231  16.143  1.00  0.00           O  
ATOM    204  H1  HOH C  67       0.845   2.615  15.869  1.00  0.00           H  
ATOM    205  H2  HOH C  67      -0.296   1.754  15.372  1.00  0.00           H  
ATOM    206  O   HOH C  68       2.798  18.538   3.836  1.00  0.00           O  
ATOM    207  H1  HOH C  68       2.269  19.239   3.456  1.00  0.00           H  
ATOM    208  H2  HOH C  68       2.213  18.104   4.456  1.00  0.00           H  
ATOM    209  O   HOH C  69      15.491   5.504  16.706  1.00  0.03           O  
ATOM    210  H1  HOH C  69      15.344   6.095  17.444  1.00  0.23           H  
ATOM    211  H2  HOH C  69      14.637   5.434  16.280  1.00  0.13           H  
ATOM    212  O   HOH C  70       2.658  14.229  18.146  1.00  0.00           O  
ATOM    213  H1  HOH C  70       1.776  14.385  18.482  1.00  0.00           H  
ATOM    214  H2  HOH C  70       3.213  14.834  18.637  1.00  0.00           H  
ATOM    215  O   HOH C  71       7.214  20.210   5.015  1.00  0.00           O  
ATOM    216  H1  HOH C  71       6.332  19.846   5.091  1.00  0.00           H  
ATOM    217  H2  HOH C  71       7.125  21.119   5.303  1.00  0.00           H  
ATOM    218  O   HOH C  72      12.042  22.195  19.434  1.00  0.00           O  
ATOM    219  H1  HOH C  72      11.851  21.502  20.067  1.00  0.00           H  
ATOM    220  H2  HOH C  72      12.337  22.933  19.968  1.00  0.00           H  
ATOM    221  O   HOH C  73       8.844   9.689  11.598  1.00  0.49           O  
ATOM    222  H1  HOH C  73       8.750   8.746  11.733  1.00  5.02           H  
ATOM    223  H2  HOH C  73       8.273  10.084  12.256  1.00  7.87           H  
ATOM    224  O   HOH C  74      21.746   9.889   1.952  1.00  0.00           O  
ATOM    225  H1  HOH C  74      21.577   9.923   1.010  1.00  0.00           H  
ATOM    226  H2  HOH C  74      20.909   9.627   2.336  1.00  0.00           H  
ATOM    227  O   HOH C  75       9.517  11.059  16.247  1.00  0.13           O  
ATOM    228  H1  HOH C  75       9.912  11.606  16.926  1.00  0.13           H  
ATOM    229  H2  HOH C  75       9.532  11.605  15.461  1.00  1.56           H  
ATOM    230  O   HOH C  76       6.448   4.281  11.827  1.00  0.08           O  
ATOM    231  H1  HOH C  76       5.903   4.559  12.564  1.00  0.49           H  
ATOM    232  H2  HOH C  76       6.884   3.487  12.138  1.00  0.52           H  
ATOM    233  O   HOH C  77      19.726  17.198   1.357  1.00  0.00           O  
ATOM    234  H1  HOH C  77      19.003  16.627   1.614  1.00  0.00           H  
ATOM    235  H2  HOH C  77      19.935  16.934   0.461  1.00  0.00           H  
ATOM    236  O   HOH C  78       9.300  21.994   7.980  1.00  0.00           O  
ATOM    237  H1  HOH C  78       8.847  21.150   7.984  1.00  0.00           H  
ATOM    238  H2  HOH C  78      10.230  21.767   7.997  1.00  0.00           H  
ATOM    239  O   HOH C  79      16.545   3.317   0.663  1.00  0.00           O  
ATOM    240  H1  HOH C  79      17.054   3.398  -0.143  1.00  0.00           H  
ATOM    241  H2  HOH C  79      15.633   3.325   0.373  1.00  0.00           H  
ATOM    242  O   HOH C  80      16.114  13.214   5.823  1.00  0.04           O  
ATOM    243  H1  HOH C  80      16.202  12.331   5.466  1.00  0.68           H  
ATOM    244  H2  HOH C  80      16.949  13.382   6.260  1.00  0.58           H  
ATOM    245  O   HOH C  81      11.901   9.224  12.579  1.00  1.16           O  
ATOM    246  H1  HOH C  81      12.812   8.936  12.526  1.00  4.76           H  
ATOM    247  H2  HOH C  81      11.708   9.236  13.516  1.00  8.39           H  
ATOM    248  O   HOH C  82      18.405   9.550  12.138  1.00  0.13           O  
ATOM    249  H1  HOH C  82      17.825  10.266  12.395  1.00  0.32           H  
ATOM    250  H2  HOH C  82      18.503   9.023  12.931  1.00  0.49           H  
ATOM    251  O   HOH C  83      21.138   5.349   3.694  1.00  0.00           O  
ATOM    252  H1  HOH C  83      22.077   5.313   3.877  1.00  0.00           H  
ATOM    253  H2  HOH C  83      20.783   4.563   4.110  1.00  0.00           H  
ATOM    254  O   HOH C  84      17.398  10.411  18.289  1.00  0.01           O  
ATOM    255  H1  HOH C  84      18.314  10.630  18.121  1.00  0.00           H  
ATOM    256  H2  HOH C  84      17.378  10.150  19.209  1.00  0.00           H  
ATOM    257  O   HOH C  85      16.517   9.717  15.981  1.00  0.14           O  
ATOM    258  H1  HOH C  85      15.795   9.129  16.205  1.00  0.42           H  
ATOM    259  H2  HOH C  85      16.927   9.924  16.821  1.00  0.55           H  
ATOM    260  O   HOH C  86      14.184  22.280   4.564  1.00  0.00           O  
ATOM    261  H1  HOH C  86      14.717  22.647   5.269  1.00  0.00           H  
ATOM    262  H2  HOH C  86      13.674  21.587   4.984  1.00  0.00           H  
ATOM    263  O   HOH C  87      14.707  14.710   3.954  1.00  0.01           O  
ATOM    264  H1  HOH C  87      14.411  14.022   3.359  1.00  0.26           H  
ATOM    265  H2  HOH C  87      15.146  14.241   4.664  1.00  1.04           H  
ATOM    266  O   HOH C  88      21.086  13.583   7.317  1.00  0.00           O  
ATOM    267  H1  HOH C  88      21.671  14.327   7.458  1.00  0.00           H  
ATOM    268  H2  HOH C  88      21.431  12.896   7.888  1.00  0.00           H  
ATOM    269  O   HOH C  89       5.712   6.373  20.639  1.00  0.00           O  
ATOM    270  H1  HOH C  89       5.364   7.175  20.251  1.00  0.00           H  
ATOM    271  H2  HOH C  89       6.594   6.609  20.928  1.00  0.00           H  
ATOM    272  O   HOH C  90      14.609   5.422   7.116  1.00  0.05           O  
ATOM    273  H1  HOH C  90      15.251   4.769   6.838  1.00  0.23           H  
ATOM    274  H2  HOH C  90      14.833   5.605   8.029  1.00  0.39           H  
ATOM    275  O   HOH C  91       3.158  14.329   0.051  1.00  0.00           O  
ATOM    276  H1  HOH C  91       3.136  14.930   0.795  1.00  0.00           H  
ATOM    277  H2  HOH C  91       2.717  14.803  -0.654  1.00  0.00           H  
ATOM    278  O   HOH C  92       4.712   3.533  15.774  1.00  0.00           O  
ATOM    279  H1  HOH C  92       4.841   4.103  15.015  1.00  0.39           H  
ATOM    280  H2  HOH C  92       4.878   4.097  16.529  1.00  0.00           H  
ATOM    281  O   HOH C  93      17.781  12.072  14.962  1.00  0.04           O  
ATOM    282  H1  HOH C  93      17.650  11.185  15.296  1.00  0.65           H  
ATOM    283  H2  HOH C  93      16.975  12.536  15.191  1.00  0.45           H  
ATOM    284  O   HOH C  94      13.801   8.886  16.646  1.00  0.08           O  
ATOM    285  H1  HOH C  94      12.978   9.291  16.921  1.00  0.75           H  
ATOM    286  H2  HOH C  94      13.540   8.224  16.006  1.00  0.10           H  
ATOM    287  O   HOH C  95      21.981  13.587   4.805  1.00  0.00           O  
ATOM    288  H1  HOH C  95      21.677  13.689   5.707  1.00  0.00           H  
ATOM    289  H2  HOH C  95      22.322  12.693   4.766  1.00  0.00           H  
ATOM    290  O   HOH C  96       2.596   1.696   8.463  1.00  0.00           O  
ATOM    291  H1  HOH C  96       2.902   2.509   8.865  1.00  0.00           H  
ATOM    292  H2  HOH C  96       1.693   1.881   8.204  1.00  0.00           H  
ATOM    293  O   HOH C  97      15.571   5.613  12.074  1.00  0.09           O  
ATOM    294  H1  HOH C  97      15.832   5.654  11.154  1.00  0.36           H  
ATOM    295  H2  HOH C  97      14.792   6.166  12.128  1.00  0.97           H  
ATOM    296  O   HOH C  98       8.846  11.327   4.904  1.00  0.02           O  
ATOM    297  H1  HOH C  98       9.522  11.553   4.266  1.00  0.58           H  
ATOM    298  H2  HOH C  98       8.874  10.372   4.955  1.00  0.71           H  
ATOM    299  O   HOH C  99      14.897   9.638  13.400  1.00  0.34           O  
ATOM    300  H1  HOH C  99      14.460  10.485  13.316  1.00  2.01           H  
ATOM    301  H2  HOH C  99      15.280   9.652  14.277  1.00  0.55           H  
ATOM    302  O   HOH C 100       7.591   2.401  19.637  1.00  0.00           O  
ATOM    303  H1  HOH C 100       7.830   2.947  20.386  1.00  0.00           H  
ATOM    304  H2  HOH C 100       8.425   2.067  19.308  1.00  0.00           H  
ATOM    305  O   HOH C 101       3.552   6.719   3.922  1.00  0.00           O  
ATOM    306  H1  HOH C 101       2.794   6.559   3.360  1.00  0.00           H  
ATOM    307  H2  HOH C 101       3.819   7.615   3.716  1.00  0.00           H  
ATOM    308  O   HOH C 102       9.792   1.256  18.548  1.00  0.00           O  
ATOM    309  H1  HOH C 102      10.581   0.732  18.688  1.00  0.00           H  
ATOM    310  H2  HOH C 102       9.545   1.079  17.641  1.00  0.00           H  
ATOM    311  O   HOH C 103       8.054  19.542   7.984  1.00  0.05           O  
ATOM    312  H1  HOH C 103       8.246  18.992   7.224  1.00  0.52           H  
ATOM    313  H2  HOH C 103       8.677  19.254   8.651  1.00  1.00           H  
ATOM    314  O   HOH C 104      11.747  17.212   1.224  1.00  0.00           O  
ATOM    315  H1  HOH C 104      12.288  17.910   0.854  1.00  0.00           H  
ATOM    316  H2  HOH C 104      12.374  16.543   1.499  1.00  0.00           H  
ATOM    317  O   HOH C 105      10.111  19.194   9.873  1.00  0.05           O  
ATOM    318  H1  HOH C 105      10.011  19.391  10.804  1.00  0.55           H  
ATOM    319  H2  HOH C 105      10.879  18.625   9.828  1.00  0.62           H  
ATOM    320  O   HOH C 106       1.279  16.497   5.502  1.00  0.00           O  
ATOM    321  H1  HOH C 106       1.318  16.272   4.572  1.00  0.00           H  
ATOM    322  H2  HOH C 106       0.761  17.302   5.533  1.00  0.00           H  
ATOM    323  O   HOH C 107      18.372  13.890   7.010  1.00  0.04           O  
ATOM    324  H1  HOH C 107      18.486  14.044   7.948  1.00  1.10           H  
ATOM    325  H2  HOH C 107      19.263  13.866   6.661  1.00  0.55           H  
ATOM    326  O   HOH C 108      13.977   3.897  -0.051  1.00  0.00           O  
ATOM    327  H1  HOH C 108      13.200   3.819   0.503  1.00  0.00           H  
ATOM    328  H2  HOH C 108      14.084   4.839  -0.183  1.00  0.00           H  
ATOM    329  O   HOH C 109       1.322   0.224  17.389  1.00  0.00           O  
ATOM    330  H1  HOH C 109       0.883   1.017  17.082  1.00  0.00           H  
ATOM    331  H2  HOH C 109       0.689  -0.188  17.977  1.00  0.00           H  
ATOM    332  O   HOH C 110       7.063   6.879   4.790  1.00  0.07           O  
ATOM    333  H1  HOH C 110       6.539   6.107   5.005  1.00  0.26           H  
ATOM    334  H2  HOH C 110       6.419   7.552   4.567  1.00  0.49           H  
ATOM    335  O   HOH C 111       2.437  12.316  16.363  1.00  0.00           O  
ATOM    336  H1  HOH C 111       1.581  11.896  16.451  1.00  0.00           H  
ATOM    337  H2  HOH C 111       2.448  12.984  17.049  1.00  0.00           H  
ATOM    338  O   HOH C 112       1.528  14.724   2.956  1.00  0.00           O  
ATOM    339  H1  HOH C 112       1.006  14.398   2.223  1.00  0.00           H  
ATOM    340  H2  HOH C 112       1.087  14.387   3.735  1.00  0.00           H  
ATOM    341  O   HOH C 113       9.353  19.811  16.614  1.00  0.10           O  
ATOM    342  H1  HOH C 113       8.449  19.808  16.930  1.00  0.00           H  
ATOM    343  H2  HOH C 113       9.415  19.035  16.057  1.00  0.62           H  
ATOM    344  O   HOH C 114      21.569  22.136  14.793  1.00  0.00           O  
ATOM    345  H1  HOH C 114      22.162  21.398  14.651  1.00  0.00           H  
ATOM    346  H2  HOH C 114      21.194  21.979  15.660  1.00  0.00           H  
ATOM    347  O   HOH C 115      12.649   6.019   9.696  1.00  0.42           O  
ATOM    348  H1  HOH C 115      13.271   6.648  10.061  1.00  3.73           H  
ATOM    349  H2  HOH C 115      12.699   5.263  10.281  1.00  3.37           H  
ATOM    350  O   HOH C 116       0.328  15.383  13.931  1.00  0.00           O  
ATOM    351  H1  HOH C 116      -0.050  16.079  14.469  1.00  0.00           H  
ATOM    352  H2  HOH C 116       0.878  14.884  14.535  1.00  0.00           H  
ATOM    353  O   HOH C 117       5.340  12.638  -0.016  1.00  0.00           O  
ATOM    354  H1  HOH C 117       5.464  12.083   0.754  1.00  0.00           H  
ATOM    355  H2  HOH C 117       4.635  13.236   0.231  1.00  0.00           H  
ATOM    356  O   HOH C 118      10.070   7.595  10.287  1.00  0.80           O  
ATOM    357  H1  HOH C 118       9.379   6.943  10.407  1.00 11.08           H  
ATOM    358  H2  HOH C 118      10.851   7.082  10.079  1.00 13.77           H  
ATOM    359  O   HOH C 119      22.156   3.032   7.658  1.00  0.00           O  
ATOM    360  H1  HOH C 119      21.804   3.880   7.385  1.00  0.00           H  
ATOM    361  H2  HOH C 119      21.570   2.743   8.357  1.00  0.00           H  
ATOM    362  O   HOH C 120       9.336  22.648  15.904  1.00  0.00           O  
ATOM    363  H1  HOH C 120       9.896  21.897  16.103  1.00  0.00           H  
ATOM    364  H2  HOH C 120       9.044  22.498  15.005  1.00  0.00           H  
ATOM    365  O   HOH C 121      13.183   1.339  21.462  1.00  0.00           O  
ATOM    366  H1  HOH C 121      12.561   1.446  22.182  1.00  0.00           H  
ATOM    367  H2  HOH C 121      13.803   2.060  21.572  1.00  0.00           H  
ATOM    368  O   HOH C 122       8.634   4.187  21.404  1.00  0.00           O  
ATOM    369  H1  HOH C 122       8.436   5.051  21.042  1.00  0.00           H  
ATOM    370  H2  HOH C 122       9.537   4.015  21.137  1.00  0.00           H  
ATOM    371  O   HOH C 123      16.185   3.265   6.906  1.00  0.00           O  
ATOM    372  H1  HOH C 123      16.505   2.898   7.730  1.00  0.00           H  
ATOM    373  H2  HOH C 123      15.536   2.633   6.598  1.00  0.00           H  
ATOM    374  O   HOH C 124      11.953  21.772  13.212  1.00  0.01           O  
ATOM    375  H1  HOH C 124      12.124  20.831  13.184  1.00  0.36           H  
ATOM    376  H2  HOH C 124      11.876  22.030  12.293  1.00  0.00           H  
ATOM    377  O   HOH C 125      17.271  18.897  17.764  1.00  0.00           O  
ATOM    378  H1  HOH C 125      16.429  18.487  17.564  1.00  0.00           H  
ATOM    379  H2  HOH C 125      17.817  18.710  17.000  1.00  0.00           H  
ATOM    380  O   HOH C 126       5.789  20.402   1.142  1.00  0.00           O  
ATOM    381  H1  HOH C 126       5.293  20.054   1.883  1.00  0.00           H  
ATOM    382  H2  HOH C 126       5.684  21.351   1.207  1.00  0.00           H  
ATOM    383  O   HOH C 127      16.280   4.692   3.706  1.00  0.00           O  
ATOM    384  H1  HOH C 127      15.383   4.357   3.691  1.00  0.00           H  
ATOM    385  H2  HOH C 127      16.648   4.431   2.862  1.00  0.00           H  
ATOM    386  O   HOH C 128       5.700   8.510  14.283  1.00  0.06           O  
ATOM    387  H1  HOH C 128       5.832   8.939  15.128  1.00  0.65           H  
ATOM    388  H2  HOH C 128       4.796   8.718  14.046  1.00  0.19           H  
ATOM    389  O   HOH C 129      16.961  17.497  14.681  1.00  0.04           O  
ATOM    390  H1  HOH C 129      16.449  17.049  14.008  1.00  0.71           H  
ATOM    391  H2  HOH C 129      16.500  17.312  15.498  1.00  0.78           H  
ATOM    392  O   HOH C 130       1.415   4.201   5.800  1.00  0.00           O  
ATOM    393  H1  HOH C 130       1.634   5.071   6.134  1.00  0.00           H  
ATOM    394  H2  HOH C 130       1.221   3.685   6.583  1.00  0.00           H  
ATOM    395  O   HOH C 131      16.361  16.662   6.933  1.00  0.10           O  
ATOM    396  H1  HOH C 131      15.847  15.866   7.070  1.00  0.16           H  
ATOM    397  H2  HOH C 131      16.958  16.442   6.218  1.00  0.32           H  
ATOM    398  O   HOH C 132      14.319   9.464  -0.016  1.00  0.00           O  
ATOM    399  H1  HOH C 132      15.093   9.134   0.440  1.00  0.00           H  
ATOM    400  H2  HOH C 132      14.528  10.378  -0.211  1.00  0.00           H  
ATOM    401  O   HOH C 133       8.898   6.295   2.901  1.00  0.04           O  
ATOM    402  H1  HOH C 133       8.197   6.473   3.529  1.00  0.06           H  
ATOM    403  H2  HOH C 133       8.446   5.972   2.122  1.00  0.00           H  
ATOM    404  O   HOH C 134       1.134   3.552   2.998  1.00  0.00           O  
ATOM    405  H1  HOH C 134       1.077   2.602   2.901  1.00  0.00           H  
ATOM    406  H2  HOH C 134       1.303   3.688   3.931  1.00  0.00           H  
ATOM    407  O   HOH C 135      22.257  18.855   5.653  1.00  0.00           O  
ATOM    408  H1  HOH C 135      22.076  18.698   4.726  1.00  0.00           H  
ATOM    409  H2  HOH C 135      21.960  19.752   5.806  1.00  0.00           H  
ATOM    410  O   HOH C 136       5.231  18.392   5.260  1.00  0.00           O  
ATOM    411  H1  HOH C 136       4.372  18.445   4.841  1.00  0.00           H  
ATOM    412  H2  HOH C 136       5.239  17.532   5.682  1.00  0.00           H  
ATOM    413  O   HOH C 137       0.236  15.449  11.234  1.00  0.00           O  
ATOM    414  H1  HOH C 137       0.457  15.297  12.153  1.00  0.00           H  
ATOM    415  H2  HOH C 137      -0.013  16.372  11.196  1.00  0.00           H  
ATOM    416  O   HOH C 138      18.901   7.755   1.023  1.00  0.00           O  
ATOM    417  H1  HOH C 138      19.246   8.180   1.808  1.00  0.00           H  
ATOM    418  H2  HOH C 138      19.338   6.904   0.999  1.00  0.00           H  
ATOM    419  O   HOH C 139      14.359  14.440  10.644  1.00  0.64           O  
ATOM    420  H1  HOH C 139      14.838  13.711  10.251  1.00 21.78           H  
ATOM    421  H2  HOH C 139      13.437  14.225  10.502  1.00 13.90           H  
ATOM    422  O   HOH C 140      17.036   0.264   3.173  1.00  0.00           O  
ATOM    423  H1  HOH C 140      16.103   0.451   3.074  1.00  0.00           H  
ATOM    424  H2  HOH C 140      17.088  -0.296   3.948  1.00  0.00           H  
ATOM    425  O   HOH C 141      19.385  16.672  16.806  1.00  0.00           O  
ATOM    426  H1  HOH C 141      19.953  17.439  16.728  1.00  0.00           H  
ATOM    427  H2  HOH C 141      18.934  16.620  15.964  1.00  0.00           H  
ATOM    428  O   HOH C 142       5.893  17.255  15.988  1.00  0.07           O  
ATOM    429  H1  HOH C 142       5.934  17.397  16.934  1.00  0.39           H  
ATOM    430  H2  HOH C 142       5.017  16.900  15.836  1.00  0.26           H  
ATOM    431  O   HOH C 143       2.304   1.911  12.285  1.00  0.00           O  
ATOM    432  H1  HOH C 143       2.369   2.493  11.528  1.00  0.00           H  
ATOM    433  H2  HOH C 143       1.607   1.296  12.056  1.00  0.00           H  
ATOM    434  O   HOH C 144      20.619   5.519   6.715  1.00  0.00           O  
ATOM    435  H1  HOH C 144      19.845   5.250   6.221  1.00  0.00           H  
ATOM    436  H2  HOH C 144      20.732   6.445   6.498  1.00  0.00           H  
ATOM    437  O   HOH C 145       2.173  16.104  20.541  1.00  0.00           O  
ATOM    438  H1  HOH C 145       2.204  17.057  20.632  1.00  0.00           H  
ATOM    439  H2  HOH C 145       1.344  15.933  20.094  1.00  0.00           H  
ATOM    440  O   HOH C 146      18.296   1.849  11.861  1.00  0.00           O  
ATOM    441  H1  HOH C 146      17.539   1.291  11.687  1.00  0.00           H  
ATOM    442  H2  HOH C 146      18.609   1.568  12.721  1.00  0.00           H  
ATOM    443  O   HOH C 147       5.563  13.711  12.882  1.00  0.47           O  
ATOM    444  H1  HOH C 147       5.587  13.354  11.994  1.00  0.91           H  
ATOM    445  H2  HOH C 147       6.303  14.316  12.917  1.00  1.04           H  
ATOM    446  O   HOH C 148       0.386   9.666   6.357  1.00  0.00           O  
ATOM    447  H1  HOH C 148       0.508  10.355   5.704  1.00  0.00           H  
ATOM    448  H2  HOH C 148       0.960   9.917   7.081  1.00  0.00           H  
ATOM    449  O   HOH C 149      16.316  19.343   6.854  1.00  0.03           O  
ATOM    450  H1  HOH C 149      16.508  18.436   7.091  1.00  0.19           H  
ATOM    451  H2  HOH C 149      15.662  19.276   6.159  1.00  0.13           H  
ATOM    452  O   HOH C 150      11.352   7.198   2.048  1.00  0.00           O  
ATOM    453  H1  HOH C 150      12.021   6.703   2.520  1.00  0.71           H  
ATOM    454  H2  HOH C 150      10.530   6.962   2.480  1.00  0.36           H  
ATOM    455  O   HOH C 151       4.384  16.386   2.150  1.00  0.00           O  
ATOM    456  H1  HOH C 151       4.469  15.598   2.687  1.00  0.00           H  
ATOM    457  H2  HOH C 151       3.896  17.000   2.700  1.00  0.00           H  
ATOM    458  O   HOH C 152      12.334  10.076  20.314  1.00  0.00           O  
ATOM    459  H1  HOH C 152      11.799   9.326  20.574  1.00  0.00           H  
ATOM    460  H2  HOH C 152      12.939  10.204  21.044  1.00  0.00           H  
ATOM    461  O   HOH C 153      16.236  15.342  19.080  1.00  0.00           O  
ATOM    462  H1  HOH C 153      15.606  15.163  18.382  1.00  0.23           H  
ATOM    463  H2  HOH C 153      15.865  14.918  19.854  1.00  0.00           H  
ATOM    464  O   HOH C 154      19.206  22.239  20.561  1.00  0.00           O  
ATOM    465  H1  HOH C 154      18.694  21.439  20.683  1.00  0.00           H  
ATOM    466  H2  HOH C 154      18.816  22.659  19.794  1.00  0.00           H  
ATOM    467  O   HOH C 155      17.753  13.005  12.241  1.00  0.06           O  
ATOM    468  H1  HOH C 155      18.595  13.172  11.818  1.00  0.52           H  
ATOM    469  H2  HOH C 155      17.970  12.878  13.165  1.00  0.39           H  
ATOM    470  O   HOH C 156      22.364   7.951  21.766  1.00  0.00           O  
ATOM    471  H1  HOH C 156      22.123   8.311  20.913  1.00  0.00           H  
ATOM    472  H2  HOH C 156      21.538   7.899  22.247  1.00  0.00           H  
ATOM    473  O   HOH C 157      22.303  18.923  20.880  1.00  0.00           O  
ATOM    474  H1  HOH C 157      21.672  18.204  20.903  1.00  0.00           H  
ATOM    475  H2  HOH C 157      21.972  19.553  21.520  1.00  0.00           H  
ATOM    476  O   HOH C 158       7.417  11.050  13.330  1.00  0.54           O  
ATOM    477  H1  HOH C 158       6.846  11.620  12.815  1.00  2.53           H  
ATOM    478  H2  HOH C 158       7.043  11.070  14.211  1.00  1.30           H  
ATOM    479  O   HOH C 159       0.753  10.060  16.712  1.00  0.00           O  
ATOM    480  H1  HOH C 159       0.826   9.710  15.824  1.00  0.00           H  
ATOM    481  H2  HOH C 159       1.219   9.426  17.258  1.00  0.00           H  
ATOM    482  O   HOH C 160       8.195   0.173  10.624  1.00  0.00           O  
ATOM    483  H1  HOH C 160       8.529  -0.101   9.770  1.00  0.00           H  
ATOM    484  H2  HOH C 160       7.243   0.114  10.540  1.00  0.00           H
[truncated: 3,477,719 more chars]
