# Supplementary material for: Machine-guided path sampling to discover mechanisms of molecular self-organization
Source: Nat Comput Sci. 2023 Apr 24;3(4):334–45. doi: 10.1038/s43588-023-00428-z (PMC10766509; doi:10.1038/s43588-023-00428-z)
Supplement: Supplementary file 3 — Statistical source data for Fig. 1b–e. [file 43588_2023_428_MOESM3_ESM.zip › Fig1_panel_c.csv]

# stepnumber	transitions generated in this step	expected number of transitions generated in this step
1.000000000000000000e+00	1.000000000000000000e+00	3.997011482715606689e-01
2.000000000000000000e+00	0.000000000000000000e+00	3.995440304279327393e-01
3.000000000000000000e+00	0.000000000000000000e+00	4.202785193920135498e-01
4.000000000000000000e+00	0.000000000000000000e+00	4.120444655418395996e-01
5.000000000000000000e+00	0.000000000000000000e+00	4.157086014747619629e-01
6.000000000000000000e+00	0.000000000000000000e+00	4.115965366363525391e-01
7.000000000000000000e+00	0.000000000000000000e+00	2.510440349578857422e-01
8.000000000000000000e+00	0.000000000000000000e+00	2.675909399986267090e-01
9.000000000000000000e+00	0.000000000000000000e+00	2.672506272792816162e-01
1.000000000000000000e+01	0.000000000000000000e+00	2.749211899936199188e-02
1.100000000000000000e+01	0.000000000000000000e+00	2.901721559464931488e-02
1.200000000000000000e+01	1.000000000000000000e+00	2.817108109593391418e-02
1.300000000000000000e+01	0.000000000000000000e+00	2.274202369153499603e-02
1.400000000000000000e+01	0.000000000000000000e+00	2.293592132627964020e-02
1.500000000000000000e+01	1.000000000000000000e+00	2.773753181099891663e-02
1.600000000000000000e+01	0.000000000000000000e+00	2.773753181099891663e-02
1.700000000000000000e+01	0.000000000000000000e+00	2.795485220849514008e-02
1.800000000000000000e+01	0.000000000000000000e+00	2.672360092401504517e-02
1.900000000000000000e+01	0.000000000000000000e+00	2.353867329657077789e-02
2.000000000000000000e+01	0.000000000000000000e+00	2.203888818621635437e-02
2.100000000000000000e+01	0.000000000000000000e+00	2.621582150459289551e-02
2.200000000000000000e+01	1.000000000000000000e+00	2.498915977776050568e-02
2.300000000000000000e+01	0.000000000000000000e+00	2.690161205828189850e-02
2.400000000000000000e+01	1.000000000000000000e+00	2.532570809125900269e-02
2.500000000000000000e+01	1.000000000000000000e+00	3.480990231037139893e-02
2.600000000000000000e+01	0.000000000000000000e+00	3.517674654722213745e-02
2.700000000000000000e+01	0.000000000000000000e+00	3.555079922080039978e-02
2.800000000000000000e+01	1.000000000000000000e+00	1.272281408309936523e-01
2.900000000000000000e+01	0.000000000000000000e+00	1.288992017507553101e-01
3.000000000000000000e+01	0.000000000000000000e+00	1.419838815927505493e-01
3.100000000000000000e+01	0.000000000000000000e+00	4.221771657466888428e-01
3.200000000000000000e+01	0.000000000000000000e+00	4.045928418636322021e-01
3.300000000000000000e+01	0.000000000000000000e+00	4.333361983299255371e-01
3.400000000000000000e+01	1.000000000000000000e+00	4.015542268753051758e-01
3.500000000000000000e+01	0.000000000000000000e+00	3.809494972229003906e-01
3.600000000000000000e+01	0.000000000000000000e+00	4.539374113082885742e-01
3.700000000000000000e+01	0.000000000000000000e+00	3.915999233722686768e-01
3.800000000000000000e+01	0.000000000000000000e+00	3.742140829563140869e-01
3.900000000000000000e+01	0.000000000000000000e+00	3.996223211288452148e-01
4.000000000000000000e+01	1.000000000000000000e+00	4.033892452716827393e-01
4.100000000000000000e+01	0.000000000000000000e+00	4.198554158210754395e-01
4.200000000000000000e+01	0.000000000000000000e+00	4.178002774715423584e-01
4.300000000000000000e+01	0.000000000000000000e+00	4.082557559013366699e-01
4.400000000000000000e+01	0.000000000000000000e+00	4.208744764328002930e-01
4.500000000000000000e+01	0.000000000000000000e+00	4.167945683002471924e-01
4.600000000000000000e+01	0.000000000000000000e+00	4.276717603206634521e-01
4.700000000000000000e+01	0.000000000000000000e+00	4.071281850337982178e-01
4.800000000000000000e+01	0.000000000000000000e+00	4.276717603206634521e-01
4.900000000000000000e+01	1.000000000000000000e+00	3.948486447334289551e-01
5.000000000000000000e+01	1.000000000000000000e+00	4.127317965030670166e-01
5.100000000000000000e+01	0.000000000000000000e+00	4.127317965030670166e-01
5.200000000000000000e+01	0.000000000000000000e+00	4.120146930217742920e-01
5.300000000000000000e+01	0.000000000000000000e+00	3.964071273803710938e-01
5.400000000000000000e+01	0.000000000000000000e+00	4.202325344085693359e-01
5.500000000000000000e+01	0.000000000000000000e+00	4.183531701564788818e-01
5.600000000000000000e+01	1.000000000000000000e+00	4.108080565929412842e-01
5.700000000000000000e+01	0.000000000000000000e+00	4.167945683002471924e-01
5.800000000000000000e+01	0.000000000000000000e+00	4.159820675849914551e-01
5.900000000000000000e+01	0.000000000000000000e+00	4.120146930217742920e-01
6.000000000000000000e+01	0.000000000000000000e+00	4.082557559013366699e-01
6.100000000000000000e+01	0.000000000000000000e+00	4.276717603206634521e-01
6.200000000000000000e+01	0.000000000000000000e+00	4.196046888828277588e-01
6.300000000000000000e+01	1.000000000000000000e+00	4.240740537643432617e-01
6.400000000000000000e+01	0.000000000000000000e+00	4.015136957168579102e-01
6.500000000000000000e+01	0.000000000000000000e+00	4.240740537643432617e-01
6.600000000000000000e+01	0.000000000000000000e+00	4.196046888828277588e-01
6.700000000000000000e+01	0.000000000000000000e+00	4.183531701564788818e-01
6.800000000000000000e+01	0.000000000000000000e+00	4.127317965030670166e-01
6.900000000000000000e+01	0.000000000000000000e+00	4.028923213481903076e-01
7.000000000000000000e+01	1.000000000000000000e+00	4.582689702510833740e-01
7.100000000000000000e+01	0.000000000000000000e+00	4.570266902446746826e-01
7.200000000000000000e+01	0.000000000000000000e+00	4.621779322624206543e-01
7.300000000000000000e+01	0.000000000000000000e+00	4.907241165637969971e-01
7.400000000000000000e+01	0.000000000000000000e+00	4.896265268325805664e-01
7.500000000000000000e+01	1.000000000000000000e+00	4.859228432178497314e-01
7.600000000000000000e+01	0.000000000000000000e+00	4.937267303466796875e-01
7.700000000000000000e+01	0.000000000000000000e+00	4.870561063289642334e-01
7.800000000000000000e+01	1.000000000000000000e+00	4.952034950256347656e-01
7.900000000000000000e+01	0.000000000000000000e+00	4.999981522560119629e-01
8.000000000000000000e+01	0.000000000000000000e+00	4.994170665740966797e-01
8.100000000000000000e+01	1.000000000000000000e+00	4.993143081665039062e-01
8.200000000000000000e+01	0.000000000000000000e+00	4.980872571468353271e-01
8.300000000000000000e+01	0.000000000000000000e+00	4.993967413902282715e-01
8.400000000000000000e+01	0.000000000000000000e+00	4.977541863918304443e-01
8.500000000000000000e+01	0.000000000000000000e+00	4.926877617835998535e-01
8.600000000000000000e+01	0.000000000000000000e+00	4.698395431041717529e-01
8.700000000000000000e+01	0.000000000000000000e+00	4.989703297615051270e-01
8.800000000000000000e+01	0.000000000000000000e+00	4.834589660167694092e-01
8.900000000000000000e+01	1.000000000000000000e+00	4.618671238422393799e-01
9.000000000000000000e+01	0.000000000000000000e+00	4.675814807415008545e-01
9.100000000000000000e+01	1.000000000000000000e+00	4.516183435916900635e-01
9.200000000000000000e+01	0.000000000000000000e+00	4.306439757347106934e-01
9.300000000000000000e+01	0.000000000000000000e+00	4.158323407173156738e-01
9.400000000000000000e+01	0.000000000000000000e+00	3.718370497226715088e-01
9.500000000000000000e+01	0.000000000000000000e+00	4.426196217536926270e-01
9.600000000000000000e+01	1.000000000000000000e+00	4.436551332473754883e-01
9.700000000000000000e+01	0.000000000000000000e+00	3.663890361785888672e-01
9.800000000000000000e+01	0.000000000000000000e+00	3.571373522281646729e-01
9.900000000000000000e+01	0.000000000000000000e+00	3.314992785453796387e-01
1.000000000000000000e+02	0.000000000000000000e+00	2.927992939949035645e-01
1.010000000000000000e+02	0.000000000000000000e+00	3.330295979976654053e-01
1.020000000000000000e+02	0.000000000000000000e+00	3.113301098346710205e-01
1.030000000000000000e+02	0.000000000000000000e+00	3.021820783615112305e-01
1.040000000000000000e+02	0.000000000000000000e+00	2.657046020030975342e-01
1.050000000000000000e+02	0.000000000000000000e+00	2.836425602436065674e-01
1.060000000000000000e+02	1.000000000000000000e+00	3.358521163463592529e-01
1.070000000000000000e+02	0.000000000000000000e+00	2.787103056907653809e-01
1.080000000000000000e+02	0.000000000000000000e+00	2.811758518218994141e-01
1.090000000000000000e+02	0.000000000000000000e+00	2.660537958145141602e-01
1.100000000000000000e+02	0.000000000000000000e+00	2.379347085952758789e-01
1.110000000000000000e+02	0.000000000000000000e+00	2.374545633792877197e-01
1.120000000000000000e+02	0.000000000000000000e+00	2.623423933982849121e-01
1.130000000000000000e+02	0.000000000000000000e+00	2.635722160339355469e-01
1.140000000000000000e+02	1.000000000000000000e+00	3.027809560298919678e-01
1.150000000000000000e+02	1.000000000000000000e+00	3.762554526329040527e-01
1.160000000000000000e+02	0.000000000000000000e+00	2.911887168884277344e-01
1.170000000000000000e+02	0.000000000000000000e+00	2.844213247299194336e-01
1.180000000000000000e+02	0.000000000000000000e+00	3.120675981044769287e-01
1.190000000000000000e+02	0.000000000000000000e+00	3.260065913200378418e-01
1.200000000000000000e+02	0.000000000000000000e+00	4.074934720993041992e-01
1.210000000000000000e+02	0.000000000000000000e+00	3.511524796485900879e-01
1.220000000000000000e+02	1.000000000000000000e+00	3.984044194221496582e-01
1.230000000000000000e+02	0.000000000000000000e+00	3.438771665096282959e-01
1.240000000000000000e+02	0.000000000000000000e+00	3.879322707653045654e-01
1.250000000000000000e+02	0.000000000000000000e+00	3.731848001480102539e-01
1.260000000000000000e+02	0.000000000000000000e+00	3.893305361270904541e-01
1.270000000000000000e+02	1.000000000000000000e+00	4.243524968624114990e-01
1.280000000000000000e+02	0.000000000000000000e+00	4.998883903026580811e-01
1.290000000000000000e+02	1.000000000000000000e+00	4.419187605381011963e-01
1.300000000000000000e+02	0.000000000000000000e+00	4.623782932758331299e-01
1.310000000000000000e+02	0.000000000000000000e+00	3.903362154960632324e-01
1.320000000000000000e+02	1.000000000000000000e+00	4.454941153526306152e-01
1.330000000000000000e+02	1.000000000000000000e+00	4.993643164634704590e-01
1.340000000000000000e+02	0.000000000000000000e+00	4.993643164634704590e-01
1.350000000000000000e+02	0.000000000000000000e+00	4.942403435707092285e-01
1.360000000000000000e+02	0.000000000000000000e+00	4.173941016197204590e-01
1.370000000000000000e+02	1.000000000000000000e+00	3.912239968776702881e-01
1.380000000000000000e+02	0.000000000000000000e+00	3.206982612609863281e-01
1.390000000000000000e+02	0.000000000000000000e+00	3.234030902385711670e-01
1.400000000000000000e+02	0.000000000000000000e+00	4.995941519737243652e-01
1.410000000000000000e+02	0.000000000000000000e+00	3.354460000991821289e-01
1.420000000000000000e+02	1.000000000000000000e+00	4.796410501003265381e-01
1.430000000000000000e+02	1.000000000000000000e+00	4.479624927043914795e-01
1.440000000000000000e+02	0.000000000000000000e+00	4.256015419960021973e-01
1.450000000000000000e+02	0.000000000000000000e+00	4.878779351711273193e-01
1.460000000000000000e+02	0.000000000000000000e+00	3.834476470947265625e-01
1.470000000000000000e+02	0.000000000000000000e+00	4.138736724853515625e-01
1.480000000000000000e+02	1.000000000000000000e+00	3.807336091995239258e-01
1.490000000000000000e+02	0.000000000000000000e+00	3.721597492694854736e-01
1.500000000000000000e+02	1.000000000000000000e+00	3.303630053997039795e-01
1.510000000000000000e+02	0.000000000000000000e+00	4.909965395927429199e-01
1.520000000000000000e+02	0.000000000000000000e+00	4.774259030818939209e-01
1.530000000000000000e+02	0.000000000000000000e+00	4.909965395927429199e-01
1.540000000000000000e+02	0.000000000000000000e+00	4.387405216693878174e-01
1.550000000000000000e+02	0.000000000000000000e+00	3.645111620426177979e-01
1.560000000000000000e+02	0.000000000000000000e+00	3.645111620426177979e-01
1.570000000000000000e+02	0.000000000000000000e+00	3.857773542404174805e-01
1.580000000000000000e+02	0.000000000000000000e+00	3.322474360466003418e-01
1.590000000000000000e+02	0.000000000000000000e+00	4.255907237529754639e-01
1.600000000000000000e+02	1.000000000000000000e+00	4.227821826934814453e-01
1.610000000000000000e+02	0.000000000000000000e+00	3.377607464790344238e-01
1.620000000000000000e+02	0.000000000000000000e+00	3.778073489665985107e-01
1.630000000000000000e+02	0.000000000000000000e+00	2.707241773605346680e-01
1.640000000000000000e+02	0.000000000000000000e+00	4.489627778530120850e-01
1.650000000000000000e+02	0.000000000000000000e+00	3.348092436790466309e-01
1.660000000000000000e+02	0.000000000000000000e+00	3.784318268299102783e-01
1.670000000000000000e+02	0.000000000000000000e+00	3.973894119262695312e-01
1.680000000000000000e+02	0.000000000000000000e+00	3.590562939643859863e-01
1.690000000000000000e+02	0.000000000000000000e+00	3.602074086666107178e-01
1.700000000000000000e+02	1.000000000000000000e+00	3.701203763484954834e-01
1.710000000000000000e+02	0.000000000000000000e+00	4.998615384101867676e-01
1.720000000000000000e+02	0.000000000000000000e+00	4.983600974082946777e-01
1.730000000000000000e+02	0.000000000000000000e+00	4.928287565708160400e-01
1.740000000000000000e+02	0.000000000000000000e+00	3.958327472209930420e-01
1.750000000000000000e+02	0.000000000000000000e+00	4.068098068237304688e-01
1.760000000000000000e+02	0.000000000000000000e+00	4.956171214580535889e-01
1.770000000000000000e+02	0.000000000000000000e+00	4.810954332351684570e-01
1.780000000000000000e+02	0.000000000000000000e+00	4.587101042270660400e-01
1.790000000000000000e+02	0.000000000000000000e+00	4.999963641166687012e-01
1.800000000000000000e+02	0.000000000000000000e+00	4.999317228794097900e-01
1.810000000000000000e+02	1.000000000000000000e+00	3.018504381179809570e-01
1.820000000000000000e+02	0.000000000000000000e+00	4.837213456630706787e-01
1.830000000000000000e+02	0.000000000000000000e+00	4.995861351490020752e-01
1.840000000000000000e+02	0.000000000000000000e+00	4.996728897094726562e-01
1.850000000000000000e+02	1.000000000000000000e+00	3.777175843715667725e-01
1.860000000000000000e+02	0.000000000000000000e+00	1.661861240863800049e-01
1.870000000000000000e+02	1.000000000000000000e+00	3.854704499244689941e-01
1.880000000000000000e+02	0.000000000000000000e+00	4.696867167949676514e-01
1.890000000000000000e+02	0.000000000000000000e+00	2.956477999687194824e-01
1.900000000000000000e+02	1.000000000000000000e+00	4.219167530536651611e-01
1.910000000000000000e+02	0.000000000000000000e+00	4.798702597618103027e-01
1.920000000000000000e+02	0.000000000000000000e+00	4.219167530536651611e-01
1.930000000000000000e+02	0.000000000000000000e+00	4.603948295116424561e-01
1.940000000000000000e+02	0.000000000000000000e+00	4.603948295116424561e-01
1.950000000000000000e+02	0.000000000000000000e+00	3.329046964645385742e-01
1.960000000000000000e+02	0.000000000000000000e+00	4.641402363777160645e-01
1.970000000000000000e+02	1.000000000000000000e+00	4.305529296398162842e-01
1.980000000000000000e+02	0.000000000000000000e+00	3.499077260494232178e-01
1.990000000000000000e+02	0.000000000000000000e+00	3.339805305004119873e-01
2.000000000000000000e+02	0.000000000000000000e+00	4.414585828781127930e-01
2.010000000000000000e+02	0.000000000000000000e+00	4.985229969024658203e-01
2.020000000000000000e+02	0.000000000000000000e+00	4.855181872844696045e-01
2.030000000000000000e+02	1.000000000000000000e+00	4.734213352203369141e-01
2.040000000000000000e+02	0.000000000000000000e+00	4.678540527820587158e-01
2.050000000000000000e+02	0.000000000000000000e+00	3.739088773727416992e-01
2.060000000000000000e+02	0.000000000000000000e+00	2.114616930484771729e-01
2.070000000000000000e+02	1.000000000000000000e+00	4.516019821166992188e-01
2.080000000000000000e+02	0.000000000000000000e+00	4.910276830196380615e-01
2.090000000000000000e+02	0.000000000000000000e+00	2.160566300153732300e-01
2.100000000000000000e+02	0.000000000000000000e+00	3.344366252422332764e-01
2.110000000000000000e+02	1.000000000000000000e+00	4.875724017620086670e-01
2.120000000000000000e+02	0.000000000000000000e+00	4.998582601547241211e-01
2.130000000000000000e+02	1.000000000000000000e+00	4.875724017620086670e-01
2.140000000000000000e+02	1.000000000000000000e+00	4.320594966411590576e-01
2.150000000000000000e+02	0.000000000000000000e+00	4.693349003791809082e-01
2.160000000000000000e+02	1.000000000000000000e+00	4.983232319355010986e-01
2.170000000000000000e+02	1.000000000000000000e+00	1.134786456823348999e-01
2.180000000000000000e+02	0.000000000000000000e+00	3.980269730091094971e-01
2.190000000000000000e+02	1.000000000000000000e+00	3.219696879386901855e-01
2.200000000000000000e+02	1.000000000000000000e+00	4.999943971633911133e-01
2.210000000000000000e+02	0.000000000000000000e+00	4.107739627361297607e-01
2.220000000000000000e+02	0.000000000000000000e+00	2.623476684093475342e-01
2.230000000000000000e+02	0.000000000000000000e+00	4.597838521003723145e-01
2.240000000000000000e+02	0.000000000000000000e+00	4.267457723617553711e-01
2.250000000000000000e+02	0.000000000000000000e+00	4.389699995517730713e-01
2.260000000000000000e+02	0.000000000000000000e+00	3.039865195751190186e-01
2.270000000000000000e+02	0.000000000000000000e+00	4.098421931266784668e-01
2.280000000000000000e+02	0.000000000000000000e+00	2.802904248237609863e-01
2.290000000000000000e+02	0.000000000000000000e+00	4.907835423946380615e-01
2.300000000000000000e+02	0.000000000000000000e+00	2.558789551258087158e-01
2.310000000000000000e+02	1.000000000000000000e+00	1.847980618476867676e-01
2.320000000000000000e+02	0.000000000000000000e+00	4.508246481418609619e-01
2.330000000000000000e+02	0.000000000000000000e+00	4.964223504066467285e-01
2.340000000000000000e+02	0.000000000000000000e+00	4.804084002971649170e-01
2.350000000000000000e+02	0.000000000000000000e+00	4.164227545261383057e-01
2.360000000000000000e+02	0.000000000000000000e+00	2.099670916795730591e-01
2.370000000000000000e+02	0.000000000000000000e+00	4.164227545261383057e-01
2.380000000000000000e+02	0.000000000000000000e+00	4.563101828098297119e-01
2.390000000000000000e+02	0.000000000000000000e+00	3.755638599395751953e-01
2.400000000000000000e+02	0.000000000000000000e+00	2.930009961128234863e-01
2.410000000000000000e+02	0.000000000000000000e+00	5.650761723518371582e-02
2.420000000000000000e+02	0.000000000000000000e+00	1.793778389692306519e-01
2.430000000000000000e+02	0.000000000000000000e+00	4.835157096385955811e-01
2.440000000000000000e+02	0.000000000000000000e+00	3.127432465553283691e-01
2.450000000000000000e+02	0.000000000000000000e+00	4.989492595195770264e-01
2.460000000000000000e+02	0.000000000000000000e+00	4.251915216445922852e-01
2.470000000000000000e+02	0.000000000000000000e+00	4.971947968006134033e-01
2.480000000000000000e+02	0.000000000000000000e+00	3.374640047550201416e-01
2.490000000000000000e+02	0.000000000000000000e+00	4.620978236198425293e-01
2.500000000000000000e+02	0.000000000000000000e+00	3.011825084686279297e-01
2.510000000000000000e+02	0.000000000000000000e+00	3.965926766395568848e-01
2.520000000000000000e+02	0.000000000000000000e+00	4.839239716529846191e-01
2.530000000000000000e+02	0.000000000000000000e+00	9.790574014186859131e-02
2.540000000000000000e+02	1.000000000000000000e+00	1.225563734769821167e-01
2.550000000000000000e+02	0.000000000000000000e+00	4.626594781875610352e-01
2.560000000000000000e+02	0.000000000000000000e+00	4.356809854507446289e-01
2.570000000000000000e+02	1.000000000000000000e+00	3.235441148281097412e-01
2.580000000000000000e+02	0.000000000000000000e+00	3.335556387901306152e-01
2.590000000000000000e+02	0.000000000000000000e+00	1.621134877204895020e-01
2.600000000000000000e+02	0.000000000000000000e+00	1.205117478966712952e-01
2.610000000000000000e+02	0.000000000000000000e+00	5.212534219026565552e-02
2.620000000000000000e+02	0.000000000000000000e+00	2.726169526576995850e-01
2.630000000000000000e+02	0.000000000000000000e+00	3.676599562168121338e-01
2.640000000000000000e+02	0.000000000000000000e+00	1.697047799825668335e-01
2.650000000000000000e+02	0.000000000000000000e+00	4.298515021800994873e-01
2.660000000000000000e+02	1.000000000000000000e+00	3.872659504413604736e-01
2.670000000000000000e+02	0.000000000000000000e+00	4.298515021800994873e-01
2.680000000000000000e+02	0.000000000000000000e+00	4.082123041152954102e-01
2.690000000000000000e+02	0.000000000000000000e+00	4.920376241207122803e-01
2.700000000000000000e+02	0.000000000000000000e+00	4.552150070667266846e-01
2.710000000000000000e+02	0.000000000000000000e+00	4.368242919445037842e-01
2.720000000000000000e+02	0.000000000000000000e+00	1.475100815296173096e-01
2.730000000000000000e+02	1.000000000000000000e+00	3.674211502075195312e-01
2.740000000000000000e+02	0.000000000000000000e+00	4.334615767002105713e-01
2.750000000000000000e+02	0.000000000000000000e+00	1.428408920764923096e-01
2.760000000000000000e+02	0.000000000000000000e+00	4.856451749801635742e-01
2.770000000000000000e+02	0.000000000000000000e+00	2.998715341091156006e-01
2.780000000000000000e+02	1.000000000000000000e+00	4.999027848243713379e-01
2.790000000000000000e+02	0.000000000000000000e+00	3.718073666095733643e-02
2.800000000000000000e+02	0.000000000000000000e+00	4.909811615943908691e-01
2.810000000000000000e+02	0.000000000000000000e+00	4.917428195476531982e-01
2.820000000000000000e+02	0.000000000000000000e+00	3.429129719734191895e-01
2.830000000000000000e+02	0.000000000000000000e+00	4.957258403301239014e-01
2.840000000000000000e+02	0.000000000000000000e+00	4.600605964660644531e-01
2.850000000000000000e+02	0.000000000000000000e+00	4.982573986053466797e-01
2.860000000000000000e+02	0.000000000000000000e+00	9.118857979774475098e-02
2.870000000000000000e+02	0.000000000000000000e+00	3.563820719718933105e-01
2.880000000000000000e+02	1.000000000000000000e+00	4.789381027221679688e-01
2.890000000000000000e+02	1.000000000000000000e+00	4.091603159904479980e-01
2.900000000000000000e+02	0.000000000000000000e+00	4.999738335609436035e-01
2.910000000000000000e+02	1.000000000000000000e+00	2.497160732746124268e-01
2.920000000000000000e+02	0.000000000000000000e+00	4.783034324645996094e-01
2.930000000000000000e+02	0.000000000000000000e+00	4.750294983386993408e-01
2.940000000000000000e+02	0.000000000000000000e+00	4.022278785705566406e-01
2.950000000000000000e+02	0.000000000000000000e+00	4.912484288215637207e-01
2.960000000000000000e+02	0.000000000000000000e+00	4.011563062667846680e-01
2.970000000000000000e+02	1.000000000000000000e+00	4.256043434143066406e-01
2.980000000000000000e+02	0.000000000000000000e+00	4.802088439464569092e-01
2.990000000000000000e+02	0.000000000000000000e+00	4.869506061077117920e-01
3.000000000000000000e+02	1.000000000000000000e+00	4.664250910282135010e-01
3.010000000000000000e+02	0.000000000000000000e+00	4.083834290504455566e-01
3.020000000000000000e+02	0.000000000000000000e+00	4.848164021968841553e-01
3.030000000000000000e+02	0.000000000000000000e+00	2.082455754280090332e-01
3.040000000000000000e+02	0.000000000000000000e+00	1.097495928406715393e-01
3.050000000000000000e+02	0.000000000000000000e+00	4.821166098117828369e-01
3.060000000000000000e+02	0.000000000000000000e+00	1.435547769069671631e-01
3.070000000000000000e+02	0.000000000000000000e+00	4.257023930549621582e-01
3.080000000000000000e+02	0.000000000000000000e+00	1.526071578264236450e-01
3.090000000000000000e+02	0.000000000000000000e+00	4.476661086082458496e-01
3.100000000000000000e+02	0.000000000000000000e+00	1.509224716573953629e-02
3.110000000000000000e+02	0.000000000000000000e+00	1.030935645103454590e-01
3.120000000000000000e+02	0.000000000000000000e+00	4.715482890605926514e-01
3.130000000000000000e+02	0.000000000000000000e+00	3.569165468215942383e-01
3.140000000000000000e+02	0.000000000000000000e+00	2.304652035236358643e-01
3.150000000000000000e+02	0.000000000000000000e+00	2.758647799491882324e-01
3.160000000000000000e+02	0.000000000000000000e+00	4.115976691246032715e-01
3.170000000000000000e+02	1.000000000000000000e+00	4.316000044345855713e-01
3.180000000000000000e+02	0.000000000000000000e+00	2.343976348638534546e-01
3.190000000000000000e+02	1.000000000000000000e+00	2.895525097846984863e-01
3.200000000000000000e+02	0.000000000000000000e+00	4.243533015251159668e-01
3.210000000000000000e+02	0.000000000000000000e+00	4.147089123725891113e-01
3.220000000000000000e+02	0.000000000000000000e+00	2.365700304508209229e-01
3.230000000000000000e+02	0.000000000000000000e+00	3.698228299617767334e-01
3.240000000000000000e+02	0.000000000000000000e+00	3.698228299617767334e-01
3.250000000000000000e+02	0.000000000000000000e+00	2.232929617166519165e-01
3.260000000000000000e+02	0.000000000000000000e+00	3.046065866947174072e-01
3.270000000000000000e+02	0.000000000000000000e+00	2.704052031040191650e-01
3.280000000000000000e+02	0.000000000000000000e+00	4.551281332969665527e-01
3.290000000000000000e+02	0.000000000000000000e+00	4.711654186248779297e-01
3.300000000000000000e+02	0.000000000000000000e+00	4.711654186248779297e-01
3.310000000000000000e+02	0.000000000000000000e+00	1.975166946649551392e-01
3.320000000000000000e+02	0.000000000000000000e+00	1.277940422296524048e-01
3.330000000000000000e+02	0.000000000000000000e+00	1.364769935607910156e-01
3.340000000000000000e+02	1.000000000000000000e+00	1.193442568182945251e-01
3.350000000000000000e+02	1.000000000000000000e+00	4.291608929634094238e-01
3.360000000000000000e+02	0.000000000000000000e+00	1.894935220479965210e-02
3.370000000000000000e+02	0.000000000000000000e+00	1.959763914346694946e-01
3.380000000000000000e+02	0.000000000000000000e+00	6.674124300479888916e-02
3.390000000000000000e+02	0.000000000000000000e+00	4.222822934389114380e-02
3.400000000000000000e+02	0.000000000000000000e+00	4.593212902545928955e-01
3.410000000000000000e+02	1.000000000000000000e+00	8.969753980636596680e-02
3.420000000000000000e+02	0.000000000000000000e+00	4.928075671195983887e-01
3.430000000000000000e+02	0.000000000000000000e+00	4.371671080589294434e-01
3.440000000000000000e+02	1.000000000000000000e+00	3.318030238151550293e-01
3.450000000000000000e+02	0.000000000000000000e+00	3.007083833217620850e-01
3.460000000000000000e+02	0.000000000000000000e+00	2.455554716289043427e-02
3.470000000000000000e+02	0.000000000000000000e+00	3.503598570823669434e-01
3.480000000000000000e+02	0.000000000000000000e+00	4.966214597225189209e-01
3.490000000000000000e+02	0.000000000000000000e+00	1.331482976675033569e-01
3.500000000000000000e+02	1.000000000000000000e+00	4.908182621002197266e-01
3.510000000000000000e+02	0.000000000000000000e+00	4.214373230934143066e-01
3.520000000000000000e+02	0.000000000000000000e+00	5.126701295375823975e-02
3.530000000000000000e+02	1.000000000000000000e+00	4.999980330467224121e-01
3.540000000000000000e+02	0.000000000000000000e+00	4.678204059600830078e-01
3.550000000000000000e+02	0.000000000000000000e+00	1.938198953866958618e-01
3.560000000000000000e+02	0.000000000000000000e+00	1.168759688735008240e-01
3.570000000000000000e+02	1.000000000000000000e+00	1.168759688735008240e-01
3.580000000000000000e+02	0.000000000000000000e+00	4.363206923007965088e-01
3.590000000000000000e+02	1.000000000000000000e+00	4.994758963584899902e-01
3.600000000000000000e+02	0.000000000000000000e+00	1.073413714766502380e-02
3.610000000000000000e+02	0.000000000000000000e+00	4.226539134979248047e-01
3.620000000000000000e+02	0.000000000000000000e+00	7.046717405319213867e-02
3.630000000000000000e+02	1.000000000000000000e+00	4.765903353691101074e-01
3.640000000000000000e+02	0.000000000000000000e+00	9.121186286211013794e-02
3.650000000000000000e+02	0.000000000000000000e+00	3.622405976057052612e-02
3.660000000000000000e+02	1.000000000000000000e+00	4.739450216293334961e-01
3.670000000000000000e+02	0.000000000000000000e+00	1.822675615549087524e-01
3.680000000000000000e+02	0.000000000000000000e+00	1.103243604302406311e-02
3.690000000000000000e+02	0.000000000000000000e+00	4.882019758224487305e-01
3.700000000000000000e+02	1.000000000000000000e+00	4.601326286792755127e-01
3.710000000000000000e+02	0.000000000000000000e+00	4.557316899299621582e-01
3.720000000000000000e+02	0.000000000000000000e+00	4.557316899299621582e-01
3.730000000000000000e+02	0.000000000000000000e+00	4.209590852260589600e-01
3.740000000000000000e+02	0.000000000000000000e+00	4.988897219300270081e-02
3.750000000000000000e+02	0.000000000000000000e+00	4.127622842788696289e-01
3.760000000000000000e+02	0.000000000000000000e+00	4.995930492877960205e-01
3.770000000000000000e+02	0.000000000000000000e+00	2.573586441576480865e-02
3.780000000000000000e+02	0.000000000000000000e+00	9.518089145421981812e-02
3.790000000000000000e+02	0.000000000000000000e+00	2.520289123058319092e-01
3.800000000000000000e+02	0.000000000000000000e+00	1.007577478885650635e-01
3.810000000000000000e+02	0.000000000000000000e+00	4.830084145069122314e-01
3.820000000000000000e+02	0.000000000000000000e+00	3.743998408317565918e-01
3.830000000000000000e+02	0.000000000000000000e+00	1.306713223457336426e-01
3.840000000000000000e+02	1.000000000000000000e+00	4.399049580097198486e-01
3.850000000000000000e+02	0.000000000000000000e+00	4.815621078014373779e-01
3.860000000000000000e+02	0.000000000000000000e+00	4.280703514814376831e-02
3.870000000000000000e+02	0.000000000000000000e+00	1.706221699714660645e-01
3.880000000000000000e+02	1.000000000000000000e+00	4.609176516532897949e-01
3.890000000000000000e+02	1.000000000000000000e+00	3.997627496719360352e-01
3.900000000000000000e+02	0.000000000000000000e+00	3.997627496719360352e-01
3.910000000000000000e+02	0.000000000000000000e+00	4.257493019104003906e-01
3.920000000000000000e+02	0.000000000000000000e+00	4.999982714653015137e-01
3.930000000000000000e+02	0.000000000000000000e+00	3.897427022457122803e-01
3.940000000000000000e+02	1.000000000000000000e+00	1.833721697330474854e-01
3.950000000000000000e+02	0.000000000000000000e+00	4.311701059341430664e-01
3.960000000000000000e+02	0.000000000000000000e+00	4.924067258834838867e-01
3.970000000000000000e+02	0.000000000000000000e+00	5.033856630325317383e-02
3.980000000000000000e+02	0.000000000000000000e+00	1.298292819410562515e-02
3.990000000000000000e+02	0.000000000000000000e+00	4.376616477966308594e-01
4.000000000000000000e+02	0.000000000000000000e+00	4.973985552787780762e-01
4.010000000000000000e+02	1.000000000000000000e+00	2.627420723438262939e-01
4.020000000000000000e+02	0.000000000000000000e+00	4.588951170444488525e-01
4.030000000000000000e+02	0.000000000000000000e+00	2.980147004127502441e-01
4.040000000000000000e+02	0.000000000000000000e+00	4.002670049667358398e-01
4.050000000000000000e+02	0.000000000000000000e+00	8.935892581939697266e-02
4.060000000000000000e+02	0.000000000000000000e+00	4.930192232131958008e-01
4.070000000000000000e+02	0.000000000000000000e+00	3.171874880790710449e-01
4.080000000000000000e+02	0.000000000000000000e+00	4.702024459838867188e-01
4.090000000000000000e+02	0.000000000000000000e+00	4.996355473995208740e-01
4.100000000000000000e+02	0.000000000000000000e+00	1.061508879065513611e-01
4.110000000000000000e+02	0.000000000000000000e+00	3.503055274486541748e-01
4.120000000000000000e+02	0.000000000000000000e+00	4.998916983604431152e-01
4.130000000000000000e+02	0.000000000000000000e+00	4.993532001972198486e-01
4.140000000000000000e+02	1.000000000000000000e+00	4.996909499168395996e-01
4.150000000000000000e+02	1.000000000000000000e+00	3.048391640186309814e-01
4.160000000000000000e+02	0.000000000000000000e+00	4.701622426509857178e-01
4.170000000000000000e+02	0.000000000000000000e+00	4.404903352260589600e-01
4.180000000000000000e+02	0.000000000000000000e+00	2.001657038927078247e-01
4.190000000000000000e+02	0.000000000000000000e+00	4.533461034297943115e-01
4.200000000000000000e+02	0.000000000000000000e+00	3.692482411861419678e-02
4.210000000000000000e+02	0.000000000000000000e+00	9.848548471927642822e-02
4.220000000000000000e+02	0.000000000000000000e+00	7.297396659851074219e-03
4.230000000000000000e+02	0.000000000000000000e+00	1.265344861894845963e-02
4.240000000000000000e+02	0.000000000000000000e+00	4.961369931697845459e-01
4.250000000000000000e+02	0.000000000000000000e+00	5.288297683000564575e-02
4.260000000000000000e+02	0.000000000000000000e+00	4.961369931697845459e-01
4.270000000000000000e+02	1.000000000000000000e+00	4.153034090995788574e-01
4.280000000000000000e+02	0.000000000000000000e+00	3.370633721351623535e-01
4.290000000000000000e+02	1.000000000000000000e+00	3.399966359138488770e-01
4.300000000000000000e+02	1.000000000000000000e+00	4.997280836105346680e-01
4.310000000000000000e+02	0.000000000000000000e+00	3.290217518806457520e-01
4.320000000000000000e+02	0.000000000000000000e+00	4.837237596511840820e-01
4.330000000000000000e+02	1.000000000000000000e+00	4.999218285083770752e-01
4.340000000000000000e+02	1.000000000000000000e+00	4.516771137714385986e-01
4.350000000000000000e+02	1.000000000000000000e+00	4.833811819553375244e-01
4.360000000000000000e+02	1.000000000000000000e+00	4.572617113590240479e-01
4.370000000000000000e+02	0.000000000000000000e+00	1.386854350566864014e-01
4.380000000000000000e+02	0.000000000000000000e+00	2.805793471634387970e-02
4.390000000000000000e+02	0.000000000000000000e+00	4.572617113590240479e-01
4.400000000000000000e+02	0.000000000000000000e+00	2.463738061487674713e-02
4.410000000000000000e+02	0.000000000000000000e+00	2.597725093364715576e-01
4.420000000000000000e+02	0.000000000000000000e+00	4.956002831459045410e-01
4.430000000000000000e+02	1.000000000000000000e+00	4.956002831459045410e-01
4.440000000000000000e+02	0.000000000000000000e+00	4.967506229877471924e-02
4.450000000000000000e+02	0.000000000000000000e+00	4.994442462921142578e-01
4.460000000000000000e+02	0.000000000000000000e+00	1.618431806564331055e-01
4.470000000000000000e+02	0.000000000000000000e+00	2.411626279354095459e-01
4.480000000000000000e+02	0.000000000000000000e+00	1.453094929456710815e-01
4.490000000000000000e+02	0.000000000000000000e+00	1.863666325807571411e-01
4.500000000000000000e+02	0.000000000000000000e+00	4.956002831459045410e-01
4.510000000000000000e+02	0.000000000000000000e+00	5.113385617733001709e-02
4.520000000000000000e+02	0.000000000000000000e+00	4.670630395412445068e-01
4.530000000000000000e+02	0.000000000000000000e+00	6.501419097185134888e-02
4.540000000000000000e+02	1.000000000000000000e+00	4.776375889778137207e-01
4.550000000000000000e+02	1.000000000000000000e+00	4.776375889778137207e-01
4.560000000000000000e+02	0.000000000000000000e+00	4.655827283859252930e-01
4.570000000000000000e+02	1.000000000000000000e+00	4.465652406215667725e-01
4.580000000000000000e+02	0.000000000000000000e+00	4.730315208435058594e-01
4.590000000000000000e+02	0.000000000000000000e+00	1.564408652484416962e-02
4.600000000000000000e+02	0.000000000000000000e+00	2.532287240028381348e-01
4.610000000000000000e+02	0.000000000000000000e+00	4.999996423721313477e-01
4.620000000000000000e+02	0.000000000000000000e+00	4.930649697780609131e-01
4.630000000000000000e+02	0.000000000000000000e+00	4.968591928482055664e-01
4.640000000000000000e+02	0.000000000000000000e+00	4.968591928482055664e-01
4.650000000000000000e+02	0.000000000000000000e+00	3.840747773647308350e-01
4.660000000000000000e+02	0.000000000000000000e+00	4.703361690044403076e-01
4.670000000000000000e+02	0.000000000000000000e+00	4.959972500801086426e-01
4.680000000000000000e+02	1.000000000000000000e+00	4.467096328735351562e-01
4.690000000000000000e+02	0.000000000000000000e+00	3.458588570356369019e-02
4.700000000000000000e+02	0.000000000000000000e+00	4.975941479206085205e-01
4.710000000000000000e+02	1.000000000000000000e+00	4.489737153053283691e-01
4.720000000000000000e+02	0.000000000000000000e+00	1.849489510059356689e-01
4.730000000000000000e+02	0.000000000000000000e+00	3.274951502680778503e-02
4.740000000000000000e+02	0.000000000000000000e+00	4.444454312324523926e-01
4.750000000000000000e+02	0.000000000000000000e+00	4.647025167942047119e-01
4.760000000000000000e+02	0.000000000000000000e+00	3.155817389488220215e-01
4.770000000000000000e+02	0.000000000000000000e+00	1.941966116428375244e-01
4.780000000000000000e+02	0.000000000000000000e+00	2.196353226900100708e-01
4.790000000000000000e+02	1.000000000000000000e+00	4.694259166717529297e-01
4.800000000000000000e+02	0.000000000000000000e+00	3.239564001560211182e-01
4.810000000000000000e+02	0.000000000000000000e+00	2.686781287193298340e-01
4.820000000000000000e+02	1.000000000000000000e+00	4.999261498451232910e-01
4.830000000000000000e+02	0.000000000000000000e+00	2.635865844786167145e-02
4.840000000000000000e+02	1.000000000000000000e+00	4.419935047626495361e-01
4.850000000000000000e+02	0.000000000000000000e+00	4.408317208290100098e-01
4.860000000000000000e+02	1.000000000000000000e+00	4.514430761337280273e-01
4.870000000000000000e+02	0.000000000000000000e+00	4.471085369586944580e-01
4.880000000000000000e+02	0.000000000000000000e+00	2.192078083753585815e-01
4.890000000000000000e+02	1.000000000000000000e+00	1.079689189791679382e-01
4.900000000000000000e+02	1.000000000000000000e+00	4.925231337547302246e-01
4.910000000000000000e+02	0.000000000000000000e+00	3.171697631478309631e-02
4.920000000000000000e+02	0.000000000000000000e+00	1.162169426679611206e-01
4.930000000000000000e+02	1.000000000000000000e+00	2.678069472312927246e-01
4.940000000000000000e+02	0.000000000000000000e+00	1.272415220737457275e-01
4.950000000000000000e+02	0.000000000000000000e+00	3.848984539508819580e-01
4.960000000000000000e+02	0.000000000000000000e+00	1.635255068540573120e-01
4.970000000000000000e+02	0.000000000000000000e+00	2.122484594583511353e-01
4.980000000000000000e+02	0.000000000000000000e+00	4.962104558944702148e-01
4.990000000000000000e+02	0.000000000000000000e+00	3.848984539508819580e-01
5.000000000000000000e+02	1.000000000000000000e+00	4.244003891944885254e-01
5.010000000000000000e+02	0.000000000000000000e+00	1.814875937998294830e-02
5.020000000000000000e+02	1.000000000000000000e+00	3.795573115348815918e-01
5.030000000000000000e+02	0.000000000000000000e+00	4.661288559436798096e-01
5.040000000000000000e+02	1.000000000000000000e+00	4.147921502590179443e-01
5.050000000000000000e+02	1.000000000000000000e+00	4.257175028324127197e-01
5.060000000000000000e+02	0.000000000000000000e+00	4.268767535686492920e-01
5.070000000000000000e+02	0.000000000000000000e+00	3.334579989314079285e-02
5.080000000000000000e+02	1.000000000000000000e+00	4.268767535686492920e-01
5.090000000000000000e+02	1.000000000000000000e+00	3.352909088134765625e-01
5.100000000000000000e+02	1.000000000000000000e+00	3.594919741153717041e-01
5.110000000000000000e+02	0.000000000000000000e+00	2.877644896507263184e-01
5.120000000000000000e+02	0.000000000000000000e+00	2.877644896507263184e-01
5.130000000000000000e+02	0.000000000000000000e+00	3.765078186988830566e-01
5.140000000000000000e+02	0.000000000000000000e+00	3.789418339729309082e-01
5.150000000000000000e+02	0.000000000000000000e+00	1.861825883388519287e-01
5.160000000000000000e+02	0.000000000000000000e+00	2.125231325626373291e-01
5.170000000000000000e+02	0.000000000000000000e+00	2.621869444847106934e-01
5.180000000000000000e+02	1.000000000000000000e+00	3.415292501449584961e-01
5.190000000000000000e+02	0.000000000000000000e+00	1.722041517496109009e-02
5.200000000000000000e+02	0.000000000000000000e+00	4.998979866504669189e-01
5.210000000000000000e+02	0.000000000000000000e+00	1.810719221830368042e-01
5.220000000000000000e+02	0.000000000000000000e+00	3.682914003729820251e-02
5.230000000000000000e+02	0.000000000000000000e+00	2.782611250877380371e-01
5.240000000000000000e+02	0.000000000000000000e+00	1.810719221830368042e-01
5.250000000000000000e+02	0.000000000000000000e+00	3.935185372829437256e-01
5.260000000000000000e+02	0.000000000000000000e+00	4.999684691429138184e-01
5.270000000000000000e+02	0.000000000000000000e+00	1.054768357425928116e-02
5.280000000000000000e+02	0.000000000000000000e+00	6.359125673770904541e-02
5.290000000000000000e+02	0.000000000000000000e+00	8.396244607865810394e-03
5.300000000000000000e+02	0.000000000000000000e+00	3.935185372829437256e-01
5.310000000000000000e+02	0.000000000000000000e+00	3.415292501449584961e-01
5.320000000000000000e+02	0.000000000000000000e+00	3.935185372829437256e-01
5.330000000000000000e+02	0.000000000000000000e+00	2.782611250877380371e-01
5.340000000000000000e+02	0.000000000000000000e+00	2.000773698091506958e-01
5.350000000000000000e+02	0.000000000000000000e+00	3.615838661789894104e-02
5.360000000000000000e+02	0.000000000000000000e+00	4.074797332286834717e-01
5.370000000000000000e+02	0.000000000000000000e+00	3.595077246427536011e-02
5.380000000000000000e+02	1.000000000000000000e+00	4.380300045013427734e-01
5.390000000000000000e+02	0.000000000000000000e+00	1.708002686500549316e-01
5.400000000000000000e+02	0.000000000000000000e+00	2.099145203828811646e-01
5.410000000000000000e+02	0.000000000000000000e+00	5.726142227649688721e-02
5.420000000000000000e+02	0.000000000000000000e+00	2.876405119895935059e-01
5.430000000000000000e+02	0.000000000000000000e+00	2.838106751441955566e-01
5.440000000000000000e+02	0.000000000000000000e+00	4.874682426452636719e-01
5.450000000000000000e+02	1.000000000000000000e+00	1.832707822322845459e-01
5.460000000000000000e+02	1.000000000000000000e+00	4.853592813014984131e-01
5.470000000000000000e+02	0.000000000000000000e+00	4.973053336143493652e-01
5.480000000000000000e+02	0.000000000000000000e+00	6.125569716095924377e-02
5.490000000000000000e+02	0.000000000000000000e+00	4.911328256130218506e-01
5.500000000000000000e+02	1.000000000000000000e+00	4.853592813014984131e-01
5.510000000000000000e+02	0.000000000000000000e+00	4.853592813014984131e-01
5.520000000000000000e+02	1.000000000000000000e+00	4.973053336143493652e-01
5.530000000000000000e+02	0.000000000000000000e+00	6.663803756237030029e-02
5.540000000000000000e+02	1.000000000000000000e+00	1.366042345762252808e-01
5.550000000000000000e+02	0.000000000000000000e+00	3.465318083763122559e-01
5.560000000000000000e+02	0.000000000000000000e+00	3.130560740828514099e-02
5.570000000000000000e+02	1.000000000000000000e+00	7.310009002685546875e-02
5.580000000000000000e+02	0.000000000000000000e+00	4.333926737308502197e-01
5.590000000000000000e+02	0.000000000000000000e+00	4.930075407028198242e-01
5.600000000000000000e+02	0.000000000000000000e+00	2.905620038509368896e-01
5.610000000000000000e+02	0.000000000000000000e+00	4.930075407028198242e-01
5.620000000000000000e+02	0.000000000000000000e+00	8.708731830120086670e-02
5.630000000000000000e+02	0.000000000000000000e+00	9.500216692686080933e-02
5.640000000000000000e+02	0.000000000000000000e+00	6.220101937651634216e-02
5.650000000000000000e+02	0.000000000000000000e+00	6.725975871086120605e-02
5.660000000000000000e+02	0.000000000000000000e+00	7.037689536809921265e-02
5.670000000000000000e+02	0.000000000000000000e+00	6.220101937651634216e-02
5.680000000000000000e+02	0.000000000000000000e+00	9.500216692686080933e-02
5.690000000000000000e+02	0.000000000000000000e+00	2.307517640292644501e-02
5.700000000000000000e+02	0.000000000000000000e+00	8.708731830120086670e-02
5.710000000000000000e+02	1.000000000000000000e+00	1.811238974332809448e-01
5.720000000000000000e+02	0.000000000000000000e+00	3.392827808856964111e-01
5.730000000000000000e+02	0.000000000000000000e+00	3.395227491855621338e-01
5.740000000000000000e+02	0.000000000000000000e+00	3.742597401142120361e-01
5.750000000000000000e+02	0.000000000000000000e+00	3.581975400447845459e-01
5.760000000000000000e+02	0.000000000000000000e+00	3.392827808856964111e-01
5.770000000000000000e+02	0.000000000000000000e+00	4.889613389968872070e-01
5.780000000000000000e+02	1.000000000000000000e+00	1.811238974332809448e-01
5.790000000000000000e+02	0.000000000000000000e+00	4.797888994216918945e-01
5.800000000000000000e+02	1.000000000000000000e+00	4.363333582878112793e-01
5.810000000000000000e+02	1.000000000000000000e+00	4.740239083766937256e-01
5.820000000000000000e+02	0.000000000000000000e+00	1.037287246435880661e-02
5.830000000000000000e+02	0.000000000000000000e+00	4.030248224735260010e-01
5.840000000000000000e+02	1.000000000000000000e+00	3.619083762168884277e-01
5.850000000000000000e+02	0.000000000000000000e+00	3.445408940315246582e-01
5.860000000000000000e+02	0.000000000000000000e+00	4.941415190696716309e-01
5.870000000000000000e+02	1.000000000000000000e+00	4.980919957160949707e-01
5.880000000000000000e+02	0.000000000000000000e+00	2.868027091026306152e-01
5.890000000000000000e+02	1.000000000000000000e+00	3.774660229682922363e-01
5.900000000000000000e+02	0.000000000000000000e+00	4.918640553951263428e-01
5.910000000000000000e+02	0.000000000000000000e+00	9.226267039775848389e-02
5.920000000000000000e+02	0.000000000000000000e+00	4.999993145465850830e-01
5.930000000000000000e+02	0.000000000000000000e+00	4.618865251541137695e-01
5.940000000000000000e+02	0.000000000000000000e+00	3.967877477407455444e-02
5.950000000000000000e+02	0.000000000000000000e+00	1.026795506477355957e-01
5.960000000000000000e+02	0.000000000000000000e+00	4.853286743164062500e-01
5.970000000000000000e+02	0.000000000000000000e+00	1.293092500418424606e-02
5.980000000000000000e+02	0.000000000000000000e+00	4.289676845073699951e-01
5.990000000000000000e+02	1.000000000000000000e+00	4.995972514152526855e-01
6.000000000000000000e+02	1.000000000000000000e+00	2.970086634159088135e-01
6.010000000000000000e+02	1.000000000000000000e+00	4.612932205200195312e-01
6.020000000000000000e+02	0.000000000000000000e+00	7.178684324026107788e-02
6.030000000000000000e+02	0.000000000000000000e+00	8.365488052368164062e-02
6.040000000000000000e+02	0.000000000000000000e+00	2.765144780278205872e-02
6.050000000000000000e+02	0.000000000000000000e+00	5.083708837628364563e-02
6.060000000000000000e+02	0.000000000000000000e+00	4.273895919322967529e-01
6.070000000000000000e+02	0.000000000000000000e+00	4.612932205200195312e-01
6.080000000000000000e+02	0.000000000000000000e+00	1.394095271825790405e-01
6.090000000000000000e+02	1.000000000000000000e+00	4.943114221096038818e-01
6.100000000000000000e+02	0.000000000000000000e+00	2.733531221747398376e-02
6.110000000000000000e+02	0.000000000000000000e+00	7.212292402982711792e-02
6.120000000000000000e+02	1.000000000000000000e+00	4.612932205200195312e-01
6.130000000000000000e+02	1.000000000000000000e+00	4.595181345939636230e-01
6.140000000000000000e+02	0.000000000000000000e+00	3.598908185958862305e-01
6.150000000000000000e+02	1.000000000000000000e+00	4.595181345939636230e-01
6.160000000000000000e+02	1.000000000000000000e+00	4.637159407138824463e-01
6.170000000000000000e+02	1.000000000000000000e+00	4.637159407138824463e-01
6.180000000000000000e+02	0.000000000000000000e+00	4.453866779804229736e-01
6.190000000000000000e+02	0.000000000000000000e+00	4.995762109756469727e-01
6.200000000000000000e+02	1.000000000000000000e+00	3.201399743556976318e-01
6.210000000000000000e+02	0.000000000000000000e+00	4.991520047187805176e-01
6.220000000000000000e+02	1.000000000000000000e+00	4.904660284519195557e-01
6.230000000000000000e+02	1.000000000000000000e+00	3.778494894504547119e-01
6.240000000000000000e+02	0.000000000000000000e+00	4.033884406089782715e-01
6.250000000000000000e+02	0.000000000000000000e+00	3.778494894504547119e-01
6.260000000000000000e+02	0.000000000000000000e+00	4.431497156620025635e-01
6.270000000000000000e+02	1.000000000000000000e+00	4.985340833663940430e-01
6.280000000000000000e+02	1.000000000000000000e+00	4.985340833663940430e-01
6.290000000000000000e+02	0.000000000000000000e+00	3.633098602294921875e-01
6.300000000000000000e+02	1.000000000000000000e+00	4.905612468719482422e-01
6.310000000000000000e+02	1.000000000000000000e+00	3.994234204292297363e-01
6.320000000000000000e+02	0.000000000000000000e+00	2.152209132909774780e-01
6.330000000000000000e+02	0.000000000000000000e+00	2.498106658458709717e-01
6.340000000000000000e+02	0.000000000000000000e+00	1.870269924402236938e-01
6.350000000000000000e+02	1.000000000000000000e+00	3.994234204292297363e-01
6.360000000000000000e+02	1.000000000000000000e+00	4.178192317485809326e-01
6.370000000000000000e+02	0.000000000000000000e+00	4.997285008430480957e-01
6.380000000000000000e+02	1.000000000000000000e+00	4.133895635604858398e-01
6.390000000000000000e+02	0.000000000000000000e+00	4.439535140991210938e-01
6.400000000000000000e+02	0.000000000000000000e+00	4.658599793910980225e-01
6.410000000000000000e+02	1.000000000000000000e+00	2.403500080108642578e-01
6.420000000000000000e+02	0.000000000000000000e+00	2.403500080108642578e-01
6.430000000000000000e+02	1.000000000000000000e+00	3.377958536148071289e-01
6.440000000000000000e+02	0.000000000000000000e+00	3.480129241943359375e-01
6.450000000000000000e+02	1.000000000000000000e+00	1.816718131303787231e-01
6.460000000000000000e+02	0.000000000000000000e+00	4.329730272293090820e-01
6.470000000000000000e+02	1.000000000000000000e+00	3.559552431106567383e-01
6.480000000000000000e+02	1.000000000000000000e+00	4.329730272293090820e-01
6.490000000000000000e+02	1.000000000000000000e+00	1.816718131303787231e-01
6.500000000000000000e+02	0.000000000000000000e+00	4.624793231487274170e-01
6.510000000000000000e+02	0.000000000000000000e+00	4.624793231487274170e-01
6.520000000000000000e+02	0.000000000000000000e+00	4.624793231487274170e-01
6.530000000000000000e+02	0.000000000000000000e+00	3.112043738365173340e-01
6.540000000000000000e+02	0.000000000000000000e+00	1.816718131303787231e-01
6.550000000000000000e+02	0.000000000000000000e+00	4.624793231487274170e-01
6.560000000000000000e+02	0.000000000000000000e+00	5.003249272704124451e-02
6.570000000000000000e+02	0.000000000000000000e+00	3.009009659290313721e-01
6.580000000000000000e+02	0.000000000000000000e+00	3.112043738365173340e-01
6.590000000000000000e+02	1.000000000000000000e+00	1.707178503274917603e-01
6.600000000000000000e+02	0.000000000000000000e+00	2.954154908657073975e-01
6.610000000000000000e+02	0.000000000000000000e+00	3.009009659290313721e-01
6.620000000000000000e+02	0.000000000000000000e+00	7.713142316788434982e-03
6.630000000000000000e+02	1.000000000000000000e+00	9.343532472848892212e-02
6.640000000000000000e+02	0.000000000000000000e+00	1.329578459262847900e-01
6.650000000000000000e+02	1.000000000000000000e+00	3.231189250946044922e-01
6.660000000000000000e+02	0.000000000000000000e+00	3.556719720363616943e-01
6.670000000000000000e+02	0.000000000000000000e+00	4.206607341766357422e-01
6.680000000000000000e+02	0.000000000000000000e+00	4.547816216945648193e-01
6.690000000000000000e+02	0.000000000000000000e+00	4.845027923583984375e-01
6.700000000000000000e+02	0.000000000000000000e+00	3.556719720363616943e-01
6.710000000000000000e+02	0.000000000000000000e+00	1.788149178028106689e-01
6.720000000000000000e+02	0.000000000000000000e+00	4.002640247344970703e-01
6.730000000000000000e+02	0.000000000000000000e+00	4.744552373886108398e-01
6.740000000000000000e+02	1.000000000000000000e+00	4.206607341766357422e-01
6.750000000000000000e+02	0.000000000000000000e+00	4.915427565574645996e-01
6.760000000000000000e+02	0.000000000000000000e+00	4.996963441371917725e-01
6.770000000000000000e+02	0.000000000000000000e+00	4.933612048625946045e-01
6.780000000000000000e+02	1.000000000000000000e+00	4.312794506549835205e-01
6.790000000000000000e+02	0.000000000000000000e+00	3.842157721519470215e-01
6.800000000000000000e+02	0.000000000000000000e+00	2.305583208799362183e-01
6.810000000000000000e+02	0.000000000000000000e+00	4.808810055255889893e-01
6.820000000000000000e+02	0.000000000000000000e+00	3.744654357433319092e-01
6.830000000000000000e+02	0.000000000000000000e+00	4.996171891689300537e-01
6.840000000000000000e+02	0.000000000000000000e+00	3.664716780185699463e-01
6.850000000000000000e+02	0.000000000000000000e+00	1.457820236682891846e-01
6.860000000000000000e+02	0.000000000000000000e+00	4.692549705505371094e-01
6.870000000000000000e+02	0.000000000000000000e+00	2.348278611898422241e-01
6.880000000000000000e+02	1.000000000000000000e+00	4.871859848499298096e-01
6.890000000000000000e+02	0.000000000000000000e+00	4.871859848499298096e-01
6.900000000000000000e+02	0.000000000000000000e+00	4.407612979412078857e-01
6.910000000000000000e+02	0.000000000000000000e+00	4.407612979412078857e-01
6.920000000000000000e+02	0.000000000000000000e+00	4.797328114509582520e-01
6.930000000000000000e+02	1.000000000000000000e+00	2.050336301326751709e-01
6.940000000000000000e+02	1.000000000000000000e+00	4.407612979412078857e-01
6.950000000000000000e+02	1.000000000000000000e+00	4.871859848499298096e-01
6.960000000000000000e+02	1.000000000000000000e+00	4.624291062355041504e-01
6.970000000000000000e+02	0.000000000000000000e+00	4.407612979412078857e-01
6.980000000000000000e+02	0.000000000000000000e+00	4.407612979412078857e-01
6.990000000000000000e+02	0.000000000000000000e+00	4.093576595187187195e-02
7.000000000000000000e+02	0.000000000000000000e+00	4.407612979412078857e-01
7.010000000000000000e+02	1.000000000000000000e+00	4.871859848499298096e-01
7.020000000000000000e+02	0.000000000000000000e+00	3.414281308650970459e-01
7.030000000000000000e+02	0.000000000000000000e+00	4.912845790386199951e-01
7.040000000000000000e+02	0.000000000000000000e+00	2.514320909976959229e-01
7.050000000000000000e+02	1.000000000000000000e+00	2.514320909976959229e-01
7.060000000000000000e+02	1.000000000000000000e+00	4.152956306934356689e-01
7.070000000000000000e+02	0.000000000000000000e+00	3.555420935153961182e-01
7.080000000000000000e+02	0.000000000000000000e+00	6.120432913303375244e-02
7.090000000000000000e+02	0.000000000000000000e+00	3.555420935153961182e-01
7.100000000000000000e+02	1.000000000000000000e+00	4.900803565979003906e-01
7.110000000000000000e+02	0.000000000000000000e+00	3.765530288219451904e-01
7.120000000000000000e+02	0.000000000000000000e+00	1.055181920528411865e-01
7.130000000000000000e+02	1.000000000000000000e+00	6.838954985141754150e-02
7.140000000000000000e+02	0.000000000000000000e+00	4.988541901111602783e-01
7.150000000000000000e+02	0.000000000000000000e+00	1.682070195674896240e-01
7.160000000000000000e+02	1.000000000000000000e+00	4.142828881740570068e-01
7.170000000000000000e+02	0.000000000000000000e+00	4.142828881740570068e-01
7.180000000000000000e+02	1.000000000000000000e+00	4.900803565979003906e-01
7.190000000000000000e+02	0.000000000000000000e+00	2.502829134464263916e-01
7.200000000000000000e+02	1.000000000000000000e+00	4.966763556003570557e-01
7.210000000000000000e+02	1.000000000000000000e+00	3.915295898914337158e-01
7.220000000000000000e+02	1.000000000000000000e+00	4.919718205928802490e-01
7.230000000000000000e+02	0.000000000000000000e+00	8.105018734931945801e-02
7.240000000000000000e+02	0.000000000000000000e+00	4.073943197727203369e-01
7.250000000000000000e+02	0.000000000000000000e+00	4.670444428920745850e-01
7.260000000000000000e+02	1.000000000000000000e+00	2.280662506818771362e-01
7.270000000000000000e+02	0.000000000000000000e+00	4.970639944076538086e-02
7.280000000000000000e+02	0.000000000000000000e+00	9.445219300687313080e-03
7.290000000000000000e+02	0.000000000000000000e+00	4.742154777050018311e-01
7.300000000000000000e+02	1.000000000000000000e+00	4.897361099720001221e-01
7.310000000000000000e+02	0.000000000000000000e+00	3.594667613506317139e-01
7.320000000000000000e+02	0.000000000000000000e+00	1.961469352245330811e-01
7.330000000000000000e+02	1.000000000000000000e+00	4.700964987277984619e-01
7.340000000000000000e+02	1.000000000000000000e+00	4.977464675903320312e-01
7.350000000000000000e+02	1.000000000000000000e+00	4.341533780097961426e-01
7.360000000000000000e+02	0.000000000000000000e+00	4.394711852073669434e-01
7.370000000000000000e+02	1.000000000000000000e+00	4.274871945381164551e-01
7.380000000000000000e+02	0.000000000000000000e+00	4.985561668872833252e-01
7.390000000000000000e+02	1.000000000000000000e+00	4.274871945381164551e-01
7.400000000000000000e+02	0.000000000000000000e+00	2.722643911838531494e-01
7.410000000000000000e+02	1.000000000000000000e+00	4.392119944095611572e-01
7.420000000000000000e+02	1.000000000000000000e+00	3.786929249763488770e-01
7.430000000000000000e+02	0.000000000000000000e+00	2.859753370285034180e-01
7.440000000000000000e+02	0.000000000000000000e+00	1.110399048775434494e-02
7.450000000000000000e+02	0.000000000000000000e+00	4.657268822193145752e-01
7.460000000000000000e+02	1.000000000000000000e+00	4.506418704986572266e-01
7.470000000000000000e+02	0.000000000000000000e+00	8.330521173775196075e-03
7.480000000000000000e+02	1.000000000000000000e+00	3.921055495738983154e-01
7.490000000000000000e+02	1.000000000000000000e+00	4.997113347053527832e-01
7.500000000000000000e+02	1.000000000000000000e+00	3.073826432228088379e-01
7.510000000000000000e+02	0.000000000000000000e+00	2.745990268886089325e-02
7.520000000000000000e+02	0.000000000000000000e+00	4.966725409030914307e-01
7.530000000000000000e+02	1.000000000000000000e+00	4.397569298744201660e-01
7.540000000000000000e+02	0.000000000000000000e+00	4.397569298744201660e-01
7.550000000000000000e+02	0.000000000000000000e+00	2.280258387327194214e-02
7.560000000000000000e+02	0.000000000000000000e+00	8.571289479732513428e-03
7.570000000000000000e+02	0.000000000000000000e+00	9.840700775384902954e-03
7.580000000000000000e+02	1.000000000000000000e+00	4.740393459796905518e-01
7.590000000000000000e+02	0.000000000000000000e+00	1.464182138442993164e-01
7.600000000000000000e+02	1.000000000000000000e+00	4.063665568828582764e-01
7.610000000000000000e+02	0.000000000000000000e+00	4.671759307384490967e-01
7.620000000000000000e+02	0.000000000000000000e+00	1.848784089088439941e-02
7.630000000000000000e+02	0.000000000000000000e+00	4.063665568828582764e-01
7.640000000000000000e+02	0.000000000000000000e+00	7.417974062263965607e-03
7.650000000000000000e+02	1.000000000000000000e+00	4.869054257869720459e-01
7.660000000000000000e+02	0.000000000000000000e+00	1.980564147233963013e-01
7.670000000000000000e+02	1.000000000000000000e+00	4.671759307384490967e-01
7.680000000000000000e+02	1.000000000000000000e+00	4.873109757900238037e-01
7.690000000000000000e+02	0.000000000000000000e+00	1.769241392612457275e-01
7.700000000000000000e+02	0.000000000000000000e+00	2.722843289375305176e-01
7.710000000000000000e+02	1.000000000000000000e+00	4.940754771232604980e-01
7.720000000000000000e+02	1.000000000000000000e+00	4.901174604892730713e-01
7.730000000000000000e+02	1.000000000000000000e+00	4.955491423606872559e-01
7.740000000000000000e+02	0.000000000000000000e+00	3.937863707542419434e-01
7.750000000000000000e+02	0.000000000000000000e+00	4.821697473526000977e-01
7.760000000000000000e+02	0.000000000000000000e+00	4.915241897106170654e-01
7.770000000000000000e+02	1.000000000000000000e+00	4.821697473526000977e-01
7.780000000000000000e+02	0.000000000000000000e+00	4.463857114315032959e-01
7.790000000000000000e+02	0.000000000000000000e+00	4.033356308937072754e-01
7.800000000000000000e+02	0.000000000000000000e+00	4.769247174263000488e-01
7.810000000000000000e+02	1.000000000000000000e+00	4.686312377452850342e-01
7.820000000000000000e+02	0.000000000000000000e+00	2.955301105976104736e-01
7.830000000000000000e+02	0.000000000000000000e+00	4.675138890743255615e-01
7.840000000000000000e+02	1.000000000000000000e+00	4.470758140087127686e-01
7.850000000000000000e+02	0.000000000000000000e+00	2.566548287868499756e-01
7.860000000000000000e+02	0.000000000000000000e+00	4.978188574314117432e-01
7.870000000000000000e+02	0.000000000000000000e+00	2.963359653949737549e-01
7.880000000000000000e+02	1.000000000000000000e+00	4.979645013809204102e-01
7.890000000000000000e+02	0.000000000000000000e+00	3.932965993881225586e-01
7.900000000000000000e+02	1.000000000000000000e+00	6.583582609891891479e-02
7.910000000000000000e+02	0.000000000000000000e+00	7.155326753854751587e-02
7.920000000000000000e+02	1.000000000000000000e+00	3.544413149356842041e-01
7.930000000000000000e+02	0.000000000000000000e+00	4.951780438423156738e-01
7.940000000000000000e+02	0.000000000000000000e+00	1.082599442452192307e-02
7.950000000000000000e+02	1.000000000000000000e+00	4.951780438423156738e-01
7.960000000000000000e+02	0.000000000000000000e+00	3.738493323326110840e-01
7.970000000000000000e+02	0.000000000000000000e+00	4.156000912189483643e-01
7.980000000000000000e+02	0.000000000000000000e+00	4.950602352619171143e-01
7.990000000000000000e+02	0.000000000000000000e+00	9.391255676746368408e-03
8.000000000000000000e+02	1.000000000000000000e+00	4.950602352619171143e-01
8.010000000000000000e+02	0.000000000000000000e+00	4.975531995296478271e-01
8.020000000000000000e+02	1.000000000000000000e+00	2.260305881500244141e-01
8.030000000000000000e+02	0.000000000000000000e+00	2.264554947614669800e-01
8.040000000000000000e+02	0.000000000000000000e+00	2.908096611499786377e-01
8.050000000000000000e+02	0.000000000000000000e+00	4.135737717151641846e-01
8.060000000000000000e+02	0.000000000000000000e+00	1.491437479853630066e-02
8.070000000000000000e+02	0.000000000000000000e+00	3.260899782180786133e-01
8.080000000000000000e+02	1.000000000000000000e+00	4.686835706233978271e-01
8.090000000000000000e+02	0.000000000000000000e+00	4.920057356357574463e-01
8.100000000000000000e+02	0.000000000000000000e+00	4.893532395362854004e-01
8.110000000000000000e+02	0.000000000000000000e+00	3.803150951862335205e-01
8.120000000000000000e+02	0.000000000000000000e+00	4.693487584590911865e-01
8.130000000000000000e+02	1.000000000000000000e+00	4.976078271865844727e-01
8.140000000000000000e+02	0.000000000000000000e+00	4.833927750587463379e-01
8.150000000000000000e+02	1.000000000000000000e+00	4.976078271865844727e-01
8.160000000000000000e+02	0.000000000000000000e+00	9.074026346206665039e-02
8.170000000000000000e+02	0.000000000000000000e+00	4.349949061870574951e-01
8.180000000000000000e+02	0.000000000000000000e+00	4.471855759620666504e-01
8.190000000000000000e+02	0.000000000000000000e+00	4.695785641670227051e-01
8.200000000000000000e+02	0.000000000000000000e+00	4.999030232429504395e-01
8.210000000000000000e+02	0.000000000000000000e+00	1.228635087609291077e-01
8.220000000000000000e+02	0.000000000000000000e+00	4.976078271865844727e-01
8.230000000000000000e+02	0.000000000000000000e+00	4.833927750587463379e-01
8.240000000000000000e+02	0.000000000000000000e+00	4.289877116680145264e-01
8.250000000000000000e+02	1.000000000000000000e+00	4.349949061870574951e-01
8.260000000000000000e+02	0.000000000000000000e+00	4.763079881668090820e-01
8.270000000000000000e+02	0.000000000000000000e+00	4.309497177600860596e-01
8.280000000000000000e+02	0.000000000000000000e+00	4.905340373516082764e-01
8.290000000000000000e+02	0.000000000000000000e+00	1.214761510491371155e-01
8.300000000000000000e+02	0.000000000000000000e+00	4.056752622127532959e-01
8.310000000000000000e+02	0.000000000000000000e+00	2.380488812923431396e-02
8.320000000000000000e+02	0.000000000000000000e+00	8.138219267129898071e-02
8.330000000000000000e+02	1.000000000000000000e+00	4.204454123973846436e-01
8.340000000000000000e+02	1.000000000000000000e+00	4.441192448139190674e-01
8.350000000000000000e+02	1.000000000000000000e+00	4.988848567008972168e-01
8.360000000000000000e+02	0.000000000000000000e+00	4.994459152221679688e-01
8.370000000000000000e+02	0.000000000000000000e+00	3.807047307491302490e-01
8.380000000000000000e+02	0.000000000000000000e+00	3.733278214931488037e-01
8.390000000000000000e+02	0.000000000000000000e+00	2.042899467051029205e-02
8.400000000000000000e+02	0.000000000000000000e+00	1.870248466730117798e-02
8.410000000000000000e+02	1.000000000000000000e+00	4.332638084888458252e-01
8.420000000000000000e+02	0.000000000000000000e+00	8.669967763125896454e-03
8.430000000000000000e+02	1.000000000000000000e+00	1.544695347547531128e-02
8.440000000000000000e+02	0.000000000000000000e+00	1.514288485050201416e-01
8.450000000000000000e+02	0.000000000000000000e+00	4.347352087497711182e-01
8.460000000000000000e+02	0.000000000000000000e+00	4.588948488235473633e-01
8.470000000000000000e+02	1.000000000000000000e+00	4.148999452590942383e-01
8.480000000000000000e+02	0.000000000000000000e+00	4.148999452590942383e-01
8.490000000000000000e+02	1.000000000000000000e+00	4.588948488235473633e-01
8.500000000000000000e+02	1.000000000000000000e+00	4.588948488235473633e-01
8.510000000000000000e+02	0.000000000000000000e+00	2.286896482110023499e-02
8.520000000000000000e+02	0.000000000000000000e+00	2.628632187843322754e-01
8.530000000000000000e+02	1.000000000000000000e+00	4.870627224445343018e-01
8.540000000000000000e+02	0.000000000000000000e+00	4.612236022949218750e-01
8.550000000000000000e+02	0.000000000000000000e+00	2.199087738990783691e-01
8.560000000000000000e+02	0.000000000000000000e+00	2.716640532016754150e-01
8.570000000000000000e+02	0.000000000000000000e+00	4.612236022949218750e-01
8.580000000000000000e+02	1.000000000000000000e+00	4.127076566219329834e-01
8.590000000000000000e+02	0.000000000000000000e+00	4.995151758193969727e-01
8.600000000000000000e+02	0.000000000000000000e+00	1.578287780284881592e-02
8.610000000000000000e+02	0.000000000000000000e+00	4.995151758193969727e-01
8.620000000000000000e+02	1.000000000000000000e+00	4.127076566219329834e-01
8.630000000000000000e+02	0.000000000000000000e+00	1.775422990322113037e-01
8.640000000000000000e+02	0.000000000000000000e+00	3.293998539447784424e-02
8.650000000000000000e+02	1.000000000000000000e+00	4.957008957862854004e-01
8.660000000000000000e+02	0.000000000000000000e+00	4.388901889324188232e-01
8.670000000000000000e+02	0.000000000000000000e+00	7.086119800806045532e-02
8.680000000000000000e+02	1.000000000000000000e+00	1.144740357995033264e-01
8.690000000000000000e+02	0.000000000000000000e+00	2.079058140516281128e-01
8.700000000000000000e+02	1.000000000000000000e+00	2.293011993169784546e-01
8.710000000000000000e+02	0.000000000000000000e+00	2.079058140516281128e-01
8.720000000000000000e+02	0.000000000000000000e+00	1.166481152176856995e-02
8.730000000000000000e+02	0.000000000000000000e+00	2.293011993169784546e-01
8.740000000000000000e+02	0.000000000000000000e+00	1.578636318445205688e-01
8.750000000000000000e+02	0.000000000000000000e+00	3.949063420295715332e-01
8.760000000000000000e+02	1.000000000000000000e+00	4.074648022651672363e-01
8.770000000000000000e+02	0.000000000000000000e+00	3.952217102050781250e-02
8.780000000000000000e+02	1.000000000000000000e+00	4.974569678306579590e-01
8.790000000000000000e+02	0.000000000000000000e+00	3.954374492168426514e-01
8.800000000000000000e+02	1.000000000000000000e+00	3.954374492168426514e-01
8.810000000000000000e+02	0.000000000000000000e+00	2.832695841789245605e-01
8.820000000000000000e+02	0.000000000000000000e+00	3.954374492168426514e-01
8.830000000000000000e+02	0.000000000000000000e+00	5.318672955036163330e-02
8.840000000000000000e+02	1.000000000000000000e+00	3.954374492168426514e-01
8.850000000000000000e+02	0.000000000000000000e+00	6.924242526292800903e-02
8.860000000000000000e+02	0.000000000000000000e+00	3.954374492168426514e-01
8.870000000000000000e+02	0.000000000000000000e+00	4.786210134625434875e-02
8.880000000000000000e+02	0.000000000000000000e+00	3.954374492168426514e-01
8.890000000000000000e+02	0.000000000000000000e+00	5.166585091501474380e-03
8.900000000000000000e+02	1.000000000000000000e+00	4.970585703849792480e-01
8.910000000000000000e+02	0.000000000000000000e+00	1.922362670302391052e-02
8.920000000000000000e+02	1.000000000000000000e+00	4.970585703849792480e-01
8.930000000000000000e+02	0.000000000000000000e+00	4.979036748409271240e-01
8.940000000000000000e+02	0.000000000000000000e+00	4.424846917390823364e-02
8.950000000000000000e+02	0.000000000000000000e+00	5.943648982793092728e-03
8.960000000000000000e+02	0.000000000000000000e+00	2.295475918799638748e-03
8.970000000000000000e+02	0.000000000000000000e+00	6.811980623751878738e-03
8.980000000000000000e+02	1.000000000000000000e+00	4.851910471916198730e-01
8.990000000000000000e+02	0.000000000000000000e+00	6.101412698626518250e-02
9.000000000000000000e+02	0.000000000000000000e+00	4.518704861402511597e-02
9.010000000000000000e+02	1.000000000000000000e+00	9.495519101619720459e-03
9.020000000000000000e+02	0.000000000000000000e+00	7.777369581162929535e-03
9.030000000000000000e+02	0.000000000000000000e+00	4.660894349217414856e-02
9.040000000000000000e+02	0.000000000000000000e+00	2.424012124538421631e-02
9.050000000000000000e+02	0.000000000000000000e+00	4.534076452255249023e-01
9.060000000000000000e+02	0.000000000000000000e+00	1.724946498870849609e-02
9.070000000000000000e+02	0.000000000000000000e+00	3.429010212421417236e-01
9.080000000000000000e+02	0.000000000000000000e+00	4.620179831981658936e-01
9.090000000000000000e+02	0.000000000000000000e+00	9.211689978837966919e-02
9.100000000000000000e+02	0.000000000000000000e+00	2.600419521331787109e-01
9.110000000000000000e+02	0.000000000000000000e+00	3.365386128425598145e-01
9.120000000000000000e+02	0.000000000000000000e+00	4.736190140247344971e-01
9.130000000000000000e+02	0.000000000000000000e+00	3.268964290618896484e-01
9.140000000000000000e+02	0.000000000000000000e+00	4.620179831981658936e-01
9.150000000000000000e+02	0.000000000000000000e+00	2.278874069452285767e-01
9.160000000000000000e+02	0.000000000000000000e+00	1.853100769221782684e-02
9.170000000000000000e+02	0.000000000000000000e+00	9.408024139702320099e-03
9.180000000000000000e+02	0.000000000000000000e+00	4.796135425567626953e-01
9.190000000000000000e+02	0.000000000000000000e+00	8.991458453238010406e-03
9.200000000000000000e+02	0.000000000000000000e+00	4.881234467029571533e-01
9.210000000000000000e+02	0.000000000000000000e+00	1.816174238920211792e-01
9.220000000000000000e+02	0.000000000000000000e+00	5.187579989433288574e-02
9.230000000000000000e+02	0.000000000000000000e+00	4.620179831981658936e-01
9.240000000000000000e+02	0.000000000000000000e+00	3.268964290618896484e-01
9.250000000000000000e+02	0.000000000000000000e+00	3.886069729924201965e-02
9.260000000000000000e+02	0.000000000000000000e+00	3.725528717041015625e-01
9.270000000000000000e+02	0.000000000000000000e+00	2.600419521331787109e-01
9.280000000000000000e+02	0.000000000000000000e+00	4.881234467029571533e-01
9.290000000000000000e+02	0.000000000000000000e+00	4.213283061981201172e-01
9.300000000000000000e+02	0.000000000000000000e+00	4.620179831981658936e-01
9.310000000000000000e+02	0.000000000000000000e+00	3.365386128425598145e-01
9.320000000000000000e+02	0.000000000000000000e+00	4.534076452255249023e-01
9.330000000000000000e+02	0.000000000000000000e+00	3.725528717041015625e-01
9.340000000000000000e+02	0.000000000000000000e+00	3.268964290618896484e-01
9.350000000000000000e+02	0.000000000000000000e+00	3.365386128425598145e-01
9.360000000000000000e+02	1.000000000000000000e+00	4.213283061981201172e-01
9.370000000000000000e+02	0.000000000000000000e+00	5.961990728974342346e-02
9.380000000000000000e+02	0.000000000000000000e+00	2.056532651185989380e-01
9.390000000000000000e+02	0.000000000000000000e+00	4.213283061981201172e-01
9.400000000000000000e+02	0.000000000000000000e+00	2.041771262884140015e-01
9.410000000000000000e+02	1.000000000000000000e+00	4.748134315013885498e-01
9.420000000000000000e+02	0.000000000000000000e+00	2.041771262884140015e-01
9.430000000000000000e+02	0.000000000000000000e+00	4.972993731498718262e-01
9.440000000000000000e+02	1.000000000000000000e+00	4.322839379310607910e-01
9.450000000000000000e+02	1.000000000000000000e+00	4.799216389656066895e-01
9.460000000000000000e+02	1.000000000000000000e+00	4.748134315013885498e-01
9.470000000000000000e+02	1.000000000000000000e+00	4.748134315013885498e-01
9.480000000000000000e+02	0.000000000000000000e+00	7.766681164503097534e-02
9.490000000000000000e+02	0.000000000000000000e+00	3.762562945485115051e-02
9.500000000000000000e+02	0.000000000000000000e+00	2.328068166971206665e-01
9.510000000000000000e+02	0.000000000000000000e+00	4.969799518585205078e-01
9.520000000000000000e+02	0.000000000000000000e+00	2.087376415729522705e-01
9.530000000000000000e+02	0.000000000000000000e+00	6.858626846224069595e-03
9.540000000000000000e+02	0.000000000000000000e+00	3.618361949920654297e-01
9.550000000000000000e+02	0.000000000000000000e+00	4.524858295917510986e-01
9.560000000000000000e+02	0.000000000000000000e+00	2.644537091255187988e-01
9.570000000000000000e+02	0.000000000000000000e+00	1.773503273725509644e-01
9.580000000000000000e+02	1.000000000000000000e+00	2.384269386529922485e-01
9.590000000000000000e+02	1.000000000000000000e+00	3.655205070972442627e-01
9.600000000000000000e+02	1.000000000000000000e+00	4.996345341205596924e-01
9.610000000000000000e+02	1.000000000000000000e+00	4.996345341205596924e-01
9.620000000000000000e+02	1.000000000000000000e+00	2.850822806358337402e-01
9.630000000000000000e+02	0.000000000000000000e+00	4.798966348171234131e-01
9.640000000000000000e+02	0.000000000000000000e+00	4.798966348171234131e-01
9.650000000000000000e+02	1.000000000000000000e+00	4.540696442127227783e-01
9.660000000000000000e+02	0.000000000000000000e+00	4.892526566982269287e-01
9.670000000000000000e+02	0.000000000000000000e+00	1.109262779355049133e-01
9.680000000000000000e+02	0.000000000000000000e+00	3.915328085422515869e-01
9.690000000000000000e+02	0.000000000000000000e+00	4.892526566982269287e-01
9.700000000000000000e+02	0.000000000000000000e+00	4.540696442127227783e-01
9.710000000000000000e+02	0.000000000000000000e+00	3.013315983116626740e-02
9.720000000000000000e+02	1.000000000000000000e+00	4.892526566982269287e-01
9.730000000000000000e+02	0.000000000000000000e+00	4.892526566982269287e-01
9.740000000000000000e+02	1.000000000000000000e+00	3.998700082302093506e-01
9.750000000000000000e+02	1.000000000000000000e+00	4.540696442127227783e-01
9.760000000000000000e+02	0.000000000000000000e+00	1.541831903159618378e-02
9.770000000000000000e+02	1.000000000000000000e+00	3.998700082302093506e-01
9.780000000000000000e+02	0.000000000000000000e+00	4.949294328689575195e-01
9.790000000000000000e+02	1.000000000000000000e+00	4.422776997089385986e-01
9.800000000000000000e+02	0.000000000000000000e+00	1.769298911094665527e-01
9.810000000000000000e+02	0.000000000000000000e+00	1.504666209220886230e-01
9.820000000000000000e+02	0.000000000000000000e+00	4.019296467304229736e-01
9.830000000000000000e+02	0.000000000000000000e+00	1.367865651845932007e-01
9.840000000000000000e+02	0.000000000000000000e+00	4.510789513587951660e-01
9.850000000000000000e+02	1.000000000000000000e+00	4.987216591835021973e-01
9.860000000000000000e+02	0.000000000000000000e+00	4.889733195304870605e-01
9.870000000000000000e+02	0.000000000000000000e+00	4.987216591835021973e-01
9.880000000000000000e+02	0.000000000000000000e+00	1.281909495592117310e-01
9.890000000000000000e+02	0.000000000000000000e+00	4.987216591835021973e-01
9.900000000000000000e+02	0.000000000000000000e+00	1.775383390486240387e-02
9.910000000000000000e+02	0.000000000000000000e+00	4.873238205909729004e-01
9.920000000000000000e+02	0.000000000000000000e+00	1.580082625150680542e-02
9.930000000000000000e+02	1.000000000000000000e+00	4.481178820133209229e-01
9.940000000000000000e+02	1.000000000000000000e+00	4.987216591835021973e-01
9.950000000000000000e+02	0.000000000000000000e+00	3.336894884705543518e-02
9.960000000000000000e+02	0.000000000000000000e+00	4.889733195304870605e-01
9.970000000000000000e+02	1.000000000000000000e+00	4.481178820133209229e-01
9.980000000000000000e+02	0.000000000000000000e+00	1.518918275833129883e-01
9.990000000000000000e+02	0.000000000000000000e+00	2.792533040046691895e-01
1.000000000000000000e+03	1.000000000000000000e+00	4.481178820133209229e-01
1.001000000000000000e+03	0.000000000000000000e+00	4.998593330383300781e-01
1.002000000000000000e+03	1.000000000000000000e+00	4.998593330383300781e-01
1.003000000000000000e+03	0.000000000000000000e+00	4.958740174770355225e-01
1.004000000000000000e+03	0.000000000000000000e+00	1.986269056797027588e-01
1.005000000000000000e+03	1.000000000000000000e+00	3.153564929962158203e-01
1.006000000000000000e+03	0.000000000000000000e+00	4.958740174770355225e-01
1.007000000000000000e+03	1.000000000000000000e+00	1.835792958736419678e-01
1.008000000000000000e+03	1.000000000000000000e+00	4.998593330383300781e-01
1.009000000000000000e+03	1.000000000000000000e+00	1.939190477132797241e-01
1.010000000000000000e+03	0.000000000000000000e+00	4.927474260330200195e-01
1.011000000000000000e+03	0.000000000000000000e+00	4.232994616031646729e-01
1.012000000000000000e+03	0.000000000000000000e+00	4.828854501247406006e-01
1.013000000000000000e+03	0.000000000000000000e+00	1.824022978544235229e-01
1.014000000000000000e+03	0.000000000000000000e+00	4.998593330383300781e-01
1.015000000000000000e+03	0.000000000000000000e+00	4.232994616031646729e-01
1.016000000000000000e+03	0.000000000000000000e+00	4.927474260330200195e-01
1.017000000000000000e+03	0.000000000000000000e+00	4.927474260330200195e-01
1.018000000000000000e+03	0.000000000000000000e+00	4.828005433082580566e-01
1.019000000000000000e+03	0.000000000000000000e+00	4.828005433082580566e-01
1.020000000000000000e+03	0.000000000000000000e+00	4.828005433082580566e-01
1.021000000000000000e+03	0.000000000000000000e+00	4.232994616031646729e-01
1.022000000000000000e+03	0.000000000000000000e+00	4.828005433082580566e-01
1.023000000000000000e+03	1.000000000000000000e+00	4.998593330383300781e-01
1.024000000000000000e+03	1.000000000000000000e+00	4.998593330383300781e-01
1.025000000000000000e+03	0.000000000000000000e+00	4.828005433082580566e-01
1.026000000000000000e+03	1.000000000000000000e+00	4.909333288669586182e-01
1.027000000000000000e+03	0.000000000000000000e+00	2.408075332641601562e-01
1.028000000000000000e+03	0.000000000000000000e+00	4.828005433082580566e-01
1.029000000000000000e+03	0.000000000000000000e+00	4.828005433082580566e-01
1.030000000000000000e+03	0.000000000000000000e+00	4.828005433082580566e-01
1.031000000000000000e+03	0.000000000000000000e+00	1.051299870014190674e-01
1.032000000000000000e+03	0.000000000000000000e+00	4.232994616031646729e-01
1.033000000000000000e+03	0.000000000000000000e+00	4.627369642257690430e-01
1.034000000000000000e+03	0.000000000000000000e+00	4.828005433082580566e-01
1.035000000000000000e+03	0.000000000000000000e+00	4.232994616031646729e-01
1.036000000000000000e+03	0.000000000000000000e+00	4.828005433082580566e-01
1.037000000000000000e+03	0.000000000000000000e+00	4.828005433082580566e-01
1.038000000000000000e+03	0.000000000000000000e+00	4.994032159447669983e-02
1.039000000000000000e+03	0.000000000000000000e+00	4.435699284076690674e-01
1.040000000000000000e+03	0.000000000000000000e+00	4.435699284076690674e-01
1.041000000000000000e+03	0.000000000000000000e+00	4.828854501247406006e-01
1.042000000000000000e+03	1.000000000000000000e+00	1.950998306274414062e-01
1.043000000000000000e+03	1.000000000000000000e+00	4.688377380371093750e-01
1.044000000000000000e+03	1.000000000000000000e+00	4.688377380371093750e-01
1.045000000000000000e+03	1.000000000000000000e+00	4.688377380371093750e-01
1.046000000000000000e+03	1.000000000000000000e+00	4.688377380371093750e-01
1.047000000000000000e+03	0.000000000000000000e+00	4.688377380371093750e-01
1.048000000000000000e+03	0.000000000000000000e+00	4.688377380371093750e-01
1.049000000000000000e+03	0.000000000000000000e+00	2.033667713403701782e-01
1.050000000000000000e+03	1.000000000000000000e+00	3.675577044486999512e-01
1.051000000000000000e+03	0.000000000000000000e+00	3.675577044486999512e-01
1.052000000000000000e+03	0.000000000000000000e+00	1.911591738462448120e-01
1.053000000000000000e+03	0.000000000000000000e+00	1.911591738462448120e-01
1.054000000000000000e+03	0.000000000000000000e+00	4.688377380371093750e-01
1.055000000000000000e+03	1.000000000000000000e+00	1.950998306274414062e-01
1.056000000000000000e+03	1.000000000000000000e+00	4.633910357952117920e-01
1.057000000000000000e+03	0.000000000000000000e+00	1.205965504050254822e-01
1.058000000000000000e+03	0.000000000000000000e+00	4.633910357952117920e-01
1.059000000000000000e+03	1.000000000000000000e+00	6.984180957078933716e-02
1.060000000000000000e+03	0.000000000000000000e+00	4.847722128033638000e-02
1.061000000000000000e+03	1.000000000000000000e+00	4.633910357952117920e-01
1.062000000000000000e+03	0.000000000000000000e+00	2.259199973195791245e-03
1.063000000000000000e+03	0.000000000000000000e+00	1.827315539121627808e-01
1.064000000000000000e+03	1.000000000000000000e+00	7.532475888729095459e-02
1.065000000000000000e+03	1.000000000000000000e+00	1.049329712986946106e-01
1.066000000000000000e+03	0.000000000000000000e+00	4.847722128033638000e-02
1.067000000000000000e+03	0.000000000000000000e+00	1.835214197635650635e-01
1.068000000000000000e+03	0.000000000000000000e+00	1.953300386667251587e-01
1.069000000000000000e+03	1.000000000000000000e+00	4.633910357952117920e-01
1.070000000000000000e+03	1.000000000000000000e+00	1.402500420808792114e-01
1.071000000000000000e+03	0.000000000000000000e+00	1.953300386667251587e-01
1.072000000000000000e+03	0.000000000000000000e+00	4.633910357952117920e-01
1.073000000000000000e+03	1.000000000000000000e+00	1.049329712986946106e-01
1.074000000000000000e+03	0.000000000000000000e+00	4.633910357952117920e-01
1.075000000000000000e+03	0.000000000000000000e+00	1.835214197635650635e-01
1.076000000000000000e+03	1.000000000000000000e+00	4.633910357952117920e-01
1.077000000000000000e+03	0.000000000000000000e+00	2.419061809778213501e-01
1.078000000000000000e+03	0.000000000000000000e+00	1.662600189447402954e-01
1.079000000000000000e+03	0.000000000000000000e+00	1.827315539121627808e-01
1.080000000000000000e+03	0.000000000000000000e+00	2.446308881044387817e-01
1.081000000000000000e+03	1.000000000000000000e+00	1.205965504050254822e-01
1.082000000000000000e+03	0.000000000000000000e+00	4.633910357952117920e-01
1.083000000000000000e+03	0.000000000000000000e+00	4.847722128033638000e-02
1.084000000000000000e+03	0.000000000000000000e+00	1.827315539121627808e-01
1.085000000000000000e+03	0.000000000000000000e+00	4.633910357952117920e-01
1.086000000000000000e+03	1.000000000000000000e+00	2.446308881044387817e-01
1.087000000000000000e+03	1.000000000000000000e+00	1.953300386667251587e-01
1.088000000000000000e+03	0.000000000000000000e+00	4.633910357952117920e-01
1.089000000000000000e+03	1.000000000000000000e+00	4.633910357952117920e-01
1.090000000000000000e+03	0.000000000000000000e+00	4.633910357952117920e-01
1.091000000000000000e+03	0.000000000000000000e+00	1.402500420808792114e-01
1.092000000000000000e+03	0.000000000000000000e+00	4.633910357952117920e-01
1.093000000000000000e+03	0.000000000000000000e+00	4.633910357952117920e-01
1.094000000000000000e+03	1.000000000000000000e+00	4.633910357952117920e-01
1.095000000000000000e+03	1.000000000000000000e+00	4.633910357952117920e-01
1.096000000000000000e+03	0.000000000000000000e+00	4.633910357952117920e-01
1.097000000000000000e+03	0.000000000000000000e+00	1.662600189447402954e-01
1.098000000000000000e+03	0.000000000000000000e+00	4.633910357952117920e-01
1.099000000000000000e+03	0.000000000000000000e+00	1.003974080085754395e-01
1.100000000000000000e+03	0.000000000000000000e+00	4.633910357952117920e-01
1.101000000000000000e+03	1.000000000000000000e+00	1.205965504050254822e-01
1.102000000000000000e+03	0.000000000000000000e+00	4.633910357952117920e-01
1.103000000000000000e+03	0.000000000000000000e+00	8.442749083042144775e-02
1.104000000000000000e+03	0.000000000000000000e+00	1.953300386667251587e-01
1.105000000000000000e+03	0.000000000000000000e+00	4.633910357952117920e-01
1.106000000000000000e+03	1.000000000000000000e+00	4.633910357952117920e-01
1.107000000000000000e+03	0.000000000000000000e+00	4.633910357952117920e-01
1.108000000000000000e+03	0.000000000000000000e+00	4.633910357952117920e-01
1.109000000000000000e+03	0.000000000000000000e+00	4.633910357952117920e-01
1.110000000000000000e+03	1.000000000000000000e+00	2.243121862411499023e-01
1.111000000000000000e+03	0.000000000000000000e+00	2.243121862411499023e-01
1.112000000000000000e+03	1.000000000000000000e+00	4.633910357952117920e-01
1.113000000000000000e+03	1.000000000000000000e+00	4.633910357952117920e-01
1.114000000000000000e+03	0.000000000000000000e+00	4.633910357952117920e-01
1.115000000000000000e+03	0.000000000000000000e+00	4.633910357952117920e-01
1.116000000000000000e+03	0.000000000000000000e+00	4.633910357952117920e-01
1.117000000000000000e+03	0.000000000000000000e+00	4.633910357952117920e-01
1.118000000000000000e+03	1.000000000000000000e+00	4.633910357952117920e-01
1.119000000000000000e+03	1.000000000000000000e+00	4.633910357952117920e-01
1.120000000000000000e+03	0.000000000000000000e+00	4.633910357952117920e-01
1.121000000000000000e+03	1.000000000000000000e+00	4.633910357952117920e-01
1.122000000000000000e+03	0.000000000000000000e+00	4.633910357952117920e-01
1.123000000000000000e+03	1.000000000000000000e+00	4.633910357952117920e-01
1.124000000000000000e+03	0.000000000000000000e+00	4.633910357952117920e-01
1.125000000000000000e+03	1.000000000000000000e+00	4.633910357952117920e-01
1.126000000000000000e+03	0.000000000000000000e+00	2.243121862411499023e-01
1.127000000000000000e+03	1.000000000000000000e+00	4.633910357952117920e-01
1.128000000000000000e+03	1.000000000000000000e+00	4.633910357952117920e-01
1.129000000000000000e+03	1.000000000000000000e+00	2.243121862411499023e-01
1.130000000000000000e+03	1.000000000000000000e+00	4.633910357952117920e-01
1.131000000000000000e+03	1.000000000000000000e+00	4.633910357952117920e-01
1.132000000000000000e+03	0.000000000000000000e+00	4.633910357952117920e-01
1.133000000000000000e+03	0.000000000000000000e+00	3.170844167470932007e-02
1.134000000000000000e+03	1.000000000000000000e+00	4.633910357952117920e-01
1.135000000000000000e+03	0.000000000000000000e+00	4.633910357952117920e-01
1.136000000000000000e+03	0.000000000000000000e+00	4.633910357952117920e-01
1.137000000000000000e+03	0.000000000000000000e+00	3.138512372970581055e-02
1.138000000000000000e+03	0.000000000000000000e+00	4.954031109809875488e-02
1.139000000000000000e+03	0.000000000000000000e+00	4.633910357952117920e-01
1.140000000000000000e+03	1.000000000000000000e+00	4.633910357952117920e-01
1.141000000000000000e+03	1.000000000000000000e+00	4.633910357952117920e-01
1.142000000000000000e+03	0.000000000000000000e+00	2.243121862411499023e-01
1.143000000000000000e+03	1.000000000000000000e+00	4.633910357952117920e-01
1.144000000000000000e+03	0.000000000000000000e+00	4.633910357952117920e-01
1.145000000000000000e+03	1.000000000000000000e+00	1.774413883686065674e-01
1.146000000000000000e+03	1.000000000000000000e+00	4.633910357952117920e-01
1.147000000000000000e+03	1.000000000000000000e+00	4.633910357952117920e-01
1.148000000000000000e+03	1.000000000000000000e+00	1.826727390289306641e-01
1.149000000000000000e+03	0.000000000000000000e+00	2.243121862411499023e-01
1.150000000000000000e+03	0.000000000000000000e+00	1.774413883686065674e-01
1.151000000000000000e+03	1.000000000000000000e+00	4.633910357952117920e-01
1.152000000000000000e+03	0.000000000000000000e+00	4.633910357952117920e-01
1.153000000000000000e+03	0.000000000000000000e+00	4.633910357952117920e-01
1.154000000000000000e+03	0.000000000000000000e+00	4.633910357952117920e-01
1.155000000000000000e+03	0.000000000000000000e+00	4.633910357952117920e-01
1.156000000000000000e+03	0.000000000000000000e+00	1.318001002073287964e-01
1.157000000000000000e+03	1.000000000000000000e+00	4.633910357952117920e-01
1.158000000000000000e+03	0.000000000000000000e+00	4.633910357952117920e-01
1.159000000000000000e+03	0.000000000000000000e+00	4.633910357952117920e-01
1.160000000000000000e+03	0.000000000000000000e+00	2.837267145514488220e-02
1.161000000000000000e+03	1.000000000000000000e+00	2.243121862411499023e-01
1.162000000000000000e+03	1.000000000000000000e+00	4.633910357952117920e-01
1.163000000000000000e+03	1.000000000000000000e+00	4.633910357952117920e-01
1.164000000000000000e+03	0.000000000000000000e+00	4.633910357952117920e-01
1.165000000000000000e+03	1.000000000000000000e+00	4.633910357952117920e-01
1.166000000000000000e+03	1.000000000000000000e+00	4.633910357952117920e-01
1.167000000000000000e+03	0.000000000000000000e+00	1.318001002073287964e-01
1.168000000000000000e+03	0.000000000000000000e+00	4.633910357952117920e-01
1.169000000000000000e+03	1.000000000000000000e+00	4.633910357952117920e-01
1.170000000000000000e+03	1.000000000000000000e+00	3.170844167470932007e-02
1.171000000000000000e+03	0.000000000000000000e+00	1.520232260227203369e-01
1.172000000000000000e+03	0.000000000000000000e+00	4.633910357952117920e-01
1.173000000000000000e+03	1.000000000000000000e+00	4.633910357952117920e-01
1.174000000000000000e+03	0.000000000000000000e+00	1.798467524349689484e-02
1.175000000000000000e+03	0.000000000000000000e+00	4.633910357952117920e-01
1.176000000000000000e+03	0.000000000000000000e+00	1.318001002073287964e-01
1.177000000000000000e+03	1.000000000000000000e+00	2.243121862411499023e-01
1.178000000000000000e+03	0.000000000000000000e+00	4.633910357952117920e-01
1.179000000000000000e+03	0.000000000000000000e+00	4.633910357952117920e-01
1.180000000000000000e+03	0.000000000000000000e+00	1.826727390289306641e-01
1.181000000000000000e+03	0.000000000000000000e+00	4.633910357952117920e-01
1.182000000000000000e+03	1.000000000000000000e+00	4.633910357952117920e-01
1.183000000000000000e+03	0.000000000000000000e+00	4.633910357952117920e-01
1.184000000000000000e+03	0.000000000000000000e+00	4.633910357952117920e-01
1.185000000000000000e+03	1.000000000000000000e+00	4.633910357952117920e-01
1.186000000000000000e+03	1.000000000000000000e+00	1.826727390289306641e-01
1.187000000000000000e+03	0.000000000000000000e+00	4.633910357952117920e-01
1.188000000000000000e+03	0.000000000000000000e+00	1.774413883686065674e-01
1.189000000000000000e+03	0.000000000000000000e+00	4.633910357952117920e-01
1.190000000000000000e+03	1.000000000000000000e+00	4.633910357952117920e-01
1.191000000000000000e+03	1.000000000000000000e+00	4.633910357952117920e-01
1.192000000000000000e+03	1.000000000000000000e+00	4.633910357952117920e-01
1.193000000000000000e+03	0.000000000000000000e+00	4.633910357952117920e-01
1.194000000000000000e+03	0.000000000000000000e+00	2.243121862411499023e-01
1.195000000000000000e+03	1.000000000000000000e+00	1.774413883686065674e-01
1.196000000000000000e+03	0.000000000000000000e+00	5.240092054009437561e-02
1.197000000000000000e+03	1.000000000000000000e+00	4.633910357952117920e-01
1.198000000000000000e+03	1.000000000000000000e+00	4.633910357952117920e-01
1.199000000000000000e+03	1.000000000000000000e+00	4.633910357952117920e-01
1.200000000000000000e+03	0.000000000000000000e+00	4.633910357952117920e-01
1.201000000000000000e+03	1.000000000000000000e+00	1.520232260227203369e-01
1.202000000000000000e+03	0.000000000000000000e+00	4.633910357952117920e-01
1.203000000000000000e+03	0.000000000000000000e+00	4.633910357952117920e-01
1.204000000000000000e+03	0.000000000000000000e+00	1.774413883686065674e-01
1.205000000000000000e+03	0.000000000000000000e+00	1.774413883686065674e-01
1.206000000000000000e+03	1.000000000000000000e+00	4.633910357952117920e-01
1.207000000000000000e+03	0.000000000000000000e+00	4.633910357952117920e-01
1.208000000000000000e+03	0.000000000000000000e+00	4.104233533143997192e-02
1.209000000000000000e+03	1.000000000000000000e+00	1.826727390289306641e-01
1.210000000000000000e+03	1.000000000000000000e+00	4.633910357952117920e-01
1.211000000000000000e+03	1.000000000000000000e+00	4.633910357952117920e-01
1.212000000000000000e+03	0.000000000000000000e+00	1.318001002073287964e-01
1.213000000000000000e+03	0.000000000000000000e+00	4.633910357952117920e-01
1.214000000000000000e+03	1.000000000000000000e+00	4.633910357952117920e-01
1.215000000000000000e+03	0.000000000000000000e+00	4.633910357952117920e-01
1.216000000000000000e+03	1.000000000000000000e+00	4.633910357952117920e-01
1.217000000000000000e+03	1.000000000000000000e+00	4.633910357952117920e-01
1.218000000000000000e+03	0.000000000000000000e+00	1.318001002073287964e-01
1.219000000000000000e+03	0.000000000000000000e+00	4.633910357952117920e-01
1.220000000000000000e+03	1.000000000000000000e+00	4.633910357952117920e-01
1.221000000000000000e+03	0.000000000000000000e+00	4.633910357952117920e-01
1.222000000000000000e+03	0.000000000000000000e+00	4.633910357952117920e-01
1.223000000000000000e+03	0.000000000000000000e+00	4.633910357952117920e-01
1.224000000000000000e+03	0.000000000000000000e+00	2.243121862411499023e-01
1.225000000000000000e+03	0.000000000000000000e+00	4.633910357952117920e-01
1.226000000000000000e+03	1.000000000000000000e+00	4.633910357952117920e-01
1.227000000000000000e+03	0.000000000000000000e+00	6.671408563852310181e-02
1.228000000000000000e+03	0.000000000000000000e+00	1.826727390289306641e-01
1.229000000000000000e+03	1.000000000000000000e+00	1.826727390289306641e-01
1.230000000000000000e+03	0.000000000000000000e+00	4.633910357952117920e-01
1.231000000000000000e+03	0.000000000000000000e+00	2.243121862411499023e-01
1.232000000000000000e+03	1.000000000000000000e+00	4.633910357952117920e-01
1.233000000000000000e+03	0.000000000000000000e+00	3.783005177974700928e-01
1.234000000000000000e+03	0.000000000000000000e+00	3.783005177974700928e-01
1.235000000000000000e+03	0.000000000000000000e+00	3.783005177974700928e-01
1.236000000000000000e+03	1.000000000000000000e+00	3.758984208106994629e-01
1.237000000000000000e+03	1.000000000000000000e+00	4.954082965850830078e-01
1.238000000000000000e+03	0.000000000000000000e+00	3.650425970554351807e-01
1.239000000000000000e+03	0.000000000000000000e+00	4.856330156326293945e-01
1.240000000000000000e+03	0.000000000000000000e+00	3.650425970554351807e-01
1.241000000000000000e+03	1.000000000000000000e+00	3.650425970554351807e-01
1.242000000000000000e+03	0.000000000000000000e+00	3.200887739658355713e-01
1.243000000000000000e+03	0.000000000000000000e+00	4.576334059238433838e-01
1.244000000000000000e+03	1.000000000000000000e+00	4.977158010005950928e-01
1.245000000000000000e+03	1.000000000000000000e+00	3.650425970554351807e-01
1.246000000000000000e+03	1.000000000000000000e+00	3.650425970554351807e-01
1.247000000000000000e+03	0.000000000000000000e+00	4.017319679260253906e-01
1.248000000000000000e+03	0.000000000000000000e+00	3.653448820114135742e-01
1.249000000000000000e+03	1.000000000000000000e+00	4.017319679260253906e-01
1.250000000000000000e+03	1.000000000000000000e+00	3.216245770454406738e-01
1.251000000000000000e+03	1.000000000000000000e+00	4.503627717494964600e-01
1.252000000000000000e+03	0.000000000000000000e+00	4.999097287654876709e-01
1.253000000000000000e+03	0.000000000000000000e+00	4.503627717494964600e-01
1.254000000000000000e+03	1.000000000000000000e+00	4.503627717494964600e-01
1.255000000000000000e+03	1.000000000000000000e+00	4.999844133853912354e-01
1.256000000000000000e+03	0.000000000000000000e+00	4.088004529476165771e-01
1.257000000000000000e+03	0.000000000000000000e+00	4.847781360149383545e-01
1.258000000000000000e+03	0.000000000000000000e+00	4.084461629390716553e-01
1.259000000000000000e+03	0.000000000000000000e+00	4.084461629390716553e-01
1.260000000000000000e+03	1.000000000000000000e+00	4.999844133853912354e-01
1.261000000000000000e+03	0.000000000000000000e+00	4.718052446842193604e-01
1.262000000000000000e+03	1.000000000000000000e+00	4.542732834815979004e-01
1.263000000000000000e+03	0.000000000000000000e+00	3.141126632690429688e-01
1.264000000000000000e+03	0.000000000000000000e+00	4.625247120857238770e-01
1.265000000000000000e+03	0.000000000000000000e+00	4.625247120857238770e-01
1.266000000000000000e+03	0.000000000000000000e+00	4.357992112636566162e-01
1.267000000000000000e+03	0.000000000000000000e+00	4.404318332672119141e-01
1.268000000000000000e+03	0.000000000000000000e+00	4.281297624111175537e-01
1.269000000000000000e+03	0.000000000000000000e+00	3.234948217868804932e-01
1.270000000000000000e+03	0.000000000000000000e+00	4.320119917392730713e-01
1.271000000000000000e+03	1.000000000000000000e+00	4.999788701534271240e-01
1.272000000000000000e+03	0.000000000000000000e+00	4.991584420204162598e-01
1.273000000000000000e+03	0.000000000000000000e+00	4.615595340728759766e-01
1.274000000000000000e+03	0.000000000000000000e+00	3.875048160552978516e-01
1.275000000000000000e+03	0.000000000000000000e+00	4.919152557849884033e-01
1.276000000000000000e+03	0.000000000000000000e+00	4.927527904510498047e-01
1.277000000000000000e+03	0.000000000000000000e+00	4.999788701534271240e-01
1.278000000000000000e+03	0.000000000000000000e+00	4.317562580108642578e-01
1.279000000000000000e+03	0.000000000000000000e+00	3.443284034729003906e-01
1.280000000000000000e+03	1.000000000000000000e+00	4.927527904510498047e-01
1.281000000000000000e+03	1.000000000000000000e+00	4.127989709377288818e-01
1.282000000000000000e+03	0.000000000000000000e+00	4.962228238582611084e-01
1.283000000000000000e+03	1.000000000000000000e+00	4.668960273265838623e-01
1.284000000000000000e+03	0.000000000000000000e+00	4.816228747367858887e-01
1.285000000000000000e+03	0.000000000000000000e+00	4.831317067146301270e-01
1.286000000000000000e+03	0.000000000000000000e+00	2.289572358131408691e-01
1.287000000000000000e+03	0.000000000000000000e+00	3.169648349285125732e-01
1.288000000000000000e+03	0.000000000000000000e+00	4.816228747367858887e-01
1.289000000000000000e+03	0.000000000000000000e+00	4.753150939941406250e-01
1.290000000000000000e+03	0.000000000000000000e+00	3.646736443042755127e-01
1.291000000000000000e+03	0.000000000000000000e+00	3.864034414291381836e-01
1.292000000000000000e+03	0.000000000000000000e+00	4.753150939941406250e-01
1.293000000000000000e+03	0.000000000000000000e+00	4.831317067146301270e-01
1.294000000000000000e+03	0.000000000000000000e+00	3.805963397026062012e-01
1.295000000000000000e+03	1.000000000000000000e+00	4.668960273265838623e-01
1.296000000000000000e+03	0.000000000000000000e+00	4.539558291435241699e-01
1.297000000000000000e+03	0.000000000000000000e+00	3.169648349285125732e-01
1.298000000000000000e+03	0.000000000000000000e+00	4.668960273265838623e-01
1.299000000000000000e+03	1.000000000000000000e+00	4.831317067146301270e-01
1.300000000000000000e+03	0.000000000000000000e+00	4.628813266754150391e-01
1.301000000000000000e+03	0.000000000000000000e+00	4.957724809646606445e-01
1.302000000000000000e+03	0.000000000000000000e+00	4.957724809646606445e-01
1.303000000000000000e+03	0.000000000000000000e+00	4.539558291435241699e-01
1.304000000000000000e+03	0.000000000000000000e+00	3.805963397026062012e-01
1.305000000000000000e+03	0.000000000000000000e+00	4.628813266754150391e-01
1.306000000000000000e+03	0.000000000000000000e+00	4.628813266754150391e-01
1.307000000000000000e+03	0.000000000000000000e+00	4.831317067146301270e-01
1.308000000000000000e+03	0.000000000000000000e+00	4.753150939941406250e-01
1.309000000000000000e+03	0.000000000000000000e+00	3.646736443042755127e-01
1.310000000000000000e+03	1.000000000000000000e+00	3.646736443042755127e-01
1.311000000000000000e+03	0.000000000000000000e+00	4.939169585704803467e-01
1.312000000000000000e+03	1.000000000000000000e+00	4.999584853649139404e-01
1.313000000000000000e+03	0.000000000000000000e+00	3.557612299919128418e-01
1.314000000000000000e+03	0.000000000000000000e+00	4.968653917312622070e-01
1.315000000000000000e+03	0.000000000000000000e+00	4.401309490203857422e-01
1.316000000000000000e+03	0.000000000000000000e+00	4.946611225605010986e-01
1.317000000000000000e+03	1.000000000000000000e+00	4.689310491085052490e-01
1.318000000000000000e+03	0.000000000000000000e+00	3.761015534400939941e-01
1.319000000000000000e+03	0.000000000000000000e+00	4.391278326511383057e-01
1.320000000000000000e+03	0.000000000000000000e+00	4.968430101871490479e-01
1.321000000000000000e+03	0.000000000000000000e+00	4.893668591976165771e-01
1.322000000000000000e+03	0.000000000000000000e+00	4.909997582435607910e-01
1.323000000000000000e+03	0.000000000000000000e+00	4.909997582435607910e-01
1.324000000000000000e+03	0.000000000000000000e+00	4.153040945529937744e-01
1.325000000000000000e+03	1.000000000000000000e+00	4.902110397815704346e-01
1.326000000000000000e+03	0.000000000000000000e+00	4.697109758853912354e-01
1.327000000000000000e+03	0.000000000000000000e+00	4.995996356010437012e-01
1.328000000000000000e+03	1.000000000000000000e+00	4.944987297058105469e-01
1.329000000000000000e+03	0.000000000000000000e+00	4.878671765327453613e-01
1.330000000000000000e+03	0.000000000000000000e+00	3.843887150287628174e-01
1.331000000000000000e+03	0.000000000000000000e+00	2.433322966098785400e-01
1.332000000000000000e+03	1.000000000000000000e+00	4.081645905971527100e-01
1.333000000000000000e+03	1.000000000000000000e+00	4.836491048336029053e-01
1.334000000000000000e+03	0.000000000000000000e+00	4.997015893459320068e-01
1.335000000000000000e+03	0.000000000000000000e+00	4.997240900993347168e-01
1.336000000000000000e+03	1.000000000000000000e+00	3.515106439590454102e-01
1.337000000000000000e+03	0.000000000000000000e+00	4.894497990608215332e-01
1.338000000000000000e+03	0.000000000000000000e+00	4.806778430938720703e-01
1.339000000000000000e+03	0.000000000000000000e+00	4.962378740310668945e-01
1.340000000000000000e+03	1.000000000000000000e+00	4.909816384315490723e-01
1.341000000000000000e+03	1.000000000000000000e+00	4.585436880588531494e-01
1.342000000000000000e+03	1.000000000000000000e+00	4.813239574432373047e-01
1.343000000000000000e+03	0.000000000000000000e+00	4.214429855346679688e-01
1.344000000000000000e+03	0.000000000000000000e+00	6.248062849044799805e-02
1.345000000000000000e+03	0.000000000000000000e+00	4.997233152389526367e-01
1.346000000000000000e+03	0.000000000000000000e+00	4.624139666557312012e-01
1.347000000000000000e+03	1.000000000000000000e+00	4.959863722324371338e-01
1.348000000000000000e+03	1.000000000000000000e+00	4.980819821357727051e-01
1.349000000000000000e+03	0.000000000000000000e+00	4.158490896224975586e-01
1.350000000000000000e+03	1.000000000000000000e+00	4.995720386505126953e-01
1.351000000000000000e+03	1.000000000000000000e+00	4.857756495475769043e-01
1.352000000000000000e+03	0.000000000000000000e+00	4.167095422744750977e-01
1.353000000000000000e+03	0.000000000000000000e+00	4.870649278163909912e-01
1.354000000000000000e+03	0.000000000000000000e+00	4.997861087322235107e-01
1.355000000000000000e+03	0.000000000000000000e+00	4.988818764686584473e-01
1.356000000000000000e+03	1.000000000000000000e+00	4.997861087322235107e-01
1.357000000000000000e+03	0.000000000000000000e+00	4.944021999835968018e-01
1.358000000000000000e+03	1.000000000000000000e+00	3.842499554157257080e-01
1.359000000000000000e+03	1.000000000000000000e+00	4.388619363307952881e-01
1.360000000000000000e+03	1.000000000000000000e+00	4.950058758258819580e-01
1.361000000000000000e+03	0.000000000000000000e+00	4.999981522560119629e-01
1.362000000000000000e+03	0.000000000000000000e+00	4.246896505355834961e-01
1.363000000000000000e+03	1.000000000000000000e+00	4.148584604263305664e-01
1.364000000000000000e+03	0.000000000000000000e+00	3.676898181438446045e-01
1.365000000000000000e+03	1.000000000000000000e+00	4.695241451263427734e-01
1.366000000000000000e+03	0.000000000000000000e+00	4.227517545223236084e-01
1.367000000000000000e+03	1.000000000000000000e+00	4.112713336944580078e-01
1.368000000000000000e+03	0.000000000000000000e+00	4.372689425945281982e-01
1.369000000000000000e+03	1.000000000000000000e+00	2.956027984619140625e-01
1.370000000000000000e+03	1.000000000000000000e+00	4.806075096130371094e-01
1.371000000000000000e+03	1.000000000000000000e+00	4.459537863731384277e-01
1.372000000000000000e+03	1.000000000000000000e+00	4.747959375381469727e-01
1.373000000000000000e+03	0.000000000000000000e+00	4.046893417835235596e-01
1.374000000000000000e+03	1.000000000000000000e+00	4.764896929264068604e-01
1.375000000000000000e+03	1.000000000000000000e+00	4.773672223091125488e-01
1.376000000000000000e+03	0.000000000000000000e+00	3.784817755222320557e-01
1.377000000000000000e+03	1.000000000000000000e+00	4.773672223091125488e-01
1.378000000000000000e+03	0.000000000000000000e+00	3.784817755222320557e-01
1.379000000000000000e+03	0.000000000000000000e+00	4.646744728088378906e-01
1.380000000000000000e+03	0.000000000000000000e+00	4.646744728088378906e-01
1.381000000000000000e+03	1.000000000000000000e+00	4.033341109752655029e-01
1.382000000000000000e+03	1.000000000000000000e+00	4.764896929264068604e-01
1.383000000000000000e+03	1.000000000000000000e+00	4.764896929264068604e-01
1.384000000000000000e+03	1.000000000000000000e+00	4.773672223091125488e-01
1.385000000000000000e+03	1.000000000000000000e+00	4.764896929264068604e-01
1.386000000000000000e+03	0.000000000000000000e+00	2.409487217664718628e-02
1.387000000000000000e+03	1.000000000000000000e+00	4.764896929264068604e-01
1.388000000000000000e+03	0.000000000000000000e+00	4.646744728088378906e-01
1.389000000000000000e+03	1.000000000000000000e+00	4.773672223091125488e-01
1.390000000000000000e+03	1.000000000000000000e+00	4.773672223091125488e-01
1.391000000000000000e+03	0.000000000000000000e+00	4.764896929264068604e-01
1.392000000000000000e+03	1.000000000000000000e+00	4.773672223091125488e-01
1.393000000000000000e+03	1.000000000000000000e+00	4.385051131248474121e-01
1.394000000000000000e+03	0.000000000000000000e+00	4.385051131248474121e-01
1.395000000000000000e+03	0.000000000000000000e+00	4.904456734657287598e-01
1.396000000000000000e+03	0.000000000000000000e+00	4.523899853229522705e-01
1.397000000000000000e+03	0.000000000000000000e+00	4.799512922763824463e-01
1.398000000000000000e+03	0.000000000000000000e+00	4.799512922763824463e-01
1.399000000000000000e+03	1.000000000000000000e+00	4.773672223091125488e-01
1.400000000000000000e+03	0.000000000000000000e+00	4.773672223091125488e-01
1.401000000000000000e+03	0.000000000000000000e+00	3.907137513160705566e-01
1.402000000000000000e+03	1.000000000000000000e+00	4.904456734657287598e-01
1.403000000000000000e+03	1.000000000000000000e+00	4.904456734657287598e-01
1.404000000000000000e+03	0.000000000000000000e+00	4.385051131248474121e-01
1.405000000000000000e+03	1.000000000000000000e+00	4.385051131248474121e-01
1.406000000000000000e+03	0.000000000000000000e+00	4.904456734657287598e-01
1.407000000000000000e+03	1.000000000000000000e+00	4.904456734657287598e-01
1.408000000000000000e+03	1.000000000000000000e+00	4.904456734657287598e-01
1.409000000000000000e+03	1.000000000000000000e+00	4.897481799125671387e-01
1.410000000000000000e+03	0.000000000000000000e+00	4.990766048431396484e-01
1.411000000000000000e+03	1.000000000000000000e+00	4.930717051029205322e-01
1.412000000000000000e+03	0.000000000000000000e+00	2.927151024341583252e-01
1.413000000000000000e+03	0.000000000000000000e+00	2.927151024341583252e-01
1.414000000000000000e+03	1.000000000000000000e+00	4.930717051029205322e-01
1.415000000000000000e+03	1.000000000000000000e+00	4.640257954597473145e-01
1.416000000000000000e+03	1.000000000000000000e+00	4.219203889369964600e-01
1.417000000000000000e+03	0.000000000000000000e+00	2.637691199779510498e-01
1.418000000000000000e+03	0.000000000000000000e+00	4.219203889369964600e-01
1.419000000000000000e+03	0.000000000000000000e+00	1.571987569332122803e-01
1.420000000000000000e+03	0.000000000000000000e+00	3.903115987777709961e-01
1.421000000000000000e+03	1.000000000000000000e+00	4.640257954597473145e-01
1.422000000000000000e+03	0.000000000000000000e+00	4.680358767509460449e-01
1.423000000000000000e+03	0.000000000000000000e+00	4.680358767509460449e-01
1.424000000000000000e+03	1.000000000000000000e+00	4.680358767509460449e-01
1.425000000000000000e+03	1.000000000000000000e+00	4.575712382793426514e-01
1.426000000000000000e+03	0.000000000000000000e+00	4.575712382793426514e-01
1.427000000000000000e+03	0.000000000000000000e+00	3.240226507186889648e-01
1.428000000000000000e+03	0.000000000000000000e+00	3.535963892936706543e-01
1.429000000000000000e+03	0.000000000000000000e+00	2.340514361858367920e-01
1.430000000000000000e+03	0.000000000000000000e+00	3.581885397434234619e-01
1.431000000000000000e+03	0.000000000000000000e+00	4.047103226184844971e-01
1.432000000000000000e+03	1.000000000000000000e+00	4.881783425807952881e-01
1.433000000000000000e+03	1.000000000000000000e+00	4.917315840721130371e-01
1.434000000000000000e+03	0.000000000000000000e+00	4.553222060203552246e-01
1.435000000000000000e+03	1.000000000000000000e+00	4.571328759193420410e-01
1.436000000000000000e+03	0.000000000000000000e+00	4.999978244304656982e-01
1.437000000000000000e+03	0.000000000000000000e+00	4.832596778869628906e-01
1.438000000000000000e+03	1.000000000000000000e+00	4.815633893013000488e-01
1.439000000000000000e+03	0.000000000000000000e+00	4.815633893013000488e-01
1.440000000000000000e+03	0.000000000000000000e+00	4.998943209648132324e-01
1.441000000000000000e+03	0.000000000000000000e+00	4.998943209648132324e-01
1.442000000000000000e+03	0.000000000000000000e+00	3.429040312767028809e-01
1.443000000000000000e+03	1.000000000000000000e+00	4.815633893013000488e-01
1.444000000000000000e+03	1.000000000000000000e+00	3.882392048835754395e-01
1.445000000000000000e+03	0.000000000000000000e+00	4.878556430339813232e-01
1.446000000000000000e+03	1.000000000000000000e+00	3.778151273727416992e-01
1.447000000000000000e+03	0.000000000000000000e+00	4.997441768646240234e-01
1.448000000000000000e+03	0.000000000000000000e+00	3.784292042255401611e-01
1.449000000000000000e+03	1.000000000000000000e+00	4.833415448665618896e-01
1.450000000000000000e+03	1.000000000000000000e+00	4.979739189147949219e-01
1.451000000000000000e+03	0.000000000000000000e+00	4.546201527118682861e-01
1.452000000000000000e+03	0.000000000000000000e+00	4.546201527118682861e-01
1.453000000000000000e+03	0.000000000000000000e+00	4.971468150615692139e-01
1.454000000000000000e+03	1.000000000000000000e+00	4.971468150615692139e-01
1.455000000000000000e+03	0.000000000000000000e+00	4.414376616477966309e-01
1.456000000000000000e+03	0.000000000000000000e+00	3.556317985057830811e-01
1.457000000000000000e+03	0.000000000000000000e+00	4.641445577144622803e-01
1.458000000000000000e+03	1.000000000000000000e+00	4.959055781364440918e-01
1.459000000000000000e+03	1.000000000000000000e+00	4.985251724720001221e-01
1.460000000000000000e+03	1.000000000000000000e+00	4.975517094135284424e-01
1.461000000000000000e+03	1.000000000000000000e+00	4.562328457832336426e-01
1.462000000000000000e+03	0.000000000000000000e+00	4.063611030578613281e-01
1.463000000000000000e+03	1.000000000000000000e+00	4.643805921077728271e-01
1.464000000000000000e+03	1.000000000000000000e+00	4.169048666954040527e-01
1.465000000000000000e+03	0.000000000000000000e+00	4.588443040847778320e-01
1.466000000000000000e+03	0.000000000000000000e+00	3.640575706958770752e-01
1.467000000000000000e+03	0.000000000000000000e+00	3.640575706958770752e-01
1.468000000000000000e+03	0.000000000000000000e+00	3.698889315128326416e-01
1.469000000000000000e+03	1.000000000000000000e+00	4.950595200061798096e-01
1.470000000000000000e+03	0.000000000000000000e+00	4.822494685649871826e-01
1.471000000000000000e+03	0.000000000000000000e+00	2.315871268510818481e-01
1.472000000000000000e+03	1.000000000000000000e+00	4.397973120212554932e-01
1.473000000000000000e+03	0.000000000000000000e+00	4.866624772548675537e-01
1.474000000000000000e+03	1.000000000000000000e+00	3.604915440082550049e-01
1.475000000000000000e+03	0.000000000000000000e+00	4.992534816265106201e-01
1.476000000000000000e+03	1.000000000000000000e+00	4.845525920391082764e-01
1.477000000000000000e+03	0.000000000000000000e+00	4.974103868007659912e-01
1.478000000000000000e+03	1.000000000000000000e+00	4.974103868007659912e-01
1.479000000000000000e+03	1.000000000000000000e+00	4.770641028881072998e-01
1.480000000000000000e+03	1.000000000000000000e+00	4.930467605590820312e-01
1.481000000000000000e+03	1.000000000000000000e+00	4.930467605590820312e-01
1.482000000000000000e+03	0.000000000000000000e+00	4.930467605590820312e-01
1.483000000000000000e+03	0.000000000000000000e+00	4.930467605590820312e-01
1.484000000000000000e+03	0.000000000000000000e+00	4.998642206192016602e-01
1.485000000000000000e+03	0.000000000000000000e+00	4.931646585464477539e-01
1.486000000000000000e+03	0.000000000000000000e+00	4.931646585464477539e-01
1.487000000000000000e+03	1.000000000000000000e+00	4.472203850746154785e-01
1.488000000000000000e+03	0.000000000000000000e+00	4.470828771591186523e-01
1.489000000000000000e+03	1.000000000000000000e+00	4.472203850746154785e-01
1.490000000000000000e+03	1.000000000000000000e+00	4.962134957313537598e-01
1.491000000000000000e+03	0.000000000000000000e+00	4.504383504390716553e-01
1.492000000000000000e+03	0.000000000000000000e+00	2.857499420642852783e-01
1.493000000000000000e+03	0.000000000000000000e+00	4.718480408191680908e-01
1.494000000000000000e+03	0.000000000000000000e+00	4.718480408191680908e-01
1.495000000000000000e+03	0.000000000000000000e+00	4.718480408191680908e-01
1.496000000000000000e+03	0.000000000000000000e+00	1.889371424913406372e-01
1.497000000000000000e+03	0.000000000000000000e+00	4.333666563034057617e-01
1.498000000000000000e+03	0.000000000000000000e+00	2.560555338859558105e-01
1.499000000000000000e+03	0.000000000000000000e+00	4.070091545581817627e-01
1.500000000000000000e+03	1.000000000000000000e+00	4.962134957313537598e-01
1.501000000000000000e+03	0.000000000000000000e+00	1.511013358831405640e-01
1.502000000000000000e+03	1.000000000000000000e+00	4.962134957313537598e-01
1.503000000000000000e+03	0.000000000000000000e+00	4.878687560558319092e-01
1.504000000000000000e+03	1.000000000000000000e+00	3.325990736484527588e-01
1.505000000000000000e+03	1.000000000000000000e+00	4.894387125968933105e-01
1.506000000000000000e+03	0.000000000000000000e+00	4.953149855136871338e-01
1.507000000000000000e+03	0.000000000000000000e+00	3.713435232639312744e-01
1.508000000000000000e+03	0.000000000000000000e+00	4.824309051036834717e-01
1.509000000000000000e+03	1.000000000000000000e+00	3.997069299221038818e-01
1.510000000000000000e+03	1.000000000000000000e+00	4.996122121810913086e-01
1.511000000000000000e+03	0.000000000000000000e+00	4.861218333244323730e-01
1.512000000000000000e+03	0.000000000000000000e+00	4.215655922889709473e-01
1.513000000000000000e+03	1.000000000000000000e+00	4.861218333244323730e-01
1.514000000000000000e+03	0.000000000000000000e+00	4.861218333244323730e-01
1.515000000000000000e+03	0.000000000000000000e+00	4.861218333244323730e-01
1.516000000000000000e+03	1.000000000000000000e+00	4.861218333244323730e-01
1.517000000000000000e+03	0.000000000000000000e+00	4.885286092758178711e-01
1.518000000000000000e+03	1.000000000000000000e+00	4.861218333244323730e-01
1.519000000000000000e+03	0.000000000000000000e+00	4.767177700996398926e-01
1.520000000000000000e+03	1.000000000000000000e+00	4.445495307445526123e-01
1.521000000000000000e+03	1.000000000000000000e+00	4.445495307445526123e-01
1.522000000000000000e+03	0.000000000000000000e+00	4.854533672332763672e-01
1.523000000000000000e+03	0.000000000000000000e+00	3.504983186721801758e-01
1.524000000000000000e+03	1.000000000000000000e+00	4.292909502983093262e-01
1.525000000000000000e+03	0.000000000000000000e+00	3.865245878696441650e-01
1.526000000000000000e+03	1.000000000000000000e+00	4.936817884445190430e-01
1.527000000000000000e+03	1.000000000000000000e+00	3.429838120937347412e-01
1.528000000000000000e+03	0.000000000000000000e+00	4.208102822303771973e-01
1.529000000000000000e+03	0.000000000000000000e+00	4.164307117462158203e-01
1.530000000000000000e+03	1.000000000000000000e+00	4.960039854049682617e-01
1.531000000000000000e+03	0.000000000000000000e+00	4.999861717224121094e-01
1.532000000000000000e+03	1.000000000000000000e+00	4.960039854049682617e-01
1.533000000000000000e+03	0.000000000000000000e+00	4.960039854049682617e-01
1.534000000000000000e+03	1.000000000000000000e+00	4.960039854049682617e-01
1.535000000000000000e+03	0.000000000000000000e+00	4.205353558063507080e-01
1.536000000000000000e+03	0.000000000000000000e+00	3.746837675571441650e-01
1.537000000000000000e+03	1.000000000000000000e+00	4.058926999568939209e-01
1.538000000000000000e+03	1.000000000000000000e+00	4.893050789833068848e-01
1.539000000000000000e+03	1.000000000000000000e+00	4.546092152595520020e-01
1.540000000000000000e+03	1.000000000000000000e+00	4.546092152595520020e-01
1.541000000000000000e+03	0.000000000000000000e+00	3.996784090995788574e-01
1.542000000000000000e+03	0.000000000000000000e+00	2.634290456771850586e-01
1.543000000000000000e+03	1.000000000000000000e+00	3.126574754714965820e-01
1.544000000000000000e+03	1.000000000000000000e+00	3.552714884281158447e-01
1.545000000000000000e+03	0.000000000000000000e+00	4.340355694293975830e-01
1.546000000000000000e+03	0.000000000000000000e+00	3.587219715118408203e-01
1.547000000000000000e+03	0.000000000000000000e+00	2.248244136571884155e-01
1.548000000000000000e+03	0.000000000000000000e+00	3.929121494293212891e-01
1.549000000000000000e+03	1.000000000000000000e+00	2.526355981826782227e-01
1.550000000000000000e+03	1.000000000000000000e+00	3.935397565364837646e-01
1.551000000000000000e+03	0.000000000000000000e+00	4.729296863079071045e-01
1.552000000000000000e+03	0.000000000000000000e+00	4.122731387615203857e-01
1.553000000000000000e+03	1.000000000000000000e+00	3.935397565364837646e-01
1.554000000000000000e+03	0.000000000000000000e+00	3.935397565364837646e-01
1.555000000000000000e+03	0.000000000000000000e+00	3.935397565364837646e-01
1.556000000000000000e+03	0.000000000000000000e+00	4.729296863079071045e-01
1.557000000000000000e+03	0.000000000000000000e+00	3.935397565364837646e-01
1.558000000000000000e+03	0.000000000000000000e+00	4.729296863079071045e-01
1.559000000000000000e+03	0.000000000000000000e+00	4.725039303302764893e-01
1.560000000000000000e+03	1.000000000000000000e+00	4.725039303302764893e-01
1.561000000000000000e+03	1.000000000000000000e+00	4.190680384635925293e-01
1.562000000000000000e+03	0.000000000000000000e+00	4.999842941761016846e-01
1.563000000000000000e+03	0.000000000000000000e+00	4.190680384635925293e-01
1.564000000000000000e+03	1.000000000000000000e+00	4.190680384635925293e-01
1.565000000000000000e+03	0.000000000000000000e+00	4.133288264274597168e-01
1.566000000000000000e+03	0.000000000000000000e+00	4.133288264274597168e-01
1.567000000000000000e+03	0.000000000000000000e+00	4.997052550315856934e-01
1.568000000000000000e+03	0.000000000000000000e+00	4.133288264274597168e-01
1.569000000000000000e+03	0.000000000000000000e+00	4.999842941761016846e-01
1.570000000000000000e+03	0.000000000000000000e+00	4.999842941761016846e-01
1.571000000000000000e+03	1.000000000000000000e+00	4.747498631477355957e-01
1.572000000000000000e+03	1.000000000000000000e+00	4.747498631477355957e-01
1.573000000000000000e+03	0.000000000000000000e+00	4.133288264274597168e-01
1.574000000000000000e+03	0.000000000000000000e+00	4.999842941761016846e-01
1.575000000000000000e+03	1.000000000000000000e+00	4.966114759445190430e-01
1.576000000000000000e+03	0.000000000000000000e+00	9.480054676532745361e-02
1.577000000000000000e+03	1.000000000000000000e+00	4.966114759445190430e-01
1.578000000000000000e+03	0.000000000000000000e+00	4.966114759445190430e-01
1.579000000000000000e+03	0.000000000000000000e+00	4.703093469142913818e-01
1.580000000000000000e+03	0.000000000000000000e+00	4.703093469142913818e-01
1.581000000000000000e+03	1.000000000000000000e+00	4.703093469142913818e-01
1.582000000000000000e+03	0.000000000000000000e+00	4.343349635601043701e-01
1.583000000000000000e+03	0.000000000000000000e+00	3.554718196392059326e-01
1.584000000000000000e+03	0.000000000000000000e+00	3.612993061542510986e-01
1.585000000000000000e+03	0.000000000000000000e+00	3.880893588066101074e-01
1.586000000000000000e+03	1.000000000000000000e+00	2.019449025392532349e-01
1.587000000000000000e+03	0.000000000000000000e+00	4.772710800170898438e-01
1.588000000000000000e+03	0.000000000000000000e+00	4.733382761478424072e-01
1.589000000000000000e+03	0.000000000000000000e+00	4.733382761478424072e-01
1.590000000000000000e+03	1.000000000000000000e+00	4.733382761478424072e-01
1.591000000000000000e+03	0.000000000000000000e+00	3.725608885288238525e-01
1.592000000000000000e+03	0.000000000000000000e+00	3.349696993827819824e-01
1.593000000000000000e+03	0.000000000000000000e+00	4.949215352535247803e-01
1.594000000000000000e+03	0.000000000000000000e+00	3.349696993827819824e-01
1.595000000000000000e+03	0.000000000000000000e+00	4.770912528038024902e-01
1.596000000000000000e+03	1.000000000000000000e+00	4.424587786197662354e-01
1.597000000000000000e+03	0.000000000000000000e+00	2.752301096916198730e-01
1.598000000000000000e+03	0.000000000000000000e+00	4.949215352535247803e-01
1.599000000000000000e+03	0.000000000000000000e+00	4.770912528038024902e-01
1.600000000000000000e+03	0.000000000000000000e+00	4.823712110519409180e-01
1.601000000000000000e+03	0.000000000000000000e+00	4.424587786197662354e-01
1.602000000000000000e+03	0.000000000000000000e+00	4.949215352535247803e-01
1.603000000000000000e+03	0.000000000000000000e+00	4.949215352535247803e-01
1.604000000000000000e+03	1.000000000000000000e+00	4.733382761478424072e-01
1.605000000000000000e+03	1.000000000000000000e+00	4.752252697944641113e-01
1.606000000000000000e+03	1.000000000000000000e+00	4.752252697944641113e-01
1.607000000000000000e+03	1.000000000000000000e+00	4.752252697944641113e-01
1.608000000000000000e+03	1.000000000000000000e+00	4.990254640579223633e-01
1.609000000000000000e+03	0.000000000000000000e+00	4.990254640579223633e-01
1.610000000000000000e+03	0.000000000000000000e+00	4.300695657730102539e-01
1.611000000000000000e+03	0.000000000000000000e+00	4.990254640579223633e-01
1.612000000000000000e+03	1.000000000000000000e+00	4.752252697944641113e-01
1.613000000000000000e+03	0.000000000000000000e+00	4.988701343536376953e-01
1.614000000000000000e+03	1.000000000000000000e+00	4.752252697944641113e-01
1.615000000000000000e+03	0.000000000000000000e+00	4.954544603824615479e-01
1.616000000000000000e+03	0.000000000000000000e+00	4.954544603824615479e-01
1.617000000000000000e+03	1.000000000000000000e+00	4.954544603824615479e-01
1.618000000000000000e+03	1.000000000000000000e+00	4.954544603824615479e-01
1.619000000000000000e+03	0.000000000000000000e+00	4.273602962493896484e-01
1.620000000000000000e+03	0.000000000000000000e+00	4.273602962493896484e-01
1.621000000000000000e+03	0.000000000000000000e+00	4.462945461273193359e-01
1.622000000000000000e+03	0.000000000000000000e+00	4.954544603824615479e-01
1.623000000000000000e+03	0.000000000000000000e+00	4.954544603824615479e-01
1.624000000000000000e+03	0.000000000000000000e+00	4.954544603824615479e-01
1.625000000000000000e+03	0.000000000000000000e+00	4.954544603824615479e-01
1.626000000000000000e+03	0.000000000000000000e+00	4.954544603824615479e-01
1.627000000000000000e+03	0.000000000000000000e+00	4.954544603824615479e-01
1.628000000000000000e+03	0.000000000000000000e+00	4.954544603824615479e-01
1.629000000000000000e+03	0.000000000000000000e+00	4.273602962493896484e-01
1.630000000000000000e+03	0.000000000000000000e+00	4.954544603824615479e-01
1.631000000000000000e+03	0.000000000000000000e+00	4.954544603824615479e-01
1.632000000000000000e+03	0.000000000000000000e+00	4.954544603824615479e-01
1.633000000000000000e+03	0.000000000000000000e+00	4.109170734882354736e-01
1.634000000000000000e+03	0.000000000000000000e+00	3.979896306991577148e-01
1.635000000000000000e+03	0.000000000000000000e+00	4.910360872745513916e-01
1.636000000000000000e+03	0.000000000000000000e+00	4.749178886413574219e-02
1.637000000000000000e+03	0.000000000000000000e+00	3.518220782279968262e-01
1.638000000000000000e+03	0.000000000000000000e+00	3.534305989742279053e-01
1.639000000000000000e+03	0.000000000000000000e+00	4.490878880023956299e-01
1.640000000000000000e+03	0.000000000000000000e+00	3.648210763931274414e-01
1.641000000000000000e+03	0.000000000000000000e+00	3.585538566112518311e-01
1.642000000000000000e+03	0.000000000000000000e+00	3.866531252861022949e-01
1.643000000000000000e+03	1.000000000000000000e+00	3.564336895942687988e-01
1.644000000000000000e+03	1.000000000000000000e+00	4.126875400543212891e-01
1.645000000000000000e+03	0.000000000000000000e+00	4.782606661319732666e-01
1.646000000000000000e+03	0.000000000000000000e+00	4.782606661319732666e-01
1.647000000000000000e+03	0.000000000000000000e+00	3.903047442436218262e-01
1.648000000000000000e+03	1.000000000000000000e+00	4.843367934226989746e-01
1.649000000000000000e+03	0.000000000000000000e+00	4.996462762355804443e-01
1.650000000000000000e+03	0.000000000000000000e+00	2.936248779296875000e-01
1.651000000000000000e+03	0.000000000000000000e+00	3.708614110946655273e-01
1.652000000000000000e+03	0.000000000000000000e+00	3.590174615383148193e-01
1.653000000000000000e+03	0.000000000000000000e+00	3.687369823455810547e-01
1.654000000000000000e+03	0.000000000000000000e+00	2.757965326309204102e-01
1.655000000000000000e+03	1.000000000000000000e+00	3.211192488670349121e-01
1.656000000000000000e+03	1.000000000000000000e+00	4.122015535831451416e-01
1.657000000000000000e+03	0.000000000000000000e+00	4.747625589370727539e-01
1.658000000000000000e+03	0.000000000000000000e+00	3.409464061260223389e-01
1.659000000000000000e+03	1.000000000000000000e+00	4.705606400966644287e-01
1.660000000000000000e+03	0.000000000000000000e+00	4.911754131317138672e-01
1.661000000000000000e+03	1.000000000000000000e+00	4.967325925827026367e-01
1.662000000000000000e+03	0.000000000000000000e+00	4.994646012783050537e-01
1.663000000000000000e+03	0.000000000000000000e+00	4.581664204597473145e-01
1.664000000000000000e+03	0.000000000000000000e+00	4.152788221836090088e-01
1.665000000000000000e+03	1.000000000000000000e+00	4.997971653938293457e-01
1.666000000000000000e+03	0.000000000000000000e+00	4.509175419807434082e-01
1.667000000000000000e+03	0.000000000000000000e+00	4.990830123424530029e-01
1.668000000000000000e+03	0.000000000000000000e+00	4.509175419807434082e-01
1.669000000000000000e+03	0.000000000000000000e+00	4.862782061100006104e-01
1.670000000000000000e+03	1.000000000000000000e+00	4.997686743736267090e-01
1.671000000000000000e+03	0.000000000000000000e+00	3.956260979175567627e-01
1.672000000000000000e+03	1.000000000000000000e+00	4.231674969196319580e-01
1.673000000000000000e+03	0.000000000000000000e+00	1.305875778198242188e-01
1.674000000000000000e+03	0.000000000000000000e+00	4.975255131721496582e-01
1.675000000000000000e+03	1.000000000000000000e+00	1.919068098068237305e-01
1.676000000000000000e+03	0.000000000000000000e+00	3.303112685680389404e-01
1.677000000000000000e+03	1.000000000000000000e+00	4.567622244358062744e-01
1.678000000000000000e+03	1.000000000000000000e+00	4.709794819355010986e-01
1.679000000000000000e+03	1.000000000000000000e+00	4.741094708442687988e-01
1.680000000000000000e+03	1.000000000000000000e+00	4.961427152156829834e-01
1.681000000000000000e+03	0.000000000000000000e+00	4.972845017910003662e-01
1.682000000000000000e+03	0.000000000000000000e+00	3.246279656887054443e-01
1.683000000000000000e+03	1.000000000000000000e+00	4.816546142101287842e-01
1.684000000000000000e+03	0.000000000000000000e+00	3.850877881050109863e-01
1.685000000000000000e+03	0.000000000000000000e+00	4.146022796630859375e-01
1.686000000000000000e+03	0.000000000000000000e+00	2.834396660327911377e-01
1.687000000000000000e+03	0.000000000000000000e+00	4.135103821754455566e-01
1.688000000000000000e+03	1.000000000000000000e+00	4.989047348499298096e-01
1.689000000000000000e+03	0.000000000000000000e+00	4.992340207099914551e-01
1.690000000000000000e+03	0.000000000000000000e+00	2.980241775512695312e-01
1.691000000000000000e+03	0.000000000000000000e+00	3.425488770008087158e-01
1.692000000000000000e+03	1.000000000000000000e+00	2.247991710901260376e-01
1.693000000000000000e+03	0.000000000000000000e+00	2.276821136474609375e-01
1.694000000000000000e+03	0.000000000000000000e+00	4.888972938060760498e-01
1.695000000000000000e+03	0.000000000000000000e+00	1.357507556676864624e-01
1.696000000000000000e+03	1.000000000000000000e+00	1.984227895736694336e-01
1.697000000000000000e+03	1.000000000000000000e+00	4.112022519111633301e-01
1.698000000000000000e+03	1.000000000000000000e+00	4.881815314292907715e-01
1.699000000000000000e+03	0.000000000000000000e+00	2.520084381103515625e-01
1.700000000000000000e+03	0.000000000000000000e+00	2.818001806735992432e-01
1.701000000000000000e+03	0.000000000000000000e+00	3.699921965599060059e-01
1.702000000000000000e+03	1.000000000000000000e+00	2.960919141769409180e-01
1.703000000000000000e+03	0.000000000000000000e+00	4.778087139129638672e-01
1.704000000000000000e+03	1.000000000000000000e+00	4.997171461582183838e-01
1.705000000000000000e+03	0.000000000000000000e+00	4.555037021636962891e-01
1.706000000000000000e+03	1.000000000000000000e+00	4.991175234317779541e-01
1.707000000000000000e+03	0.000000000000000000e+00	4.053275287151336670e-01
1.708000000000000000e+03	0.000000000000000000e+00	4.116831719875335693e-01
1.709000000000000000e+03	1.000000000000000000e+00	4.662478864192962646e-01
1.710000000000000000e+03	1.000000000000000000e+00	1.543160676956176758e-01
1.711000000000000000e+03	0.000000000000000000e+00	4.057585000991821289e-01
1.712000000000000000e+03	1.000000000000000000e+00	4.999925196170806885e-01
1.713000000000000000e+03	0.000000000000000000e+00	2.555426582694053650e-02
1.714000000000000000e+03	1.000000000000000000e+00	4.230093359947204590e-01
1.715000000000000000e+03	0.000000000000000000e+00	4.999925196170806885e-01
1.716000000000000000e+03	1.000000000000000000e+00	4.954480230808258057e-01
1.717000000000000000e+03	1.000000000000000000e+00	4.999925196170806885e-01
1.718000000000000000e+03	1.000000000000000000e+00	4.970514774322509766e-01
1.719000000000000000e+03	0.000000000000000000e+00	4.999925196170806885e-01
1.720000000000000000e+03	1.000000000000000000e+00	4.995673894882202148e-01
1.721000000000000000e+03	1.000000000000000000e+00	4.995673894882202148e-01
1.722000000000000000e+03	1.000000000000000000e+00	4.540396034717559814e-01
1.723000000000000000e+03	0.000000000000000000e+00	9.081359207630157471e-02
1.724000000000000000e+03	0.000000000000000000e+00	4.722538590431213379e-01
1.725000000000000000e+03	0.000000000000000000e+00	4.664801657199859619e-01
1.726000000000000000e+03	0.000000000000000000e+00	4.057743847370147705e-01
1.727000000000000000e+03	0.000000000000000000e+00	4.664801657199859619e-01
1.728000000000000000e+03	0.000000000000000000e+00	9.051950275897979736e-02
1.729000000000000000e+03	0.000000000000000000e+00	4.057743847370147705e-01
1.730000000000000000e+03	1.000000000000000000e+00	2.717735171318054199e-01
1.731000000000000000e+03	0.000000000000000000e+00	3.727665543556213379e-01
1.732000000000000000e+03	1.000000000000000000e+00	4.922979176044464111e-01
1.733000000000000000e+03	0.000000000000000000e+00	2.124001085758209229e-01
1.734000000000000000e+03	0.000000000000000000e+00	3.705697059631347656e-01
1.735000000000000000e+03	0.000000000000000000e+00	3.705697059631347656e-01
1.736000000000000000e+03	0.000000000000000000e+00	4.920619428157806396e-01
1.737000000000000000e+03	0.000000000000000000e+00	4.879184365272521973e-01
1.738000000000000000e+03	0.000000000000000000e+00	4.057743847370147705e-01
1.739000000000000000e+03	0.000000000000000000e+00	4.999691545963287354e-01
1.740000000000000000e+03	1.000000000000000000e+00	4.922979176044464111e-01
1.741000000000000000e+03	1.000000000000000000e+00	4.998993873596191406e-01
1.742000000000000000e+03	0.000000000000000000e+00	4.597143232822418213e-01
1.743000000000000000e+03	1.000000000000000000e+00	4.823278784751892090e-01
1.744000000000000000e+03	0.000000000000000000e+00	4.889077544212341309e-01
1.745000000000000000e+03	1.000000000000000000e+00	4.889077544212341309e-01
1.746000000000000000e+03	1.000000000000000000e+00	4.571856260299682617e-01
1.747000000000000000e+03	0.000000000000000000e+00	4.385390281677246094e-01
1.748000000000000000e+03	0.000000000000000000e+00	3.864673376083374023e-01
1.749000000000000000e+03	0.000000000000000000e+00	4.571351706981658936e-01
1.750000000000000000e+03	0.000000000000000000e+00	2.023187577724456787e-01
1.751000000000000000e+03	0.000000000000000000e+00	3.570332825183868408e-01
1.752000000000000000e+03	0.000000000000000000e+00	4.200721979141235352e-01
1.753000000000000000e+03	0.000000000000000000e+00	4.571351706981658936e-01
1.754000000000000000e+03	0.000000000000000000e+00	3.990585803985595703e-01
1.755000000000000000e+03	1.000000000000000000e+00	4.992878735065460205e-01
1.756000000000000000e+03	0.000000000000000000e+00	4.914584159851074219e-01
1.757000000000000000e+03	1.000000000000000000e+00	4.876591563224792480e-01
1.758000000000000000e+03	1.000000000000000000e+00	4.963639676570892334e-01
1.759000000000000000e+03	1.000000000000000000e+00	4.978566765785217285e-01
1.760000000000000000e+03	1.000000000000000000e+00	4.764042794704437256e-01
1.761000000000000000e+03	1.000000000000000000e+00	3.645670711994171143e-01
1.762000000000000000e+03	0.000000000000000000e+00	4.596888720989227295e-01
1.763000000000000000e+03	0.000000000000000000e+00	4.985291361808776855e-01
1.764000000000000000e+03	0.000000000000000000e+00	4.297063052654266357e-01
1.765000000000000000e+03	0.000000000000000000e+00	3.833587765693664551e-01
1.766000000000000000e+03	0.000000000000000000e+00	4.985291361808776855e-01
1.767000000000000000e+03	0.000000000000000000e+00	4.596888720989227295e-01
1.768000000000000000e+03	1.000000000000000000e+00	4.297063052654266357e-01
1.769000000000000000e+03	0.000000000000000000e+00	4.596888720989227295e-01
1.770000000000000000e+03	0.000000000000000000e+00	2.471966296434402466e-01
1.771000000000000000e+03	1.000000000000000000e+00	4.988718032836914062e-01
1.772000000000000000e+03	1.000000000000000000e+00	4.266862273216247559e-01
1.773000000000000000e+03	0.000000000000000000e+00	3.763145506381988525e-01
1.774000000000000000e+03	0.000000000000000000e+00	3.763145506381988525e-01
1.775000000000000000e+03	0.000000000000000000e+00	3.865324258804321289e-01
1.776000000000000000e+03	0.000000000000000000e+00	4.258158504962921143e-01
1.777000000000000000e+03	0.000000000000000000e+00	3.763145506381988525e-01
1.778000000000000000e+03	0.000000000000000000e+00	3.763145506381988525e-01
1.779000000000000000e+03	1.000000000000000000e+00	4.646205306053161621e-01
1.780000000000000000e+03	1.000000000000000000e+00	4.646205306053161621e-01
1.781000000000000000e+03	0.000000000000000000e+00	4.258158504962921143e-01
1.782000000000000000e+03	0.000000000000000000e+00	3.318583965301513672e-01
1.783000000000000000e+03	0.000000000000000000e+00	3.763145506381988525e-01
1.784000000000000000e+03	0.000000000000000000e+00	4.258158504962921143e-01
1.785000000000000000e+03	1.000000000000000000e+00	2.594994008541107178e-01
1.786000000000000000e+03	0.000000000000000000e+00	4.574570059776306152e-01
1.787000000000000000e+03	0.000000000000000000e+00	4.388664960861206055e-01
1.788000000000000000e+03	0.000000000000000000e+00	4.373664557933807373e-01
1.789000000000000000e+03	0.000000000000000000e+00	4.388664960861206055e-01
1.790000000000000000e+03	1.000000000000000000e+00	4.970253109931945801e-01
1.791000000000000000e+03	0.000000000000000000e+00	6.360267102718353271e-02
1.792000000000000000e+03	0.000000000000000000e+00	3.293989002704620361e-01
1.793000000000000000e+03	0.000000000000000000e+00	4.858421385288238525e-01
1.794000000000000000e+03	1.000000000000000000e+00	4.299129843711853027e-01
1.795000000000000000e+03	0.000000000000000000e+00	2.828319668769836426e-01
1.796000000000000000e+03	0.000000000000000000e+00	3.081531524658203125e-01
1.797000000000000000e+03	0.000000000000000000e+00	1.695928275585174561e-01
1.798000000000000000e+03	0.000000000000000000e+00	1.897153854370117188e-01
1.799000000000000000e+03	0.000000000000000000e+00	1.683932542800903320e-01
1.800000000000000000e+03	0.000000000000000000e+00	2.905828654766082764e-01
1.801000000000000000e+03	0.000000000000000000e+00	3.319174349308013916e-01
1.802000000000000000e+03	0.000000000000000000e+00	4.954442083835601807e-01
1.803000000000000000e+03	0.000000000000000000e+00	2.657973170280456543e-01
1.804000000000000000e+03	0.000000000000000000e+00	8.378414064645767212e-02
1.805000000000000000e+03	0.000000000000000000e+00	2.778373360633850098e-01
1.806000000000000000e+03	0.000000000000000000e+00	3.089573085308074951e-01
1.807000000000000000e+03	0.000000000000000000e+00	4.848078489303588867e-01
1.808000000000000000e+03	0.000000000000000000e+00	2.905828654766082764e-01
1.809000000000000000e+03	0.000000000000000000e+00	4.848078489303588867e-01
1.810000000000000000e+03	0.000000000000000000e+00	3.285607993602752686e-01
1.811000000000000000e+03	1.000000000000000000e+00	2.105260044336318970e-01
1.812000000000000000e+03	0.000000000000000000e+00	3.658657670021057129e-01
1.813000000000000000e+03	0.000000000000000000e+00	4.992570877075195312e-01
1.814000000000000000e+03	0.000000000000000000e+00	4.931566715240478516e-01
1.815000000000000000e+03	0.000000000000000000e+00	4.961528182029724121e-01
1.816000000000000000e+03	1.000000000000000000e+00	4.830467700958251953e-01
1.817000000000000000e+03	0.000000000000000000e+00	4.830467700958251953e-01
1.818000000000000000e+03	1.000000000000000000e+00	4.525611698627471924e-01
1.819000000000000000e+03	0.000000000000000000e+00	4.999769628047943115e-01
1.820000000000000000e+03	0.000000000000000000e+00	4.999769628047943115e-01
1.821000000000000000e+03	0.000000000000000000e+00	4.650399684906005859e-01
1.822000000000000000e+03	0.000000000000000000e+00	4.690214991569519043e-01
1.823000000000000000e+03	0.000000000000000000e+00	4.995765388011932373e-01
1.824000000000000000e+03	0.000000000000000000e+00	4.833229184150695801e-01
1.825000000000000000e+03	0.000000000000000000e+00	5.000000000000000000e-01
1.826000000000000000e+03	0.000000000000000000e+00	4.867197275161743164e-01
1.827000000000000000e+03	0.000000000000000000e+00	2.113431692123413086e-01
1.828000000000000000e+03	1.000000000000000000e+00	4.970044791698455811e-01
1.829000000000000000e+03	0.000000000000000000e+00	3.213430941104888916e-01
1.830000000000000000e+03	1.000000000000000000e+00	4.978636503219604492e-01
1.831000000000000000e+03	0.000000000000000000e+00	4.519284069538116455e-01
1.832000000000000000e+03	0.000000000000000000e+00	4.965704679489135742e-01
1.833000000000000000e+03	0.000000000000000000e+00	4.847201108932495117e-01
1.834000000000000000e+03	0.000000000000000000e+00	2.397913485765457153e-01
1.835000000000000000e+03	0.000000000000000000e+00	4.927988350391387939e-01
1.836000000000000000e+03	0.000000000000000000e+00	3.263902962207794189e-01
1.837000000000000000e+03	0.000000000000000000e+00	4.975565969944000244e-01
1.838000000000000000e+03	1.000000000000000000e+00	2.789438962936401367e-01
1.839000000000000000e+03	1.000000000000000000e+00	4.975565969944000244e-01
1.840000000000000000e+03	1.000000000000000000e+00	4.371022582054138184e-01
1.841000000000000000e+03	0.000000000000000000e+00	4.312606453895568848e-01
1.842000000000000000e+03	0.000000000000000000e+00	2.054964154958724976e-01
1.843000000000000000e+03	1.000000000000000000e+00	3.963063359260559082e-01
1.844000000000000000e+03	1.000000000000000000e+00	4.962179064750671387e-01
1.845000000000000000e+03	1.000000000000000000e+00	4.993230998516082764e-01
1.846000000000000000e+03	0.000000000000000000e+00	3.544913828372955322e-01
1.847000000000000000e+03	1.000000000000000000e+00	3.453865647315979004e-01
1.848000000000000000e+03	1.000000000000000000e+00	1.585553288459777832e-01
1.849000000000000000e+03	0.000000000000000000e+00	3.474424779415130615e-01
1.850000000000000000e+03	0.000000000000000000e+00	3.565618097782135010e-01
1.851000000000000000e+03	0.000000000000000000e+00	4.971669614315032959e-01
1.852000000000000000e+03	0.000000000000000000e+00	4.981227517127990723e-01
1.853000000000000000e+03	0.000000000000000000e+00	1.953140199184417725e-01
1.854000000000000000e+03	0.000000000000000000e+00	4.981227517127990723e-01
1.855000000000000000e+03	0.000000000000000000e+00	2.200576663017272949e-01
1.856000000000000000e+03	0.000000000000000000e+00	4.155963659286499023e-01
1.857000000000000000e+03	0.000000000000000000e+00	4.889830052852630615e-01
1.858000000000000000e+03	0.000000000000000000e+00	2.361984401941299438e-01
1.859000000000000000e+03	1.000000000000000000e+00	4.999496340751647949e-01
1.860000000000000000e+03	0.000000000000000000e+00	1.602531820535659790e-01
1.861000000000000000e+03	0.000000000000000000e+00	3.583613038063049316e-01
1.862000000000000000e+03	0.000000000000000000e+00	2.555607259273529053e-01
1.863000000000000000e+03	1.000000000000000000e+00	4.960223436355590820e-01
1.864000000000000000e+03	1.000000000000000000e+00	4.999870955944061279e-01
1.865000000000000000e+03	1.000000000000000000e+00	2.209701687097549438e-01
1.866000000000000000e+03	0.000000000000000000e+00	1.941528022289276123e-01
1.867000000000000000e+03	0.000000000000000000e+00	4.826716482639312744e-01
1.868000000000000000e+03	0.000000000000000000e+00	8.376991003751754761e-02
1.869000000000000000e+03	1.000000000000000000e+00	4.996266961097717285e-01
1.870000000000000000e+03	0.000000000000000000e+00	4.999463260173797607e-01
1.871000000000000000e+03	0.000000000000000000e+00	3.509711325168609619e-01
1.872000000000000000e+03	0.000000000000000000e+00	3.020216524600982666e-01
1.873000000000000000e+03	0.000000000000000000e+00	2.258393168449401855e-01
1.874000000000000000e+03	1.000000000000000000e+00	4.737647771835327148e-01
1.875000000000000000e+03	1.000000000000000000e+00	4.292160272598266602e-01
1.876000000000000000e+03	0.000000000000000000e+00	3.660535514354705811e-01
1.877000000000000000e+03	0.000000000000000000e+00	4.912768900394439697e-01
1.878000000000000000e+03	0.000000000000000000e+00	4.241405129432678223e-01
1.879000000000000000e+03	0.000000000000000000e+00	2.899777889251708984e-01
1.880000000000000000e+03	1.000000000000000000e+00	4.862386286258697510e-01
1.881000000000000000e+03	0.000000000000000000e+00	4.930315315723419189e-01
1.882000000000000000e+03	0.000000000000000000e+00	3.904083967208862305e-01
1.883000000000000000e+03	0.000000000000000000e+00	4.562034606933593750e-01
1.884000000000000000e+03	1.000000000000000000e+00	4.914365708827972412e-01
1.885000000000000000e+03	0.000000000000000000e+00	4.780726432800292969e-01
1.886000000000000000e+03	1.000000000000000000e+00	4.473818242549896240e-01
1.887000000000000000e+03	1.000000000000000000e+00	4.365401864051818848e-01
1.888000000000000000e+03	0.000000000000000000e+00	4.773787558078765869e-01
1.889000000000000000e+03	1.000000000000000000e+00	4.929986596107482910e-01
1.890000000000000000e+03	0.000000000000000000e+00	4.813627004623413086e-01
1.891000000000000000e+03	1.000000000000000000e+00	4.800676107406616211e-01
1.892000000000000000e+03	1.000000000000000000e+00	4.366378188133239746e-01
1.893000000000000000e+03	0.000000000000000000e+00	4.062827527523040771e-01
1.894000000000000000e+03	1.000000000000000000e+00	3.485614657402038574e-01
1.895000000000000000e+03	0.000000000000000000e+00	4.386573731899261475e-01
1.896000000000000000e+03	0.000000000000000000e+00	3.141704797744750977e-01
1.897000000000000000e+03	0.000000000000000000e+00	4.999110996723175049e-01
1.898000000000000000e+03	1.000000000000000000e+00	4.386573731899261475e-01
1.899000000000000000e+03	1.000000000000000000e+00	4.691203534603118896e-01
1.900000000000000000e+03	0.000000000000000000e+00	4.472714960575103760e-01
1.901000000000000000e+03	0.000000000000000000e+00	4.241627752780914307e-01
1.902000000000000000e+03	1.000000000000000000e+00	4.931822717189788818e-01
1.903000000000000000e+03	0.000000000000000000e+00	4.979269802570343018e-01
1.904000000000000000e+03	0.000000000000000000e+00	4.509081840515136719e-01
1.905000000000000000e+03	0.000000000000000000e+00	4.939347803592681885e-01
1.906000000000000000e+03	0.000000000000000000e+00	4.939347803592681885e-01
1.907000000000000000e+03	0.000000000000000000e+00	4.410143494606018066e-01
1.908000000000000000e+03	0.000000000000000000e+00	4.931822717189788818e-01
1.909000000000000000e+03	0.000000000000000000e+00	3.892652988433837891e-01
1.910000000000000000e+03	0.000000000000000000e+00	4.979269802570343018e-01
1.911000000000000000e+03	1.000000000000000000e+00	4.410143494606018066e-01
1.912000000000000000e+03	0.000000000000000000e+00	4.979269802570343018e-01
1.913000000000000000e+03	1.000000000000000000e+00	4.421048760414123535e-01
1.914000000000000000e+03	0.000000000000000000e+00	4.995459318161010742e-01
1.915000000000000000e+03	0.000000000000000000e+00	2.789709568023681641e-01
1.916000000000000000e+03	1.000000000000000000e+00	4.995459318161010742e-01
1.917000000000000000e+03	0.000000000000000000e+00	4.995459318161010742e-01
1.918000000000000000e+03	0.000000000000000000e+00	1.598346233367919922e-02
1.919000000000000000e+03	0.000000000000000000e+00	2.224951684474945068e-01
1.920000000000000000e+03	0.000000000000000000e+00	1.895268112421035767e-01
1.921000000000000000e+03	0.000000000000000000e+00	4.995459318161010742e-01
1.922000000000000000e+03	0.000000000000000000e+00	3.162729144096374512e-01
1.923000000000000000e+03	1.000000000000000000e+00	4.977240264415740967e-01
1.924000000000000000e+03	0.000000000000000000e+00	4.977240264415740967e-01
1.925000000000000000e+03	0.000000000000000000e+00	4.972006380558013916e-01
1.926000000000000000e+03	1.000000000000000000e+00	4.977240264415740967e-01
1.927000000000000000e+03	0.000000000000000000e+00	4.977240264415740967e-01
1.928000000000000000e+03	1.000000000000000000e+00	4.892085194587707520e-01
1.929000000000000000e+03	1.000000000000000000e+00	4.895337820053100586e-01
1.930000000000000000e+03	0.000000000000000000e+00	4.794543683528900146e-01
1.931000000000000000e+03	0.000000000000000000e+00	4.607166647911071777e-01
1.932000000000000000e+03	1.000000000000000000e+00	4.630992412567138672e-01
1.933000000000000000e+03	0.000000000000000000e+00	2.948347330093383789e-01
1.934000000000000000e+03	0.000000000000000000e+00	3.548815250396728516e-01
1.935000000000000000e+03	0.000000000000000000e+00	1.907370388507843018e-01
1.936000000000000000e+03	0.000000000000000000e+00	2.927832305431365967e-01
1.937000000000000000e+03	0.000000000000000000e+00	3.548815250396728516e-01
1.938000000000000000e+03	0.000000000000000000e+00	4.745762348175048828e-01
1.939000000000000000e+03	1.000000000000000000e+00	4.745762348175048828e-01
1.940000000000000000e+03	0.000000000000000000e+00	4.470215737819671631e-01
1.941000000000000000e+03	1.000000000000000000e+00	4.849018156528472900e-01
1.942000000000000000e+03	0.000000000000000000e+00	2.662988901138305664e-01
1.943000000000000000e+03	1.000000000000000000e+00	4.222816526889801025e-01
1.944000000000000000e+03	0.000000000000000000e+00	4.640529453754425049e-01
1.945000000000000000e+03	0.000000000000000000e+00	8.453178405761718750e-02
1.946000000000000000e+03	0.000000000000000000e+00	5.129705369472503662e-02
1.947000000000000000e+03	1.000000000000000000e+00	4.871689677238464355e-01
1.948000000000000000e+03	0.000000000000000000e+00	4.982572793960571289e-01
1.949000000000000000e+03	1.000000000000000000e+00	4.982572793960571289e-01
1.950000000000000000e+03	1.000000000000000000e+00	4.630600810050964355e-01
1.951000000000000000e+03	1.000000000000000000e+00	3.630309402942657471e-01
1.952000000000000000e+03	0.000000000000000000e+00	3.630309402942657471e-01
1.953000000000000000e+03	0.000000000000000000e+00	4.982572793960571289e-01
1.954000000000000000e+03	1.000000000000000000e+00	4.954622983932495117e-01
1.955000000000000000e+03	1.000000000000000000e+00	4.974864423274993896e-01
1.956000000000000000e+03	0.000000000000000000e+00	3.226735591888427734e-01
1.957000000000000000e+03	1.000000000000000000e+00	3.993889987468719482e-01
1.958000000000000000e+03	0.000000000000000000e+00	2.163792401552200317e-01
1.959000000000000000e+03	1.000000000000000000e+00	4.997397363185882568e-01
1.960000000000000000e+03	0.000000000000000000e+00	4.633466005325317383e-01
1.961000000000000000e+03	1.000000000000000000e+00	3.299550116062164307e-01
1.962000000000000000e+03	0.000000000000000000e+00	3.370948135852813721e-01
1.963000000000000000e+03	0.000000000000000000e+00	4.818842113018035889e-01
1.964000000000000000e+03	0.000000000000000000e+00	3.784875869750976562e-01
1.965000000000000000e+03	1.000000000000000000e+00	3.726967275142669678e-01
1.966000000000000000e+03	0.000000000000000000e+00	4.087484478950500488e-01
1.967000000000000000e+03	1.000000000000000000e+00	4.366076886653900146e-01
1.968000000000000000e+03	0.000000000000000000e+00	4.851944148540496826e-01
1.969000000000000000e+03	0.000000000000000000e+00	4.852219521999359131e-01
1.970000000000000000e+03	0.000000000000000000e+00	4.982788562774658203e-01
1.971000000000000000e+03	0.000000000000000000e+00	4.002224206924438477e-01
1.972000000000000000e+03	0.000000000000000000e+00	4.982788562774658203e-01
1.973000000000000000e+03	0.000000000000000000e+00	4.285036325454711914e-01
1.974000000000000000e+03	0.000000000000000000e+00	4.290590882301330566e-01
1.975000000000000000e+03	1.000000000000000000e+00	4.982788562774658203e-01
1.976000000000000000e+03	1.000000000000000000e+00	4.851944148540496826e-01
1.977000000000000000e+03	1.000000000000000000e+00	4.959856569766998291e-01
1.978000000000000000e+03	1.000000000000000000e+00	3.666087388992309570e-01
1.979000000000000000e+03	0.000000000000000000e+00	3.682229518890380859e-01
1.980000000000000000e+03	1.000000000000000000e+00	2.262739688158035278e-01
1.981000000000000000e+03	0.000000000000000000e+00	2.884518802165985107e-01
1.982000000000000000e+03	1.000000000000000000e+00	3.805902004241943359e-01
1.983000000000000000e+03	1.000000000000000000e+00	4.933691322803497314e-01
1.984000000000000000e+03	0.000000000000000000e+00	4.841255247592926025e-01
1.985000000000000000e+03	1.000000000000000000e+00	4.992004036903381348e-01
1.986000000000000000e+03	0.000000000000000000e+00	2.820460200309753418e-01
1.987000000000000000e+03	0.000000000000000000e+00	1.679097115993499756e-01
1.988000000000000000e+03	1.000000000000000000e+00	4.983979165554046631e-01
1.989000000000000000e+03	0.000000000000000000e+00	4.713866114616394043e-01
1.990000000000000000e+03	1.000000000000000000e+00	4.950114488601684570e-01
1.991000000000000000e+03	0.000000000000000000e+00	4.786822497844696045e-01
1.992000000000000000e+03	1.000000000000000000e+00	4.950114488601684570e-01
1.993000000000000000e+03	0.000000000000000000e+00	4.295220971107482910e-01
1.994000000000000000e+03	0.000000000000000000e+00	4.849560260772705078e-01
1.995000000000000000e+03	0.000000000000000000e+00	2.375759333372116089e-01
1.996000000000000000e+03	1.000000000000000000e+00	4.289157390594482422e-01
1.997000000000000000e+03	0.000000000000000000e+00	4.821680188179016113e-01
1.998000000000000000e+03	0.000000000000000000e+00	4.821680188179016113e-01
1.999000000000000000e+03	0.000000000000000000e+00	1.114662513136863708e-01
[truncated: 24,002 more rows]
