# Supplementary material for: Machine-guided path sampling to discover mechanisms of molecular self-organization
Source: Nat Comput Sci. 2023 Apr 24;3(4):334–45. doi: 10.1038/s43588-023-00428-z (PMC10766509; doi:10.1038/s43588-023-00428-z)
Supplement: Supplementary file 3 — Statistical source data for Fig. 1b–e. [file 43588_2023_428_MOESM3_ESM.zip › Fig1_panel_d.csv]

# structure index	sampled pB	predicted pB
0.000000000000000000e+00	4.420000000000000040e-01	4.827607870101928711e-01
1.000000000000000000e+00	4.839999999999999858e-01	3.868064582347869873e-01
2.000000000000000000e+00	5.560000000000000497e-01	7.606663703918457031e-01
3.000000000000000000e+00	6.260000000000000009e-01	5.488730669021606445e-01
4.000000000000000000e+00	8.920000000000000151e-01	6.726356744766235352e-01
5.000000000000000000e+00	3.280000000000000138e-01	3.971516489982604980e-01
6.000000000000000000e+00	4.739999999999999769e-01	4.192595481872558594e-01
7.000000000000000000e+00	1.739999999999999880e-01	2.964382767677307129e-01
8.000000000000000000e+00	1.079999999999999988e-01	7.075750082731246948e-02
9.000000000000000000e+00	6.400000000000000133e-02	2.354044616222381592e-01
1.000000000000000000e+01	5.060000000000000053e-01	6.942639350891113281e-01
1.100000000000000000e+01	7.339999999999999858e-01	5.165182352066040039e-01
1.200000000000000000e+01	7.279999999999999805e-01	4.256600141525268555e-01
1.300000000000000000e+01	5.620000000000000551e-01	2.434346973896026611e-01
1.400000000000000000e+01	5.759999999999999565e-01	6.550167798995971680e-01
1.500000000000000000e+01	7.259999999999999787e-01	4.970305860042572021e-01
1.600000000000000000e+01	6.979999999999999538e-01	5.484319925308227539e-01
1.700000000000000000e+01	1.600000000000000033e-01	4.499749839305877686e-01
1.800000000000000000e+01	6.219999999999999973e-01	4.794542789459228516e-01
1.900000000000000000e+01	9.419999999999999485e-01	9.850096106529235840e-01
2.000000000000000000e+01	7.239999999999999769e-01	8.468946218490600586e-01
2.100000000000000000e+01	5.440000000000000391e-01	4.706287980079650879e-01
2.200000000000000000e+01	7.079999999999999627e-01	8.744436502456665039e-01
2.300000000000000000e+01	9.519999999999999574e-01	8.729202151298522949e-01
2.400000000000000000e+01	2.139999999999999958e-01	7.100965976715087891e-01
2.500000000000000000e+01	2.640000000000000124e-01	6.134715080261230469e-01
2.600000000000000000e+01	4.440000000000000058e-01	4.700299799442291260e-01
2.700000000000000000e+01	1.100000000000000006e-01	4.419104754924774170e-01
2.800000000000000000e+01	5.460000000000000409e-01	6.511233448982238770e-01
2.900000000000000000e+01	3.079999999999999960e-01	3.562469184398651123e-01
3.000000000000000000e+01	3.679999999999999938e-01	3.828904032707214355e-01
3.100000000000000000e+01	7.860000000000000320e-01	6.677165031433105469e-01
3.200000000000000000e+01	1.280000000000000027e-01	2.865724861621856689e-01
3.300000000000000000e+01	4.800000000000000100e-02	7.416363060474395752e-02
3.400000000000000000e+01	3.920000000000000151e-01	4.990570545196533203e-01
3.500000000000000000e+01	1.260000000000000009e-01	2.881260514259338379e-01
3.600000000000000000e+01	3.059999999999999942e-01	4.948743879795074463e-01
3.700000000000000000e+01	5.540000000000000480e-01	6.465126872062683105e-01
3.800000000000000000e+01	3.240000000000000102e-01	2.864332497119903564e-01
3.900000000000000000e+01	6.959999999999999520e-01	6.881750822067260742e-01
4.000000000000000000e+01	2.039999999999999869e-01	1.232726052403450012e-01
4.100000000000000000e+01	7.799999999999999989e-02	6.546487659215927124e-02
4.200000000000000000e+01	4.899999999999999911e-01	4.930414855480194092e-01
4.300000000000000000e+01	1.680000000000000104e-01	4.384074211120605469e-01
4.400000000000000000e+01	7.159999999999999698e-01	5.088421702384948730e-01
4.500000000000000000e+01	6.079999999999999849e-01	4.585664272308349609e-01
4.600000000000000000e+01	8.439999999999999725e-01	5.152822136878967285e-01
4.700000000000000000e+01	8.060000000000000497e-01	6.704159975051879883e-01
4.800000000000000000e+01	4.839999999999999858e-01	8.835433423519134521e-02
4.900000000000000000e+01	7.680000000000000160e-01	5.059193968772888184e-01
5.000000000000000000e+01	4.060000000000000275e-01	8.323293328285217285e-01
5.100000000000000000e+01	5.340000000000000302e-01	4.174076318740844727e-01
5.200000000000000000e+01	4.000000000000000083e-03	9.806752949953079224e-02
5.300000000000000000e+01	8.980000000000000204e-01	9.163537025451660156e-01
5.400000000000000000e+01	8.599999999999999312e-02	2.023988068103790283e-01
5.500000000000000000e+01	4.239999999999999880e-01	5.350514054298400879e-01
5.600000000000000000e+01	6.720000000000000417e-01	5.466188788414001465e-01
5.700000000000000000e+01	1.900000000000000022e-01	4.520743191242218018e-01
5.800000000000000000e+01	3.439999999999999725e-01	4.974198639392852783e-01
5.900000000000000000e+01	4.719999999999999751e-01	5.948055982589721680e-01
6.000000000000000000e+01	2.760000000000000231e-01	3.068293929100036621e-01
6.100000000000000000e+01	1.819999999999999951e-01	3.319153189659118652e-01
6.200000000000000000e+01	3.400000000000000244e-02	2.002730816602706909e-01
6.300000000000000000e+01	9.280000000000000471e-01	9.462202787399291992e-01
6.400000000000000000e+01	1.819999999999999951e-01	8.883979916572570801e-02
6.500000000000000000e+01	7.099999999999999645e-01	4.909887611865997314e-01
6.600000000000000000e+01	3.820000000000000062e-01	5.998089313507080078e-01
6.700000000000000000e+01	3.539999999999999813e-01	4.546565413475036621e-01
6.800000000000000000e+01	8.299999999999999600e-01	5.986538529396057129e-01
6.900000000000000000e+01	8.200000000000000344e-02	1.747497171163558960e-01
7.000000000000000000e+01	1.519999999999999962e-01	4.846279323101043701e-01
7.100000000000000000e+01	1.880000000000000004e-01	2.777439057826995850e-01
7.200000000000000000e+01	7.560000000000000053e-01	8.204306364059448242e-01
7.300000000000000000e+01	9.020000000000000240e-01	7.371632456779479980e-01
7.400000000000000000e+01	5.739999999999999547e-01	8.006247878074645996e-01
7.500000000000000000e+01	6.999999999999999556e-01	6.280495524406433105e-01
7.600000000000000000e+01	4.879999999999999893e-01	4.030005931854248047e-01
7.700000000000000000e+01	1.680000000000000104e-01	2.092147618532180786e-01
7.800000000000000000e+01	1.519999999999999962e-01	3.662808537483215332e-01
7.900000000000000000e+01	3.340000000000000191e-01	1.902166455984115601e-01
8.000000000000000000e+01	2.020000000000000129e-01	6.426737904548645020e-01
8.100000000000000000e+01	9.779999999999999805e-01	7.947604656219482422e-01
8.200000000000000000e+01	2.879999999999999782e-01	1.169788837432861328e-01
8.300000000000000000e+01	2.879999999999999782e-01	6.500343084335327148e-01
8.400000000000000000e+01	7.179999999999999716e-01	3.738898038864135742e-01
8.500000000000000000e+01	3.800000000000000044e-01	5.249744653701782227e-01
8.600000000000000000e+01	6.139999999999999902e-01	6.135152578353881836e-01
8.700000000000000000e+01	6.480000000000000204e-01	6.329070329666137695e-01
8.800000000000000000e+01	7.980000000000000426e-01	8.893744945526123047e-01
8.900000000000000000e+01	9.619999999999999662e-01	8.313499689102172852e-01
9.000000000000000000e+01	9.800000000000000377e-02	3.378491997718811035e-01
9.100000000000000000e+01	9.559999999999999609e-01	7.414662837982177734e-01
9.200000000000000000e+01	9.519999999999999574e-01	7.643859386444091797e-01
9.300000000000000000e+01	9.439999999999999503e-01	7.746761441230773926e-01
9.400000000000000000e+01	6.919999999999999485e-01	6.407664418220520020e-01
9.500000000000000000e+01	1.920000000000000040e-01	3.112476170063018799e-01
9.600000000000000000e+01	6.199999999999999956e-02	2.198738157749176025e-01
9.700000000000000000e+01	6.099999999999999867e-01	5.270257592201232910e-01
9.800000000000000000e+01	3.059999999999999942e-01	5.638612508773803711e-01
9.900000000000000000e+01	8.579999999999999849e-01	8.273030519485473633e-01
1.000000000000000000e+02	3.780000000000000027e-01	7.872712016105651855e-01
1.010000000000000000e+02	5.639999999999999458e-01	5.405052304267883301e-01
1.020000000000000000e+02	8.799999999999999489e-02	3.955201804637908936e-01
1.030000000000000000e+02	7.459999999999999964e-01	8.010315299034118652e-01
1.040000000000000000e+02	2.780000000000000249e-01	4.062238633632659912e-01
1.050000000000000000e+02	2.580000000000000071e-01	1.334458738565444946e-01
1.060000000000000000e+02	1.960000000000000075e-01	3.372801542282104492e-01
1.070000000000000000e+02	3.260000000000000120e-01	2.267068773508071899e-01
1.080000000000000000e+02	9.839999999999999858e-01	9.769367575645446777e-01
1.090000000000000000e+02	1.179999999999999938e-01	7.554578781127929688e-02
1.100000000000000000e+02	7.319999999999999840e-01	6.458738446235656738e-01
1.110000000000000000e+02	4.279999999999999916e-01	4.914481937885284424e-01
1.120000000000000000e+02	7.920000000000000373e-01	7.500863671302795410e-01
1.130000000000000000e+02	2.400000000000000050e-02	3.335706889629364014e-01
1.140000000000000000e+02	4.879999999999999893e-01	5.262017846107482910e-01
1.150000000000000000e+02	4.979999999999999982e-01	6.342521905899047852e-01
1.160000000000000000e+02	9.400000000000000022e-02	2.091187089681625366e-01
1.170000000000000000e+02	3.639999999999999902e-01	4.541858434677124023e-01
1.180000000000000000e+02	3.780000000000000027e-01	5.901196002960205078e-01
1.190000000000000000e+02	4.400000000000000022e-01	6.062796115875244141e-01
1.200000000000000000e+02	4.520000000000000129e-01	4.105746448040008545e-01
1.210000000000000000e+02	6.860000000000000542e-01	5.571704506874084473e-01
1.220000000000000000e+02	7.940000000000000391e-01	6.179565191268920898e-01
1.230000000000000000e+02	8.699999999999999956e-01	7.266205549240112305e-01
1.240000000000000000e+02	8.020000000000000462e-01	6.156211495399475098e-01
1.250000000000000000e+02	5.260000000000000231e-01	4.477542638778686523e-01
1.260000000000000000e+02	6.820000000000000506e-01	4.798524677753448486e-01
1.270000000000000000e+02	2.220000000000000029e-01	4.782256186008453369e-01
1.280000000000000000e+02	7.379999999999999893e-01	4.016545712947845459e-01
1.290000000000000000e+02	3.800000000000000044e-01	4.966639280319213867e-01
1.300000000000000000e+02	8.199999999999999512e-01	4.219042658805847168e-01
1.310000000000000000e+02	8.359999999999999654e-01	8.105224967002868652e-01
1.320000000000000000e+02	2.640000000000000124e-01	1.418653875589370728e-01
1.330000000000000000e+02	6.239999999999999991e-01	6.262345910072326660e-01
1.340000000000000000e+02	8.259999999999999565e-01	9.320171475410461426e-01
1.350000000000000000e+02	9.340000000000000524e-01	8.107418417930603027e-01
1.360000000000000000e+02	6.400000000000000133e-02	1.313738971948623657e-01
1.370000000000000000e+02	7.599999999999999811e-02	1.456146687269210815e-01
1.380000000000000000e+02	3.420000000000000262e-01	4.926739037036895752e-01
1.390000000000000000e+02	6.199999999999999956e-01	2.542171478271484375e-01
1.400000000000000000e+02	6.720000000000000417e-01	6.659375429153442383e-01
1.410000000000000000e+02	1.719999999999999862e-01	3.841286599636077881e-01
1.420000000000000000e+02	1.200000000000000025e-02	3.890627622604370117e-02
1.430000000000000000e+02	5.739999999999999547e-01	7.212091684341430664e-01
1.440000000000000000e+02	4.799999999999999822e-01	2.869319319725036621e-01
1.450000000000000000e+02	6.740000000000000435e-01	6.008667945861816406e-01
1.460000000000000000e+02	2.139999999999999958e-01	3.417099118232727051e-01
1.470000000000000000e+02	1.100000000000000006e-01	1.492263376712799072e-01
1.480000000000000000e+02	9.939999999999999947e-01	9.641481041908264160e-01
1.490000000000000000e+02	2.979999999999999871e-01	6.257381439208984375e-01
1.500000000000000000e+02	2.700000000000000178e-01	2.679886817932128906e-01
1.510000000000000000e+02	2.320000000000000118e-01	1.594686210155487061e-01
1.520000000000000000e+02	9.939999999999999947e-01	9.951108098030090332e-01
1.530000000000000000e+02	9.120000000000000329e-01	8.604972362518310547e-01
1.540000000000000000e+02	2.800000000000000266e-01	6.490381956100463867e-01
1.550000000000000000e+02	7.459999999999999964e-01	6.002943515777587891e-01
1.560000000000000000e+02	2.439999999999999947e-01	4.058277010917663574e-01
1.570000000000000000e+02	4.480000000000000093e-01	3.569095730781555176e-01
1.580000000000000000e+02	3.739999999999999991e-01	4.287903904914855957e-01
1.590000000000000000e+02	3.320000000000000173e-01	3.845562338829040527e-01
1.600000000000000000e+02	9.419999999999999485e-01	5.924418568611145020e-01
1.610000000000000000e+02	5.739999999999999547e-01	3.743358552455902100e-01
1.620000000000000000e+02	6.879999999999999449e-01	8.296109437942504883e-01
1.630000000000000000e+02	6.560000000000000275e-01	3.452552258968353271e-01
1.640000000000000000e+02	7.980000000000000426e-01	5.502052903175354004e-01
1.650000000000000000e+02	9.699999999999999734e-01	8.373801708221435547e-01
1.660000000000000000e+02	7.059999999999999609e-01	7.464661598205566406e-01
1.670000000000000000e+02	6.199999999999999956e-01	8.660964965820312500e-01
1.680000000000000000e+02	1.559999999999999998e-01	5.221314355731010437e-02
1.690000000000000000e+02	7.800000000000000266e-01	6.653595566749572754e-01
1.700000000000000000e+02	5.879999999999999671e-01	4.690257310867309570e-01
1.710000000000000000e+02	2.640000000000000124e-01	3.230199813842773438e-01
1.720000000000000000e+02	9.879999999999999893e-01	7.073773741722106934e-01
1.730000000000000000e+02	1.600000000000000033e-02	4.616590961813926697e-02
1.740000000000000000e+02	2.500000000000000000e-01	2.943804562091827393e-01
1.750000000000000000e+02	3.659999999999999920e-01	2.124097943305969238e-01
1.760000000000000000e+02	2.919999999999999818e-01	2.441255748271942139e-01
1.770000000000000000e+02	8.159999999999999476e-01	7.503334283828735352e-01
1.780000000000000000e+02	8.259999999999999565e-01	9.017273187637329102e-01
1.790000000000000000e+02	7.800000000000000266e-01	7.877613902091979980e-01
1.800000000000000000e+02	8.299999999999999600e-01	5.338737964630126953e-01
1.810000000000000000e+02	6.039999999999999813e-01	2.954728007316589355e-01
1.820000000000000000e+02	6.260000000000000009e-01	7.391715049743652344e-01
1.830000000000000000e+02	5.879999999999999671e-01	6.778107881546020508e-01
1.840000000000000000e+02	9.799999999999999822e-01	9.959474205970764160e-01
1.850000000000000000e+02	9.020000000000000240e-01	7.240255475044250488e-01
1.860000000000000000e+02	1.819999999999999951e-01	1.112746521830558777e-01
1.870000000000000000e+02	7.720000000000000195e-01	3.460571765899658203e-01
1.880000000000000000e+02	4.899999999999999911e-01	1.458629220724105835e-01
1.890000000000000000e+02	5.839999999999999636e-01	7.684990167617797852e-01
1.900000000000000000e+02	6.360000000000000098e-01	3.893554210662841797e-01
1.910000000000000000e+02	6.560000000000000275e-01	5.661262869834899902e-01
1.920000000000000000e+02	5.679999999999999494e-01	6.085122823715209961e-01
1.930000000000000000e+02	5.679999999999999494e-01	6.836501359939575195e-01
1.940000000000000000e+02	9.400000000000000022e-02	3.836851418018341064e-01
1.950000000000000000e+02	3.059999999999999942e-01	4.819219410419464111e-01
1.960000000000000000e+02	9.400000000000000022e-02	1.866537183523178101e-01
1.970000000000000000e+02	1.320000000000000062e-01	1.058212295174598694e-01
1.980000000000000000e+02	1.439999999999999891e-01	7.731605768203735352e-01
1.990000000000000000e+02	3.240000000000000102e-01	4.098539054393768311e-01
2.000000000000000000e+02	6.500000000000000222e-01	4.415831267833709717e-01
2.010000000000000000e+02	9.659999999999999698e-01	9.884409904479980469e-01
2.020000000000000000e+02	3.099999999999999978e-01	3.029269576072692871e-01
2.030000000000000000e+02	7.379999999999999893e-01	6.873304247856140137e-01
2.040000000000000000e+02	6.899999999999999467e-01	8.750658631324768066e-01
2.050000000000000000e+02	6.360000000000000098e-01	4.040036499500274658e-01
2.060000000000000000e+02	8.679999999999999938e-01	4.136619567871093750e-01
2.070000000000000000e+02	6.400000000000000133e-02	3.998080492019653320e-01
2.080000000000000000e+02	5.959999999999999742e-01	2.998264431953430176e-01
2.090000000000000000e+02	2.280000000000000082e-01	2.225974053144454956e-01
2.100000000000000000e+02	1.940000000000000058e-01	5.944235622882843018e-02
2.110000000000000000e+02	3.820000000000000062e-01	6.476234197616577148e-01
2.120000000000000000e+02	9.600000000000000200e-02	1.752096414566040039e-01
2.130000000000000000e+02	9.739999999999999769e-01	9.203829765319824219e-01
2.140000000000000000e+02	2.760000000000000231e-01	2.005481123924255371e-01
2.150000000000000000e+02	6.540000000000000258e-01	4.400399327278137207e-01
2.160000000000000000e+02	6.600000000000000311e-01	6.813524365425109863e-01
2.170000000000000000e+02	3.679999999999999938e-01	3.603582978248596191e-01
2.180000000000000000e+02	9.160000000000000364e-01	6.563891172409057617e-01
2.190000000000000000e+02	2.599999999999999881e-02	3.201850652694702148e-01
2.200000000000000000e+02	7.520000000000000018e-01	4.423792660236358643e-01
2.210000000000000000e+02	6.979999999999999538e-01	4.794709384441375732e-01
2.220000000000000000e+02	7.920000000000000373e-01	6.778603196144104004e-01
2.230000000000000000e+02	9.800000000000000377e-02	1.918524652719497681e-01
2.240000000000000000e+02	5.300000000000000266e-01	4.714545011520385742e-01
2.250000000000000000e+02	3.479999999999999760e-01	3.191934823989868164e-01
2.260000000000000000e+02	3.400000000000000244e-02	2.773661017417907715e-01
2.270000000000000000e+02	9.959999999999999964e-01	9.989560842514038086e-01
2.280000000000000000e+02	3.579999999999999849e-01	5.227500200271606445e-01
2.290000000000000000e+02	1.859999999999999987e-01	4.526655673980712891e-01
2.300000000000000000e+02	7.159999999999999698e-01	4.378803074359893799e-01
2.310000000000000000e+02	2.680000000000000160e-01	3.876768052577972412e-01
2.320000000000000000e+02	6.260000000000000009e-01	4.430374801158905029e-01
2.330000000000000000e+02	4.219999999999999862e-01	4.841360449790954590e-01
2.340000000000000000e+02	9.000000000000000222e-01	7.027555108070373535e-01
2.350000000000000000e+02	5.999999999999999778e-01	5.628323554992675781e-01
2.360000000000000000e+02	6.159999999999999920e-01	5.271031260490417480e-01
2.370000000000000000e+02	1.179999999999999938e-01	1.615857332944869995e-01
2.380000000000000000e+02	6.660000000000000364e-01	9.556590318679809570e-01
2.390000000000000000e+02	6.260000000000000009e-01	7.080768346786499023e-01
2.400000000000000000e+02	8.179999999999999494e-01	9.001100659370422363e-01
2.410000000000000000e+02	4.680000000000000271e-01	3.654636144638061523e-01
2.420000000000000000e+02	6.420000000000000151e-01	6.765491962432861328e-01
2.430000000000000000e+02	5.540000000000000480e-01	7.144917845726013184e-01
2.440000000000000000e+02	5.560000000000000497e-01	5.009471774101257324e-01
2.450000000000000000e+02	9.759999999999999787e-01	9.031078815460205078e-01
2.460000000000000000e+02	7.960000000000000409e-01	7.173649072647094727e-01
2.470000000000000000e+02	1.719999999999999862e-01	5.951790213584899902e-01
2.480000000000000000e+02	8.880000000000000115e-01	8.698595762252807617e-01
2.490000000000000000e+02	4.399999999999999745e-02	6.280008703470230103e-02
2.500000000000000000e+02	2.459999999999999964e-01	2.227134257555007935e-01
2.510000000000000000e+02	2.159999999999999976e-01	4.821324944496154785e-01
2.520000000000000000e+02	5.080000000000000071e-01	4.210209846496582031e-01
2.530000000000000000e+02	4.879999999999999893e-01	6.755946874618530273e-01
2.540000000000000000e+02	5.919999999999999707e-01	4.684433341026306152e-01
2.550000000000000000e+02	9.599999999999999645e-01	7.007747888565063477e-01
2.560000000000000000e+02	7.259999999999999787e-01	7.167152762413024902e-01
2.570000000000000000e+02	5.100000000000000089e-01	2.619249522686004639e-01
2.580000000000000000e+02	4.719999999999999751e-01	5.188155770301818848e-01
2.590000000000000000e+02	7.159999999999999698e-01	6.570863723754882812e-01
2.600000000000000000e+02	5.480000000000000426e-01	4.725087285041809082e-01
2.610000000000000000e+02	3.699999999999999956e-01	5.358281135559082031e-01
2.620000000000000000e+02	5.480000000000000426e-01	3.568493723869323730e-01
2.630000000000000000e+02	6.620000000000000329e-01	6.854024529457092285e-01
2.640000000000000000e+02	5.999999999999999778e-01	6.054405570030212402e-01
2.650000000000000000e+02	1.439999999999999891e-01	5.350421667098999023e-01
2.660000000000000000e+02	8.940000000000000169e-01	8.558176159858703613e-01
2.670000000000000000e+02	6.919999999999999485e-01	2.167851328849792480e-01
2.680000000000000000e+02	6.019999999999999796e-01	5.052996277809143066e-01
2.690000000000000000e+02	1.700000000000000122e-01	2.413429468870162964e-01
2.700000000000000000e+02	7.880000000000000338e-01	7.180196046829223633e-01
2.710000000000000000e+02	2.000000000000000042e-02	2.656773626804351807e-01
2.720000000000000000e+02	6.820000000000000506e-01	4.562312066555023193e-01
2.730000000000000000e+02	7.359999999999999876e-01	4.857740104198455811e-01
2.740000000000000000e+02	7.660000000000000142e-01	6.431074142456054688e-01
2.750000000000000000e+02	7.920000000000000373e-01	5.831269621849060059e-01
2.760000000000000000e+02	1.680000000000000104e-01	3.255231082439422607e-01
2.770000000000000000e+02	1.179999999999999938e-01	2.288946509361267090e-01
2.780000000000000000e+02	8.040000000000000480e-01	8.671027421951293945e-01
2.790000000000000000e+02	3.400000000000000244e-01	2.572675645351409912e-01
2.800000000000000000e+02	9.499999999999999556e-01	9.678297042846679688e-01
2.810000000000000000e+02	3.459999999999999742e-01	3.786083459854125977e-01
2.820000000000000000e+02	7.960000000000000409e-01	3.228670060634613037e-01
2.830000000000000000e+02	3.900000000000000133e-01	2.152887433767318726e-01
2.840000000000000000e+02	7.179999999999999716e-01	6.314237117767333984e-01
2.850000000000000000e+02	3.200000000000000067e-01	1.808743327856063843e-01
2.860000000000000000e+02	2.220000000000000029e-01	2.519328296184539795e-01
2.870000000000000000e+02	4.239999999999999880e-01	4.815717339515686035e-01
2.880000000000000000e+02	9.140000000000000346e-01	6.836891770362854004e-01
2.890000000000000000e+02	4.239999999999999880e-01	3.263661861419677734e-01
2.900000000000000000e+02	3.760000000000000009e-01	4.185791015625000000e-01
2.910000000000000000e+02	5.679999999999999494e-01	5.096204280853271484e-01
2.920000000000000000e+02	8.000000000000000444e-01	8.430771827697753906e-01
2.930000000000000000e+02	5.819999999999999618e-01	6.294287443161010742e-01
2.940000000000000000e+02	6.139999999999999902e-01	4.438166022300720215e-01
2.950000000000000000e+02	8.159999999999999476e-01	7.400640845298767090e-01
2.960000000000000000e+02	8.579999999999999849e-01	7.254896163940429688e-01
2.970000000000000000e+02	8.699999999999999956e-01	8.850865960121154785e-01
2.980000000000000000e+02	8.499999999999999778e-01	8.130332827568054199e-01
2.990000000000000000e+02	9.879999999999999893e-01	9.252169132232666016e-01
3.000000000000000000e+02	8.940000000000000169e-01	7.527838349342346191e-01
3.010000000000000000e+02	6.939999999999999503e-01	7.388243079185485840e-01
3.020000000000000000e+02	1.260000000000000009e-01	2.226136177778244019e-01
3.030000000000000000e+02	2.059999999999999887e-01	1.503723859786987305e-01
3.040000000000000000e+02	5.819999999999999618e-01	8.264428973197937012e-01
3.050000000000000000e+02	6.340000000000000080e-01	2.255193740129470825e-01
3.060000000000000000e+02	7.680000000000000160e-01	7.609747052192687988e-01
3.070000000000000000e+02	4.020000000000000240e-01	7.074170708656311035e-01
3.080000000000000000e+02	6.620000000000000329e-01	5.347518324851989746e-01
3.090000000000000000e+02	9.280000000000000471e-01	8.196421861648559570e-01
3.100000000000000000e+02	5.460000000000000409e-01	4.921825528144836426e-01
3.110000000000000000e+02	6.139999999999999902e-01	5.298414230346679688e-01
3.120000000000000000e+02	1.000000000000000000e+00	9.984989166259765625e-01
3.130000000000000000e+02	3.439999999999999725e-01	4.962996244430541992e-01
3.140000000000000000e+02	8.359999999999999654e-01	6.859893202781677246e-01
3.150000000000000000e+02	1.799999999999999933e-01	2.255658060312271118e-01
3.160000000000000000e+02	3.079999999999999960e-01	4.322809875011444092e-01
3.170000000000000000e+02	6.219999999999999973e-01	7.586355209350585938e-01
3.180000000000000000e+02	1.920000000000000040e-01	1.182813271880149841e-01
3.190000000000000000e+02	3.479999999999999760e-01	6.142815351486206055e-01
3.200000000000000000e+02	4.460000000000000075e-01	5.172578692436218262e-01
3.210000000000000000e+02	7.359999999999999876e-01	3.985358774662017822e-01
3.220000000000000000e+02	7.279999999999999805e-01	5.015150904655456543e-01
3.230000000000000000e+02	4.219999999999999862e-01	7.100777029991149902e-01
3.240000000000000000e+02	6.640000000000000346e-01	7.672859430313110352e-01
3.250000000000000000e+02	5.220000000000000195e-01	6.546672582626342773e-01
3.260000000000000000e+02	2.500000000000000000e-01	3.475538194179534912e-01
3.270000000000000000e+02	2.500000000000000000e-01	7.018392682075500488e-01
3.280000000000000000e+02	1.479999999999999927e-01	1.114609017968177795e-01
3.290000000000000000e+02	7.179999999999999716e-01	6.556311845779418945e-01
3.300000000000000000e+02	4.359999999999999987e-01	6.636177897453308105e-01
3.310000000000000000e+02	6.239999999999999991e-01	7.486122846603393555e-01
3.320000000000000000e+02	7.259999999999999787e-01	5.753961801528930664e-01
3.330000000000000000e+02	7.760000000000000231e-01	7.228661179542541504e-01
3.340000000000000000e+02	6.939999999999999503e-01	6.641924977302551270e-01
3.350000000000000000e+02	6.280000000000000027e-01	4.844474196434020996e-01
3.360000000000000000e+02	3.760000000000000009e-01	1.888133585453033447e-01
3.370000000000000000e+02	2.479999999999999982e-01	6.558262705802917480e-01
3.380000000000000000e+02	8.840000000000000080e-01	7.162933349609375000e-01
3.390000000000000000e+02	5.560000000000000497e-01	8.441030383110046387e-01
3.400000000000000000e+02	4.979999999999999982e-01	4.203116297721862793e-01
3.410000000000000000e+02	5.759999999999999565e-01	7.466282844543457031e-01
3.420000000000000000e+02	5.260000000000000231e-01	7.497139573097229004e-01
3.430000000000000000e+02	8.719999999999999973e-01	6.632919311523437500e-01
3.440000000000000000e+02	4.600000000000000200e-01	5.810989737510681152e-01
3.450000000000000000e+02	7.780000000000000249e-01	8.433275818824768066e-01
3.460000000000000000e+02	7.099999999999999645e-01	6.797350049018859863e-01
3.470000000000000000e+02	3.579999999999999849e-01	1.924793720245361328e-01
3.480000000000000000e+02	9.040000000000000258e-01	9.593259692192077637e-01
3.490000000000000000e+02	5.999999999999999778e-01	4.939875900745391846e-01
3.500000000000000000e+02	8.139999999999999458e-01	6.958877444267272949e-01
3.510000000000000000e+02	9.959999999999999964e-01	9.969350099563598633e-01
3.520000000000000000e+02	4.400000000000000022e-01	6.791158914566040039e-01
3.530000000000000000e+02	9.060000000000000275e-01	8.919565677642822266e-01
3.540000000000000000e+02	1.320000000000000062e-01	2.130068838596343994e-01
3.550000000000000000e+02	6.280000000000000027e-01	6.615107655525207520e-01
3.560000000000000000e+02	9.559999999999999609e-01	9.180442094802856445e-01
3.570000000000000000e+02	3.559999999999999831e-01	4.064650535583496094e-01
3.580000000000000000e+02	4.600000000000000200e-01	4.436328411102294922e-01
3.590000000000000000e+02	7.660000000000000142e-01	7.641165852546691895e-01
3.600000000000000000e+02	3.059999999999999942e-01	6.971353292465209961e-01
3.610000000000000000e+02	5.919999999999999707e-01	6.274607181549072266e-01
3.620000000000000000e+02	6.480000000000000204e-01	7.094312906265258789e-01
3.630000000000000000e+02	6.919999999999999485e-01	6.506069898605346680e-01
3.640000000000000000e+02	9.599999999999999645e-01	6.885529756546020508e-01
3.650000000000000000e+02	9.200000000000000400e-01	6.423789262771606445e-01
3.660000000000000000e+02	8.259999999999999565e-01	7.712789773941040039e-01
3.670000000000000000e+02	9.559999999999999609e-01	9.255759716033935547e-01
3.680000000000000000e+02	1.519999999999999962e-01	6.522404402494430542e-02
3.690000000000000000e+02	4.179999999999999827e-01	3.545498847961425781e-01
3.700000000000000000e+02	9.639999999999999680e-01	8.247781991958618164e-01
3.710000000000000000e+02	4.979999999999999982e-01	7.291917204856872559e-01
3.720000000000000000e+02	7.099999999999999645e-01	6.308839917182922363e-01
3.730000000000000000e+02	4.660000000000000253e-01	4.369575977325439453e-01
3.740000000000000000e+02	2.079999999999999905e-01	5.553670525550842285e-01
3.750000000000000000e+02	1.499999999999999944e-01	2.077136933803558350e-01
3.760000000000000000e+02	5.899999999999999689e-01	8.280332088470458984e-01
3.770000000000000000e+02	7.039999999999999591e-01	7.076315283775329590e-01
3.780000000000000000e+02	3.019999999999999907e-01	4.905188381671905518e-01
3.790000000000000000e+02	6.400000000000000133e-02	3.512603789567947388e-02
3.800000000000000000e+02	4.339999999999999969e-01	5.598987936973571777e-01
3.810000000000000000e+02	4.660000000000000253e-01	3.737541437149047852e-01
3.820000000000000000e+02	1.059999999999999970e-01	6.638156175613403320e-01
3.830000000000000000e+02	3.920000000000000151e-01	5.313742160797119141e-01
3.840000000000000000e+02	5.899999999999999689e-01	7.299040555953979492e-01
3.850000000000000000e+02	8.719999999999999973e-01	8.986221551895141602e-01
3.860000000000000000e+02	6.500000000000000222e-01	2.243123650550842285e-01
3.870000000000000000e+02	9.919999999999999929e-01	9.573718309402465820e-01
3.880000000000000000e+02	1.000000000000000000e+00	9.837729334831237793e-01
3.890000000000000000e+02	1.719999999999999862e-01	1.603593975305557251e-01
3.900000000000000000e+02	1.059999999999999970e-01	1.915878951549530029e-01
3.910000000000000000e+02	4.959999999999999964e-01	3.422690927982330322e-01
3.920000000000000000e+02	8.400000000000000522e-02	1.347927898168563843e-01
3.930000000000000000e+02	6.780000000000000471e-01	7.042204141616821289e-01
3.940000000000000000e+02	6.260000000000000009e-01	5.402805805206298828e-01
3.950000000000000000e+02	8.459999999999999742e-01	8.165153264999389648e-01
3.960000000000000000e+02	1.620000000000000051e-01	4.358704388141632080e-01
3.970000000000000000e+02	8.980000000000000204e-01	5.234718918800354004e-01
3.980000000000000000e+02	6.820000000000000506e-01	5.296037793159484863e-01
3.990000000000000000e+02	3.799999999999999906e-02	2.332161664962768555e-01
4.000000000000000000e+02	9.160000000000000364e-01	8.201535940170288086e-01
4.010000000000000000e+02	2.079999999999999905e-01	5.450576543807983398e-01
4.020000000000000000e+02	8.359999999999999654e-01	6.787379384040832520e-01
4.030000000000000000e+02	9.819999999999999840e-01	6.743787527084350586e-01
4.040000000000000000e+02	7.399999999999999911e-01	7.537426948547363281e-01
4.050000000000000000e+02	9.519999999999999574e-01	7.934561371803283691e-01
4.060000000000000000e+02	4.000000000000000083e-03	6.753274053335189819e-02
4.070000000000000000e+02	9.459999999999999520e-01	7.362675070762634277e-01
4.080000000000000000e+02	5.420000000000000373e-01	8.918495178222656250e-01
4.090000000000000000e+02	2.139999999999999958e-01	1.710356920957565308e-01
4.100000000000000000e+02	6.320000000000000062e-01	6.004682183265686035e-01
4.110000000000000000e+02	6.239999999999999991e-01	6.437198519706726074e-01
4.120000000000000000e+02	4.359999999999999987e-01	4.167369902133941650e-01
4.130000000000000000e+02	5.500000000000000444e-01	6.396936178207397461e-01
4.140000000000000000e+02	1.179999999999999938e-01	2.022874504327774048e-01
4.150000000000000000e+02	2.139999999999999958e-01	1.955299675464630127e-01
4.160000000000000000e+02	7.620000000000000107e-01	5.789303183555603027e-01
4.170000000000000000e+02	5.779999999999999583e-01	8.219102025032043457e-01
4.180000000000000000e+02	4.279999999999999916e-01	3.893323838710784912e-01
4.190000000000000000e+02	9.600000000000000200e-02	1.205580458045005798e-01
4.200000000000000000e+02	5.000000000000000000e-01	6.145133972167968750e-01
4.210000000000000000e+02	1.459999999999999909e-01	1.714106947183609009e-01
4.220000000000000000e+02	7.580000000000000071e-01	6.961600184440612793e-01
4.230000000000000000e+02	4.279999999999999916e-01	5.129170417785644531e-01
4.240000000000000000e+02	5.500000000000000444e-01	5.016420483589172363e-01
4.250000000000000000e+02	3.340000000000000191e-01	5.298535227775573730e-01
4.260000000000000000e+02	5.200000000000000178e-01	6.144397258758544922e-01
4.270000000000000000e+02	3.699999999999999956e-01	2.929849922657012939e-01
4.280000000000000000e+02	9.060000000000000275e-01	7.608477473258972168e-01
4.290000000000000000e+02	5.879999999999999671e-01	4.702917933464050293e-01
4.300000000000000000e+02	7.159999999999999698e-01	4.835473299026489258e-01
4.310000000000000000e+02	9.859999999999999876e-01	9.939840435981750488e-01
4.320000000000000000e+02	8.419999999999999707e-01	8.052847981452941895e-01
4.330000000000000000e+02	4.399999999999999745e-02	1.816504448652267456e-01
4.340000000000000000e+02	6.740000000000000435e-01	4.955061674118041992e-01
4.350000000000000000e+02	8.239999999999999547e-01	6.166844367980957031e-01
4.360000000000000000e+02	2.520000000000000018e-01	2.762932479381561279e-01
4.370000000000000000e+02	8.800000000000000044e-01	5.110788345336914062e-01
4.380000000000000000e+02	4.000000000000000083e-03	1.597613543272018433e-01
4.390000000000000000e+02	8.120000000000000551e-01	8.728927969932556152e-01
4.400000000000000000e+02	7.159999999999999698e-01	8.513807058334350586e-01
4.410000000000000000e+02	7.039999999999999591e-01	5.279491543769836426e-01
4.420000000000000000e+02	1.499999999999999944e-01	5.797854661941528320e-01
4.430000000000000000e+02	5.819999999999999618e-01	3.724856674671173096e-01
4.440000000000000000e+02	6.139999999999999902e-01	2.406592667102813721e-01
4.450000000000000000e+02	6.840000000000000524e-01	4.748042523860931396e-01
4.460000000000000000e+02	3.699999999999999956e-01	7.013985514640808105e-02
4.470000000000000000e+02	1.700000000000000122e-01	2.759014070034027100e-01
4.480000000000000000e+02	3.300000000000000155e-01	6.614641547203063965e-01
4.490000000000000000e+02	4.480000000000000093e-01	5.467849373817443848e-01
4.500000000000000000e+02	4.079999999999999738e-01	4.780280292034149170e-01
4.510000000000000000e+02	1.920000000000000040e-01	1.574680954217910767e-01
4.520000000000000000e+02	4.420000000000000040e-01	2.544924914836883545e-01
4.530000000000000000e+02	8.579999999999999849e-01	7.522293925285339355e-01
4.540000000000000000e+02	9.799999999999999822e-01	8.266723155975341797e-01
4.550000000000000000e+02	3.360000000000000209e-01	2.813876569271087646e-01
4.560000000000000000e+02	9.619999999999999662e-01	8.273902535438537598e-01
4.570000000000000000e+02	0.000000000000000000e+00	6.359660625457763672e-02
4.580000000000000000e+02	9.779999999999999805e-01	7.691883444786071777e-01
4.590000000000000000e+02	2.740000000000000213e-01	5.161648392677307129e-01
4.600000000000000000e+02	6.280000000000000027e-01	9.153377413749694824e-01
4.610000000000000000e+02	2.300000000000000100e-01	3.021411299705505371e-01
4.620000000000000000e+02	8.020000000000000462e-01	7.129669785499572754e-01
4.630000000000000000e+02	9.499999999999999556e-01	9.440996050834655762e-01
4.640000000000000000e+02	7.000000000000000666e-02	4.923027157783508301e-01
4.650000000000000000e+02	6.640000000000000346e-01	5.698530077934265137e-01
4.660000000000000000e+02	7.580000000000000071e-01	4.457881152629852295e-01
4.670000000000000000e+02	8.439999999999999725e-01	7.279512882232666016e-01
4.680000000000000000e+02	8.840000000000000080e-01	7.131730318069458008e-01
4.690000000000000000e+02	9.100000000000000311e-01	8.154097795486450195e-01
4.700000000000000000e+02	4.660000000000000253e-01	6.096903085708618164e-01
4.710000000000000000e+02	2.220000000000000029e-01	5.219677090644836426e-01
4.720000000000000000e+02	1.199999999999999956e-01	5.505774542689323425e-02
4.730000000000000000e+02	4.279999999999999916e-01	6.482905149459838867e-01
4.740000000000000000e+02	1.600000000000000033e-02	5.077733993530273438e-01
4.750000000000000000e+02	4.200000000000000261e-02	3.255867660045623779e-01
4.760000000000000000e+02	6.199999999999999956e-02	5.998660251498222351e-02
4.770000000000000000e+02	3.719999999999999973e-01	5.123282074928283691e-01
4.780000000000000000e+02	3.119999999999999996e-01	2.359382212162017822e-01
4.790000000000000000e+02	2.000000000000000111e-01	2.022182196378707886e-01
4.800000000000000000e+02	8.980000000000000204e-01	8.098244667053222656e-01
4.810000000000000000e+02	7.920000000000000373e-01	6.248708963394165039e-01
4.820000000000000000e+02	9.280000000000000471e-01	6.857425570487976074e-01
4.830000000000000000e+02	5.080000000000000071e-01	5.179622769355773926e-01
4.840000000000000000e+02	1.799999999999999864e-02	1.484957635402679443e-01
4.850000000000000000e+02	7.580000000000000071e-01	5.818765163421630859e-01
4.860000000000000000e+02	7.540000000000000036e-01	9.287725687026977539e-01
4.870000000000000000e+02	0.000000000000000000e+00	7.617142796516418457e-02
4.880000000000000000e+02	4.520000000000000129e-01	3.421257138252258301e-01
4.890000000000000000e+02	8.040000000000000480e-01	4.264050722122192383e-01
4.900000000000000000e+02	2.600000000000000089e-01	3.156548738479614258e-01
4.910000000000000000e+02	5.480000000000000426e-01	7.505477666854858398e-01
4.920000000000000000e+02	4.879999999999999893e-01	5.689937472343444824e-01
4.930000000000000000e+02	4.200000000000000261e-02	1.562637537717819214e-01
4.940000000000000000e+02	4.079999999999999738e-01	4.447027742862701416e-01
4.950000000000000000e+02	7.920000000000000373e-01	5.765874385833740234e-01
4.960000000000000000e+02	3.439999999999999725e-01	2.379965186119079590e-01
4.970000000000000000e+02	8.599999999999999312e-02	4.101890921592712402e-01
4.980000000000000000e+02	2.720000000000000195e-01	3.064377009868621826e-01
4.990000000000000000e+02	5.220000000000000195e-01	1.570597290992736816e-01
5.000000000000000000e+02	3.599999999999999867e-01	3.474721312522888184e-01
5.010000000000000000e+02	8.200000000000000344e-02	2.352651804685592651e-01
5.020000000000000000e+02	9.919999999999999929e-01	8.191400766372680664e-01
5.030000000000000000e+02	4.480000000000000093e-01	7.913045883178710938e-01
5.040000000000000000e+02	1.519999999999999962e-01	1.454400271177291870e-01
5.050000000000000000e+02	3.479999999999999760e-01	5.421139001846313477e-01
5.060000000000000000e+02	3.920000000000000151e-01	4.847041368484497070e-01
5.070000000000000000e+02	5.799999999999999600e-01	4.048765003681182861e-01
5.080000000000000000e+02	9.379999999999999449e-01	9.822293519973754883e-01
5.090000000000000000e+02	8.439999999999999725e-01	7.114095687866210938e-01
5.100000000000000000e+02	2.979999999999999871e-01	1.511593312025070190e-01
5.110000000000000000e+02	3.019999999999999907e-01	2.334189862012863159e-01
5.120000000000000000e+02	4.199999999999999845e-01	4.835797846317291260e-01
5.130000000000000000e+02	1.539999999999999980e-01	3.370442390441894531e-01
5.140000000000000000e+02	1.680000000000000104e-01	2.933076918125152588e-01
5.150000000000000000e+02	9.719999999999999751e-01	9.171702861785888672e-01
5.160000000000000000e+02	5.639999999999999458e-01	6.222580075263977051e-01
5.170000000000000000e+02	2.660000000000000142e-01	3.002011179924011230e-01
5.180000000000000000e+02	8.920000000000000151e-01	6.884720325469970703e-01
5.190000000000000000e+02	9.759999999999999787e-01	8.812288641929626465e-01
5.200000000000000000e+02	5.800000000000000294e-02	8.158597350120544434e-02
5.210000000000000000e+02	9.919999999999999929e-01	8.963126540184020996e-01
5.220000000000000000e+02	4.919999999999999929e-01	7.539802193641662598e-01
5.230000000000000000e+02	9.699999999999999734e-01	8.839854001998901367e-01
5.240000000000000000e+02	2.349999999999999867e-01	4.033960103988647461e-01
5.250000000000000000e+02	5.759999999999999565e-01	6.206299662590026855e-01
5.260000000000000000e+02	9.280000000000000471e-01	8.450106978416442871e-01
5.270000000000000000e+02	1.700000000000000122e-01	1.689743995666503906e-01
5.280000000000000000e+02	2.280000000000000082e-01	3.990437984466552734e-01
5.290000000000000000e+02	8.679999999999999938e-01	6.527605652809143066e-01
5.300000000000000000e+02	9.619999999999999662e-01	8.121024966239929199e-01
5.310000000000000000e+02	5.060000000000000053e-01	2.211833298206329346e-01
5.320000000000000000e+02	9.600000000000000200e-02	9.865152835845947266e-02
5.330000000000000000e+02	9.499999999999999556e-01	8.141012191772460938e-01
5.340000000000000000e+02	5.340000000000000302e-01	8.244957923889160156e-01
5.350000000000000000e+02	8.139999999999999458e-01	7.118543982505798340e-01
5.360000000000000000e+02	5.739999999999999547e-01	4.379068315029144287e-01
5.370000000000000000e+02	5.280000000000000249e-01	4.046340584754943848e-01
5.380000000000000000e+02	6.139999999999999902e-01	5.894538164138793945e-01
5.390000000000000000e+02	1.479999999999999927e-01	2.644790410995483398e-01
5.400000000000000000e+02	8.860000000000000098e-01	9.385269284248352051e-01
5.410000000000000000e+02	1.799999999999999864e-02	1.182020008563995361e-01
5.420000000000000000e+02	2.999999999999999889e-01	2.884186208248138428e-01
5.430000000000000000e+02	2.580000000000000071e-01	5.944588780403137207e-01
5.440000000000000000e+02	2.599999999999999881e-02	9.576766192913055420e-02
5.450000000000000000e+02	2.400000000000000050e-02	1.023065447807312012e-01
5.460000000000000000e+02	1.300000000000000044e-01	3.831445574760437012e-01
5.470000000000000000e+02	8.900000000000000133e-01	7.942019701004028320e-01
5.480000000000000000e+02	4.040000000000000258e-01	2.104049474000930786e-01
5.490000000000000000e+02	5.620000000000000551e-01	4.173915386199951172e-01
5.500000000000000000e+02	8.519999999999999796e-01	6.770318746566772461e-01
5.510000000000000000e+02	6.059999999999999831e-01	7.429832816123962402e-01
5.520000000000000000e+02	5.020000000000000018e-01	6.875137090682983398e-01
5.530000000000000000e+02	5.240000000000000213e-01	5.009295344352722168e-01
5.540000000000000000e+02	6.959999999999999520e-01	7.499279379844665527e-01
5.550000000000000000e+02	3.320000000000000173e-01	4.214734435081481934e-01
5.560000000000000000e+02	5.819999999999999618e-01	7.513743042945861816e-01
5.570000000000000000e+02	4.540000000000000147e-01	1.720407456159591675e-01
5.580000000000000000e+02	2.740000000000000213e-01	2.843150198459625244e-01
5.590000000000000000e+02	1.620000000000000051e-01	2.140126973390579224e-01
5.600000000000000000e+02	5.280000000000000249e-01	4.398584365844726562e-01
5.610000000000000000e+02	6.520000000000000240e-01	7.291245460510253906e-01
5.620000000000000000e+02	6.239999999999999991e-01	2.933149933815002441e-01
5.630000000000000000e+02	6.820000000000000506e-01	5.136020183563232422e-01
5.640000000000000000e+02	7.840000000000000302e-01	5.593371391296386719e-01
5.650000000000000000e+02	3.920000000000000151e-01	1.953198313713073730e-01
5.660000000000000000e+02	8.239999999999999547e-01	8.196453452110290527e-01
5.670000000000000000e+02	6.800000000000000488e-02	7.340333610773086548e-02
5.680000000000000000e+02	5.659999999999999476e-01	7.009648084640502930e-01
5.690000000000000000e+02	8.999999999999999667e-02	3.113749623298645020e-01
5.700000000000000000e+02	7.660000000000000142e-01	7.932177186012268066e-01
5.710000000000000000e+02	4.899999999999999911e-01	6.989447474479675293e-01
5.720000000000000000e+02	9.140000000000000346e-01	7.550266385078430176e-01
5.730000000000000000e+02	7.500000000000000000e-01	8.621524572372436523e-01
5.740000000000000000e+02	8.999999999999999667e-02	2.924854457378387451e-01
5.750000000000000000e+02	4.959999999999999964e-01	2.765089273452758789e-01
5.760000000000000000e+02	8.659999999999999920e-01	9.549982547760009766e-01
5.770000000000000000e+02	2.680000000000000160e-01	2.389330267906188965e-01
5.780000000000000000e+02	5.400000000000000355e-01	5.904011130332946777e-01
5.790000000000000000e+02	2.000000000000000111e-01	2.254017144441604614e-01
5.800000000000000000e+02	8.219999999999999529e-01	3.812675178050994873e-01
5.810000000000000000e+02	4.060000000000000275e-01	6.012732386589050293e-01
5.820000000000000000e+02	5.560000000000000497e-01	6.663280725479125977e-01
5.830000000000000000e+02	7.820000000000000284e-01	6.786155104637145996e-01
5.840000000000000000e+02	6.520000000000000240e-01	6.863136291503906250e-01
5.850000000000000000e+02	9.659999999999999698e-01	8.270442485809326172e-01
5.860000000000000000e+02	5.040000000000000036e-01	7.619610428810119629e-01
5.870000000000000000e+02	2.349999999999999867e-01	4.033960103988647461e-01
5.880000000000000000e+02	2.819999999999999729e-01	2.424817383289337158e-01
5.890000000000000000e+02	4.640000000000000235e-01	3.138242065906524658e-01
5.900000000000000000e+02	7.799999999999999989e-02	5.404571890830993652e-01
5.910000000000000000e+02	2.039999999999999869e-01	3.880485594272613525e-01
5.920000000000000000e+02	3.320000000000000173e-01	2.184455990791320801e-01
5.930000000000000000e+02	9.360000000000000542e-01	9.782277345657348633e-01
5.940000000000000000e+02	2.899999999999999800e-01	4.151211082935333252e-01
5.950000000000000000e+02	6.600000000000000311e-01	3.520514667034149170e-01
5.960000000000000000e+02	4.779999999999999805e-01	5.358227491378784180e-01
5.970000000000000000e+02	3.360000000000000209e-01	2.621564269065856934e-01
5.980000000000000000e+02	7.740000000000000213e-01	4.812859892845153809e-01
5.990000000000000000e+02	9.040000000000000258e-01	7.677017450332641602e-01
6.000000000000000000e+02	4.239999999999999880e-01	1.684208065271377563e-01
6.010000000000000000e+02	4.440000000000000058e-01	4.161807894706726074e-01
6.020000000000000000e+02	5.400000000000000355e-01	3.203987777233123779e-01
6.030000000000000000e+02	5.380000000000000338e-01	7.662038207054138184e-01
6.040000000000000000e+02	4.580000000000000182e-01	4.485800862312316895e-01
6.050000000000000000e+02	9.819999999999999840e-01	9.252490997314453125e-01
6.060000000000000000e+02	3.039999999999999925e-01	4.773142933845520020e-01
6.070000000000000000e+02	4.399999999999999745e-02	1.857771575450897217e-01
6.080000000000000000e+02	3.619999999999999885e-01	5.358269214630126953e-01
6.090000000000000000e+02	2.700000000000000178e-01	3.667076528072357178e-01
6.100000000000000000e+02	8.860000000000000098e-01	9.262077212333679199e-01
6.110000000000000000e+02	1.380000000000000115e-01	1.361913532018661499e-01
6.120000000000000000e+02	4.800000000000000100e-02	1.520436853170394897e-01
6.130000000000000000e+02	2.560000000000000053e-01	4.108167290687561035e-01
6.140000000000000000e+02	6.580000000000000293e-01	5.925838351249694824e-01
6.150000000000000000e+02	5.879999999999999671e-01	5.741925239562988281e-01
6.160000000000000000e+02	6.300000000000000044e-01	5.953980684280395508e-01
6.170000000000000000e+02	7.660000000000000142e-01	4.244398176670074463e-01
6.180000000000000000e+02	9.679999999999999716e-01	8.993234634399414062e-01
6.190000000000000000e+02	7.520000000000000018e-01	7.556207180023193359e-01
6.200000000000000000e+02	3.420000000000000262e-01	5.576364994049072266e-01
6.210000000000000000e+02	2.780000000000000249e-01	4.666567146778106689e-01
6.220000000000000000e+02	1.980000000000000093e-01	3.772887587547302246e-01
6.230000000000000000e+02	5.839999999999999636e-01	5.877147316932678223e-01
6.240000000000000000e+02	7.259999999999999787e-01	7.723059654235839844e-01
6.250000000000000000e+02	2.000000000000000042e-02	2.533371448516845703e-01
6.260000000000000000e+02	7.279999999999999805e-01	6.700891852378845215e-01
6.270000000000000000e+02	6.860000000000000542e-01	7.054207324981689453e-01
6.280000000000000000e+02	7.640000000000000124e-01	3.826604187488555908e-01
6.290000000000000000e+02	7.680000000000000160e-01	7.464495897293090820e-01
6.300000000000000000e+02	9.439999999999999503e-01	9.049391150474548340e-01
6.310000000000000000e+02	2.459999999999999964e-01	4.772776961326599121e-01
6.320000000000000000e+02	3.400000000000000244e-01	4.205725789070129395e-01
6.330000000000000000e+02	4.219999999999999862e-01	3.719938993453979492e-01
6.340000000000000000e+02	4.719999999999999751e-01	3.392356038093566895e-01
6.350000000000000000e+02	7.439999999999999947e-01	6.168820858001708984e-01
6.360000000000000000e+02	1.960000000000000075e-01	1.335898637771606445e-01
6.370000000000000000e+02	1.519999999999999962e-01	2.419852614402770996e-01
6.380000000000000000e+02	7.099999999999999645e-01	6.798380017280578613e-01
6.390000000000000000e+02	5.220000000000000195e-01	6.990283131599426270e-01
6.400000000000000000e+02	6.019999999999999796e-01	3.861441612243652344e-01
6.410000000000000000e+02	7.640000000000000124e-01	5.344928503036499023e-01
6.420000000000000000e+02	9.100000000000000311e-01	9.252488613128662109e-01
6.430000000000000000e+02	8.000000000000000167e-03	2.160822749137878418e-01
6.440000000000000000e+02	7.059999999999999609e-01	4.502584338188171387e-01
6.450000000000000000e+02	9.340000000000000524e-01	8.632522225379943848e-01
6.460000000000000000e+02	7.799999999999999989e-02	2.501778602600097656e-01
6.470000000000000000e+02	8.559999999999999831e-01	8.384309411048889160e-01
6.480000000000000000e+02	9.320000000000000506e-01	7.325406074523925781e-01
6.490000000000000000e+02	1.640000000000000069e-01	3.314137160778045654e-01
6.500000000000000000e+02	5.240000000000000213e-01	1.863193809986114502e-01
6.510000000000000000e+02	1.439999999999999891e-01	2.311471104621887207e-01
6.520000000000000000e+02	4.200000000000000261e-02	2.394966036081314087e-01
6.530000000000000000e+02	6.899999999999999467e-01	5.747678875923156738e-01
6.540000000000000000e+02	7.399999999999999634e-02	6.540889143943786621e-01
6.550000000000000000e+02	1.300000000000000044e-01	6.834943890571594238e-01
6.560000000000000000e+02	1.759999999999999898e-01	4.993115663528442383e-01
6.570000000000000000e+02	4.779999999999999805e-01	4.901515841484069824e-01
6.580000000000000000e+02	8.479999999999999760e-01	7.923682928085327148e-01
6.590000000000000000e+02	3.780000000000000027e-01	2.271893769502639771e-01
6.600000000000000000e+02	2.000000000000000111e-01	5.711790323257446289e-01
6.610000000000000000e+02	5.480000000000000426e-01	5.268988609313964844e-01
6.620000000000000000e+02	3.559999999999999831e-01	4.483513832092285156e-01
6.630000000000000000e+02	3.920000000000000151e-01	5.555818676948547363e-01
6.640000000000000000e+02	7.540000000000000036e-01	6.846677660942077637e-01
6.650000000000000000e+02	1.680000000000000104e-01	3.391910791397094727e-01
6.660000000000000000e+02	1.400000000000000133e-01	1.722800284624099731e-01
6.670000000000000000e+02	8.100000000000000533e-01	5.009027719497680664e-01
6.680000000000000000e+02	8.559999999999999831e-01	8.366131782531738281e-01
6.690000000000000000e+02	6.480000000000000204e-01	6.841546893119812012e-01
6.700000000000000000e+02	8.120000000000000551e-01	8.679517507553100586e-01
6.710000000000000000e+02	6.660000000000000364e-01	4.719501435756683350e-01
6.720000000000000000e+02	9.300000000000000488e-01	8.167438507080078125e-01
6.730000000000000000e+02	4.640000000000000235e-01	5.541400313377380371e-01
6.740000000000000000e+02	1.819999999999999951e-01	1.373022645711898804e-01
6.750000000000000000e+02	9.800000000000000377e-02	1.279417723417282104e-01
6.760000000000000000e+02	5.999999999999999778e-01	5.343242883682250977e-01
6.770000000000000000e+02	4.079999999999999738e-01	2.715471982955932617e-01
6.780000000000000000e+02	3.659999999999999920e-01	4.529128074645996094e-01
6.790000000000000000e+02	2.240000000000000047e-01	4.525457918643951416e-01
6.800000000000000000e+02	4.480000000000000093e-01	3.949466347694396973e-01
6.810000000000000000e+02	1.300000000000000044e-01	2.214792966842651367e-01
6.820000000000000000e+02	7.599999999999999811e-02	1.519548147916793823e-01
6.830000000000000000e+02	4.020000000000000240e-01	3.035071194171905518e-01
6.840000000000000000e+02	5.220000000000000195e-01	6.990283131599426270e-01
6.850000000000000000e+02	4.759999999999999787e-01	4.520648121833801270e-01
6.860000000000000000e+02	4.680000000000000271e-01	4.671602547168731689e-01
6.870000000000000000e+02	3.400000000000000244e-02	1.881684213876724243e-01
6.880000000000000000e+02	1.799999999999999933e-01	1.481865495443344116e-01
6.890000000000000000e+02	6.560000000000000275e-01	5.407285094261169434e-01
6.900000000000000000e+02	6.860000000000000542e-01	6.569724678993225098e-01
6.910000000000000000e+02	4.800000000000000100e-02	8.173963427543640137e-02
6.920000000000000000e+02	3.360000000000000209e-01	3.007646203041076660e-01
6.930000000000000000e+02	4.839999999999999858e-01	4.512986838817596436e-01
6.940000000000000000e+02	3.559999999999999831e-01	5.677265524864196777e-01
6.950000000000000000e+02	2.179999999999999993e-01	3.994299173355102539e-01
6.960000000000000000e+02	4.000000000000000083e-03	6.788527220487594604e-02
6.970000000000000000e+02	7.700000000000000178e-01	5.549916028976440430e-01
6.980000000000000000e+02	6.340000000000000080e-01	6.368553638458251953e-01
6.990000000000000000e+02	9.779999999999999805e-01	8.648512363433837891e-01
7.000000000000000000e+02	3.059999999999999942e-01	3.958355486392974854e-01
7.010000000000000000e+02	7.239999999999999769e-01	4.959419965744018555e-01
7.020000000000000000e+02	6.360000000000000098e-01	6.149033904075622559e-01
7.030000000000000000e+02	1.079999999999999988e-01	5.217968821525573730e-01
7.040000000000000000e+02	1.680000000000000104e-01	1.173953264951705933e-01
7.050000000000000000e+02	1.580000000000000016e-01	2.492474317550659180e-01
7.060000000000000000e+02	3.719999999999999973e-01	2.048037648200988770e-01
7.070000000000000000e+02	5.300000000000000266e-01	3.273439407348632812e-01
7.080000000000000000e+02	6.500000000000000222e-01	6.652376651763916016e-01
7.090000000000000000e+02	6.720000000000000417e-01	5.485057830810546875e-01
7.100000000000000000e+02	4.939999999999999947e-01	5.190854668617248535e-01
7.110000000000000000e+02	9.280000000000000471e-01	6.516489386558532715e-01
7.120000000000000000e+02	5.420000000000000373e-01	5.158930420875549316e-01
7.130000000000000000e+02	2.720000000000000195e-01	5.229501128196716309e-01
7.140000000000000000e+02	2.740000000000000213e-01	4.360181987285614014e-01
7.150000000000000000e+02	7.760000000000000231e-01	6.930561065673828125e-01
7.160000000000000000e+02	6.800000000000000488e-02	2.660058140754699707e-01
7.170000000000000000e+02	9.180000000000000382e-01	6.278752684593200684e-01
7.180000000000000000e+02	2.179999999999999993e-01	4.542042911052703857e-01
7.190000000000000000e+02	5.520000000000000462e-01	6.998316645622253418e-01
7.200000000000000000e+02	7.860000000000000320e-01	7.553236484527587891e-01
7.210000000000000000e+02	1.479999999999999927e-01	1.622296869754791260e-01
7.220000000000000000e+02	2.700000000000000178e-01	4.266131222248077393e-01
7.230000000000000000e+02	5.500000000000000444e-01	5.989661812782287598e-01
7.240000000000000000e+02	8.100000000000000533e-01	8.227474689483642578e-01
7.250000000000000000e+02	2.000000000000000042e-03	8.523797243833541870e-02
7.260000000000000000e+02	8.219999999999999529e-01	8.385840654373168945e-01
7.270000000000000000e+02	5.040000000000000036e-01	5.790891647338867188e-01
7.280000000000000000e+02	2.079999999999999905e-01	3.108918666839599609e-01
7.290000000000000000e+02	6.999999999999999556e-01	7.252756953239440918e-01
7.300000000000000000e+02	8.359999999999999654e-01	7.026466131210327148e-01
7.310000000000000000e+02	6.099999999999999867e-01	8.413634300231933594e-01
7.320000000000000000e+02	5.800000000000000294e-02	6.082580238580703735e-02
7.330000000000000000e+02	8.399999999999999689e-01	8.409287333488464355e-01
7.340000000000000000e+02	5.200000000000000178e-01	4.951460063457489014e-01
7.350000000000000000e+02	7.039999999999999591e-01	9.217526316642761230e-01
7.360000000000000000e+02	2.000000000000000042e-03	1.172857210040092468e-01
7.370000000000000000e+02	5.399999999999999939e-02	2.646780312061309814e-01
7.380000000000000000e+02	6.660000000000000364e-01	4.792613983154296875e-01
7.390000000000000000e+02	8.799999999999999489e-02	3.955201804637908936e-01
7.400000000000000000e+02	6.860000000000000542e-01	6.270382404327392578e-01
7.410000000000000000e+02	3.400000000000000244e-02	9.361843019723892212e-02
7.420000000000000000e+02	9.100000000000000311e-01	9.108664393424987793e-01
7.430000000000000000e+02	6.520000000000000240e-01	4.546057879924774170e-01
7.440000000000000000e+02	2.340000000000000135e-01	1.019190922379493713e-01
7.450000000000000000e+02	4.460000000000000075e-01	1.587217748165130615e-01
7.460000000000000000e+02	4.159999999999999809e-01	6.135199069976806641e-01
7.470000000000000000e+02	9.739999999999999769e-01	9.725140929222106934e-01
7.480000000000000000e+02	7.379999999999999893e-01	7.264307737350463867e-01
7.490000000000000000e+02	5.460000000000000409e-01	4.760537445545196533e-01
7.500000000000000000e+02	6.820000000000000506e-01	6.773971319198608398e-01
7.510000000000000000e+02	5.320000000000000284e-01	5.765581727027893066e-01
7.520000000000000000e+02	8.579999999999999849e-01	8.793020844459533691e-01
7.530000000000000000e+02	9.120000000000000329e-01	8.451738357543945312e-01
7.540000000000000000e+02	1.680000000000000104e-01	2.584024071693420410e-01
7.550000000000000000e+02	8.459999999999999742e-01	6.853014826774597168e-01
7.560000000000000000e+02	4.879999999999999893e-01	6.231625676155090332e-01
7.570000000000000000e+02	4.200000000000000261e-02	1.283405870199203491e-01
7.580000000000000000e+02	6.159999999999999920e-01	7.189187407493591309e-01
7.590000000000000000e+02	1.880000000000000004e-01	4.229665398597717285e-01
7.600000000000000000e+02	5.000000000000000000e-01	2.483296096324920654e-01
7.610000000000000000e+02	9.040000000000000258e-01	9.138151407241821289e-01
7.620000000000000000e+02	9.220000000000000417e-01	9.332956671714782715e-01
7.630000000000000000e+02	1.980000000000000093e-01	4.707984626293182373e-01
7.640000000000000000e+02	2.300000000000000100e-01	3.516533970832824707e-01
7.650000000000000000e+02	5.120000000000000107e-01	4.151990115642547607e-01
7.660000000000000000e+02	6.879999999999999449e-01	5.863059163093566895e-01
7.670000000000000000e+02	5.220000000000000195e-01	7.098755836486816406e-01
7.680000000000000000e+02	2.859999999999999765e-01	5.301711559295654297e-01
7.690000000000000000e+02	6.560000000000000275e-01	6.122592687606811523e-01
7.700000000000000000e+02	3.439999999999999725e-01	3.592428267002105713e-01
7.710000000000000000e+02	1.600000000000000033e-01	3.096025437116622925e-02
7.720000000000000000e+02	4.219999999999999862e-01	4.350576698780059814e-01
7.730000000000000000e+02	1.819999999999999951e-01	2.472263872623443604e-01
7.740000000000000000e+02	5.580000000000000515e-01	5.234979987144470215e-01
7.750000000000000000e+02	9.379999999999999449e-01	8.305231928825378418e-01
7.760000000000000000e+02	4.799999999999999822e-01	3.739539682865142822e-01
7.770000000000000000e+02	4.859999999999999876e-01	2.190276384353637695e-01
7.780000000000000000e+02	9.599999999999999645e-01	7.585849165916442871e-01
7.790000000000000000e+02	4.199999999999999845e-01	4.630992114543914795e-01
7.800000000000000000e+02	2.979999999999999871e-01	2.809533774852752686e-01
7.810000000000000000e+02	2.560000000000000053e-01	2.993786931037902832e-01
7.820000000000000000e+02	4.420000000000000040e-01	5.719232559204101562e-01
7.830000000000000000e+02	2.399999999999999911e-01	3.619272410869598389e-01
7.840000000000000000e+02	7.740000000000000213e-01	7.123903632164001465e-01
7.850000000000000000e+02	6.899999999999999467e-01	6.018417477607727051e-01
7.860000000000000000e+02	8.379999999999999671e-01	5.724369883537292480e-01
7.870000000000000000e+02	2.399999999999999911e-01	2.781474888324737549e-01
7.880000000000000000e+02	3.320000000000000173e-01	5.075005292892456055e-01
7.890000000000000000e+02	7.379999999999999893e-01	5.502545237541198730e-01
7.900000000000000000e+02	7.600000000000000089e-01	5.421740412712097168e-01
7.910000000000000000e+02	9.699999999999999734e-01	7.166506052017211914e-01
7.920000000000000000e+02	5.460000000000000409e-01	6.010012030601501465e-01
7.930000000000000000e+02	6.860000000000000542e-01	8.821908235549926758e-01
7.940000000000000000e+02	1.400000000000000029e-02	1.846187710762023926e-01
7.950000000000000000e+02	6.199999999999999956e-02	7.671225816011428833e-02
7.960000000000000000e+02	7.640000000000000124e-01	4.684994518756866455e-01
7.970000000000000000e+02	4.680000000000000271e-01	5.593381524085998535e-01
7.980000000000000000e+02	3.800000000000000044e-01	7.180123925209045410e-01
7.990000000000000000e+02	2.540000000000000036e-01	3.002965450286865234e-01
8.000000000000000000e+02	1.920000000000000040e-01	3.041017651557922363e-01
8.010000000000000000e+02	6.199999999999999956e-01	3.835779130458831787e-01
8.020000000000000000e+02	7.139999999999999680e-01	7.238296270370483398e-01
8.030000000000000000e+02	3.940000000000000169e-01	4.303026795387268066e-01
8.040000000000000000e+02	5.939999999999999725e-01	5.127285122871398926e-01
8.050000000000000000e+02	5.999999999999999778e-02	1.394408643245697021e-01
8.060000000000000000e+02	3.200000000000000067e-01	3.210342526435852051e-01
8.070000000000000000e+02	6.800000000000000488e-01	5.909468531608581543e-01
8.080000000000000000e+02	2.939999999999999836e-01	3.909850716590881348e-01
8.090000000000000000e+02	3.519999999999999796e-01	5.374503731727600098e-01
8.100000000000000000e+02	5.799999999999999600e-01	4.566342532634735107e-01
8.110000000000000000e+02	5.440000000000000391e-01	3.730025589466094971e-01
8.120000000000000000e+02	3.459999999999999742e-01	5.368025302886962891e-01
8.130000000000000000e+02	4.939999999999999947e-01	6.524756550788879395e-01
8.140000000000000000e+02	1.739999999999999880e-01	4.302688837051391602e-01
8.150000000000000000e+02	9.280000000000000471e-01	8.408116698265075684e-01
8.160000000000000000e+02	8.539999999999999813e-01	4.638945162296295166e-01
8.170000000000000000e+02	6.939999999999999503e-01	5.433028340339660645e-01
8.180000000000000000e+02	3.240000000000000102e-01	3.637646436691284180e-01
8.190000000000000000e+02	4.200000000000000261e-02	1.069157719612121582e-01
8.200000000000000000e+02	7.580000000000000071e-01	7.444261908531188965e-01
8.210000000000000000e+02	6.720000000000000417e-01	4.604601263999938965e-01
8.220000000000000000e+02	9.939999999999999947e-01	9.929431080818176270e-01
8.230000000000000000e+02	5.600000000000000533e-01	7.841116786003112793e-01
8.240000000000000000e+02	3.599999999999999728e-02	8.827328681945800781e-02
8.250000000000000000e+02	9.379999999999999449e-01	8.057457804679870605e-01
8.260000000000000000e+02	3.439999999999999725e-01	3.020059764385223389e-01
8.270000000000000000e+02	1.059999999999999970e-01	2.019584774971008301e-01
8.280000000000000000e+02	1.600000000000000033e-01	3.854721188545227051e-01
8.290000000000000000e+02	6.540000000000000258e-01	4.851325750350952148e-01
8.300000000000000000e+02	9.360000000000000542e-01	7.291576862335205078e-01
8.310000000000000000e+02	8.000000000000000167e-02	2.379962205886840820e-01
8.320000000000000000e+02	9.180000000000000382e-01	9.647983312606811523e-01
8.330000000000000000e+02	6.740000000000000435e-01	6.319374442100524902e-01
8.340000000000000000e+02	9.659999999999999698e-01	8.217532038688659668e-01
8.350000000000000000e+02	2.119999999999999940e-01	4.690177738666534424e-01
8.360000000000000000e+02	2.780000000000000249e-01	2.119887620210647583e-01
8.370000000000000000e+02	8.339999999999999636e-01	5.868381857872009277e-01
8.380000000000000000e+02	3.380000000000000226e-01	5.381769537925720215e-01
8.390000000000000000e+02	8.559999999999999831e-01	7.210398912429809570e-01
8.400000000000000000e+02	8.639999999999999902e-01	5.609283447265625000e-01
8.410000000000000000e+02	4.719999999999999751e-01	5.055866241455078125e-01
8.420000000000000000e+02	5.779999999999999583e-01	6.880912184715270996e-01
8.430000000000000000e+02	3.920000000000000151e-01	4.002180099487304688e-01
8.440000000000000000e+02	5.919999999999999707e-01	6.765570640563964844e-01
8.450000000000000000e+02	6.780000000000000471e-01	7.649018168449401855e-01
8.460000000000000000e+02	4.239999999999999880e-01	1.088645532727241516e-01
8.470000000000000000e+02	9.459999999999999520e-01	8.120571374893188477e-01
8.480000000000000000e+02	6.059999999999999831e-01	5.181443691253662109e-01
8.490000000000000000e+02	3.059999999999999942e-01	4.137713313102722168e-01
8.500000000000000000e+02	5.839999999999999636e-01	5.779166221618652344e-01
8.510000000000000000e+02	4.759999999999999787e-01	3.325693011283874512e-01
8.520000000000000000e+02	7.660000000000000142e-01	7.477850914001464844e-01
8.530000000000000000e+02	3.200000000000000067e-01	4.251765012741088867e-01
8.540000000000000000e+02	1.620000000000000051e-01	4.531433582305908203e-01
8.550000000000000000e+02	3.430000000000000271e-01	3.854314982891082764e-01
8.560000000000000000e+02	5.000000000000000278e-02	9.717224538326263428e-02
8.570000000000000000e+02	6.159999999999999920e-01	4.727106988430023193e-01
8.580000000000000000e+02	2.300000000000000100e-01	2.725339829921722412e-01
8.590000000000000000e+02	8.900000000000000133e-01	9.227073192596435547e-01
8.600000000000000000e+02	5.919999999999999707e-01	5.773224830627441406e-01
8.610000000000000000e+02	9.400000000000000022e-02	6.552299857139587402e-02
8.620000000000000000e+02	6.320000000000000062e-01	7.686769366264343262e-01
8.630000000000000000e+02	7.840000000000000302e-01	9.562183618545532227e-01
8.640000000000000000e+02	8.499999999999999778e-01	6.272904276847839355e-01
8.650000000000000000e+02	7.960000000000000409e-01	8.636885881423950195e-01
8.660000000000000000e+02	5.879999999999999671e-01	7.275657057762145996e-01
8.670000000000000000e+02	9.180000000000000382e-01	8.743185997009277344e-01
8.680000000000000000e+02	4.339999999999999969e-01	7.150958776473999023e-01
8.690000000000000000e+02	7.199999999999999456e-02	1.897837817668914795e-01
8.700000000000000000e+02	6.500000000000000222e-01	8.365407586097717285e-01
8.710000000000000000e+02	0.000000000000000000e+00	5.990772694349288940e-02
8.720000000000000000e+02	3.220000000000000084e-01	2.236350476741790771e-01
8.730000000000000000e+02	7.940000000000000391e-01	7.588864564895629883e-01
8.740000000000000000e+02	7.439999999999999947e-01	8.805639743804931641e-01
8.750000000000000000e+02	8.279999999999999583e-01	3.255824148654937744e-01
8.760000000000000000e+02	5.819999999999999618e-01	4.267986416816711426e-01
8.770000000000000000e+02	4.959999999999999964e-01	3.145750164985656738e-01
8.780000000000000000e+02	4.199999999999999845e-01	2.676378190517425537e-01
8.790000000000000000e+02	5.080000000000000071e-01	4.469917416572570801e-01
8.800000000000000000e+02	4.380000000000000004e-01	2.838206291198730469e-01
8.810000000000000000e+02	9.140000000000000346e-01	9.097338914871215820e-01
8.820000000000000000e+02	7.700000000000000178e-01	8.381655216217041016e-01
8.830000000000000000e+02	4.939999999999999947e-01	6.471298336982727051e-01
8.840000000000000000e+02	8.519999999999999796e-01	8.032376766204833984e-01
8.850000000000000000e+02	4.680000000000000271e-01	7.443561553955078125e-01
8.860000000000000000e+02	6.860000000000000542e-01	8.506437540054321289e-01
8.870000000000000000e+02	4.000000000000000222e-01	7.542701959609985352e-01
8.880000000000000000e+02	8.980000000000000204e-01	6.236902475357055664e-01
8.890000000000000000e+02	2.260000000000000064e-01	5.713918805122375488e-01
8.900000000000000000e+02	7.900000000000000355e-01	5.888513326644897461e-01
8.910000000000000000e+02	1.519999999999999962e-01	4.747051596641540527e-01
8.920000000000000000e+02	1.779999999999999916e-01	4.175651371479034424e-01
8.930000000000000000e+02	4.359999999999999987e-01	7.524352073669433594e-01
8.940000000000000000e+02	2.220000000000000029e-01	1.850695610046386719e-01
8.950000000000000000e+02	1.559999999999999998e-01	1.966906785964965820e-01
8.960000000000000000e+02	9.280000000000000471e-01	8.079857826232910156e-01
8.970000000000000000e+02	8.900000000000000133e-01	9.369367957115173340e-01
8.980000000000000000e+02	5.520000000000000462e-01	5.081084370613098145e-01
8.990000000000000000e+02	5.100000000000000089e-01	2.938599586486816406e-01
9.000000000000000000e+02	4.959999999999999964e-01	6.564232110977172852e-01
9.010000000000000000e+02	4.599999999999999922e-02	7.424384355545043945e-02
9.020000000000000000e+02	7.720000000000000195e-01	4.196002185344696045e-01
9.030000000000000000e+02	1.000000000000000021e-02	4.366487562656402588e-01
9.040000000000000000e+02	6.840000000000000524e-01	7.936028242111206055e-01
9.050000000000000000e+02	9.439999999999999503e-01	5.568188428878784180e-01
9.060000000000000000e+02	1.300000000000000044e-01	6.734701395034790039e-01
9.070000000000000000e+02	2.740000000000000213e-01	4.689305126667022705e-01
9.080000000000000000e+02	7.279999999999999805e-01	6.131691932678222656e-01
9.090000000000000000e+02	9.559999999999999609e-01	9.364158511161804199e-01
9.100000000000000000e+02	1.479999999999999927e-01	2.760657370090484619e-01
9.110000000000000000e+02	6.280000000000000027e-01	3.456423878669738770e-01
9.120000000000000000e+02	1.759999999999999898e-01	4.694865643978118896e-02
9.130000000000000000e+02	2.459999999999999964e-01	2.457019388675689697e-01
9.140000000000000000e+02	9.879999999999999893e-01	9.318327307701110840e-01
9.150000000000000000e+02	2.800000000000000266e-01	3.618387579917907715e-01
9.160000000000000000e+02	7.439999999999999947e-01	8.805722594261169434e-01
9.170000000000000000e+02	3.980000000000000204e-01	3.014596402645111084e-01
9.180000000000000000e+02	8.699999999999999956e-01	8.834499120712280273e-01
9.190000000000000000e+02	5.000000000000000000e-01	6.328672170639038086e-01
9.200000000000000000e+02	8.760000000000000009e-01	5.382928252220153809e-01
9.210000000000000000e+02	2.260000000000000064e-01	2.342624366283416748e-01
9.220000000000000000e+02	2.119999999999999940e-01	2.187615185976028442e-01
9.230000000000000000e+02	8.319999999999999618e-01	7.934303879737854004e-01
9.240000000000000000e+02	4.259999999999999898e-01	7.848477363586425781e-01
9.250000000000000000e+02	8.499999999999999778e-01	8.431259989738464355e-01
9.260000000000000000e+02	3.119999999999999996e-01	5.270100831985473633e-01
9.270000000000000000e+02	3.820000000000000062e-01	5.139914155006408691e-01
9.280000000000000000e+02	7.239999999999999769e-01	8.459812402725219727e-01
9.290000000000000000e+02	9.879999999999999893e-01	9.862528443336486816e-01
9.300000000000000000e+02	4.739999999999999769e-01	4.711951315402984619e-01
9.310000000000000000e+02	7.780000000000000249e-01	5.875609517097473145e-01
9.320000000000000000e+02	4.219999999999999862e-01	5.112608075141906738e-01
9.330000000000000000e+02	4.000000000000000083e-02	4.423741400241851807e-01
9.340000000000000000e+02	9.679999999999999716e-01	6.845428943634033203e-01
9.350000000000000000e+02	9.199999999999999845e-02	2.511741518974304199e-01
9.360000000000000000e+02	9.799999999999999822e-01	8.732055425643920898e-01
9.370000000000000000e+02	1.280000000000000027e-01	2.565025389194488525e-01
9.380000000000000000e+02	6.039999999999999813e-01	3.265414834022521973e-01
9.390000000000000000e+02	7.920000000000000373e-01	8.729645609855651855e-01
9.400000000000000000e+02	4.500000000000000111e-01	5.010274648666381836e-01
9.410000000000000000e+02	8.799999999999999489e-02	3.959969878196716309e-01
9.420000000000000000e+02	3.430000000000000271e-01	3.854314982891082764e-01
9.430000000000000000e+02	8.200000000000000344e-02	2.397114485502243042e-01
9.440000000000000000e+02	9.759999999999999787e-01	9.084146618843078613e-01
9.450000000000000000e+02	4.339999999999999969e-01	3.009291887283325195e-01
9.460000000000000000e+02	2.159999999999999976e-01	5.778212547302246094e-01
9.470000000000000000e+02	5.240000000000000213e-01	4.848066270351409912e-01
9.480000000000000000e+02	3.679999999999999938e-01	3.614214956760406494e-01
9.490000000000000000e+02	7.940000000000000391e-01	6.753994226455688477e-01
9.500000000000000000e+02	3.420000000000000262e-01	3.223592340946197510e-01
9.510000000000000000e+02	9.559999999999999609e-01	8.889014124870300293e-01
9.520000000000000000e+02	8.040000000000000480e-01	7.803461551666259766e-01
9.530000000000000000e+02	4.979999999999999982e-01	5.418300032615661621e-01
9.540000000000000000e+02	3.160000000000000031e-01	6.839333176612854004e-01
9.550000000000000000e+02	4.239999999999999880e-01	4.167029261589050293e-01
9.560000000000000000e+02	5.100000000000000089e-01	3.503953218460083008e-01
9.570000000000000000e+02	4.159999999999999809e-01	4.067831933498382568e-01
9.580000000000000000e+02	6.019999999999999796e-01	4.322911500930786133e-01
9.590000000000000000e+02	5.120000000000000107e-01	5.390642285346984863e-01
9.600000000000000000e+02	9.240000000000000435e-01	8.534612059593200684e-01
9.610000000000000000e+02	4.000000000000000222e-01	3.941669166088104248e-01
9.620000000000000000e+02	8.920000000000000151e-01	7.163996100425720215e-01
9.630000000000000000e+02	8.339999999999999636e-01	5.569335222244262695e-01
9.640000000000000000e+02	7.099999999999999645e-01	7.156847119331359863e-01
9.650000000000000000e+02	7.079999999999999627e-01	6.089898943901062012e-01
9.660000000000000000e+02	7.680000000000000160e-01	6.693798899650573730e-01
9.670000000000000000e+02	9.719999999999999751e-01	8.878582119941711426e-01
9.680000000000000000e+02	6.059999999999999831e-01	7.818981409072875977e-01
9.690000000000000000e+02	1.400000000000000133e-01	2.236660569906234741e-01
9.700000000000000000e+02	4.699999999999999734e-01	2.971488237380981445e-01
9.710000000000000000e+02	1.019999999999999934e-01	1.075825020670890808e-01
9.720000000000000000e+02	3.519999999999999796e-01	3.171188831329345703e-01
9.730000000000000000e+02	7.359999999999999876e-01	2.412906438112258911e-01
9.740000000000000000e+02	1.719999999999999862e-01	4.068080782890319824e-01
9.750000000000000000e+02	8.339999999999999636e-01	6.989750862121582031e-01
9.760000000000000000e+02	7.159999999999999698e-01	2.286701947450637817e-01
9.770000000000000000e+02	9.899999999999999911e-01	9.767239093780517578e-01
9.780000000000000000e+02	9.020000000000000240e-01	7.593335509300231934e-01
9.790000000000000000e+02	9.979999999999999982e-01	9.983194470405578613e-01
9.800000000000000000e+02	5.180000000000000160e-01	4.649259150028228760e-01
9.810000000000000000e+02	2.620000000000000107e-01	2.052538096904754639e-01
9.820000000000000000e+02	8.820000000000000062e-01	7.942468523979187012e-01
9.830000000000000000e+02	9.040000000000000258e-01	8.713638186454772949e-01
9.840000000000000000e+02	7.780000000000000249e-01	7.809276580810546875e-01
9.850000000000000000e+02	7.780000000000000249e-01	6.647862195968627930e-01
9.860000000000000000e+02	1.039999999999999952e-01	1.992045193910598755e-01
9.870000000000000000e+02	6.039999999999999813e-01	6.349894404411315918e-01
9.880000000000000000e+02	9.120000000000000329e-01	8.630546331405639648e-01
9.890000000000000000e+02	4.339999999999999969e-01	3.459973633289337158e-01
9.900000000000000000e+02	7.099999999999999645e-01	5.527918934822082520e-01
9.910000000000000000e+02	4.079999999999999738e-01	4.811819195747375488e-01
9.920000000000000000e+02	7.479999999999999982e-01	6.679968237876892090e-01
9.930000000000000000e+02	7.479999999999999982e-01	9.085279703140258789e-01
9.940000000000000000e+02	7.279999999999999805e-01	6.755694746971130371e-01
9.950000000000000000e+02	6.800000000000000488e-02	3.839709758758544922e-01
9.960000000000000000e+02	8.339999999999999636e-01	6.311929821968078613e-01
9.970000000000000000e+02	3.260000000000000120e-01	3.451129794120788574e-01
9.980000000000000000e+02	5.919999999999999707e-01	4.880851507186889648e-01
9.990000000000000000e+02	9.340000000000000524e-01	6.334011554718017578e-01
