# Supplementary material for: Machine-guided path sampling to discover mechanisms of molecular self-organization
Source: Nat Comput Sci. 2023 Apr 24;3(4):334–45. doi: 10.1038/s43588-023-00428-z (PMC10766509; doi:10.1038/s43588-023-00428-z)
Supplement: Supplementary file 3 — Statistical source data for Fig. 1b–e. [file 43588_2023_428_MOESM3_ESM.zip › Fig1_panel_e.csv]

# structure index (NaCl)	sampled pB (NaCl)	predicted pB (NaCl)	sampled pB (NaI)	predicted pB (NaI)
0.000000000000000000e+00	2.419999999999999929e-01	2.049067765474319458e-01	5.000000000000000000e-01	2.725633084774017334e-01
1.000000000000000000e+00	8.439999999999999725e-01	8.654540181159973145e-01	2.720000000000000195e-01	5.172658562660217285e-01
2.000000000000000000e+00	3.599999999999999728e-02	4.728580713272094727e-01	9.300000000000000488e-01	8.546426296234130859e-01
3.000000000000000000e+00	8.940000000000000169e-01	8.815327286720275879e-01	8.739999999999999991e-01	7.706856131553649902e-01
4.000000000000000000e+00	1.940000000000000058e-01	4.625993371009826660e-01	6.480000000000000204e-01	4.804515540599822998e-01
5.000000000000000000e+00	6.420000000000000151e-01	6.684734821319580078e-01	4.060000000000000275e-01	4.818184673786163330e-01
6.000000000000000000e+00	7.079999999999999627e-01	5.335376262664794922e-01	5.919999999999999707e-01	4.282333850860595703e-01
7.000000000000000000e+00	5.639999999999999458e-01	3.097701668739318848e-01	8.279999999999999583e-01	6.598474979400634766e-01
8.000000000000000000e+00	1.940000000000000058e-01	4.563451707363128662e-01	8.000000000000000167e-02	2.347107231616973877e-01
9.000000000000000000e+00	8.799999999999999489e-02	4.961966872215270996e-01	8.060000000000000497e-01	2.552207112312316895e-01
1.000000000000000000e+01	1.620000000000000051e-01	3.434107303619384766e-01	1.079999999999999988e-01	4.388197362422943115e-01
1.100000000000000000e+01	7.620000000000000107e-01	3.856668770313262939e-01	5.899999999999999689e-01	6.960158348083496094e-01
1.200000000000000000e+01	1.499999999999999944e-01	4.812313914299011230e-01	3.360000000000000209e-01	1.386736631393432617e-01
1.300000000000000000e+01	4.939999999999999947e-01	6.452007293701171875e-01	2.620000000000000107e-01	3.381437063217163086e-01
1.400000000000000000e+01	3.200000000000000067e-01	4.076594114303588867e-01	9.559999999999999609e-01	9.008250236511230469e-01
1.500000000000000000e+01	4.159999999999999809e-01	5.996321439743041992e-01	7.479999999999999982e-01	3.602111637592315674e-01
1.600000000000000000e+01	5.040000000000000036e-01	2.550735175609588623e-01	9.739999999999999769e-01	7.227305769920349121e-01
1.700000000000000000e+01	7.479999999999999982e-01	6.041651964187622070e-01	1.000000000000000021e-02	1.164498329162597656e-01
1.800000000000000000e+01	1.739999999999999880e-01	6.493607163429260254e-01	8.379999999999999671e-01	4.960066974163055420e-01
1.900000000000000000e+01	7.520000000000000018e-01	6.301434040069580078e-01	1.360000000000000098e-01	3.322850465774536133e-01
2.000000000000000000e+01	5.020000000000000018e-01	7.770201563835144043e-01	5.220000000000000195e-01	5.981825590133666992e-01
2.100000000000000000e+01	7.800000000000000266e-01	6.678597331047058105e-01	8.419999999999999707e-01	4.866636693477630615e-01
2.200000000000000000e+01	5.580000000000000515e-01	3.230507075786590576e-01	4.560000000000000164e-01	4.727713465690612793e-01
2.300000000000000000e+01	3.499999999999999778e-01	4.777851700782775879e-01	3.880000000000000115e-01	6.033451557159423828e-01
2.400000000000000000e+01	3.439999999999999725e-01	4.801733493804931641e-01	8.559999999999999831e-01	8.871913552284240723e-01
2.500000000000000000e+01	3.760000000000000009e-01	3.733584880828857422e-01	4.099999999999999756e-01	7.374250888824462891e-01
2.600000000000000000e+01	4.560000000000000164e-01	2.015817761421203613e-01	3.320000000000000173e-01	7.125378847122192383e-01
2.700000000000000000e+01	9.439999999999999503e-01	5.171272158622741699e-01	1.239999999999999991e-01	1.650088578462600708e-01
2.800000000000000000e+01	2.500000000000000000e-01	2.721479237079620361e-01	4.599999999999999922e-02	4.605910927057266235e-02
2.900000000000000000e+01	9.759999999999999787e-01	9.575006961822509766e-01	7.079999999999999627e-01	7.384298443794250488e-01
3.000000000000000000e+01	1.799999999999999864e-02	2.230717055499553680e-02	6.139999999999999902e-01	5.146347880363464355e-01
3.100000000000000000e+01	4.380000000000000004e-01	4.330329298973083496e-01	8.179999999999999494e-01	5.276288390159606934e-01
3.200000000000000000e+01	9.979999999999999982e-01	9.221401810646057129e-01	3.360000000000000209e-01	4.861623048782348633e-01
3.300000000000000000e+01	9.839999999999999858e-01	8.677100539207458496e-01	9.879999999999999893e-01	9.855094552040100098e-01
3.400000000000000000e+01	2.520000000000000018e-01	6.830132603645324707e-01	1.400000000000000133e-01	1.043190732598304749e-01
3.500000000000000000e+01	6.199999999999999956e-01	5.966967940330505371e-01	7.580000000000000071e-01	7.177734971046447754e-01
3.600000000000000000e+01	7.119999999999999662e-01	7.272228598594665527e-01	4.540000000000000147e-01	2.565938532352447510e-01
3.700000000000000000e+01	5.919999999999999707e-01	6.444795727729797363e-01	1.640000000000000069e-01	1.857077181339263916e-01
3.800000000000000000e+01	8.199999999999999512e-01	4.760299921035766602e-01	4.680000000000000271e-01	3.278436660766601562e-01
3.900000000000000000e+01	4.939999999999999947e-01	4.213788509368896484e-01	6.500000000000000222e-01	2.402335256338119507e-01
4.000000000000000000e+01	4.599999999999999922e-02	2.330080419778823853e-01	5.520000000000000462e-01	6.113092303276062012e-01
4.100000000000000000e+01	9.800000000000000377e-02	2.174985110759735107e-01	5.180000000000000160e-01	7.210465669631958008e-01
4.200000000000000000e+01	2.240000000000000047e-01	4.779157042503356934e-01	1.400000000000000133e-01	1.014422848820686340e-01
4.300000000000000000e+01	2.419999999999999929e-01	4.703551828861236572e-01	3.539999999999999813e-01	3.029052019119262695e-01
4.400000000000000000e+01	4.279999999999999916e-01	8.156273365020751953e-01	2.200000000000000011e-01	2.923889160156250000e-01
4.500000000000000000e+01	7.279999999999999805e-01	6.219347119331359863e-01	9.479999999999999538e-01	7.611345052719116211e-01
4.600000000000000000e+01	1.160000000000000059e-01	4.325149655342102051e-01	7.599999999999999811e-02	7.566404342651367188e-02
4.700000000000000000e+01	9.659999999999999698e-01	6.243091225624084473e-01	6.119999999999999885e-01	5.116299986839294434e-01
4.800000000000000000e+01	4.420000000000000040e-01	5.040357708930969238e-01	9.739999999999999769e-01	5.766181349754333496e-01
4.900000000000000000e+01	2.079999999999999905e-01	3.656163513660430908e-01	7.660000000000000142e-01	6.153151988983154297e-01
5.000000000000000000e+01	5.020000000000000018e-01	6.430317163467407227e-01	3.799999999999999906e-02	9.516996145248413086e-02
5.100000000000000000e+01	1.600000000000000033e-01	3.864506483078002930e-01	8.579999999999999849e-01	8.105528354644775391e-01
5.200000000000000000e+01	3.240000000000000102e-01	5.222631096839904785e-01	7.740000000000000213e-01	3.618724346160888672e-01
5.300000000000000000e+01	9.600000000000000200e-02	2.057461291551589966e-01	1.559999999999999998e-01	2.988286018371582031e-01
5.400000000000000000e+01	3.380000000000000226e-01	7.460398077964782715e-01	2.620000000000000107e-01	2.743164896965026855e-01
5.500000000000000000e+01	7.720000000000000195e-01	5.340756177902221680e-01	2.939999999999999836e-01	5.999980568885803223e-01
5.600000000000000000e+01	7.880000000000000338e-01	4.003322720527648926e-01	1.859999999999999987e-01	2.816930115222930908e-01
5.700000000000000000e+01	6.700000000000000400e-01	6.446570158004760742e-01	9.800000000000000377e-02	4.198496639728546143e-01
5.800000000000000000e+01	9.180000000000000382e-01	6.108537912368774414e-01	8.020000000000000462e-01	7.573922872543334961e-01
5.900000000000000000e+01	4.939999999999999947e-01	4.893706738948822021e-01	4.580000000000000182e-01	1.908503621816635132e-01
6.000000000000000000e+01	9.719999999999999751e-01	9.940196275711059570e-01	9.200000000000000400e-01	7.924396991729736328e-01
6.100000000000000000e+01	9.260000000000000453e-01	7.251543402671813965e-01	7.019999999999999574e-01	4.640091657638549805e-01
6.200000000000000000e+01	2.800000000000000266e-01	3.699087202548980713e-01	5.839999999999999636e-01	2.860538363456726074e-01
6.300000000000000000e+01	4.500000000000000111e-01	4.802897274494171143e-01	9.759999999999999787e-01	9.541043043136596680e-01
6.400000000000000000e+01	9.379999999999999449e-01	9.412855505943298340e-01	5.240000000000000213e-01	5.639417767524719238e-01
6.500000000000000000e+01	2.599999999999999881e-02	5.749857425689697266e-02	1.640000000000000069e-01	4.120295345783233643e-01
6.600000000000000000e+01	1.660000000000000087e-01	1.133492588996887207e-01	5.959999999999999742e-01	4.160679578781127930e-01
6.700000000000000000e+01	1.940000000000000058e-01	3.524473607540130615e-01	4.800000000000000100e-02	9.339316934347152710e-02
6.800000000000000000e+01	3.519999999999999796e-01	4.143205881118774414e-01	1.580000000000000016e-01	1.128392592072486877e-01
6.900000000000000000e+01	3.479999999999999760e-01	5.458241701126098633e-01	7.239999999999999769e-01	8.822100162506103516e-01
7.000000000000000000e+01	4.099999999999999756e-01	6.220697164535522461e-01	2.039999999999999869e-01	2.839865088462829590e-01
7.100000000000000000e+01	3.340000000000000191e-01	5.983950495719909668e-01	4.719999999999999751e-01	4.917277693748474121e-01
7.200000000000000000e+01	6.280000000000000027e-01	7.089178562164306641e-01	2.800000000000000266e-01	2.251026481389999390e-01
7.300000000000000000e+01	2.640000000000000124e-01	3.037467598915100098e-01	5.600000000000000117e-02	1.654389798641204834e-01
7.400000000000000000e+01	9.479999999999999538e-01	8.491717576980590820e-01	3.800000000000000044e-01	4.361509382724761963e-01
7.500000000000000000e+01	4.719999999999999751e-01	9.551559090614318848e-01	5.400000000000000355e-01	5.083318948745727539e-01
7.600000000000000000e+01	3.599999999999999728e-02	2.472581267356872559e-01	9.400000000000000022e-02	2.032252997159957886e-01
7.700000000000000000e+01	3.599999999999999728e-02	5.833099782466888428e-02	6.660000000000000364e-01	8.352736234664916992e-01
7.800000000000000000e+01	6.720000000000000417e-01	4.498910307884216309e-01	2.439999999999999947e-01	2.656866312026977539e-01
7.900000000000000000e+01	5.140000000000000124e-01	3.355551958084106445e-01	1.839999999999999969e-01	4.136759340763092041e-01
8.000000000000000000e+01	9.519999999999999574e-01	7.425481677055358887e-01	2.479999999999999982e-01	1.676247864961624146e-01
8.100000000000000000e+01	4.399999999999999745e-02	9.983485564589500427e-03	3.180000000000000049e-01	2.809402048587799072e-01
8.200000000000000000e+01	2.600000000000000089e-01	3.657887578010559082e-01	1.439999999999999891e-01	1.592642217874526978e-01
8.300000000000000000e+01	1.940000000000000058e-01	2.630251646041870117e-01	8.999999999999999667e-02	4.725666344165802002e-01
8.400000000000000000e+01	9.599999999999999645e-01	7.276177406311035156e-01	9.600000000000000200e-02	1.230801865458488464e-01
8.500000000000000000e+01	4.000000000000000083e-02	4.227824211120605469e-01	3.220000000000000084e-01	4.690712094306945801e-01
8.600000000000000000e+01	8.239999999999999547e-01	6.589682698249816895e-01	2.320000000000000118e-01	2.260448336601257324e-01
8.700000000000000000e+01	3.300000000000000155e-01	5.625230669975280762e-01	6.199999999999999956e-01	4.657935798168182373e-01
8.800000000000000000e+01	5.420000000000000373e-01	4.826443493366241455e-01	7.359999999999999876e-01	7.126225829124450684e-01
8.900000000000000000e+01	2.099999999999999922e-01	1.996943354606628418e-01	1.580000000000000016e-01	5.658922195434570312e-01
9.000000000000000000e+01	3.780000000000000027e-01	2.332722693681716919e-01	9.519999999999999574e-01	8.656120300292968750e-01
9.100000000000000000e+01	9.340000000000000524e-01	7.480217814445495605e-01	4.380000000000000004e-01	7.494977116584777832e-01
9.200000000000000000e+01	2.459999999999999964e-01	3.746632337570190430e-01	7.159999999999999698e-01	5.401675105094909668e-01
9.300000000000000000e+01	7.059999999999999609e-01	7.320587038993835449e-01	7.720000000000000195e-01	6.123507022857666016e-01
9.400000000000000000e+01	3.579999999999999849e-01	1.442557722330093384e-01	8.279999999999999583e-01	7.566877007484436035e-01
9.500000000000000000e+01	1.280000000000000027e-01	2.853774726390838623e-01	4.259999999999999898e-01	2.018866091966629028e-01
9.600000000000000000e+01	2.959999999999999853e-01	2.936881780624389648e-01	8.319999999999999618e-01	5.109248757362365723e-01
9.700000000000000000e+01	6.700000000000000400e-01	4.621382653713226318e-01	3.240000000000000102e-01	6.811197400093078613e-01
9.800000000000000000e+01	4.819999999999999840e-01	2.802035510540008545e-01	3.320000000000000173e-01	3.155439198017120361e-01
9.900000000000000000e+01	8.840000000000000080e-01	6.357930898666381836e-01	7.439999999999999947e-01	5.838311314582824707e-01
1.000000000000000000e+02	8.359999999999999654e-01	6.016939878463745117e-01	8.679999999999999938e-01	5.488229990005493164e-01
1.010000000000000000e+02	1.620000000000000051e-01	4.821888208389282227e-01	8.960000000000000187e-01	5.937306880950927734e-01
1.020000000000000000e+02	8.400000000000000522e-02	1.237743571400642395e-01	6.959999999999999520e-01	3.243075907230377197e-01
1.030000000000000000e+02	9.779999999999999805e-01	9.268688559532165527e-01	5.200000000000000178e-01	3.021256029605865479e-01
1.040000000000000000e+02	9.679999999999999716e-01	9.414379000663757324e-01	7.379999999999999893e-01	8.292062878608703613e-01
1.050000000000000000e+02	4.000000000000000222e-01	2.436000108718872070e-01	4.599999999999999922e-02	3.420588076114654541e-01
1.060000000000000000e+02	1.839999999999999969e-01	1.254262179136276245e-01	6.280000000000000027e-01	5.318738222122192383e-01
1.070000000000000000e+02	3.439999999999999725e-01	6.471676826477050781e-01	6.580000000000000293e-01	3.407307267189025879e-01
1.080000000000000000e+02	6.840000000000000524e-01	5.381919741630554199e-01	8.519999999999999796e-01	9.476998448371887207e-01
1.090000000000000000e+02	6.899999999999999467e-01	3.479964137077331543e-01	3.880000000000000115e-01	8.671985864639282227e-01
1.100000000000000000e+02	6.919999999999999485e-01	7.964452505111694336e-01	5.879999999999999671e-01	3.519411981105804443e-01
1.110000000000000000e+02	3.079999999999999960e-01	2.313902676105499268e-01	8.279999999999999583e-01	5.859804153442382812e-01
1.120000000000000000e+02	5.320000000000000284e-01	4.228531420230865479e-01	3.960000000000000187e-01	3.692358434200286865e-01
1.130000000000000000e+02	3.880000000000000115e-01	6.896861195564270020e-01	3.539999999999999813e-01	6.623432636260986328e-01
1.140000000000000000e+02	1.479999999999999927e-01	2.147742509841918945e-01	3.420000000000000262e-01	4.421307146549224854e-01
1.150000000000000000e+02	7.219999999999999751e-01	4.950871467590332031e-01	5.340000000000000302e-01	5.354889631271362305e-01
1.160000000000000000e+02	9.579999999999999627e-01	9.004381895065307617e-01	6.340000000000000080e-01	4.998233914375305176e-01
1.170000000000000000e+02	4.000000000000000083e-02	2.682000994682312012e-01	3.180000000000000049e-01	3.840032517910003662e-01
1.180000000000000000e+02	8.639999999999999902e-01	8.432077765464782715e-01	1.059999999999999970e-01	1.690380424261093140e-01
1.190000000000000000e+02	8.020000000000000462e-01	4.585935473442077637e-01	9.459999999999999520e-01	9.079154133796691895e-01
1.200000000000000000e+02	9.859999999999999876e-01	9.875996112823486328e-01	4.939999999999999947e-01	2.490637302398681641e-01
1.210000000000000000e+02	4.800000000000000100e-02	6.157666817307472229e-02	6.540000000000000258e-01	5.290787220001220703e-01
1.220000000000000000e+02	4.939999999999999947e-01	6.565593481063842773e-01	6.500000000000000222e-01	5.601644515991210938e-01
1.230000000000000000e+02	1.600000000000000033e-01	2.719460725784301758e-01	3.519999999999999796e-01	4.588299989700317383e-01
1.240000000000000000e+02	1.219999999999999973e-01	2.777755260467529297e-01	6.840000000000000524e-01	3.053506910800933838e-01
1.250000000000000000e+02	2.000000000000000042e-02	9.933065623044967651e-03	6.139999999999999902e-01	3.873508572578430176e-01
1.260000000000000000e+02	5.400000000000000355e-01	3.844733238220214844e-01	6.079999999999999849e-01	2.701627612113952637e-01
1.270000000000000000e+02	7.720000000000000195e-01	8.646454811096191406e-01	1.479999999999999927e-01	2.294601351022720337e-01
1.280000000000000000e+02	4.599999999999999922e-02	2.319197505712509155e-01	2.600000000000000089e-01	4.109815657138824463e-01
1.290000000000000000e+02	1.819999999999999951e-01	6.987197995185852051e-01	8.780000000000000027e-01	7.721485495567321777e-01
1.300000000000000000e+02	9.439999999999999503e-01	7.898460626602172852e-01	5.999999999999999778e-02	8.661403506994247437e-02
1.310000000000000000e+02	8.000000000000000167e-03	8.812065422534942627e-02	6.780000000000000471e-01	3.941665291786193848e-01
1.320000000000000000e+02	9.719999999999999751e-01	8.523922562599182129e-01	1.600000000000000033e-01	6.571012735366821289e-01
1.330000000000000000e+02	6.600000000000000311e-01	6.050002574920654297e-01	9.799999999999999822e-01	9.018996953964233398e-01
1.340000000000000000e+02	9.379999999999999449e-01	6.449249386787414551e-01	3.799999999999999906e-02	2.143407315015792847e-01
1.350000000000000000e+02	6.780000000000000471e-01	4.180900156497955322e-01	1.179999999999999938e-01	1.583023071289062500e-01
1.360000000000000000e+02	2.000000000000000111e-01	4.424563646316528320e-01	4.859999999999999876e-01	6.167591810226440430e-01
1.370000000000000000e+02	6.760000000000000453e-01	5.602257251739501953e-01	9.140000000000000346e-01	8.983892202377319336e-01
1.380000000000000000e+02	5.240000000000000213e-01	3.276487588882446289e-01	1.940000000000000058e-01	2.909913659095764160e-01
1.390000000000000000e+02	4.359999999999999987e-01	5.024279952049255371e-01	2.839999999999999747e-01	4.399797320365905762e-01
1.400000000000000000e+02	2.479999999999999982e-01	6.318180561065673828e-01	3.499999999999999778e-01	4.216645359992980957e-01
1.410000000000000000e+02	7.399999999999999634e-02	3.150972127914428711e-01	4.079999999999999738e-01	6.516771316528320312e-01
1.420000000000000000e+02	8.419999999999999707e-01	7.962387204170227051e-01	1.880000000000000004e-01	5.314719676971435547e-01
1.430000000000000000e+02	9.340000000000000524e-01	7.535477876663208008e-01	9.839999999999999858e-01	7.389585971832275391e-01
1.440000000000000000e+02	7.980000000000000426e-01	7.023612260818481445e-01	2.560000000000000053e-01	6.001448035240173340e-01
1.450000000000000000e+02	8.000000000000000444e-01	7.068513631820678711e-01	1.199999999999999956e-01	1.886333376169204712e-01
1.460000000000000000e+02	5.659999999999999476e-01	5.937666893005371094e-01	6.860000000000000542e-01	8.755925297737121582e-01
1.470000000000000000e+02	9.699999999999999734e-01	8.840973973274230957e-01	4.339999999999999969e-01	4.705304205417633057e-01
1.480000000000000000e+02	6.019999999999999796e-01	5.816476345062255859e-01	4.420000000000000040e-01	5.649446845054626465e-01
1.490000000000000000e+02	8.739999999999999991e-01	7.875544428825378418e-01	4.600000000000000200e-01	4.857533574104309082e-01
1.500000000000000000e+02	2.680000000000000160e-01	2.260427623987197876e-01	5.560000000000000497e-01	1.873358637094497681e-01
1.510000000000000000e+02	9.799999999999999822e-01	7.454638481140136719e-01	5.460000000000000409e-01	5.073409676551818848e-01
1.520000000000000000e+02	3.479999999999999760e-01	8.494510650634765625e-01	7.339999999999999858e-01	4.740724563598632812e-01
1.530000000000000000e+02	6.179999999999999938e-01	4.497903585433959961e-01	1.340000000000000080e-01	3.353192508220672607e-01
1.540000000000000000e+02	2.059999999999999887e-01	1.109700277447700500e-01	4.540000000000000147e-01	3.036226630210876465e-01
1.550000000000000000e+02	7.239999999999999769e-01	3.115611970424652100e-01	3.519999999999999796e-01	5.667001008987426758e-01
1.560000000000000000e+02	3.559999999999999831e-01	3.763991594314575195e-01	4.060000000000000275e-01	3.580496013164520264e-01
1.570000000000000000e+02	6.260000000000000009e-01	2.151635289192199707e-01	3.599999999999999728e-02	3.847191110253334045e-02
1.580000000000000000e+02	7.540000000000000036e-01	6.781371831893920898e-01	1.859999999999999987e-01	3.274708092212677002e-01
1.590000000000000000e+02	7.600000000000000089e-01	9.249394536018371582e-01	4.719999999999999751e-01	4.541976749897003174e-01
1.600000000000000000e+02	4.599999999999999922e-02	2.915056347846984863e-01	8.319999999999999618e-01	6.510433554649353027e-01
1.610000000000000000e+02	8.339999999999999636e-01	6.545386314392089844e-01	8.419999999999999707e-01	4.344717264175415039e-01
1.620000000000000000e+02	2.959999999999999853e-01	3.305495679378509521e-01	3.119999999999999996e-01	1.856528222560882568e-01
1.630000000000000000e+02	3.479999999999999760e-01	5.688962340354919434e-01	8.799999999999999489e-02	8.563433587551116943e-02
1.640000000000000000e+02	1.620000000000000051e-01	6.311445832252502441e-01	3.280000000000000138e-01	5.654765963554382324e-01
1.650000000000000000e+02	6.879999999999999449e-01	5.252816677093505859e-01	7.219999999999999751e-01	8.551068902015686035e-01
1.660000000000000000e+02	2.999999999999999889e-01	4.358586072921752930e-01	3.719999999999999973e-01	2.744043171405792236e-01
1.670000000000000000e+02	5.480000000000000426e-01	6.510705947875976562e-01	4.939999999999999947e-01	2.891567051410675049e-01
1.680000000000000000e+02	6.820000000000000506e-01	5.052952170372009277e-01	5.759999999999999565e-01	3.352632224559783936e-01
1.690000000000000000e+02	9.439999999999999503e-01	7.252708673477172852e-01	5.719999999999999529e-01	6.797480583190917969e-01
1.700000000000000000e+02	2.560000000000000053e-01	4.525526463985443115e-01	5.979999999999999760e-01	8.370990157127380371e-01
1.710000000000000000e+02	2.400000000000000050e-02	9.403564035892486572e-02	7.099999999999999645e-01	5.325247049331665039e-01
1.720000000000000000e+02	8.499999999999999778e-01	8.444002270698547363e-01	4.000000000000000083e-02	2.051259428262710571e-01
1.730000000000000000e+02	4.680000000000000271e-01	3.532462418079376221e-01	2.800000000000000058e-02	1.627918779850006104e-01
1.740000000000000000e+02	4.380000000000000004e-01	5.315774679183959961e-01	1.059999999999999970e-01	3.323185145854949951e-01
1.750000000000000000e+02	6.000000000000000125e-03	8.005812019109725952e-02	8.639999999999999902e-01	6.205453872680664062e-01
1.760000000000000000e+02	2.399999999999999911e-01	4.184119999408721924e-01	9.320000000000000506e-01	8.549931645393371582e-01
1.770000000000000000e+02	1.360000000000000098e-01	1.704133003950119019e-01	6.380000000000000115e-01	3.410612344741821289e-01
1.780000000000000000e+02	4.879999999999999893e-01	4.639092683792114258e-01	2.760000000000000231e-01	2.757721245288848877e-01
1.790000000000000000e+02	1.600000000000000033e-01	2.207239419221878052e-01	5.600000000000000533e-01	3.548827469348907471e-01
1.800000000000000000e+02	9.939999999999999947e-01	8.982696533203125000e-01	2.200000000000000011e-01	3.006695508956909180e-01
1.810000000000000000e+02	3.739999999999999991e-01	4.176844656467437744e-01	4.919999999999999929e-01	3.068324923515319824e-01
1.820000000000000000e+02	4.979999999999999982e-01	5.490061640739440918e-01	6.800000000000000488e-01	5.676719546318054199e-01
1.830000000000000000e+02	7.900000000000000355e-01	6.801636219024658203e-01	3.639999999999999902e-01	6.123097538948059082e-01
1.840000000000000000e+02	5.959999999999999742e-01	8.176335096359252930e-01	6.919999999999999485e-01	4.032335877418518066e-01
1.850000000000000000e+02	5.280000000000000249e-01	5.755478143692016602e-01	5.020000000000000018e-01	4.826944470405578613e-01
1.860000000000000000e+02	9.959999999999999964e-01	9.327891469001770020e-01	5.020000000000000018e-01	3.544519245624542236e-01
1.870000000000000000e+02	1.680000000000000104e-01	5.109162330627441406e-01	3.200000000000000067e-02	1.253433823585510254e-01
1.880000000000000000e+02	9.619999999999999662e-01	8.929201364517211914e-01	8.999999999999999667e-02	4.453290402889251709e-01
1.890000000000000000e+02	5.580000000000000515e-01	6.195727586746215820e-01	5.620000000000000551e-01	8.909358978271484375e-01
1.900000000000000000e+02	9.559999999999999609e-01	8.895609974861145020e-01	3.599999999999999867e-01	7.803897857666015625e-01
1.910000000000000000e+02	2.400000000000000050e-02	1.157227344810962677e-02	6.840000000000000524e-01	8.636463284492492676e-01
1.920000000000000000e+02	8.379999999999999671e-01	6.645196676254272461e-01	1.559999999999999998e-01	6.276807785034179688e-01
1.930000000000000000e+02	8.120000000000000551e-01	3.684256374835968018e-01	5.540000000000000480e-01	5.216755867004394531e-01
1.940000000000000000e+02	9.639999999999999680e-01	8.662160038948059082e-01	1.819999999999999951e-01	5.556750670075416565e-02
1.950000000000000000e+02	4.899999999999999911e-01	6.015381217002868652e-01	2.039999999999999869e-01	3.110229671001434326e-01
1.960000000000000000e+02	2.119999999999999940e-01	7.785603404045104980e-02	4.979999999999999982e-01	7.181536555290222168e-01
1.970000000000000000e+02	9.479999999999999538e-01	7.344508767127990723e-01	2.260000000000000064e-01	1.138557344675064087e-01
1.980000000000000000e+02	2.599999999999999881e-02	2.197899855673313141e-02	2.059999999999999887e-01	5.383279919624328613e-01
1.990000000000000000e+02	7.799999999999999989e-02	1.042953655123710632e-01	8.279999999999999583e-01	5.804263353347778320e-01
2.000000000000000000e+02	4.600000000000000200e-01	3.970211744308471680e-01	7.039999999999999591e-01	7.718979716300964355e-01
2.010000000000000000e+02	5.380000000000000338e-01	6.762953400611877441e-01	2.240000000000000047e-01	3.713605403900146484e-01
2.020000000000000000e+02	6.600000000000000311e-01	4.209745824337005615e-01	6.959999999999999520e-01	5.601593255996704102e-01
2.030000000000000000e+02	5.040000000000000036e-01	4.811371564865112305e-01	2.379999999999999893e-01	2.172400504350662231e-01
2.040000000000000000e+02	1.559999999999999998e-01	4.278377890586853027e-01	4.819999999999999840e-01	2.262100577354431152e-01
2.050000000000000000e+02	1.920000000000000040e-01	1.458819657564163208e-01	2.839999999999999747e-01	4.915623068809509277e-01
2.060000000000000000e+02	3.940000000000000169e-01	7.555178999900817871e-01	7.760000000000000231e-01	8.084568381309509277e-01
2.070000000000000000e+02	8.499999999999999778e-01	3.719705343246459961e-01	2.300000000000000100e-01	2.380751371383666992e-01
2.080000000000000000e+02	5.979999999999999760e-01	6.664848327636718750e-01	9.140000000000000346e-01	7.807220220565795898e-01
2.090000000000000000e+02	8.499999999999999778e-01	9.155142307281494141e-01	6.660000000000000364e-01	6.304613351821899414e-01
2.100000000000000000e+02	7.199999999999999456e-02	3.851366341114044189e-01	7.219999999999999751e-01	4.726036489009857178e-01
2.110000000000000000e+02	2.939999999999999836e-01	9.210065752267837524e-02	7.379999999999999893e-01	7.351062893867492676e-01
2.120000000000000000e+02	4.640000000000000235e-01	2.965077161788940430e-01	2.039999999999999869e-01	2.733973860740661621e-01
2.130000000000000000e+02	6.939999999999999503e-01	8.337993621826171875e-01	8.760000000000000009e-01	4.294849038124084473e-01
2.140000000000000000e+02	4.819999999999999840e-01	4.061899781227111816e-01	2.999999999999999889e-02	7.904075831174850464e-02
2.150000000000000000e+02	7.600000000000000089e-01	5.667411088943481445e-01	5.919999999999999707e-01	8.604757189750671387e-01
2.160000000000000000e+02	8.319999999999999618e-01	7.072742581367492676e-01	6.219999999999999973e-01	7.089589238166809082e-01
2.170000000000000000e+02	8.999999999999999667e-02	4.314065575599670410e-01	9.399999999999999467e-01	7.357855439186096191e-01
2.180000000000000000e+02	3.400000000000000244e-01	5.462300181388854980e-01	9.579999999999999627e-01	7.451169490814208984e-01
2.190000000000000000e+02	7.319999999999999840e-01	6.796708703041076660e-01	9.499999999999999556e-01	4.297670722007751465e-01
2.200000000000000000e+02	7.099999999999999645e-01	4.243579506874084473e-01	2.039999999999999869e-01	4.247131049633026123e-01
2.210000000000000000e+02	3.459999999999999742e-01	6.598290801048278809e-01	2.740000000000000213e-01	3.696339726448059082e-01
2.220000000000000000e+02	1.620000000000000051e-01	4.464869201183319092e-01	7.139999999999999680e-01	3.841644823551177979e-01
2.230000000000000000e+02	5.060000000000000053e-01	9.476280957460403442e-02	9.759999999999999787e-01	9.810809493064880371e-01
2.240000000000000000e+02	1.479999999999999927e-01	5.104090571403503418e-01	7.799999999999999989e-02	3.923222422599792480e-01
2.250000000000000000e+02	2.600000000000000089e-01	7.259178161621093750e-01	7.199999999999999734e-01	3.545895814895629883e-01
2.260000000000000000e+02	4.000000000000000083e-02	3.690932989120483398e-01	3.659999999999999920e-01	1.815454065799713135e-01
2.270000000000000000e+02	9.400000000000000022e-02	6.828448176383972168e-02	5.620000000000000551e-01	6.146829724311828613e-01
2.280000000000000000e+02	8.780000000000000027e-01	6.517993211746215820e-01	1.719999999999999862e-01	3.525790870189666748e-01
2.290000000000000000e+02	7.660000000000000142e-01	7.059455513954162598e-01	9.160000000000000364e-01	9.327605962753295898e-01
2.300000000000000000e+02	8.159999999999999476e-01	7.900987267494201660e-01	2.399999999999999911e-01	4.831924140453338623e-01
2.310000000000000000e+02	2.139999999999999958e-01	9.835857897996902466e-02	3.200000000000000067e-02	3.573675751686096191e-01
2.320000000000000000e+02	7.680000000000000160e-01	6.010916233062744141e-01	1.100000000000000006e-01	2.085121721029281616e-01
2.330000000000000000e+02	1.600000000000000033e-02	7.089582830667495728e-02	2.119999999999999940e-01	2.724725008010864258e-01
2.340000000000000000e+02	3.539999999999999813e-01	5.851613283157348633e-01	4.879999999999999893e-01	3.715131580829620361e-01
2.350000000000000000e+02	8.639999999999999902e-01	5.959251523017883301e-01	8.459999999999999742e-01	6.209361553192138672e-01
2.360000000000000000e+02	7.940000000000000391e-01	8.078034520149230957e-01	4.339999999999999969e-01	7.005631923675537109e-01
2.370000000000000000e+02	4.139999999999999791e-01	7.329097390174865723e-01	6.199999999999999956e-01	6.997727751731872559e-01
2.380000000000000000e+02	3.240000000000000102e-01	1.334495097398757935e-01	2.879999999999999782e-01	2.727288901805877686e-01
2.390000000000000000e+02	8.000000000000000167e-02	5.123050883412361145e-02	6.780000000000000471e-01	4.461362063884735107e-01
2.400000000000000000e+02	1.320000000000000062e-01	3.884820044040679932e-01	8.999999999999999667e-02	7.032724469900131226e-02
2.410000000000000000e+02	4.199999999999999845e-01	4.621921777725219727e-01	3.479999999999999760e-01	4.751228690147399902e-01
2.420000000000000000e+02	9.679999999999999716e-01	8.833239674568176270e-01	6.820000000000000506e-01	3.561495840549468994e-01
2.430000000000000000e+02	4.819999999999999840e-01	3.818451464176177979e-01	7.500000000000000000e-01	7.077123522758483887e-01
2.440000000000000000e+02	6.400000000000000133e-02	4.094200134277343750e-01	4.259999999999999898e-01	3.687929213047027588e-01
2.450000000000000000e+02	9.699999999999999734e-01	8.418989777565002441e-01	8.860000000000000098e-01	7.747088074684143066e-01
2.460000000000000000e+02	7.700000000000000178e-01	7.479284405708312988e-01	2.039999999999999869e-01	5.717856884002685547e-01
2.470000000000000000e+02	2.740000000000000213e-01	6.383724808692932129e-01	9.719999999999999751e-01	9.579468965530395508e-01
2.480000000000000000e+02	4.000000000000000083e-03	2.776197530329227448e-02	4.660000000000000253e-01	6.910862922668457031e-01
2.490000000000000000e+02	4.159999999999999809e-01	6.774743199348449707e-01	8.259999999999999565e-01	6.038362979888916016e-01
2.500000000000000000e+02	9.360000000000000542e-01	9.889568686485290527e-01	7.459999999999999964e-01	9.267266392707824707e-01
2.510000000000000000e+02	8.820000000000000062e-01	5.578613877296447754e-01	9.040000000000000258e-01	8.767871260643005371e-01
2.520000000000000000e+02	8.820000000000000062e-01	7.878480553627014160e-01	3.200000000000000067e-02	6.221954151988029480e-02
2.530000000000000000e+02	9.659999999999999698e-01	6.775993704795837402e-01	4.899999999999999911e-01	6.127613186836242676e-01
2.540000000000000000e+02	2.220000000000000029e-01	1.719394922256469727e-01	3.820000000000000062e-01	4.061324596405029297e-01
2.550000000000000000e+02	1.719999999999999862e-01	3.895472288131713867e-01	1.900000000000000022e-01	2.686157822608947754e-01
2.560000000000000000e+02	6.400000000000000133e-01	6.368981003761291504e-01	6.300000000000000044e-01	4.826201498508453369e-01
2.570000000000000000e+02	6.159999999999999920e-01	5.593237876892089844e-01	7.500000000000000000e-01	6.520342230796813965e-01
2.580000000000000000e+02	2.099999999999999922e-01	3.528855741024017334e-01	5.120000000000000107e-01	3.348507881164550781e-01
2.590000000000000000e+02	9.779999999999999805e-01	9.868267774581909180e-01	1.000000000000000021e-02	8.747693896293640137e-02
2.600000000000000000e+02	3.860000000000000098e-01	4.708297550678253174e-01	5.520000000000000462e-01	3.437522947788238525e-01
2.610000000000000000e+02	9.020000000000000240e-01	5.859084129333496094e-01	3.960000000000000187e-01	5.088293552398681641e-01
2.620000000000000000e+02	8.539999999999999813e-01	9.539995789527893066e-01	2.059999999999999887e-01	3.248507380485534668e-01
2.630000000000000000e+02	8.800000000000000044e-01	5.804302692413330078e-01	5.879999999999999671e-01	7.954257726669311523e-01
2.640000000000000000e+02	9.180000000000000382e-01	8.727102875709533691e-01	6.540000000000000258e-01	4.296096563339233398e-01
2.650000000000000000e+02	8.419999999999999707e-01	5.807828307151794434e-01	1.559999999999999998e-01	1.819654703140258789e-01
2.660000000000000000e+02	9.300000000000000488e-01	8.950082659721374512e-01	7.980000000000000426e-01	6.884359121322631836e-01
2.670000000000000000e+02	6.079999999999999849e-01	8.005145788192749023e-01	1.439999999999999891e-01	1.445013433694839478e-01
2.680000000000000000e+02	3.420000000000000262e-01	5.059874057769775391e-01	1.519999999999999962e-01	2.960539162158966064e-01
2.690000000000000000e+02	8.840000000000000080e-01	7.426185607910156250e-01	9.060000000000000275e-01	4.716289639472961426e-01
2.700000000000000000e+02	9.000000000000000222e-01	4.951186478137969971e-01	6.540000000000000258e-01	3.344344794750213623e-01
2.710000000000000000e+02	6.239999999999999991e-01	7.023492455482482910e-01	3.240000000000000102e-01	2.729731500148773193e-01
2.720000000000000000e+02	2.839999999999999747e-01	2.895126640796661377e-01	5.659999999999999476e-01	8.071995377540588379e-01
2.730000000000000000e+02	1.900000000000000022e-01	5.237756967544555664e-01	8.599999999999999867e-01	7.405002117156982422e-01
2.740000000000000000e+02	5.000000000000000278e-02	1.701494157314300537e-01	3.900000000000000133e-01	6.472709178924560547e-01
2.750000000000000000e+02	5.260000000000000231e-01	6.591676473617553711e-01	2.240000000000000047e-01	3.169745206832885742e-01
2.760000000000000000e+02	3.599999999999999867e-01	5.797688961029052734e-01	5.120000000000000107e-01	5.887848138809204102e-01
2.770000000000000000e+02	4.620000000000000218e-01	1.654839515686035156e-01	5.360000000000000320e-01	4.749115705490112305e-01
2.780000000000000000e+02	1.019999999999999934e-01	1.990077048540115356e-01	5.819999999999999618e-01	3.157305419445037842e-01
2.790000000000000000e+02	4.779999999999999805e-01	2.523581385612487793e-01	5.440000000000000391e-01	7.758440971374511719e-01
2.800000000000000000e+02	9.639999999999999680e-01	8.463137149810791016e-01	8.199999999999999512e-01	5.775470733642578125e-01
2.810000000000000000e+02	3.340000000000000191e-01	3.196567595005035400e-01	2.560000000000000053e-01	3.595700562000274658e-01
2.820000000000000000e+02	2.780000000000000249e-01	6.638718843460083008e-01	9.200000000000000400e-01	5.568617582321166992e-01
2.830000000000000000e+02	9.439999999999999503e-01	7.650377154350280762e-01	3.160000000000000031e-01	5.129743218421936035e-01
2.840000000000000000e+02	9.360000000000000542e-01	5.208297967910766602e-01	7.500000000000000000e-01	7.941921949386596680e-01
2.850000000000000000e+02	7.299999999999999822e-01	2.361472100019454956e-01	4.699999999999999734e-01	3.297857940196990967e-01
2.860000000000000000e+02	7.259999999999999787e-01	5.615449547767639160e-01	6.800000000000000488e-02	5.540695041418075562e-02
2.870000000000000000e+02	3.260000000000000120e-01	4.720610678195953369e-01	5.979999999999999760e-01	5.514814257621765137e-01
2.880000000000000000e+02	1.400000000000000133e-01	4.213601350784301758e-01	3.160000000000000031e-01	3.588247597217559814e-01
2.890000000000000000e+02	4.119999999999999774e-01	4.334304630756378174e-01	9.260000000000000453e-01	9.201035499572753906e-01
2.900000000000000000e+02	2.179999999999999993e-01	6.467586159706115723e-01	9.120000000000000329e-01	9.203068614006042480e-01
2.910000000000000000e+02	5.260000000000000231e-01	7.369149327278137207e-01	7.419999999999999929e-01	9.280405640602111816e-01
2.920000000000000000e+02	4.919999999999999929e-01	4.687028825283050537e-01	1.660000000000000087e-01	1.730729192495346069e-01
2.930000000000000000e+02	7.820000000000000284e-01	2.713521718978881836e-01	4.399999999999999745e-02	4.710242152214050293e-02
2.940000000000000000e+02	9.100000000000000311e-01	7.331047058105468750e-01	7.079999999999999627e-01	4.451048374176025391e-01
2.950000000000000000e+02	7.059999999999999609e-01	6.510323882102966309e-01	2.819999999999999729e-01	2.680830359458923340e-01
2.960000000000000000e+02	3.459999999999999742e-01	8.735100626945495605e-01	4.939999999999999947e-01	4.567804634571075439e-01
2.970000000000000000e+02	2.740000000000000213e-01	5.239884257316589355e-01	5.040000000000000036e-01	3.344718217849731445e-01
2.980000000000000000e+02	5.659999999999999476e-01	4.884969294071197510e-01	5.719999999999999529e-01	7.788134813308715820e-01
2.990000000000000000e+02	2.720000000000000195e-01	1.720550805330276489e-01	9.399999999999999467e-01	7.904567122459411621e-01
3.000000000000000000e+02	6.999999999999999556e-01	7.486744523048400879e-01	7.399999999999999911e-01	8.839820027351379395e-01
3.010000000000000000e+02	3.400000000000000244e-01	4.002989530563354492e-01	4.879999999999999893e-01	6.697962880134582520e-01
3.020000000000000000e+02	6.620000000000000329e-01	6.738247871398925781e-01	4.279999999999999916e-01	3.341724872589111328e-01
3.030000000000000000e+02	5.320000000000000284e-01	6.291459798812866211e-01	8.000000000000000167e-02	5.339576005935668945e-01
3.040000000000000000e+02	4.279999999999999916e-01	2.882478237152099609e-01	6.179999999999999938e-01	3.760639131069183350e-01
3.050000000000000000e+02	5.180000000000000160e-01	5.297862291336059570e-01	9.040000000000000258e-01	8.759555220603942871e-01
3.060000000000000000e+02	3.059999999999999942e-01	3.859710991382598877e-01	9.659999999999999698e-01	9.008073210716247559e-01
3.070000000000000000e+02	2.939999999999999836e-01	1.276569664478302002e-01	6.660000000000000364e-01	4.128849208354949951e-01
3.080000000000000000e+02	8.439999999999999725e-01	9.909054040908813477e-01	2.179999999999999993e-01	4.354514777660369873e-01
3.090000000000000000e+02	6.039999999999999813e-01	6.093404889106750488e-01	3.519999999999999796e-01	2.335425615310668945e-01
3.100000000000000000e+02	9.959999999999999964e-01	9.831353425979614258e-01	4.000000000000000083e-02	7.573203742504119873e-02
3.110000000000000000e+02	7.259999999999999787e-01	5.442197322845458984e-01	1.719999999999999862e-01	3.468885123729705811e-01
3.120000000000000000e+02	1.340000000000000080e-01	1.729847937822341919e-01	6.780000000000000471e-01	6.682850122451782227e-01
3.130000000000000000e+02	6.320000000000000062e-01	6.433270573616027832e-01	8.000000000000000444e-01	4.757934510707855225e-01
3.140000000000000000e+02	7.600000000000000089e-01	6.357365846633911133e-01	9.799999999999999822e-01	8.275760412216186523e-01
3.150000000000000000e+02	1.219999999999999973e-01	2.277164608240127563e-01	3.639999999999999902e-01	3.788105547428131104e-01
3.160000000000000000e+02	9.939999999999999947e-01	9.722902178764343262e-01	4.440000000000000058e-01	3.935007452964782715e-01
3.170000000000000000e+02	9.739999999999999769e-01	7.984715700149536133e-01	8.259999999999999565e-01	3.969095945358276367e-01
3.180000000000000000e+02	7.399999999999999911e-01	4.970194101333618164e-01	3.559999999999999831e-01	3.782209157943725586e-01
3.190000000000000000e+02	7.259999999999999787e-01	5.715151429176330566e-01	6.800000000000000488e-02	3.474281728267669678e-02
3.200000000000000000e+02	4.259999999999999898e-01	2.379337698221206665e-01	8.219999999999999529e-01	6.893430948257446289e-01
3.210000000000000000e+02	5.600000000000000117e-02	2.548464536666870117e-01	5.659999999999999476e-01	3.417010307312011719e-01
3.220000000000000000e+02	6.840000000000000524e-01	5.600316524505615234e-01	7.279999999999999805e-01	3.958396315574645996e-01
3.230000000000000000e+02	7.620000000000000107e-01	4.429852962493896484e-01	8.920000000000000151e-01	9.317986965179443359e-01
3.240000000000000000e+02	3.479999999999999760e-01	4.071345031261444092e-01	6.999999999999999556e-01	7.770772576332092285e-01
3.250000000000000000e+02	7.840000000000000302e-01	5.657422542572021484e-01	9.859999999999999876e-01	7.999832034111022949e-01
3.260000000000000000e+02	8.000000000000000167e-03	4.835516214370727539e-02	5.620000000000000551e-01	3.586421906948089600e-01
3.270000000000000000e+02	8.400000000000000522e-02	6.293009966611862183e-02	5.560000000000000497e-01	3.277623057365417480e-01
3.280000000000000000e+02	6.780000000000000471e-01	6.769438385963439941e-01	9.559999999999999609e-01	8.555088043212890625e-01
3.290000000000000000e+02	1.700000000000000122e-01	2.185344249010086060e-01	5.600000000000000117e-02	1.172197088599205017e-01
3.300000000000000000e+02	9.040000000000000258e-01	8.615010380744934082e-01	4.560000000000000164e-01	2.328611314296722412e-01
3.310000000000000000e+02	8.920000000000000151e-01	8.116106986999511719e-01	4.380000000000000004e-01	4.187758862972259521e-01
3.320000000000000000e+02	8.780000000000000027e-01	6.345247626304626465e-01	6.919999999999999485e-01	7.174940109252929688e-01
3.330000000000000000e+02	8.599999999999999867e-01	5.301010012626647949e-01	2.520000000000000018e-01	1.330746561288833618e-01
3.340000000000000000e+02	6.640000000000000346e-01	5.665466189384460449e-01	9.340000000000000524e-01	8.415557742118835449e-01
3.350000000000000000e+02	6.219999999999999973e-01	7.780585289001464844e-01	5.999999999999999778e-02	1.977870166301727295e-01
3.360000000000000000e+02	6.800000000000000488e-01	7.172709703445434570e-01	4.339999999999999969e-01	4.186868965625762939e-01
3.370000000000000000e+02	6.099999999999999867e-01	7.258694767951965332e-01	3.140000000000000013e-01	7.056068181991577148e-01
3.380000000000000000e+02	6.440000000000000169e-01	6.721883416175842285e-01	4.759999999999999787e-01	4.667032361030578613e-01
3.390000000000000000e+02	4.159999999999999809e-01	4.092055857181549072e-01	7.580000000000000071e-01	7.291994094848632812e-01
3.400000000000000000e+02	5.300000000000000266e-01	2.557571232318878174e-01	1.640000000000000069e-01	2.719194889068603516e-01
3.410000000000000000e+02	9.719999999999999751e-01	7.584912180900573730e-01	8.139999999999999458e-01	7.511277794837951660e-01
3.420000000000000000e+02	7.139999999999999680e-01	6.282195448875427246e-01	9.399999999999999467e-01	7.637609243392944336e-01
3.430000000000000000e+02	8.980000000000000204e-01	4.961552619934082031e-01	4.359999999999999987e-01	2.711796164512634277e-01
3.440000000000000000e+02	5.620000000000000551e-01	4.246158897876739502e-01	9.799999999999999822e-01	8.005003333091735840e-01
3.450000000000000000e+02	6.380000000000000115e-01	6.022573709487915039e-01	1.960000000000000075e-01	4.221063554286956787e-01
3.460000000000000000e+02	7.239999999999999769e-01	7.195111513137817383e-01	3.940000000000000169e-01	9.298169612884521484e-01
3.470000000000000000e+02	8.960000000000000187e-01	6.364816427230834961e-01	6.600000000000000311e-01	3.951990008354187012e-01
3.480000000000000000e+02	1.600000000000000033e-02	1.127740293741226196e-01	9.800000000000000377e-02	6.592457294464111328e-01
3.490000000000000000e+02	6.879999999999999449e-01	6.840424537658691406e-01	6.560000000000000275e-01	9.093104600906372070e-01
3.500000000000000000e+02	9.899999999999999911e-01	9.430895447731018066e-01	6.660000000000000364e-01	7.134115695953369141e-01
3.510000000000000000e+02	9.439999999999999503e-01	8.078647851943969727e-01	4.739999999999999769e-01	2.356998920440673828e-01
3.520000000000000000e+02	8.199999999999999512e-01	5.996334552764892578e-01	4.799999999999999822e-01	5.788275599479675293e-01
3.530000000000000000e+02	6.500000000000000222e-01	4.137290418148040771e-01	6.380000000000000115e-01	7.611104846000671387e-01
3.540000000000000000e+02	7.599999999999999811e-02	8.375572413206100464e-02	7.540000000000000036e-01	4.612218141555786133e-01
3.550000000000000000e+02	9.240000000000000435e-01	6.823726892471313477e-01	7.840000000000000302e-01	5.662101507186889648e-01
3.560000000000000000e+02	1.059999999999999970e-01	3.874213397502899170e-01	5.360000000000000320e-01	4.554643332958221436e-01
3.570000000000000000e+02	9.819999999999999840e-01	9.573383331298828125e-01	4.239999999999999880e-01	4.353314340114593506e-01
3.580000000000000000e+02	1.140000000000000041e-01	3.268533945083618164e-01	9.140000000000000346e-01	3.274967670440673828e-01
3.590000000000000000e+02	7.820000000000000284e-01	7.159995436668395996e-01	1.479999999999999927e-01	1.329659074544906616e-01
3.600000000000000000e+02	5.759999999999999565e-01	4.917666018009185791e-01	6.480000000000000204e-01	4.496510028839111328e-01
3.610000000000000000e+02	5.939999999999999725e-01	7.424678802490234375e-01	5.140000000000000124e-01	3.430770933628082275e-01
3.620000000000000000e+02	2.620000000000000107e-01	4.396848678588867188e-01	2.660000000000000142e-01	2.133801728487014771e-01
3.630000000000000000e+02	6.440000000000000169e-01	4.855907857418060303e-01	4.079999999999999738e-01	5.005048513412475586e-01
3.640000000000000000e+02	5.140000000000000124e-01	5.416433215141296387e-01	4.159999999999999809e-01	6.698965430259704590e-01
3.650000000000000000e+02	8.519999999999999796e-01	6.434570550918579102e-01	8.599999999999999312e-02	1.131774336099624634e-01
3.660000000000000000e+02	5.919999999999999707e-01	1.867114007472991943e-01	4.560000000000000164e-01	3.290638029575347900e-01
3.670000000000000000e+02	9.519999999999999574e-01	7.989504337310791016e-01	6.840000000000000524e-01	7.561994194984436035e-01
3.680000000000000000e+02	3.300000000000000155e-01	5.208670496940612793e-01	4.719999999999999751e-01	2.534856498241424561e-01
3.690000000000000000e+02	4.779999999999999805e-01	2.356294989585876465e-01	9.360000000000000542e-01	6.573554873466491699e-01
3.700000000000000000e+02	7.159999999999999698e-01	5.031608343124389648e-01	6.780000000000000471e-01	5.648384094238281250e-01
3.710000000000000000e+02	3.079999999999999960e-01	4.916032552719116211e-01	7.700000000000000178e-01	4.250368475914001465e-01
3.720000000000000000e+02	2.059999999999999887e-01	2.901891171932220459e-01	7.079999999999999627e-01	4.273389577865600586e-01
3.730000000000000000e+02	3.900000000000000133e-01	2.980910837650299072e-01	4.500000000000000111e-01	3.260591924190521240e-01
3.740000000000000000e+02	2.280000000000000082e-01	1.148904785513877869e-01	3.039999999999999925e-01	6.589869260787963867e-01
3.750000000000000000e+02	2.859999999999999765e-01	5.059942007064819336e-01	2.459999999999999964e-01	3.521956205368041992e-01
3.760000000000000000e+02	2.220000000000000029e-01	4.925417304039001465e-01	9.080000000000000293e-01	7.546793222427368164e-01
3.770000000000000000e+02	3.059999999999999942e-01	2.480957061052322388e-01	3.799999999999999906e-02	1.678231656551361084e-01
3.780000000000000000e+02	3.659999999999999920e-01	4.654861688613891602e-01	4.239999999999999880e-01	4.211986362934112549e-01
3.790000000000000000e+02	9.779999999999999805e-01	7.875675559043884277e-01	8.279999999999999583e-01	7.979001402854919434e-01
3.800000000000000000e+02	9.779999999999999805e-01	7.457674145698547363e-01	7.299999999999999822e-01	4.510203003883361816e-01
3.810000000000000000e+02	4.779999999999999805e-01	2.891005873680114746e-01	5.659999999999999476e-01	4.541602730751037598e-01
3.820000000000000000e+02	2.740000000000000213e-01	4.040705561637878418e-01	7.019999999999999574e-01	4.505892693996429443e-01
3.830000000000000000e+02	3.200000000000000067e-01	2.878223657608032227e-01	7.640000000000000124e-01	9.527965784072875977e-01
3.840000000000000000e+02	2.059999999999999887e-01	4.997747838497161865e-01	6.640000000000000346e-01	5.040657520294189453e-01
3.850000000000000000e+02	8.699999999999999956e-01	7.701563835144042969e-01	3.579999999999999849e-01	4.824444055557250977e-01
3.860000000000000000e+02	3.140000000000000013e-01	3.218422234058380127e-01	8.699999999999999956e-01	7.384679913520812988e-01
3.870000000000000000e+02	5.380000000000000338e-01	6.880463957786560059e-01	9.539999999999999591e-01	9.620484113693237305e-01
3.880000000000000000e+02	6.340000000000000080e-01	6.486756801605224609e-01	7.620000000000000107e-01	9.448372125625610352e-01
3.890000000000000000e+02	9.799999999999999822e-01	8.788542151451110840e-01	2.540000000000000036e-01	3.390300869941711426e-01
3.900000000000000000e+02	5.999999999999999778e-02	1.884779334068298340e-02	9.779999999999999805e-01	9.218431115150451660e-01
3.910000000000000000e+02	9.220000000000000417e-01	5.958220958709716797e-01	3.900000000000000133e-01	4.681040346622467041e-01
3.920000000000000000e+02	9.060000000000000275e-01	7.537259459495544434e-01	4.640000000000000235e-01	2.896596491336822510e-01
3.930000000000000000e+02	9.300000000000000488e-01	7.729260921478271484e-01	1.839999999999999969e-01	1.860620677471160889e-01
3.940000000000000000e+02	1.600000000000000033e-01	1.072772294282913208e-01	2.039999999999999869e-01	1.466435492038726807e-01
3.950000000000000000e+02	5.399999999999999939e-02	7.937864214181900024e-02	6.760000000000000453e-01	2.094180583953857422e-01
3.960000000000000000e+02	5.400000000000000355e-01	8.246018886566162109e-01	9.439999999999999503e-01	9.508298635482788086e-01
3.970000000000000000e+02	5.360000000000000320e-01	4.732032716274261475e-01	6.159999999999999920e-01	4.063854217529296875e-01
3.980000000000000000e+02	6.360000000000000098e-01	6.506218910217285156e-01	8.299999999999999600e-01	7.713255286216735840e-01
3.990000000000000000e+02	7.840000000000000302e-01	8.027071952819824219e-01	8.419999999999999707e-01	4.692248106002807617e-01
4.000000000000000000e+02	4.380000000000000004e-01	6.265548467636108398e-01	5.220000000000000195e-01	5.723122358322143555e-01
4.010000000000000000e+02	1.380000000000000115e-01	4.695875048637390137e-01	3.260000000000000120e-01	3.442758023738861084e-01
4.020000000000000000e+02	5.040000000000000036e-01	3.411405086517333984e-01	1.340000000000000080e-01	1.272731572389602661e-01
4.030000000000000000e+02	9.719999999999999751e-01	8.470194339752197266e-01	4.079999999999999738e-01	2.853712439537048340e-01
4.040000000000000000e+02	1.600000000000000033e-01	3.112630248069763184e-01	2.479999999999999982e-01	2.831683754920959473e-01
4.050000000000000000e+02	9.819999999999999840e-01	9.913114309310913086e-01	9.639999999999999680e-01	6.294240951538085938e-01
4.060000000000000000e+02	8.159999999999999476e-01	6.972495317459106445e-01	4.939999999999999947e-01	8.300166130065917969e-01
4.070000000000000000e+02	8.199999999999999512e-01	6.416884660720825195e-01	6.879999999999999449e-01	4.780751764774322510e-01
4.080000000000000000e+02	7.880000000000000338e-01	3.467121720314025879e-01	2.119999999999999940e-01	1.849582195281982422e-01
4.090000000000000000e+02	8.259999999999999565e-01	5.658231377601623535e-01	3.340000000000000191e-01	3.942055106163024902e-01
4.100000000000000000e+02	4.819999999999999840e-01	4.983072578907012939e-01	9.679999999999999716e-01	6.325642466545104980e-01
4.110000000000000000e+02	4.899999999999999911e-01	5.877596735954284668e-01	3.479999999999999760e-01	4.952316582202911377e-01
4.120000000000000000e+02	7.199999999999999734e-01	7.049350738525390625e-01	1.620000000000000051e-01	3.118057250976562500e-01
4.130000000000000000e+02	4.000000000000000083e-03	2.720112912356853485e-02	9.479999999999999538e-01	6.536344289779663086e-01
4.140000000000000000e+02	4.259999999999999898e-01	5.726592540740966797e-01	3.260000000000000120e-01	5.977077484130859375e-01
4.150000000000000000e+02	6.899999999999999467e-01	8.484147191047668457e-01	8.940000000000000169e-01	8.774728775024414062e-01
4.160000000000000000e+02	7.159999999999999698e-01	1.945628225803375244e-01	8.619999999999999885e-01	9.025326967239379883e-01
4.170000000000000000e+02	7.740000000000000213e-01	7.283283472061157227e-01	1.940000000000000058e-01	2.216313928365707397e-01
4.180000000000000000e+02	1.799999999999999864e-02	9.088834375143051147e-02	7.580000000000000071e-01	4.225969612598419189e-01
4.190000000000000000e+02	4.319999999999999951e-01	6.201647520065307617e-01	6.520000000000000240e-01	6.753263473510742188e-01
4.200000000000000000e+02	5.000000000000000000e-01	5.683742165565490723e-01	3.039999999999999925e-01	3.837232887744903564e-01
4.210000000000000000e+02	2.079999999999999905e-01	2.659942805767059326e-01	9.040000000000000258e-01	3.943237364292144775e-01
4.220000000000000000e+02	9.819999999999999840e-01	8.855005502700805664e-01	6.820000000000000506e-01	5.921703577041625977e-01
4.230000000000000000e+02	9.559999999999999609e-01	7.632126212120056152e-01	5.979999999999999760e-01	9.254640340805053711e-01
4.240000000000000000e+02	6.800000000000000488e-01	3.620296418666839600e-01	4.099999999999999756e-01	2.753520309925079346e-01
4.250000000000000000e+02	3.559999999999999831e-01	1.510371267795562744e-01	3.300000000000000155e-01	1.548338234424591064e-01
4.260000000000000000e+02	9.100000000000000311e-01	7.722474932670593262e-01	3.960000000000000187e-01	2.325315624475479126e-01
4.270000000000000000e+02	7.179999999999999716e-01	4.000814855098724365e-01	9.839999999999999858e-01	9.028699398040771484e-01
4.280000000000000000e+02	3.880000000000000115e-01	2.506480216979980469e-01	9.459999999999999520e-01	6.995329260826110840e-01
4.290000000000000000e+02	9.719999999999999751e-01	8.465248346328735352e-01	6.500000000000000222e-01	8.311709165573120117e-01
4.300000000000000000e+02	8.200000000000000344e-02	1.952198743820190430e-01	8.040000000000000480e-01	8.266557455062866211e-01
4.310000000000000000e+02	2.159999999999999976e-01	5.057908892631530762e-01	3.400000000000000244e-01	2.960043847560882568e-01
4.320000000000000000e+02	4.219999999999999862e-01	5.529953837394714355e-01	2.999999999999999889e-01	3.094420433044433594e-01
4.330000000000000000e+02	3.019999999999999907e-01	5.289791822433471680e-01	2.059999999999999887e-01	3.849862515926361084e-01
4.340000000000000000e+02	9.619999999999999662e-01	8.538452982902526855e-01	9.679999999999999716e-01	6.384635567665100098e-01
4.350000000000000000e+02	1.219999999999999973e-01	3.614502251148223877e-01	4.400000000000000022e-01	8.361373543739318848e-01
4.360000000000000000e+02	6.400000000000000133e-02	5.523607134819030762e-01	8.000000000000000167e-03	2.544129453599452972e-02
4.370000000000000000e+02	6.380000000000000115e-01	4.210498332977294922e-01	8.459999999999999742e-01	7.504607439041137695e-01
4.380000000000000000e+02	1.479999999999999927e-01	2.159969061613082886e-01	2.800000000000000058e-02	1.605591922998428345e-01
4.390000000000000000e+02	9.639999999999999680e-01	6.261007189750671387e-01	4.719999999999999751e-01	4.256278276443481445e-01
4.400000000000000000e+02	3.300000000000000155e-01	6.299004554748535156e-01	9.819999999999999840e-01	9.294796586036682129e-01
4.410000000000000000e+02	1.360000000000000098e-01	1.714731752872467041e-01	3.579999999999999849e-01	5.929788947105407715e-01
4.420000000000000000e+02	2.560000000000000053e-01	5.835483670234680176e-01	1.400000000000000029e-02	7.542835175991058350e-02
4.430000000000000000e+02	6.300000000000000044e-01	7.332410812377929688e-01	8.719999999999999973e-01	3.334298431873321533e-01
4.440000000000000000e+02	5.999999999999999778e-01	6.804834008216857910e-01	8.659999999999999920e-01	9.276597499847412109e-01
4.450000000000000000e+02	6.000000000000000125e-03	1.972591727972030640e-01	5.999999999999999778e-01	8.492121696472167969e-01
4.460000000000000000e+02	6.079999999999999849e-01	2.883633673191070557e-01	3.180000000000000049e-01	5.817356705665588379e-01
4.470000000000000000e+02	2.179999999999999993e-01	1.927888244390487671e-01	4.819999999999999840e-01	2.086638212203979492e-01
4.480000000000000000e+02	5.899999999999999689e-01	4.811261594295501709e-01	5.000000000000000278e-02	1.199433729052543640e-01
4.490000000000000000e+02	9.379999999999999449e-01	8.756007552146911621e-01	8.900000000000000133e-01	6.237455606460571289e-01
4.500000000000000000e+02	2.620000000000000107e-01	2.791490256786346436e-01	6.480000000000000204e-01	3.161804080009460449e-01
4.510000000000000000e+02	9.619999999999999662e-01	5.874416232109069824e-01	8.780000000000000027e-01	9.046154618263244629e-01
4.520000000000000000e+02	3.420000000000000262e-01	2.219775021076202393e-01	1.039999999999999952e-01	1.658587008714675903e-01
4.530000000000000000e+02	3.699999999999999956e-01	3.711198568344116211e-01	4.399999999999999745e-02	2.523477077484130859e-01
4.540000000000000000e+02	9.300000000000000488e-01	8.865455985069274902e-01	2.959999999999999853e-01	5.806278586387634277e-01
4.550000000000000000e+02	4.699999999999999734e-01	5.148813128471374512e-01	8.439999999999999725e-01	3.350296020507812500e-01
4.560000000000000000e+02	4.879999999999999893e-01	6.517289280891418457e-01	7.319999999999999840e-01	6.646932363510131836e-01
4.570000000000000000e+02	3.880000000000000115e-01	4.846304357051849365e-01	5.819999999999999618e-01	7.635702490806579590e-01
4.580000000000000000e+02	9.619999999999999662e-01	7.211090326309204102e-01	5.440000000000000391e-01	5.637951493263244629e-01
4.590000000000000000e+02	7.139999999999999680e-01	6.111728549003601074e-01	2.640000000000000124e-01	2.090161293745040894e-01
4.600000000000000000e+02	6.780000000000000471e-01	6.831836104393005371e-01	5.819999999999999618e-01	5.453523993492126465e-01
4.610000000000000000e+02	6.580000000000000293e-01	4.884265065193176270e-01	7.479999999999999982e-01	8.613415360450744629e-01
4.620000000000000000e+02	6.879999999999999449e-01	6.002445816993713379e-01	2.899999999999999800e-01	3.705189228057861328e-01
4.630000000000000000e+02	3.300000000000000155e-01	3.860962986946105957e-01	1.160000000000000059e-01	3.160800039768218994e-01
4.640000000000000000e+02	4.319999999999999951e-01	8.732544779777526855e-01	4.000000000000000083e-03	6.366360932588577271e-02
4.650000000000000000e+02	9.200000000000000400e-01	7.511780261993408203e-01	7.159999999999999698e-01	6.434302926063537598e-01
4.660000000000000000e+02	8.960000000000000187e-01	7.868458628654479980e-01	6.860000000000000542e-01	3.059748709201812744e-01
4.670000000000000000e+02	4.800000000000000100e-02	5.038652420043945312e-01	4.339999999999999969e-01	3.938992321491241455e-01
4.680000000000000000e+02	2.199999999999999872e-02	8.438028395175933838e-02	1.819999999999999951e-01	3.029548823833465576e-01
4.690000000000000000e+02	4.000000000000000083e-02	4.770591482520103455e-02	3.140000000000000013e-01	3.919973671436309814e-01
4.700000000000000000e+02	2.079999999999999905e-01	2.984228432178497314e-01	4.200000000000000261e-02	3.243080973625183105e-01
4.710000000000000000e+02	1.839999999999999969e-01	3.831604421138763428e-01	1.199999999999999956e-01	3.879122138023376465e-01
4.720000000000000000e+02	6.820000000000000506e-01	8.094936013221740723e-01	6.019999999999999796e-01	5.732048749923706055e-01
4.730000000000000000e+02	2.359999999999999876e-01	5.209823250770568848e-01	7.339999999999999858e-01	3.845850825309753418e-01
4.740000000000000000e+02	6.860000000000000542e-01	6.817929148674011230e-01	8.800000000000000044e-01	8.021087646484375000e-01
4.750000000000000000e+02	6.540000000000000258e-01	4.478882253170013428e-01	4.799999999999999822e-01	3.217472136020660400e-01
4.760000000000000000e+02	2.700000000000000178e-01	2.831923961639404297e-01	2.660000000000000142e-01	9.029749035835266113e-01
4.770000000000000000e+02	2.599999999999999881e-02	4.994980990886688232e-01	9.759999999999999787e-01	8.362987041473388672e-01
4.780000000000000000e+02	8.499999999999999778e-01	4.946549534797668457e-01	5.979999999999999760e-01	2.932690680027008057e-01
4.790000000000000000e+02	1.739999999999999880e-01	2.759912610054016113e-01	5.460000000000000409e-01	3.633955419063568115e-01
4.800000000000000000e+02	9.679999999999999716e-01	9.062253236770629883e-01	4.719999999999999751e-01	3.083595633506774902e-01
4.810000000000000000e+02	9.899999999999999911e-01	7.146314978599548340e-01	5.839999999999999636e-01	4.186883270740509033e-01
4.820000000000000000e+02	8.359999999999999654e-01	7.674788236618041992e-01	2.979999999999999871e-01	3.477198481559753418e-01
4.830000000000000000e+02	2.000000000000000111e-01	3.727087080478668213e-01	9.639999999999999680e-01	9.788981676101684570e-01
4.840000000000000000e+02	2.760000000000000231e-01	4.880352616310119629e-01	1.100000000000000006e-01	4.572545886039733887e-01
4.850000000000000000e+02	9.419999999999999485e-01	6.837016940116882324e-01	2.819999999999999729e-01	1.308464258909225464e-01
4.860000000000000000e+02	4.879999999999999893e-01	6.360795497894287109e-01	7.860000000000000320e-01	8.724523186683654785e-01
4.870000000000000000e+02	2.680000000000000160e-01	2.281113862991333008e-01	5.020000000000000018e-01	5.423691868782043457e-01
4.880000000000000000e+02	7.199999999999999456e-02	5.185314640402793884e-02	1.920000000000000040e-01	4.499877989292144775e-01
4.890000000000000000e+02	6.300000000000000044e-01	6.079554557800292969e-01	9.599999999999999645e-01	8.645384311676025391e-01
4.900000000000000000e+02	3.659999999999999920e-01	5.720427632331848145e-01	9.619999999999999662e-01	9.171910285949707031e-01
4.910000000000000000e+02	9.659999999999999698e-01	9.571756720542907715e-01	4.779999999999999805e-01	4.260375499725341797e-01
4.920000000000000000e+02	1.960000000000000075e-01	3.822192251682281494e-01	8.780000000000000027e-01	3.422131538391113281e-01
4.930000000000000000e+02	9.559999999999999609e-01	6.388961672782897949e-01	2.839999999999999747e-01	4.926915764808654785e-01
4.940000000000000000e+02	9.559999999999999609e-01	7.504633069038391113e-01	2.199999999999999872e-02	2.849272191524505615e-01
4.950000000000000000e+02	5.540000000000000480e-01	5.694766640663146973e-01	9.799999999999999822e-01	7.970848679542541504e-01
4.960000000000000000e+02	5.460000000000000409e-01	7.287819981575012207e-01	1.779999999999999916e-01	4.015470743179321289e-01
4.970000000000000000e+02	2.260000000000000064e-01	1.645970493555068970e-01	2.099999999999999922e-01	2.027391046285629272e-01
4.980000000000000000e+02	1.880000000000000004e-01	4.048575460910797119e-01	7.179999999999999716e-01	3.859547078609466553e-01
4.990000000000000000e+02	4.399999999999999745e-02	1.051101386547088623e-01	1.539999999999999980e-01	5.050982832908630371e-01
5.000000000000000000e+02	6.400000000000000133e-01	5.125496387481689453e-01	2.879999999999999782e-01	3.280906379222869873e-01
5.010000000000000000e+02	3.719999999999999973e-01	4.164379537105560303e-01	8.000000000000000167e-02	8.596944808959960938e-02
5.020000000000000000e+02	1.239999999999999991e-01	4.666961729526519775e-01	3.059999999999999942e-01	3.535267114639282227e-01
5.030000000000000000e+02	5.199999999999999761e-02	2.210479229688644409e-01	1.739999999999999880e-01	4.101146459579467773e-01
5.040000000000000000e+02	8.060000000000000497e-01	4.856171607971191406e-01	1.600000000000000033e-02	3.309079259634017944e-02
5.050000000000000000e+02	7.399999999999999634e-02	3.284141421318054199e-02	5.899999999999999689e-01	4.802780151367187500e-01
5.060000000000000000e+02	8.739999999999999991e-01	6.549368500709533691e-01	3.799999999999999906e-02	9.541834145784378052e-02
5.070000000000000000e+02	6.019999999999999796e-01	1.650446206331253052e-01	8.399999999999999689e-01	5.159772038459777832e-01
5.080000000000000000e+02	3.639999999999999902e-01	5.149337649345397949e-01	1.600000000000000033e-01	1.676486134529113770e-01
5.090000000000000000e+02	6.239999999999999991e-01	6.888968944549560547e-01	5.300000000000000266e-01	3.323714137077331543e-01
5.100000000000000000e+02	4.919999999999999929e-01	3.393864929676055908e-01	5.600000000000000533e-01	3.698372244834899902e-01
5.110000000000000000e+02	3.459999999999999742e-01	8.118277192115783691e-01	5.500000000000000444e-01	5.354354977607727051e-01
5.120000000000000000e+02	2.959999999999999853e-01	3.244221508502960205e-01	9.619999999999999662e-01	7.685976028442382812e-01
5.130000000000000000e+02	1.739999999999999880e-01	4.831440448760986328e-01	3.459999999999999742e-01	2.471403628587722778e-01
5.140000000000000000e+02	7.860000000000000320e-01	6.952945590019226074e-01	8.000000000000000167e-03	6.087670847773551941e-02
5.150000000000000000e+02	6.400000000000000133e-01	6.888427734375000000e-01	8.359999999999999654e-01	8.064262270927429199e-01
5.160000000000000000e+02	9.699999999999999734e-01	8.247352838516235352e-01	6.600000000000000311e-01	7.216339111328125000e-01
5.170000000000000000e+02	4.939999999999999947e-01	5.480939745903015137e-01	2.600000000000000089e-01	1.623392254114151001e-01
5.180000000000000000e+02	6.879999999999999449e-01	5.828011035919189453e-01	2.680000000000000160e-01	3.982236981391906738e-01
5.190000000000000000e+02	9.519999999999999574e-01	9.540491700172424316e-01	7.700000000000000178e-01	7.980100512504577637e-01
5.200000000000000000e+02	4.000000000000000083e-03	3.281430155038833618e-02	6.179999999999999938e-01	5.761773586273193359e-01
5.210000000000000000e+02	8.060000000000000497e-01	7.337363362312316895e-01	1.539999999999999980e-01	4.889294207096099854e-01
5.220000000000000000e+02	8.659999999999999920e-01	4.363228082656860352e-01	2.540000000000000036e-01	4.002140462398529053e-01
5.230000000000000000e+02	6.740000000000000435e-01	5.690308213233947754e-01	1.539999999999999980e-01	2.751606702804565430e-01
5.240000000000000000e+02	9.479999999999999538e-01	6.986298561096191406e-01	7.039999999999999591e-01	7.085279226303100586e-01
5.250000000000000000e+02	8.659999999999999920e-01	8.471505641937255859e-01	3.079999999999999960e-01	4.775849580764770508e-01
5.260000000000000000e+02	6.879999999999999449e-01	5.818998813629150391e-01	2.320000000000000118e-01	2.114306688308715820e-01
5.270000000000000000e+02	9.599999999999999645e-01	7.919989824295043945e-01	4.079999999999999738e-01	2.412263005971908569e-01
5.280000000000000000e+02	9.719999999999999751e-01	8.012297749519348145e-01	9.379999999999999449e-01	8.953128457069396973e-01
5.290000000000000000e+02	5.380000000000000338e-01	6.126061677932739258e-01	6.280000000000000027e-01	4.837564527988433838e-01
5.300000000000000000e+02	9.719999999999999751e-01	7.404591441154479980e-01	9.000000000000000222e-01	8.581783771514892578e-01
5.310000000000000000e+02	3.260000000000000120e-01	2.423979341983795166e-01	9.739999999999999769e-01	9.077553749084472656e-01
5.320000000000000000e+02	8.080000000000000515e-01	6.390910744667053223e-01	2.240000000000000047e-01	4.795670509338378906e-01
5.330000000000000000e+02	6.700000000000000400e-01	7.727172970771789551e-01	1.759999999999999898e-01	2.199810594320297241e-01
5.340000000000000000e+02	8.000000000000000444e-01	5.929658412933349609e-01	1.200000000000000025e-02	2.039344012737274170e-01
5.350000000000000000e+02	9.260000000000000453e-01	8.400475978851318359e-01	7.239999999999999769e-01	9.084108471870422363e-01
5.360000000000000000e+02	3.639999999999999902e-01	6.216660737991333008e-01	6.199999999999999956e-02	2.850846052169799805e-01
5.370000000000000000e+02	3.459999999999999742e-01	7.648493051528930664e-01	9.859999999999999876e-01	9.743379354476928711e-01
5.380000000000000000e+02	6.139999999999999902e-01	7.984843254089355469e-01	8.719999999999999973e-01	8.042845129966735840e-01
5.390000000000000000e+02	2.399999999999999911e-01	4.352844953536987305e-01	9.459999999999999520e-01	4.598321616649627686e-01
5.400000000000000000e+02	1.539999999999999980e-01	4.918241500854492188e-01	2.340000000000000135e-01	3.748654127120971680e-01
5.410000000000000000e+02	3.340000000000000191e-01	6.605675220489501953e-01	7.219999999999999751e-01	6.050070524215698242e-01
5.420000000000000000e+02	3.160000000000000031e-01	7.729317545890808105e-01	2.059999999999999887e-01	2.332621216773986816e-01
5.430000000000000000e+02	9.399999999999999467e-01	6.052747368812561035e-01	6.600000000000000311e-01	3.221606910228729248e-01
5.440000000000000000e+02	4.319999999999999951e-01	2.733723521232604980e-01	7.600000000000000089e-01	3.588078916072845459e-01
5.450000000000000000e+02	6.600000000000000311e-02	4.494701921939849854e-01	4.199999999999999845e-01	4.048341810703277588e-01
5.460000000000000000e+02	1.859999999999999987e-01	8.262319564819335938e-01	7.799999999999999989e-02	1.664970964193344116e-01
5.470000000000000000e+02	5.240000000000000213e-01	6.255622506141662598e-01	6.119999999999999885e-01	3.848545253276824951e-01
5.480000000000000000e+02	8.219999999999999529e-01	4.200671315193176270e-01	9.919999999999999929e-01	6.190606355667114258e-01
5.490000000000000000e+02	2.859999999999999765e-01	5.013176202774047852e-01	4.139999999999999791e-01	2.496107667684555054e-01
5.500000000000000000e+02	2.580000000000000071e-01	2.578033208847045898e-01	3.320000000000000173e-01	2.380206584930419922e-01
5.510000000000000000e+02	5.160000000000000142e-01	1.824006438255310059e-01	5.779999999999999583e-01	3.878193497657775879e-01
5.520000000000000000e+02	7.560000000000000053e-01	5.947254300117492676e-01	2.800000000000000058e-02	4.133640602231025696e-02
5.530000000000000000e+02	8.259999999999999565e-01	2.583780586719512939e-01	2.399999999999999911e-01	3.250847458839416504e-01
5.540000000000000000e+02	7.960000000000000409e-01	6.261928081512451172e-01	9.799999999999999822e-01	4.629147648811340332e-01
5.550000000000000000e+02	9.459999999999999520e-01	8.866468071937561035e-01	6.840000000000000524e-01	4.349262118339538574e-01
5.560000000000000000e+02	7.279999999999999805e-01	9.500224590301513672e-01	4.600000000000000200e-01	4.556470513343811035e-01
5.570000000000000000e+02	6.139999999999999902e-01	4.249711334705352783e-01	1.140000000000000041e-01	4.426437914371490479e-01
5.580000000000000000e+02	2.959999999999999853e-01	2.633389532566070557e-01	9.839999999999999858e-01	9.592047333717346191e-01
5.590000000000000000e+02	6.179999999999999938e-01	4.363541305065155029e-01	6.400000000000000133e-02	1.756971180438995361e-01
5.600000000000000000e+02	9.280000000000000471e-01	6.730775237083435059e-01	3.300000000000000155e-01	2.645339369773864746e-01
5.610000000000000000e+02	6.580000000000000293e-01	5.686529278755187988e-01	2.560000000000000053e-01	1.409566998481750488e-01
5.620000000000000000e+02	3.719999999999999973e-01	2.784193456172943115e-01	6.999999999999999556e-01	4.607838690280914307e-01
5.630000000000000000e+02	4.279999999999999916e-01	1.853772997856140137e-01	4.219999999999999862e-01	1.964254975318908691e-01
5.640000000000000000e+02	8.599999999999999867e-01	3.643825948238372803e-01	5.360000000000000320e-01	3.741722702980041504e-01
5.650000000000000000e+02	4.040000000000000258e-01	7.185419797897338867e-01	9.280000000000000471e-01	7.360214591026306152e-01
5.660000000000000000e+02	7.099999999999999645e-01	3.413061499595642090e-01	2.859999999999999765e-01	4.311314225196838379e-01
5.670000000000000000e+02	3.420000000000000262e-01	6.496943831443786621e-01	1.459999999999999909e-01	2.289558798074722290e-01
5.680000000000000000e+02	6.600000000000000311e-02	3.387289643287658691e-01	6.600000000000000311e-01	7.417830824851989746e-01
5.690000000000000000e+02	6.680000000000000382e-01	7.262975573539733887e-01	4.699999999999999734e-01	5.499718785285949707e-01
5.700000000000000000e+02	9.240000000000000435e-01	7.819727659225463867e-01	4.580000000000000182e-01	3.960745334625244141e-01
5.710000000000000000e+02	2.500000000000000000e-01	5.366287231445312500e-01	6.959999999999999520e-01	7.421550750732421875e-01
5.720000000000000000e+02	2.260000000000000064e-01	2.389356940984725952e-01	4.099999999999999756e-01	5.750040411949157715e-01
5.730000000000000000e+02	7.279999999999999805e-01	6.087270975112915039e-01	6.260000000000000009e-01	4.559659957885742188e-01
5.740000000000000000e+02	5.839999999999999636e-01	4.942424893379211426e-01	4.319999999999999951e-01	8.061823844909667969e-01
5.750000000000000000e+02	6.919999999999999485e-01	9.848901629447937012e-01	5.819999999999999618e-01	3.200347125530242920e-01
5.760000000000000000e+02	8.519999999999999796e-01	4.812724590301513672e-01	2.640000000000000124e-01	2.226143181324005127e-01
5.770000000000000000e+02	3.220000000000000084e-01	2.551556825637817383e-01	1.300000000000000044e-01	2.781071066856384277e-01
5.780000000000000000e+02	8.000000000000000167e-03	3.016803227365016937e-02	9.659999999999999698e-01	9.410184025764465332e-01
5.790000000000000000e+02	6.320000000000000062e-01	5.198256969451904297e-01	6.600000000000000311e-01	5.560425519943237305e-01
5.800000000000000000e+02	9.619999999999999662e-01	7.529174089431762695e-01	6.620000000000000329e-01	5.185921192169189453e-01
5.810000000000000000e+02	8.659999999999999920e-01	7.104709744453430176e-01	1.799999999999999933e-01	1.691285371780395508e-01
5.820000000000000000e+02	9.379999999999999449e-01	5.460030436515808105e-01	5.080000000000000071e-01	6.272374391555786133e-01
5.830000000000000000e+02	7.419999999999999929e-01	5.917870998382568359e-01	6.820000000000000506e-01	4.084085226058959961e-01
5.840000000000000000e+02	9.600000000000000200e-02	2.577380836009979248e-01	5.959999999999999742e-01	3.162651062011718750e-01
5.850000000000000000e+02	4.699999999999999734e-01	7.785604596138000488e-01	3.760000000000000009e-01	5.047306418418884277e-01
5.860000000000000000e+02	9.659999999999999698e-01	8.962112665176391602e-01	4.779999999999999805e-01	4.674177467823028564e-01
5.870000000000000000e+02	5.300000000000000266e-01	7.733160257339477539e-01	5.800000000000000294e-02	6.099971532821655273e-01
5.880000000000000000e+02	7.760000000000000231e-01	6.379036903381347656e-01	9.919999999999999929e-01	9.575448632240295410e-01
5.890000000000000000e+02	3.260000000000000120e-01	5.199614167213439941e-01	1.120000000000000023e-01	1.608808040618896484e-01
5.900000000000000000e+02	9.899999999999999911e-01	9.772353768348693848e-01	5.500000000000000444e-01	2.546437680721282959e-01
5.910000000000000000e+02	5.659999999999999476e-01	4.703177511692047119e-01	5.320000000000000284e-01	5.220506191253662109e-01
5.920000000000000000e+02	5.879999999999999671e-01	6.885673403739929199e-01	7.840000000000000302e-01	6.205548048019409180e-01
5.930000000000000000e+02	7.880000000000000338e-01	6.050817966461181641e-01	9.439999999999999503e-01	8.531212210655212402e-01
5.940000000000000000e+02	3.799999999999999906e-02	1.018078476190567017e-01	5.919999999999999707e-01	2.881349027156829834e-01
5.950000000000000000e+02	9.340000000000000524e-01	6.856436133384704590e-01	9.419999999999999485e-01	8.999397754669189453e-01
5.960000000000000000e+02	2.179999999999999993e-01	1.867424249649047852e-01	7.680000000000000160e-01	5.429798960685729980e-01
5.970000000000000000e+02	7.339999999999999858e-01	6.212196946144104004e-01	3.940000000000000169e-01	5.218057036399841309e-01
5.980000000000000000e+02	8.780000000000000027e-01	5.178571939468383789e-01	5.859999999999999654e-01	3.070770800113677979e-01
5.990000000000000000e+02	3.920000000000000151e-01	6.063162088394165039e-01	5.300000000000000266e-01	5.417805314064025879e-01
6.000000000000000000e+02	7.319999999999999840e-01	3.493153154850006104e-01	5.320000000000000284e-01	6.604951024055480957e-01
6.010000000000000000e+02	8.880000000000000115e-01	3.785631358623504639e-01	8.299999999999999600e-01	8.218969106674194336e-01
6.020000000000000000e+02	8.439999999999999725e-01	5.248120427131652832e-01	7.419999999999999929e-01	4.517646431922912598e-01
6.030000000000000000e+02	4.000000000000000222e-01	3.297891318798065186e-01	1.759999999999999898e-01	1.719336062669754028e-01
6.040000000000000000e+02	9.000000000000000222e-01	7.054111361503601074e-01	9.459999999999999520e-01	6.579325795173645020e-01
6.050000000000000000e+02	5.399999999999999939e-02	1.081144288182258606e-01	9.659999999999999698e-01	4.733823537826538086e-01
6.060000000000000000e+02	4.879999999999999893e-01	4.468374550342559814e-01	7.199999999999999734e-01	7.120669484138488770e-01
6.070000000000000000e+02	5.199999999999999761e-02	5.970925837755203247e-02	2.939999999999999836e-01	2.316415607929229736e-01
6.080000000000000000e+02	8.940000000000000169e-01	5.169296860694885254e-01	1.400000000000000133e-01	1.674146950244903564e-01
6.090000000000000000e+02	8.999999999999999667e-02	6.434038281440734863e-01	1.300000000000000044e-01	1.498926132917404175e-01
6.100000000000000000e+02	5.120000000000000107e-01	2.414718717336654663e-01	6.159999999999999920e-01	1.833207309246063232e-01
6.110000000000000000e+02	6.540000000000000258e-01	4.005804955959320068e-01	2.139999999999999958e-01	1.111559867858886719e-01
6.120000000000000000e+02	5.679999999999999494e-01	5.804548263549804688e-01	1.799999999999999933e-01	3.322509825229644775e-01
6.130000000000000000e+02	9.899999999999999911e-01	4.068820774555206299e-01	3.220000000000000084e-01	3.127714991569519043e-01
6.140000000000000000e+02	3.420000000000000262e-01	7.088129520416259766e-01	8.960000000000000187e-01	7.598447799682617188e-01
6.150000000000000000e+02	9.600000000000000200e-02	1.552228331565856934e-01	8.400000000000000522e-02	1.357580125331878662e-01
6.160000000000000000e+02	6.979999999999999538e-01	3.584345877170562744e-01	8.880000000000000115e-01	4.650060236454010010e-01
6.170000000000000000e+02	6.780000000000000471e-01	4.919659495353698730e-01	8.559999999999999831e-01	8.837301731109619141e-01
6.180000000000000000e+02	2.000000000000000042e-02	2.521456964313983917e-02	6.680000000000000382e-01	3.929723501205444336e-01
6.190000000000000000e+02	9.719999999999999751e-01	8.762480020523071289e-01	9.379999999999999449e-01	4.299560785293579102e-01
6.200000000000000000e+02	6.620000000000000329e-01	4.482894837856292725e-01	6.939999999999999503e-01	6.548851132392883301e-01
6.210000000000000000e+02	4.139999999999999791e-01	2.388530224561691284e-01	9.619999999999999662e-01	6.000899076461791992e-01
6.220000000000000000e+02	5.699999999999999512e-01	4.879029393196105957e-01	5.280000000000000249e-01	8.619808554649353027e-01
6.230000000000000000e+02	1.680000000000000104e-01	2.623333036899566650e-01	7.560000000000000053e-01	4.665516614913940430e-01
6.240000000000000000e+02	5.140000000000000124e-01	4.784168004989624023e-01	9.839999999999999858e-01	7.357856035232543945e-01
6.250000000000000000e+02	8.920000000000000151e-01	8.828798532485961914e-01	2.079999999999999905e-01	4.716106355190277100e-01
6.260000000000000000e+02	7.520000000000000018e-01	6.229768991470336914e-01	5.600000000000000117e-02	6.796941161155700684e-02
6.270000000000000000e+02	7.820000000000000284e-01	5.136010050773620605e-01	8.799999999999999489e-02	3.171317875385284424e-01
6.280000000000000000e+02	6.300000000000000044e-01	2.849076688289642334e-01	6.340000000000000080e-01	7.166193127632141113e-01
6.290000000000000000e+02	6.660000000000000364e-01	5.602490305900573730e-01	9.240000000000000435e-01	4.311633408069610596e-01
6.300000000000000000e+02	2.179999999999999993e-01	3.306879997253417969e-01	2.740000000000000213e-01	3.109798729419708252e-01
6.310000000000000000e+02	8.659999999999999920e-01	7.459686994552612305e-01	6.660000000000000364e-01	3.332634866237640381e-01
6.320000000000000000e+02	1.839999999999999969e-01	5.637742280960083008e-01	1.100000000000000006e-01	4.287484288215637207e-01
6.330000000000000000e+02	5.060000000000000053e-01	3.820617794990539551e-01	7.680000000000000160e-01	5.902472734451293945e-01
6.340000000000000000e+02	6.460000000000000187e-01	7.443774342536926270e-01	8.940000000000000169e-01	9.313867092132568359e-01
6.350000000000000000e+02	8.100000000000000533e-01	2.368287742137908936e-01	9.360000000000000542e-01	5.600209236145019531e-01
6.360000000000000000e+02	4.420000000000000040e-01	5.296485424041748047e-01	4.899999999999999911e-01	8.048002123832702637e-01
6.370000000000000000e+02	6.059999999999999831e-01	4.984888434410095215e-01	5.260000000000000231e-01	6.828383803367614746e-01
6.380000000000000000e+02	2.220000000000000029e-01	1.847916245460510254e-01	8.200000000000000344e-02	2.251677364110946655e-01
6.390000000000000000e+02	2.859999999999999765e-01	2.267209440469741821e-01	9.779999999999999805e-01	9.549452662467956543e-01
6.400000000000000000e+02	5.679999999999999494e-01	4.070849716663360596e-01	2.919999999999999818e-01	5.685824155807495117e-01
6.410000000000000000e+02	4.200000000000000261e-02	6.919290125370025635e-02	5.639999999999999458e-01	5.801015496253967285e-01
6.420000000000000000e+02	2.800000000000000266e-01	1.816748827695846558e-01	7.580000000000000071e-01	6.061314940452575684e-01
6.430000000000000000e+02	4.040000000000000258e-01	5.130411982536315918e-01	8.900000000000000133e-01	9.340237379074096680e-01
6.440000000000000000e+02	7.039999999999999591e-01	5.780619382858276367e-01	4.600000000000000200e-01	4.172034561634063721e-01
6.450000000000000000e+02	1.419999999999999873e-01	1.568587422370910645e-01	2.379999999999999893e-01	2.501117885112762451e-01
6.460000000000000000e+02	9.719999999999999751e-01	9.476278424263000488e-01	9.619999999999999662e-01	9.346144795417785645e-01
6.470000000000000000e+02	6.800000000000000488e-01	5.740259885787963867e-01	4.739999999999999769e-01	3.797953724861145020e-01
6.480000000000000000e+02	5.020000000000000018e-01	1.794403642416000366e-01	6.159999999999999920e-01	3.575165271759033203e-01
6.490000000000000000e+02	9.399999999999999467e-01	9.461924433708190918e-01	3.820000000000000062e-01	2.398784756660461426e-01
6.500000000000000000e+02	1.519999999999999962e-01	4.178833961486816406e-01	4.799999999999999822e-01	3.733876049518585205e-01
6.510000000000000000e+02	4.500000000000000111e-01	4.615274369716644287e-01	9.439999999999999503e-01	4.218399524688720703e-01
6.520000000000000000e+02	9.759999999999999787e-01	7.924847602844238281e-01	3.880000000000000115e-01	2.690748870372772217e-01
6.530000000000000000e+02	7.359999999999999876e-01	6.005774736404418945e-01	3.200000000000000067e-01	2.085895091295242310e-01
6.540000000000000000e+02	6.079999999999999849e-01	5.969614982604980469e-01	1.439999999999999891e-01	1.545780748128890991e-01
6.550000000000000000e+02	8.060000000000000497e-01	7.596709132194519043e-01	8.439999999999999725e-01	8.773241043090820312e-01
6.560000000000000000e+02	4.520000000000000129e-01	8.041487336158752441e-01	7.099999999999999645e-01	3.187627792358398438e-01
6.570000000000000000e+02	5.199999999999999761e-02	2.426865100860595703e-01	2.119999999999999940e-01	8.107495307922363281e-01
6.580000000000000000e+02	5.759999999999999565e-01	4.374995827674865723e-01	6.840000000000000524e-01	5.640034675598144531e-01
6.590000000000000000e+02	5.120000000000000107e-01	8.077470064163208008e-01	1.580000000000000016e-01	3.209114074707031250e-01
6.600000000000000000e+02	1.320000000000000062e-01	2.161734253168106079e-01	6.079999999999999849e-01	7.799805402755737305e-01
6.610000000000000000e+02	3.900000000000000133e-01	4.564094245433807373e-01	5.180000000000000160e-01	2.788696289062500000e-01
6.620000000000000000e+02	3.619999999999999885e-01	7.231201529502868652e-01	3.059999999999999942e-01	3.662796318531036377e-01
6.630000000000000000e+02	3.260000000000000120e-01	5.791875720024108887e-01	6.019999999999999796e-01	2.684510648250579834e-01
6.640000000000000000e+02	5.939999999999999725e-01	2.634628117084503174e-01	2.939999999999999836e-01	3.152152895927429199e-01
6.650000000000000000e+02	9.180000000000000382e-01	5.912939310073852539e-01	8.880000000000000115e-01	8.551462888717651367e-01
6.660000000000000000e+02	7.920000000000000373e-01	5.135427117347717285e-01	5.060000000000000053e-01	5.271781086921691895e-01
6.670000000000000000e+02	4.299999999999999933e-01	5.711839199066162109e-01	4.739999999999999769e-01	3.880587816238403320e-01
6.680000000000000000e+02	6.520000000000000240e-01	5.811529159545898438e-01	1.799999999999999933e-01	2.158947587013244629e-01
6.690000000000000000e+02	2.899999999999999800e-01	2.825052738189697266e-01	9.679999999999999716e-01	9.394164085388183594e-01
6.700000000000000000e+02	1.859999999999999987e-01	9.895330667495727539e-02	7.560000000000000053e-01	4.677514731884002686e-01
6.710000000000000000e+02	4.520000000000000129e-01	4.576651155948638916e-01	8.100000000000000533e-01	9.269635677337646484e-01
6.720000000000000000e+02	9.240000000000000435e-01	6.927062869071960449e-01	7.099999999999999645e-01	5.584946870803833008e-01
6.730000000000000000e+02	1.239999999999999991e-01	5.333638787269592285e-01	5.999999999999999778e-01	7.642403841018676758e-01
6.740000000000000000e+02	3.340000000000000191e-01	7.259492874145507812e-01	1.120000000000000023e-01	3.657912909984588623e-01
6.750000000000000000e+02	8.820000000000000062e-01	6.472793817520141602e-01	2.760000000000000231e-01	3.253009319305419922e-01
6.760000000000000000e+02	2.560000000000000053e-01	4.348044693470001221e-01	6.019999999999999796e-01	7.451623082160949707e-01
6.770000000000000000e+02	5.440000000000000391e-01	9.266688823699951172e-01	7.680000000000000160e-01	6.033405065536499023e-01
6.780000000000000000e+02	5.799999999999999600e-01	6.759319901466369629e-01	2.359999999999999876e-01	2.306235730648040771e-01
6.790000000000000000e+02	8.920000000000000151e-01	5.333068966865539551e-01	1.640000000000000069e-01	6.180791854858398438e-01
6.800000000000000000e+02	3.539999999999999813e-01	7.659974098205566406e-01	7.399999999999999911e-01	2.747299373149871826e-01
6.810000000000000000e+02	3.679999999999999938e-01	2.518123388290405273e-01	6.979999999999999538e-01	5.439767241477966309e-01
6.820000000000000000e+02	4.299999999999999933e-01	8.443417549133300781e-01	4.660000000000000253e-01	5.168391466140747070e-01
6.830000000000000000e+02	2.819999999999999729e-01	5.697505474090576172e-01	9.200000000000000400e-01	7.925069332122802734e-01
6.840000000000000000e+02	7.399999999999999911e-01	4.398361444473266602e-01	8.279999999999999583e-01	6.857904791831970215e-01
6.850000000000000000e+02	4.040000000000000258e-01	5.098750591278076172e-01	7.799999999999999989e-02	1.604024171829223633e-01
6.860000000000000000e+02	2.939999999999999836e-01	4.144522547721862793e-01	1.039999999999999952e-01	2.896320819854736328e-01
6.870000000000000000e+02	2.240000000000000047e-01	5.458516478538513184e-01	9.639999999999999680e-01	8.348069190979003906e-01
6.880000000000000000e+02	1.779999999999999916e-01	2.067235112190246582e-01	6.700000000000000400e-01	7.384315729141235352e-01
6.890000000000000000e+02	5.200000000000000178e-01	4.987508952617645264e-01	3.099999999999999978e-01	3.874406516551971436e-01
6.900000000000000000e+02	4.560000000000000164e-01	4.183956384658813477e-01	8.599999999999999867e-01	8.600365519523620605e-01
6.910000000000000000e+02	9.959999999999999964e-01	8.384076356887817383e-01	1.140000000000000041e-01	4.288713932037353516e-01
6.920000000000000000e+02	3.519999999999999796e-01	5.534797906875610352e-01	5.520000000000000462e-01	5.233560800552368164e-01
6.930000000000000000e+02	4.580000000000000182e-01	4.700334370136260986e-01	2.839999999999999747e-01	2.779916822910308838e-01
6.940000000000000000e+02	7.680000000000000160e-01	5.635486245155334473e-01	4.919999999999999929e-01	7.326507568359375000e-01
6.950000000000000000e+02	4.339999999999999969e-01	1.922970414161682129e-01	1.140000000000000041e-01	1.197237446904182434e-01
6.960000000000000000e+02	2.819999999999999729e-01	4.976699948310852051e-01	5.040000000000000036e-01	6.183261275291442871e-01
6.970000000000000000e+02	9.260000000000000453e-01	8.837257623672485352e-01	3.420000000000000262e-01	3.445793390274047852e-01
6.980000000000000000e+02	6.879999999999999449e-01	6.729975938796997070e-01	5.520000000000000462e-01	3.731678426265716553e-01
6.990000000000000000e+02	2.700000000000000178e-01	2.839213013648986816e-01	1.400000000000000133e-01	2.856536805629730225e-01
7.000000000000000000e+02	3.940000000000000169e-01	7.936074137687683105e-01	8.980000000000000204e-01	5.987204313278198242e-01
7.010000000000000000e+02	9.280000000000000471e-01	9.376931786537170410e-01	5.260000000000000231e-01	6.511824727058410645e-01
7.020000000000000000e+02	2.660000000000000142e-01	5.756627917289733887e-01	6.400000000000000133e-01	8.971312642097473145e-01
7.030000000000000000e+02	1.340000000000000080e-01	2.396906167268753052e-01	6.400000000000000133e-01	3.753709495067596436e-01
7.040000000000000000e+02	4.599999999999999922e-02	3.841729089617729187e-02	5.180000000000000160e-01	5.017511248588562012e-01
7.050000000000000000e+02	2.580000000000000071e-01	2.654997408390045166e-01	6.280000000000000027e-01	5.720432400703430176e-01
7.060000000000000000e+02	5.200000000000000178e-01	6.140964627265930176e-01	5.320000000000000284e-01	3.651400804519653320e-01
7.070000000000000000e+02	2.459999999999999964e-01	4.458593428134918213e-01	9.160000000000000364e-01	6.482856869697570801e-01
7.080000000000000000e+02	4.719999999999999751e-01	6.629878878593444824e-01	7.620000000000000107e-01	4.357244372367858887e-01
7.090000000000000000e+02	6.340000000000000080e-01	7.213775515556335449e-01	9.060000000000000275e-01	8.033571243286132812e-01
7.100000000000000000e+02	9.939999999999999947e-01	9.248085021972656250e-01	9.639999999999999680e-01	9.102802872657775879e-01
7.110000000000000000e+02	8.179999999999999494e-01	3.949429094791412354e-01	4.520000000000000129e-01	4.874070584774017334e-01
7.120000000000000000e+02	1.199999999999999956e-01	5.184413865208625793e-02	1.519999999999999962e-01	5.854978561401367188e-01
7.130000000000000000e+02	5.999999999999999778e-01	5.684193968772888184e-01	6.119999999999999885e-01	8.564067482948303223e-01
7.140000000000000000e+02	7.379999999999999893e-01	6.028926968574523926e-01	9.559999999999999609e-01	8.353754281997680664e-01
7.150000000000000000e+02	2.000000000000000042e-02	9.596914798021316528e-02	1.600000000000000033e-02	3.406657576560974121e-01
7.160000000000000000e+02	3.820000000000000062e-01	5.862450003623962402e-01	8.860000000000000098e-01	3.373975157737731934e-01
7.170000000000000000e+02	8.920000000000000151e-01	5.767506957054138184e-01	5.620000000000000551e-01	5.176965594291687012e-01
7.180000000000000000e+02	8.639999999999999902e-01	4.573058784008026123e-01	9.439999999999999503e-01	9.599408507347106934e-01
7.190000000000000000e+02	9.919999999999999929e-01	8.737304210662841797e-01	1.600000000000000033e-01	2.265416532754898071e-01
7.200000000000000000e+02	9.040000000000000258e-01	7.107306122779846191e-01	9.799999999999999822e-01	9.371955990791320801e-01
7.210000000000000000e+02	9.060000000000000275e-01	6.177214384078979492e-01	9.379999999999999449e-01	5.234581828117370605e-01
7.220000000000000000e+02	6.840000000000000524e-01	5.148372650146484375e-01	3.059999999999999942e-01	3.406564295291900635e-01
7.230000000000000000e+02	3.220000000000000084e-01	2.861471772193908691e-01	8.319999999999999618e-01	7.277747392654418945e-01
7.240000000000000000e+02	9.199999999999999845e-02	2.881584875285625458e-02	2.620000000000000107e-01	4.469274878501892090e-01
7.250000000000000000e+02	2.859999999999999765e-01	5.481298565864562988e-01	5.799999999999999600e-01	4.804912209510803223e-01
7.260000000000000000e+02	4.959999999999999964e-01	5.991621613502502441e-01	3.160000000000000031e-01	3.596501946449279785e-01
7.270000000000000000e+02	2.760000000000000231e-01	4.997287094593048096e-01	9.539999999999999591e-01	9.270902276039123535e-01
7.280000000000000000e+02	9.739999999999999769e-01	9.896605014801025391e-01	1.280000000000000027e-01	2.294557839632034302e-01
7.290000000000000000e+02	5.580000000000000515e-01	3.913035094738006592e-01	9.459999999999999520e-01	9.722880721092224121e-01
7.300000000000000000e+02	9.399999999999999467e-01	7.816832065582275391e-01	9.080000000000000293e-01	8.578689694404602051e-01
7.310000000000000000e+02	9.559999999999999609e-01	9.480672478675842285e-01	1.140000000000000041e-01	4.345834255218505859e-01
7.320000000000000000e+02	6.380000000000000115e-01	5.838748812675476074e-01	6.840000000000000524e-01	5.833578109741210938e-01
7.330000000000000000e+02	7.419999999999999929e-01	9.384763836860656738e-01	6.019999999999999796e-01	2.624020576477050781e-01
7.340000000000000000e+02	1.580000000000000016e-01	2.988815903663635254e-01	3.760000000000000009e-01	3.194345831871032715e-01
7.350000000000000000e+02	1.539999999999999980e-01	1.521495133638381958e-01	9.879999999999999893e-01	8.807370066642761230e-01
7.360000000000000000e+02	3.880000000000000115e-01	3.503369390964508057e-01	1.739999999999999880e-01	2.913924157619476318e-01
7.370000000000000000e+02	9.200000000000000400e-01	6.371478438377380371e-01	2.039999999999999869e-01	3.275292217731475830e-01
7.380000000000000000e+02	6.239999999999999991e-01	3.401809036731719971e-01	7.840000000000000302e-01	5.863605141639709473e-01
7.390000000000000000e+02	7.880000000000000338e-01	5.756423473358154297e-01	5.540000000000000480e-01	6.461744308471679688e-01
7.400000000000000000e+02	7.780000000000000249e-01	8.122137188911437988e-01	5.659999999999999476e-01	5.494551062583923340e-01
7.410000000000000000e+02	3.760000000000000009e-01	3.707384169101715088e-01	3.260000000000000120e-01	5.168017148971557617e-01
7.420000000000000000e+02	4.580000000000000182e-01	5.482156872749328613e-01	8.000000000000000444e-01	6.863644719123840332e-01
7.430000000000000000e+02	3.760000000000000009e-01	8.053220510482788086e-01	4.899999999999999911e-01	3.250763416290283203e-01
7.440000000000000000e+02	2.280000000000000082e-01	5.745266079902648926e-01	5.979999999999999760e-01	7.112202644348144531e-01
7.450000000000000000e+02	6.199999999999999956e-02	2.496383339166641235e-01	5.040000000000000036e-01	3.711752295494079590e-01
7.460000000000000000e+02	3.360000000000000209e-01	3.903784453868865967e-01	1.680000000000000104e-01	3.013172447681427002e-01
7.470000000000000000e+02	1.079999999999999988e-01	6.485415101051330566e-01	5.160000000000000142e-01	5.613738298416137695e-01
7.480000000000000000e+02	4.299999999999999933e-01	6.121984720230102539e-01	6.119999999999999885e-01	3.990297019481658936e-01
7.490000000000000000e+02	5.080000000000000071e-01	6.180385351181030273e-01	3.439999999999999725e-01	5.128213167190551758e-01
7.500000000000000000e+02	1.419999999999999873e-01	3.057178854942321777e-01	6.079999999999999849e-01	2.948390841484069824e-01
7.510000000000000000e+02	8.820000000000000062e-01	8.681499361991882324e-01	5.600000000000000533e-01	6.073650717735290527e-01
7.520000000000000000e+02	9.300000000000000488e-01	7.458407878875732422e-01	4.899999999999999911e-01	3.280985653400421143e-01
7.530000000000000000e+02	7.920000000000000373e-01	9.308130145072937012e-01	8.179999999999999494e-01	7.627570033073425293e-01
7.540000000000000000e+02	3.320000000000000173e-01	6.839999556541442871e-01	5.240000000000000213e-01	9.304144978523254395e-01
7.550000000000000000e+02	8.200000000000000344e-02	1.800329238176345825e-01	8.299999999999999600e-01	7.793963551521301270e-01
7.560000000000000000e+02	4.540000000000000147e-01	5.284555554389953613e-01	7.179999999999999716e-01	5.177379846572875977e-01
7.570000000000000000e+02	9.799999999999999822e-01	8.280475139617919922e-01	4.259999999999999898e-01	3.436144888401031494e-01
7.580000000000000000e+02	5.779999999999999583e-01	6.925348043441772461e-01	7.620000000000000107e-01	7.729615569114685059e-01
7.590000000000000000e+02	4.759999999999999787e-01	3.615592420101165771e-01	8.679999999999999938e-01	6.321746706962585449e-01
7.600000000000000000e+02	8.199999999999999512e-01	4.658039808273315430e-01	2.899999999999999800e-01	3.927029669284820557e-01
7.610000000000000000e+02	5.560000000000000497e-01	2.506699264049530029e-01	4.699999999999999734e-01	5.123687386512756348e-01
7.620000000000000000e+02	8.359999999999999654e-01	5.282003283500671387e-01	2.379999999999999893e-01	1.232889816164970398e-01
7.630000000000000000e+02	6.800000000000000488e-02	3.427370190620422363e-01	9.300000000000000488e-01	8.745567798614501953e-01
7.640000000000000000e+02	6.800000000000000488e-02	1.574448347091674805e-01	8.920000000000000151e-01	7.638276219367980957e-01
7.650000000000000000e+02	4.799999999999999822e-01	4.540134072303771973e-01	8.960000000000000187e-01	6.896945834159851074e-01
7.660000000000000000e+02	7.500000000000000000e-01	7.736763954162597656e-01	5.040000000000000036e-01	3.790700435638427734e-01
7.670000000000000000e+02	5.560000000000000497e-01	6.695506572723388672e-01	7.399999999999999911e-01	6.412836313247680664e-01
7.680000000000000000e+02	7.339999999999999858e-01	8.653514385223388672e-01	3.220000000000000084e-01	4.167628586292266846e-01
7.690000000000000000e+02	3.300000000000000155e-01	7.802897691726684570e-01	2.439999999999999947e-01	2.694050073623657227e-01
7.700000000000000000e+02	8.020000000000000462e-01	4.275195896625518799e-01	8.920000000000000151e-01	7.737901806831359863e-01
7.710000000000000000e+02	8.279999999999999583e-01	9.236736297607421875e-01	3.539999999999999813e-01	2.045085579156875610e-01
7.720000000000000000e+02	1.739999999999999880e-01	4.244355857372283936e-01	5.580000000000000515e-01	6.275442838668823242e-01
7.730000000000000000e+02	1.660000000000000087e-01	7.887682318687438965e-02	5.999999999999999778e-01	3.841461539268493652e-01
7.740000000000000000e+02	8.459999999999999742e-01	8.080215454101562500e-01	2.939999999999999836e-01	4.124218225479125977e-01
7.750000000000000000e+02	5.779999999999999583e-01	4.577630162239074707e-01	7.840000000000000302e-01	6.613934040069580078e-01
7.760000000000000000e+02	1.799999999999999933e-01	1.276019662618637085e-01	8.980000000000000204e-01	7.135684490203857422e-01
7.770000000000000000e+02	6.820000000000000506e-01	4.534347355365753174e-01	8.719999999999999973e-01	9.116227030754089355e-01
7.780000000000000000e+02	8.860000000000000098e-01	6.229854226112365723e-01	2.899999999999999800e-01	3.270809054374694824e-01
7.790000000000000000e+02	8.900000000000000133e-01	8.839095830917358398e-01	6.620000000000000329e-01	6.336894035339355469e-01
7.800000000000000000e+02	8.820000000000000062e-01	5.616725087165832520e-01	6.760000000000000453e-01	5.855924487113952637e-01
7.810000000000000000e+02	1.439999999999999891e-01	1.867744773626327515e-01	2.819999999999999729e-01	5.693491101264953613e-01
7.820000000000000000e+02	9.020000000000000240e-01	7.546324729919433594e-01	1.239999999999999991e-01	4.927202761173248291e-01
7.830000000000000000e+02	9.419999999999999485e-01	9.225547909736633301e-01	9.519999999999999574e-01	3.995173871517181396e-01
7.840000000000000000e+02	3.039999999999999925e-01	3.287969827651977539e-01	5.060000000000000053e-01	7.517133355140686035e-01
7.850000000000000000e+02	6.340000000000000080e-01	5.730191469192504883e-01	7.980000000000000426e-01	8.537765145301818848e-01
7.860000000000000000e+02	7.039999999999999591e-01	6.076444387435913086e-01	2.760000000000000231e-01	2.511436641216278076e-01
7.870000000000000000e+02	3.400000000000000244e-02	1.834367662668228149e-01	9.160000000000000364e-01	4.168922305107116699e-01
7.880000000000000000e+02	6.600000000000000311e-01	8.347266316413879395e-01	9.100000000000000311e-01	7.947169542312622070e-01
7.890000000000000000e+02	1.539999999999999980e-01	2.089031040668487549e-01	4.000000000000000083e-03	1.114446148276329041e-01
7.900000000000000000e+02	1.759999999999999898e-01	1.049838140606880188e-01	2.580000000000000071e-01	6.176385283470153809e-01
7.910000000000000000e+02	8.000000000000000167e-03	3.751237317919731140e-02	6.260000000000000009e-01	5.527538061141967773e-01
7.920000000000000000e+02	8.400000000000000522e-02	1.917197108268737793e-01	2.760000000000000231e-01	2.938137948513031006e-01
7.930000000000000000e+02	2.680000000000000160e-01	6.026321649551391602e-01	1.960000000000000075e-01	3.563154637813568115e-01
7.940000000000000000e+02	3.739999999999999991e-01	9.108167886734008789e-01	9.020000000000000240e-01	7.137761116027832031e-01
7.950000000000000000e+02	9.459999999999999520e-01	9.794939756393432617e-01	3.019999999999999907e-01	5.274921059608459473e-01
7.960000000000000000e+02	9.659999999999999698e-01	9.446321129798889160e-01	5.600000000000000533e-01	2.544374465942382812e-01
7.970000000000000000e+02	6.239999999999999991e-01	6.918604969978332520e-01	5.939999999999999725e-01	4.935853779315948486e-01
7.980000000000000000e+02	7.239999999999999769e-01	3.986051976680755615e-01	9.759999999999999787e-01	8.090423941612243652e-01
7.990000000000000000e+02	3.880000000000000115e-01	3.728263080120086670e-01	1.900000000000000022e-01	5.840614438056945801e-01
8.000000000000000000e+02	8.179999999999999494e-01	7.268346548080444336e-01	9.000000000000000222e-01	9.196927547454833984e-01
8.010000000000000000e+02	4.299999999999999933e-01	6.853544116020202637e-01	9.639999999999999680e-01	6.332484483718872070e-01
8.020000000000000000e+02	1.200000000000000025e-02	8.857049047946929932e-03	4.299999999999999933e-01	3.879308700561523438e-01
8.030000000000000000e+02	2.680000000000000160e-01	4.712588787078857422e-01	1.000000000000000021e-02	1.399702727794647217e-01
8.040000000000000000e+02	1.660000000000000087e-01	5.233032703399658203e-01	6.320000000000000062e-01	5.756939649581909180e-01
8.050000000000000000e+02	3.900000000000000133e-01	2.413928508758544922e-01	5.959999999999999742e-01	6.252980828285217285e-01
8.060000000000000000e+02	9.340000000000000524e-01	8.556882739067077637e-01	6.039999999999999813e-01	4.306630492210388184e-01
8.070000000000000000e+02	5.260000000000000231e-01	4.123446345329284668e-01	7.660000000000000142e-01	4.779545962810516357e-01
8.080000000000000000e+02	2.780000000000000249e-01	5.661842823028564453e-01	6.700000000000000400e-01	8.142907023429870605e-01
8.090000000000000000e+02	3.639999999999999902e-01	3.593693375587463379e-01	1.539999999999999980e-01	3.671811223030090332e-01
8.100000000000000000e+02	1.880000000000000004e-01	4.102127552032470703e-01	9.959999999999999964e-01	9.373748898506164551e-01
8.110000000000000000e+02	9.699999999999999734e-01	7.083764672279357910e-01	2.620000000000000107e-01	2.822533547878265381e-01
8.120000000000000000e+02	6.939999999999999503e-01	6.577268838882446289e-01	7.580000000000000071e-01	6.889849901199340820e-01
8.130000000000000000e+02	9.539999999999999591e-01	5.813606977462768555e-01	3.599999999999999867e-01	3.471701741218566895e-01
8.140000000000000000e+02	5.100000000000000089e-01	5.463554263114929199e-01	6.879999999999999449e-01	7.499417066574096680e-01
8.150000000000000000e+02	6.740000000000000435e-01	7.043680548667907715e-01	5.560000000000000497e-01	3.881952762603759766e-01
8.160000000000000000e+02	2.800000000000000058e-02	4.338493943214416504e-01	4.979999999999999982e-01	4.898592233657836914e-01
8.170000000000000000e+02	4.899999999999999911e-01	5.773338675498962402e-01	3.200000000000000067e-02	1.667866110801696777e-01
8.180000000000000000e+02	7.980000000000000426e-01	5.846031904220581055e-01	2.599999999999999881e-02	6.765386462211608887e-01
8.190000000000000000e+02	2.000000000000000042e-03	1.028213575482368469e-01	2.280000000000000082e-01	1.969818919897079468e-01
8.200000000000000000e+02	6.239999999999999991e-01	6.832109093666076660e-01	7.459999999999999964e-01	9.239200949668884277e-01
8.210000000000000000e+02	1.219999999999999973e-01	1.546190828084945679e-01	2.039999999999999869e-01	9.208014607429504395e-02
8.220000000000000000e+02	5.560000000000000497e-01	5.351496934890747070e-01	5.699999999999999512e-01	8.517915010452270508e-01
8.230000000000000000e+02	8.860000000000000098e-01	8.566561937332153320e-01	5.639999999999999458e-01	5.856839418411254883e-01
8.240000000000000000e+02	1.980000000000000093e-01	3.610777854919433594e-01	8.860000000000000098e-01	9.672168493270874023e-01
8.250000000000000000e+02	4.600000000000000200e-01	6.796681284904479980e-01	3.019999999999999907e-01	3.465991914272308350e-01
8.260000000000000000e+02	2.939999999999999836e-01	4.555566906929016113e-01	1.759999999999999898e-01	2.399682849645614624e-01
8.270000000000000000e+02	7.520000000000000018e-01	3.501881957054138184e-01	7.720000000000000195e-01	7.355750799179077148e-01
8.280000000000000000e+02	1.940000000000000058e-01	4.276322722434997559e-01	4.159999999999999809e-01	2.785146236419677734e-01
8.290000000000000000e+02	6.019999999999999796e-01	7.573603987693786621e-01	4.719999999999999751e-01	7.605078220367431641e-01
8.300000000000000000e+02	1.839999999999999969e-01	1.903395354747772217e-01	4.719999999999999751e-01	5.079829692840576172e-01
8.310000000000000000e+02	4.060000000000000275e-01	5.318874716758728027e-01	1.059999999999999970e-01	2.844427525997161865e-01
8.320000000000000000e+02	6.999999999999999556e-01	6.079858541488647461e-01	4.020000000000000240e-01	4.136512875556945801e-01
8.330000000000000000e+02	1.239999999999999991e-01	3.149755597114562988e-01	2.400000000000000050e-02	3.938539326190948486e-02
8.340000000000000000e+02	2.560000000000000053e-01	2.365852445363998413e-01	6.099999999999999867e-01	3.719826638698577881e-01
8.350000000000000000e+02	5.839999999999999636e-01	6.181592941284179688e-01	4.139999999999999791e-01	3.059054315090179443e-01
8.360000000000000000e+02	7.880000000000000338e-01	4.990794956684112549e-01	8.159999999999999476e-01	3.786357343196868896e-01
8.370000000000000000e+02	6.460000000000000187e-01	4.196964800357818604e-01	4.159999999999999809e-01	3.665421009063720703e-01
8.380000000000000000e+02	6.740000000000000435e-01	4.718480408191680908e-01	1.260000000000000009e-01	2.726176679134368896e-01
8.390000000000000000e+02	9.879999999999999893e-01	9.072480797767639160e-01	7.059999999999999609e-01	4.743307828903198242e-01
8.400000000000000000e+02	9.379999999999999449e-01	8.500941395759582520e-01	2.859999999999999765e-01	3.145973086357116699e-01
8.410000000000000000e+02	3.479999999999999760e-01	5.751132965087890625e-01	1.600000000000000033e-01	4.809024333953857422e-01
8.420000000000000000e+02	9.120000000000000329e-01	7.327706813812255859e-01	8.900000000000000133e-01	9.290034770965576172e-01
8.430000000000000000e+02	1.660000000000000087e-01	5.658379793167114258e-01	2.059999999999999887e-01	2.365944534540176392e-01
8.440000000000000000e+02	7.039999999999999591e-01	5.172251462936401367e-01	4.979999999999999982e-01	7.152206301689147949e-01
8.450000000000000000e+02	1.900000000000000022e-01	3.138051331043243408e-01	1.819999999999999951e-01	3.019785284996032715e-01
8.460000000000000000e+02	1.280000000000000027e-01	1.439032703638076782e-01	6.979999999999999538e-01	7.916314601898193359e-01
8.470000000000000000e+02	2.640000000000000124e-01	6.214345097541809082e-01	7.820000000000000284e-01	4.565262496471405029e-01
8.480000000000000000e+02	1.499999999999999944e-01	3.144677281379699707e-01	7.980000000000000426e-01	8.497928977012634277e-01
8.490000000000000000e+02	1.219999999999999973e-01	2.716259658336639404e-01	5.440000000000000391e-01	2.632749974727630615e-01
8.500000000000000000e+02	2.560000000000000053e-01	3.311692178249359131e-02	2.079999999999999905e-01	6.548911333084106445e-01
8.510000000000000000e+02	7.039999999999999591e-01	5.982720255851745605e-01	5.699999999999999512e-01	5.985373258590698242e-01
8.520000000000000000e+02	9.839999999999999858e-01	6.321837306022644043e-01	5.679999999999999494e-01	5.942710041999816895e-01
8.530000000000000000e+02	8.159999999999999476e-01	6.115751266479492188e-01	2.720000000000000195e-01	3.912890851497650146e-01
8.540000000000000000e+02	7.840000000000000302e-01	5.045050978660583496e-01	6.979999999999999538e-01	5.268275737762451172e-01
8.550000000000000000e+02	7.740000000000000213e-01	5.543015599250793457e-01	8.820000000000000062e-01	4.209967255592346191e-01
8.560000000000000000e+02	5.719999999999999529e-01	6.219732165336608887e-01	6.000000000000000125e-03	1.013656184077262878e-01
8.570000000000000000e+02	3.160000000000000031e-01	5.070695281028747559e-01	6.300000000000000044e-01	8.388764262199401855e-01
8.580000000000000000e+02	6.560000000000000275e-01	4.298556149005889893e-01	6.560000000000000275e-01	4.372103512287139893e-01
8.590000000000000000e+02	5.399999999999999939e-02	2.327911853790283203e-01	3.599999999999999867e-01	2.819449305534362793e-01
8.600000000000000000e+02	8.799999999999999489e-02	4.238353297114372253e-02	9.340000000000000524e-01	6.680749058723449707e-01
8.610000000000000000e+02	9.180000000000000382e-01	5.438627600669860840e-01	8.399999999999999689e-01	7.151134610176086426e-01
8.620000000000000000e+02	1.980000000000000093e-01	2.939662635326385498e-01	1.439999999999999891e-01	4.631807506084442139e-01
8.630000000000000000e+02	8.599999999999999312e-02	1.866522133350372314e-01	2.600000000000000089e-01	6.675078272819519043e-01
8.640000000000000000e+02	5.380000000000000338e-01	6.464276909828186035e-01	9.340000000000000524e-01	8.470406532287597656e-01
8.650000000000000000e+02	3.579999999999999849e-01	4.629260897636413574e-01	9.659999999999999698e-01	9.032195210456848145e-01
8.660000000000000000e+02	9.300000000000000488e-01	7.943288683891296387e-01	1.200000000000000025e-02	6.863825768232345581e-02
8.670000000000000000e+02	3.539999999999999813e-01	5.464287996292114258e-01	7.279999999999999805e-01	9.669525027275085449e-01
8.680000000000000000e+02	4.099999999999999756e-01	5.585038661956787109e-01	3.260000000000000120e-01	3.626677095890045166e-01
8.690000000000000000e+02	3.499999999999999778e-01	5.342572927474975586e-01	1.320000000000000062e-01	3.010352849960327148e-01
8.700000000000000000e+02	7.199999999999999734e-01	8.676858544349670410e-01	4.599999999999999922e-02	2.808280289173126221e-01
8.710000000000000000e+02	8.379999999999999671e-01	8.666372895240783691e-01	2.979999999999999871e-01	8.465527296066284180e-01
8.720000000000000000e+02	2.800000000000000266e-01	4.627473354339599609e-01	4.680000000000000271e-01	6.756820082664489746e-01
8.730000000000000000e+02	7.139999999999999680e-01	5.477580428123474121e-01	3.820000000000000062e-01	5.553309917449951172e-01
8.740000000000000000e+02	7.219999999999999751e-01	9.257540106773376465e-01	1.839999999999999969e-01	2.757253646850585938e-01
8.750000000000000000e+02	9.639999999999999680e-01	8.028643727302551270e-01	8.179999999999999494e-01	3.479846417903900146e-01
8.760000000000000000e+02	4.440000000000000058e-01	3.139089941978454590e-01	1.620000000000000051e-01	2.637375891208648682e-01
8.770000000000000000e+02	6.899999999999999467e-01	7.279803156852722168e-01	6.400000000000000133e-02	4.000213742256164551e-01
8.780000000000000000e+02	4.440000000000000058e-01	3.770124912261962891e-01	1.179999999999999938e-01	5.205878019332885742e-01
8.790000000000000000e+02	6.660000000000000364e-01	8.728314638137817383e-01	7.720000000000000195e-01	7.941782474517822266e-01
8.800000000000000000e+02	6.979999999999999538e-01	6.506738662719726562e-01	1.459999999999999909e-01	4.370472431182861328e-01
8.810000000000000000e+02	4.060000000000000275e-01	6.590887904167175293e-01	3.160000000000000031e-01	7.226555943489074707e-01
8.820000000000000000e+02	5.600000000000000533e-01	5.541246533393859863e-01	4.919999999999999929e-01	3.874494731426239014e-01
8.830000000000000000e+02	9.479999999999999538e-01	8.825930953025817871e-01	2.359999999999999876e-01	2.163217067718505859e-01
8.840000000000000000e+02	9.120000000000000329e-01	6.241489648818969727e-01	7.780000000000000249e-01	8.546953797340393066e-01
8.850000000000000000e+02	1.140000000000000041e-01	5.214781686663627625e-02	8.840000000000000080e-01	9.014132022857666016e-01
8.860000000000000000e+02	1.940000000000000058e-01	1.775439977645874023e-01	6.019999999999999796e-01	5.709640383720397949e-01
8.870000000000000000e+02	1.739999999999999880e-01	6.775805950164794922e-01	9.080000000000000293e-01	6.479780077934265137e-01
8.880000000000000000e+02	9.100000000000000311e-01	8.383923172950744629e-01	8.599999999999999312e-02	2.529397606849670410e-01
8.890000000000000000e+02	5.600000000000000117e-02	4.395820796489715576e-01	3.380000000000000226e-01	3.911683261394500732e-01
8.900000000000000000e+02	5.360000000000000320e-01	5.001817345619201660e-01	3.599999999999999867e-01	3.968865275382995605e-01
8.910000000000000000e+02	1.100000000000000006e-01	1.296238303184509277e-01	2.540000000000000036e-01	4.631207585334777832e-01
8.920000000000000000e+02	1.400000000000000029e-02	8.487096428871154785e-02	5.520000000000000462e-01	6.602168679237365723e-01
8.930000000000000000e+02	3.739999999999999991e-01	3.861533403396606445e-01	4.480000000000000093e-01	5.080125331878662109e-01
8.940000000000000000e+02	3.240000000000000102e-01	3.057633638381958008e-01	9.479999999999999538e-01	8.614621162414550781e-01
8.950000000000000000e+02	9.919999999999999929e-01	9.545627832412719727e-01	5.620000000000000551e-01	3.591620624065399170e-01
8.960000000000000000e+02	9.839999999999999858e-01	8.495069742202758789e-01	5.859999999999999654e-01	3.807345628738403320e-01
8.970000000000000000e+02	2.260000000000000064e-01	4.682883918285369873e-01	5.679999999999999494e-01	2.433404475450515747e-01
8.980000000000000000e+02	7.760000000000000231e-01	6.460013389587402344e-01	3.420000000000000262e-01	4.050924777984619141e-01
8.990000000000000000e+02	8.999999999999999667e-02	5.674537643790245056e-02	9.800000000000000377e-02	2.436227053403854370e-01
9.000000000000000000e+02	7.119999999999999662e-01	3.264510631561279297e-01	9.519999999999999574e-01	7.003076672554016113e-01
9.010000000000000000e+02	8.559999999999999831e-01	7.066010832786560059e-01	1.759999999999999898e-01	2.224825322628021240e-01
9.020000000000000000e+02	6.260000000000000009e-01	5.594077110290527344e-01	4.899999999999999911e-01	3.978136181831359863e-01
9.030000000000000000e+02	3.200000000000000067e-01	2.588069736957550049e-01	7.139999999999999680e-01	4.798063635826110840e-01
9.040000000000000000e+02	3.920000000000000151e-01	6.530013680458068848e-01	2.400000000000000050e-02	4.188947379589080811e-02
9.050000000000000000e+02	9.439999999999999503e-01	4.907544851303100586e-01	3.840000000000000080e-01	4.899220466613769531e-01
9.060000000000000000e+02	9.979999999999999982e-01	7.556474208831787109e-01	8.139999999999999458e-01	5.451681613922119141e-01
9.070000000000000000e+02	1.400000000000000029e-02	6.908934563398361206e-02	8.519999999999999796e-01	6.593728065490722656e-01
9.080000000000000000e+02	5.739999999999999547e-01	6.818603873252868652e-01	2.419999999999999929e-01	4.539604485034942627e-01
9.090000000000000000e+02	5.080000000000000071e-01	6.456629633903503418e-01	5.440000000000000391e-01	3.705688118934631348e-01
9.100000000000000000e+02	9.799999999999999822e-01	8.054237961769104004e-01	7.880000000000000338e-01	8.714818358421325684e-01
9.110000000000000000e+02	4.460000000000000075e-01	2.006632387638092041e-01	4.339999999999999969e-01	4.910385608673095703e-01
9.120000000000000000e+02	3.880000000000000115e-01	4.461636245250701904e-01	9.899999999999999911e-01	9.378115534782409668e-01
9.130000000000000000e+02	5.699999999999999512e-01	3.860454857349395752e-01	9.060000000000000275e-01	8.299576044082641602e-01
9.140000000000000000e+02	5.320000000000000284e-01	6.003653407096862793e-01	8.200000000000000344e-02	1.563962996006011963e-01
9.150000000000000000e+02	8.699999999999999956e-01	6.313568949699401855e-01	7.500000000000000000e-01	3.498985469341278076e-01
9.160000000000000000e+02	2.220000000000000029e-01	2.227802872657775879e-01	6.420000000000000151e-01	6.047423481941223145e-01
9.170000000000000000e+02	4.420000000000000040e-01	2.880803942680358887e-01	2.400000000000000050e-02	4.703437164425849915e-02
9.180000000000000000e+02	6.340000000000000080e-01	2.926728129386901855e-01	6.079999999999999849e-01	7.220790386199951172e-01
9.190000000000000000e+02	5.799999999999999600e-01	6.617853045463562012e-01	8.860000000000000098e-01	6.952621936798095703e-01
9.200000000000000000e+02	3.960000000000000187e-01	4.558717906475067139e-01	5.560000000000000497e-01	5.453283190727233887e-01
9.210000000000000000e+02	2.740000000000000213e-01	4.053727984428405762e-01	3.780000000000000027e-01	7.466403245925903320e-01
9.220000000000000000e+02	8.419999999999999707e-01	8.222030401229858398e-01	6.340000000000000080e-01	4.054005146026611328e-01
9.230000000000000000e+02	8.820000000000000062e-01	8.156942129135131836e-01	1.439999999999999891e-01	1.672497689723968506e-01
9.240000000000000000e+02	1.219999999999999973e-01	2.798221707344055176e-01	1.739999999999999880e-01	2.612184286117553711e-01
9.250000000000000000e+02	6.840000000000000524e-01	7.240748405456542969e-01	9.739999999999999769e-01	7.564327716827392578e-01
9.260000000000000000e+02	8.399999999999999689e-01	7.025027871131896973e-01	8.800000000000000044e-01	3.604944348335266113e-01
9.270000000000000000e+02	4.460000000000000075e-01	2.305894941091537476e-01	7.799999999999999989e-02	4.115313291549682617e-02
9.280000000000000000e+02	5.380000000000000338e-01	8.418668508529663086e-01	5.320000000000000284e-01	2.485774755477905273e-01
9.290000000000000000e+02	4.620000000000000218e-01	3.209327757358551025e-01	3.960000000000000187e-01	3.509745597839355469e-01
9.300000000000000000e+02	5.220000000000000195e-01	5.629539489746093750e-01	4.159999999999999809e-01	4.269035160541534424e-01
9.310000000000000000e+02	3.320000000000000173e-01	6.167405843734741211e-01	7.740000000000000213e-01	4.494217634201049805e-01
9.320000000000000000e+02	9.080000000000000293e-01	9.118562340736389160e-01	5.380000000000000338e-01	3.293125629425048828e-01
9.330000000000000000e+02	5.839999999999999636e-01	5.853989720344543457e-01	1.620000000000000051e-01	2.715512216091156006e-01
9.340000000000000000e+02	1.519999999999999962e-01	4.848147034645080566e-01	8.279999999999999583e-01	3.958553969860076904e-01
9.350000000000000000e+02	2.459999999999999964e-01	6.690837740898132324e-01	2.400000000000000050e-02	3.841347396373748779e-01
9.360000000000000000e+02	9.320000000000000506e-01	7.887421250343322754e-01	9.879999999999999893e-01	9.338654279708862305e-01
9.370000000000000000e+02	4.899999999999999911e-01	6.189602613449096680e-01	9.360000000000000542e-01	9.079346656799316406e-01
9.380000000000000000e+02	8.020000000000000462e-01	8.765427470207214355e-01	4.919999999999999929e-01	1.888949424028396606e-01
9.390000000000000000e+02	8.679999999999999938e-01	7.340104579925537109e-01	3.619999999999999885e-01	4.518459141254425049e-01
9.400000000000000000e+02	7.019999999999999574e-01	8.273338675498962402e-01	3.280000000000000138e-01	2.769050598144531250e-01
9.410000000000000000e+02	9.659999999999999698e-01	7.133147716522216797e-01	4.959999999999999964e-01	5.328955054283142090e-01
9.420000000000000000e+02	4.099999999999999756e-01	7.553443908691406250e-01	5.540000000000000480e-01	3.489449918270111084e-01
9.430000000000000000e+02	5.000000000000000000e-01	4.450609385967254639e-01	1.280000000000000027e-01	1.220534145832061768e-01
9.440000000000000000e+02	4.359999999999999987e-01	5.725130438804626465e-01	8.679999999999999938e-01	8.867527246475219727e-01
9.450000000000000000e+02	8.799999999999999489e-02	2.613919973373413086e-01	9.459999999999999520e-01	9.044368863105773926e-01
9.460000000000000000e+02	4.719999999999999751e-01	8.326889276504516602e-01	9.220000000000000417e-01	6.544507145881652832e-01
9.470000000000000000e+02	2.000000000000000042e-02	2.257521450519561768e-02	4.239999999999999880e-01	7.545103430747985840e-01
9.480000000000000000e+02	6.400000000000000133e-01	4.786515533924102783e-01	1.960000000000000075e-01	3.376387655735015869e-01
9.490000000000000000e+02	3.260000000000000120e-01	5.035117864608764648e-01	7.680000000000000160e-01	3.598233461380004883e-01
9.500000000000000000e+02	4.000000000000000083e-02	1.712137013673782349e-01	2.240000000000000047e-01	5.005046129226684570e-01
9.510000000000000000e+02	5.699999999999999512e-01	6.149426698684692383e-01	5.979999999999999760e-01	3.759569823741912842e-01
9.520000000000000000e+02	4.779999999999999805e-01	5.146189928054809570e-01	6.360000000000000098e-01	9.687245488166809082e-01
9.530000000000000000e+02	3.960000000000000187e-01	4.460709095001220703e-01	9.919999999999999929e-01	9.655033946037292480e-01
9.540000000000000000e+02	8.000000000000000444e-01	5.056003332138061523e-01	8.060000000000000497e-01	1.385401338338851929e-01
9.550000000000000000e+02	4.899999999999999911e-01	5.794981122016906738e-01	6.919999999999999485e-01	5.453038215637207031e-01
9.560000000000000000e+02	8.679999999999999938e-01	8.162456750869750977e-01	7.580000000000000071e-01	3.466553092002868652e-01
9.570000000000000000e+02	2.240000000000000047e-01	4.661288559436798096e-01	8.539999999999999813e-01	9.084933400154113770e-01
9.580000000000000000e+02	4.839999999999999858e-01	5.374370217323303223e-01	9.599999999999999645e-01	6.461686491966247559e-01
9.590000000000000000e+02	8.020000000000000462e-01	5.692926645278930664e-01	7.900000000000000355e-01	6.028461456298828125e-01
9.600000000000000000e+02	6.520000000000000240e-01	5.086188316345214844e-01	9.400000000000000022e-02	1.520236730575561523e-01
9.610000000000000000e+02	7.520000000000000018e-01	2.268708497285842896e-01	8.000000000000000167e-02	3.557622730731964111e-01
9.620000000000000000e+02	1.039999999999999952e-01	3.927391469478607178e-01	1.000000000000000000e+00	9.784054756164550781e-01
9.630000000000000000e+02	7.940000000000000391e-01	5.275702476501464844e-01	2.760000000000000231e-01	5.873747467994689941e-01
9.640000000000000000e+02	7.179999999999999716e-01	7.618933916091918945e-01	7.500000000000000000e-01	6.624246835708618164e-01
9.650000000000000000e+02	8.000000000000000167e-02	1.291075199842453003e-01	8.080000000000000515e-01	9.286060333251953125e-01
9.660000000000000000e+02	6.079999999999999849e-01	4.936944842338562012e-01	2.459999999999999964e-01	4.713540971279144287e-01
9.670000000000000000e+02	5.879999999999999671e-01	1.916923671960830688e-01	9.340000000000000524e-01	4.107302427291870117e-01
9.680000000000000000e+02	4.399999999999999745e-02	1.175548955798149109e-01	6.199999999999999956e-01	3.655487298965454102e-01
9.690000000000000000e+02	5.799999999999999600e-01	2.374577224254608154e-01	6.600000000000000311e-01	4.542206227779388428e-01
9.700000000000000000e+02	6.800000000000000488e-01	3.981330692768096924e-01	3.360000000000000209e-01	5.436069369316101074e-01
9.710000000000000000e+02	6.280000000000000027e-01	5.589744448661804199e-01	6.099999999999999867e-01	4.655520915985107422e-01
9.720000000000000000e+02	7.319999999999999840e-01	3.611071705818176270e-01	2.599999999999999881e-02	1.016716882586479187e-01
9.730000000000000000e+02	9.599999999999999645e-01	8.787350058555603027e-01	2.839999999999999747e-01	3.091979026794433594e-01
9.740000000000000000e+02	6.879999999999999449e-01	5.534540414810180664e-01	2.640000000000000124e-01	3.343546390533447266e-01
9.750000000000000000e+02	9.839999999999999858e-01	7.521759867668151855e-01	7.000000000000000666e-02	2.382893860340118408e-01
9.760000000000000000e+02	5.120000000000000107e-01	4.717864394187927246e-01	9.439999999999999503e-01	8.845650553703308105e-01
9.770000000000000000e+02	5.140000000000000124e-01	7.635799050331115723e-01	7.520000000000000018e-01	4.305741786956787109e-01
9.780000000000000000e+02	1.459999999999999909e-01	1.966088712215423584e-01	2.039999999999999869e-01	3.052344322204589844e-01
9.790000000000000000e+02	3.599999999999999728e-02	3.733160495758056641e-01	9.859999999999999876e-01	8.410232663154602051e-01
9.800000000000000000e+02	8.020000000000000462e-01	7.151277065277099609e-01	9.400000000000000022e-02	8.526639640331268311e-02
9.810000000000000000e+02	1.539999999999999980e-01	7.626585960388183594e-01	4.819999999999999840e-01	8.922631740570068359e-01
9.820000000000000000e+02	6.860000000000000542e-01	5.778468251228332520e-01	7.860000000000000320e-01	6.859240531921386719e-01
9.830000000000000000e+02	4.759999999999999787e-01	5.891857147216796875e-01	2.640000000000000124e-01	5.559006929397583008e-01
9.840000000000000000e+02	8.980000000000000204e-01	6.990216970443725586e-01	6.099999999999999867e-01	5.100478529930114746e-01
9.850000000000000000e+02	7.880000000000000338e-01	8.170608282089233398e-01	5.679999999999999494e-01	4.820899367332458496e-01
9.860000000000000000e+02	3.559999999999999831e-01	4.671674966812133789e-01	6.239999999999999991e-01	3.948179185390472412e-01
9.870000000000000000e+02	4.460000000000000075e-01	3.841446340084075928e-01	9.000000000000000222e-01	9.663691520690917969e-01
9.880000000000000000e+02	6.740000000000000435e-01	8.449950218200683594e-01	9.879999999999999893e-01	9.194068312644958496e-01
9.890000000000000000e+02	2.280000000000000082e-01	6.174756288528442383e-01	4.060000000000000275e-01	4.488996863365173340e-01
9.900000000000000000e+02	5.100000000000000089e-01	9.468462467193603516e-01	3.059999999999999942e-01	1.476029902696609497e-01
9.910000000000000000e+02	4.339999999999999969e-01	7.096989750862121582e-01	3.420000000000000262e-01	2.097537964582443237e-01
9.920000000000000000e+02	5.739999999999999547e-01	6.231470704078674316e-01	8.780000000000000027e-01	7.040490508079528809e-01
9.930000000000000000e+02	6.560000000000000275e-01	8.642860054969787598e-01	5.999999999999999778e-01	3.829215764999389648e-01
9.940000000000000000e+02	8.259999999999999565e-01	4.988385736942291260e-01	6.660000000000000364e-01	9.081874489784240723e-01
9.950000000000000000e+02	4.939999999999999947e-01	6.783649325370788574e-01	6.600000000000000311e-01	6.729930639266967773e-01
9.960000000000000000e+02	2.379999999999999893e-01	1.767604053020477295e-01	4.939999999999999947e-01	6.950831413269042969e-01
9.970000000000000000e+02	9.819999999999999840e-01	7.705002427101135254e-01	7.259999999999999787e-01	9.282405972480773926e-01
9.980000000000000000e+02	6.700000000000000400e-01	3.625530004501342773e-01	4.919999999999999929e-01	4.072443544864654541e-01
9.990000000000000000e+02	8.000000000000000444e-01	6.613532304763793945e-01	9.739999999999999769e-01	9.499964118003845215e-01
