# Supplementary material for: Machine-guided path sampling to discover mechanisms of molecular self-organization
Source: Nat Comput Sci. 2023 Apr 24;3(4):334–45. doi: 10.1038/s43588-023-00428-z (PMC10766509; doi:10.1038/s43588-023-00428-z)
Supplement: Supplementary file 4 — Statistical source data for Fig. 2a,c,e. [file 43588_2023_428_MOESM4_ESM.zip › Fig2_panel_a.csv]

# (last row is reference loss) coordinate index	mean loss through reshuffling	SD of mean
0.000000000000000000e+00	6.682688281901042471e-01	2.974023283100220684e-04
1.000000000000000000e+00	6.571810493733722947e-01	2.149155030417264497e-04
2.000000000000000000e+00	5.659410045003254730e-01	1.815536230618677258e-05
3.000000000000000000e+00	5.657665190185546811e-01	1.239396264007299417e-05
4.000000000000000000e+00	6.347931055826822044e-01	2.480572116613108608e-04
5.000000000000000000e+00	6.197887101562500334e-01	2.644383870081258819e-04
6.000000000000000000e+00	5.843174241129557300e-01	1.579361329795028030e-04
7.000000000000000000e+00	6.906736223714191603e-01	3.081672581541195334e-04
8.000000000000000000e+00	5.724514531982421994e-01	5.306774999151298423e-05
9.000000000000000000e+00	6.443733581705728408e-01	3.247095987176864965e-04
1.000000000000000000e+01	5.657953872477213819e-01	6.771329988948875757e-06
1.100000000000000000e+01	6.050892327799478609e-01	1.427514906847193808e-04
1.200000000000000000e+01	5.656334081624349031e-01	1.155197719370209910e-08
1.300000000000000000e+01	5.926576112223306270e-01	1.886254031636777802e-04
1.400000000000000000e+01	6.063626006022135861e-01	1.955368080669889522e-04
1.500000000000000000e+01	6.652678773111979638e-01	3.319606161145661712e-04
1.600000000000000000e+01	5.813092641194661514e-01	9.540941084135177769e-05
1.700000000000000000e+01	6.073037978841145934e-01	1.982302951876855246e-04
1.800000000000000000e+01	6.239045745361327944e-01	2.645218294712614626e-04
1.900000000000000000e+01	6.299100038818359337e-01	2.571027090626824764e-04
2.000000000000000000e+01	5.669500943033853879e-01	3.932867247505816941e-05
2.100000000000000000e+01	6.141372805419922365e-01	2.056423935664342649e-04
2.200000000000000000e+01	5.658046393961588816e-01	9.268018082220001754e-06
2.300000000000000000e+01	5.709864483479818453e-01	5.384813398836071360e-05
2.400000000000000000e+01	5.681652778401692361e-01	5.331799168250755337e-05
2.500000000000000000e+01	5.658570404459635217e-01	1.177117566170194358e-05
2.600000000000000000e+01	5.691991470052083502e-01	4.827435423089191215e-05
2.700000000000000000e+01	5.666203195638019885e-01	2.933570633868610441e-05
2.800000000000000000e+01	5.678338841471353149e-01	4.776055720417771931e-05
2.900000000000000000e+01	5.752944733642578745e-01	9.854274361789288142e-05
3.000000000000000000e+01	5.692158262207032138e-01	4.148635793903885738e-05
3.100000000000000000e+01	5.658645972330729190e-01	1.111186369864713709e-05
3.200000000000000000e+01	5.658020439208983898e-01	8.813691560588676760e-06
3.300000000000000000e+01	5.657211801513671867e-01	6.697554245220387791e-06
3.400000000000000000e+01	5.658097446451822998e-01	8.349603609848033642e-06
3.500000000000000000e+01	5.658743863362630799e-01	1.028624556849227946e-05
3.600000000000000000e+01	5.656448877115886065e-01	5.959906154810843869e-06
3.700000000000000000e+01	5.658889685872395825e-01	1.354721784322620280e-05
3.800000000000000000e+01	5.658693281331380609e-01	1.626372491325277399e-05
3.900000000000000000e+01	5.661903668782551913e-01	2.096715390334905375e-05
4.000000000000000000e+01	5.659466484293619315e-01	1.204652387394520351e-05
4.100000000000000000e+01	5.656774678466797157e-01	4.316779646680387658e-06
4.200000000000000000e+01	5.656359554850259874e-01	1.526718375851124523e-06
4.300000000000000000e+01	5.656922164388020757e-01	4.811018434749217510e-06
4.400000000000000000e+01	5.656553757486979528e-01	1.376369419722406865e-06
4.500000000000000000e+01	5.967102347330729417e-01	1.956313073815315077e-04
4.600000000000000000e+01	5.717316814453125007e-01	7.224733759441685972e-05
4.700000000000000000e+01	5.657099113850911909e-01	8.238503758963174989e-06
4.800000000000000000e+01	5.656456499755859735e-01	8.942148078784467309e-07
4.900000000000000000e+01	5.656445604492187362e-01	1.048889251710478425e-06
5.000000000000000000e+01	5.656464173014323915e-01	1.180397214191621524e-06
5.100000000000000000e+01	5.656467761230468128e-01	1.065848959851439915e-06
5.200000000000000000e+01	5.656466633789061227e-01	1.211841360330374918e-06
5.300000000000000000e+01	5.656468297200522022e-01	1.183206365548141345e-06
5.400000000000000000e+01	5.656352159423828629e-01	2.096684747706045497e-07
5.500000000000000000e+01	5.656449710530598862e-01	1.506505474934137000e-06
5.600000000000000000e+01	5.656333419270833662e-01	2.267924925759202993e-09
5.700000000000000000e+01	5.656450013916015651e-01	2.253117449345683204e-06
5.800000000000000000e+01	5.677209940022786006e-01	3.773073183964195383e-05
5.900000000000000000e+01	5.797668131266275893e-01	1.369867759423437908e-04
6.000000000000000000e+01	5.670302779541015470e-01	2.946854140023095480e-05
6.100000000000000000e+01	5.909196581298827855e-01	9.525029253192659074e-05
6.200000000000000000e+01	5.668890161132812411e-01	2.418274412738439903e-05
6.300000000000000000e+01	5.757799614420573420e-01	7.837577364386944748e-05
6.400000000000000000e+01	5.659786855305989350e-01	1.235860083297444384e-05
6.500000000000000000e+01	5.688789979573567468e-01	3.478904821639137128e-05
6.600000000000000000e+01	5.656337896728516057e-01	9.105228891179525947e-08
6.700000000000000000e+01	5.658986642903645059e-01	1.608549495440465696e-05
6.800000000000000000e+01	5.659235758219400836e-01	1.578664728969914321e-05
6.900000000000000000e+01	5.657421985514323737e-01	8.662530675869053328e-06
7.000000000000000000e+01	5.665418500732422036e-01	2.254940059636138119e-05
7.100000000000000000e+01	5.660555379394530684e-01	2.017245731732455216e-05
7.200000000000000000e+01	5.696433485432943478e-01	5.891125709029529980e-05
7.300000000000000000e+01	5.666675184570312274e-01	2.700926034279951549e-05
7.400000000000000000e+01	5.663801395996093113e-01	1.756768062094308559e-05
7.500000000000000000e+01	5.667295974527994940e-01	2.759747169050574649e-05
7.600000000000000000e+01	5.657443534505207650e-01	1.036755506812707582e-05
7.700000000000000000e+01	5.657281782063802167e-01	7.734638758937139268e-06
7.800000000000000000e+01	5.656782525227863623e-01	6.105412095768091553e-06
7.900000000000000000e+01	5.657711071533203517e-01	7.210084235389790477e-06
8.000000000000000000e+01	5.660009465576171239e-01	1.789603499203673342e-05
8.100000000000000000e+01	5.659490769449869729e-01	1.471165282207821530e-05
8.200000000000000000e+01	5.659156024576822430e-01	1.311895449184860872e-05
8.300000000000000000e+01	5.657253452636719082e-01	9.378748433555338858e-06
8.400000000000000000e+01	5.660541807454427810e-01	1.944770053282548271e-05
8.500000000000000000e+01	5.658508681640626037e-01	1.294321106421907525e-05
8.600000000000000000e+01	5.656901006998698023e-01	3.792511960388825690e-06
8.700000000000000000e+01	5.656878188557943332e-01	4.861949332209439698e-06
8.800000000000000000e+01	5.667288181152343451e-01	2.771307093947101340e-05
8.900000000000000000e+01	5.770064932454426199e-01	1.015495628290658778e-04
9.000000000000000000e+01	5.672901645670571646e-01	2.956300936440931447e-05
9.100000000000000000e+01	5.663363457519531297e-01	2.245912970707309144e-05
9.200000000000000000e+01	5.667415854817708931e-01	2.744541181782887408e-05
9.300000000000000000e+01	5.658983419189452801e-01	1.285383051281073357e-05
9.400000000000000000e+01	5.668655998372394977e-01	2.242825905298790232e-05
9.500000000000000000e+01	5.656620914469400185e-01	5.861868556159041887e-06
9.600000000000000000e+01	5.659537212565104447e-01	1.209857622679030591e-05
9.700000000000000000e+01	5.662450367350261304e-01	2.093804679515622901e-05
9.800000000000000000e+01	5.666542156168620226e-01	2.367291899932944495e-05
9.900000000000000000e+01	5.656874397298177204e-01	5.936621546391298795e-06
1.000000000000000000e+02	5.656454812662761178e-01	1.345373998521581693e-06
1.010000000000000000e+02	5.656747739013671117e-01	6.306980359433539770e-06
1.020000000000000000e+02	5.672270842041016170e-01	4.195389913202111882e-05
1.030000000000000000e+02	5.694217339029947755e-01	6.046512277177466452e-05
1.040000000000000000e+02	5.698842755452474540e-01	5.708049700239717968e-05
1.050000000000000000e+02	5.700633871012370513e-01	4.926649513207376105e-05
1.060000000000000000e+02	5.784572683919271263e-01	1.123496812421569965e-04
1.070000000000000000e+02	5.725576330566406469e-01	8.012556023263623826e-05
1.080000000000000000e+02	5.678120169189453392e-01	3.567751026599071985e-05
1.090000000000000000e+02	5.689057052246093704e-01	5.321902897096073497e-05
1.100000000000000000e+02	5.662820466715494661e-01	3.069310686109394051e-05
1.110000000000000000e+02	5.659916042724609797e-01	1.597003399896955824e-05
1.120000000000000000e+02	5.658764211995442883e-01	9.414542116253324811e-06
1.130000000000000000e+02	5.664353708740234028e-01	2.460258127805591750e-05
1.140000000000000000e+02	5.658434308512368949e-01	9.124178735456198682e-06
1.150000000000000000e+02	5.666392156494139964e-01	2.485097005051563316e-05
1.160000000000000000e+02	5.664214133626302994e-01	2.108286727573614719e-05
1.170000000000000000e+02	5.666481936442057110e-01	2.868410574161634852e-05
1.180000000000000000e+02	5.671903396240234319e-01	3.022641179797742636e-05
1.190000000000000000e+02	5.668746083414712977e-01	4.212397140546551632e-05
1.200000000000000000e+02	5.656987909261067538e-01	6.473385298983643654e-06
1.210000000000000000e+02	5.657904496337891054e-01	9.361596296650688575e-06
1.220000000000000000e+02	5.657094761311849407e-01	8.579744469646501757e-06
1.230000000000000000e+02	5.657126684326172494e-01	9.722102208291056634e-06
1.240000000000000000e+02	5.657835779541016130e-01	1.285619956771604317e-05
1.250000000000000000e+02	5.660737618164062290e-01	1.625886921245782470e-05
1.260000000000000000e+02	5.657695124918619145e-01	9.211592395988314310e-06
1.270000000000000000e+02	5.664081616536458252e-01	1.797849760975512480e-05
1.280000000000000000e+02	5.657735839274088407e-01	1.045140947449573181e-05
1.290000000000000000e+02	5.659782667968749070e-01	1.737992148614464659e-05
1.300000000000000000e+02	5.657714544433594117e-01	9.264676007629866718e-06
1.310000000000000000e+02	5.657645899820963331e-01	8.251560051379476629e-06
1.320000000000000000e+02	5.770933904622396193e-01	1.057459076993499264e-04
1.330000000000000000e+02	5.721176476562500612e-01	8.680417522444632591e-05
1.340000000000000000e+02	5.658056312906900587e-01	9.738690969983660411e-06
1.350000000000000000e+02	5.657755505452474187e-01	1.181548173123329967e-05
1.360000000000000000e+02	5.663452441894530898e-01	1.924068955369640166e-05
1.370000000000000000e+02	5.703071075683593394e-01	4.463948408355559354e-05
1.380000000000000000e+02	5.668587371988933477e-01	2.456647283864598556e-05
1.390000000000000000e+02	5.720811054117838079e-01	5.295266110029925706e-05
1.400000000000000000e+02	5.657066780761719205e-01	9.140752417956094669e-06
1.410000000000000000e+02	5.676948930257161852e-01	3.936696607021616294e-05
1.420000000000000000e+02	5.656324844156901399e-01	5.398422549107891891e-06
1.430000000000000000e+02	5.666456770182292102e-01	3.593554949874175678e-05
1.440000000000000000e+02	5.656064915934245763e-01	4.683864809133201744e-06
1.450000000000000000e+02	5.659940769368489999e-01	1.626960262244341797e-05
1.460000000000000000e+02	5.759236302897136062e-01	8.682362063647383263e-05
1.470000000000000000e+02	5.967284318684895617e-01	1.268994158347822227e-04
1.480000000000000000e+02	5.675709778401692995e-01	4.707680001013157415e-05
1.490000000000000000e+02	5.872469945393880009e-01	1.002817436256101560e-04
1.500000000000000000e+02	5.773081990885416959e-01	1.124931304098849395e-04
1.510000000000000000e+02	5.671081687500000301e-01	2.079988436756473661e-05
1.520000000000000000e+02	5.803349604573567744e-01	1.307192097159763622e-04
1.530000000000000000e+02	5.661734808024089238e-01	1.906012450988494669e-05
1.540000000000000000e+02	5.704801714355468567e-01	6.130589206115849956e-05
1.550000000000000000e+02	5.658334554606119227e-01	9.721378629299931069e-06
1.560000000000000000e+02	5.658009296956379997e-01	1.153026930209652892e-05
1.570000000000000000e+02	5.661024436523437453e-01	1.824436574482936427e-05
1.580000000000000000e+02	5.662761378743489393e-01	2.116964659303740971e-05
1.590000000000000000e+02	5.665283606852213882e-01	1.939243802046679762e-05
1.600000000000000000e+02	5.659317930338541025e-01	1.681085060763270686e-05
1.610000000000000000e+02	5.661195770507813085e-01	1.574441336987208488e-05
1.620000000000000000e+02	5.716352212972004576e-01	6.426305926353875601e-05
1.630000000000000000e+02	5.667421278564452880e-01	3.123316816995822155e-05
1.640000000000000000e+02	5.658406519612629859e-01	1.364988660165682614e-05
1.650000000000000000e+02	5.656865799153646401e-01	6.013073380880202409e-06
1.660000000000000000e+02	5.657319858398437429e-01	1.078098857811881380e-05
1.670000000000000000e+02	5.656926199218750284e-01	4.534950968014915196e-06
1.680000000000000000e+02	5.657657544596353949e-01	7.770802510744803052e-06
1.690000000000000000e+02	5.659110471761067407e-01	1.336276517785572052e-05
1.700000000000000000e+02	5.661285105224609371e-01	2.810085463671742583e-05
1.710000000000000000e+02	5.656714164632160591e-01	5.303842001188874098e-06
1.720000000000000000e+02	5.660448689615885653e-01	1.765703097334388194e-05
1.730000000000000000e+02	5.656766914713541317e-01	6.030242150762894724e-06
1.740000000000000000e+02	5.658178168050129742e-01	9.451164370274118878e-06
1.750000000000000000e+02	5.656863881673177552e-01	5.516804856607628502e-06
1.760000000000000000e+02	1.063921247835286410e+00	8.352569809097726110e-04
1.770000000000000000e+02	7.225424847900392411e-01	3.977804576131339399e-04
1.780000000000000000e+02	5.668699747233073571e-01	3.793141592052034849e-05
1.790000000000000000e+02	5.656333422851562709e-01	0.000000000000000000e+00
