# Supplementary material for: Machine-guided path sampling to discover mechanisms of molecular self-organization
Source: Nat Comput Sci. 2023 Apr 24;3(4):334–45. doi: 10.1038/s43588-023-00428-z (PMC10766509; doi:10.1038/s43588-023-00428-z)
Supplement: Supplementary file 4 — Statistical source data for Fig. 2a,c,e. [file 43588_2023_428_MOESM4_ESM.zip › Fig2_panel_c.csv]

# expression index	number of inputs used in optimization	validation loss	complexity (number of elementary mathematical operations)
0.000000000000000000e+00	2.000000000000000000e+00	6.182695797209094568e-01	4.000000000000000000e+00
1.000000000000000000e+00	2.000000000000000000e+00	6.182695796094849205e-01	4.000000000000000000e+00
2.000000000000000000e+00	2.000000000000000000e+00	6.183240404979789551e-01	4.000000000000000000e+00
3.000000000000000000e+00	2.000000000000000000e+00	6.183240393066214979e-01	4.000000000000000000e+00
4.000000000000000000e+00	2.000000000000000000e+00	6.180004023013867531e-01	4.000000000000000000e+00
5.000000000000000000e+00	2.000000000000000000e+00	6.531776053746377597e-01	4.000000000000000000e+00
6.000000000000000000e+00	2.000000000000000000e+00	6.183240393129922907e-01	4.000000000000000000e+00
7.000000000000000000e+00	2.000000000000000000e+00	6.186620215577786075e-01	5.000000000000000000e+00
8.000000000000000000e+00	2.000000000000000000e+00	6.198817404068758252e-01	7.000000000000000000e+00
9.000000000000000000e+00	2.000000000000000000e+00	6.138336619323093712e-01	1.800000000000000000e+01
1.000000000000000000e+01	2.000000000000000000e+00	6.185074375271624181e-01	5.000000000000000000e+00
1.100000000000000000e+01	2.000000000000000000e+00	6.156599678624161687e-01	1.200000000000000000e+01
1.200000000000000000e+01	2.000000000000000000e+00	6.217274399989041189e-01	4.000000000000000000e+00
1.300000000000000000e+01	2.000000000000000000e+00	6.139621931792377252e-01	1.300000000000000000e+01
1.400000000000000000e+01	2.000000000000000000e+00	6.156659085263040954e-01	1.100000000000000000e+01
1.500000000000000000e+01	2.000000000000000000e+00	6.145366555514071294e-01	1.600000000000000000e+01
1.600000000000000000e+01	2.000000000000000000e+00	6.138107305574383998e-01	1.400000000000000000e+01
1.700000000000000000e+01	3.000000000000000000e+00	6.060027323787191555e-01	8.000000000000000000e+00
1.800000000000000000e+01	3.000000000000000000e+00	6.073076137897398530e-01	7.000000000000000000e+00
1.900000000000000000e+01	3.000000000000000000e+00	6.044942308709165824e-01	8.000000000000000000e+00
2.000000000000000000e+01	3.000000000000000000e+00	6.044942309708551953e-01	8.000000000000000000e+00
2.100000000000000000e+01	3.000000000000000000e+00	6.085387117605718377e-01	7.000000000000000000e+00
2.200000000000000000e+01	3.000000000000000000e+00	6.041771444919534773e-01	9.000000000000000000e+00
2.300000000000000000e+01	3.000000000000000000e+00	6.039584548106780026e-01	1.100000000000000000e+01
2.400000000000000000e+01	3.000000000000000000e+00	6.043597810366841960e-01	9.000000000000000000e+00
2.500000000000000000e+01	3.000000000000000000e+00	6.069460518430104257e-01	9.000000000000000000e+00
2.600000000000000000e+01	3.000000000000000000e+00	6.043587989043400777e-01	9.000000000000000000e+00
2.700000000000000000e+01	3.000000000000000000e+00	6.041771444228037913e-01	9.000000000000000000e+00
2.800000000000000000e+01	3.000000000000000000e+00	6.039965401227189723e-01	1.300000000000000000e+01
2.900000000000000000e+01	3.000000000000000000e+00	6.138050811817766794e-01	9.000000000000000000e+00
3.000000000000000000e+01	3.000000000000000000e+00	6.036520797176611053e-01	1.300000000000000000e+01
3.100000000000000000e+01	3.000000000000000000e+00	6.043548695614648913e-01	1.300000000000000000e+01
3.200000000000000000e+01	3.000000000000000000e+00	6.039611559557841458e-01	1.100000000000000000e+01
3.300000000000000000e+01	4.000000000000000000e+00	6.073076138944033531e-01	7.000000000000000000e+00
3.400000000000000000e+01	4.000000000000000000e+00	6.050693409954512880e-01	9.000000000000000000e+00
3.500000000000000000e+01	4.000000000000000000e+00	6.095006893828259775e-01	7.000000000000000000e+00
3.600000000000000000e+01	4.000000000000000000e+00	6.078877027427644908e-01	7.000000000000000000e+00
3.700000000000000000e+01	4.000000000000000000e+00	6.113973398911455304e-01	5.000000000000000000e+00
3.800000000000000000e+01	4.000000000000000000e+00	6.095050281898207745e-01	6.000000000000000000e+00
3.900000000000000000e+01	4.000000000000000000e+00	6.043587993857871821e-01	9.000000000000000000e+00
4.000000000000000000e+01	4.000000000000000000e+00	6.089487307320385900e-01	7.000000000000000000e+00
4.100000000000000000e+01	4.000000000000000000e+00	6.046955214581665183e-01	1.200000000000000000e+01
4.200000000000000000e+01	4.000000000000000000e+00	6.081540498545163764e-01	9.000000000000000000e+00
4.300000000000000000e+01	4.000000000000000000e+00	6.041771458773134151e-01	9.000000000000000000e+00
4.400000000000000000e+01	4.000000000000000000e+00	6.031585426750808443e-01	2.100000000000000000e+01
4.500000000000000000e+01	4.000000000000000000e+00	6.043587989866630039e-01	9.000000000000000000e+00
4.600000000000000000e+01	4.000000000000000000e+00	6.040385940193474523e-01	1.400000000000000000e+01
4.700000000000000000e+01	4.000000000000000000e+00	6.038847490737241364e-01	1.700000000000000000e+01
4.800000000000000000e+01	4.000000000000000000e+00	6.089487306168623881e-01	7.000000000000000000e+00
4.900000000000000000e+01	5.000000000000000000e+00	6.066540901999339930e-01	7.000000000000000000e+00
5.000000000000000000e+01	5.000000000000000000e+00	6.065507045827106536e-01	7.000000000000000000e+00
5.100000000000000000e+01	5.000000000000000000e+00	6.068460732230045451e-01	7.000000000000000000e+00
5.200000000000000000e+01	5.000000000000000000e+00	6.083311030642011286e-01	7.000000000000000000e+00
5.300000000000000000e+01	5.000000000000000000e+00	6.082718125040922352e-01	7.000000000000000000e+00
5.400000000000000000e+01	5.000000000000000000e+00	6.045904711287869437e-01	9.000000000000000000e+00
5.500000000000000000e+01	5.000000000000000000e+00	6.071568376155722646e-01	7.000000000000000000e+00
5.600000000000000000e+01	5.000000000000000000e+00	6.032430282723729720e-01	1.300000000000000000e+01
5.700000000000000000e+01	5.000000000000000000e+00	6.082718125195594183e-01	7.000000000000000000e+00
5.800000000000000000e+01	5.000000000000000000e+00	6.049725078400169931e-01	9.000000000000000000e+00
5.900000000000000000e+01	5.000000000000000000e+00	6.036394265594382524e-01	1.200000000000000000e+01
6.000000000000000000e+01	5.000000000000000000e+00	6.050721002452936759e-01	1.000000000000000000e+01
6.100000000000000000e+01	5.000000000000000000e+00	6.038746583432336168e-01	1.100000000000000000e+01
6.200000000000000000e+01	5.000000000000000000e+00	6.043109744263015504e-01	2.000000000000000000e+01
6.300000000000000000e+01	5.000000000000000000e+00	5.997555532701663861e-01	1.700000000000000000e+01
6.400000000000000000e+01	5.000000000000000000e+00	6.028992415373354286e-01	2.500000000000000000e+01
6.500000000000000000e+01	5.000000000000000000e+00	6.046076823436478120e-01	1.100000000000000000e+01
6.600000000000000000e+01	5.000000000000000000e+00	6.053991013297823631e-01	1.000000000000000000e+01
6.700000000000000000e+01	6.000000000000000000e+00	6.045904730430863294e-01	9.000000000000000000e+00
6.800000000000000000e+01	6.000000000000000000e+00	6.073076138193210793e-01	7.000000000000000000e+00
6.900000000000000000e+01	6.000000000000000000e+00	6.082718124943021776e-01	7.000000000000000000e+00
7.000000000000000000e+01	6.000000000000000000e+00	6.070900647053883992e-01	6.000000000000000000e+00
7.100000000000000000e+01	6.000000000000000000e+00	6.082718125210249127e-01	7.000000000000000000e+00
7.200000000000000000e+01	6.000000000000000000e+00	6.065507048453182559e-01	7.000000000000000000e+00
7.300000000000000000e+01	6.000000000000000000e+00	6.087035800946690722e-01	7.000000000000000000e+00
7.400000000000000000e+01	6.000000000000000000e+00	6.026609038230243964e-01	1.200000000000000000e+01
7.500000000000000000e+01	6.000000000000000000e+00	6.057290757257518532e-01	1.100000000000000000e+01
7.600000000000000000e+01	6.000000000000000000e+00	6.034077091641317780e-01	1.200000000000000000e+01
7.700000000000000000e+01	6.000000000000000000e+00	6.056664829219006174e-01	1.300000000000000000e+01
7.800000000000000000e+01	6.000000000000000000e+00	6.031493623465122855e-01	1.200000000000000000e+01
7.900000000000000000e+01	6.000000000000000000e+00	6.070536381417329652e-01	9.000000000000000000e+00
8.000000000000000000e+01	6.000000000000000000e+00	6.057374049572900043e-01	9.000000000000000000e+00
8.100000000000000000e+01	6.000000000000000000e+00	6.015692387625511950e-01	2.700000000000000000e+01
8.200000000000000000e+01	6.000000000000000000e+00	6.040984616547052655e-01	1.300000000000000000e+01
8.300000000000000000e+01	7.000000000000000000e+00	6.079767545594998435e-01	7.000000000000000000e+00
8.400000000000000000e+01	7.000000000000000000e+00	6.127186252345840911e-01	6.000000000000000000e+00
8.500000000000000000e+01	7.000000000000000000e+00	6.054688983671326907e-01	8.000000000000000000e+00
8.600000000000000000e+01	7.000000000000000000e+00	6.035138416243724935e-01	9.000000000000000000e+00
8.700000000000000000e+01	7.000000000000000000e+00	6.082718125235817563e-01	7.000000000000000000e+00
8.800000000000000000e+01	7.000000000000000000e+00	6.074331132926138466e-01	8.000000000000000000e+00
8.900000000000000000e+01	7.000000000000000000e+00	6.082718126949994142e-01	7.000000000000000000e+00
9.000000000000000000e+01	7.000000000000000000e+00	6.047963312485891141e-01	1.100000000000000000e+01
9.100000000000000000e+01	7.000000000000000000e+00	6.021860156274840836e-01	1.400000000000000000e+01
9.200000000000000000e+01	7.000000000000000000e+00	6.070256431906934091e-01	9.000000000000000000e+00
9.300000000000000000e+01	7.000000000000000000e+00	6.066507029880804369e-01	9.000000000000000000e+00
9.400000000000000000e+01	7.000000000000000000e+00	6.048865127795629570e-01	1.600000000000000000e+01
9.500000000000000000e+01	7.000000000000000000e+00	6.045779584798152140e-01	1.800000000000000000e+01
9.600000000000000000e+01	7.000000000000000000e+00	6.039204427092217387e-01	1.100000000000000000e+01
