# Supplementary material for: Machine-guided path sampling to discover mechanisms of molecular self-organization
Source: Nat Comput Sci. 2023 Apr 24;3(4):334–45. doi: 10.1038/s43588-023-00428-z (PMC10766509; doi:10.1038/s43588-023-00428-z)
Supplement: Supplementary file 4 — Statistical source data for Fig. 2a,c,e. [file 43588_2023_428_MOESM4_ESM.zip › Fig2_panel_e.csv]

# structure index	sampled pB (LiCl)	predicted pB (LiCl)	sampled pB (LiI)	predicted pB (LiI)	sampled pB (NaCl)	predicted pB (NaCl)	sampled pB (NaI)	predicted pB (NaI)	sampled pB (CsCl)	predicted pB (CsCl)	sampled pB (CsI)	predicted pB (CsI)
0.000000000000000000e+00	4.420000000000000040e-01	6.832650826621031737e-01	6.919999999999999485e-01	7.730628274727082694e-01	2.419999999999999929e-01	3.921263740697543687e-01	5.000000000000000000e-01	1.891605259364693148e-01	5.200000000000000178e-01	5.465105901936675448e-01	7.279999999999999805e-01	6.080865356091917917e-01
1.000000000000000000e+00	4.839999999999999858e-01	3.392209656753351066e-01	2.999999999999999889e-02	4.337233353475924980e-01	8.439999999999999725e-01	8.945092061171553421e-01	2.720000000000000195e-01	5.555542463043947610e-01	7.500000000000000000e-01	7.389395329450554328e-01	3.260000000000000120e-01	1.833368768195754728e-01
2.000000000000000000e+00	5.560000000000000497e-01	5.271159662641889954e-01	7.439999999999999947e-01	5.285369964312034430e-01	3.599999999999999728e-02	4.581672614612379846e-01	9.300000000000000488e-01	8.777937897839493964e-01	5.739999999999999547e-01	4.106703621953171623e-01	7.920000000000000373e-01	8.599715452072580479e-01
3.000000000000000000e+00	6.260000000000000009e-01	4.689222014808936412e-01	8.080000000000000515e-01	6.015748693195559493e-01	8.940000000000000169e-01	8.000974656354998826e-01	8.739999999999999991e-01	7.473960605785153755e-01	5.440000000000000391e-01	6.759683488294510045e-01	7.700000000000000178e-01	8.492584749202714001e-01
4.000000000000000000e+00	8.920000000000000151e-01	4.315414772485552386e-01	9.100000000000000311e-01	2.925249047129013236e-01	1.940000000000000058e-01	5.468593406504964616e-01	6.480000000000000204e-01	6.844770222778153723e-01	4.799999999999999822e-01	7.105778987961586246e-01	5.999999999999999778e-01	5.519427336744682222e-01
5.000000000000000000e+00	3.280000000000000138e-01	3.994662487114329918e-01	1.719999999999999862e-01	2.926464735346001045e-01	6.420000000000000151e-01	6.141199639056283965e-01	4.060000000000000275e-01	4.901290109354004554e-01	1.260000000000000009e-01	1.409156321150680791e-01	5.819999999999999618e-01	5.142338139884095050e-01
6.000000000000000000e+00	4.739999999999999769e-01	5.305289556374785942e-01	3.240000000000000102e-01	5.614661210164184624e-01	7.079999999999999627e-01	4.317413503575174283e-01	5.919999999999999707e-01	6.090905197375608982e-01	1.799999999999999933e-01	1.700606396700720946e-01	4.299999999999999933e-01	3.640579868993958912e-01
7.000000000000000000e+00	1.739999999999999880e-01	1.567114912377071956e-01	2.220000000000000029e-01	1.843791511600332833e-01	5.639999999999999458e-01	3.190551147185097802e-01	8.279999999999999583e-01	7.813470967431050962e-01	2.939999999999999836e-01	2.464412870396927580e-01	5.659999999999999476e-01	4.334778377401913296e-01
8.000000000000000000e+00	1.079999999999999988e-01	1.526713621924025432e-01	7.660000000000000142e-01	3.704708500452099096e-01	1.940000000000000058e-01	4.636041438514741375e-01	8.000000000000000167e-02	4.735369402622632840e-01	6.740000000000000435e-01	5.696570755299106281e-01	3.960000000000000187e-01	4.291728457506911454e-01
9.000000000000000000e+00	6.400000000000000133e-02	1.897035702436614679e-01	5.979999999999999760e-01	3.823267869994423362e-01	8.799999999999999489e-02	3.463487580329430160e-01	8.060000000000000497e-01	4.010438227260458843e-01	6.520000000000000240e-01	4.278412411395312032e-01	8.399999999999999689e-01	8.293531504621153294e-01
1.000000000000000000e+01	5.060000000000000053e-01	4.453381694695972559e-01	7.820000000000000284e-01	7.222093188910702066e-01	1.620000000000000051e-01	2.792271030667640153e-01	1.079999999999999988e-01	3.458651085098912170e-01	2.959999999999999853e-01	3.348997400407487945e-01	1.380000000000000115e-01	1.430307349960354690e-01
1.100000000000000000e+01	7.339999999999999858e-01	5.009880096765679802e-01	5.080000000000000071e-01	6.339366678798138421e-01	7.620000000000000107e-01	7.357457897347382536e-01	5.899999999999999689e-01	7.658838411062460771e-01	6.340000000000000080e-01	5.057697675610889343e-01	7.560000000000000053e-01	6.908674236298967264e-01
1.200000000000000000e+01	7.279999999999999805e-01	4.093914304368965196e-01	9.200000000000000400e-01	4.659922342638928572e-01	1.499999999999999944e-01	4.092019105210097929e-01	3.360000000000000209e-01	2.471089004318055837e-01	6.840000000000000524e-01	4.977865915147187681e-01	5.879999999999999671e-01	4.678346105534419430e-01
1.300000000000000000e+01	5.620000000000000551e-01	1.940518729890191585e-01	4.440000000000000058e-01	6.480060356240799901e-01	4.939999999999999947e-01	7.295200882258955355e-01	2.620000000000000107e-01	2.648534769324162874e-01	6.059999999999999831e-01	3.079272097734713221e-01	7.860000000000000320e-01	8.333960550768849673e-01
1.400000000000000000e+01	5.759999999999999565e-01	7.107263355863704390e-01	1.199999999999999956e-01	2.307616751665109989e-01	3.200000000000000067e-01	3.659175514699638532e-01	9.559999999999999609e-01	7.920870046991255187e-01	6.840000000000000524e-01	6.910058844026308877e-01	6.580000000000000293e-01	5.876782979887288372e-01
1.500000000000000000e+01	7.259999999999999787e-01	4.461646709891872731e-01	5.679999999999999494e-01	5.163493832341312650e-01	4.159999999999999809e-01	5.701030279768095621e-01	7.479999999999999982e-01	4.778921663437215028e-01	5.739999999999999547e-01	5.168904627634888227e-01	5.699999999999999512e-01	4.519911532400281984e-01
1.600000000000000000e+01	6.979999999999999538e-01	6.275095227795773889e-01	5.380000000000000338e-01	3.237256191191788535e-01	5.040000000000000036e-01	6.499189104900378045e-01	9.739999999999999769e-01	8.809153267765179596e-01	4.139999999999999791e-01	5.057690469660438559e-01	7.580000000000000071e-01	3.720231243077260497e-01
1.700000000000000000e+01	1.600000000000000033e-01	3.093941380060856172e-01	9.879999999999999893e-01	8.565338960929087531e-01	7.479999999999999982e-01	4.706028284370829540e-01	1.000000000000000021e-02	2.437500526118104027e-01	7.359999999999999876e-01	4.716226143215151434e-01	2.479999999999999982e-01	3.362903208989771464e-01
1.800000000000000000e+01	6.219999999999999973e-01	5.987516194934022762e-01	8.980000000000000204e-01	8.824237245228679916e-01	1.739999999999999880e-01	4.830690166966023491e-01	8.379999999999999671e-01	6.082540369324743734e-01	5.420000000000000373e-01	5.635131753969234714e-01	3.160000000000000031e-01	2.685367446017720150e-01
1.900000000000000000e+01	9.419999999999999485e-01	8.570729132694041574e-01	6.939999999999999503e-01	3.855064720593567862e-01	7.520000000000000018e-01	5.216748126853651968e-01	1.360000000000000098e-01	3.438946749144396464e-01	3.300000000000000155e-01	4.614780138225393902e-01	8.200000000000000344e-02	2.109838783882713731e-01
2.000000000000000000e+01	7.239999999999999769e-01	7.099074583972182495e-01	2.939999999999999836e-01	5.105617772454222880e-01	5.020000000000000018e-01	7.703612804753835475e-01	5.220000000000000195e-01	4.391120587103672923e-01	4.219999999999999862e-01	7.052974718795455011e-01	3.019999999999999907e-01	4.451693993853968467e-01
2.100000000000000000e+01	5.440000000000000391e-01	4.545865766089757232e-01	5.580000000000000515e-01	6.789140689082046043e-01	7.800000000000000266e-01	5.911435498028430047e-01	8.419999999999999707e-01	7.202457774618412634e-01	1.390000000000000124e-01	3.160460292964047957e-01	7.760000000000000231e-01	7.857279956436207247e-01
2.200000000000000000e+01	7.079999999999999627e-01	6.377402469632651449e-01	9.240000000000000435e-01	6.788424895244835611e-01	5.580000000000000515e-01	5.087115167493195811e-01	4.560000000000000164e-01	6.252943761413992663e-01	7.680000000000000160e-01	7.152829600183635561e-01	4.139999999999999791e-01	2.998544700513099959e-01
2.300000000000000000e+01	9.519999999999999574e-01	9.116940658249733653e-01	5.839999999999999636e-01	8.667052900870643173e-01	3.499999999999999778e-01	5.525651764769129448e-01	3.880000000000000115e-01	5.928766171682087194e-01	2.879999999999999782e-01	2.840010991437585952e-01	7.660000000000000142e-01	8.333533185500190399e-01
2.400000000000000000e+01	2.139999999999999958e-01	6.089169242797628501e-01	5.060000000000000053e-01	3.072895375486978109e-01	3.439999999999999725e-01	3.586065550569179083e-01	8.559999999999999831e-01	8.510132541631953984e-01	5.380000000000000338e-01	6.734587026736539306e-01	1.980000000000000093e-01	3.342141601933608097e-01
2.500000000000000000e+01	2.640000000000000124e-01	4.873775722177018932e-01	2.700000000000000178e-01	3.090561056887231595e-01	3.760000000000000009e-01	3.532697697346227073e-01	4.099999999999999756e-01	5.614435786587619326e-01	1.239999999999999991e-01	1.201642678903504097e-01	4.500000000000000111e-01	6.484868216899166704e-01
2.600000000000000000e+01	4.440000000000000058e-01	3.069073908155959263e-01	5.320000000000000284e-01	4.829601170904864738e-01	4.560000000000000164e-01	3.224717863134010654e-01	3.320000000000000173e-01	5.712680734840237529e-01	1.199999999999999956e-01	2.082782320955690325e-01	4.680000000000000271e-01	7.339970192089702028e-01
2.700000000000000000e+01	1.100000000000000006e-01	3.256313001199260260e-01	9.639999999999999680e-01	8.767869718378906718e-01	9.439999999999999503e-01	7.294032192318802288e-01	1.239999999999999991e-01	3.232785626098253484e-01	6.179999999999999938e-01	5.912048306174928491e-01	4.879999999999999893e-01	4.905519429313783264e-01
2.800000000000000000e+01	5.460000000000000409e-01	4.730814724529340820e-01	3.940000000000000169e-01	3.499215089147374447e-01	2.500000000000000000e-01	4.221315451864547375e-01	4.599999999999999922e-02	1.625611022326926558e-01	6.640000000000000346e-01	5.424457101477239140e-01	1.179999999999999938e-01	1.471242016511889461e-01
2.900000000000000000e+01	3.079999999999999960e-01	2.403727915780800029e-01	4.719999999999999751e-01	2.641281095014467728e-01	9.759999999999999787e-01	8.845486180757853312e-01	7.079999999999999627e-01	7.101803288752652765e-01	1.799999999999999933e-01	3.711945242054262017e-01	5.979999999999999760e-01	5.770108490316855354e-01
3.000000000000000000e+01	3.679999999999999938e-01	5.221553504900089404e-01	4.490000000000000102e-01	4.852735526183576953e-01	1.799999999999999864e-02	1.592963292455022162e-01	6.139999999999999902e-01	4.692252586999716701e-01	7.139999999999999680e-01	4.855217715758623487e-01	7.599999999999999811e-02	2.007140072020340560e-01
3.100000000000000000e+01	7.860000000000000320e-01	5.496142306236687647e-01	8.386666666666666714e-01	2.797257496922677111e-01	4.380000000000000004e-01	4.319384872028997346e-01	8.179999999999999494e-01	5.231457259523371039e-01	9.499999999999999556e-01	9.243769417159403146e-01	5.420000000000000373e-01	6.670333638490308914e-01
3.200000000000000000e+01	1.280000000000000027e-01	4.629102943521452018e-01	7.099999999999999645e-01	5.869706038362455525e-01	9.979999999999999982e-01	9.254458564038005042e-01	3.360000000000000209e-01	3.944039959137621287e-01	2.680000000000000160e-01	5.098352177350325976e-01	4.380000000000000004e-01	4.347048757524135110e-01
3.300000000000000000e+01	4.800000000000000100e-02	2.181886796350625823e-01	2.760000000000000231e-01	6.690894119735987244e-01	9.839999999999999858e-01	8.343019629212827803e-01	9.879999999999999893e-01	9.763095172085513029e-01	5.560000000000000497e-01	3.965783735682831268e-01	8.279999999999999583e-01	9.165443740440613052e-01
3.400000000000000000e+01	3.920000000000000151e-01	5.536334851760793541e-01	1.600000000000000033e-02	2.713725848853431044e-01	2.520000000000000018e-01	6.520999888149370260e-01	1.400000000000000133e-01	3.679344486188396712e-01	1.980000000000000093e-01	3.462379238812881566e-01	7.880000000000000338e-01	8.318677789731340200e-01
3.500000000000000000e+01	1.260000000000000009e-01	2.626172190393320505e-01	1.640000000000000069e-01	3.500901436952160717e-01	6.199999999999999956e-01	5.602040527070875076e-01	7.580000000000000071e-01	6.968917287062618149e-01	2.020000000000000129e-01	2.767463265196553057e-01	5.620000000000000551e-01	6.338326652202984635e-01
3.600000000000000000e+01	3.059999999999999942e-01	3.716021584456472016e-01	5.420000000000000373e-01	3.039700814063640011e-01	7.119999999999999662e-01	7.073046122755997089e-01	4.540000000000000147e-01	5.240910470528150622e-01	6.800000000000000488e-01	5.159158349228144536e-01	4.319999999999999951e-01	6.619453343042457361e-01
3.700000000000000000e+01	5.540000000000000480e-01	6.219720182023892319e-01	3.719999999999999973e-01	3.949873920316839815e-01	5.919999999999999707e-01	4.503216440281315736e-01	1.640000000000000069e-01	4.998193028754914224e-01	7.900000000000000355e-01	6.080117904520936367e-01	2.959999999999999853e-01	5.733152116125020958e-01
3.800000000000000000e+01	3.240000000000000102e-01	3.708683301551263800e-01	3.679999999999999938e-01	2.313256296799307554e-01	8.199999999999999512e-01	5.336718667141527872e-01	4.680000000000000271e-01	3.959640720278382875e-01	6.800000000000000488e-02	1.192498968681457716e-01	7.339999999999999858e-01	5.545679217807889527e-01
3.900000000000000000e+01	6.959999999999999520e-01	5.625661753383977004e-01	1.719999999999999862e-01	4.750589598051856988e-01	4.939999999999999947e-01	5.575715394081046661e-01	6.500000000000000222e-01	3.777371656822544055e-01	1.539999999999999980e-01	1.492435473841502713e-01	5.779999999999999583e-01	6.721498387708735311e-01
4.000000000000000000e+01	2.039999999999999869e-01	2.196741064564670110e-01	2.999999999999999889e-01	4.298763048576259016e-01	4.599999999999999922e-02	3.423735463216898700e-01	5.520000000000000462e-01	6.766576301549572792e-01	1.459999999999999909e-01	1.516052543189189417e-01	3.679999999999999938e-01	6.397942354313769231e-01
4.100000000000000000e+01	7.799999999999999989e-02	1.851031069542929675e-01	7.399999999999999634e-02	2.283503676017719641e-01	9.800000000000000377e-02	3.544324596646373782e-01	5.180000000000000160e-01	6.504135728542501660e-01	3.019999999999999907e-01	3.227780880161628674e-01	7.840000000000000302e-01	9.296356299978704163e-01
4.200000000000000000e+01	4.899999999999999911e-01	5.918853104403684062e-01	9.300000000000000488e-01	5.259746556862715527e-01	2.240000000000000047e-01	4.384531467181884690e-01	1.400000000000000133e-01	3.936184289066262942e-01	3.760000000000000009e-01	5.294741463890013655e-01	8.339999999999999636e-01	7.666957922118917690e-01
4.300000000000000000e+01	1.680000000000000104e-01	5.223147481373144885e-01	5.399999999999999939e-02	2.009072098445065235e-01	2.419999999999999929e-01	3.434476909534989186e-01	3.539999999999999813e-01	3.824858101823489509e-01	2.620000000000000107e-01	2.724008351294892605e-01	5.520000000000000462e-01	6.018233893743918372e-01
4.400000000000000000e+01	7.159999999999999698e-01	6.501871966280146076e-01	4.139999999999999791e-01	5.609218830206594841e-01	4.279999999999999916e-01	7.327137177690450365e-01	2.200000000000000011e-01	3.791147627615595317e-01	4.560000000000000164e-01	3.490208210315756676e-01	4.660000000000000253e-01	4.999828055509152880e-01
4.500000000000000000e+01	6.079999999999999849e-01	4.034617249950015472e-01	5.999999999999999778e-01	5.900064765013474100e-01	7.279999999999999805e-01	5.744680667842899657e-01	9.479999999999999538e-01	8.223439551127840197e-01	2.640000000000000124e-01	1.951114355885193163e-01	1.239999999999999991e-01	1.998287878465011824e-01
4.600000000000000000e+01	8.439999999999999725e-01	5.523594283148736128e-01	7.720000000000000195e-01	6.014651156155688128e-01	1.160000000000000059e-01	3.255541411157221732e-01	7.599999999999999811e-02	2.943075366069907717e-01	6.820000000000000506e-01	7.942844901982242245e-01	3.439999999999999725e-01	3.598682551428858400e-01
4.700000000000000000e+01	8.060000000000000497e-01	6.689260800881778879e-01	6.919999999999999485e-01	5.513911196814346161e-01	9.659999999999999698e-01	7.295075734175947568e-01	6.119999999999999885e-01	5.582414214057206392e-01	6.320000000000000062e-01	3.729489024939425801e-01	4.279999999999999916e-01	2.896931542982139063e-01
4.800000000000000000e+01	4.839999999999999858e-01	1.934336908224338070e-01	1.120000000000000023e-01	2.231276458078655101e-01	4.420000000000000040e-01	5.805616209221823310e-01	9.739999999999999769e-01	8.548611881622040221e-01	4.400000000000000022e-01	4.860388696010502496e-01	4.139999999999999791e-01	6.067074398885224928e-01
4.900000000000000000e+01	7.680000000000000160e-01	4.233365100924247337e-01	1.300000000000000044e-01	3.627559569027654085e-01	2.079999999999999905e-01	3.476102769712053897e-01	7.660000000000000142e-01	6.215493973642107761e-01	3.579999999999999849e-01	1.844478777534034331e-01	3.140000000000000013e-01	6.361917453985862503e-01
5.000000000000000000e+01	4.060000000000000275e-01	6.881064121572993963e-01	8.000000000000000167e-02	1.939226767326550360e-01	5.020000000000000018e-01	6.082331800198800265e-01	3.799999999999999906e-02	2.700408465601190078e-01	7.059999999999999609e-01	4.761784641638277527e-01	4.420000000000000040e-01	3.722329172294565613e-01
5.100000000000000000e+01	5.340000000000000302e-01	6.220751372801891499e-01	1.900000000000000022e-01	3.501836198503643360e-01	1.600000000000000033e-01	4.260973014129794678e-01	8.579999999999999849e-01	7.081275753517847216e-01	4.119999999999999774e-01	3.223207074806935801e-01	8.820000000000000062e-01	8.722549746748942123e-01
5.200000000000000000e+01	4.000000000000000083e-03	1.494296143645020003e-01	9.320000000000000506e-01	6.008094033593905925e-01	3.240000000000000102e-01	5.428869066080200811e-01	7.740000000000000213e-01	5.477830195706319127e-01	2.979999999999999871e-01	2.496531810425980935e-01	1.160000000000000059e-01	1.681295078998915615e-01
5.300000000000000000e+01	8.980000000000000204e-01	7.710038257152388441e-01	3.659999999999999920e-01	7.229402395992019503e-01	9.600000000000000200e-02	3.138315893220443020e-01	1.559999999999999998e-01	4.174044073397438215e-01	4.620000000000000218e-01	3.713448247102320021e-01	5.000000000000000000e-01	3.715435161400331143e-01
5.400000000000000000e+01	8.599999999999999312e-02	3.211699844012443905e-01	8.179999999999999494e-01	5.486638596104290722e-01	3.380000000000000226e-01	6.815072691726959953e-01	2.620000000000000107e-01	2.943606108637962238e-01	4.660000000000000253e-01	3.844716913550793036e-01	6.400000000000000133e-01	4.189633184031599233e-01
5.500000000000000000e+01	4.239999999999999880e-01	3.099371622097128465e-01	9.659999999999999698e-01	5.167633212359262762e-01	7.720000000000000195e-01	6.031159920280734221e-01	2.939999999999999836e-01	6.652098784779904017e-01	6.400000000000000133e-02	1.559238039477254811e-01	5.420000000000000373e-01	5.265858378191452527e-01
5.600000000000000000e+01	6.720000000000000417e-01	4.172226612273952084e-01	3.639999999999999902e-01	6.408754410894417219e-01	7.880000000000000338e-01	5.732872441233163308e-01	1.859999999999999987e-01	2.569646888200490809e-01	3.499999999999999778e-01	6.438822268052010189e-01	1.539999999999999980e-01	2.238133271338954289e-01
5.700000000000000000e+01	1.900000000000000022e-01	6.704495765280162889e-01	4.460000000000000075e-01	4.360827813652917162e-01	6.700000000000000400e-01	7.654798534302184043e-01	9.800000000000000377e-02	2.735080361928742265e-01	5.899999999999999689e-01	5.380876741217623938e-01	4.199999999999999845e-01	3.264941028716039084e-01
5.800000000000000000e+01	3.439999999999999725e-01	2.742905988463375522e-01	3.320000000000000173e-01	2.925123183530706217e-01	9.180000000000000382e-01	7.514867663061858272e-01	8.020000000000000462e-01	6.198598605885173862e-01	4.699999999999999734e-01	3.513684449036593160e-01	4.600000000000000200e-01	3.962193754790797051e-01
5.900000000000000000e+01	4.719999999999999751e-01	3.949019853705213468e-01	2.899999999999999800e-01	2.711904499451918138e-01	4.939999999999999947e-01	6.068232939231547052e-01	4.580000000000000182e-01	4.526830596550758812e-01	4.440000000000000058e-01	3.971881084077300006e-01	6.260000000000000009e-01	3.076496750091216037e-01
6.000000000000000000e+01	2.760000000000000231e-01	2.079088988751365552e-01	1.400000000000000029e-02	2.182901866222426157e-01	9.719999999999999751e-01	9.423742146907256867e-01	9.200000000000000400e-01	8.564312614550146918e-01	3.320000000000000173e-01	4.892268945977240602e-01	2.819999999999999729e-01	3.609237172615166744e-01
6.100000000000000000e+01	1.819999999999999951e-01	3.317663296141092899e-01	2.340000000000000135e-01	5.274267364958656890e-01	9.260000000000000453e-01	6.383381096231081075e-01	7.019999999999999574e-01	7.273802234007790135e-01	8.840000000000000080e-01	7.984432604391530353e-01	3.639999999999999902e-01	2.899282066651868162e-01
6.200000000000000000e+01	3.400000000000000244e-02	1.395421709487085493e-01	2.959999999999999853e-01	2.951619964285951969e-01	2.800000000000000266e-01	4.805480070296977435e-01	5.839999999999999636e-01	3.969034075269772255e-01	1.620000000000000051e-01	1.430588052571723501e-01	7.459999999999999964e-01	8.813483264871768696e-01
6.300000000000000000e+01	9.280000000000000471e-01	8.070771536649852251e-01	4.000000000000000222e-01	4.440766877435325943e-01	4.500000000000000111e-01	5.861873777351911396e-01	9.759999999999999787e-01	8.242538960913611268e-01	6.019999999999999796e-01	5.633695134716536490e-01	7.479999999999999982e-01	7.259243791689902192e-01
6.400000000000000000e+01	1.819999999999999951e-01	2.450585133780507630e-01	8.000000000000000167e-02	3.280828328754628598e-01	9.379999999999999449e-01	8.474802308650669636e-01	5.240000000000000213e-01	4.274755335422930069e-01	7.780000000000000249e-01	9.165030022352168571e-01	5.460000000000000409e-01	7.828251064997260311e-01
6.500000000000000000e+01	7.099999999999999645e-01	5.095521730327474685e-01	3.160000000000000031e-01	3.841232310443473130e-01	2.599999999999999881e-02	1.938887260257386447e-01	1.640000000000000069e-01	4.279809827910359687e-01	9.350000000000000533e-01	9.354413442609520457e-01	7.259999999999999787e-01	4.438368246273821094e-01
6.600000000000000000e+01	3.820000000000000062e-01	5.725988166380061584e-01	3.300000000000000155e-01	6.225438201462136778e-01	1.660000000000000087e-01	2.539769010570120389e-01	5.959999999999999742e-01	3.411264007458227332e-01	5.899999999999999689e-01	3.520668522624155194e-01	2.200000000000000011e-01	4.564652268107012301e-01
6.700000000000000000e+01	3.539999999999999813e-01	3.395357329898634480e-01	1.039999999999999952e-01	4.312151972651454557e-01	1.940000000000000058e-01	3.900168866394638778e-01	4.800000000000000100e-02	2.006959566892944913e-01	8.419999999999999707e-01	7.352410290791117076e-01	5.000000000000000000e-01	5.135172314151295048e-01
6.800000000000000000e+01	8.299999999999999600e-01	7.439237903099635840e-01	6.139999999999999902e-01	3.535344837238062476e-01	3.519999999999999796e-01	6.534973671228926362e-01	1.580000000000000016e-01	2.122114024468998161e-01	7.399999999999999634e-02	1.599507822007552593e-01	3.160000000000000031e-01	3.464214104454405030e-01
6.900000000000000000e+01	8.200000000000000344e-02	3.175072973170154356e-01	2.879999999999999782e-01	2.468794715114861760e-01	3.479999999999999760e-01	6.976255689885221267e-01	7.239999999999999769e-01	6.225208547746545751e-01	5.600000000000000117e-02	3.999686639549597800e-01	5.560000000000000497e-01	5.804018705446234438e-01
7.000000000000000000e+01	1.519999999999999962e-01	4.193726267434448318e-01	9.779999999999999805e-01	8.910327731566599629e-01	4.099999999999999756e-01	4.121662783448715728e-01	2.039999999999999869e-01	3.185310869623459995e-01	2.780000000000000249e-01	3.464888931307517073e-01	4.380000000000000004e-01	5.497077705271375958e-01
7.100000000000000000e+01	1.880000000000000004e-01	3.304851125984509252e-01	2.979999999999999871e-01	5.467361197784037508e-01	3.340000000000000191e-01	4.626710185178224410e-01	4.719999999999999751e-01	4.784693323050959179e-01	8.679999999999999938e-01	9.305028472374489157e-01	2.600000000000000089e-01	1.350347128572305100e-01
7.200000000000000000e+01	7.560000000000000053e-01	6.937749557763310815e-01	7.640000000000000124e-01	6.055216155417751933e-01	6.280000000000000027e-01	8.251275099230874766e-01	2.800000000000000266e-01	3.495722176988252383e-01	7.540000000000000036e-01	6.435447001998676475e-01	8.080000000000000515e-01	8.774164725870639003e-01
7.300000000000000000e+01	9.020000000000000240e-01	4.995465181306899538e-01	2.099999999999999922e-01	3.555670801767866207e-01	2.640000000000000124e-01	4.711944963530971253e-01	5.600000000000000117e-02	1.536054093541130150e-01	7.199999999999999734e-01	4.360055317972838518e-01	3.240000000000000102e-01	4.602359787856501461e-01
7.400000000000000000e+01	5.739999999999999547e-01	6.927264230837196779e-01	5.460000000000000409e-01	4.102780121814830205e-01	9.479999999999999538e-01	8.763499399695664493e-01	3.800000000000000044e-01	3.718254541491952669e-01	8.599999999999999867e-01	8.512368124766092059e-01	7.099999999999999645e-01	6.915015875638873544e-01
7.500000000000000000e+01	6.999999999999999556e-01	5.782189710487647405e-01	0.000000000000000000e+00	4.030354258806514989e-01	4.719999999999999751e-01	8.862461509015803207e-01	5.400000000000000355e-01	3.600290930512911602e-01	1.600000000000000033e-02	1.669391779068411796e-01	1.640000000000000069e-01	2.367622168492177215e-01
7.600000000000000000e+01	4.879999999999999893e-01	3.670321849000786063e-01	4.119999999999999774e-01	3.192814628519286546e-01	3.599999999999999728e-02	3.598951732812433191e-01	9.400000000000000022e-02	2.065710638415378386e-01	6.879999999999999449e-01	5.591859776688187234e-01	6.480000000000000204e-01	6.314081830720381650e-01
7.700000000000000000e+01	1.680000000000000104e-01	2.758129244334056596e-01	3.300000000000000155e-01	3.232688086360499535e-01	3.599999999999999728e-02	1.922789316929033598e-01	6.660000000000000364e-01	7.166059293918264350e-01	2.560000000000000053e-01	2.752609792049701132e-01	3.240000000000000102e-01	3.203634964125579576e-01
7.800000000000000000e+01	1.519999999999999962e-01	4.322396506420597140e-01	1.280000000000000027e-01	6.761393099282315688e-01	6.720000000000000417e-01	4.502671466058926208e-01	2.439999999999999947e-01	1.969392084549567157e-01	8.599999999999999312e-02	2.553624880768270988e-01	6.820000000000000506e-01	5.885167438855142263e-01
7.900000000000000000e+01	3.340000000000000191e-01	4.778046033659002489e-01	3.619999999999999885e-01	5.085515027125465659e-01	5.140000000000000124e-01	5.052398984394024239e-01	1.839999999999999969e-01	5.493100481949361180e-01	8.820000000000000062e-01	8.194420523523469058e-01	7.680000000000000160e-01	5.718634781530433919e-01
8.000000000000000000e+01	2.020000000000000129e-01	5.528598263569005633e-01	2.020000000000000129e-01	2.632832423716106596e-01	9.519999999999999574e-01	6.730288938804365184e-01	2.479999999999999982e-01	3.072521029658061287e-01	3.300000000000000155e-01	1.807830215507636451e-01	6.239999999999999991e-01	5.730637562564634413e-01
8.100000000000000000e+01	9.779999999999999805e-01	7.317575025770092223e-01	8.399999999999999689e-01	6.459615506910402205e-01	4.399999999999999745e-02	1.473884985669633996e-01	3.180000000000000049e-01	5.158091795302415239e-01	2.300000000000000100e-01	3.752086219762845176e-01	9.499999999999999556e-01	9.311979057576350582e-01
8.200000000000000000e+01	2.879999999999999782e-01	1.744217415426002338e-01	8.999999999999999667e-02	3.706102114813576986e-01	2.600000000000000089e-01	4.081887298549394250e-01	1.439999999999999891e-01	3.348528955774764948e-01	2.159999999999999976e-01	2.064969983647146068e-01	2.459999999999999964e-01	4.010182211982002420e-01
8.300000000000000000e+01	2.879999999999999782e-01	4.926416667676795647e-01	1.779999999999999916e-01	3.785226844183892658e-01	1.940000000000000058e-01	4.236051091350385156e-01	8.999999999999999667e-02	4.196458025986123941e-01	8.739999999999999991e-01	6.397870075981533233e-01	1.419999999999999873e-01	1.423785137994026673e-01
8.400000000000000000e+01	7.179999999999999716e-01	4.289372096085404262e-01	6.460000000000000187e-01	2.556704108244685636e-01	9.599999999999999645e-01	7.111172232288148765e-01	9.600000000000000200e-02	2.543736792931627910e-01	8.060000000000000497e-01	6.807407745606285365e-01	4.219999999999999862e-01	3.892676099025416669e-01
8.500000000000000000e+01	3.800000000000000044e-01	5.596849944471486982e-01	9.040000000000000258e-01	3.909738696770506117e-01	4.000000000000000083e-02	2.629209746370769762e-01	3.220000000000000084e-01	5.716002757807731038e-01	2.580000000000000071e-01	3.120069573342411084e-01	6.580000000000000293e-01	5.373048273884321047e-01
8.600000000000000000e+01	6.139999999999999902e-01	4.924963951348728664e-01	8.739999999999999991e-01	8.299499330745915282e-01	8.239999999999999547e-01	6.343725007481090250e-01	2.320000000000000118e-01	3.949747843041704898e-01	2.680000000000000160e-01	3.381205400477501066e-01	8.020000000000000462e-01	7.967999290380606281e-01
8.700000000000000000e+01	6.480000000000000204e-01	5.771669138289047263e-01	8.279999999999999583e-01	8.798198239375200069e-01	3.300000000000000155e-01	6.103640499777086559e-01	6.199999999999999956e-01	4.487896213595136130e-01	4.560000000000000164e-01	3.611232515046204350e-01	7.840000000000000302e-01	6.993450107956576955e-01
8.800000000000000000e+01	7.980000000000000426e-01	8.442640766411375619e-01	1.600000000000000033e-01	3.643890411511657157e-01	5.420000000000000373e-01	6.711259361233598009e-01	7.359999999999999876e-01	5.717451857934049420e-01	7.500000000000000000e-01	6.811958125691798260e-01	2.479999999999999982e-01	1.737925764373369764e-01
8.900000000000000000e+01	9.619999999999999662e-01	6.626967743796186028e-01	1.000000000000000000e+00	9.896626220333049062e-01	2.099999999999999922e-01	3.396068514946840589e-01	1.580000000000000016e-01	7.106600100147075771e-01	8.080000000000000515e-01	7.553169529965289009e-01	2.599999999999999881e-02	1.102441102907928128e-01
9.000000000000000000e+01	9.800000000000000377e-02	1.554411784599129542e-01	4.899999999999999911e-01	1.915149216238397900e-01	3.780000000000000027e-01	6.303839580880519211e-01	9.519999999999999574e-01	7.663022631207957458e-01	8.020000000000000462e-01	9.177832833819721259e-01	4.119999999999999774e-01	4.041334027673090801e-01
9.100000000000000000e+01	9.559999999999999609e-01	5.665383527340944747e-01	3.799999999999999906e-02	2.389133407215065508e-01	9.340000000000000524e-01	7.078249007498249590e-01	4.380000000000000004e-01	5.169777798674114466e-01	1.439999999999999891e-01	2.937566345204908891e-01	7.239999999999999769e-01	6.979328197035413739e-01
9.200000000000000000e+01	9.519999999999999574e-01	5.706091278877151174e-01	4.879999999999999893e-01	4.219544674524303152e-01	2.459999999999999964e-01	4.761129997109623813e-01	7.159999999999999698e-01	5.630823312903316946e-01	2.640000000000000124e-01	1.466690169020679058e-01	6.340000000000000080e-01	6.200881782064032732e-01
9.300000000000000000e+01	9.439999999999999503e-01	7.525100988580541994e-01	2.199999999999999872e-02	3.211920634595357704e-01	7.059999999999999609e-01	7.062797235562142673e-01	7.720000000000000195e-01	7.713349216378652118e-01	5.779999999999999583e-01	6.406422158947180368e-01	4.879999999999999893e-01	5.844794285896901531e-01
9.400000000000000000e+01	6.919999999999999485e-01	6.650676673304145581e-01	2.220000000000000029e-01	4.759008822306921016e-01	3.579999999999999849e-01	4.144811392652555937e-01	8.279999999999999583e-01	4.759182950606440365e-01	1.920000000000000040e-01	2.242845709933905252e-01	4.620000000000000218e-01	5.506551875408203234e-01
9.500000000000000000e+01	1.920000000000000040e-01	5.093270993068589325e-01	7.860000000000000320e-01	7.944572386921997520e-01	1.280000000000000027e-01	1.971954579436660804e-01	4.259999999999999898e-01	6.037450349605082422e-01	5.859999999999999654e-01	3.354798557280249671e-01	2.560000000000000053e-01	2.700029499862536819e-01
9.600000000000000000e+01	6.199999999999999956e-02	3.404132088062422623e-01	6.000000000000000125e-03	2.171057933137942875e-01	2.959999999999999853e-01	3.567728681951067293e-01	8.319999999999999618e-01	4.973916031897987478e-01	8.439999999999999725e-01	4.044019071748188865e-01	6.320000000000000062e-01	6.260283676601708924e-01
9.700000000000000000e+01	6.099999999999999867e-01	4.475224565480048211e-01	2.379999999999999893e-01	2.233603943565237449e-01	6.700000000000000400e-01	5.135106185026800940e-01	3.240000000000000102e-01	6.144384539144734925e-01	7.780000000000000249e-01	6.231229915048774881e-01	7.319999999999999840e-01	5.713264987190056488e-01
9.800000000000000000e+01	3.059999999999999942e-01	5.597649390763069777e-01	6.939999999999999503e-01	6.193879583230418318e-01	4.819999999999999840e-01	5.633889831498537504e-01	3.320000000000000173e-01	4.443123233266199068e-01	1.400000000000000133e-01	2.623296232509191306e-01	8.840000000000000080e-01	9.236272967305156900e-01
9.900000000000000000e+01	8.579999999999999849e-01	7.190848197637923489e-01	6.159999999999999920e-01	3.028673830198352901e-01	8.840000000000000080e-01	4.750352003706796999e-01	7.439999999999999947e-01	6.100441860367894487e-01	8.359999999999999654e-01	8.573731672453261954e-01	7.199999999999999734e-01	6.053622102716718079e-01
1.000000000000000000e+02	3.780000000000000027e-01	7.762388328080396249e-01	1.859999999999999987e-01	4.876424429996379928e-01	8.359999999999999654e-01	5.662435560243874733e-01	8.679999999999999938e-01	7.307027495131319661e-01	2.159999999999999976e-01	1.900813413923088113e-01	7.599999999999999811e-02	1.318169058773629998e-01
1.010000000000000000e+02	5.639999999999999458e-01	4.780812950975974474e-01	8.820000000000000062e-01	4.134581434404468459e-01	1.620000000000000051e-01	4.235266619110463759e-01	8.960000000000000187e-01	3.505241676851526544e-01	3.980000000000000204e-01	2.650529012532056305e-01	8.599999999999999867e-01	8.341066590856986984e-01
1.020000000000000000e+02	8.799999999999999489e-02	3.799734362922125297e-01	5.540000000000000480e-01	6.713725120265063850e-01	8.400000000000000522e-02	3.143585603977510079e-01	6.959999999999999520e-01	4.459175884183243510e-01	6.099999999999999867e-01	5.166143706177664940e-01	2.159999999999999976e-01	2.083109952261116282e-01
1.030000000000000000e+02	7.459999999999999964e-01	5.898820145487462252e-01	7.019999999999999574e-01	5.630697186144193456e-01	9.779999999999999805e-01	7.554514482517713514e-01	5.200000000000000178e-01	4.826427835447180681e-01	2.479999999999999982e-01	2.965603566043143458e-01	3.400000000000000244e-01	2.575769614282243936e-01
1.040000000000000000e+02	2.780000000000000249e-01	5.011886172104165205e-01	4.440000000000000058e-01	4.906444464402270333e-01	9.679999999999999716e-01	9.164594904032927758e-01	7.379999999999999893e-01	6.509291306586092452e-01	7.259999999999999787e-01	6.697278264118490254e-01	9.479999999999999538e-01	9.550141907190656809e-01
1.050000000000000000e+02	2.580000000000000071e-01	2.349227062083343309e-01	8.080000000000000515e-01	7.619097301355191032e-01	4.000000000000000222e-01	2.793529015523206760e-01	4.599999999999999922e-02	3.138882770083314955e-01	2.600000000000000089e-01	2.679424355240606070e-01	7.259999999999999787e-01	4.911519015985454373e-01
1.060000000000000000e+02	1.960000000000000075e-01	3.278464610584447270e-01	9.679999999999999716e-01	3.410715959045189094e-01	1.839999999999999969e-01	3.332295306950573410e-01	6.280000000000000027e-01	5.553680951890881401e-01	2.300000000000000100e-01	4.609835722616471010e-01	3.760000000000000009e-01	2.730180972312737930e-01
1.070000000000000000e+02	3.260000000000000120e-01	2.344469985495154229e-01	6.899999999999999467e-01	5.903148991237140430e-01	3.439999999999999725e-01	5.451054431087808405e-01	6.580000000000000293e-01	6.243931639826884039e-01	3.479999999999999760e-01	4.160755234693067073e-01	4.299999999999999933e-01	4.515483940669507423e-01
1.080000000000000000e+02	9.839999999999999858e-01	9.620245633879808134e-01	8.299999999999999600e-01	6.735431827239244384e-01	6.840000000000000524e-01	5.273733569813415789e-01	8.519999999999999796e-01	8.034879616492123233e-01	6.400000000000000133e-01	6.523989572105676205e-01	5.320000000000000284e-01	5.200660217854630174e-01
1.090000000000000000e+02	1.179999999999999938e-01	3.805764978303102786e-01	8.920000000000000151e-01	6.204575398998178892e-01	6.899999999999999467e-01	3.868509775301190445e-01	3.880000000000000115e-01	6.732708748897016093e-01	1.739999999999999880e-01	1.649120677884908792e-01	1.600000000000000033e-02	1.793809408339895606e-01
1.100000000000000000e+02	7.319999999999999840e-01	4.294437083625811669e-01	7.479999999999999982e-01	2.229530683064775698e-01	6.919999999999999485e-01	7.460064422728556188e-01	5.879999999999999671e-01	3.972494105722603752e-01	7.680000000000000160e-01	6.684403181717388787e-01	6.899999999999999467e-01	7.541799148827152965e-01
1.110000000000000000e+02	4.279999999999999916e-01	6.567928040623037811e-01	6.580000000000000293e-01	2.183366183854419662e-01	3.079999999999999960e-01	4.819675307836790434e-01	8.279999999999999583e-01	5.278414220270128965e-01	9.200000000000000400e-01	8.696568922176579619e-01	4.440000000000000058e-01	2.225582874859575455e-01
1.120000000000000000e+02	7.920000000000000373e-01	6.115882729428456788e-01	9.199999999999999845e-02	1.648543660961362400e-01	5.320000000000000284e-01	4.621849841134324510e-01	3.960000000000000187e-01	4.249929005886651789e-01	7.520000000000000018e-01	5.539801546846415681e-01	8.739999999999999991e-01	8.454626794126383071e-01
1.130000000000000000e+02	2.400000000000000050e-02	3.783695781904348188e-01	9.280000000000000471e-01	6.515891214024553957e-01	3.880000000000000115e-01	4.575545518954300950e-01	3.539999999999999813e-01	5.929925146323249407e-01	7.059999999999999609e-01	7.115057684883023814e-01	4.000000000000000222e-01	5.241215598123116770e-01
1.140000000000000000e+02	4.879999999999999893e-01	5.899894540008326915e-01	8.399999999999999689e-01	4.925265000671271709e-01	1.479999999999999927e-01	3.419930313757708062e-01	3.420000000000000262e-01	4.189790162050644473e-01	5.480000000000000426e-01	5.606049027619059988e-01	5.959999999999999742e-01	6.547560262535131459e-01
1.150000000000000000e+02	4.979999999999999982e-01	4.126537051474387652e-01	7.059999999999999609e-01	3.311319821066124880e-01	7.219999999999999751e-01	6.470030011825075311e-01	5.340000000000000302e-01	5.613201390199238361e-01	7.920000000000000373e-01	7.515522341691162067e-01	6.660000000000000364e-01	5.829009764460489906e-01
1.160000000000000000e+02	9.400000000000000022e-02	2.129434934966151216e-01	2.340000000000000135e-01	4.262846864250062207e-01	9.579999999999999627e-01	8.791445238960683417e-01	6.340000000000000080e-01	6.368338746138411111e-01	7.520000000000000018e-01	7.915785612334367283e-01	8.200000000000000344e-02	1.358713391660199277e-01
1.170000000000000000e+02	3.639999999999999902e-01	3.062625181130746999e-01	4.919999999999999929e-01	2.776462944092786822e-01	4.000000000000000083e-02	3.550435381854641914e-01	3.180000000000000049e-01	4.823911875978333930e-01	3.220000000000000084e-01	3.189038236860223807e-01	9.100000000000000311e-01	9.698591676339375356e-01
1.180000000000000000e+02	3.780000000000000027e-01	5.725183247087685112e-01	6.520000000000000240e-01	8.067955099211744363e-01	8.639999999999999902e-01	7.580332613905129691e-01	1.059999999999999970e-01	2.580803014231695669e-01	8.439999999999999725e-01	8.657151517271222119e-01	6.800000000000000488e-01	5.835435169531280053e-01
1.190000000000000000e+02	4.400000000000000022e-01	5.340570645991137289e-01	2.300000000000000100e-01	6.447176671393066716e-01	8.020000000000000462e-01	6.104756652398783956e-01	9.459999999999999520e-01	7.206551351836917307e-01	3.880000000000000115e-01	3.092754852460928294e-01	5.300000000000000266e-01	3.519906819708050194e-01
1.200000000000000000e+02	4.520000000000000129e-01	3.157804180499728663e-01	7.099999999999999645e-01	6.443980748908391121e-01	9.859999999999999876e-01	9.578889555596387106e-01	4.939999999999999947e-01	3.317599691282941410e-01	8.000000000000000167e-02	1.312296694702542177e-01	1.539999999999999980e-01	1.704401675344174583e-01
1.210000000000000000e+02	6.860000000000000542e-01	5.127154123376881367e-01	9.579999999999999627e-01	6.826623657406883927e-01	4.800000000000000100e-02	2.001804607372837108e-01	6.540000000000000258e-01	4.683151151066631268e-01	6.480000000000000204e-01	7.523908851818975618e-01	5.300000000000000266e-01	6.283241533183594463e-01
1.220000000000000000e+02	7.940000000000000391e-01	5.250593101232814419e-01	4.899999999999999911e-01	4.620653788782421723e-01	4.939999999999999947e-01	6.449986324601568732e-01	6.500000000000000222e-01	6.426740522782914411e-01	7.560000000000000053e-01	5.546868333043932786e-01	7.940000000000000391e-01	7.686023513043550581e-01
1.230000000000000000e+02	8.699999999999999956e-01	6.202397598660485123e-01	6.820000000000000506e-01	6.422027071239853058e-01	1.600000000000000033e-01	3.459131639952210402e-01	3.519999999999999796e-01	5.425441655150876619e-01	2.680000000000000160e-01	5.153438749109833239e-01	3.039999999999999925e-01	3.097507308285409322e-01
1.240000000000000000e+02	8.020000000000000462e-01	3.969926438028472671e-01	6.919999999999999485e-01	5.640979878487705212e-01	1.219999999999999973e-01	1.814161154383222008e-01	6.840000000000000524e-01	5.266414450002421255e-01	7.239999999999999769e-01	6.611407142046018537e-01	3.099999999999999978e-01	6.430927834440859359e-01
1.250000000000000000e+02	5.260000000000000231e-01	3.903017388662715081e-01	5.639999999999999458e-01	4.609699087015133312e-01	2.000000000000000042e-02	1.866784683126356814e-01	6.139999999999999902e-01	4.217160980802633352e-01	5.620000000000000551e-01	4.653905735896895490e-01	8.139999999999999458e-01	7.895596461077283301e-01
1.260000000000000000e+02	6.820000000000000506e-01	5.461873516535735718e-01	6.780000000000000471e-01	6.679979702110158124e-01	5.400000000000000355e-01	4.524506995680035448e-01	6.079999999999999849e-01	5.933069808028074155e-01	9.280000000000000471e-01	8.685281769905935922e-01	4.259999999999999898e-01	4.650122814207107713e-01
1.270000000000000000e+02	2.220000000000000029e-01	4.613905337277973140e-01	8.739999999999999991e-01	7.841924441607245333e-01	7.720000000000000195e-01	8.420173363239985553e-01	1.479999999999999927e-01	4.287722613759092916e-01	2.580000000000000071e-01	2.470813056375935068e-01	6.560000000000000275e-01	7.999072160350987337e-01
1.280000000000000000e+02	7.379999999999999893e-01	4.496374530792682789e-01	8.259999999999999565e-01	3.001892502971354459e-01	4.599999999999999922e-02	4.047091522014112375e-01	2.600000000000000089e-01	4.918444327034575680e-01	2.800000000000000266e-01	2.161902506733344442e-01	6.099999999999999867e-01	5.554360956849294650e-01
1.290000000000000000e+02	3.800000000000000044e-01	5.469733060300940863e-01	9.160000000000000364e-01	7.811111924856486421e-01	1.819999999999999951e-01	6.209284483885256778e-01	8.780000000000000027e-01	6.403845615360765908e-01	2.359999999999999876e-01	4.064482201853586996e-01	7.139999999999999680e-01	4.942346999214993764e-01
1.300000000000000000e+02	8.199999999999999512e-01	4.421688311594607068e-01	1.219999999999999973e-01	3.172973730666975301e-01	9.439999999999999503e-01	8.162648124951750184e-01	5.999999999999999778e-02	2.949599369298808726e-01	4.660000000000000253e-01	3.477227475705908510e-01	4.219999999999999862e-01	6.633133320274962053e-01
1.310000000000000000e+02	8.359999999999999654e-01	7.570745679166835940e-01	6.660000000000000364e-01	4.334999360207266172e-01	8.000000000000000167e-03	2.259220962256026644e-01	6.780000000000000471e-01	5.970895974444545562e-01	8.379999999999999671e-01	8.281649981767855717e-01	8.780000000000000027e-01	9.222135687423922423e-01
1.320000000000000000e+02	2.640000000000000124e-01	1.510447644270895007e-01	3.980000000000000204e-01	3.410774683480816694e-01	9.719999999999999751e-01	8.577721470406034499e-01	1.600000000000000033e-01	6.843676385464614320e-01	4.680000000000000271e-01	5.352866961535320822e-01	6.199999999999999956e-01	7.440760275980340399e-01
1.330000000000000000e+02	6.239999999999999991e-01	6.332621873561726789e-01	8.719999999999999973e-01	5.860955110921128863e-01	6.600000000000000311e-01	4.356968162904906183e-01	9.799999999999999822e-01	8.728614012749043027e-01	2.200000000000000011e-01	1.389648673104784127e-01	8.199999999999999512e-01	7.919460871518937406e-01
1.340000000000000000e+02	8.259999999999999565e-01	7.662423260090648336e-01	8.060000000000000497e-01	5.583545571361978599e-01	9.379999999999999449e-01	6.146955749792941681e-01	3.799999999999999906e-02	3.857675576585453681e-01	4.839999999999999858e-01	3.460435166506998783e-01	4.399999999999999745e-02	9.476215261748030527e-02
1.350000000000000000e+02	9.340000000000000524e-01	8.543707678630344526e-01	4.319999999999999951e-01	7.090798036087357925e-01	6.780000000000000471e-01	3.792760562867658058e-01	1.179999999999999938e-01	1.520490512534934946e-01	5.620000000000000551e-01	5.739485196767915021e-01	6.280000000000000027e-01	6.637752236234431003e-01
1.360000000000000000e+02	6.400000000000000133e-02	2.428542788218898130e-01	3.479999999999999760e-01	3.693051622590514116e-01	2.000000000000000111e-01	2.962185602069953294e-01	4.859999999999999876e-01	7.018807308514473098e-01	4.500000000000000111e-01	4.893752203596465344e-01	9.300000000000000488e-01	8.506008167479971460e-01
1.370000000000000000e+02	7.599999999999999811e-02	1.840700880400865380e-01	9.539999999999999591e-01	7.658973518185112628e-01	6.760000000000000453e-01	6.134055253585939393e-01	9.140000000000000346e-01	8.435128255421455723e-01	1.900000000000000022e-01	2.816060997875964866e-01	7.079999999999999627e-01	5.898268379789814997e-01
1.380000000000000000e+02	3.420000000000000262e-01	3.954253369879371927e-01	3.099999999999999978e-01	3.738641476294541910e-01	5.240000000000000213e-01	4.834647838152257848e-01	1.940000000000000058e-01	2.673949317228316302e-01	1.940000000000000058e-01	1.077182883923517437e-01	4.819999999999999840e-01	4.243440306226948788e-01
1.390000000000000000e+02	6.199999999999999956e-01	3.226226897638241331e-01	7.279999999999999805e-01	4.970158808931799954e-01	4.359999999999999987e-01	4.305259781615367598e-01	2.839999999999999747e-01	3.837447991961793758e-01	3.719999999999999973e-01	2.584823465343104032e-01	2.020000000000000129e-01	2.638934321463662358e-01
1.400000000000000000e+02	6.720000000000000417e-01	7.293839574974766427e-01	1.140000000000000041e-01	2.013120678320884926e-01	2.479999999999999982e-01	6.017950967361731518e-01	3.499999999999999778e-01	5.172686334548580733e-01	6.720000000000000417e-01	5.348845023416453071e-01	9.020000000000000240e-01	9.482730191582059431e-01
1.410000000000000000e+02	1.719999999999999862e-01	4.067493894231242191e-01	1.059999999999999970e-01	5.377411308330040107e-01	7.399999999999999634e-02	2.898877888512787493e-01	4.079999999999999738e-01	6.039941652881187784e-01	5.100000000000000089e-01	3.039990515292165241e-01	9.600000000000000200e-02	2.456747782208698605e-01
1.420000000000000000e+02	1.200000000000000025e-02	1.873369167983416628e-01	8.179999999999999494e-01	3.586950580280598988e-01	8.419999999999999707e-01	7.671461065783355959e-01	1.880000000000000004e-01	4.069851616246396020e-01	5.020000000000000018e-01	3.244291419756107908e-01	6.000000000000000125e-03	8.199563980382025552e-02
1.430000000000000000e+02	5.739999999999999547e-01	5.265922102621330980e-01	2.700000000000000178e-01	5.368642620171030222e-01	9.340000000000000524e-01	7.932335132390765375e-01	9.839999999999999858e-01	7.605002503492392929e-01	5.340000000000000302e-01	4.775919942073886260e-01	7.780000000000000249e-01	8.536105207004224260e-01
1.440000000000000000e+02	4.799999999999999822e-01	4.907484443559259613e-01	5.080000000000000071e-01	3.477546728707840429e-01	7.980000000000000426e-01	7.276382267945323834e-01	2.560000000000000053e-01	6.487428777363651866e-01	2.760000000000000231e-01	3.837583284993250077e-01	1.660000000000000087e-01	3.479572351471880709e-01
1.450000000000000000e+02	6.740000000000000435e-01	5.542260053163686750e-01	9.240000000000000435e-01	5.799254563162414833e-01	8.000000000000000444e-01	7.202630130819908105e-01	1.199999999999999956e-01	5.144958665774924667e-01	1.940000000000000058e-01	4.021358301100936838e-01	3.719999999999999973e-01	4.111407120201105436e-01
1.460000000000000000e+02	2.139999999999999958e-01	2.398803503074929400e-01	2.959999999999999853e-01	4.668571899129035918e-01	5.659999999999999476e-01	6.843856824742988731e-01	6.860000000000000542e-01	7.235648147733139135e-01	3.840000000000000080e-01	3.209097672736657136e-01	8.719999999999999973e-01	9.129330382233630248e-01
1.470000000000000000e+02	1.100000000000000006e-01	2.174794297847038038e-01	8.259999999999999565e-01	7.289868869965631104e-01	9.699999999999999734e-01	6.304810572136554381e-01	4.339999999999999969e-01	5.512323368093182685e-01	6.600000000000000311e-01	4.331892120458687434e-01	1.660000000000000087e-01	2.937913027300412261e-01
1.480000000000000000e+02	9.939999999999999947e-01	7.693327961606799548e-01	6.079999999999999849e-01	4.760830678988974274e-01	6.019999999999999796e-01	6.302257070529626581e-01	4.420000000000000040e-01	7.011544981407612509e-01	5.140000000000000124e-01	7.285954817871491684e-01	4.859999999999999876e-01	3.998313994918009651e-01
1.490000000000000000e+02	2.979999999999999871e-01	4.623761631346650636e-01	4.139999999999999791e-01	4.140564530218517336e-01	8.739999999999999991e-01	5.264443915971509513e-01	4.600000000000000200e-01	4.728812195065596469e-01	5.520000000000000462e-01	6.274044511038072702e-01	6.879999999999999449e-01	6.973754717239726286e-01
1.500000000000000000e+02	2.700000000000000178e-01	3.188196230874287274e-01	6.320000000000000062e-01	5.941923673256214178e-01	2.680000000000000160e-01	3.662968298570000170e-01	5.560000000000000497e-01	2.275691819266969507e-01	4.420000000000000040e-01	3.660642730427138281e-01	3.300000000000000155e-01	5.011403988017417710e-01
1.510000000000000000e+02	2.320000000000000118e-01	1.939091038496048025e-01	5.500000000000000444e-01	7.622635919574783925e-01	9.799999999999999822e-01	8.059280462475094664e-01	5.460000000000000409e-01	6.074894833592142662e-01	5.200000000000000178e-01	3.973233233499574579e-01	5.859999999999999654e-01	6.961709571620237069e-01
1.520000000000000000e+02	9.939999999999999947e-01	9.511583428332054391e-01	8.120000000000000551e-01	6.425154810247081238e-01	3.479999999999999760e-01	8.171598513196491886e-01	7.339999999999999858e-01	7.679005511604782841e-01	7.780000000000000249e-01	6.467682200694243599e-01	7.399999999999999911e-01	6.968495022883811618e-01
1.530000000000000000e+02	9.120000000000000329e-01	8.511422405138715508e-01	6.260000000000000009e-01	4.705531657381260002e-01	6.179999999999999938e-01	6.383401896805402931e-01	1.340000000000000080e-01	3.715713909817163763e-01	5.719999999999999529e-01	4.657198426753135778e-01	3.140000000000000013e-01	2.176353310288263454e-01
1.540000000000000000e+02	2.800000000000000266e-01	3.422427622193180419e-01	6.460000000000000187e-01	5.628384612793049246e-01	2.059999999999999887e-01	3.691722870582872518e-01	4.540000000000000147e-01	2.146644486728425116e-01	5.240000000000000213e-01	4.127865228638418205e-01	9.459999999999999520e-01	9.466796152614523896e-01
1.550000000000000000e+02	7.459999999999999964e-01	5.518504291531824979e-01	5.500000000000000444e-01	3.725003723564133673e-01	7.239999999999999769e-01	5.096950114075667893e-01	3.519999999999999796e-01	4.069476987531158718e-01	1.219999999999999973e-01	1.906223366665426577e-01	2.479999999999999982e-01	3.833487488232862339e-01
1.560000000000000000e+02	2.439999999999999947e-01	4.432338250150556491e-01	4.660000000000000253e-01	4.973183508650833584e-01	3.559999999999999831e-01	4.992199323249248422e-01	4.060000000000000275e-01	4.581839292020833398e-01	1.759999999999999898e-01	2.636913859179926822e-01	1.260000000000000009e-01	1.789630735279567619e-01
1.570000000000000000e+02	4.480000000000000093e-01	2.538078046252514874e-01	1.680000000000000104e-01	4.330352302761871219e-01	6.260000000000000009e-01	3.867822755669847457e-01	3.599999999999999728e-02	1.822461765078408902e-01	4.420000000000000040e-01	3.285120645858525257e-01	2.500000000000000000e-01	3.498538375718003857e-01
1.580000000000000000e+02	3.739999999999999991e-01	4.851893195189179719e-01	8.840000000000000080e-01	2.235685735006946173e-01	7.540000000000000036e-01	6.249202581418951130e-01	1.859999999999999987e-01	4.152444365814885185e-01	3.699999999999999956e-01	2.555815259643552939e-01	9.439999999999999503e-01	9.578483053658436441e-01
1.590000000000000000e+02	3.320000000000000173e-01	2.995899178596918566e-01	8.880000000000000115e-01	7.086358142145655625e-01	7.600000000000000089e-01	6.492950775977017752e-01	4.719999999999999751e-01	5.240791921413262555e-01	8.020000000000000462e-01	8.256982848030418598e-01	8.000000000000000167e-03	1.031893430639643644e-01
1.600000000000000000e+02	9.419999999999999485e-01	6.752496250272969069e-01	4.520000000000000129e-01	4.706771009713678899e-01	4.599999999999999922e-02	1.943540532132415621e-01	8.319999999999999618e-01	5.882164596814690727e-01	4.199999999999999845e-01	1.306814099375276927e-01	6.380000000000000115e-01	5.658455478382385939e-01
1.610000000000000000e+02	5.739999999999999547e-01	6.217930036670439309e-01	6.540000000000000258e-01	5.907086551696474341e-01	8.339999999999999636e-01	7.208070322814126296e-01	8.419999999999999707e-01	4.144066342265514957e-01	3.880000000000000115e-01	4.034763916839568254e-01	3.280000000000000138e-01	4.649666983107778040e-01
1.620000000000000000e+02	6.879999999999999449e-01	6.508193826200495691e-01	7.800000000000000266e-01	6.515310594238079567e-01	2.959999999999999853e-01	5.845564955652974293e-01	3.119999999999999996e-01	2.879074329095039353e-01	4.400000000000000022e-01	3.117760006826623687e-01	6.000000000000000125e-03	8.214398870851494228e-02
1.630000000000000000e+02	6.560000000000000275e-01	2.308772380012197589e-01	2.280000000000000082e-01	2.893054754773473625e-01	3.479999999999999760e-01	5.450445783222952478e-01	8.799999999999999489e-02	1.520967980711195877e-01	2.079999999999999905e-01	3.124747412513725342e-01	3.160000000000000031e-01	3.380194286854804608e-01
1.640000000000000000e+02	7.980000000000000426e-01	5.898506445741895643e-01	4.540000000000000147e-01	5.941508953099180479e-01	1.620000000000000051e-01	5.068937813308432849e-01	3.280000000000000138e-01	3.643056590468380374e-01	5.500000000000000444e-01	5.169100416776887252e-01	2.560000000000000053e-01	4.032947804594992358e-01
1.650000000000000000e+02	9.699999999999999734e-01	7.124447981575527944e-01	6.059999999999999831e-01	3.261095239464143480e-01	6.879999999999999449e-01	7.449676500728585893e-01	7.219999999999999751e-01	8.258795282763694567e-01	6.440000000000000169e-01	5.408299611293077014e-01	5.799999999999999600e-01	4.994828946967993510e-01
1.660000000000000000e+02	7.059999999999999609e-01	7.270040118566396536e-01	2.079999999999999905e-01	2.341614068348884248e-01	2.999999999999999889e-01	5.279887402196066226e-01	3.719999999999999973e-01	1.766169320460784231e-01	1.000000000000000021e-02	1.765435359036021112e-01	7.500000000000000000e-01	8.215625456351214329e-01
1.670000000000000000e+02	6.199999999999999956e-01	6.550659368573656938e-01	2.220000000000000029e-01	3.301087506949926809e-01	5.480000000000000426e-01	6.112543161171012374e-01	4.939999999999999947e-01	2.611855374594867496e-01	5.480000000000000426e-01	5.282732327317870569e-01	7.520000000000000018e-01	7.054878755711043725e-01
1.680000000000000000e+02	1.559999999999999998e-01	1.383552360631177536e-01	3.739999999999999991e-01	5.829630878359296497e-01	6.820000000000000506e-01	6.515804527726168915e-01	5.759999999999999565e-01	3.692318353400780295e-01	7.640000000000000124e-01	7.854675130991179977e-01	6.400000000000000133e-02	3.257537866180525987e-01
1.690000000000000000e+02	7.800000000000000266e-01	7.239363477319776807e-01	5.080000000000000071e-01	2.055008608966286399e-01	9.439999999999999503e-01	6.826779570920729068e-01	5.719999999999999529e-01	5.631873663972648547e-01	7.159999999999999698e-01	8.281249925157168068e-01	1.360000000000000098e-01	4.364750350611245611e-01
1.700000000000000000e+02	5.879999999999999671e-01	6.138545471522754982e-01	4.400000000000000022e-01	3.990715588433227934e-01	2.560000000000000053e-01	5.495917315915043178e-01	5.979999999999999760e-01	6.547842292927408270e-01	5.000000000000000278e-02	8.439044350475544132e-02	7.179999999999999716e-01	3.986935257957039958e-01
1.710000000000000000e+02	2.640000000000000124e-01	2.674421967769468611e-01	1.400000000000000029e-02	3.623770818769627144e-01	2.400000000000000050e-02	1.997364464084987745e-01	7.099999999999999645e-01	5.825901200892502629e-01	3.920000000000000151e-01	2.603412695475055827e-01	7.860000000000000320e-01	9.123435671967450311e-01
1.720000000000000000e+02	9.879999999999999893e-01	6.293356629648134692e-01	2.839999999999999747e-01	3.028275469906651640e-01	8.499999999999999778e-01	8.371374367336437139e-01	4.000000000000000083e-02	4.034965784949756662e-01	5.819999999999999618e-01	2.927243285862746736e-01	5.999999999999999778e-01	6.304283500365842619e-01
1.730000000000000000e+02	1.600000000000000033e-02	1.160657540785538649e-01	7.920000000000000373e-01	6.159966602169363314e-01	4.680000000000000271e-01	4.678363077762351940e-01	2.800000000000000058e-02	2.353856732084260162e-01	2.959999999999999853e-01	2.487259155896793805e-01	1.100000000000000006e-01	2.831831676286658550e-01
1.740000000000000000e+02	2.500000000000000000e-01	3.378304696529376705e-01	6.800000000000000488e-01	5.321598763586704584e-01	4.380000000000000004e-01	4.289514161347497412e-01	1.059999999999999970e-01	3.286474792413902613e-01	8.419999999999999707e-01	8.695529263756942573e-01	9.800000000000000377e-02	1.624775295669444730e-01
1.750000000000000000e+02	3.659999999999999920e-01	2.922462864159741103e-01	6.979999999999999538e-01	8.081476306290762412e-01	6.000000000000000125e-03	2.049655281383568894e-01	8.639999999999999902e-01	7.427615131062357268e-01	8.200000000000000344e-02	1.112842747129437621e-01	2.839999999999999747e-01	2.993405097715645669e-01
1.760000000000000000e+02	2.919999999999999818e-01	4.657762097261833323e-01	4.899999999999999911e-01	2.549138894923250742e-01	2.399999999999999911e-01	3.923801834237682362e-01	9.320000000000000506e-01	7.127210711182752068e-01	3.860000000000000098e-01	4.389599272985120759e-01	9.340000000000000524e-01	9.602249020787614331e-01
1.770000000000000000e+02	8.159999999999999476e-01	6.682174978417255717e-01	4.420000000000000040e-01	2.835812510943720444e-01	1.360000000000000098e-01	3.808334379798027358e-01	6.380000000000000115e-01	4.656555864755811958e-01	1.100000000000000006e-01	1.969209269245791871e-01	1.340000000000000080e-01	1.189852706016094053e-01
1.780000000000000000e+02	8.259999999999999565e-01	6.147730761582419490e-01	4.500000000000000111e-01	2.683046097494717896e-01	4.879999999999999893e-01	4.512830213058039441e-01	2.760000000000000231e-01	4.140831343259732678e-01	8.319999999999999618e-01	8.650182154069726570e-01	7.880000000000000338e-01	8.989758017439516413e-01
1.790000000000000000e+02	7.800000000000000266e-01	5.568092539330844470e-01	7.800000000000000266e-01	6.601782382225800383e-01	1.600000000000000033e-01	4.539601029306033486e-01	5.600000000000000533e-01	5.206474805150369534e-01	5.280000000000000249e-01	7.481476950389294167e-01	8.619999999999999885e-01	8.848339045981934436e-01
1.800000000000000000e+02	8.299999999999999600e-01	5.715886778552282665e-01	9.979999999999999982e-01	9.816807759913475095e-01	9.939999999999999947e-01	9.239612550771199029e-01	2.200000000000000011e-01	4.346026436540300630e-01	3.160000000000000031e-01	5.269051471939060205e-01	5.859999999999999654e-01	5.877221802614541746e-01
1.810000000000000000e+02	6.039999999999999813e-01	4.935242972297965158e-01	8.599999999999999867e-01	3.285267680746443153e-01	3.739999999999999991e-01	4.718977518220037193e-01	4.919999999999999929e-01	3.333180075774523354e-01	5.500000000000000444e-01	5.563793131589256369e-01	6.780000000000000471e-01	4.648481796867288685e-01
1.820000000000000000e+02	6.260000000000000009e-01	6.992884510299944845e-01	7.540000000000000036e-01	4.301461426851636016e-01	4.979999999999999982e-01	4.499350239662360806e-01	6.800000000000000488e-01	6.719216100723849339e-01	8.239999999999999547e-01	8.577950331170824949e-01	6.800000000000000488e-01	6.934730328053042570e-01
1.830000000000000000e+02	5.879999999999999671e-01	8.251057992089552151e-01	9.879999999999999893e-01	6.469985331774589232e-01	7.900000000000000355e-01	7.628444666589583312e-01	3.639999999999999902e-01	4.873143343649581904e-01	5.580000000000000515e-01	4.548526780225807808e-01	1.400000000000000133e-01	1.115858620827988174e-01
1.840000000000000000e+02	9.799999999999999822e-01	9.530104012161713101e-01	9.879999999999999893e-01	9.802765730535851763e-01	5.959999999999999742e-01	8.530437670434319886e-01	6.919999999999999485e-01	3.766148841500248090e-01	8.820000000000000062e-01	7.063134468599684412e-01	4.400000000000000022e-01	5.121288247795406923e-01
1.850000000000000000e+02	9.020000000000000240e-01	5.327003794430897887e-01	6.939999999999999503e-01	5.941202252533230865e-01	5.280000000000000249e-01	4.061071348802480219e-01	5.020000000000000018e-01	5.720945297300604748e-01	4.819999999999999840e-01	4.206765860514571909e-01	3.699999999999999956e-01	4.409677433180068662e-01
1.860000000000000000e+02	1.819999999999999951e-01	2.304419407418827337e-01	4.000000000000000083e-02	3.850914468649982436e-01	9.959999999999999964e-01	8.741924528098788949e-01	5.020000000000000018e-01	4.876294598738363240e-01	7.299999999999999822e-01	7.818566033164550122e-01	6.380000000000000115e-01	4.954948680276735073e-01
1.870000000000000000e+02	7.720000000000000195e-01	3.302451351307585381e-01	5.580000000000000515e-01	6.056617605065263144e-01	1.680000000000000104e-01	4.561416131662039963e-01	3.200000000000000067e-02	3.226513443585488639e-01	2.119999999999999940e-01	2.570740816562718800e-01	6.199999999999999956e-01	6.394534501685996686e-01
1.880000000000000000e+02	4.899999999999999911e-01	4.805397257205646366e-01	5.639999999999999458e-01	2.209625257393125208e-01	9.619999999999999662e-01	7.936665864238281465e-01	8.999999999999999667e-02	4.160411055571492933e-01	6.199999999999999956e-01	6.649730928680832598e-01	7.860000000000000320e-01	6.110715663962928978e-01
1.890000000000000000e+02	5.839999999999999636e-01	5.788327837231346251e-01	5.260000000000000231e-01	6.951862764932352778e-01	5.580000000000000515e-01	5.792694381906260404e-01	5.620000000000000551e-01	7.757626131281646353e-01	4.660000000000000253e-01	3.723458604666138316e-01	7.379999999999999893e-01	6.233555019155150312e-01
1.900000000000000000e+02	6.360000000000000098e-01	6.112613799986736929e-01	3.940000000000000169e-01	2.103966455401412583e-01	9.559999999999999609e-01	8.947016574447886894e-01	3.599999999999999867e-01	6.464079268796086852e-01	8.159999999999999476e-01	6.720022603340148892e-01	6.380000000000000115e-01	3.776799430560586757e-01
1.910000000000000000e+02	6.560000000000000275e-01	6.406807518278607727e-01	6.800000000000000488e-01	5.409882554640053076e-01	2.400000000000000050e-02	1.767109544569600288e-01	6.840000000000000524e-01	5.938469602526224023e-01	2.660000000000000142e-01	2.040744702627989571e-01	5.000000000000000278e-02	1.693402941622000335e-01
1.920000000000000000e+02	5.679999999999999494e-01	3.436237038554191825e-01	2.520000000000000018e-01	3.998831568542314807e-01	8.379999999999999671e-01	6.802770953632778506e-01	1.559999999999999998e-01	4.740300381667150176e-01	7.179999999999999716e-01	3.544462806328224080e-01	4.339999999999999969e-01	5.371430614278103199e-01
1.930000000000000000e+02	5.679999999999999494e-01	6.311382902474942380e-01	7.860000000000000320e-01	6.848552739981081938e-01	8.120000000000000551e-01	5.303721604690724289e-01	5.540000000000000480e-01	7.051282306444395243e-01	6.059999999999999831e-01	4.222442921941029215e-01	2.640000000000000124e-01	2.964507954690255298e-01
1.940000000000000000e+02	9.400000000000000022e-02	2.838174735851792807e-01	6.760000000000000453e-01	1.829451302300020010e-01	9.639999999999999680e-01	9.136053235095665803e-01	1.819999999999999951e-01	2.017815992705166983e-01	6.039999999999999813e-01	3.865995570646720836e-01	7.479999999999999982e-01	4.866238902502690866e-01
1.950000000000000000e+02	3.059999999999999942e-01	6.565972461777036528e-01	2.600000000000000089e-01	3.445033467754795575e-01	4.899999999999999911e-01	5.541869463664486073e-01	2.039999999999999869e-01	2.084392904539960067e-01	8.120000000000000551e-01	8.089747077538905762e-01	6.780000000000000471e-01	6.294487056008306602e-01
1.960000000000000000e+02	9.400000000000000022e-02	3.500949293119035022e-01	4.819999999999999840e-01	4.215222720806791057e-01	2.119999999999999940e-01	3.189663939899486933e-01	4.979999999999999982e-01	6.255455979674827693e-01	1.439999999999999891e-01	1.923544070117069460e-01	7.179999999999999716e-01	4.363082056007710485e-01
1.970000000000000000e+02	1.320000000000000062e-01	2.175902076213744318e-01	7.339999999999999858e-01	8.475610197787537547e-01	9.479999999999999538e-01	7.067002069780973228e-01	2.260000000000000064e-01	2.065616401963770443e-01	4.839999999999999858e-01	2.398988033816921439e-01	5.380000000000000338e-01	5.762826255756665628e-01
1.980000000000000000e+02	1.439999999999999891e-01	5.071910020541672282e-01	4.119999999999999774e-01	3.931141096711606719e-01	2.599999999999999881e-02	2.656670599918788955e-01	2.059999999999999887e-01	4.334943253099681759e-01	5.260000000000000231e-01	6.491234583006848524e-01	7.940000000000000391e-01	6.148461961479386728e-01
1.990000000000000000e+02	3.240000000000000102e-01	3.292961053341805222e-01	6.700000000000000400e-01	4.855946025048440973e-01	7.799999999999999989e-02	1.529559650596237497e-01	8.279999999999999583e-01	7.233886987940320035e-01	1.380000000000000115e-01	2.424686969944213344e-01	7.319999999999999840e-01	7.673009223843496596e-01
2.000000000000000000e+02	6.500000000000000222e-01	2.963552197589408577e-01	9.220000000000000417e-01	2.965411372329965767e-01	4.600000000000000200e-01	7.115449587416063926e-01	7.039999999999999591e-01	8.772170933015344119e-01	2.340000000000000135e-01	2.299000431871360550e-01	7.520000000000000018e-01	4.892784741044335917e-01
2.010000000000000000e+02	9.659999999999999698e-01	8.520585135595967197e-01	5.560000000000000497e-01	4.328269711206171877e-01	5.380000000000000338e-01	5.042728098095233813e-01	2.240000000000000047e-01	4.417831122922698528e-01	7.860000000000000320e-01	5.142384543203154523e-01	8.980000000000000204e-01	9.542684939439883829e-01
2.020000000000000000e+02	3.099999999999999978e-01	5.970085571961760706e-01	2.979999999999999871e-01	5.624546206712286445e-01	6.600000000000000311e-01	6.295628675782796169e-01	6.959999999999999520e-01	3.592473628973173461e-01	5.100000000000000089e-01	3.062723315044004746e-01	4.839999999999999858e-01	4.579527195839003251e-01
2.030000000000000000e+02	7.379999999999999893e-01	5.822556120481098274e-01	6.959999999999999520e-01	3.377954182303992692e-01	5.040000000000000036e-01	6.162591937561400224e-01	2.379999999999999893e-01	3.914975976846440942e-01	5.500000000000000444e-01	3.834594123190478432e-01	6.219999999999999973e-01	6.338914298688325122e-01
2.040000000000000000e+02	6.899999999999999467e-01	6.792035120344372956e-01	9.399999999999999467e-01	6.322452385584502732e-01	1.559999999999999998e-01	5.124340432803594636e-01	4.819999999999999840e-01	3.106704689348180892e-01	6.179999999999999938e-01	5.998835023214271756e-01	9.419999999999999485e-01	9.743000021919752118e-01
2.050000000000000000e+02	6.360000000000000098e-01	3.971821938936287433e-01	9.799999999999999822e-01	8.216540143701989152e-01	1.920000000000000040e-01	1.566725107735074674e-01	2.839999999999999747e-01	6.829533576231068270e-01	1.980000000000000093e-01	8.838752385095591246e-02	7.439999999999999947e-01	8.020207073055074520e-01
2.060000000000000000e+02	8.679999999999999938e-01	5.246038547212180658e-01	6.800000000000000488e-01	4.682741376323895088e-01	3.940000000000000169e-01	5.042001015096687633e-01	7.760000000000000231e-01	6.702397758498774838e-01	1.640000000000000069e-01	3.593066490782955702e-01	5.260000000000000231e-01	2.907090756838178192e-01
2.070000000000000000e+02	6.400000000000000133e-02	3.052618838033770432e-01	8.459999999999999742e-01	6.621614825466509702e-01	8.499999999999999778e-01	5.629681548431074711e-01	2.300000000000000100e-01	2.886062275043990710e-01	4.819999999999999840e-01	4.123804383662009188e-01	8.860000000000000098e-01	9.259584277243882999e-01
2.080000000000000000e+02	5.959999999999999742e-01	4.232798073377450621e-01	9.040000000000000258e-01	7.012389008143100622e-01	5.979999999999999760e-01	7.550343251563014224e-01	9.140000000000000346e-01	5.533017666669997059e-01	7.239999999999999769e-01	5.696854005563363188e-01	6.039999999999999813e-01	6.581964144231973179e-01
2.090000000000000000e+02	2.280000000000000082e-01	2.375329285190513617e-01	6.540000000000000258e-01	2.370432493154690512e-01	8.499999999999999778e-01	8.942769038531925840e-01	6.660000000000000364e-01	6.173840221279807139e-01	7.219999999999999751e-01	4.901016797893074650e-01	8.100000000000000533e-01	7.762766579866182681e-01
2.100000000000000000e+02	1.940000000000000058e-01	1.699060127240259732e-01	1.000000000000000000e+00	9.176636072941597444e-01	7.199999999999999456e-02	3.554780949108241606e-01	7.219999999999999751e-01	4.485440435805326809e-01	3.240000000000000102e-01	3.106928608658471314e-01	7.820000000000000284e-01	8.354095277620108284e-01
2.110000000000000000e+02	3.820000000000000062e-01	4.506979252896296528e-01	4.420000000000000040e-01	5.985125478156955170e-01	2.939999999999999836e-01	2.913768583183559135e-01	7.379999999999999893e-01	7.228745032117436242e-01	4.699999999999999734e-01	4.339983898555979103e-01	5.879999999999999671e-01	6.276388260384127005e-01
2.120000000000000000e+02	9.600000000000000200e-02	2.802360869450572500e-01	5.779999999999999583e-01	6.162346862743925957e-01	4.640000000000000235e-01	4.570890456614505326e-01	2.039999999999999869e-01	4.354265384235456726e-01	6.119999999999999885e-01	2.821305758783863027e-01	4.719999999999999751e-01	3.657381667912057988e-01
2.130000000000000000e+02	9.739999999999999769e-01	8.950975666787961416e-01	4.099999999999999756e-01	3.015005495074933872e-01	6.939999999999999503e-01	5.840516826773139991e-01	8.760000000000000009e-01	6.030627979232261460e-01	7.920000000000000373e-01	5.130579041722984623e-01	8.200000000000000344e-02	1.173070404054648019e-01
2.140000000000000000e+02	2.760000000000000231e-01	3.047231727758294428e-01	5.320000000000000284e-01	3.786714736594669617e-01	4.819999999999999840e-01	5.561540768880931518e-01	2.999999999999999889e-02	2.023475884329526409e-01	2.359999999999999876e-01	2.991095175741834145e-01	3.980000000000000204e-01	3.759279549803775100e-01
2.150000000000000000e+02	6.540000000000000258e-01	3.859689717432450706e-01	6.199999999999999956e-01	4.919034705401785779e-01	7.600000000000000089e-01	7.674898732997589290e-01	5.919999999999999707e-01	7.617891331452291137e-01	1.499999999999999944e-01	2.668281491977075315e-01	5.000000000000000000e-01	3.794644384350975286e-01
2.160000000000000000e+02	6.600000000000000311e-01	7.195397816916736522e-01	8.679999999999999938e-01	5.991866901094491382e-01	8.319999999999999618e-01	8.590840867516132962e-01	6.219999999999999973e-01	6.124827807240137423e-01	5.899999999999999689e-01	6.017022052554460432e-01	1.559999999999999998e-01	1.748245018283622332e-01
2.170000000000000000e+02	3.679999999999999938e-01	4.309787029764549637e-01	6.879999999999999449e-01	6.455927205410812997e-01	8.999999999999999667e-02	4.855232342890000719e-01	9.399999999999999467e-01	7.598383786593427835e-01	6.959999999999999520e-01	4.750496526775657147e-01	6.420000000000000151e-01	6.409365679984463382e-01
2.180000000000000000e+02	9.160000000000000364e-01	7.154530796982457863e-01	6.800000000000000488e-02	2.197181346928766543e-01	3.400000000000000244e-01	4.068242429010147099e-01	9.579999999999999627e-01	5.512036537297541061e-01	6.239999999999999991e-01	7.279966209262302979e-01	6.939999999999999503e-01	6.441180675151437773e-01
2.190000000000000000e+02	2.599999999999999881e-02	2.892080012036830627e-01	8.159999999999999476e-01	8.567993937111637592e-01	7.319999999999999840e-01	6.424811841090772857e-01	9.499999999999999556e-01	6.144332335554648639e-01	4.219999999999999862e-01	3.208447105152366641e-01	6.700000000000000400e-01	6.491922799769365149e-01
2.200000000000000000e+02	7.520000000000000018e-01	5.229914020116563922e-01	6.840000000000000524e-01	5.939045014107610099e-01	7.099999999999999645e-01	5.549526928410447590e-01	2.039999999999999869e-01	3.191531933068424975e-01	6.079999999999999849e-01	4.559654893049489011e-01	6.979999999999999538e-01	4.368023594178745972e-01
2.210000000000000000e+02	6.979999999999999538e-01	6.764641837542182401e-01	5.859999999999999654e-01	3.253356338884562104e-01	3.459999999999999742e-01	5.359897581450149273e-01	2.740000000000000213e-01	4.313765903505438759e-01	6.420000000000000151e-01	4.099559535493464413e-01	5.639999999999999458e-01	6.769750561360504681e-01
2.220000000000000000e+02	7.920000000000000373e-01	4.812068533920037527e-01	1.100000000000000006e-01	2.441508830993174284e-01	1.620000000000000051e-01	3.302488511960340878e-01	7.139999999999999680e-01	4.543637164730157108e-01	5.500000000000000444e-01	4.520586856280310317e-01	5.800000000000000294e-02	1.089603181105246871e-01
2.230000000000000000e+02	9.800000000000000377e-02	1.775834071576908590e-01	9.939999999999999947e-01	6.303728342243605232e-01	5.060000000000000053e-01	4.294319719157437265e-01	9.759999999999999787e-01	9.608094483214839610e-01	8.579999999999999849e-01	6.800076998586108701e-01	8.080000000000000515e-01	8.912103813210081604e-01
2.240000000000000000e+02	5.300000000000000266e-01	5.562846147355930970e-01	4.399999999999999745e-02	3.515581076667659288e-01	1.479999999999999927e-01	4.900107704545700327e-01	7.799999999999999989e-02	5.077289996522885707e-01	1.120000000000000023e-01	1.709367294700353812e-01	2.179999999999999993e-01	1.502419134947992896e-01
2.250000000000000000e+02	3.479999999999999760e-01	3.659048793935190669e-01	4.919999999999999929e-01	3.063879489859068772e-01	2.600000000000000089e-01	4.068232681752447233e-01	7.199999999999999734e-01	5.273746113111046352e-01	5.600000000000000533e-01	4.609085376178313487e-01	3.360000000000000209e-01	3.206075494279451710e-01
2.260000000000000000e+02	3.400000000000000244e-02	2.736438111366547021e-01	1.580000000000000016e-01	2.198901422806087969e-01	4.000000000000000083e-02	4.166519557431709320e-01	3.659999999999999920e-01	2.935247820632841953e-01	6.899999999999999467e-01	6.493912412768775289e-01	6.039999999999999813e-01	4.076266692085473431e-01
2.270000000000000000e+02	9.959999999999999964e-01	9.412054173998877227e-01	3.140000000000000013e-01	2.675360966046078093e-01	9.400000000000000022e-02	3.214574765019650449e-01	5.620000000000000551e-01	4.762633022118805681e-01	5.959999999999999742e-01	6.009724188107264942e-01	1.320000000000000062e-01	1.882152120829085895e-01
2.280000000000000000e+02	3.579999999999999849e-01	6.213377259315970846e-01	7.299999999999999822e-01	4.588104576693775583e-01	8.780000000000000027e-01	5.088407286950253905e-01	1.719999999999999862e-01	4.827451993210597481e-01	2.939999999999999836e-01	1.877031683434649545e-01	2.999999999999999889e-01	5.651634974269147405e-01
2.290000000000000000e+02	1.859999999999999987e-01	3.958002942884697450e-01	4.839999999999999858e-01	2.549425808206659538e-01	7.660000000000000142e-01	7.596037374911626117e-01	9.160000000000000364e-01	8.098023885601268734e-01	7.700000000000000178e-01	8.281782916270317152e-01	7.199999999999999456e-02	1.107862043209654757e-01
2.300000000000000000e+02	7.159999999999999698e-01	4.212127299628367072e-01	1.340000000000000080e-01	2.576217885997893475e-01	8.159999999999999476e-01	6.899027712955871916e-01	2.399999999999999911e-01	3.511877344059434192e-01	2.159999999999999976e-01	8.327520635561432016e-02	1.140000000000000041e-01	1.402856939631406119e-01
2.310000000000000000e+02	2.680000000000000160e-01	2.859169696910717762e-01	7.520000000000000018e-01	4.269985372151441916e-01	2.139999999999999958e-01	3.607969972308169848e-01	3.200000000000000067e-02	3.145315071566732734e-01	8.000000000000000167e-03	2.477236829311595945e-01	7.379999999999999893e-01	8.540160284889475317e-01
2.320000000000000000e+02	6.260000000000000009e-01	6.557396356295689399e-01	1.519999999999999962e-01	3.674377081373671472e-01	7.680000000000000160e-01	6.745756900811262780e-01	1.100000000000000006e-01	1.883476801171589943e-01	1.120000000000000023e-01	1.664008010755028411e-01	1.400000000000000133e-01	3.244547819302470160e-01
2.330000000000000000e+02	4.219999999999999862e-01	4.731271655265611997e-01	7.960000000000000409e-01	5.852247205548973819e-01	1.600000000000000033e-02	2.477886345016466485e-01	2.119999999999999940e-01	3.672033405630334979e-01	5.719999999999999529e-01	5.737294847054198454e-01	5.779999999999999583e-01	3.945286809655441651e-01
2.340000000000000000e+02	9.000000000000000222e-01	6.328407220576310888e-01	3.039999999999999925e-01	2.273951369702247871e-01	3.539999999999999813e-01	5.604115322470707428e-01	4.879999999999999893e-01	5.436398926560505052e-01	2.340000000000000135e-01	3.765051244104332118e-01	8.139999999999999458e-01	9.112930042221896176e-01
2.350000000000000000e+02	5.999999999999999778e-01	5.672079118724693281e-01	6.630000000000000338e-01	3.011002902371316958e-01	8.639999999999999902e-01	6.726410543016921872e-01	8.459999999999999742e-01	6.154311193658495993e-01	4.799999999999999822e-01	3.804648163606835221e-01	7.299999999999999822e-01	8.093666134643473509e-01
2.360000000000000000e+02	6.159999999999999920e-01	5.392801751867889459e-01	5.919999999999999707e-01	6.832739873507072126e-01	7.940000000000000391e-01	7.899650748402045064e-01	4.339999999999999969e-01	7.081711598893817294e-01	5.040000000000000036e-01	4.653361184495072300e-01	8.200000000000000344e-02	2.095197419387606896e-01
2.370000000000000000e+02	1.179999999999999938e-01	2.305306268994483099e-01	9.100000000000000311e-01	4.532882369571769043e-01	4.139999999999999791e-01	5.880401114185986877e-01	6.199999999999999956e-01	5.898863630221270471e-01	6.540000000000000258e-01	5.764209145039960180e-01	7.239999999999999769e-01	6.840659139481111151e-01
2.380000000000000000e+02	6.660000000000000364e-01	8.318559187526182175e-01	5.739999999999999547e-01	2.456604047567801652e-01	3.240000000000000102e-01	3.588670402066744258e-01	2.879999999999999782e-01	3.997789269990250083e-01	1.960000000000000075e-01	2.925889952378784575e-01	8.539999999999999813e-01	5.778453997043928592e-01
2.390000000000000000e+02	6.260000000000000009e-01	6.632089370108835702e-01	6.219999999999999973e-01	3.097672685296480877e-01	8.000000000000000167e-02	2.791599476994200413e-01	6.780000000000000471e-01	7.459637161287657747e-01	2.099999999999999922e-01	1.803203968202793106e-01	7.560000000000000053e-01	6.755478262110981014e-01
2.400000000000000000e+02	8.179999999999999494e-01	5.939166824634486419e-01	5.859999999999999654e-01	8.361433018906093695e-01	1.320000000000000062e-01	6.753752162478213750e-01	8.999999999999999667e-02	1.588485600148515919e-01	6.500000000000000222e-01	5.180625346886117422e-01	4.159999999999999809e-01	5.227618601807048071e-01
2.410000000000000000e+02	4.680000000000000271e-01	2.647856242444830421e-01	3.400000000000000244e-01	5.198634247898825667e-01	4.199999999999999845e-01	5.218225242429976873e-01	3.479999999999999760e-01	5.908555562479745893e-01	8.299999999999999600e-01	6.874802386991408776e-01	6.460000000000000187e-01	6.265406319371285004e-01
2.420000000000000000e+02	6.420000000000000151e-01	4.889518539674020947e-01	6.919999999999999485e-01	8.024950765491046800e-01	9.679999999999999716e-01	7.309940646865387137e-01	6.820000000000000506e-01	6.878558032865931260e-01	6.860000000000000542e-01	6.684851995360110433e-01	6.320000000000000062e-01	5.493195622697673031e-01
2.430000000000000000e+02	5.540000000000000480e-01	5.476982601478778134e-01	3.320000000000000173e-01	4.169636233794407620e-01	4.819999999999999840e-01	5.573078437228236037e-01	7.500000000000000000e-01	6.119462839881191218e-01	2.439999999999999947e-01	2.633585812587981301e-01	9.400000000000000022e-02	1.236549145576948117e-01
2.440000000000000000e+02	5.560000000000000497e-01	3.621374856354541705e-01	9.479999999999999538e-01	8.683030622401474163e-01	6.400000000000000133e-02	3.661460473924087466e-01	4.259999999999999898e-01	5.675264783042897054e-01	5.979999999999999760e-01	6.701089111308177193e-01	6.320000000000000062e-01	2.388242930512179119e-01
2.450000000000000000e+02	9.759999999999999787e-01	8.661334573358517863e-01	8.619999999999999885e-01	7.273403819998256470e-01	9.699999999999999734e-01	8.333639810854711616e-01	8.860000000000000098e-01	6.890158662943997037e-01	8.479999999999999760e-01	5.164908943561615784e-01	7.820000000000000284e-01	7.876783308309616150e-01
2.460000000000000000e+02	7.960000000000000409e-01	6.628723188380311049e-01	2.800000000000000266e-01	4.477391312329643824e-01	7.700000000000000178e-01	6.735232720339618950e-01	2.039999999999999869e-01	4.348514233413986463e-01	2.159999999999999976e-01	2.536044008201610023e-01	9.759999999999999787e-01	9.666426764080736644e-01
2.470000000000000000e+02	1.719999999999999862e-01	6.028203411342601958e-01	8.599999999999999867e-01	6.615692632544182272e-01	2.740000000000000213e-01	5.990314182217655326e-01	9.719999999999999751e-01	9.048619514953453180e-01	7.500000000000000000e-01	4.237140212260489536e-01	2.839999999999999747e-01	1.805936845478811892e-01
2.480000000000000000e+02	8.880000000000000115e-01	6.927177098687035128e-01	8.179999999999999494e-01	7.076870291729848716e-01	4.000000000000000083e-03	2.429008239544840353e-01	4.660000000000000253e-01	6.534446680853818190e-01	8.780000000000000027e-01	8.202862276293102495e-01	9.679999999999999716e-01	9.577361490170489544e-01
2.490000000000000000e+02	4.399999999999999745e-02	1.660269908815168727e-01	8.599999999999999867e-01	6.393921851428431280e-01	4.159999999999999809e-01	6.530989358675902690e-01	8.259999999999999565e-01	5.796180977819213043e-01	4.739999999999999769e-01	3.046868504388249299e-01	4.480000000000000093e-01	3.764461347676236747e-01
2.500000000000000000e+02	2.459999999999999964e-01	3.302861151502554660e-01	9.579999999999999627e-01	6.441106635249633783e-01	9.360000000000000542e-01	9.056666521269656212e-01	7.459999999999999964e-01	8.147315642515204903e-01	3.820000000000000062e-01	3.710522820851697157e-01	5.300000000000000266e-01	4.718522731686347615e-01
2.510000000000000000e+02	2.159999999999999976e-01	4.002298036493930344e-01	8.100000000000000533e-01	8.204831768241798162e-01	8.820000000000000062e-01	8.071137853144330077e-01	9.040000000000000258e-01	8.555261352768136485e-01	6.360000000000000098e-01	2.835473130302744726e-01	8.199999999999999512e-01	7.658752693126179567e-01
2.520000000000000000e+02	5.080000000000000071e-01	6.752826059479702936e-01	8.479999999999999760e-01	7.482251718020342945e-01	8.820000000000000062e-01	7.559668080782325772e-01	3.200000000000000067e-02	3.263862979659283847e-01	5.679999999999999494e-01	6.316327484278619897e-01	9.779999999999999805e-01	9.062521870338950958e-01
2.530000000000000000e+02	4.879999999999999893e-01	5.499300788053422817e-01	9.459999999999999520e-01	9.060951025037999873e-01	9.659999999999999698e-01	7.868385035387330806e-01	4.899999999999999911e-01	6.645866072507845557e-01	8.000000000000000444e-01	5.907888107463231675e-01	6.260000000000000009e-01	5.320519797625439251e-01
2.540000000000000000e+02	5.919999999999999707e-01	4.465797228721474221e-01	2.819999999999999729e-01	3.628070359348411489e-01	2.220000000000000029e-01	3.026700455149131108e-01	3.820000000000000062e-01	2.802925818887759823e-01	3.260000000000000120e-01	2.206246999411812515e-01	8.020000000000000462e-01	6.956402568014412591e-01
2.550000000000000000e+02	9.599999999999999645e-01	6.437420108366846971e-01	7.920000000000000373e-01	7.383356090082684453e-01	1.719999999999999862e-01	4.364131216777155098e-01	1.900000000000000022e-01	4.914001785513980036e-01	6.199999999999999956e-01	8.169738013269098875e-01	5.919999999999999707e-01	5.325501492639078682e-01
2.560000000000000000e+02	7.259999999999999787e-01	6.012721245558346750e-01	9.639999999999999680e-01	4.155249071692070362e-01	6.400000000000000133e-01	7.107721142512429813e-01	6.300000000000000044e-01	3.821707979845447856e-01	4.239999999999999880e-01	5.230575498703584625e-01	2.979999999999999871e-01	4.030456000491126067e-01
2.570000000000000000e+02	5.100000000000000089e-01	3.939234921208573659e-01	1.000000000000000000e+00	9.783183609656274093e-01	6.159999999999999920e-01	6.252103433298967783e-01	7.500000000000000000e-01	4.046311105851705392e-01	1.439999999999999891e-01	3.112619133438301877e-01	2.560000000000000053e-01	4.430510527970377144e-01
2.580000000000000000e+02	4.719999999999999751e-01	6.390535914650764537e-01	2.079999999999999905e-01	3.408329465724608265e-01	2.099999999999999922e-01	4.891032946187655051e-01	5.120000000000000107e-01	3.874012308384047754e-01	2.939999999999999836e-01	2.531022327607121425e-01	9.199999999999999845e-02	2.243708589930384634e-01
2.590000000000000000e+02	7.159999999999999698e-01	6.714229142921778193e-01	6.899999999999999467e-01	5.574949193186480301e-01	9.779999999999999805e-01	9.672766456071228980e-01	1.000000000000000021e-02	1.357127993360292273e-01	9.180000000000000382e-01	9.197799594359077346e-01	6.520000000000000240e-01	6.722434520847527795e-01
2.600000000000000000e+02	5.480000000000000426e-01	6.185055985322601702e-01	9.799999999999999822e-01	8.358344773433002972e-01	3.860000000000000098e-01	4.353568090374785871e-01	5.520000000000000462e-01	4.566512471336474643e-01	6.840000000000000524e-01	5.342047750997088729e-01	5.200000000000000178e-01	3.571534060413391609e-01
2.610000000000000000e+02	3.699999999999999956e-01	6.303901113518751709e-01	3.200000000000000067e-01	4.293189122043606920e-01	9.020000000000000240e-01	5.824576366166177577e-01	3.960000000000000187e-01	4.498658715013489351e-01	6.899999999999999467e-01	5.613414994261892721e-01	5.220000000000000195e-01	5.069928231562426113e-01
2.620000000000000000e+02	5.480000000000000426e-01	5.129162423727627873e-01	7.399999999999999911e-01	8.112952517290116239e-01	8.539999999999999813e-01	8.850709665829216144e-01	2.059999999999999887e-01	4.810186991338613605e-01	5.739999999999999547e-01	4.754557944741407693e-01	5.380000000000000338e-01	8.030553727658408247e-01
2.630000000000000000e+02	6.620000000000000329e-01	6.896103255177762348e-01	9.080000000000000293e-01	7.935193693631130696e-01	8.800000000000000044e-01	7.594484667848090398e-01	5.879999999999999671e-01	7.694876104199528388e-01	8.219999999999999529e-01	7.259979184362324034e-01	4.520000000000000129e-01	5.920044008181793993e-01
2.640000000000000000e+02	5.999999999999999778e-01	6.164130918783110591e-01	4.299999999999999933e-01	5.894144107248878717e-01	9.180000000000000382e-01	8.169148791272216048e-01	6.540000000000000258e-01	4.368617695422434277e-01	2.099999999999999922e-01	2.414853855709404307e-01	4.400000000000000022e-01	3.953465674603436342e-01
2.650000000000000000e+02	1.439999999999999891e-01	6.618071316517282199e-01	3.220000000000000084e-01	2.711774554532850878e-01	8.419999999999999707e-01	6.574138400550675332e-01	1.559999999999999998e-01	1.710579257402307374e-01	7.219999999999999751e-01	3.559026092174700229e-01	1.079999999999999988e-01	3.059006674787771995e-01
2.660000000000000000e+02	8.940000000000000169e-01	7.457506204483839163e-01	1.019999999999999934e-01	2.480225759371414707e-01	9.300000000000000488e-01	7.273865186161048157e-01	7.980000000000000426e-01	7.962516101570001892e-01	8.980000000000000204e-01	9.076962926615740335e-01	5.160000000000000142e-01	5.187607161128864330e-01
2.670000000000000000e+02	6.919999999999999485e-01	3.101813849558553438e-01	6.520000000000000240e-01	6.615746398636898062e-01	6.079999999999999849e-01	7.738951253657921914e-01	1.439999999999999891e-01	3.792574501518981012e-01	1.839999999999999969e-01	3.363627574262346709e-01	6.019999999999999796e-01	6.134830065511066577e-01
2.680000000000000000e+02	6.019999999999999796e-01	6.333151334685830358e-01	7.640000000000000124e-01	5.050127203291830957e-01	3.420000000000000262e-01	5.370740121032786529e-01	1.519999999999999962e-01	4.454050414118501666e-01	8.659999999999999920e-01	9.154689959367046104e-01	6.640000000000000346e-01	7.388043269248356637e-01
2.690000000000000000e+02	1.700000000000000122e-01	2.020440471180807718e-01	1.140000000000000041e-01	5.347719802306108994e-01	8.840000000000000080e-01	7.611916827352398496e-01	9.060000000000000275e-01	6.814424471767147606e-01	2.600000000000000089e-01	1.952235371073646475e-01	7.299999999999999822e-01	6.621760399146933151e-01
2.700000000000000000e+02	7.880000000000000338e-01	3.404975159059733247e-01	5.520000000000000462e-01	1.915668377896328767e-01	9.000000000000000222e-01	6.057442189054591530e-01	6.540000000000000258e-01	5.094059585373778010e-01	6.580000000000000293e-01	3.615951391524123149e-01	8.339999999999999636e-01	9.074195278679109133e-01
2.710000000000000000e+02	2.000000000000000042e-02	1.256276671055199523e-01	7.720000000000000195e-01	6.332863647111256489e-01	6.239999999999999991e-01	7.613175819059914140e-01	3.240000000000000102e-01	3.881266667683394567e-01	7.119999999999999662e-01	6.570613018901219071e-01	2.059999999999999887e-01	4.589423205326584876e-01
2.720000000000000000e+02	6.820000000000000506e-01	3.342950530548256527e-01	6.760000000000000453e-01	4.232328985445439340e-01	2.839999999999999747e-01	2.765946742263507008e-01	5.659999999999999476e-01	7.943668148506459747e-01	6.260000000000000009e-01	6.057977846827923285e-01	6.300000000000000044e-01	5.839922226894148638e-01
2.730000000000000000e+02	7.359999999999999876e-01	5.836736732750348322e-01	9.240000000000000435e-01	3.391613020539129275e-01	1.900000000000000022e-01	4.140812401481592797e-01	8.599999999999999867e-01	7.709719189727048949e-01	7.600000000000000089e-01	5.998401408728315509e-01	2.400000000000000050e-02	1.106629440271692799e-01
2.740000000000000000e+02	7.660000000000000142e-01	7.275834335390960472e-01	2.340000000000000135e-01	5.661974506106802751e-01	5.000000000000000278e-02	2.206937863850478576e-01	3.900000000000000133e-01	5.230754660063366979e-01	9.300000000000000488e-01	9.226068916954341947e-01	7.459999999999999964e-01	8.491915160846383870e-01
2.750000000000000000e+02	7.920000000000000373e-01	5.203684080479530349e-01	9.300000000000000488e-01	6.062376297984107820e-01	5.260000000000000231e-01	8.364761618739705584e-01	2.240000000000000047e-01	4.819002915014891641e-01	5.639999999999999458e-01	5.587669953729663685e-01	2.020000000000000129e-01	2.751594762656508486e-01
2.760000000000000000e+02	1.680000000000000104e-01	4.466510860677535000e-01	8.499999999999999778e-01	4.232314134215091617e-01	3.599999999999999867e-01	5.287957893829375866e-01	5.120000000000000107e-01	5.300346982532813112e-01	2.079999999999999905e-01	3.101400362235453012e-01	2.680000000000000160e-01	2.202629994139476410e-01
2.770000000000000000e+02	1.179999999999999938e-01	2.043377638479888792e-01	6.360000000000000098e-01	3.629538227850724885e-01	4.620000000000000218e-01	4.327405768157872035e-01	5.360000000000000320e-01	3.650009912274070345e-01	6.879999999999999449e-01	6.202876849159348893e-01	2.580000000000000071e-01	3.742905311330412821e-01
2.780000000000000000e+02	8.040000000000000480e-01	5.553507930550151128e-01	9.759999999999999787e-01	9.480651635569049551e-01	1.019999999999999934e-01	4.878520671537647790e-01	5.819999999999999618e-01	5.108686622271895184e-01	9.499999999999999556e-01	8.820747381700947409e-01	5.659999999999999476e-01	4.870764466286710559e-01
2.790000000000000000e+02	3.400000000000000244e-01	2.693337201086216104e-01	5.160000000000000142e-01	2.118983495793702876e-01	4.779999999999999805e-01	2.824307087204359079e-01	5.440000000000000391e-01	6.043243202192017938e-01	8.419999999999999707e-01	8.384590791419399558e-01	7.680000000000000160e-01	7.701352779298901163e-01
2.800000000000000000e+02	9.499999999999999556e-01	9.022538723289855733e-01	5.340000000000000302e-01	4.218274470746581906e-01	9.639999999999999680e-01	7.575714111856588495e-01	8.199999999999999512e-01	5.862292332065297540e-01	5.799999999999999600e-01	3.455401689719424518e-01	4.279999999999999916e-01	2.886290851566341575e-01
2.810000000000000000e+02	3.459999999999999742e-01	6.077026979874876611e-01	6.959999999999999520e-01	7.027331085572248170e-01	3.340000000000000191e-01	4.618454506389808034e-01	2.560000000000000053e-01	5.303330306932020344e-01	5.060000000000000053e-01	6.904353550055998268e-01	2.760000000000000231e-01	4.460667531964480625e-01
2.820000000000000000e+02	7.960000000000000409e-01	4.055463765967623480e-01	4.470000000000000084e-01	5.793827241919353721e-01	2.780000000000000249e-01	6.007611877041549864e-01	9.200000000000000400e-01	7.699000443400154658e-01	7.620000000000000107e-01	6.859867066544579339e-01	2.260000000000000064e-01	3.715260145127148861e-01
2.830000000000000000e+02	3.900000000000000133e-01	3.281872010741141432e-01	4.939999999999999947e-01	4.829892239901983353e-01	9.439999999999999503e-01	8.210597130934009780e-01	3.160000000000000031e-01	5.273250572823039439e-01	6.660000000000000364e-01	3.991361448585848959e-01	3.160000000000000031e-01	4.705640582715156506e-01
2.840000000000000000e+02	7.179999999999999716e-01	5.261744157664115518e-01	8.439999999999999725e-01	7.645689654555000159e-01	9.360000000000000542e-01	7.328631660259030678e-01	7.500000000000000000e-01	7.021511515384758484e-01	6.700000000000000400e-01	5.693170564689753466e-01	2.459999999999999964e-01	4.154190679016275811e-01
2.850000000000000000e+02	3.200000000000000067e-01	2.436511388670556943e-01	2.399999999999999911e-01	6.718922396316793222e-01	7.299999999999999822e-01	3.940977269695166707e-01	4.699999999999999734e-01	4.900456426069897953e-01	1.739999999999999880e-01	2.406169540367958382e-01	9.719999999999999751e-01	9.658060945829852750e-01
2.860000000000000000e+02	2.220000000000000029e-01	2.964753941157335371e-01	1.400000000000000133e-01	4.506144978284348790e-01	7.259999999999999787e-01	4.912212633355859670e-01	6.800000000000000488e-02	1.621541894680935403e-01	1.499999999999999944e-01	1.041996735671370661e-01	7.880000000000000338e-01	8.017668318136785821e-01
2.870000000000000000e+02	4.239999999999999880e-01	4.717313095016820168e-01	2.240000000000000047e-01	3.253736563026575768e-01	3.260000000000000120e-01	4.482731040768549446e-01	5.979999999999999760e-01	7.761538033024519834e-01	2.839999999999999747e-01	3.788366349519864951e-01	6.959999999999999520e-01	3.740665953191533721e-01
2.880000000000000000e+02	9.140000000000000346e-01	5.901443298329417386e-01	7.920000000000000373e-01	5.484342350279335365e-01	1.400000000000000133e-01	6.566003844531043132e-01	3.160000000000000031e-01	5.463057652422445010e-01	4.640000000000000235e-01	4.782288500043471724e-01	6.260000000000000009e-01	6.358797429560627545e-01
2.890000000000000000e+02	4.239999999999999880e-01	4.193614487499859877e-01	8.599999999999999867e-01	6.419277518460178023e-01	4.119999999999999774e-01	3.141851272392298666e-01	9.260000000000000453e-01	7.568847056156698949e-01	4.400000000000000022e-01	3.904771678895494480e-01	4.480000000000000093e-01	6.057668045877868668e-01
2.900000000000000000e+02	3.760000000000000009e-01	6.811257472632871179e-01	1.000000000000000000e+00	9.942770109224254860e-01	2.179999999999999993e-01	5.896374913153463737e-01	9.120000000000000329e-01	8.636422064887362415e-01	1.859999999999999987e-01	1.438396425267415291e-01	6.239999999999999991e-01	5.439597304955332557e-01
2.910000000000000000e+02	5.679999999999999494e-01	2.574579634858332189e-01	7.139999999999999680e-01	3.345966350690692814e-01	5.260000000000000231e-01	7.412430961074110147e-01	7.419999999999999929e-01	7.800616315478716700e-01	6.700000000000000400e-01	8.983881896571987991e-01	2.700000000000000178e-01	1.796873998604629763e-01
2.920000000000000000e+02	8.000000000000000444e-01	6.457403369150935823e-01	5.839999999999999636e-01	4.086624992570996318e-01	4.919999999999999929e-01	5.080520977121075754e-01	1.660000000000000087e-01	3.341291390041631892e-01	6.700000000000000400e-01	5.846243216803918008e-01	1.719999999999999862e-01	2.148866301406812118e-01
2.930000000000000000e+02	5.819999999999999618e-01	5.598060983364251397e-01	9.280000000000000471e-01	4.127177454908054766e-01	7.820000000000000284e-01	4.497217567760990464e-01	4.399999999999999745e-02	1.908649185688589822e-01	6.380000000000000115e-01	3.522303540288719281e-01	4.219999999999999862e-01	7.122546845483557210e-01
2.940000000000000000e+02	6.139999999999999902e-01	2.237625940197954244e-01	5.800000000000000294e-02	1.779444103873958904e-01	9.100000000000000311e-01	7.310965885973829126e-01	7.079999999999999627e-01	4.612288276116636165e-01	3.760000000000000009e-01	4.473380977729441432e-01	5.600000000000000533e-01	5.686493738772643303e-01
2.950000000000000000e+02	8.159999999999999476e-01	6.882176925039544813e-01	1.000000000000000000e+00	9.612623769374176730e-01	7.059999999999999609e-01	6.833909428121700547e-01	2.819999999999999729e-01	4.846439856280119196e-01	7.319999999999999840e-01	3.316029750500275597e-01	3.439999999999999725e-01	2.919837459398273993e-01
2.960000000000000000e+02	8.579999999999999849e-01	6.442433314603790429e-01	4.600000000000000200e-01	3.322126572505441078e-01	3.459999999999999742e-01	7.954140654711019387e-01	4.939999999999999947e-01	5.268569205432092062e-01	5.480000000000000426e-01	3.193976838391179296e-01	8.179999999999999494e-01	8.009391635197902204e-01
2.970000000000000000e+02	8.699999999999999956e-01	7.664633136093575994e-01	6.620000000000000329e-01	3.561079184647873985e-01	2.740000000000000213e-01	5.530049180956991828e-01	5.040000000000000036e-01	4.911143371271731728e-01	3.119999999999999996e-01	5.704255824878406989e-01	2.560000000000000053e-01	1.470056955819205591e-01
2.980000000000000000e+02	8.499999999999999778e-01	7.381683123883847619e-01	1.660000000000000087e-01	1.760303961790790350e-01	5.659999999999999476e-01	6.274779213069922035e-01	5.719999999999999529e-01	6.241003867136966088e-01	7.219999999999999751e-01	5.571449291955155037e-01	3.780000000000000027e-01	2.704560289842024567e-01
2.990000000000000000e+02	9.879999999999999893e-01	8.560686120660320197e-01	9.789999999999999813e-01	7.621990375998860534e-01	2.720000000000000195e-01	3.399241397033868628e-01	9.399999999999999467e-01	8.101701862486540007e-01	7.500000000000000000e-01	7.831883217699060484e-01	4.600000000000000200e-01	3.940167005819097956e-01
3.000000000000000000e+02	8.940000000000000169e-01	7.059053786536164665e-01	4.119999999999999774e-01	3.539320149484957989e-01	6.999999999999999556e-01	7.508450703795104264e-01	7.399999999999999911e-01	8.524491268978643399e-01	9.350000000000000533e-01	9.354413442609520457e-01	8.159999999999999476e-01	8.253025399451255906e-01
3.010000000000000000e+02	6.939999999999999503e-01	6.139616079750865874e-01	6.600000000000000311e-01	3.914909042701882336e-01	3.400000000000000244e-01	6.310424355230410676e-01	4.879999999999999893e-01	6.722840472373553533e-01	7.359999999999999876e-01	6.582462851333440446e-01	9.360000000000000542e-01	9.620992476576573083e-01
3.020000000000000000e+02	1.260000000000000009e-01	1.455554802313987484e-01	4.199999999999999845e-01	8.648513824918865334e-01	6.620000000000000329e-01	4.074124994377759656e-01	4.279999999999999916e-01	6.935030546737747104e-01	5.580000000000000515e-01	5.089010097273871658e-01	9.659999999999999698e-01	9.612212757724755141e-01
3.030000000000000000e+02	2.059999999999999887e-01	3.139428023688778935e-01	8.619999999999999885e-01	4.905621451188490467e-01	5.320000000000000284e-01	4.398766819776724346e-01	8.000000000000000167e-02	5.843979812145060349e-01	5.360000000000000320e-01	4.373182185511163556e-01	5.220000000000000195e-01	3.816890267504379763e-01
3.040000000000000000e+02	5.819999999999999618e-01	4.627261447734720701e-01	9.559999999999999609e-01	5.116470266324828486e-01	4.279999999999999916e-01	4.405770525025413109e-01	6.179999999999999938e-01	6.777591471556672076e-01	6.079999999999999849e-01	6.942179700009439847e-01	7.640000000000000124e-01	8.892824968632987437e-01
3.050000000000000000e+02	6.340000000000000080e-01	3.573693903774634029e-01	6.179999999999999938e-01	6.697359094025242543e-01	5.180000000000000160e-01	4.716537320020987578e-01	9.040000000000000258e-01	8.400905358730097472e-01	7.700000000000000178e-01	8.205812513444011858e-01	7.780000000000000249e-01	5.710295339985178575e-01
3.060000000000000000e+02	7.680000000000000160e-01	6.948809911175607423e-01	0.000000000000000000e+00	2.312025845423264780e-01	3.059999999999999942e-01	4.283729897645746076e-01	9.659999999999999698e-01	8.069420193036614952e-01	7.640000000000000124e-01	6.954301664680769823e-01	5.899999999999999689e-01	3.907685263967843325e-01
3.070000000000000000e+02	4.020000000000000240e-01	4.816019543090097055e-01	6.560000000000000275e-01	7.381550182226692680e-01	2.939999999999999836e-01	2.584239986632819175e-01	6.660000000000000364e-01	7.449719346147052335e-01	5.759999999999999565e-01	2.498884523672361690e-01	2.620000000000000107e-01	1.879515695090406835e-01
3.080000000000000000e+02	6.620000000000000329e-01	4.233794834373909577e-01	9.789999999999999813e-01	7.621990375998860534e-01	8.439999999999999725e-01	9.357393302243189881e-01	2.179999999999999993e-01	5.414110641876954677e-01	7.019999999999999574e-01	7.942962606945106474e-01	4.640000000000000235e-01	3.059795973384171752e-01
3.090000000000000000e+02	9.280000000000000471e-01	7.181488893339298407e-01	9.699999999999999734e-01	8.617078246027302102e-01	6.039999999999999813e-01	4.249359139359469850e-01	3.519999999999999796e-01	2.872422559390642172e-01	5.360000000000000320e-01	6.441155213097674581e-01	8.399999999999999689e-01	6.473514010730989643e-01
3.100000000000000000e+02	5.460000000000000409e-01	3.828268509258686003e-01	7.399999999999999911e-01	6.402438948598918600e-01	9.959999999999999964e-01	9.514484985670247363e-01	4.000000000000000083e-02	2.148228931184168466e-01	6.939999999999999503e-01	8.244259285391528636e-01	2.159999999999999976e-01	3.088664536251755632e-01
3.110000000000000000e+02	6.139999999999999902e-01	5.791144685329429054e-01	3.840000000000000080e-01	1.963751417676658784e-01	7.259999999999999787e-01	7.085663553010325133e-01	1.719999999999999862e-01	3.730956301706830347e-01	1.179999999999999938e-01	1.237209696500743278e-01	6.380000000000000115e-01	7.802860194728413745e-01
3.120000000000000000e+02	1.000000000000000000e+00	9.603877726714659113e-01	8.319999999999999618e-01	4.160974914328383067e-01	1.340000000000000080e-01	3.335255971510119877e-01	6.780000000000000471e-01	6.825192215344196844e-01	7.079999999999999627e-01	7.772493482974064394e-01	5.020000000000000018e-01	6.526296531818698288e-01
3.130000000000000000e+02	3.439999999999999725e-01	5.170401882887217804e-01	6.680000000000000382e-01	1.854000299668536189e-01	6.320000000000000062e-01	5.430405436506623440e-01	8.000000000000000444e-01	7.174431164528879412e-01	5.120000000000000107e-01	2.453438252220586369e-01	7.540000000000000036e-01	5.969014240988423925e-01
3.140000000000000000e+02	8.359999999999999654e-01	6.747234909776438361e-01	8.200000000000000344e-02	3.870395339887734432e-01	7.600000000000000089e-01	5.625544489268298198e-01	9.799999999999999822e-01	8.730573424963447016e-01	5.360000000000000320e-01	4.716274899066343895e-01	5.999999999999999778e-01	6.827980500670093322e-01
3.150000000000000000e+02	1.799999999999999933e-01	1.809507227885952529e-01	1.360000000000000098e-01	2.790340511256067524e-01	1.219999999999999973e-01	2.573466112418058560e-01	3.639999999999999902e-01	7.488632733652016427e-01	7.740000000000000213e-01	6.467590735081333309e-01	9.519999999999999574e-01	9.073888101803585515e-01
3.160000000000000000e+02	3.079999999999999960e-01	5.112805945758372994e-01	8.579999999999999849e-01	9.200447006054583987e-01	9.939999999999999947e-01	9.551592602567318124e-01	4.440000000000000058e-01	3.855459355096780283e-01	5.859999999999999654e-01	4.666810612577585449e-01	2.540000000000000036e-01	2.632171904280571351e-01
3.170000000000000000e+02	6.219999999999999973e-01	8.125819360092234600e-01	8.739999999999999991e-01	7.281757296240489730e-01	9.739999999999999769e-01	7.950348257759324300e-01	8.259999999999999565e-01	6.950032531062769747e-01	3.180000000000000049e-01	4.182791539100657041e-01	8.559999999999999831e-01	4.856852887587014833e-01
3.180000000000000000e+02	1.920000000000000040e-01	1.708599968950077763e-01	6.079999999999999849e-01	5.998205659794991762e-01	7.399999999999999911e-01	6.397515796813126876e-01	3.559999999999999831e-01	3.496083846961750563e-01	5.200000000000000178e-01	4.877112213179498057e-01	6.760000000000000453e-01	6.515952525836671283e-01
3.190000000000000000e+02	3.479999999999999760e-01	5.848188478571441085e-01	3.599999999999999867e-01	5.452556993369137572e-01	7.259999999999999787e-01	6.729511613700557282e-01	6.800000000000000488e-02	1.651563174431859293e-01	4.279999999999999916e-01	5.697213641146398055e-01	5.699999999999999512e-01	5.287925800522610409e-01
3.200000000000000000e+02	4.460000000000000075e-01	3.283651260063045196e-01	7.299999999999999822e-01	3.866325591397887229e-01	4.259999999999999898e-01	3.942563448708834573e-01	8.219999999999999529e-01	7.252426995380369945e-01	8.379999999999999671e-01	7.026136675780674246e-01	8.239999999999999547e-01	8.852680552140700376e-01
3.210000000000000000e+02	7.359999999999999876e-01	3.004522232111153102e-01	0.000000000000000000e+00	2.759449554394987070e-01	5.600000000000000117e-02	4.200803094884674738e-01	5.659999999999999476e-01	3.683107497560202392e-01	7.599999999999999811e-02	1.727249351246811782e-01	4.200000000000000261e-02	1.178248820189113921e-01
3.220000000000000000e+02	7.279999999999999805e-01	6.128299619353176908e-01	2.240000000000000047e-01	6.048462586796475859e-01	6.840000000000000524e-01	5.528255677981638305e-01	7.279999999999999805e-01	4.643190595802285658e-01	5.120000000000000107e-01	5.104899864981500279e-01	9.100000000000000311e-01	9.692869247243850461e-01
3.230000000000000000e+02	4.219999999999999862e-01	6.381030051594889230e-01	3.280000000000000138e-01	5.098630769483039060e-01	7.620000000000000107e-01	5.694866043267335920e-01	8.920000000000000151e-01	8.946615306948267898e-01	9.479999999999999538e-01	8.810753778498060518e-01	5.580000000000000515e-01	6.147638160373617433e-01
3.240000000000000000e+02	6.640000000000000346e-01	6.487926383400232089e-01	6.079999999999999849e-01	7.638460358655777549e-01	3.479999999999999760e-01	4.385209764097535712e-01	6.999999999999999556e-01	8.198785577352181164e-01	2.119999999999999940e-01	1.006385263219728154e-01	4.000000000000000083e-02	1.973159332658291354e-01
3.250000000000000000e+02	5.220000000000000195e-01	4.066621480463120664e-01	4.680000000000000271e-01	3.460015432193235263e-01	7.840000000000000302e-01	6.079110509657359440e-01	9.859999999999999876e-01	8.843934921400516957e-01	6.280000000000000027e-01	4.776797954139928581e-01	9.519999999999999574e-01	9.197093183339606348e-01
3.260000000000000000e+02	2.500000000000000000e-01	1.985123173470367541e-01	7.399999999999999911e-01	5.362663487653793748e-01	8.000000000000000167e-03	3.164414017487364172e-01	5.620000000000000551e-01	4.314889643994936907e-01	6.640000000000000346e-01	5.291088354763671120e-01	2.700000000000000178e-01	3.639219538650499963e-01
3.270000000000000000e+02	2.500000000000000000e-01	5.024304113381393710e-01	1.640000000000000069e-01	2.777957474448545239e-01	8.400000000000000522e-02	2.742465310432661285e-01	5.560000000000000497e-01	4.793018520578707364e-01	5.240000000000000213e-01	3.536182940204908864e-01	6.860000000000000542e-01	6.058724220096803892e-01
3.280000000000000000e+02	1.479999999999999927e-01	2.712485678415122448e-01	9.300000000000000488e-01	9.046025229582137506e-01	6.780000000000000471e-01	7.351773243412607073e-01	9.559999999999999609e-01	8.374961931282686178e-01	8.559999999999999831e-01	7.734964162951672995e-01	9.519999999999999574e-01	9.533957998091527886e-01
3.290000000000000000e+02	7.179999999999999716e-01	7.314424245515668277e-01	5.600000000000000533e-01	3.081940408516555263e-01	1.700000000000000122e-01	3.571906897473234310e-01	5.600000000000000117e-02	2.869958254726758251e-01	1.000000000000000021e-02	1.027903354792022300e-01	5.659999999999999476e-01	4.663695700519709941e-01
3.300000000000000000e+02	4.359999999999999987e-01	6.586644975542335079e-01	8.659999999999999920e-01	3.723426864724284080e-01	9.040000000000000258e-01	7.462560514398844935e-01	4.560000000000000164e-01	5.174584351841867713e-01	1.200000000000000025e-02	1.287043442872977672e-01	7.099999999999999645e-01	5.015598055289338664e-01
3.310000000000000000e+02	6.239999999999999991e-01	6.847799818099118419e-01	2.159999999999999976e-01	6.345882468334167470e-01	8.920000000000000151e-01	8.500777540200399329e-01	4.380000000000000004e-01	5.491593669604288852e-01	4.620000000000000218e-01	3.992119978208786280e-01	5.480000000000000426e-01	7.491752987595052815e-01
3.320000000000000000e+02	7.259999999999999787e-01	3.434001609765890417e-01	2.320000000000000118e-01	6.248726170984524320e-01	8.780000000000000027e-01	7.521404062603451735e-01	6.919999999999999485e-01	6.544743419514431615e-01	9.000000000000000222e-01	8.930120832760943816e-01	6.979999999999999538e-01	5.886683626724229512e-01
3.330000000000000000e+02	7.760000000000000231e-01	5.255913696272099811e-01	6.139999999999999902e-01	6.429839058584922995e-01	8.599999999999999867e-01	4.884379353655836087e-01	2.520000000000000018e-01	2.296216436580036657e-01	1.600000000000000033e-01	2.442336698822182295e-01	8.659999999999999920e-01	6.912729453603614349e-01
3.340000000000000000e+02	6.939999999999999503e-01	7.798630317802094369e-01	2.999999999999999889e-01	5.280634747038419619e-01	6.640000000000000346e-01	5.976757426403718210e-01	9.340000000000000524e-01	6.530491380310079474e-01	7.119999999999999662e-01	5.824475316658356272e-01	2.419999999999999929e-01	3.838197858413465724e-01
3.350000000000000000e+02	6.280000000000000027e-01	3.098673887221025658e-01	1.519999999999999962e-01	4.307112954423840123e-01	6.219999999999999973e-01	7.067457466688853440e-01	5.999999999999999778e-02	3.153311390995298114e-01	5.320000000000000284e-01	5.480417215272856968e-01	4.380000000000000004e-01	3.835099372550134222e-01
3.360000000000000000e+02	3.760000000000000009e-01	2.210715484197184888e-01	4.660000000000000253e-01	3.989230860825965785e-01	6.800000000000000488e-01	7.621269762126303693e-01	4.339999999999999969e-01	5.360213789214564040e-01	7.299999999999999822e-01	7.122363802298807833e-01	6.139999999999999902e-01	5.025001753079482159e-01
3.370000000000000000e+02	2.479999999999999982e-01	4.461505366475863599e-01	6.320000000000000062e-01	4.053644888250209077e-01	6.099999999999999867e-01	6.283260529390934934e-01	3.140000000000000013e-01	5.237123803336518613e-01	8.319999999999999618e-01	6.363343528179735697e-01	8.840000000000000080e-01	8.030517649378775547e-01
3.380000000000000000e+02	8.840000000000000080e-01	6.789260165846372486e-01	6.660000000000000364e-01	5.953720533620601163e-01	6.440000000000000169e-01	6.561610918474520826e-01	4.759999999999999787e-01	6.072285129262185999e-01	1.120000000000000023e-01	1.460616571672575248e-01	5.199999999999999761e-02	1.854016203639495264e-01
3.390000000000000000e+02	5.560000000000000497e-01	6.500362822703807941e-01	6.700000000000000400e-01	6.166597318660979044e-01	4.159999999999999809e-01	4.025664823396509773e-01	7.580000000000000071e-01	6.495391478999510415e-01	2.300000000000000100e-01	3.840927194791830535e-01	3.280000000000000138e-01	1.803175627282616600e-01
3.400000000000000000e+02	4.979999999999999982e-01	3.046934827461941775e-01	5.839999999999999636e-01	7.473134219333151806e-01	5.300000000000000266e-01	6.302406579871813186e-01	1.640000000000000069e-01	3.685012984621386378e-01	5.919999999999999707e-01	6.082830438306547904e-01	8.259999999999999565e-01	9.103167861639374081e-01
3.410000000000000000e+02	5.759999999999999565e-01	6.513548550418798433e-01	5.360000000000000320e-01	4.963346098721716504e-01	9.719999999999999751e-01	6.080815383973584565e-01	8.139999999999999458e-01	6.439520211282874218e-01	4.719999999999999751e-01	2.358291024389989055e-01	8.419999999999999707e-01	8.572282761499437909e-01
3.420000000000000000e+02	5.260000000000000231e-01	6.057466552717593045e-01	4.319999999999999951e-01	5.760991474749488361e-01	7.139999999999999680e-01	6.330343424586104550e-01	9.399999999999999467e-01	7.180949647778192002e-01	7.199999999999999734e-01	7.973790932659879926e-01	3.479999999999999760e-01	4.647577508395435153e-01
3.430000000000000000e+02	8.719999999999999973e-01	6.752661762869740514e-01	8.199999999999999512e-01	3.272297836649817881e-01	8.980000000000000204e-01	6.038405159815831702e-01	4.359999999999999987e-01	5.405651986673732923e-01	6.239999999999999991e-01	7.149071309095602622e-01	5.639999999999999458e-01	5.071098034923415820e-01
3.440000000000000000e+02	4.600000000000000200e-01	4.613216495009523910e-01	9.739999999999999769e-01	5.984475789277624580e-01	5.620000000000000551e-01	5.040225193446508101e-01	9.799999999999999822e-01	7.407350576045563795e-01	3.780000000000000027e-01	3.986352662223438537e-01	4.500000000000000111e-01	5.029115206312595454e-01
3.450000000000000000e+02	7.780000000000000249e-01	7.781696696950082259e-01	8.120000000000000551e-01	3.206298781466602188e-01	6.380000000000000115e-01	4.511780344573370072e-01	1.960000000000000075e-01	4.160537466993267652e-01	5.140000000000000124e-01	5.314319735341597184e-01	9.020000000000000240e-01	9.439240767641939867e-01
3.460000000000000000e+02	7.099999999999999645e-01	4.858295437723057497e-01	2.039999999999999869e-01	7.035824383963753537e-01	7.239999999999999769e-01	7.527631749791753313e-01	3.940000000000000169e-01	8.088660115845477394e-01	4.000000000000000222e-01	4.351807814059369672e-01	4.719999999999999751e-01	4.153813339920925385e-01
3.470000000000000000e+02	3.579999999999999849e-01	1.510650162155202370e-01	2.000000000000000042e-03	2.910605308471230779e-01	8.960000000000000187e-01	6.495509498246279101e-01	6.600000000000000311e-01	4.399519161597796324e-01	3.459999999999999742e-01	1.986299590966044415e-01	5.360000000000000320e-01	3.957673825545144353e-01
3.480000000000000000e+02	9.040000000000000258e-01	8.400357826231096281e-01	1.200000000000000025e-02	1.369147210540971049e-01	1.600000000000000033e-02	2.683724102016089019e-01	9.800000000000000377e-02	5.434510490635867663e-01	3.559999999999999831e-01	3.410742045803870637e-01	4.839999999999999858e-01	5.052756529201495317e-01
3.490000000000000000e+02	5.999999999999999778e-01	5.143915179331342014e-01	7.259999999999999787e-01	7.968734945138341574e-01	6.879999999999999449e-01	7.358794801012594755e-01	6.560000000000000275e-01	7.308206911117571813e-01	6.959999999999999520e-01	7.353661727307772011e-01	4.000000000000000222e-01	5.988265863766575325e-01
3.500000000000000000e+02	8.139999999999999458e-01	8.036822290148150083e-01	8.100000000000000533e-01	5.613966269981904844e-01	9.899999999999999911e-01	8.673384675323961845e-01	6.660000000000000364e-01	6.353330296756503071e-01	8.499999999999999778e-01	8.615561120044135102e-01	1.199999999999999956e-01	2.190253386404379665e-01
3.510000000000000000e+02	9.959999999999999964e-01	9.617293578315816438e-01	6.939999999999999503e-01	6.089836761043562197e-01	9.439999999999999503e-01	6.347066141312612819e-01	4.739999999999999769e-01	3.263125495868763881e-01	2.359999999999999876e-01	3.786038631044560399e-01	1.199999999999999956e-01	1.633291390223731154e-01
3.520000000000000000e+02	4.400000000000000022e-01	3.855424482201498804e-01	7.599999999999999811e-02	3.357994520633432733e-01	8.199999999999999512e-01	5.955817932803993964e-01	4.799999999999999822e-01	4.115465225681197436e-01	5.919999999999999707e-01	4.191970931255321053e-01	5.520000000000000462e-01	4.258053134057872557e-01
3.530000000000000000e+02	9.060000000000000275e-01	6.980505945290046421e-01	7.159999999999999698e-01	5.632891163603186424e-01	6.500000000000000222e-01	5.409213250927698002e-01	6.380000000000000115e-01	7.180209654697586874e-01	6.999999999999999556e-01	3.905994459691313758e-01	6.720000000000000417e-01	5.918198713675647538e-01
3.540000000000000000e+02	1.320000000000000062e-01	4.483650346204103854e-01	3.559999999999999831e-01	5.647082869992517962e-01	7.599999999999999811e-02	2.170258732760898257e-01	7.540000000000000036e-01	4.162078474863886712e-01	6.500000000000000222e-01	4.568305162740672887e-01	8.659999999999999920e-01	9.765817533957809049e-01
3.550000000000000000e+02	6.280000000000000027e-01	7.020205450296925775e-01	3.220000000000000084e-01	3.332574051407439231e-01	9.240000000000000435e-01	7.736129707280899881e-01	7.840000000000000302e-01	5.941654833635454658e-01	6.199999999999999956e-02	2.203796123522760997e-01	8.080000000000000515e-01	6.847809837458047610e-01
3.560000000000000000e+02	9.559999999999999609e-01	7.877179508766053440e-01	7.019999999999999574e-01	5.297470961292969349e-01	1.059999999999999970e-01	2.485086616219805700e-01	5.360000000000000320e-01	4.268533144468789065e-01	9.280000000000000471e-01	8.807032713875075913e-01	4.200000000000000261e-02	2.035602088888100458e-01
3.570000000000000000e+02	3.559999999999999831e-01	3.108008516553547596e-01	8.499999999999999778e-01	3.002924188838675956e-01	9.819999999999999840e-01	8.879480986066594639e-01	4.239999999999999880e-01	5.061481140866767037e-01	7.399999999999999911e-01	6.708844280398414961e-01	7.600000000000000089e-01	8.868082486641837292e-01
3.580000000000000000e+02	4.600000000000000200e-01	5.399316249672660994e-01	5.180000000000000160e-01	7.175522352218962618e-01	1.140000000000000041e-01	4.244938560655643345e-01	9.140000000000000346e-01	3.697720662131339098e-01	2.560000000000000053e-01	1.919112139336667799e-01	5.600000000000000533e-01	7.154803422446853745e-01
3.590000000000000000e+02	7.660000000000000142e-01	7.533690682929837790e-01	4.460000000000000075e-01	2.800456413678430456e-01	7.820000000000000284e-01	4.395059647479288012e-01	1.479999999999999927e-01	2.013702791447848917e-01	8.860000000000000098e-01	8.243761155767203030e-01	8.060000000000000497e-01	8.135845804293531103e-01
3.600000000000000000e+02	3.059999999999999942e-01	4.281361042140927609e-01	7.179999999999999716e-01	3.041582480073218853e-01	5.759999999999999565e-01	6.404442134523236074e-01	6.480000000000000204e-01	5.469971704008301794e-01	5.639999999999999458e-01	5.174003597934518917e-01	6.159999999999999920e-01	4.786334393591162306e-01
3.610000000000000000e+02	5.919999999999999707e-01	4.747881214652816539e-01	4.520000000000000129e-01	3.508804044351064855e-01	5.939999999999999725e-01	4.555165603018987430e-01	5.140000000000000124e-01	4.870276963637586998e-01	4.319999999999999951e-01	4.004967521535271469e-01	1.079999999999999988e-01	2.974383431402777278e-01
3.620000000000000000e+02	6.480000000000000204e-01	5.678427935155319073e-01	4.199999999999999845e-01	3.178326435531328431e-01	2.620000000000000107e-01	5.722572741449516442e-01	2.660000000000000142e-01	2.966048323113889551e-01	9.280000000000000471e-01	8.020476380176523312e-01	7.059999999999999609e-01	5.652990775723686356e-01
3.630000000000000000e+02	6.919999999999999485e-01	4.300425072727641629e-01	8.519999999999999796e-01	2.082383519311984121e-01	6.440000000000000169e-01	6.498331592284865010e-01	4.079999999999999738e-01	5.047400943329521938e-01	2.459999999999999964e-01	2.865695227221264907e-01	2.220000000000000029e-01	2.159488090705950769e-01
3.640000000000000000e+02	9.599999999999999645e-01	6.903424768249949439e-01	5.420000000000000373e-01	6.929170201757913761e-01	5.140000000000000124e-01	3.912525377971804996e-01	4.159999999999999809e-01	6.047582309392188771e-01	5.939999999999999725e-01	4.639961257941798700e-01	7.580000000000000071e-01	6.251650563192256982e-01
3.650000000000000000e+02	9.200000000000000400e-01	5.164966633810019747e-01	1.559999999999999998e-01	5.810213237923587126e-01	8.519999999999999796e-01	7.217625707851521577e-01	8.599999999999999312e-02	1.824439143098789684e-01	7.459999999999999964e-01	6.072055307889809850e-01	5.639999999999999458e-01	6.073073297265919601e-01
3.660000000000000000e+02	8.259999999999999565e-01	5.888168593898307490e-01	5.699999999999999512e-01	5.561426794291004505e-01	5.919999999999999707e-01	4.283109274389300669e-01	4.560000000000000164e-01	3.508533912635954377e-01	9.559999999999999609e-01	9.257696414579029698e-01	1.360000000000000098e-01	1.072626419191855945e-01
3.670000000000000000e+02	9.559999999999999609e-01	7.846936270003320724e-01	8.339999999999999636e-01	6.734235597140234564e-01	9.519999999999999574e-01	8.459522854843607442e-01	6.840000000000000524e-01	4.730394893506505993e-01	3.200000000000000067e-01	2.771483500847598536e-01	8.719999999999999973e-01	8.793517799635767185e-01
3.680000000000000000e+02	1.519999999999999962e-01	1.921022320619383827e-01	9.839999999999999858e-01	9.222965681517270031e-01	3.300000000000000155e-01	5.942968737330546203e-01	4.719999999999999751e-01	3.981458816794774536e-01	3.439999999999999725e-01	2.643702855883651726e-01	3.099999999999999978e-01	3.710652604276605815e-01
3.690000000000000000e+02	4.179999999999999827e-01	2.067313010038911991e-01	9.080000000000000293e-01	6.247703186734924197e-01	4.779999999999999805e-01	5.346681025084787375e-01	9.360000000000000542e-01	5.859308826396681935e-01	6.580000000000000293e-01	6.455150793783530627e-01	5.779999999999999583e-01	5.725464979093266571e-01
3.700000000000000000e+02	9.639999999999999680e-01	8.104406800083311380e-01	3.119999999999999996e-01	3.277893860925094049e-01	7.159999999999999698e-01	6.293883199691284736e-01	6.780000000000000471e-01	5.566396495725279836e-01	8.739999999999999991e-01	7.462331921453548844e-01	7.840000000000000302e-01	8.365114792448329339e-01
3.710000000000000000e+02	4.979999999999999982e-01	6.801764988112746213e-01	6.700000000000000400e-01	3.594519501571350473e-01	3.079999999999999960e-01	6.706289581762197027e-01	7.700000000000000178e-01	7.009237563227588286e-01	7.599999999999999811e-02	1.599271213961752369e-01	6.800000000000000488e-02	8.389396837133415719e-02
3.720000000000000000e+02	7.099999999999999645e-01	5.308395226786557508e-01	8.479999999999999760e-01	6.523866346421769435e-01	2.059999999999999887e-01	3.785168752377460200e-01	7.079999999999999627e-01	6.698853946640411783e-01	1.900000000000000022e-01	4.053953075702856346e-01	7.279999999999999805e-01	6.560390840844491089e-01
3.730000000000000000e+02	4.660000000000000253e-01	3.560843473792075775e-01	1.039999999999999952e-01	4.861691689222565893e-01	3.900000000000000133e-01	3.436237310822656266e-01	4.500000000000000111e-01	5.212467267670606308e-01	3.719999999999999973e-01	3.438227676786563269e-01	3.119999999999999996e-01	5.982766878634683261e-01
3.740000000000000000e+02	2.079999999999999905e-01	4.749710553422619719e-01	4.560000000000000164e-01	3.537363351533001077e-01	2.280000000000000082e-01	2.480160174328979172e-01	3.039999999999999925e-01	4.573112597732360007e-01	4.620000000000000218e-01	2.339189789028946753e-01	5.400000000000000355e-01	6.128901118936113113e-01
3.750000000000000000e+02	1.499999999999999944e-01	1.571976620601405195e-01	8.639999999999999902e-01	9.487531079165930636e-01	2.859999999999999765e-01	5.179391224400731186e-01	2.459999999999999964e-01	4.355001144774293675e-01	8.920000000000000151e-01	7.519134029952181386e-01	3.739999999999999991e-01	4.165383875284200399e-01
3.760000000000000000e+02	5.899999999999999689e-01	6.627231451944818330e-01	8.999999999999999667e-02	2.481948769630346052e-01	2.220000000000000029e-01	7.194929376630313511e-01	9.080000000000000293e-01	5.996321537992254092e-01	2.479999999999999982e-01	3.781140852632596805e-01	6.540000000000000258e-01	4.857894539076342832e-01
3.770000000000000000e+02	7.039999999999999591e-01	7.330245441564744446e-01	4.239999999999999880e-01	3.722814813409238699e-01	3.059999999999999942e-01	2.163042543940188744e-01	3.799999999999999906e-02	1.737321364337393870e-01	6.199999999999999956e-01	5.693112024811596283e-01	5.260000000000000231e-01	4.154443707411170639e-01
3.780000000000000000e+02	3.019999999999999907e-01	4.424786911556919944e-01	1.320000000000000062e-01	2.090445614340501745e-01	3.659999999999999920e-01	4.726077388366314858e-01	4.239999999999999880e-01	6.017428656591615743e-01	6.840000000000000524e-01	4.308936799446345667e-01	2.959999999999999853e-01	3.854709083827565497e-01
3.790000000000000000e+02	6.400000000000000133e-02	2.047593169464573259e-01	7.319999999999999840e-01	4.895323745574096663e-01	9.779999999999999805e-01	6.646441876478947908e-01	8.279999999999999583e-01	5.561319012706945619e-01	2.179999999999999993e-01	2.305722234452828590e-01	6.800000000000000488e-02	2.541649090314365700e-01
3.800000000000000000e+02	4.339999999999999969e-01	5.245013130776844390e-01	5.000000000000000000e-01	4.427749578991440615e-01	9.779999999999999805e-01	7.632208302939968991e-01	7.299999999999999822e-01	5.382335754114611071e-01	6.660000000000000364e-01	6.284266296187979162e-01	8.219999999999999529e-01	9.682270457139834363e-01
3.810000000000000000e+02	4.660000000000000253e-01	3.329744497257864366e-01	5.620000000000000551e-01	5.523740121486810928e-01	4.779999999999999805e-01	5.044521299534441283e-01	5.659999999999999476e-01	5.494735798323632237e-01	7.319999999999999840e-01	5.215079573903013133e-01	2.500000000000000000e-01	3.475662185329775888e-01
3.820000000000000000e+02	1.059999999999999970e-01	7.619947609204748007e-01	3.320000000000000173e-01	1.506330104961692840e-01	2.740000000000000213e-01	2.874121900507961569e-01	7.019999999999999574e-01	6.183891927842197767e-01	2.280000000000000082e-01	4.404836728759851661e-01	7.660000000000000142e-01	8.403578026428613068e-01
3.830000000000000000e+02	3.920000000000000151e-01	6.347490902539660862e-01	9.600000000000000200e-02	3.088507300702207359e-01	3.200000000000000067e-01	5.410658575590902020e-01	7.640000000000000124e-01	8.752702188172500897e-01	1.519999999999999962e-01	4.543132747773199198e-01	8.780000000000000027e-01	9.600267232359923630e-01
3.840000000000000000e+02	5.899999999999999689e-01	6.034794416324436028e-01	5.999999999999999778e-01	1.361482136095480411e-01	2.059999999999999887e-01	4.973770673005113441e-01	6.640000000000000346e-01	4.349609049020444207e-01	9.200000000000000400e-01	9.103153130012007210e-01	8.040000000000000480e-01	9.593141806724654330e-01
3.850000000000000000e+02	8.719999999999999973e-01	7.607284296612607521e-01	4.719999999999999751e-01	1.754273403655731700e-01	8.699999999999999956e-01	6.014088542396603954e-01	3.579999999999999849e-01	5.697448554242575680e-01	8.000000000000000167e-02	2.636500349344887417e-01	2.540000000000000036e-01	3.065456275831654476e-01
3.860000000000000000e+02	6.500000000000000222e-01	4.141000373626727571e-01	1.479999999999999927e-01	5.224985885400917907e-01	3.140000000000000013e-01	4.213415412180948616e-01	8.699999999999999956e-01	7.967338776391742483e-01	2.939999999999999836e-01	6.254375465416969204e-01	2.139999999999999958e-01	2.918794117558297652e-01
3.870000000000000000e+02	9.919999999999999929e-01	8.523742016545576838e-01	3.400000000000000244e-01	2.657535193242148708e-01	5.380000000000000338e-01	6.139158772667998587e-01	9.539999999999999591e-01	9.453180949776082143e-01	5.220000000000000195e-01	5.440946107410519206e-01	1.140000000000000041e-01	1.400172801832140212e-01
3.880000000000000000e+02	1.000000000000000000e+00	9.380593669126492395e-01	1.300000000000000044e-01	4.811286328412412439e-01	6.340000000000000080e-01	5.605063384911386226e-01	7.620000000000000107e-01	8.595609525844254417e-01	5.260000000000000231e-01	6.237794857018503780e-01	8.760000000000000009e-01	8.885947143050662023e-01
3.890000000000000000e+02	1.719999999999999862e-01	2.742657010699096065e-01	3.659999999999999920e-01	4.575863134619172490e-01	9.799999999999999822e-01	9.089440394889620745e-01	2.540000000000000036e-01	3.220801473768230005e-01	6.440000000000000169e-01	4.819742052299815782e-01	5.480000000000000426e-01	6.338157813990991096e-01
3.900000000000000000e+02	1.059999999999999970e-01	1.722916037303262871e-01	2.280000000000000082e-01	5.232599973725299281e-01	5.999999999999999778e-02	1.434011087744119783e-01	9.779999999999999805e-01	7.650526496798651932e-01	8.639999999999999902e-01	3.879690745056744161e-01	3.200000000000000067e-02	8.987045608413080089e-02
3.910000000000000000e+02	4.959999999999999964e-01	2.242117276861544939e-01	4.500000000000000111e-01	4.357488205973713558e-01	9.220000000000000417e-01	7.344576872305867976e-01	3.900000000000000133e-01	6.095750971611931801e-01	1.739999999999999880e-01	2.230591015347373196e-01	5.180000000000000160e-01	4.963188829347680575e-01
3.920000000000000000e+02	8.400000000000000522e-02	2.304197600722902861e-01	9.699999999999999734e-01	8.355010475671366121e-01	9.060000000000000275e-01	6.849605155496771847e-01	4.640000000000000235e-01	6.168002500212026451e-01	6.420000000000000151e-01	6.573516432923132147e-01	2.379999999999999893e-01	1.804048460252909436e-01
3.930000000000000000e+02	6.780000000000000471e-01	6.315923031254360165e-01	3.039999999999999925e-01	5.365136507274627098e-01	9.300000000000000488e-01	6.188568676571117866e-01	1.839999999999999969e-01	5.206035322814920319e-01	2.660000000000000142e-01	3.669624956832234219e-01	1.219999999999999973e-01	2.950647782109105943e-01
3.940000000000000000e+02	6.260000000000000009e-01	6.942574769558691461e-01	1.759999999999999898e-01	6.588261184044627017e-01	1.600000000000000033e-01	2.941223670042416583e-01	2.039999999999999869e-01	2.820096035499867759e-01	4.879999999999999893e-01	2.699641780817079728e-01	3.960000000000000187e-01	6.008288499459676357e-01
3.950000000000000000e+02	8.459999999999999742e-01	6.494440061903361538e-01	7.560000000000000053e-01	8.180239458908998840e-01	5.399999999999999939e-02	1.877351001143711118e-01	6.760000000000000453e-01	4.701386003982873096e-01	6.720000000000000417e-01	4.871263812081584876e-01	6.760000000000000453e-01	7.980155643262283327e-01
3.960000000000000000e+02	1.620000000000000051e-01	2.364629702542339063e-01	3.940000000000000169e-01	7.052385531471284663e-01	5.400000000000000355e-01	7.413159836043180517e-01	9.439999999999999503e-01	8.967021831338402027e-01	3.960000000000000187e-01	2.437735751940567630e-01	8.400000000000000522e-02	2.804799303892109852e-01
3.970000000000000000e+02	8.980000000000000204e-01	4.812473986933018533e-01	3.799999999999999906e-02	2.347325989856418882e-01	5.360000000000000320e-01	3.727444652924691848e-01	6.159999999999999920e-01	4.923527812704131534e-01	1.580000000000000016e-01	1.593247660967476720e-01	4.279999999999999916e-01	3.907792448141983455e-01
3.980000000000000000e+02	6.820000000000000506e-01	4.872572062318835107e-01	5.959999999999999742e-01	7.550487618246840560e-01	6.360000000000000098e-01	6.348461783213835696e-01	8.299999999999999600e-01	5.032051234783119220e-01	5.759999999999999565e-01	4.894270720021445809e-01	7.680000000000000160e-01	5.835582217792746329e-01
3.990000000000000000e+02	3.799999999999999906e-02	2.537484078463332904e-01	6.919999999999999485e-01	7.089325306122131742e-01	7.840000000000000302e-01	5.121698492866543218e-01	8.419999999999999707e-01	6.215317720915827238e-01	3.760000000000000009e-01	2.154429890639896761e-01	9.180000000000000382e-01	9.688912334062397269e-01
4.000000000000000000e+02	9.160000000000000364e-01	7.255355163390780904e-01	5.540000000000000480e-01	2.220402782723728541e-01	4.380000000000000004e-01	3.987921435644710688e-01	5.220000000000000195e-01	5.593097248521901044e-01	9.559999999999999609e-01	9.101801720292007625e-01	7.640000000000000124e-01	7.626747981892206818e-01
4.010000000000000000e+02	2.079999999999999905e-01	5.576029080405590088e-01	9.499999999999999556e-01	6.347923750505390927e-01	1.380000000000000115e-01	4.216022667345960540e-01	3.260000000000000120e-01	4.955625367337738729e-01	3.420000000000000262e-01	3.225654372930320535e-01	8.579999999999999849e-01	9.638287488236675360e-01
4.020000000000000000e+02	8.359999999999999654e-01	7.735553408026278888e-01	7.980000000000000426e-01	6.230845844472103767e-01	5.040000000000000036e-01	5.595517254406174867e-01	1.340000000000000080e-01	3.952877054669303725e-01	1.260000000000000009e-01	1.012062842941261753e-01	7.640000000000000124e-01	7.663927773403507171e-01
4.030000000000000000e+02	9.819999999999999840e-01	6.081823380702606752e-01	7.039999999999999591e-01	2.526955256074684408e-01	9.719999999999999751e-01	7.913631987713579674e-01	4.079999999999999738e-01	4.006432146614555267e-01	8.399999999999999689e-01	6.418218545075898840e-01	5.340000000000000302e-01	6.473301742141335247e-01
4.040000000000000000e+02	7.399999999999999911e-01	7.094552697902472005e-01	5.899999999999999689e-01	3.685216862419681272e-01	1.600000000000000033e-01	4.520101424415257085e-01	2.479999999999999982e-01	1.974151682860480483e-01	8.339999999999999636e-01	6.808348303448176209e-01	7.239999999999999769e-01	7.876675636600090069e-01
4.050000000000000000e+02	9.519999999999999574e-01	8.058146278347730895e-01	8.539999999999999813e-01	9.198383782485091142e-01	9.819999999999999840e-01	9.417606950799878307e-01	9.639999999999999680e-01	6.781155261753800678e-01	8.820000000000000062e-01	8.030468310648576358e-01	4.580000000000000182e-01	6.411383102961970559e-01
4.060000000000000000e+02	4.000000000000000083e-03	1.513900958023933485e-01	8.980000000000000204e-01	6.635560567018071731e-01	8.159999999999999476e-01	7.469955764950291233e-01	4.939999999999999947e-01	8.280742306763055893e-01	4.179999999999999827e-01	3.946108446660104851e-01	6.400000000000000133e-01	8.208388640045416462e-01
4.070000000000000000e+02	9.459999999999999520e-01	6.367266355431823177e-01	3.639999999999999902e-01	2.792752708818555529e-01	8.199999999999999512e-01	5.632653387536074030e-01	6.879999999999999449e-01	6.173730686474604434e-01	2.919999999999999818e-01	4.505533851760237241e-01	7.119999999999999662e-01	6.491879472104683524e-01
4.080000000000000000e+02	5.420000000000000373e-01	8.778475771780378523e-01	5.199999999999999761e-02	2.346282347814966918e-01	7.880000000000000338e-01	5.441357112814234620e-01	2.119999999999999940e-01	3.278782601565765065e-01	3.739999999999999991e-01	2.266390742376893364e-01	1.739999999999999880e-01	1.296948711212680683e-01
4.090000000000000000e+02	2.139999999999999958e-01	2.730004245944865904e-01	2.879999999999999782e-01	4.233660203556354196e-01	8.259999999999999565e-01	7.156784065646679682e-01	3.340000000000000191e-01	4.407652275373015738e-01	6.700000000000000400e-01	6.621447074177381209e-01	8.179999999999999494e-01	6.964246689471307317e-01
4.100000000000000000e+02	6.320000000000000062e-01	5.931955832822065622e-01	5.879999999999999671e-01	3.182327746802197654e-01	4.819999999999999840e-01	5.195517944838665692e-01	9.679999999999999716e-01	6.423861484863379046e-01	6.899999999999999467e-01	5.022242300081576349e-01	8.679999999999999938e-01	8.776267879665478056e-01
4.110000000000000000e+02	6.239999999999999991e-01	6.319406412645504068e-01	8.199999999999999512e-01	3.813276562168235184e-01	4.899999999999999911e-01	5.750203732915337707e-01	3.479999999999999760e-01	4.182730480357590985e-01	5.939999999999999725e-01	4.708832391631593839e-01	3.180000000000000049e-01	5.550771575805849567e-01
4.120000000000000000e+02	4.359999999999999987e-01	3.880928710366313705e-01	1.400000000000000029e-02	2.020715617906838069e-01	7.199999999999999734e-01	7.016532783006557139e-01	1.620000000000000051e-01	5.079662709061080195e-01	6.520000000000000240e-01	2.656616447178911655e-01	2.819999999999999729e-01	2.103766906024161776e-01
4.130000000000000000e+02	5.500000000000000444e-01	5.520662296042985195e-01	9.200000000000000400e-01	6.734273978473215294e-01	4.000000000000000083e-03	3.427478190207114972e-01	9.479999999999999538e-01	7.582764396879032587e-01	5.939999999999999725e-01	5.805592283482877702e-01	4.859999999999999876e-01	2.700052400598533797e-01
4.140000000000000000e+02	1.179999999999999938e-01	2.394867719091603731e-01	6.600000000000000311e-01	4.621855590664097901e-01	4.259999999999999898e-01	4.764560275099770092e-01	3.260000000000000120e-01	4.219886746191869875e-01	5.320000000000000284e-01	3.466680807809926490e-01	6.999999999999999556e-01	8.634150205211408302e-01
4.150000000000000000e+02	2.139999999999999958e-01	3.390553354124233310e-01	7.179999999999999716e-01	2.520818532532879686e-01	6.899999999999999467e-01	8.457821316648668208e-01	8.940000000000000169e-01	7.153386749778033460e-01	2.599999999999999881e-02	9.118885849840974167e-02	4.939999999999999947e-01	6.377537468171780022e-01
4.160000000000000000e+02	7.620000000000000107e-01	7.010349547797111169e-01	8.020000000000000462e-01	7.133768680744251300e-01	7.159999999999999698e-01	5.808313067488638515e-01	8.619999999999999885e-01	7.551716725149397735e-01	4.939999999999999947e-01	5.677380380983858554e-01	8.060000000000000497e-01	7.696167866646342892e-01
4.170000000000000000e+02	5.779999999999999583e-01	6.099777383696407540e-01	1.680000000000000104e-01	3.676345778996222280e-01	7.740000000000000213e-01	7.353090909408693809e-01	1.940000000000000058e-01	3.947689322587623062e-01	9.479999999999999538e-01	9.215821348068028440e-01	4.500000000000000111e-01	3.439196495937178466e-01
4.180000000000000000e+02	4.279999999999999916e-01	4.893116127262877590e-01	5.899999999999999689e-01	2.888599531068656301e-01	1.799999999999999864e-02	2.451314992852647867e-01	7.580000000000000071e-01	6.133665816770491608e-01	6.600000000000000311e-01	3.738769926689948786e-01	8.559999999999999831e-01	7.765231936424944470e-01
4.190000000000000000e+02	9.600000000000000200e-02	1.641801227476558378e-01	7.000000000000000666e-02	4.612966672952356628e-01	4.319999999999999951e-01	4.426491997953518887e-01	6.520000000000000240e-01	5.492330430897048865e-01	7.640000000000000124e-01	6.158735105346346828e-01	2.479999999999999982e-01	3.091199776540551891e-01
4.200000000000000000e+02	5.000000000000000000e-01	6.799603436826794356e-01	1.839999999999999969e-01	7.460230420814830676e-01	5.000000000000000000e-01	3.859515578925405976e-01	3.039999999999999925e-01	3.806782487032372986e-01	7.279999999999999805e-01	4.481223799702169774e-01	2.000000000000000111e-01	5.837969215088484320e-01
4.210000000000000000e+02	1.459999999999999909e-01	2.311215334966744694e-01	8.386666666666666714e-01	2.797257496922677111e-01	2.079999999999999905e-01	5.788950575518433395e-01	9.040000000000000258e-01	5.532670268985151463e-01	6.600000000000000311e-02	3.059956332952473157e-01	6.039999999999999813e-01	4.400978334131883107e-01
4.220000000000000000e+02	7.580000000000000071e-01	7.652488859700656842e-01	5.679999999999999494e-01	7.814140465720899043e-01	9.819999999999999840e-01	8.182615442921439275e-01	6.820000000000000506e-01	6.129757602724357213e-01	2.979999999999999871e-01	4.458391742749390207e-01	4.859999999999999876e-01	4.029007119193602215e-01
4.230000000000000000e+02	4.279999999999999916e-01	3.382963620044862618e-01	5.839999999999999636e-01	5.818159414893554482e-01	9.559999999999999609e-01	8.039294886716755739e-01	5.979999999999999760e-01	7.058685389461012427e-01	7.019999999999999574e-01	6.386025462062111524e-01	8.359999999999999654e-01	6.093631018573354430e-01
4.240000000000000000e+02	5.500000000000000444e-01	4.211041035937001520e-01	5.460000000000000409e-01	6.885546664784386595e-01	6.800000000000000488e-01	6.168886176683172629e-01	4.099999999999999756e-01	4.866840153778196898e-01	6.039999999999999813e-01	7.133051698463119816e-01	3.340000000000000191e-01	2.884750334385619563e-01
4.250000000000000000e+02	3.340000000000000191e-01	3.596269210279578465e-01	3.900000000000000133e-01	5.868239643966546293e-01	3.559999999999999831e-01	4.037492430194997151e-01	3.300000000000000155e-01	3.799234688075058264e-01	9.280000000000000471e-01	9.354704917710883194e-01	3.079999999999999960e-01	3.968673871476275372e-01
4.260000000000000000e+02	5.200000000000000178e-01	5.072394320811696167e-01	8.479999999999999760e-01	3.434154291627752320e-01	9.100000000000000311e-01	7.415694595312337656e-01	3.960000000000000187e-01	4.832629158662286595e-01	1.400000000000000133e-01	1.593945291781371509e-01	7.980000000000000426e-01	8.146603632930432548e-01
4.270000000000000000e+02	3.699999999999999956e-01	5.020900021945365888e-01	8.980000000000000204e-01	6.743353934914461112e-01	7.179999999999999716e-01	4.205665201725724556e-01	9.839999999999999858e-01	7.899888842779744236e-01	8.699999999999999956e-01	8.296959200940559054e-01	3.360000000000000209e-01	6.968537658124336343e-01
4.280000000000000000e+02	9.060000000000000275e-01	6.306292782046963863e-01	1.880000000000000004e-01	3.379849959393312897e-01	3.880000000000000115e-01	5.112439664767877145e-01	9.459999999999999520e-01	8.132231009359192075e-01	7.239999999999999769e-01	4.831218724885048554e-01	2.200000000000000011e-01	4.096201314243398395e-01
4.290000000000000000e+02	5.879999999999999671e-01	3.379275280590184893e-01	1.960000000000000075e-01	4.376753295122922660e-01	9.719999999999999751e-01	9.327241262870299421e-01	6.500000000000000222e-01	6.060213625823795969e-01	9.779999999999999805e-01	9.137451792766961844e-01	6.640000000000000346e-01	6.497321692116958536e-01
4.300000000000000000e+02	7.159999999999999698e-01	3.986639791882010675e-01	9.939999999999999947e-01	9.508223516783834706e-01	8.200000000000000344e-02	2.640620023042339337e-01	8.040000000000000480e-01	6.133263820258531007e-01	6.119999999999999885e-01	3.866778202855463697e-01	7.940000000000000391e-01	8.444468403022183933e-01
4.310000000000000000e+02	9.859999999999999876e-01	9.715026854128296918e-01	5.899999999999999689e-01	9.523456686544071736e-01	2.159999999999999976e-01	4.197261889750361075e-01	3.400000000000000244e-01	3.108781571138891087e-01	6.039999999999999813e-01	3.580749936310619885e-01	9.220000000000000417e-01	9.362134482468634777e-01
4.320000000000000000e+02	8.419999999999999707e-01	6.907858950703122947e-01	2.220000000000000029e-01	3.421522122131509525e-01	4.219999999999999862e-01	6.722556847821787862e-01	2.999999999999999889e-01	5.125613575441866354e-01	6.740000000000000435e-01	5.939783135783777146e-01	4.380000000000000004e-01	3.944982414743964383e-01
4.330000000000000000e+02	4.399999999999999745e-02	1.964482114202233676e-01	5.420000000000000373e-01	7.036869334364889150e-01	3.019999999999999907e-01	4.901248126285454032e-01	2.059999999999999887e-01	6.128805476471496094e-01	3.459999999999999742e-01	2.742707827672958842e-01	6.780000000000000471e-01	5.942982879648742722e-01
4.340000000000000000e+02	6.740000000000000435e-01	3.367557195846241913e-01	1.340000000000000080e-01	4.448667905531266675e-01	9.619999999999999662e-01	8.950320328410099613e-01	9.679999999999999716e-01	5.701009918488132433e-01	4.540000000000000147e-01	4.745353219729555594e-01	2.540000000000000036e-01	1.519234915883542758e-01
4.350000000000000000e+02	8.239999999999999547e-01	4.978271111824538742e-01	6.540000000000000258e-01	7.433755786782257902e-01	1.219999999999999973e-01	2.502733667915623128e-01	4.400000000000000022e-01	6.484584326281199740e-01	3.739999999999999991e-01	2.505861880807240816e-01	3.599999999999999728e-02	1.645919638524989403e-01
4.360000000000000000e+02	2.520000000000000018e-01	2.321312838274834645e-01	6.740000000000000435e-01	2.330621256753483417e-01	6.400000000000000133e-02	4.694009485582047447e-01	8.000000000000000167e-03	2.010772719995743418e-01	1.199999999999999956e-01	3.323449086397091135e-01	9.260000000000000453e-01	9.440975944478797732e-01
4.370000000000000000e+02	8.800000000000000044e-01	6.383237013960688655e-01	6.979999999999999538e-01	3.894002357420427995e-01	6.380000000000000115e-01	5.274739340282906808e-01	8.459999999999999742e-01	7.352521766873121312e-01	7.139999999999999680e-01	9.124751894106426509e-01	5.999999999999999778e-02	1.237919158378044254e-01
4.380000000000000000e+02	4.000000000000000083e-03	2.417608007603456732e-01	5.120000000000000107e-01	4.938949085235025405e-01	1.479999999999999927e-01	3.829895436463224834e-01	2.800000000000000058e-02	2.240438205456879162e-01	4.879999999999999893e-01	3.712574096221489262e-01	3.619999999999999885e-01	4.044915435496494460e-01
4.390000000000000000e+02	8.120000000000000551e-01	7.664751269040289694e-01	8.419999999999999707e-01	3.385233439939228650e-01	9.639999999999999680e-01	7.568613297309595422e-01	4.719999999999999751e-01	6.163982430833062631e-01	2.280000000000000082e-01	2.747483430678536731e-01	7.540000000000000036e-01	8.125145839552665450e-01
4.400000000000000000e+02	7.159999999999999698e-01	7.453913627088092353e-01	2.800000000000000266e-01	4.981032630975352760e-01	3.300000000000000155e-01	8.662361196208825387e-01	9.819999999999999840e-01	9.001175867410041720e-01	8.559999999999999831e-01	8.995684123037535063e-01	5.779999999999999583e-01	5.863089265656304949e-01
4.410000000000000000e+02	7.039999999999999591e-01	4.352901909305660344e-01	1.200000000000000025e-02	2.473223054055384562e-01	1.360000000000000098e-01	5.033448744634122507e-01	3.579999999999999849e-01	6.393095138987973103e-01	4.040000000000000258e-01	2.736121206422894581e-01	8.399999999999999689e-01	8.230169375030645940e-01
4.420000000000000000e+02	1.499999999999999944e-01	4.154339492685479307e-01	2.000000000000000042e-02	2.721724189861274845e-01	2.560000000000000053e-01	4.237162981230424563e-01	1.400000000000000029e-02	1.433013892534715228e-01	6.219999999999999973e-01	5.395593035493391199e-01	8.799999999999999489e-02	1.658565800347531760e-01
4.430000000000000000e+02	5.819999999999999618e-01	4.701903709527675557e-01	5.080000000000000071e-01	4.482252414994415957e-01	6.300000000000000044e-01	7.596332006793963254e-01	8.719999999999999973e-01	4.497833237316604671e-01	1.640000000000000069e-01	1.607045804803494959e-01	5.799999999999999600e-01	5.613259614990184776e-01
4.440000000000000000e+02	6.139999999999999902e-01	1.723390023167988561e-01	6.580000000000000293e-01	8.315547656365603890e-01	5.999999999999999778e-01	4.383121026641763063e-01	8.659999999999999920e-01	8.147157842391770100e-01	7.580000000000000071e-01	6.909311264496319493e-01	2.999999999999999889e-01	1.979425716900095888e-01
4.450000000000000000e+02	6.840000000000000524e-01	2.756940571585672073e-01	2.260000000000000064e-01	7.958496980432495649e-01	6.000000000000000125e-03	2.397352764343627096e-01	5.999999999999999778e-01	6.033864962226781481e-01	3.140000000000000013e-01	4.092519980260517221e-01	4.219999999999999862e-01	1.676839124891716382e-01
4.460000000000000000e+02	3.699999999999999956e-01	2.175012832752914738e-01	9.600000000000000200e-02	3.470090146068821602e-01	6.079999999999999849e-01	3.023950311907253607e-01	3.180000000000000049e-01	6.091042964041269991e-01	3.699999999999999956e-01	3.739545578845546725e-01	9.060000000000000275e-01	9.569532261091948655e-01
4.470000000000000000e+02	1.700000000000000122e-01	3.268455617589575146e-01	1.239999999999999991e-01	4.857398606511026395e-01	2.179999999999999993e-01	4.849228042243500791e-01	4.819999999999999840e-01	5.307770078414845161e-01	4.819999999999999840e-01	3.880820726381490338e-01	5.280000000000000249e-01	5.200315861763068481e-01
4.480000000000000000e+02	3.300000000000000155e-01	4.102883902067432920e-01	6.999999999999999556e-01	3.892130833733924988e-01	5.899999999999999689e-01	4.129589522782883826e-01	5.000000000000000278e-02	2.060444498622801268e-01	1.660000000000000087e-01	1.226737076318392961e-01	9.599999999999999645e-01	9.455658130494073443e-01
4.490000000000000000e+02	4.480000000000000093e-01	6.851863431820826023e-01	1.019999999999999934e-01	2.546145976719040305e-01	9.379999999999999449e-01	8.444607649509674463e-01	8.900000000000000133e-01	6.707591257344733826e-01	1.000000000000000021e-02	9.605796463982270439e-02	6.520000000000000240e-01	4.195658888293753441e-01
4.500000000000000000e+02	4.079999999999999738e-01	3.782251020470189240e-01	1.600000000000000033e-02	3.665808926630856890e-01	2.620000000000000107e-01	5.132948901975219469e-01	6.480000000000000204e-01	6.385430582429160173e-01	6.660000000000000364e-01	7.722490876943948201e-01	5.000000000000000000e-01	4.030712781855566029e-01
4.510000000000000000e+02	1.920000000000000040e-01	2.117571906611492860e-01	3.900000000000000133e-01	3.163804352609374537e-01	9.619999999999999662e-01	6.740182075153771102e-01	8.780000000000000027e-01	7.689544554624300199e-01	3.240000000000000102e-01	2.452024866245037238e-01	8.579999999999999849e-01	7.962428968156830544e-01
4.520000000000000000e+02	4.420000000000000040e-01	2.773393850067102928e-01	5.340000000000000302e-01	4.783764238277197767e-01	3.420000000000000262e-01	2.729273119967988159e-01	1.039999999999999952e-01	3.041711747030366175e-01	9.939999999999999947e-01	9.035956818456776229e-01	7.039999999999999591e-01	5.986681381607598107e-01
4.530000000000000000e+02	8.579999999999999849e-01	7.207272401469774215e-01	6.520000000000000240e-01	6.108197121609395541e-01	3.699999999999999956e-01	2.884580068887058757e-01	4.399999999999999745e-02	2.909618283936561967e-01	8.239999999999999547e-01	7.853036408147940906e-01	3.360000000000000209e-01	2.305118227093284899e-01
4.540000000000000000e+02	9.799999999999999822e-01	8.015287441100029664e-01	9.959999999999999964e-01	9.753515467507477554e-01	9.300000000000000488e-01	8.940126605193622344e-01	2.959999999999999853e-01	4.823758409688787552e-01	7.800000000000000266e-01	4.593452179471399499e-01	5.659999999999999476e-01	4.183423932140192258e-01
4.550000000000000000e+02	3.360000000000000209e-01	1.674911581092573265e-01	4.680000000000000271e-01	4.004682418464628468e-01	4.699999999999999734e-01	6.288841961657427593e-01	8.439999999999999725e-01	4.900967185859422814e-01	5.580000000000000515e-01	5.462213905960376925e-01	5.819999999999999618e-01	5.765719889203742010e-01
4.560000000000000000e+02	9.619999999999999662e-01	6.971833584600687361e-01	2.099999999999999922e-01	5.026012999398032921e-01	4.879999999999999893e-01	4.712481456007051595e-01	7.319999999999999840e-01	5.335582802061792362e-01	7.199999999999999734e-01	7.465915966213428900e-01	9.919999999999999929e-01	9.557486294747249422e-01
4.570000000000000000e+02	0.000000000000000000e+00	1.727864028152609199e-01	2.079999999999999905e-01	5.717643053528692620e-01	3.880000000000000115e-01	5.133708543398783908e-01	5.819999999999999618e-01	6.588804258264848723e-01	5.500000000000000444e-01	3.867086678389068943e-01	7.960000000000000409e-01	7.673378663175665082e-01
4.580000000000000000e+02	9.779999999999999805e-01	7.353873179226597667e-01	4.380000000000000004e-01	5.724182726255555576e-01	9.619999999999999662e-01	7.330266928514966862e-01	5.440000000000000391e-01	5.686501775184205076e-01	1.179999999999999938e-01	2.406746078579442283e-01	6.979999999999999538e-01	7.040666420384171786e-01
4.590000000000000000e+02	2.740000000000000213e-01	4.928698939297307957e-01	5.540000000000000480e-01	7.870695225940872453e-01	7.139999999999999680e-01	7.649236859076232742e-01	2.640000000000000124e-01	3.061172673633925090e-01	4.600000000000000200e-01	5.373225700330882537e-01	3.699999999999999956e-01	3.999575765776233194e-01
4.600000000000000000e+02	6.280000000000000027e-01	7.764528325089544714e-01	3.320000000000000173e-01	6.811619657544060180e-01	6.780000000000000471e-01	6.791561528294969285e-01	5.819999999999999618e-01	6.925943224807739051e-01	3.360000000000000209e-01	4.258213292750804291e-01	7.820000000000000284e-01	8.702509263054324373e-01
4.610000000000000000e+02	2.300000000000000100e-01	4.346190494778232605e-01	4.490000000000000102e-01	4.852735526183576953e-01	6.580000000000000293e-01	6.795022520512310482e-01	7.479999999999999982e-01	6.859194326019759647e-01	1.719999999999999862e-01	3.839701923411830697e-01	1.739999999999999880e-01	1.069937729740736559e-01
4.620000000000000000e+02	8.020000000000000462e-01	7.321002217206625806e-01	7.039999999999999591e-01	2.216717224956443744e-01	6.879999999999999449e-01	6.140931669611007226e-01	2.899999999999999800e-01	3.644332367376895698e-01	6.560000000000000275e-01	5.838356568979058414e-01	6.919999999999999485e-01	7.951826107961365020e-01
4.630000000000000000e+02	9.499999999999999556e-01	8.502828267833785203e-01	5.839999999999999636e-01	4.299747373693611485e-01	3.300000000000000155e-01	3.777639875353191456e-01	1.160000000000000059e-01	2.595227847547790234e-01	5.580000000000000515e-01	4.075901755781227154e-01	6.360000000000000098e-01	6.155345457667238396e-01
4.640000000000000000e+02	7.000000000000000666e-02	3.906217272593563994e-01	2.819999999999999729e-01	5.934793936407604109e-01	4.319999999999999951e-01	7.181473480363531614e-01	4.000000000000000083e-03	1.631810699736607750e-01	8.960000000000000187e-01	5.727329524949441586e-01	3.920000000000000151e-01	3.708264971841432889e-01
4.650000000000000000e+02	6.640000000000000346e-01	7.387220375347576251e-01	3.679999999999999938e-01	6.678309367569250643e-01	9.200000000000000400e-01	6.501689281390744535e-01	7.159999999999999698e-01	7.022392184825353434e-01	6.740000000000000435e-01	4.275071507740569876e-01	3.380000000000000226e-01	2.047992231419379638e-01
4.660000000000000000e+02	7.580000000000000071e-01	5.209551294088622386e-01	9.439999999999999503e-01	6.751185401512460604e-01	8.960000000000000187e-01	5.950190331672161603e-01	6.860000000000000542e-01	5.102397940284305600e-01	4.359999999999999987e-01	4.839691253732905651e-01	6.420000000000000151e-01	7.330060801795458270e-01
4.670000000000000000e+02	8.439999999999999725e-01	7.327103092504531068e-01	1.819999999999999951e-01	5.975350918975068648e-01	4.800000000000000100e-02	5.554898759173099165e-01	4.339999999999999969e-01	5.147907754293887805e-01	6.260000000000000009e-01	3.558268235645880018e-01	9.020000000000000240e-01	9.078271343185635445e-01
4.680000000000000000e+02	8.840000000000000080e-01	7.643706680026195466e-01	1.940000000000000058e-01	3.896752600141791811e-01	2.199999999999999872e-02	1.756561635225949713e-01	1.819999999999999951e-01	3.315086523234022642e-01	6.600000000000000311e-02	9.008909851805227409e-02	2.079999999999999905e-01	2.553651997873259694e-01
4.690000000000000000e+02	9.100000000000000311e-01	8.016234812736896531e-01	3.439999999999999725e-01	8.050006288605887628e-01	4.000000000000000083e-02	1.926748545525652778e-01	3.140000000000000013e-01	6.094484134969385680e-01	4.460000000000000075e-01	4.197035317884600936e-01	8.040000000000000480e-01	8.278935657806891779e-01
4.700000000000000000e+02	4.660000000000000253e-01	6.170577495463599460e-01	7.239999999999999769e-01	5.791891660737195080e-01	2.079999999999999905e-01	1.974187524051080611e-01	4.200000000000000261e-02	3.146592629531882457e-01	4.959999999999999964e-01	5.119267246071781408e-01	3.619999999999999885e-01	3.425346815825708879e-01
4.710000000000000000e+02	2.220000000000000029e-01	6.670209075878291705e-01	1.620000000000000051e-01	2.538005121706619072e-01	1.839999999999999969e-01	4.908032307691007623e-01	1.199999999999999956e-01	5.139315344762989124e-01	8.599999999999999867e-01	9.010078250178092940e-01	5.800000000000000294e-02	2.253738695045491569e-01
4.720000000000000000e+02	1.199999999999999956e-01	1.639694090079776012e-01	2.139999999999999958e-01	5.814725565104621463e-01	6.820000000000000506e-01	6.946214383784133917e-01	6.019999999999999796e-01	5.886330334715457191e-01	6.320000000000000062e-01	6.084275069730818997e-01	2.260000000000000064e-01	2.967793806200774709e-01
4.730000000000000000e+02	4.279999999999999916e-01	6.506838268530178437e-01	8.000000000000000167e-02	4.249864742579924082e-01	2.359999999999999876e-01	4.932456086809930418e-01	7.339999999999999858e-01	3.587258538605218594e-01	6.400000000000000133e-02	1.026437096843805935e-01	6.700000000000000400e-01	6.425693093490040253e-01
4.740000000000000000e+02	1.600000000000000033e-02	4.681005028591859185e-01	9.439999999999999503e-01	5.548134749029872692e-01	6.860000000000000542e-01	7.609736263309695437e-01	8.800000000000000044e-01	6.145198684049082427e-01	6.840000000000000524e-01	4.489550476716696603e-01	9.739999999999999769e-01	9.716735481376946870e-01
4.750000000000000000e+02	4.200000000000000261e-02	4.403544488260496270e-01	1.280000000000000027e-01	5.757036210034137680e-01	6.540000000000000258e-01	6.565937505731669344e-01	4.799999999999999822e-01	5.782250094993041101e-01	9.080000000000000293e-01	8.928079447436911842e-01	2.220000000000000029e-01	2.379000477370047939e-01
4.760000000000000000e+02	6.199999999999999956e-02	2.049797634646918498e-01	5.460000000000000409e-01	3.928959591231205861e-01	2.700000000000000178e-01	3.313761763898105395e-01	2.660000000000000142e-01	7.143379253739952084e-01	5.699999999999999512e-01	5.016012590850053021e-01	7.279999999999999805e-01	7.560833968116050796e-01
4.770000000000000000e+02	3.719999999999999973e-01	6.559149416150277245e-01	1.200000000000000025e-02	3.463341933544115125e-01	2.599999999999999881e-02	6.521366304890559018e-01	9.759999999999999787e-01	8.129264639283427796e-01	6.460000000000000187e-01	4.694957120181060262e-01	8.860000000000000098e-01	9.586391679680769107e-01
4.780000000000000000e+02	3.119999999999999996e-01	3.438258288004841234e-01	1.580000000000000016e-01	2.792683763185233592e-01	8.499999999999999778e-01	7.670245545268884468e-01	5.979999999999999760e-01	5.089677951397965083e-01	4.259999999999999898e-01	4.010307635721652164e-01	6.500000000000000222e-01	4.232823655767958826e-01
4.790000000000000000e+02	2.000000000000000111e-01	2.460657422043161235e-01	5.260000000000000231e-01	4.147073483797836246e-01	1.739999999999999880e-01	4.600599666546701383e-01	5.460000000000000409e-01	4.991864695786947248e-01	6.340000000000000080e-01	5.655475175537277854e-01	5.120000000000000107e-01	2.589289258673211913e-01
4.800000000000000000e+02	8.980000000000000204e-01	7.575102515242598811e-01	8.386666666666666714e-01	2.797257496922677111e-01	9.679999999999999716e-01	8.728998017750386751e-01	4.719999999999999751e-01	6.693516466681985744e-01	8.539999999999999813e-01	9.000071146099223318e-01	6.959999999999999520e-01	7.610799480522378868e-01
4.810000000000000000e+02	7.920000000000000373e-01	5.873567103659671496e-01	2.260000000000000064e-01	4.252714551082540373e-01	9.899999999999999911e-01	8.036913780996104428e-01	5.839999999999999636e-01	6.239274859395488315e-01	5.020000000000000018e-01	3.405303232635577548e-01	1.519999999999999962e-01	1.189237745310515043e-01
4.820000000000000000e+02	9.280000000000000471e-01	5.724726119963159388e-01	5.799999999999999600e-01	8.783526009759119457e-01	8.359999999999999654e-01	6.021836754710073736e-01	2.979999999999999871e-01	4.934528390175857426e-01	9.539999999999999591e-01	8.934369404794916258e-01	7.800000000000000266e-01	8.678239396293577768e-01
4.830000000000000000e+02	5.080000000000000071e-01	6.487209341850413979e-01	3.980000000000000204e-01	7.014685232907229562e-01	2.000000000000000111e-01	3.239935885576508690e-01	9.639999999999999680e-01	9.471392819402640884e-01	2.320000000000000118e-01	3.188665170598007914e-01	2.819999999999999729e-01	3.799573745840166272e-01
4.840000000000000000e+02	1.799999999999999864e-02	1.793739674487102587e-01	7.960000000000000409e-01	1.989573336678887583e-01	2.760000000000000231e-01	4.100355423712979119e-01	1.100000000000000006e-01	3.121986942743398830e-01	4.460000000000000075e-01	4.669717812639371801e-01	1.519999999999999962e-01	1.197180961279912664e-01
4.850000000000000000e+02	7.580000000000000071e-01	4.427505841501618855e-01	9.959999999999999964e-01	9.574157352916778940e-01	9.419999999999999485e-01	5.943439888636736779e-01	2.819999999999999729e-01	3.142424512848616125e-01	9.399999999999999467e-01	9.410615277290225178e-01	9.280000000000000471e-01	9.539662127958309368e-01
4.860000000000000000e+02	7.540000000000000036e-01	7.942862078852737096e-01	9.040000000000000258e-01	8.611798231978956553e-01	4.879999999999999893e-01	6.643264625160355541e-01	7.860000000000000320e-01	7.224852690696441648e-01	4.279999999999999916e-01	5.069506203251633591e-01	4.919999999999999929e-01	6.131150142982370044e-01
4.870000000000000000e+02	0.000000000000000000e+00	1.889596588187545667e-01	7.880000000000000338e-01	7.768896675010164010e-01	2.680000000000000160e-01	3.577780908271702143e-01	5.020000000000000018e-01	6.105907415592460863e-01	4.440000000000000058e-01	3.655499433447214619e-01	2.800000000000000266e-01	2.871108119240572409e-01
4.880000000000000000e+02	4.520000000000000129e-01	2.263061143052823576e-01	7.840000000000000302e-01	6.345830909343357362e-01	7.199999999999999456e-02	2.454724400522228234e-01	1.920000000000000040e-01	5.279112133571836063e-01	2.700000000000000178e-01	3.259285905151013130e-01	2.680000000000000160e-01	2.637843353425226578e-01
4.890000000000000000e+02	8.040000000000000480e-01	5.629233902527420730e-01	3.880000000000000115e-01	4.588505190734912809e-01	6.300000000000000044e-01	6.783627994340912792e-01	9.599999999999999645e-01	6.239702486077660648e-01	7.279999999999999805e-01	7.476827197712511142e-01	6.039999999999999813e-01	9.018745718643567111e-01
4.900000000000000000e+02	2.600000000000000089e-01	5.665982273221062959e-01	5.380000000000000338e-01	4.215923491817205604e-01	3.659999999999999920e-01	6.146729223791013164e-01	9.619999999999999662e-01	9.168833237592718399e-01	2.959999999999999853e-01	3.107034895645520711e-01	5.699999999999999512e-01	5.420436901009757502e-01
4.910000000000000000e+02	5.480000000000000426e-01	5.182925692923997518e-01	2.240000000000000047e-01	3.966632094637552730e-01	9.659999999999999698e-01	8.580018297112258496e-01	4.779999999999999805e-01	5.754615155689659645e-01	4.560000000000000164e-01	3.369388146370882464e-01	2.500000000000000000e-01	2.822109459352221683e-01
4.920000000000000000e+02	4.879999999999999893e-01	5.837137826331972867e-01	2.819999999999999729e-01	1.910763245551047596e-01	1.960000000000000075e-01	3.496522742411171669e-01	8.780000000000000027e-01	6.429712428582669004e-01	7.279999999999999805e-01	5.108115509125406017e-01	2.139999999999999958e-01	6.131631533300901937e-01
4.930000000000000000e+02	4.200000000000000261e-02	2.693549515034742159e-01	3.119999999999999996e-01	6.458924750735079989e-01	9.559999999999999609e-01	7.404684575646232059e-01	2.839999999999999747e-01	3.978493891873236543e-01	5.360000000000000320e-01	6.204264059649835517e-01	6.179999999999999938e-01	5.627454048935331965e-01
4.940000000000000000e+02	4.079999999999999738e-01	4.756002439611249355e-01	4.359999999999999987e-01	3.142254088041375182e-01	9.559999999999999609e-01	8.301817033384261135e-01	2.199999999999999872e-02	3.111395792829821372e-01	1.439999999999999891e-01	3.443937351572805561e-01	6.700000000000000400e-01	5.801846124724024945e-01
4.950000000000000000e+02	7.920000000000000373e-01	4.660173611658801063e-01	6.740000000000000435e-01	2.458714708212733080e-01	5.540000000000000480e-01	5.581489075711603132e-01	9.799999999999999822e-01	9.031891888968858195e-01	8.080000000000000515e-01	7.568163927759005150e-01	8.639999999999999902e-01	9.489900628788012771e-01
4.960000000000000000e+02	3.439999999999999725e-01	3.683976085566379455e-01	9.559999999999999609e-01	5.964469631039256425e-01	5.460000000000000409e-01	7.151548747866326439e-01	1.779999999999999916e-01	5.520778116176610073e-01	2.500000000000000000e-01	4.456605441015548119e-01	6.860000000000000542e-01	7.246357477807652270e-01
4.970000000000000000e+02	8.599999999999999312e-02	2.169133553708516293e-01	9.499999999999999556e-01	7.224665602145972088e-01	2.260000000000000064e-01	4.694246861936016146e-01	2.099999999999999922e-01	2.852292288777382168e-01	5.400000000000000355e-01	5.522980895043597682e-01	1.900000000000000022e-01	2.831529628796244369e-01
4.980000000000000000e+02	2.720000000000000195e-01	3.574988495541596145e-01	5.759999999999999565e-01	6.906045218184723167e-01	1.880000000000000004e-01	5.176505039395268293e-01	7.179999999999999716e-01	7.026688792838809983e-01	4.959999999999999964e-01	6.616324708308350955e-01	5.180000000000000160e-01	6.853564906040112703e-01
4.990000000000000000e+02	5.220000000000000195e-01	1.816061215015818131e-01	8.199999999999999512e-01	5.371411351067626461e-01	4.399999999999999745e-02	2.274443961497007449e-01	1.539999999999999980e-01	6.886222865873680155e-01	4.420000000000000040e-01	4.819835495689459570e-01	1.199999999999999956e-01	1.913602029570276586e-01
5.000000000000000000e+02	3.599999999999999867e-01	5.755553440755478700e-01	6.840000000000000524e-01	4.241520673855905255e-01	6.400000000000000133e-01	5.253999218874551014e-01	2.879999999999999782e-01	3.371320927623765451e-01	9.859999999999999876e-01	9.186924963297232738e-01	6.179999999999999938e-01	6.608812450803127625e-01
5.010000000000000000e+02	8.200000000000000344e-02	1.550789889601270066e-01	6.600000000000000311e-01	4.516816694071534299e-01	3.719999999999999973e-01	4.272080459819929121e-01	8.000000000000000167e-02	1.871288708431038672e-01	7.019999999999999574e-01	4.136640442991527111e-01	8.000000000000000167e-02	3.630544121365094634e-01
5.020000000000000000e+02	9.919999999999999929e-01	7.688802798797831350e-01	3.380000000000000226e-01	4.398254584324587935e-01	1.239999999999999991e-01	5.373607172576898572e-01	3.059999999999999942e-01	4.921608656944393423e-01	9.800000000000000377e-02	1.129265704359624506e-01	9.419999999999999485e-01	9.711454459148070040e-01
5.030000000000000000e+02	4.480000000000000093e-01	6.279553826879642475e-01	7.159999999999999698e-01	7.361029833879652040e-01	5.199999999999999761e-02	4.136960978884370310e-01	1.739999999999999880e-01	2.788140773948232232e-01	1.439999999999999891e-01	1.626478644773693694e-01	3.300000000000000155e-01	1.934059762954843387e-01
5.040000000000000000e+02	1.519999999999999962e-01	3.016254483972422018e-01	2.879999999999999782e-01	4.822919070850880119e-01	8.060000000000000497e-01	5.228140839102299875e-01	1.600000000000000033e-02	1.303740642632680302e-01	1.320000000000000062e-01	1.933604504425599502e-01	1.980000000000000093e-01	1.926061465351563695e-01
5.050000000000000000e+02	3.479999999999999760e-01	6.981240111168680595e-01	8.439999999999999725e-01	4.945679155389958170e-01	7.399999999999999634e-02	1.645618857970765625e-01	5.899999999999999689e-01	5.795730305627203593e-01	1.000000000000000056e-01	1.422310614394813044e-01	1.100000000000000006e-01	1.035047091933144203e-01
5.060000000000000000e+02	3.920000000000000151e-01	5.572890893362772990e-01	6.720000000000000417e-01	4.421626220962145970e-01	8.739999999999999991e-01	6.372207484930245691e-01	3.799999999999999906e-02	2.900100792473451761e-01	1.179999999999999938e-01	2.424161270857184691e-01	2.740000000000000213e-01	3.142345847916775958e-01
5.070000000000000000e+02	5.799999999999999600e-01	7.260191136847675697e-01	6.780000000000000471e-01	6.369833723757841737e-01	6.019999999999999796e-01	4.101302674913118729e-01	8.399999999999999689e-01	6.995378544065068427e-01	4.420000000000000040e-01	4.027234849630894620e-01	6.939999999999999503e-01	6.219384258704979684e-01
5.080000000000000000e+02	9.379999999999999449e-01	7.690339571419634312e-01	2.240000000000000047e-01	4.185906834661079490e-01	3.639999999999999902e-01	5.958211456162241237e-01	1.600000000000000033e-01	3.323273815821085053e-01	6.520000000000000240e-01	5.901820658199752323e-01	1.320000000000000062e-01	1.520604336483805108e-01
5.090000000000000000e+02	8.439999999999999725e-01	6.270387832056956157e-01	4.259999999999999898e-01	2.440274046081649661e-01	6.239999999999999991e-01	5.492857789939572521e-01	5.300000000000000266e-01	3.786334666764381574e-01	7.339999999999999858e-01	7.135793493710453905e-01	9.419999999999999485e-01	9.359444212347574066e-01
5.100000000000000000e+02	2.979999999999999871e-01	1.486743412663614206e-01	5.699999999999999512e-01	2.456075557868590553e-01	4.919999999999999929e-01	3.911660043087175631e-01	5.600000000000000533e-01	5.039465285730047039e-01	7.820000000000000284e-01	7.565305425143932228e-01	6.680000000000000382e-01	6.772992462004068237e-01
5.110000000000000000e+02	3.019999999999999907e-01	2.494048434550850124e-01	8.599999999999999312e-02	2.170745985149777624e-01	3.459999999999999742e-01	7.339661476031772436e-01	5.500000000000000444e-01	4.636910154322488875e-01	5.340000000000000302e-01	6.651536316232724566e-01	3.180000000000000049e-01	4.177188394405551564e-01
5.120000000000000000e+02	4.199999999999999845e-01	4.338284010740501295e-01	3.320000000000000173e-01	1.548958044345681018e-01	2.959999999999999853e-01	6.853995160581290991e-01	9.619999999999999662e-01	8.830637427148114726e-01	4.879999999999999893e-01	6.526323340786167604e-01	5.320000000000000284e-01	5.923949004025647058e-01
5.130000000000000000e+02	1.539999999999999980e-01	2.487932846100480710e-01	7.339999999999999858e-01	7.985104263432230010e-01	1.739999999999999880e-01	3.746338830888900073e-01	3.459999999999999742e-01	6.732743650878183495e-01	5.799999999999999600e-01	7.356763789931567432e-01	6.440000000000000169e-01	5.394710622416589718e-01
5.140000000000000000e+02	1.680000000000000104e-01	2.184063931508579137e-01	5.719999999999999529e-01	7.010398221097150495e-01	7.860000000000000320e-01	5.645005348237532861e-01	8.000000000000000167e-03	1.222763745254634160e-01	3.940000000000000169e-01	2.004056799916457132e-01	8.699999999999999956e-01	7.880896408171036427e-01
5.150000000000000000e+02	9.719999999999999751e-01	7.098193887178604333e-01	4.899999999999999911e-01	4.971993717271173674e-01	6.400000000000000133e-01	6.527145730608684415e-01	8.359999999999999654e-01	5.327689959903827432e-01	2.580000000000000071e-01	1.993465808547482399e-01	9.020000000000000240e-01	9.313042808245788340e-01
5.160000000000000000e+02	5.639999999999999458e-01	6.604567870848611078e-01	5.600000000000000533e-01	2.014522169914259864e-01	9.699999999999999734e-01	8.101692861219441655e-01	6.600000000000000311e-01	5.136209352275634688e-01	6.959999999999999520e-01	7.990796837041606038e-01	7.920000000000000373e-01	4.975137737742031385e-01
5.170000000000000000e+02	2.660000000000000142e-01	5.730998808104034170e-01	9.140000000000000346e-01	6.079844676396761738e-01	4.939999999999999947e-01	3.234635357299290304e-01	2.600000000000000089e-01	4.994096434967655318e-01	3.459999999999999742e-01	2.845440669979740211e-01	4.420000000000000040e-01	5.028877057219559576e-01
5.180000000000000000e+02	8.920000000000000151e-01	6.170482810475135249e-01	3.220000000000000084e-01	2.511068640345438530e-01	6.879999999999999449e-01	6.736936492189293801e-01	2.680000000000000160e-01	4.566439508778655787e-01	3.799999999999999906e-02	1.073573459877169289e-01	2.640000000000000124e-01	2.509048291390816865e-01
5.190000000000000000e+02	9.759999999999999787e-01	7.216771473776990575e-01	6.580000000000000293e-01	6.548707672140091640e-01	9.519999999999999574e-01	9.238442564468718476e-01	7.700000000000000178e-01	7.586715207909698888e-01	5.819999999999999618e-01	4.790433654835315469e-01	2.660000000000000142e-01	3.271821451194832364e-01
5.200000000000000000e+02	5.800000000000000294e-02	3.514204720534577220e-01	8.319999999999999618e-01	4.810152139478663935e-01	4.000000000000000083e-03	1.621851705049589809e-01	6.179999999999999938e-01	5.358883268374016184e-01	8.780000000000000027e-01	8.698734671346188829e-01	5.699999999999999512e-01	4.301873716520688840e-01
5.210000000000000000e+02	9.919999999999999929e-01	8.628947602622460966e-01	3.459999999999999742e-01	7.239192939231083868e-01	8.060000000000000497e-01	6.109238242308818734e-01	1.539999999999999980e-01	3.793954010825871803e-01	7.459999999999999964e-01	6.609225503406005453e-01	4.540000000000000147e-01	6.450204645564813211e-01
5.220000000000000000e+02	4.919999999999999929e-01	6.609881324336447372e-01	3.320000000000000173e-01	4.671495431970211221e-01	8.659999999999999920e-01	4.715183052263077768e-01	2.540000000000000036e-01	5.283064110697801574e-01	8.579999999999999849e-01	8.657901867930645201e-01	3.860000000000000098e-01	4.792749901110704980e-01
5.230000000000000000e+02	9.699999999999999734e-01	6.892052890405006016e-01	8.599999999999999867e-01	6.857502898151797144e-01	6.740000000000000435e-01	7.321800100136417466e-01	1.539999999999999980e-01	3.109940524865198452e-01	3.499999999999999778e-01	2.794045376350956511e-01	1.719999999999999862e-01	2.548971879850895905e-01
5.240000000000000000e+02	2.349999999999999867e-01	3.469838486122275856e-01	8.519999999999999796e-01	3.995925852975665826e-01	9.479999999999999538e-01	6.539828402701464150e-01	7.039999999999999591e-01	7.482849598732019825e-01	4.319999999999999951e-01	6.170392982230411549e-01	7.179999999999999716e-01	8.161236595694537632e-01
5.250000000000000000e+02	5.759999999999999565e-01	5.338064576535206385e-01	2.399999999999999911e-01	4.936472509882709470e-01	8.659999999999999920e-01	8.171170848409923249e-01	3.079999999999999960e-01	5.974172880306855005e-01	5.020000000000000018e-01	4.742027017718911663e-01	8.699999999999999956e-01	6.941245083615777967e-01
5.260000000000000000e+02	9.280000000000000471e-01	5.657259513423781305e-01	2.000000000000000042e-03	1.572622305762056971e-01	6.879999999999999449e-01	7.439284773141847662e-01	2.320000000000000118e-01	4.110049201844773736e-01	5.699999999999999512e-01	6.046244166173527779e-01	4.259999999999999898e-01	2.329821741335177943e-01
5.270000000000000000e+02	1.700000000000000122e-01	2.872597348647257243e-01	3.980000000000000204e-01	2.730592402834613464e-01	9.599999999999999645e-01	8.729114739114811616e-01	4.079999999999999738e-01	4.324962871274561360e-01	2.560000000000000053e-01	2.960499450623081397e-01	3.900000000000000133e-01	2.385956836723285568e-01
5.280000000000000000e+02	2.280000000000000082e-01	3.510883566422416391e-01	5.739999999999999547e-01	3.703656100153257524e-01	9.719999999999999751e-01	8.218999252407032108e-01	9.379999999999999449e-01	6.883688522783324437e-01	1.260000000000000009e-01	3.183920248269653253e-01	2.520000000000000018e-01	1.325662903238575829e-01
5.290000000000000000e+02	8.679999999999999938e-01	7.067614755075991573e-01	5.620000000000000551e-01	6.318441894632282896e-01	5.380000000000000338e-01	4.634026578010265740e-01	6.280000000000000027e-01	4.753038629051495878e-01	8.599999999999999867e-01	8.190566478086850344e-01	7.580000000000000071e-01	8.024634939040422577e-01
5.300000000000000000e+02	9.619999999999999662e-01	7.460114815405668454e-01	3.400000000000000244e-01	5.787955781670837130e-01	9.719999999999999751e-01	6.745633802869345219e-01	9.000000000000000222e-01	7.830345850131499308e-01	6.500000000000000222e-01	6.005544965340217090e-01	6.780000000000000471e-01	8.891079958757711621e-01
5.310000000000000000e+02	5.060000000000000053e-01	1.846503491768425043e-01	4.040000000000000258e-01	2.913229355476252835e-01	3.260000000000000120e-01	4.646810909926933353e-01	9.739999999999999769e-01	8.195712363361238317e-01	3.119999999999999996e-01	4.501502589854093905e-01	7.580000000000000071e-01	7.976357029004901289e-01
5.320000000000000000e+02	9.600000000000000200e-02	2.055287341940912338e-01	8.339999999999999636e-01	5.879653489010752132e-01	8.080000000000000515e-01	5.457460293566703813e-01	2.240000000000000047e-01	6.060300782688617938e-01	7.780000000000000249e-01	8.235848169273831676e-01	3.840000000000000080e-01	4.842344156506459552e-01
5.330000000000000000e+02	9.499999999999999556e-01	7.079937007388997783e-01	3.019999999999999907e-01	1.875258890914777432e-01	6.700000000000000400e-01	6.892784621302935344e-01	1.759999999999999898e-01	2.981307289112348213e-01	7.540000000000000036e-01	7.651167437681687389e-01	5.040000000000000036e-01	4.578152940215872713e-01
5.340000000000000000e+02	5.340000000000000302e-01	5.915591318133502918e-01	7.419999999999999929e-01	8.277705128576957616e-01	8.000000000000000444e-01	6.781279670053332875e-01	1.200000000000000025e-02	1.930819324535203441e-01	7.760000000000000231e-01	7.543989218927481533e-01	5.899999999999999689e-01	4.662677206729053947e-01
5.350000000000000000e+02	8.139999999999999458e-01	6.282498484540820494e-01	5.999999999999999778e-01	6.673294183784586053e-01	9.260000000000000453e-01	7.900399910204797260e-01	7.239999999999999769e-01	6.792578054421714029e-01	3.320000000000000173e-01	2.993610354019300979e-01	6.039999999999999813e-01	6.541878175294859599e-01
5.360000000000000000e+02	5.739999999999999547e-01	4.628386191799406246e-01	6.680000000000000382e-01	6.094132682083204244e-01	3.639999999999999902e-01	8.027411490135816230e-01	6.199999999999999956e-02	5.375907050517193531e-01	1.360000000000000098e-01	2.456127942457549673e-01	9.479999999999999538e-01	9.600952135988660707e-01
5.370000000000000000e+02	5.280000000000000249e-01	4.247488006672892058e-01	4.139999999999999791e-01	2.060193623166553245e-01	3.459999999999999742e-01	6.766035873556986990e-01	9.859999999999999876e-01	9.082328790323460632e-01	8.239999999999999547e-01	7.835015230927591112e-01	1.779999999999999916e-01	9.532291341003974738e-02
5.380000000000000000e+02	6.139999999999999902e-01	4.564004426079913967e-01	7.920000000000000373e-01	7.916105649292385360e-01	6.139999999999999902e-01	7.189934240436028912e-01	8.719999999999999973e-01	7.894837004767050193e-01	8.940000000000000169e-01	7.586647687852773325e-01	3.420000000000000262e-01	5.806729172419593521e-01
5.390000000000000000e+02	1.479999999999999927e-01	3.119307280582720998e-01	3.619999999999999885e-01	1.914182190027987063e-01	2.399999999999999911e-01	5.159691096832085266e-01	9.459999999999999520e-01	7.822956702862297051e-01	6.780000000000000471e-01	4.383639895156874466e-01	9.320000000000000506e-01	9.620095080281579891e-01
5.400000000000000000e+02	8.860000000000000098e-01	8.757979674776430468e-01	5.420000000000000373e-01	3.562403638786502125e-01	1.539999999999999980e-01	5.725020108987779466e-01	2.340000000000000135e-01	4.484743392368428228e-01	7.199999999999999456e-02	2.234494429066334609e-01	2.139999999999999958e-01	4.027912198850827075e-01
5.410000000000000000e+02	1.799999999999999864e-02	3.225925691214936997e-01	3.240000000000000102e-01	2.631654733993435968e-01	3.340000000000000191e-01	5.951484506732465096e-01	7.219999999999999751e-01	7.336483348190429021e-01	4.979999999999999982e-01	2.774827408167391263e-01	9.160000000000000364e-01	9.619226281194187544e-01
5.420000000000000000e+02	2.999999999999999889e-01	6.403957502313244454e-01	5.659999999999999476e-01	3.217588541533327740e-01	3.160000000000000031e-01	5.912766100806265968e-01	2.059999999999999887e-01	4.269911900253686721e-01	4.480000000000000093e-01	5.673769020288216280e-01	8.080000000000000515e-01	8.115700571802554331e-01
5.430000000000000000e+02	2.580000000000000071e-01	5.157024876107872968e-01	9.579999999999999627e-01	5.224174081265759995e-01	9.399999999999999467e-01	5.716852579423533642e-01	6.600000000000000311e-01	5.229614145451946250e-01	6.239999999999999991e-01	6.035055932873866213e-01	1.400000000000000029e-02	1.067446663289426667e-01
5.440000000000000000e+02	2.599999999999999881e-02	1.907204940895194656e-01	2.800000000000000266e-01	3.859768069270903545e-01	4.319999999999999951e-01	3.625814589568985835e-01	7.600000000000000089e-01	5.789330163613174429e-01	8.040000000000000480e-01	4.459472704913182706e-01	4.299999999999999933e-01	3.538485244071717384e-01
5.450000000000000000e+02	2.400000000000000050e-02	2.359097117054540227e-01	6.400000000000000133e-01	5.507079466837214721e-01	6.600000000000000311e-02	5.140644586367507651e-01	4.199999999999999845e-01	5.052276271747995207e-01	5.939999999999999725e-01	7.604931329932650419e-01	5.899999999999999689e-01	3.748334026365239824e-01
5.460000000000000000e+02	1.300000000000000044e-01	2.646073299559794090e-01	7.179999999999999716e-01	5.635799369126730518e-01	1.859999999999999987e-01	6.219770205480082970e-01	7.799999999999999989e-02	3.333167353583066372e-01	5.200000000000000178e-01	4.899636043964841203e-01	4.800000000000000100e-02	1.281503944767485026e-01
5.470000000000000000e+02	8.900000000000000133e-01	6.824120656299786924e-01	1.340000000000000080e-01	3.404965437184379051e-01	5.240000000000000213e-01	4.890180736202620060e-01	6.119999999999999885e-01	4.987904286407022769e-01	9.439999999999999503e-01	9.186930437577599529e-01	4.699999999999999734e-01	2.847127301331131566e-01
5.480000000000000000e+02	4.040000000000000258e-01	3.322464038031411326e-01	8.000000000000000167e-03	2.722873834347210309e-01	8.219999999999999529e-01	6.016322875355940569e-01	9.919999999999999929e-01	8.694891752552884601e-01	2.240000000000000047e-01	2.968513450191727632e-01	1.539999999999999980e-01	1.306460220635551062e-01
5.490000000000000000e+02	5.620000000000000551e-01	3.805864410249905072e-01	2.819999999999999729e-01	7.920134056583681970e-01	2.859999999999999765e-01	3.536297533955893857e-01	4.139999999999999791e-01	5.075891475154550303e-01	6.899999999999999467e-01	7.154941833834919107e-01	8.739999999999999991e-01	9.191507680863649776e-01
5.500000000000000000e+02	8.519999999999999796e-01	7.453763843744025674e-01	4.939999999999999947e-01	3.852837642801179574e-01	2.580000000000000071e-01	3.782965967806481977e-01	3.320000000000000173e-01	1.650468978321688596e-01	3.160000000000000031e-01	3.810744740125966978e-01	4.380000000000000004e-01	5.368469899324102013e-01
5.510000000000000000e+02	6.059999999999999831e-01	6.598017962938925729e-01	9.919999999999999929e-01	9.112126891695381259e-01	5.160000000000000142e-01	5.154636873013618281e-01	5.779999999999999583e-01	6.109043821840934863e-01	5.020000000000000018e-01	3.903652821442480936e-01	6.879999999999999449e-01	5.998664567926179636e-01
5.520000000000000000e+02	5.020000000000000018e-01	6.153813484668058109e-01	8.519999999999999796e-01	6.564483809368095724e-01	7.560000000000000053e-01	4.246178274952883136e-01	2.800000000000000058e-02	1.625402134361426387e-01	5.580000000000000515e-01	3.977938714679976617e-01	5.939999999999999725e-01	5.174016093189158783e-01
5.530000000000000000e+02	5.240000000000000213e-01	5.861975201112282763e-01	7.799999999999999989e-02	3.840774020542828127e-01	8.259999999999999565e-01	1.960330278793757097e-01	2.399999999999999911e-01	4.256029396888559302e-01	7.299999999999999822e-01	7.490311644322539264e-01	4.359999999999999987e-01	3.676897675636462970e-01
5.540000000000000000e+02	6.959999999999999520e-01	7.008715156110272293e-01	3.900000000000000133e-01	5.587119313935529075e-01	7.960000000000000409e-01	5.807716011904252573e-01	9.799999999999999822e-01	7.361042764543203054e-01	9.320000000000000506e-01	9.168450129278638006e-01	2.399999999999999911e-01	4.348943603085240195e-01
5.550000000000000000e+02	3.320000000000000173e-01	2.998276654625764981e-01	7.660000000000000142e-01	4.891940147016171636e-01	9.459999999999999520e-01	7.641393649261889465e-01	6.840000000000000524e-01	3.979897114501210198e-01	5.859999999999999654e-01	6.391455861504246050e-01	1.400000000000000133e-01	3.481871481148758884e-01
5.560000000000000000e+02	5.819999999999999618e-01	6.233574044196915631e-01	1.199999999999999956e-01	4.497286543754128174e-01	7.279999999999999805e-01	7.879946627314012852e-01	4.600000000000000200e-01	4.467942454710443489e-01	4.139999999999999791e-01	4.395835364845598892e-01	4.520000000000000129e-01	2.608294075993735639e-01
5.570000000000000000e+02	4.540000000000000147e-01	1.855361389994504839e-01	3.360000000000000209e-01	6.047194775820851076e-01	6.139999999999999902e-01	3.873306744597160289e-01	1.140000000000000041e-01	3.668186896608864322e-01	4.620000000000000218e-01	3.712452999239606588e-01	5.560000000000000497e-01	4.262189823684893741e-01
5.580000000000000000e+02	2.740000000000000213e-01	3.037700607621503512e-01	3.380000000000000226e-01	5.243571007156185848e-01	2.959999999999999853e-01	5.011170119396477496e-01	9.839999999999999858e-01	8.644953581132461817e-01	6.540000000000000258e-01	6.388422948892803488e-01	5.919999999999999707e-01	3.732431031541859623e-01
5.590000000000000000e+02	1.620000000000000051e-01	2.698162583196382358e-01	8.459999999999999742e-01	6.486617407805110869e-01	6.179999999999999938e-01	3.438425054829858940e-01	6.400000000000000133e-02	3.581740913710851348e-01	1.000000000000000056e-01	1.724657333949064786e-01	8.000000000000000444e-01	5.777908366591500977e-01
5.600000000000000000e+02	5.280000000000000249e-01	3.482150184562340933e-01	7.179999999999999716e-01	6.767665072028957729e-01	9.280000000000000471e-01	7.472696744422071546e-01	3.300000000000000155e-01	3.945576138811232592e-01	9.459999999999999520e-01	8.552357760225345329e-01	8.799999999999999489e-02	1.223275109383698267e-01
5.610000000000000000e+02	6.520000000000000240e-01	6.347976579903028549e-01	8.799999999999999489e-02	2.096277282577165835e-01	6.580000000000000293e-01	6.121476041109515931e-01	2.560000000000000053e-01	3.838408439203911393e-01	2.500000000000000000e-01	1.435864422741457425e-01	1.779999999999999916e-01	1.344130157371179468e-01
5.620000000000000000e+02	6.239999999999999991e-01	5.540714955816208320e-01	7.500000000000000000e-01	3.968572210852902016e-01	3.719999999999999973e-01	4.887385871252275527e-01	6.999999999999999556e-01	5.238605978750936476e-01	8.000000000000000444e-01	8.107671208673921104e-01	5.779999999999999583e-01	4.677930949947889938e-01
5.630000000000000000e+02	6.820000000000000506e-01	6.520914924168477178e-01	7.599999999999999811e-02	2.279035773454439473e-01	4.279999999999999916e-01	4.518413887333267431e-01	4.219999999999999862e-01	2.997679648967248589e-01	6.480000000000000204e-01	6.059459717957775826e-01	8.179999999999999494e-01	9.044579569222169768e-01
5.640000000000000000e+02	7.840000000000000302e-01	3.995140135474413712e-01	8.120000000000000551e-01	6.870845334070061483e-01	8.599999999999999867e-01	5.693987020320689929e-01	5.360000000000000320e-01	3.574400731274197107e-01	8.579999999999999849e-01	8.370027800052090017e-01	4.060000000000000275e-01	5.283336236862344881e-01
5.650000000000000000e+02	3.920000000000000151e-01	1.695696328880134662e-01	4.040000000000000258e-01	6.019738722714743639e-01	4.040000000000000258e-01	5.832353421438281060e-01	9.280000000000000471e-01	6.623536631374380423e-01	5.620000000000000551e-01	6.447136859541715559e-01	5.520000000000000462e-01	5.983176073832920938e-01
5.660000000000000000e+02	8.239999999999999547e-01	7.873365718002309777e-01	9.399999999999999467e-01	2.780072407583142335e-01	7.099999999999999645e-01	4.098921252658703773e-01	2.859999999999999765e-01	5.566108838535904768e-01	7.099999999999999645e-01	5.974847700133265604e-01	6.800000000000000488e-01	6.568258953933333588e-01
5.670000000000000000e+02	6.800000000000000488e-02	1.777258510528937629e-01	1.179999999999999938e-01	4.347393365741734628e-01	3.420000000000000262e-01	7.112865129669295738e-01	1.459999999999999909e-01	3.389932982202766287e-01	7.000000000000000666e-02	1.306686390704723810e-01	4.219999999999999862e-01	4.746445871052544230e-01
5.680000000000000000e+02	5.659999999999999476e-01	4.887584236792129055e-01	8.960000000000000187e-01	6.828220557937811908e-01	6.600000000000000311e-02	5.917386873605843256e-01	6.600000000000000311e-01	7.505812971476814033e-01	9.399999999999999467e-01	8.559250386677678124e-01	5.180000000000000160e-01	5.799800473079250729e-01
5.690000000000000000e+02	8.999999999999999667e-02	3.240871095934321211e-01	7.299999999999999822e-01	4.003922315331864823e-01	6.680000000000000382e-01	6.808342771389653825e-01	4.699999999999999734e-01	5.069888366259294177e-01	8.080000000000000515e-01	5.521001143556462099e-01	6.999999999999999556e-01	7.117206664878208411e-01
5.700000000000000000e+02	7.660000000000000142e-01	7.016250989405122818e-01	5.120000000000000107e-01	3.438894181543747930e-01	9.240000000000000435e-01	8.174588683865922079e-01	4.580000000000000182e-01	6.012726424008276727e-01	9.739999999999999769e-01	9.096494894055751068e-01	7.620000000000000107e-01	8.386470254639410982e-01
5.710000000000000000e+02	4.899999999999999911e-01	5.360762629877794394e-01	6.630000000000000338e-01	3.011002902371316958e-01	2.500000000000000000e-01	5.498528404784417400e-01	6.959999999999999520e-01	6.959511202288952703e-01	9.260000000000000453e-01	9.307607151165745440e-01	6.500000000000000222e-01	5.476660540695895696e-01
5.720000000000000000e+02	9.140000000000000346e-01	6.634322512393158178e-01	9.040000000000000258e-01	7.752060455635786385e-01	2.260000000000000064e-01	2.651251260986892122e-01	4.099999999999999756e-01	4.626648946254819927e-01	1.280000000000000027e-01	2.274762377399737467e-01	3.639999999999999902e-01	3.095868590327647274e-01
5.730000000000000000e+02	7.500000000000000000e-01	7.160925331138840999e-01	9.919999999999999929e-01	9.784217331218787450e-01	7.279999999999999805e-01	5.645439293926174384e-01	6.260000000000000009e-01	5.781882819911681182e-01	1.390000000000000124e-01	3.160460292964047957e-01	9.160000000000000364e-01	9.281741580870160879e-01
5.740000000000000000e+02	8.999999999999999667e-02	4.794420742192240792e-01	8.439999999999999725e-01	6.276227347103044973e-01	5.839999999999999636e-01	6.508628826579261339e-01	4.319999999999999951e-01	7.426273140117002347e-01	8.379999999999999671e-01	5.517522191897269446e-01	7.840000000000000302e-01	8.824627962044050422e-01
5.750000000000000000e+02	4.959999999999999964e-01	3.444517798894844440e-01	5.959999999999999742e-01	6.906702118489035369e-01	6.919999999999999485e-01	9.416696231074606072e-01	5.819999999999999618e-01	5.595341705030433266e-01	8.820000000000000062e-01	8.970263181952484732e-01	6.460000000000000187e-01	6.332908215378033612e-01
5.760000000000000000e+02	8.659999999999999920e-01	6.787875208816295247e-01	5.520000000000000462e-01	5.914252527518070179e-01	8.519999999999999796e-01	6.246108701057334622e-01	2.640000000000000124e-01	3.526215158581549880e-01	6.919999999999999485e-01	3.794480511628291475e-01	6.239999999999999991e-01	5.996794369510485279e-01
5.770000000000000000e+02	2.680000000000000160e-01	2.234052185267644819e-01	1.000000000000000000e+00	9.768780565114383307e-01	3.220000000000000084e-01	4.729096729958738865e-01	1.300000000000000044e-01	3.286233869333636815e-01	7.940000000000000391e-01	7.788780592169042283e-01	7.520000000000000018e-01	7.341304668824896185e-01
5.780000000000000000e+02	5.400000000000000355e-01	6.208719046151743859e-01	9.939999999999999947e-01	9.823896042815510876e-01	8.000000000000000167e-03	2.359628043174521739e-01	9.659999999999999698e-01	8.390002869538384367e-01	4.060000000000000275e-01	4.090008810218441204e-01	6.959999999999999520e-01	7.322405503731943543e-01
5.790000000000000000e+02	2.000000000000000111e-01	5.422740932094058941e-01	2.680000000000000160e-01	2.438114501513577448e-01	6.320000000000000062e-01	5.866582159203537206e-01	6.600000000000000311e-01	6.127882851384794938e-01	7.920000000000000373e-01	6.381125439552186585e-01	3.459999999999999742e-01	2.268028671992399492e-01
5.800000000000000000e+02	8.219999999999999529e-01	3.870021717954423845e-01	3.079999999999999960e-01	4.334747607685107140e-01	9.619999999999999662e-01	8.270295019321998176e-01	6.620000000000000329e-01	4.912396302485124711e-01	6.159999999999999920e-01	5.558737617226140459e-01	2.340000000000000135e-01	3.400819490050309146e-01
5.810000000000000000e+02	4.060000000000000275e-01	5.580378317859989723e-01	8.659999999999999920e-01	5.277488198021776933e-01	8.659999999999999920e-01	7.237485290489477086e-01	1.799999999999999933e-01	2.668662629773922434e-01	5.320000000000000284e-01	5.374713967781175050e-01	3.180000000000000049e-01	3.764272403963439539e-01
5.820000000000000000e+02	5.560000000000000497e-01	5.534954294640418437e-01	7.319999999999999840e-01	5.685045187331715377e-01	9.379999999999999449e-01	6.099503997783236597e-01	5.080000000000000071e-01	6.496206672055708786e-01	7.680000000000000160e-01	4.931678033542156170e-01	5.080000000000000071e-01	4.479069041994799272e-01
5.830000000000000000e+02	7.820000000000000284e-01	6.967909903272053729e-01	4.399999999999999745e-02	4.913913730672529456e-01	7.419999999999999929e-01	6.690334656938963231e-01	6.820000000000000506e-01	5.185507549378464143e-01	1.559999999999999998e-01	4.272234978191190580e-01	6.660000000000000364e-01	3.748123824714093555e-01
5.840000000000000000e+02	6.520000000000000240e-01	5.957542533696654763e-01	9.479999999999999538e-01	5.028157078810054914e-01	9.600000000000000200e-02	3.027952044604156345e-01	5.959999999999999742e-01	6.268320222141312570e-01	8.080000000000000515e-01	7.970670136767775693e-01	8.719999999999999973e-01	9.218465423357643518e-01
5.850000000000000000e+02	9.659999999999999698e-01	7.094755887078001422e-01	4.470000000000000084e-01	5.793827241919353721e-01	4.699999999999999734e-01	8.264810576339196579e-01	3.760000000000000009e-01	3.643109328425890858e-01	1.640000000000000069e-01	2.086002083556795506e-01	9.539999999999999591e-01	9.258443694164932847e-01
5.860000000000000000e+02	5.040000000000000036e-01	7.050548213877887438e-01	8.319999999999999618e-01	6.042071290260512262e-01	9.659999999999999698e-01	8.802209814107797570e-01	4.779999999999999805e-01	7.366280302539941482e-01	4.839999999999999858e-01	3.643333564585352069e-01	5.839999999999999636e-01	5.679016742128583095e-01
5.870000000000000000e+02	2.349999999999999867e-01	3.469838486122275856e-01	8.299999999999999600e-01	3.550167951175632330e-01	5.300000000000000266e-01	7.374103385667204469e-01	5.800000000000000294e-02	5.850868976811948174e-01	3.200000000000000067e-02	1.227853402820814066e-01	5.919999999999999707e-01	4.390337476846234432e-01
5.880000000000000000e+02	2.819999999999999729e-01	3.226754000306569226e-01	7.680000000000000160e-01	4.493633473083583074e-01	7.760000000000000231e-01	6.030652304015097220e-01	9.919999999999999929e-01	9.315774379021172225e-01	1.700000000000000122e-01	1.857991051628143653e-01	5.380000000000000338e-01	5.762183212269674781e-01
5.890000000000000000e+02	4.640000000000000235e-01	1.688527211029449415e-01	6.760000000000000453e-01	3.378989346046104569e-01	3.260000000000000120e-01	6.268594353955678766e-01	1.120000000000000023e-01	2.076070328560037925e-01	7.079999999999999627e-01	4.977550363065214589e-01	5.100000000000000089e-01	4.018591442783893686e-01
5.900000000000000000e+02	7.799999999999999989e-02	4.827781470049378743e-01	7.079999999999999627e-01	7.621635049352285529e-01	9.899999999999999911e-01	9.516736704995453211e-01	5.500000000000000444e-01	5.832789060709128171e-01	5.200000000000000178e-01	4.194400505052641726e-01	5.739999999999999547e-01	2.960990053443357528e-01
5.910000000000000000e+02	2.039999999999999869e-01	2.918156664534423683e-01	8.699999999999999956e-01	5.144995058512803476e-01	5.659999999999999476e-01	4.522036202689775353e-01	5.320000000000000284e-01	2.619967107337438650e-01	3.300000000000000155e-01	5.584995581042674351e-01	3.439999999999999725e-01	4.487947432085995780e-01
5.920000000000000000e+02	3.320000000000000173e-01	3.044746497874499247e-01	6.999999999999999556e-01	7.549911207373042332e-01	5.879999999999999671e-01	5.376168953987474630e-01	7.840000000000000302e-01	7.375775159865147756e-01	4.440000000000000058e-01	4.405120036522536808e-01	8.359999999999999654e-01	9.590590496947998256e-01
5.930000000000000000e+02	9.360000000000000542e-01	8.913389349960150199e-01	8.999999999999999667e-02	4.099004979816849303e-01	7.880000000000000338e-01	4.144655251706542698e-01	9.439999999999999503e-01	8.078527075822433678e-01	8.000000000000000167e-03	1.025644765484161752e-01	2.300000000000000100e-01	3.760192015411358835e-01
5.940000000000000000e+02	2.899999999999999800e-01	5.171705819879738320e-01	9.100000000000000311e-01	7.920463589969584106e-01	3.799999999999999906e-02	2.186805671053395905e-01	5.919999999999999707e-01	3.385398343867285220e-01	8.760000000000000009e-01	7.703756488635182809e-01	3.699999999999999956e-01	2.582164483157132207e-01
5.950000000000000000e+02	6.600000000000000311e-01	5.627332223816774448e-01	9.160000000000000364e-01	7.504663299071238081e-01	9.340000000000000524e-01	5.309401756969024389e-01	9.419999999999999485e-01	8.276378042352617870e-01	4.319999999999999951e-01	6.717856641327554224e-01	4.239999999999999880e-01	3.607946544425236768e-01
5.960000000000000000e+02	4.779999999999999805e-01	6.403377946437622814e-01	5.000000000000000278e-02	4.655670265209116976e-01	2.179999999999999993e-01	3.431671552298627415e-01	7.680000000000000160e-01	5.708395612746873793e-01	4.079999999999999738e-01	2.366235970578505488e-01	2.620000000000000107e-01	3.585751484327860950e-01
5.970000000000000000e+02	3.360000000000000209e-01	3.475031512988228655e-01	0.000000000000000000e+00	1.944308963835758020e-01	7.339999999999999858e-01	7.212175080261600257e-01	3.940000000000000169e-01	4.994548448637647908e-01	8.020000000000000462e-01	9.272630902877730952e-01	2.479999999999999982e-01	1.961052022834221531e-01
5.980000000000000000e+02	7.740000000000000213e-01	4.746042402884703693e-01	6.059999999999999831e-01	3.145834022782943995e-01	8.780000000000000027e-01	6.178549421945531694e-01	5.859999999999999654e-01	3.097944274336290604e-01	7.740000000000000213e-01	4.168825390155350696e-01	4.719999999999999751e-01	3.681132572409990811e-01
5.990000000000000000e+02	9.040000000000000258e-01	8.215873419350551154e-01	9.979999999999999982e-01	9.823845403735019799e-01	3.920000000000000151e-01	5.633574395633443865e-01	5.300000000000000266e-01	5.489191627609174562e-01	1.779999999999999916e-01	2.850188358305661418e-01	2.059999999999999887e-01	3.734708910538144244e-01
6.000000000000000000e+02	4.239999999999999880e-01	2.318886755369258534e-01	8.100000000000000533e-01	1.503919421026279346e-01	7.319999999999999840e-01	4.971779360869321152e-01	5.320000000000000284e-01	6.030825683020890615e-01	5.959999999999999742e-01	4.972090356497679275e-01	9.600000000000000200e-02	1.001541264130594994e-01
6.010000000000000000e+02	4.440000000000000058e-01	3.919292163295128306e-01	9.419999999999999485e-01	7.685352993792305965e-01	8.880000000000000115e-01	5.497082268797106597e-01	8.299999999999999600e-01	6.037458764806508116e-01	6.600000000000000311e-01	6.082539672918941820e-01	4.000000000000000083e-02	1.142684249936904289e-01
6.020000000000000000e+02	5.400000000000000355e-01	3.190894504669218312e-01	8.599999999999999312e-02	2.296329496951370064e-01	8.439999999999999725e-01	5.898095593395795699e-01	7.419999999999999929e-01	6.774145311114874168e-01	2.700000000000000178e-01	4.096118162657763628e-01	8.439999999999999725e-01	8.927853560399036104e-01
6.030000000000000000e+02	5.380000000000000338e-01	7.937100570976453051e-01	7.500000000000000000e-01	2.763596288909028753e-01	4.000000000000000222e-01	4.349337295068103626e-01	1.759999999999999898e-01	3.286742149596348916e-01	5.679999999999999494e-01	5.367203118936245687e-01	1.759999999999999898e-01	2.952711891526786925e-01
6.040000000000000000e+02	4.580000000000000182e-01	5.708587943994227754e-01	9.600000000000000200e-02	4.036010323793932653e-01	9.000000000000000222e-01	6.701118114019075644e-01	9.459999999999999520e-01	7.117039500007292796e-01	7.039999999999999591e-01	5.635433830152876133e-01	3.800000000000000044e-01	4.909866426760250424e-01
6.050000000000000000e+02	9.819999999999999840e-01	8.652701021831424866e-01	5.939999999999999725e-01	6.162125539839585775e-01	5.399999999999999939e-02	2.238287954536604951e-01	9.659999999999999698e-01	6.461370300424633673e-01	4.819999999999999840e-01	4.689453478589996060e-01	5.859999999999999654e-01	5.389695087658382677e-01
6.060000000000000000e+02	3.039999999999999925e-01	4.357867226417502238e-01	8.100000000000000533e-01	2.852846605894231446e-01	4.879999999999999893e-01	5.147820173226845819e-01	7.199999999999999734e-01	7.004867749103913521e-01	2.099999999999999922e-01	2.345837876099818586e-01	4.000000000000000222e-01	3.876619246596347823e-01
6.070000000000000000e+02	4.399999999999999745e-02	4.474656446901693063e-01	8.000000000000000167e-03	3.319960763899386103e-01	5.199999999999999761e-02	1.876777545982991069e-01	2.939999999999999836e-01	3.258067237030948804e-01	7.580000000000000071e-01	6.016990247813812642e-01	2.999999999999999889e-02	1.242622478074789510e-01
6.080000000000000000e+02	3.619999999999999885e-01	4.141026875526191975e-01	5.839999999999999636e-01	5.656214849830446534e-01	8.940000000000000169e-01	6.205988610645418735e-01	1.400000000000000133e-01	3.736972982928477571e-01	4.079999999999999738e-01	5.435784967440675519e-01	8.159999999999999476e-01	8.416838518136480207e-01
6.090000000000000000e+02	2.700000000000000178e-01	2.578118748166848828e-01	4.279999999999999916e-01	3.025973093494119248e-01	8.999999999999999667e-02	5.145481711378132594e-01	1.300000000000000044e-01	2.441795387603526990e-01	2.439999999999999947e-01	2.249880460234067181e-01	1.239999999999999991e-01	1.198584643941514455e-01
6.100000000000000000e+02	8.860000000000000098e-01	8.463914345260550309e-01	7.500000000000000000e-01	6.724863341943787542e-01	5.120000000000000107e-01	3.291269965813177212e-01	6.159999999999999920e-01	2.871145016897839741e-01	5.440000000000000391e-01	3.176931553039231138e-01	1.459999999999999909e-01	2.796827444823966613e-01
6.110000000000000000e+02	1.380000000000000115e-01	2.802448444234508229e-01	9.080000000000000293e-01	6.794996357601590375e-01	6.540000000000000258e-01	5.309499846128055145e-01	2.139999999999999958e-01	3.972093393847330178e-01	2.899999999999999800e-01	2.840084232333451308e-01	3.719999999999999973e-01	2.379395706490024520e-01
6.120000000000000000e+02	4.800000000000000100e-02	1.669650828196472814e-01	2.200000000000000011e-01	2.193257147774625992e-01	5.679999999999999494e-01	6.200970791773877666e-01	1.799999999999999933e-01	4.167446074038810289e-01	2.479999999999999982e-01	2.094842257740999469e-01	3.699999999999999956e-01	4.787880406574592240e-01
6.130000000000000000e+02	2.560000000000000053e-01	3.804909488548259278e-01	6.620000000000000329e-01	2.951334442347288145e-01	9.899999999999999911e-01	6.844929467186171568e-01	3.220000000000000084e-01	3.859091704090575892e-01	4.179999999999999827e-01	6.624327684758989365e-01	3.659999999999999920e-01	2.981835053841380700e-01
6.140000000000000000e+02	6.580000000000000293e-01	4.663244514177139477e-01	9.260000000000000453e-01	7.766038063567864969e-01	3.420000000000000262e-01	5.887359942208806318e-01	8.960000000000000187e-01	7.517453130783525728e-01	9.140000000000000346e-01	8.749935651203740727e-01	6.320000000000000062e-01	5.711564022161023102e-01
6.150000000000000000e+02	5.879999999999999671e-01	5.465077444739807611e-01	3.599999999999999728e-02	2.788347542008394186e-01	9.600000000000000200e-02	3.415944707469708019e-01	8.400000000000000522e-02	2.644724554420770368e-01	8.820000000000000062e-01	9.095039569769695076e-01	4.699999999999999734e-01	4.475037636516116524e-01
6.160000000000000000e+02	6.300000000000000044e-01	5.254240986773812683e-01	9.619999999999999662e-01	7.419250906271704915e-01	6.979999999999999538e-01	5.777343487623561868e-01	8.880000000000000115e-01	3.946599454000546681e-01	8.060000000000000497e-01	7.129612625453070063e-01	1.819999999999999951e-01	2.993238834430156370e-01
6.170000000000000000e+02	7.660000000000000142e-01	5.434678214229846649e-01	5.999999999999999778e-02	4.336408983696685704e-01	6.780000000000000471e-01	5.657485943078363055e-01	8.559999999999999831e-01	6.429286430687417564e-01	4.660000000000000253e-01	4.950850529150862545e-01	7.159999999999999698e-01	6.647388873111258478e-01
6.180000000000000000e+02	9.679999999999999716e-01	8.346530450356290931e-01	9.599999999999999645e-01	6.811680252783390843e-01	2.000000000000000042e-02	1.890849100091306079e-01	6.680000000000000382e-01	3.573484986552429854e-01	1.320000000000000062e-01	3.414443747408320573e-01	6.360000000000000098e-01	4.175752643701075573e-01
6.190000000000000000e+02	7.520000000000000018e-01	6.892955226183077322e-01	1.600000000000000033e-02	4.163489427770736273e-01	9.719999999999999751e-01	9.028395828638154930e-01	9.379999999999999449e-01	7.436620017024190288e-01	9.060000000000000275e-01	8.067458766776007817e-01	1.219999999999999973e-01	1.536232022289268639e-01
6.200000000000000000e+02	3.420000000000000262e-01	5.539565577708047694e-01	4.959999999999999964e-01	3.579181735336338099e-01	6.620000000000000329e-01	4.048886028577335927e-01	6.939999999999999503e-01	7.267343398525081266e-01	4.460000000000000075e-01	2.705875934466087096e-01	2.640000000000000124e-01	2.622735692949419439e-01
6.210000000000000000e+02	2.780000000000000249e-01	3.158221601531848166e-01	5.799999999999999600e-01	2.082658474977582830e-01	4.139999999999999791e-01	4.036921133394442140e-01	9.619999999999999662e-01	6.623181183192373700e-01	3.360000000000000209e-01	3.832352961783764278e-01	7.039999999999999591e-01	7.806544504138933638e-01
6.220000000000000000e+02	1.980000000000000093e-01	2.861671239807477285e-01	5.869999999999999662e-01	5.541275224191992699e-01	5.699999999999999512e-01	4.419103478393264783e-01	5.280000000000000249e-01	6.774583341139580606e-01	7.640000000000000124e-01	6.824031303239878055e-01	2.079999999999999905e-01	1.080717724226620824e-01
6.230000000000000000e+02	5.839999999999999636e-01	4.760245498798257868e-01	7.799999999999999989e-02	5.476724814963166432e-01	1.680000000000000104e-01	3.552391337673110883e-01	7.560000000000000053e-01	6.762158474323896051e-01	6.540000000000000258e-01	6.067447837805831634e-01	5.340000000000000302e-01	4.185919200230436843e-01
6.240000000000000000e+02	7.259999999999999787e-01	6.237466443061951971e-01	8.499999999999999778e-01	4.920657494811098154e-01	5.140000000000000124e-01	3.656582804199921544e-01	9.839999999999999858e-01	8.314709069299861532e-01	1.900000000000000022e-01	2.269604132037568167e-01	9.180000000000000382e-01	9.487376384038849197e-01
6.250000000000000000e+02	2.000000000000000042e-02	2.320843876566688613e-01	4.919999999999999929e-01	5.601794796010456379e-01	8.920000000000000151e-01	7.682173116539348090e-01	2.079999999999999905e-01	4.962118834571503379e-01	8.860000000000000098e-01	9.177955613631072485e-01	8.239999999999999547e-01	6.967825357851045176e-01
6.260000000000000000e+02	7.279999999999999805e-01	6.101953385921536910e-01	4.119999999999999774e-01	4.401778991957028819e-01	7.520000000000000018e-01	6.305470756913300612e-01	5.600000000000000117e-02	2.081593229680635815e-01	2.300000000000000100e-01	2.504804977302299007e-01	6.059999999999999831e-01	6.086093317294363203e-01
6.270000000000000000e+02	6.860000000000000542e-01	5.428807659244324624e-01	2.000000000000000042e-03	1.647708338515121718e-01	7.820000000000000284e-01	7.139992529442643621e-01	8.799999999999999489e-02	2.153813211691300300e-01	7.620000000000000107e-01	8.351151609374085627e-01	7.560000000000000053e-01	7.902389740537143492e-01
6.280000000000000000e+02	7.640000000000000124e-01	5.034552524409003915e-01	1.519999999999999962e-01	5.961435023834765756e-01	6.300000000000000044e-01	6.218477398074359064e-01	6.340000000000000080e-01	5.075191736709270263e-01	4.159999999999999809e-01	3.395656327042040346e-01	2.139999999999999958e-01	3.182965063736852285e-01
6.290000000000000000e+02	7.680000000000000160e-01	5.210366512974078379e-01	1.000000000000000000e+00	9.774270295020848209e-01	6.660000000000000364e-01	6.044188786899673538e-01	9.240000000000000435e-01	6.255834739834701397e-01	2.439999999999999947e-01	3.032150198932146989e-01	6.600000000000000311e-01	6.612205589713001652e-01
6.300000000000000000e+02	9.439999999999999503e-01	8.310574358793293426e-01	0.000000000000000000e+00	2.040937788188076640e-01	2.179999999999999993e-01	4.535738213906979621e-01	2.740000000000000213e-01	2.962197624845939736e-01	1.980000000000000093e-01	1.118818780253177242e-01	8.659999999999999920e-01	9.124024250247787515e-01
6.310000000000000000e+02	2.459999999999999964e-01	3.468790754384832309e-01	8.599999999999999312e-02	3.324287271820800527e-01	8.659999999999999920e-01	6.571552851978668119e-01	6.660000000000000364e-01	5.465807330067361525e-01	1.000000000000000021e-02	1.799233179728607357e-01	7.560000000000000053e-01	7.319921087827161443e-01
6.320000000000000000e+02	3.400000000000000244e-01	4.313382566005816154e-01	4.699999999999999734e-01	6.290593633491984304e-01	1.839999999999999969e-01	3.782002110607456391e-01	1.100000000000000006e-01	3.946763404659370811e-01	1.640000000000000069e-01	4.307117176780601020e-01	5.200000000000000178e-01	4.681420615215168834e-01
6.330000000000000000e+02	4.219999999999999862e-01	3.469587822059547189e-01	3.360000000000000209e-01	2.868324016791855557e-01	5.060000000000000053e-01	5.569774074797634311e-01	7.680000000000000160e-01	6.968339499337811160e-01	5.939999999999999725e-01	8.416204749898147375e-01	5.819999999999999618e-01	4.619948920897528621e-01
6.340000000000000000e+02	4.719999999999999751e-01	5.473597184458712794e-01	9.499999999999999556e-01	8.879017218664934097e-01	6.460000000000000187e-01	7.546373772293342164e-01	8.940000000000000169e-01	8.367027197243456227e-01	1.360000000000000098e-01	3.065629503626294827e-01	5.240000000000000213e-01	5.045789714994167730e-01
6.350000000000000000e+02	7.439999999999999947e-01	4.006495320554812056e-01	2.379999999999999893e-01	1.994666924914403339e-01	8.100000000000000533e-01	4.682444821924996448e-01	9.360000000000000542e-01	5.437335254040175370e-01	5.180000000000000160e-01	5.770600100792178111e-01	6.860000000000000542e-01	5.312379024936824123e-01
6.360000000000000000e+02	1.960000000000000075e-01	2.437249416664766521e-01	3.260000000000000120e-01	6.046187106817165757e-01	4.420000000000000040e-01	5.462197575131338967e-01	4.899999999999999911e-01	5.991114783632343066e-01	1.799999999999999933e-01	2.668956550582925469e-01	7.700000000000000178e-01	9.347737535561562172e-01
6.370000000000000000e+02	1.519999999999999962e-01	2.516110524873359511e-01	1.519999999999999962e-01	3.514130623229777539e-01	6.059999999999999831e-01	6.431402744130416682e-01	5.260000000000000231e-01	8.320049966896501115e-01	1.580000000000000016e-01	1.072788815443276450e-01	6.700000000000000400e-01	5.885954795461132427e-01
6.380000000000000000e+02	7.099999999999999645e-01	4.837869300934390937e-01	3.039999999999999925e-01	2.626033133687526444e-01	2.220000000000000029e-01	2.766731900534823430e-01	8.200000000000000344e-02	1.877035667041140332e-01	1.179999999999999938e-01	1.784654519724860888e-01	3.180000000000000049e-01	3.202964279916272750e-01
6.390000000000000000e+02	5.220000000000000195e-01	7.990582021257767176e-01	8.120000000000000551e-01	5.472232224860427152e-01	2.859999999999999765e-01	3.128661402621970566e-01	9.779999999999999805e-01	8.809829860332030194e-01	2.139999999999999958e-01	2.255657328458628985e-01	8.679999999999999938e-01	9.514754386869967995e-01
6.400000000000000000e+02	6.019999999999999796e-01	4.343853715559484185e-01	1.539999999999999980e-01	4.149402448940429089e-01	5.679999999999999494e-01	4.315306493161993329e-01	2.919999999999999818e-01	5.404477924981431203e-01	7.459999999999999964e-01	6.680925480095440960e-01	5.440000000000000391e-01	5.845545292955063310e-01
6.410000000000000000e+02	7.640000000000000124e-01	4.867950792706696173e-01	5.600000000000000117e-02	6.439355136969179272e-01	4.200000000000000261e-02	2.064223743325817317e-01	5.639999999999999458e-01	5.907627169912385012e-01	5.759999999999999565e-01	5.303334787886009316e-01	4.420000000000000040e-01	3.731935373249895549e-01
6.420000000000000000e+02	9.100000000000000311e-01	8.454598177931302860e-01	3.840000000000000080e-01	6.493311433567650059e-01	2.800000000000000266e-01	4.608541647360284710e-01	7.580000000000000071e-01	5.375155543451568541e-01	2.500000000000000000e-01	5.887465671041155479e-01	7.600000000000000089e-01	6.566516074692053673e-01
6.430000000000000000e+02	8.000000000000000167e-03	2.469437666075550153e-01	3.260000000000000120e-01	5.929938938000922644e-01	4.040000000000000258e-01	5.692958595313283299e-01	8.900000000000000133e-01	8.824315427560763814e-01	3.059999999999999942e-01	3.152085790000845322e-01	3.320000000000000173e-01	4.278830367300442417e-01
6.440000000000000000e+02	7.059999999999999609e-01	4.285507241592638183e-01	3.320000000000000173e-01	3.662468473005049963e-01	7.039999999999999591e-01	5.643230506962083615e-01	4.600000000000000200e-01	4.548506423867577086e-01	5.939999999999999725e-01	3.774086031204034186e-01	5.859999999999999654e-01	5.435628990505905200e-01
6.450000000000000000e+02	9.340000000000000524e-01	7.194397094996280995e-01	7.439999999999999947e-01	5.455658625425925390e-01	1.419999999999999873e-01	2.111062519691883632e-01	2.379999999999999893e-01	1.966605713611365158e-01	6.840000000000000524e-01	6.508291480775932891e-01	4.099999999999999756e-01	3.252207249965578528e-01
6.460000000000000000e+02	7.799999999999999989e-02	2.120183226672516241e-01	1.400000000000000133e-01	2.722020199264887363e-01	9.719999999999999751e-01	8.842913312337140619e-01	9.619999999999999662e-01	8.430206247007738796e-01	2.439999999999999947e-01	1.265650017199503596e-01	3.579999999999999849e-01	2.666462051955369450e-01
6.470000000000000000e+02	8.559999999999999831e-01	8.135836197962579286e-01	4.000000000000000083e-03	2.704511459044504074e-01	6.800000000000000488e-01	4.473920607652234205e-01	4.739999999999999769e-01	3.512059357846514795e-01	2.240000000000000047e-01	2.777931449867485636e-01	6.939999999999999503e-01	6.924497485753762227e-01
6.480000000000000000e+02	9.320000000000000506e-01	5.709607321911754907e-01	4.799999999999999822e-01	4.791726976888406320e-01	5.020000000000000018e-01	3.081695313025273886e-01	6.159999999999999920e-01	6.803578230336211341e-01	5.360000000000000320e-01	5.517316090043211663e-01	6.019999999999999796e-01	3.966709794600202788e-01
6.490000000000000000e+02	1.640000000000000069e-01	2.524256751667172671e-01	8.820000000000000062e-01	3.734475664618676638e-01	9.399999999999999467e-01	8.646851103099406632e-01	3.820000000000000062e-01	2.306581402384323409e-01	7.179999999999999716e-01	5.229867868461974822e-01	2.479999999999999982e-01	4.583360002382088072e-01
6.500000000000000000e+02	5.240000000000000213e-01	3.044964129101118133e-01	9.839999999999999858e-01	9.394222615081277983e-01	1.519999999999999962e-01	3.942614013761140956e-01	4.799999999999999822e-01	3.164072750249470323e-01	3.320000000000000173e-01	4.706970811654881959e-01	7.179999999999999716e-01	6.394245464212737762e-01
6.510000000000000000e+02	1.439999999999999891e-01	5.518819847251201782e-01	3.240000000000000102e-01	4.251257861737786081e-01	4.500000000000000111e-01	5.347813994015254702e-01	9.439999999999999503e-01	7.221549768087293097e-01	9.439999999999999503e-01	9.237564431696296818e-01	4.839999999999999858e-01	4.975888075028000457e-01
6.520000000000000000e+02	4.200000000000000261e-02	1.997328169069075565e-01	9.020000000000000240e-01	5.145749494030431581e-01	9.759999999999999787e-01	8.016200764332603868e-01	3.880000000000000115e-01	4.241806875035364355e-01	5.919999999999999707e-01	5.130572259560115533e-01	5.699999999999999512e-01	4.662917890475281046e-01
6.530000000000000000e+02	6.899999999999999467e-01	4.748740908710287756e-01	7.459999999999999964e-01	4.357849934713182161e-01	7.359999999999999876e-01	5.088262246043382397e-01	3.200000000000000067e-01	4.638848004440090933e-01	9.699999999999999734e-01	9.243715686262148346e-01	6.999999999999999556e-01	6.970082200860046040e-01
6.540000000000000000e+02	7.399999999999999634e-02	4.287832656846535806e-01	3.240000000000000102e-01	1.905781683778025593e-01	6.079999999999999849e-01	5.576046240615211147e-01	1.439999999999999891e-01	2.279449281169107222e-01	7.860000000000000320e-01	7.011045380358523760e-01	7.039999999999999591e-01	9.235902082652641676e-01
6.550000000000000000e+02	1.300000000000000044e-01	4.732876324414470592e-01	5.300000000000000266e-01	6.553372010672285919e-01	8.060000000000000497e-01	7.258377920678092954e-01	8.439999999999999725e-01	6.633401636603601936e-01	7.900000000000000355e-01	5.135837188434901890e-01	7.479999999999999982e-01	7.281979525780808427e-01
6.560000000000000000e+02	1.759999999999999898e-01	4.377924755129618539e-01	1.000000000000000000e+00	9.403992999702692757e-01	4.520000000000000129e-01	7.953958746754563602e-01	7.099999999999999645e-01	5.279486442802338031e-01	3.519999999999999796e-01	3.049318297303997838e-01	6.159999999999999920e-01	3.732880960703150452e-01
6.570000000000000000e+02	4.779999999999999805e-01	2.820589232012531977e-01	4.259999999999999898e-01	2.488552322390154559e-01	5.199999999999999761e-02	3.784252507409616162e-01	2.119999999999999940e-01	5.999245985169766593e-01	7.479999999999999982e-01	5.499387401902666728e-01	8.719999999999999973e-01	9.149520530073732560e-01
6.580000000000000000e+02	8.479999999999999760e-01	7.952834735136010691e-01	7.800000000000000266e-01	7.862792333457011562e-01	5.759999999999999565e-01	5.010686112048273744e-01	6.840000000000000524e-01	4.519709409324978444e-01	3.320000000000000173e-01	2.933697863860978972e-01	1.640000000000000069e-01	3.928847685253926691e-01
6.590000000000000000e+02	3.780000000000000027e-01	3.064214969001793909e-01	9.439999999999999503e-01	6.385742365798612319e-01	5.120000000000000107e-01	7.743756595318438407e-01	1.580000000000000016e-01	4.425888241138014600e-01	6.800000000000000488e-02	1.382671745496759641e-01	6.079999999999999849e-01	3.286526937740411047e-01
6.600000000000000000e+02	2.000000000000000111e-01	6.030472628214914588e-01	5.919999999999999707e-01	7.783762741860811296e-01	1.320000000000000062e-01	1.478402596217986420e-01	6.079999999999999849e-01	7.293164498752681135e-01	1.419999999999999873e-01	1.133917976425207474e-01	2.260000000000000064e-01	3.013892230654089954e-01
6.610000000000000000e+02	5.480000000000000426e-01	6.209340200478350447e-01	3.599999999999999867e-01	3.145602490020386055e-01	3.900000000000000133e-01	4.629662359713490605e-01	5.180000000000000160e-01	4.193886883032149071e-01	1.719999999999999862e-01	2.088812516407127229e-01	3.820000000000000062e-01	2.718734187030623639e-01
6.620000000000000000e+02	3.559999999999999831e-01	3.607258132207093460e-01	3.760000000000000009e-01	2.429559901050187543e-01	3.619999999999999885e-01	6.562051820333940633e-01	3.059999999999999942e-01	4.231578433379546422e-01	7.860000000000000320e-01	5.466091636982312041e-01	2.760000000000000231e-01	4.852100715609433124e-01
6.630000000000000000e+02	3.920000000000000151e-01	3.967135834053641674e-01	4.959999999999999964e-01	2.890300692077374389e-01	3.260000000000000120e-01	4.085237473618698600e-01	6.019999999999999796e-01	4.224838092622820729e-01	8.279999999999999583e-01	7.187563489705530717e-01	6.800000000000000488e-01	8.730191259455665209e-01
6.640000000000000000e+02	7.540000000000000036e-01	5.448956174633929894e-01	2.999999999999999889e-02	3.483167794158053554e-01	5.939999999999999725e-01	4.723413730704143498e-01	2.939999999999999836e-01	4.114463114322360338e-01	7.700000000000000178e-01	6.738513923243525383e-01	7.099999999999999645e-01	7.120018112165686919e-01
6.650000000000000000e+02	1.680000000000000104e-01	3.311012586206720787e-01	9.939999999999999947e-01	9.154812058135041175e-01	9.180000000000000382e-01	6.015652237644365519e-01	8.880000000000000115e-01	8.791432715608709092e-01	7.419999999999999929e-01	4.977971891164443274e-01	2.720000000000000195e-01	4.541039680957605351e-01
6.660000000000000000e+02	1.400000000000000133e-01	2.421940367316634257e-01	9.919999999999999929e-01	9.495930519382438373e-01	7.920000000000000373e-01	7.416324358571513287e-01	5.060000000000000053e-01	4.900805895471037621e-01	3.280000000000000138e-01	4.859181311929974822e-01	3.719999999999999973e-01	5.564674997917423704e-01
6.670000000000000000e+02	8.100000000000000533e-01	5.895658284551713590e-01	7.399999999999999634e-02	4.099307119272877498e-01	4.299999999999999933e-01	5.168389348600940236e-01	4.739999999999999769e-01	6.329144638485358909e-01	7.459999999999999964e-01	6.867908249108696239e-01	3.200000000000000067e-01	5.641371430142657628e-01
6.680000000000000000e+02	8.559999999999999831e-01	6.161145361031791223e-01	3.519999999999999796e-01	5.363278821598955748e-01	6.520000000000000240e-01	8.099880038201124899e-01	1.799999999999999933e-01	2.191086682399822905e-01	6.919999999999999485e-01	7.014770069076903258e-01	4.919999999999999929e-01	7.102381345680141012e-01
6.690000000000000000e+02	6.480000000000000204e-01	5.776905362185029702e-01	7.980000000000000426e-01	5.580689306974592201e-01	2.899999999999999800e-01	4.075750762005402317e-01	9.679999999999999716e-01	8.459310593457940453e-01	7.980000000000000426e-01	5.373072277769610494e-01	3.579999999999999849e-01	3.565813825652134339e-01
6.700000000000000000e+02	8.120000000000000551e-01	6.446349076084404439e-01	6.440000000000000169e-01	6.945828508696305637e-01	1.859999999999999987e-01	2.538511463508956734e-01	7.560000000000000053e-01	3.030173087311376356e-01	3.280000000000000138e-01	5.154926332945201084e-01	5.719999999999999529e-01	3.883151032868981112e-01
6.710000000000000000e+02	6.660000000000000364e-01	5.307372969740565827e-01	3.599999999999999867e-01	3.876542004631072791e-01	4.520000000000000129e-01	5.714500507247028960e-01	8.100000000000000533e-01	7.472355474484675408e-01	9.220000000000000417e-01	8.273440592061760412e-01	8.860000000000000098e-01	8.634966214854236100e-01
6.720000000000000000e+02	9.300000000000000488e-01	7.321375867584313246e-01	3.699999999999999956e-01	4.161359248705078784e-01	9.240000000000000435e-01	5.764212927181452395e-01	7.099999999999999645e-01	5.935571737209062171e-01	1.059999999999999970e-01	2.155614535757978956e-01	4.259999999999999898e-01	3.399838319232140194e-01
6.730000000000000000e+02	4.640000000000000235e-01	3.976134822334423946e-01	8.800000000000000044e-01	4.037279136747134456e-01	1.239999999999999991e-01	4.476090107475668156e-01	5.999999999999999778e-01	6.973447142143662791e-01	6.400000000000000133e-02	8.955776991923460051e-02	7.259999999999999787e-01	8.602614910883579213e-01
6.740000000000000000e+02	1.819999999999999951e-01	1.500055253443819403e-01	5.500000000000000444e-01	3.798226101927836273e-01	3.340000000000000191e-01	7.500560049928385320e-01	1.120000000000000023e-01	4.143257463228781634e-01	7.419999999999999929e-01	7.336912747255562861e-01	8.399999999999999689e-01	9.229609967259245762e-01
6.750000000000000000e+02	9.800000000000000377e-02	1.509008674286949903e-01	1.000000000000000000e+00	9.857459987343279995e-01	8.820000000000000062e-01	6.293870141312657429e-01	2.760000000000000231e-01	2.435430033689575113e-01	5.719999999999999529e-01	4.812032959109696639e-01	5.879999999999999671e-01	6.532547624549038812e-01
6.760000000000000000e+02	5.999999999999999778e-01	4.497647909816271938e-01	2.179999999999999993e-01	5.955788800419514750e-01	2.560000000000000053e-01	3.867735691359838190e-01	6.019999999999999796e-01	5.753690060209495361e-01	5.639999999999999458e-01	7.109793947003577586e-01	6.860000000000000542e-01	6.077200773498939723e-01
6.770000000000000000e+02	4.079999999999999738e-01	4.134367235807350771e-01	1.000000000000000000e+00	9.658789966572060015e-01	5.440000000000000391e-01	8.774269215125315435e-01	7.680000000000000160e-01	5.478409474099568133e-01	8.379999999999999671e-01	7.446426018023963866e-01	8.579999999999999849e-01	8.552510413318676896e-01
6.780000000000000000e+02	3.659999999999999920e-01	4.007554291258302870e-01	3.539999999999999813e-01	2.810379595655072560e-01	5.799999999999999600e-01	6.312869034233381527e-01	2.359999999999999876e-01	4.077059830111661176e-01	1.799999999999999864e-02	1.420011392117412063e-01	9.879999999999999893e-01	9.607454474098083841e-01
6.790000000000000000e+02	2.240000000000000047e-01	3.849947766710554720e-01	1.920000000000000040e-01	3.385130865760190844e-01	8.920000000000000151e-01	5.681250505957317065e-01	1.640000000000000069e-01	4.418270341522522182e-01	2.000000000000000111e-01	3.510766650137252531e-01	6.380000000000000115e-01	5.553623635962545713e-01
6.800000000000000000e+02	4.480000000000000093e-01	3.915452013594645231e-01	6.179999999999999938e-01	7.886806437660518476e-01	3.539999999999999813e-01	7.796373053118609286e-01	7.399999999999999911e-01	5.005558550945322649e-01	4.699999999999999734e-01	4.796744680610434686e-01	6.899999999999999467e-01	4.018312120651535979e-01
6.810000000000000000e+02	1.300000000000000044e-01	3.281129900012042522e-01	7.359999999999999876e-01	4.319847010305121748e-01	3.679999999999999938e-01	4.372823756946239704e-01	6.979999999999999538e-01	2.876200069717395058e-01	3.760000000000000009e-01	4.615837807055848119e-01	7.479999999999999982e-01	6.854218132060695412e-01
6.820000000000000000e+02	7.599999999999999811e-02	3.403109925383618339e-01	9.419999999999999485e-01	7.211928649751432330e-01	4.299999999999999933e-01	6.176500775856341718e-01	4.660000000000000253e-01	5.557602258154229480e-01	7.379999999999999893e-01	6.456289751537441779e-01	4.139999999999999791e-01	4.446512673228278922e-01
6.830000000000000000e+02	4.020000000000000240e-01	5.126726129936567400e-01	3.260000000000000120e-01	5.988394322205428111e-01	2.819999999999999729e-01	5.044826040987213656e-01	9.200000000000000400e-01	6.806313057396033983e-01	9.619999999999999662e-01	9.281685044978013055e-01	6.620000000000000329e-01	8.609556052256998049e-01
6.840000000000000000e+02	5.220000000000000195e-01	7.990582021257767176e-01	7.279999999999999805e-01	4.999038706282638578e-01	7.399999999999999911e-01	5.013314687044884144e-01	8.279999999999999583e-01	6.408038043165684705e-01	3.619999999999999885e-01	4.430322661604979007e-01	1.320000000000000062e-01	3.203721761601570073e-01
6.850000000000000000e+02	4.759999999999999787e-01	3.214738408912272138e-01	8.679999999999999938e-01	6.216689405892951159e-01	4.040000000000000258e-01	7.538105818012438286e-01	7.799999999999999989e-02	2.146183595890706064e-01	4.600000000000000200e-01	5.745794698071515771e-01	1.539999999999999980e-01	3.151745870126939075e-01
6.860000000000000000e+02	4.680000000000000271e-01	5.035109994489934682e-01	2.439999999999999947e-01	6.132150427871401188e-01	2.939999999999999836e-01	6.533485038732032013e-01	1.039999999999999952e-01	4.017537534050792947e-01	6.700000000000000400e-01	4.649604830531113842e-01	3.160000000000000031e-01	3.782614956420332630e-01
6.870000000000000000e+02	3.400000000000000244e-02	2.326788128633801578e-01	3.499999999999999778e-01	3.394158912942156214e-01	2.240000000000000047e-01	5.150574202847244543e-01	9.639999999999999680e-01	8.168952819932765452e-01	6.300000000000000044e-01	6.031340614387969978e-01	8.459999999999999742e-01	9.662827534137550245e-01
6.880000000000000000e+02	1.799999999999999933e-01	1.746686661027020970e-01	5.959999999999999742e-01	3.511376905114744207e-01	1.779999999999999916e-01	4.334569780309831533e-01	6.700000000000000400e-01	5.604361062094048718e-01	4.000000000000000083e-02	1.053050344850090386e-01	4.239999999999999880e-01	5.783587761830814022e-01
6.890000000000000000e+02	6.560000000000000275e-01	6.382306796194511245e-01	4.420000000000000040e-01	4.097179507271417886e-01	5.200000000000000178e-01	4.499636060047627062e-01	3.099999999999999978e-01	4.130267331593984181e-01	2.340000000000000135e-01	2.205607603814428719e-01	1.280000000000000027e-01	1.859529490212975811e-01
6.900000000000000000e+02	6.860000000000000542e-01	5.586363000918377342e-01	5.120000000000000107e-01	2.223028523820928803e-01	4.560000000000000164e-01	5.743745961016570867e-01	8.599999999999999867e-01	6.125557232958376286e-01	2.560000000000000053e-01	4.173780867832164176e-01	2.300000000000000100e-01	3.526463280258221866e-01
6.910000000000000000e+02	4.800000000000000100e-02	1.993719120244714094e-01	1.439999999999999891e-01	3.374486679986397064e-01	9.959999999999999964e-01	7.968088708831500000e-01	1.140000000000000041e-01	2.704358631932281543e-01	2.600000000000000089e-01	4.268007521741338239e-01	2.620000000000000107e-01	3.873949117535326336e-01
6.920000000000000000e+02	3.360000000000000209e-01	2.704046278576612838e-01	5.280000000000000249e-01	4.370582421765802361e-01	3.519999999999999796e-01	5.683079833261123204e-01	5.520000000000000462e-01	6.919875175273995094e-01	6.780000000000000471e-01	6.378738937652274066e-01	6.300000000000000044e-01	7.158690234156973586e-01
6.930000000000000000e+02	4.839999999999999858e-01	3.515681837096536477e-01	9.180000000000000382e-01	4.497222579092443051e-01	4.580000000000000182e-01	6.358148326128132410e-01	2.839999999999999747e-01	4.523711101292757775e-01	4.580000000000000182e-01	3.693732004736415275e-01	3.240000000000000102e-01	2.176492635698015210e-01
6.940000000000000000e+02	3.559999999999999831e-01	4.138600835614875684e-01	8.539999999999999813e-01	8.945892870068639091e-01	7.680000000000000160e-01	5.702197224416920562e-01	4.919999999999999929e-01	7.239759222472047506e-01	3.479999999999999760e-01	3.060593991069541775e-01	6.959999999999999520e-01	7.248260514684841116e-01
6.950000000000000000e+02	2.179999999999999993e-01	4.928018067398938773e-01	3.019999999999999907e-01	5.573607546032838256e-01	4.339999999999999969e-01	2.214630498180613638e-01	1.140000000000000041e-01	2.422658996711689328e-01	3.559999999999999831e-01	2.979190319975765222e-01	6.640000000000000346e-01	6.099447126505238570e-01
6.960000000000000000e+02	4.000000000000000083e-03	1.965005466610524054e-01	5.420000000000000373e-01	1.629310517650990053e-01	2.819999999999999729e-01	5.293612025764347084e-01	5.040000000000000036e-01	4.262251141941681976e-01	2.899999999999999800e-01	2.343572184569713834e-01	6.640000000000000346e-01	5.159698085276236412e-01
6.970000000000000000e+02	7.700000000000000178e-01	5.109879892540071245e-01	8.080000000000000515e-01	4.376909199460967681e-01	9.260000000000000453e-01	8.513489504677304032e-01	3.420000000000000262e-01	2.927651137433595618e-01	3.860000000000000098e-01	4.996272907352107273e-01	8.120000000000000551e-01	6.431906943446525915e-01
6.980000000000000000e+02	6.340000000000000080e-01	5.831592609342890476e-01	7.920000000000000373e-01	4.385248021483920677e-01	6.879999999999999449e-01	6.076390988515911751e-01	5.520000000000000462e-01	3.070127728057042149e-01	4.259999999999999898e-01	2.250134988467584196e-01	3.140000000000000013e-01	2.334632184002455035e-01
6.990000000000000000e+02	9.779999999999999805e-01	7.554917891109764749e-01	9.499999999999999556e-01	8.630462049240696931e-01	2.700000000000000178e-01	4.898458066894086360e-01	1.400000000000000133e-01	3.204730164408594595e-01	8.199999999999999512e-01	7.270698806731552555e-01	2.479999999999999982e-01	3.299139620234229353e-01
7.000000000000000000e+02	3.059999999999999942e-01	3.982307074193426888e-01	8.359999999999999654e-01	3.691105744753603868e-01	3.940000000000000169e-01	7.268565131317880068e-01	8.980000000000000204e-01	7.141967163923780282e-01	4.680000000000000271e-01	5.881035512610263138e-01	3.119999999999999996e-01	3.660440480807322094e-01
7.010000000000000000e+02	7.239999999999999769e-01	4.386927102197982764e-01	2.000000000000000042e-02	1.756061078690586419e-01	9.280000000000000471e-01	9.305650476917266545e-01	5.260000000000000231e-01	5.739295695325306035e-01	6.580000000000000293e-01	5.543600923056606344e-01	6.600000000000000311e-01	5.278140400227065987e-01
7.020000000000000000e+02	6.360000000000000098e-01	4.631266359233441876e-01	2.119999999999999940e-01	2.294321479972240008e-01	2.660000000000000142e-01	5.862299422140242466e-01	6.400000000000000133e-01	7.770755626454874943e-01	2.680000000000000160e-01	1.988908811432849588e-01	5.180000000000000160e-01	7.064110766645151918e-01
7.030000000000000000e+02	1.079999999999999988e-01	6.466353967794509217e-01	5.639999999999999458e-01	8.537972215160988254e-01	1.340000000000000080e-01	3.615285469776112759e-01	6.400000000000000133e-01	5.827871541298451641e-01	6.019999999999999796e-01	5.685335709920263936e-01	3.200000000000000067e-02	1.060211332297765902e-01
7.040000000000000000e+02	1.680000000000000104e-01	3.687204663492386625e-01	6.999999999999999556e-01	6.192963131330451176e-01	4.599999999999999922e-02	3.016611978186488630e-01	5.180000000000000160e-01	7.003446475168757512e-01	5.919999999999999707e-01	5.104946187904771948e-01	6.420000000000000151e-01	5.694128247539119725e-01
7.050000000000000000e+02	1.580000000000000016e-01	2.978034852138367050e-01	8.279999999999999583e-01	5.599761440934141188e-01	2.580000000000000071e-01	4.152731036707481005e-01	6.280000000000000027e-01	6.650576153336826835e-01	7.219999999999999751e-01	6.069424998414186812e-01	9.240000000000000435e-01	9.522408632166173836e-01
7.060000000000000000e+02	3.719999999999999973e-01	2.243765042880896121e-01	9.240000000000000435e-01	6.159653037982036894e-01	5.200000000000000178e-01	4.288044734428645977e-01	5.320000000000000284e-01	4.970457670812358786e-01	7.119999999999999662e-01	5.616246845224392992e-01	2.340000000000000135e-01	3.618289187282444641e-01
7.070000000000000000e+02	5.300000000000000266e-01	4.280582224908829891e-01	5.220000000000000195e-01	4.390347292051932082e-01	2.459999999999999964e-01	3.919816196153054211e-01	9.160000000000000364e-01	7.028242485094302605e-01	5.679999999999999494e-01	5.663749103608511914e-01	5.799999999999999600e-01	5.196234684062251974e-01
7.080000000000000000e+02	6.500000000000000222e-01	5.561549852387954740e-01	6.720000000000000417e-01	6.424485113822355764e-01	4.719999999999999751e-01	6.634720701449404734e-01	7.620000000000000107e-01	5.810858310684515748e-01	5.180000000000000160e-01	4.480149860750063384e-01	6.939999999999999503e-01	4.812701310643250907e-01
7.090000000000000000e+02	6.720000000000000417e-01	5.775330057913578008e-01	5.999999999999999778e-01	6.132862869360659053e-01	6.340000000000000080e-01	4.280605857209413556e-01	9.060000000000000275e-01	7.084078220053300345e-01	7.159999999999999698e-01	8.911316860971374432e-01	9.600000000000000200e-02	2.000754348501413149e-01
7.100000000000000000e+02	4.939999999999999947e-01	3.213959427050082640e-01	1.680000000000000104e-01	1.599345740882194555e-01	9.939999999999999947e-01	9.447965835615870223e-01	9.639999999999999680e-01	7.883010945446889961e-01	4.520000000000000129e-01	3.505882521079100589e-01	9.180000000000000382e-01	9.583926527193368239e-01
7.110000000000000000e+02	9.280000000000000471e-01	3.961680749543409208e-01	4.520000000000000129e-01	5.864247667681447007e-01	8.179999999999999494e-01	5.727885657106864814e-01	4.520000000000000129e-01	6.789467548230877503e-01	9.839999999999999858e-01	8.390620984015150219e-01	6.600000000000000311e-01	6.428547340129847631e-01
7.120000000000000000e+02	5.420000000000000373e-01	3.425159724454056032e-01	1.859999999999999987e-01	1.454472938543370786e-01	1.199999999999999956e-01	2.040592800073744717e-01	1.519999999999999962e-01	5.535483485318477559e-01	8.599999999999999867e-01	7.521839900145683711e-01	5.280000000000000249e-01	6.012728155056124013e-01
7.130000000000000000e+02	2.720000000000000195e-01	4.939607505682316879e-01	1.779999999999999916e-01	6.063024084592291141e-01	5.999999999999999778e-01	5.803818808458168776e-01	6.119999999999999885e-01	6.307115454733029924e-01	4.020000000000000240e-01	3.984452129062900916e-01	2.720000000000000195e-01	4.153870592827728636e-01
7.140000000000000000e+02	2.740000000000000213e-01	4.154735446111512687e-01	9.599999999999999645e-01	9.236547313675153026e-01	7.379999999999999893e-01	6.885760463148510313e-01	9.559999999999999609e-01	8.107652591232178407e-01	2.839999999999999747e-01	1.860135313102504739e-01	7.259999999999999787e-01	8.334230558326367611e-01
7.150000000000000000e+02	7.760000000000000231e-01	6.481579277516574811e-01	8.139999999999999458e-01	4.631734378494011262e-01	2.000000000000000042e-02	1.733084376104009061e-01	1.600000000000000033e-02	3.977068989346800310e-01	7.660000000000000142e-01	7.059101550864792518e-01	3.019999999999999907e-01	4.084927657481219332e-01
7.160000000000000000e+02	6.800000000000000488e-02	1.969182836097557732e-01	3.579999999999999849e-01	3.518910088231513855e-01	3.820000000000000062e-01	4.900147780070061021e-01	8.860000000000000098e-01	4.722859994553214036e-01	4.000000000000000222e-01	4.126934723761173651e-01	1.660000000000000087e-01	1.696877083521187712e-01
7.170000000000000000e+02	9.180000000000000382e-01	7.059417183279507180e-01	9.360000000000000542e-01	6.578086348678220396e-01	8.920000000000000151e-01	5.431821466473439886e-01	5.620000000000000551e-01	6.545747862252013771e-01	5.759999999999999565e-01	4.645121801333174094e-01	3.900000000000000133e-01	1.778884216415834718e-01
7.180000000000000000e+02	2.179999999999999993e-01	4.045113584851355859e-01	4.779999999999999805e-01	2.336068237342366072e-01	8.639999999999999902e-01	5.943629537587122869e-01	9.439999999999999503e-01	9.147257989803270206e-01	5.240000000000000213e-01	6.520859582736688864e-01	3.400000000000000244e-01	3.356941255090091780e-01
7.190000000000000000e+02	5.520000000000000462e-01	5.782323729821403635e-01	3.699999999999999956e-01	6.418581159281776527e-01	9.919999999999999929e-01	8.806754360829612827e-01	1.600000000000000033e-01	4.172919506857984961e-01	3.380000000000000226e-01	2.811644043260877468e-01	4.239999999999999880e-01	5.341311074738084308e-01
7.200000000000000000e+02	7.860000000000000320e-01	8.079750820798773381e-01	7.820000000000000284e-01	6.048474724046785100e-01	9.040000000000000258e-01	6.645996706268081367e-01	9.799999999999999822e-01	8.406471245559191674e-01	5.240000000000000213e-01	2.879923136525718297e-01	8.299999999999999600e-01	7.903599331267104899e-01
7.210000000000000000e+02	1.479999999999999927e-01	3.363863331988913297e-01	4.719999999999999751e-01	4.891117347554161943e-01	9.060000000000000275e-01	6.149529717690412900e-01	9.379999999999999449e-01	5.843558183319140786e-01	1.920000000000000040e-01	2.351844208433966077e-01	8.800000000000000044e-01	8.092143902834775249e-01
7.220000000000000000e+02	2.700000000000000178e-01	2.754641128718253729e-01	4.520000000000000129e-01	3.111269066260683447e-01	6.840000000000000524e-01	6.825652306164443628e-01	3.059999999999999942e-01	4.377487914056762408e-01	8.000000000000000444e-01	7.589535792813693060e-01	7.580000000000000071e-01	7.882815263755632573e-01
7.230000000000000000e+02	5.500000000000000444e-01	5.818881497791892343e-01	8.980000000000000204e-01	4.028447219688302550e-01	3.220000000000000084e-01	4.979854755472020722e-01	8.319999999999999618e-01	7.652686505796962857e-01	8.999999999999999667e-02	9.246062493630269330e-02	5.180000000000000160e-01	5.637836680018007973e-01
7.240000000000000000e+02	8.100000000000000533e-01	6.432290320781034465e-01	5.560000000000000497e-01	6.113454157783793086e-01	9.199999999999999845e-02	2.532118586785175318e-01	2.620000000000000107e-01	4.720673167347195220e-01	5.220000000000000195e-01	4.284617380434162515e-01	5.520000000000000462e-01	6.934984729148522264e-01
7.250000000000000000e+02	2.000000000000000042e-03	1.947956703905617537e-01	9.280000000000000471e-01	6.319976448083599596e-01	2.859999999999999765e-01	7.760314739995084476e-01	5.799999999999999600e-01	5.639810928801027856e-01	9.519999999999999574e-01	9.288775792439957213e-01	6.239999999999999991e-01	8.169247607461518346e-01
7.260000000000000000e+02	8.219999999999999529e-01	8.202394634875548318e-01	8.120000000000000551e-01	3.203282180019029202e-01	4.959999999999999964e-01	5.113727263527094724e-01	3.160000000000000031e-01	3.364318494393586101e-01	5.340000000000000302e-01	3.986059174257333138e-01	7.039999999999999591e-01	4.496876711079627609e-01
7.270000000000000000e+02	5.040000000000000036e-01	4.126064132414143937e-01	9.419999999999999485e-01	4.214431770524604826e-01	2.760000000000000231e-01	4.070187706663597749e-01	9.539999999999999591e-01	8.828792989997450436e-01	6.159999999999999920e-01	3.446185923801389772e-01	3.160000000000000031e-01	3.802468272818192996e-01
7.280000000000000000e+02	2.079999999999999905e-01	2.269202107711051353e-01	8.239999999999999547e-01	6.168203442049132734e-01	9.739999999999999769e-01	9.432865005487316434e-01	1.280000000000000027e-01	4.997034157495466311e-01	7.560000000000000053e-01	5.406358040374169560e-01	3.360000000000000209e-01	4.272443487704506992e-01
7.290000000000000000e+02	6.999999999999999556e-01	6.357843041392549077e-01	5.180000000000000160e-01	4.644296063685556808e-01	5.580000000000000515e-01	4.971629851793992194e-01	9.459999999999999520e-01	8.869580126225454775e-01	1.980000000000000093e-01	3.050691732090077823e-01	3.920000000000000151e-01	3.701178822885344832e-01
7.300000000000000000e+02	8.359999999999999654e-01	6.673492717013584929e-01	9.200000000000000400e-01	6.213747088650409811e-01	9.399999999999999467e-01	7.944843458652967039e-01	9.080000000000000293e-01	8.264617524462140041e-01	5.000000000000000278e-02	1.293622737715366122e-01	4.299999999999999933e-01	4.437702542642363301e-01
7.310000000000000000e+02	6.099999999999999867e-01	7.439003370169562368e-01	7.700000000000000178e-01	8.966632985856279880e-01	9.559999999999999609e-01	8.201552073986549951e-01	1.140000000000000041e-01	3.181561613092387941e-01	5.100000000000000089e-01	5.133325788128139111e-01	4.259999999999999898e-01	4.103862348006416250e-01
7.320000000000000000e+02	5.800000000000000294e-02	2.998709296683686465e-01	5.859999999999999654e-01	8.379679831815842750e-01	6.380000000000000115e-01	5.074728828436910755e-01	6.840000000000000524e-01	6.737961621924163369e-01	4.179999999999999827e-01	4.678551999848953868e-01	7.299999999999999822e-01	5.741280245275807159e-01
7.330000000000000000e+02	8.399999999999999689e-01	7.306409189342203403e-01	9.040000000000000258e-01	5.220237459730333596e-01	7.419999999999999929e-01	7.970231419923642369e-01	6.019999999999999796e-01	7.358773923823023200e-01	8.279999999999999583e-01	8.124777069147320896e-01	4.020000000000000240e-01	3.422280922294181904e-01
7.340000000000000000e+02	5.200000000000000178e-01	3.005932996050914574e-01	1.479999999999999927e-01	4.151963312782267490e-01	1.580000000000000016e-01	3.167955150948878473e-01	3.760000000000000009e-01	2.531199712555377013e-01	6.440000000000000169e-01	2.794872338749839202e-01	1.920000000000000040e-01	1.739646425700163146e-01
7.350000000000000000e+02	7.039999999999999591e-01	8.091418808996957424e-01	2.720000000000000195e-01	3.207997151746959652e-01	1.539999999999999980e-01	3.465912652645209979e-01	9.879999999999999893e-01	9.091806644757429723e-01	8.100000000000000533e-01	4.835850029977724618e-01	2.039999999999999869e-01	1.546534313547789641e-01
7.360000000000000000e+02	2.000000000000000042e-03	1.277623781959077998e-01	6.280000000000000027e-01	6.112208211541827474e-01	3.880000000000000115e-01	2.803532049931769521e-01	1.739999999999999880e-01	4.128505812770663641e-01	4.000000000000000083e-02	1.007252097322735018e-01	5.600000000000000117e-02	1.950238862289116748e-01
7.370000000000000000e+02	5.399999999999999939e-02	2.712871562744462728e-01	2.399999999999999911e-01	4.809710007697868828e-01	9.200000000000000400e-01	7.597057067627397409e-01	2.039999999999999869e-01	4.325555253450584781e-01	7.019999999999999574e-01	4.345515797569856620e-01	6.620000000000000329e-01	6.625844328045075171e-01
7.380000000000000000e+02	6.660000000000000364e-01	5.184956053283336086e-01	5.399999999999999939e-02	4.122280692681988823e-01	6.239999999999999991e-01	4.602772304800868408e-01	7.840000000000000302e-01	6.996820915782259176e-01	5.799999999999999600e-01	3.864010763594867282e-01	4.060000000000000275e-01	1.648810337703602857e-01
7.390000000000000000e+02	8.799999999999999489e-02	3.799734362922125297e-01	6.000000000000000125e-03	1.941351515202143496e-01	7.880000000000000338e-01	5.579541179896225778e-01	5.540000000000000480e-01	6.345513710035080024e-01	2.999999999999999889e-01	4.165826304147325909e-01	3.200000000000000067e-01	5.104244104811737071e-01
7.400000000000000000e+02	6.860000000000000542e-01	5.198524310692007599e-01	9.100000000000000311e-01	8.730783509928990993e-01	7.780000000000000249e-01	8.341378016983904686e-01	5.659999999999999476e-01	3.683436367881347540e-01	8.419999999999999707e-01	9.219539938985762406e-01	5.819999999999999618e-01	4.490947801828741315e-01
7.410000000000000000e+02	3.400000000000000244e-02	2.054263367118387973e-01	5.869999999999999662e-01	5.541275224191992699e-01	3.760000000000000009e-01	3.625582907862256454e-01	3.260000000000000120e-01	6.390754420722206675e-01	7.520000000000000018e-01	5.958266252188443302e-01	6.540000000000000258e-01	4.216969237298939799e-01
7.420000000000000000e+02	9.100000000000000311e-01	7.597643977452362973e-01	6.760000000000000453e-01	7.354181172222642449e-01	4.580000000000000182e-01	7.273178918671288073e-01	8.000000000000000444e-01	5.646342195738021097e-01	5.240000000000000213e-01	5.411345098171391754e-01	4.079999999999999738e-01	4.554472204068492625e-01
7.430000000000000000e+02	6.520000000000000240e-01	7.287319449271332239e-01	7.259999999999999787e-01	9.043354936506760033e-01	3.760000000000000009e-01	7.661799323186514465e-01	4.899999999999999911e-01	5.217995301162732247e-01	8.639999999999999902e-01	9.126924330001116026e-01	5.779999999999999583e-01	5.477461323218671962e-01
7.440000000000000000e+02	2.340000000000000135e-01	3.797978419797928273e-01	1.000000000000000000e+00	9.837820762594982060e-01	2.280000000000000082e-01	4.294788298303128249e-01	5.979999999999999760e-01	3.982224668887999197e-01	8.599999999999999867e-01	9.221518930516202639e-01	7.520000000000000018e-01	8.370461870132920312e-01
7.450000000000000000e+02	4.460000000000000075e-01	2.948470270033251017e-01	5.799999999999999600e-01	4.182718776036615238e-01	6.199999999999999956e-02	2.901151943171398906e-01	5.040000000000000036e-01	2.724385463827699860e-01	7.720000000000000195e-01	5.066172848194189227e-01	4.500000000000000111e-01	6.246692326784464289e-01
7.460000000000000000e+02	4.159999999999999809e-01	4.421855389378875900e-01	3.539999999999999813e-01	4.559655942835613152e-01	3.360000000000000209e-01	4.036822988173901505e-01	1.680000000000000104e-01	3.544669562604408353e-01	8.999999999999999667e-02	9.932928951827924013e-02	7.099999999999999645e-01	5.232503686133501697e-01
7.470000000000000000e+02	9.739999999999999769e-01	8.889806688680962354e-01	8.940000000000000169e-01	4.035104106805067481e-01	1.079999999999999988e-01	5.115624545858707961e-01	5.160000000000000142e-01	5.674797243076752373e-01	4.779999999999999805e-01	4.920137651745254970e-01	2.959999999999999853e-01	4.539989756471583537e-01
7.480000000000000000e+02	7.379999999999999893e-01	8.043770104190851589e-01	8.539999999999999813e-01	5.218114844893605442e-01	4.299999999999999933e-01	5.039355616120795300e-01	6.119999999999999885e-01	3.632277247634711492e-01	4.000000000000000222e-01	4.150858903851386006e-01	7.800000000000000266e-01	6.085205370316251194e-01
7.490000000000000000e+02	5.460000000000000409e-01	6.069997011612370263e-01	7.439999999999999947e-01	7.923536880545010153e-01	5.080000000000000071e-01	7.146217700578766374e-01	3.439999999999999725e-01	6.759758273895807301e-01	4.000000000000000083e-03	1.107016350975288665e-01	6.879999999999999449e-01	4.785247750144264733e-01
7.500000000000000000e+02	6.820000000000000506e-01	5.443358919219807301e-01	5.839999999999999636e-01	2.458170892658166906e-01	1.419999999999999873e-01	4.994108267316129668e-01	6.079999999999999849e-01	5.135023279221208048e-01	3.840000000000000080e-01	4.426555143943413650e-01	1.620000000000000051e-01	2.309858030263658712e-01
7.510000000000000000e+02	5.320000000000000284e-01	2.921480361744945853e-01	5.639999999999999458e-01	6.460426872170051960e-01	8.820000000000000062e-01	6.660231004443768477e-01	5.600000000000000533e-01	5.885801249141633384e-01	1.739999999999999880e-01	4.496705062717717416e-01	2.419999999999999929e-01	3.837262688172303760e-01
7.520000000000000000e+02	8.579999999999999849e-01	6.566283036925001371e-01	7.960000000000000409e-01	7.498203016588078640e-01	9.300000000000000488e-01	6.754247730529203686e-01	4.899999999999999911e-01	4.627906603239524408e-01	1.980000000000000093e-01	3.070895748190887176e-01	8.200000000000000344e-02	1.674058522136959437e-01
7.530000000000000000e+02	9.120000000000000329e-01	7.444906854275017416e-01	1.719999999999999862e-01	3.924281580574122130e-01	7.920000000000000373e-01	8.176917628838280550e-01	8.179999999999999494e-01	5.650971081831077658e-01	9.799999999999999822e-01	9.527721389434373744e-01	1.459999999999999909e-01	1.588584439211067900e-01
7.540000000000000000e+02	1.680000000000000104e-01	3.879451481450264527e-01	3.519999999999999796e-01	3.606631060040635939e-01	3.320000000000000173e-01	5.385388095079832738e-01	5.240000000000000213e-01	7.167941183053644361e-01	2.500000000000000000e-01	2.667975551978579163e-01	3.780000000000000027e-01	3.995156564699381407e-01
7.550000000000000000e+02	8.459999999999999742e-01	6.790975333960146409e-01	7.580000000000000071e-01	8.392756316933481786e-01	8.200000000000000344e-02	2.826431152547911885e-01	8.299999999999999600e-01	7.568579626560707485e-01	6.899999999999999467e-01	6.229568192048259290e-01	1.600000000000000033e-02	1.111099150898040150e-01
7.560000000000000000e+02	4.879999999999999893e-01	6.722551986775582300e-01	5.939999999999999725e-01	6.638890997217464784e-01	4.540000000000000147e-01	4.551269611971079376e-01	7.179999999999999716e-01	5.365977249522401182e-01	2.179999999999999993e-01	3.605327459877866181e-01	6.059999999999999831e-01	6.410242750138486212e-01
7.570000000000000000e+02	4.200000000000000261e-02	2.763444586029030758e-01	5.140000000000000124e-01	3.847220068977179053e-01	9.799999999999999822e-01	7.651355436142242006e-01	4.259999999999999898e-01	4.870405169678987400e-01	1.400000000000000133e-01	2.724396880274460031e-01	7.259999999999999787e-01	8.921696666719346469e-01
7.580000000000000000e+02	6.159999999999999920e-01	5.761438076374730821e-01	2.280000000000000082e-01	5.930243776111209231e-01	5.779999999999999583e-01	6.067836096886571884e-01	7.620000000000000107e-01	7.924267279081097515e-01	3.439999999999999725e-01	2.990086587527099327e-01	8.100000000000000533e-01	6.081949152616864529e-01
7.590000000000000000e+02	1.880000000000000004e-01	4.443696810517663298e-01	4.680000000000000271e-01	3.804173609229585806e-01	4.759999999999999787e-01	4.605952525554547483e-01	8.679999999999999938e-01	8.329113719535452542e-01	2.119999999999999940e-01	2.207233267470584126e-01	8.100000000000000533e-01	5.621591265020440265e-01
7.600000000000000000e+02	5.000000000000000000e-01	1.910996648931666542e-01	4.299999999999999933e-01	3.934261446167042764e-01	8.199999999999999512e-01	3.378728864631408424e-01	2.899999999999999800e-01	3.045999741240496550e-01	4.699999999999999734e-01	3.331190102999721514e-01	8.199999999999999512e-01	8.156501993574507559e-01
7.610000000000000000e+02	9.040000000000000258e-01	7.047468584247184031e-01	1.819999999999999951e-01	4.036855344845314275e-01	5.560000000000000497e-01	4.634171842494455018e-01	4.699999999999999734e-01	5.537671174104321636e-01	6.300000000000000044e-01	5.060788331751050473e-01	3.960000000000000187e-01	3.356878761142662038e-01
7.620000000000000000e+02	9.220000000000000417e-01	7.766705529892512505e-01	4.660000000000000253e-01	3.419428153833785622e-01	8.359999999999999654e-01	4.622208912711273654e-01	2.379999999999999893e-01	2.453190216771659327e-01	2.780000000000000249e-01	4.570449139540316286e-01	6.400000000000000133e-01	7.792026408772512180e-01
7.630000000000000000e+02	1.980000000000000093e-01	4.952114124410459395e-01	6.560000000000000275e-01	7.238388221496259156e-01	6.800000000000000488e-02	2.935478096958299421e-01	9.300000000000000488e-01	6.899553436071591550e-01	3.719999999999999973e-01	3.730101575510647582e-01	6.760000000000000453e-01	6.740487020622828451e-01
7.640000000000000000e+02	2.300000000000000100e-01	4.001630090222646485e-01	3.039999999999999925e-01	2.213421775385741863e-01	6.800000000000000488e-02	3.933410933519321806e-01	8.920000000000000151e-01	7.681775098865042395e-01	1.140000000000000041e-01	3.858838081986957214e-01	1.519999999999999962e-01	1.419583062878749524e-01
7.650000000000000000e+02	5.120000000000000107e-01	4.424109682616662043e-01	9.360000000000000542e-01	8.655853539901022797e-01	4.799999999999999822e-01	5.203143939031360521e-01	8.960000000000000187e-01	5.917971596613290641e-01	3.059999999999999942e-01	1.691297010751271479e-01	7.920000000000000373e-01	8.728710256344967000e-01
7.660000000000000000e+02	6.879999999999999449e-01	4.433998022964913410e-01	5.399999999999999939e-02	4.764123912430192065e-01	7.500000000000000000e-01	7.358667906653606483e-01	5.040000000000000036e-01	4.745363302275981132e-01	4.440000000000000058e-01	4.538458775590729077e-01	2.320000000000000118e-01	1.637646968983658136e-01
7.670000000000000000e+02	5.220000000000000195e-01	4.649182776388878779e-01	5.859999999999999654e-01	4.726401831562311862e-01	5.560000000000000497e-01	7.389365074207613349e-01	7.399999999999999911e-01	7.548405064131048503e-01	3.799999999999999906e-02	9.884108646801557929e-02	2.300000000000000100e-01	4.495776760641973513e-01
7.680000000000000000e+02	2.859999999999999765e-01	4.567043087799069756e-01	1.120000000000000023e-01	4.827701752888772235e-01	7.339999999999999858e-01	7.938893849815505943e-01	3.220000000000000084e-01	4.559776108689228558e-01	4.199999999999999845e-01	4.004185248146984732e-01	2.479999999999999982e-01	5.181766255391614395e-01
7.690000000000000000e+02	6.560000000000000275e-01	6.493560633871053867e-01	1.320000000000000062e-01	5.746332454011926494e-01	3.300000000000000155e-01	7.066851612600656418e-01	2.439999999999999947e-01	4.254902350670973221e-01	1.960000000000000075e-01	2.697244433881030856e-01	4.279999999999999916e-01	4.513999277094740137e-01
7.700000000000000000e+02	3.439999999999999725e-01	3.353499432735670416e-01	2.200000000000000011e-01	2.898568645303838398e-01	8.020000000000000462e-01	4.934334239881501549e-01	8.920000000000000151e-01	7.353237224844025866e-01	8.659999999999999920e-01	7.857253455451859159e-01	6.139999999999999902e-01	5.798391373797089354e-01
7.710000000000000000e+02	1.600000000000000033e-01	1.873703624345331720e-01	6.380000000000000115e-01	6.236147173251568310e-01	8.279999999999999583e-01	8.083532171888362372e-01	3.539999999999999813e-01	2.380389136346484358e-01	5.999999999999999778e-01	4.253524151381864460e-01	9.080000000000000293e-01	9.578433245616647662e-01
7.720000000000000000e+02	4.219999999999999862e-01	4.722818039896252151e-01	7.000000000000000666e-02	2.217045716302145086e-01	1.739999999999999880e-01	4.357558620594793597e-01	5.580000000000000515e-01	6.210114046867671878e-01	5.799999999999999600e-01	5.659289931422890607e-01	7.960000000000000409e-01	6.977402501611921215e-01
7.730000000000000000e+02	1.819999999999999951e-01	4.082962700654194088e-01	3.119999999999999996e-01	4.442324506780806481e-01	1.660000000000000087e-01	3.535433315729545334e-01	5.999999999999999778e-01	5.523807643549171198e-01	3.780000000000000027e-01	3.997657861274619417e-01	4.540000000000000147e-01	5.916268768224866026e-01
7.740000000000000000e+02	5.580000000000000515e-01	3.901721546554217102e-01	1.819999999999999951e-01	2.214777370829812131e-01	8.459999999999999742e-01	8.528458316227123248e-01	2.939999999999999836e-01	4.877849853533096081e-01	2.839999999999999747e-01	1.798270756940231196e-01	3.019999999999999907e-01	2.562244350188251363e-01
7.750000000000000000e+02	9.379999999999999449e-01	7.459098011038163278e-01	8.000000000000000444e-01	3.297630975514519447e-01	5.779999999999999583e-01	5.516027734461197429e-01	7.840000000000000302e-01	5.996548707421077706e-01	9.180000000000000382e-01	9.030298560695092513e-01	6.500000000000000222e-01	5.741034583924813361e-01
7.760000000000000000e+02	4.799999999999999822e-01	5.494896749247014656e-01	3.499999999999999778e-01	5.843022002269260273e-01	1.799999999999999933e-01	1.798165725927162450e-01	8.980000000000000204e-01	6.593937944338251755e-01	3.300000000000000155e-01	4.096254545421140203e-01	6.879999999999999449e-01	8.229218150090885642e-01
7.770000000000000000e+02	4.859999999999999876e-01	1.897192402996890626e-01	2.500000000000000000e-01	3.748234776729965634e-01	6.820000000000000506e-01	6.411308250540469489e-01	8.719999999999999973e-01	7.508248976630885752e-01	4.580000000000000182e-01	4.718625555214480682e-01	2.800000000000000266e-01	2.592381183287144619e-01
7.780000000000000000e+02	9.599999999999999645e-01	4.962637533774270637e-01	5.280000000000000249e-01	4.291051567575145942e-01	8.860000000000000098e-01	7.982021978258281303e-01	2.899999999999999800e-01	3.414025654674864851e-01	5.500000000000000444e-01	5.152453213791251541e-01	9.240000000000000435e-01	9.709393806061906718e-01
7.790000000000000000e+02	4.199999999999999845e-01	4.804812752366933171e-01	9.200000000000000400e-01	5.104163831295057685e-01	8.900000000000000133e-01	6.793462089890501820e-01	6.620000000000000329e-01	4.863255190519700233e-01	9.180000000000000382e-01	9.102713091768400711e-01	7.599999999999999811e-02	1.657432599434244536e-01
7.800000000000000000e+02	2.979999999999999871e-01	2.303082588835025646e-01	2.520000000000000018e-01	5.201046489066091238e-01	8.820000000000000062e-01	6.124622258107791373e-01	6.760000000000000453e-01	5.031085792201936968e-01	4.699999999999999734e-01	6.666420799859885671e-01	5.200000000000000178e-01	3.012889383145854194e-01
7.810000000000000000e+02	2.560000000000000053e-01	4.220983783379370635e-01	8.559999999999999831e-01	3.685589000851530184e-01	1.439999999999999891e-01	2.973693385714131776e-01	2.819999999999999729e-01	6.177951935037103715e-01	4.839999999999999858e-01	3.920451373947544393e-01	4.239999999999999880e-01	3.540945822563758560e-01
7.820000000000000000e+02	4.420000000000000040e-01	6.585107368678657647e-01	3.659999999999999920e-01	5.038923606090874863e-01	9.020000000000000240e-01	8.214151679724024380e-01	1.239999999999999991e-01	3.959623333812706258e-01	2.059999999999999887e-01	1.380317570725141108e-01	3.539999999999999813e-01	3.318886712379994219e-01
7.830000000000000000e+02	2.399999999999999911e-01	2.104973771506541136e-01	8.639999999999999902e-01	6.394072529414600581e-01	9.419999999999999485e-01	9.135725061894797161e-01	9.519999999999999574e-01	6.235463767158706538e-01	3.659999999999999920e-01	5.396133432725027657e-01	8.399999999999999689e-01	9.610443184322350341e-01
7.840000000000000000e+02	7.740000000000000213e-01	6.019367719063726252e-01	2.240000000000000047e-01	5.051630088603772384e-01	3.039999999999999925e-01	4.434874496842566849e-01	5.060000000000000053e-01	6.271939708465971153e-01	5.300000000000000266e-01	5.575574617377107023e-01	4.259999999999999898e-01	2.732379720543556822e-01
7.850000000000000000e+02	6.899999999999999467e-01	3.934719424206290506e-01	3.599999999999999728e-02	2.466973814301685053e-01	6.340000000000000080e-01	4.788946697984667322e-01	7.980000000000000426e-01	6.824439997540913128e-01	3.739999999999999991e-01	4.897533637964388009e-01	4.599999999999999922e-02	1.901765391693391316e-01
7.860000000000000000e+02	8.379999999999999671e-01	6.022889952751607767e-01	3.420000000000000262e-01	4.149963114714617096e-01	7.039999999999999591e-01	6.697639747484329664e-01	2.760000000000000231e-01	1.961672510559666072e-01	5.800000000000000294e-02	2.175659152395668094e-01	8.219999999999999529e-01	8.886074273336724838e-01
7.870000000000000000e+02	2.399999999999999911e-01	2.544901515807848624e-01	6.580000000000000293e-01	8.230154686609336689e-01	3.400000000000000244e-02	2.981295704916282485e-01	9.160000000000000364e-01	4.421711774902816749e-01	6.700000000000000400e-01	7.014435691104806692e-01	4.099999999999999756e-01	5.514341391446858642e-01
7.880000000000000000e+02	3.320000000000000173e-01	4.496561060228321249e-01	9.639999999999999680e-01	6.145605534059760400e-01	6.600000000000000311e-01	7.042821799511156389e-01	9.100000000000000311e-01	7.865600616572285819e-01	8.359999999999999654e-01	7.167408937626581489e-01	6.840000000000000524e-01	5.981200440896433657e-01
7.890000000000000000e+02	7.379999999999999893e-01	6.667726546239238772e-01	7.319999999999999840e-01	3.202853241366524495e-01	1.539999999999999980e-01	2.381666098078507876e-01	4.000000000000000083e-03	1.266554427175773934e-01	5.080000000000000071e-01	3.587133658436862382e-01	7.700000000000000178e-01	7.177143269598360575e-01
7.900000000000000000e+02	7.600000000000000089e-01	5.556508205119941035e-01	4.060000000000000275e-01	2.087066801980268227e-01	1.759999999999999898e-01	1.976722938831094178e-01	2.580000000000000071e-01	3.943965421482895084e-01	9.199999999999999845e-02	9.369574556287281475e-02	8.159999999999999476e-01	7.954614548795253537e-01
7.910000000000000000e+02	9.699999999999999734e-01	6.962014644188470047e-01	5.779999999999999583e-01	2.987298679853119254e-01	8.000000000000000167e-03	1.753404205753120726e-01	6.260000000000000009e-01	3.852481382925977416e-01	2.859999999999999765e-01	5.307527445787468823e-01	7.740000000000000213e-01	6.861544787880148322e-01
7.920000000000000000e+02	5.460000000000000409e-01	5.655020284025522592e-01	5.759999999999999565e-01	5.736045787624320935e-01	8.400000000000000522e-02	4.472964520048177683e-01	2.760000000000000231e-01	4.172488799454532882e-01	2.979999999999999871e-01	2.800126789712158448e-01	6.560000000000000275e-01	4.971606469218841640e-01
7.930000000000000000e+02	6.860000000000000542e-01	8.706803170492446453e-01	5.120000000000000107e-01	5.916705839300849812e-01	2.680000000000000160e-01	4.170151935753975136e-01	1.960000000000000075e-01	3.063213140240050314e-01	6.780000000000000471e-01	5.714818194876678525e-01	4.959999999999999964e-01	2.054272803646316203e-01
7.940000000000000000e+02	1.400000000000000029e-02	2.177241125041824432e-01	3.559999999999999831e-01	4.983061064380264749e-01	3.739999999999999991e-01	6.764222081277919685e-01	9.020000000000000240e-01	5.307926649331959901e-01	3.679999999999999938e-01	2.662148410505598140e-01	1.779999999999999916e-01	2.292044876194555270e-01
7.950000000000000000e+02	6.199999999999999956e-02	3.130038965649964422e-01	6.320000000000000062e-01	6.709437189899913889e-01	9.459999999999999520e-01	8.259936829920072610e-01	3.019999999999999907e-01	3.406376143354730157e-01	8.379999999999999671e-01	6.007266473038602728e-01	1.419999999999999873e-01	2.078937929319324696e-01
7.960000000000000000e+02	7.640000000000000124e-01	5.703336324663730306e-01	6.560000000000000275e-01	5.524428366979547977e-01	9.659999999999999698e-01	9.042066247458535599e-01	5.600000000000000533e-01	5.253852797781271011e-01	2.800000000000000266e-01	2.918318711422981937e-01	7.940000000000000391e-01	8.780471464810569726e-01
7.970000000000000000e+02	4.680000000000000271e-01	4.027380978466987282e-01	6.820000000000000506e-01	8.287529746166959477e-01	6.239999999999999991e-01	6.610770028170785961e-01	5.939999999999999725e-01	5.688606415045643905e-01	3.300000000000000155e-01	4.375934335716814005e-01	8.599999999999999867e-01	8.489811847744195283e-01
7.980000000000000000e+02	3.800000000000000044e-01	4.199309926393287040e-01	1.620000000000000051e-01	2.380189524664071410e-01	7.239999999999999769e-01	7.098274592289893770e-01	9.759999999999999787e-01	8.498034431429632996e-01	4.500000000000000111e-01	2.876499004878060872e-01	5.400000000000000355e-01	5.229924725915852113e-01
7.990000000000000000e+02	2.540000000000000036e-01	2.507568978668717197e-01	6.899999999999999467e-01	3.123192463352047477e-01	3.880000000000000115e-01	3.632759438035406130e-01	1.900000000000000022e-01	6.802626500799395792e-01	8.739999999999999991e-01	7.713180221061461950e-01	9.020000000000000240e-01	9.609493997920798281e-01
8.000000000000000000e+02	1.920000000000000040e-01	4.369218855200122653e-01	2.700000000000000178e-01	4.558410096732755656e-01	8.179999999999999494e-01	6.771073053801143216e-01	9.000000000000000222e-01	8.285251052075242040e-01	6.580000000000000293e-01	5.166539684493803852e-01	2.199999999999999872e-02	1.089100409886891857e-01
8.010000000000000000e+02	6.199999999999999956e-01	4.780250690353780030e-01	4.959999999999999964e-01	3.995062029164204165e-01	4.299999999999999933e-01	3.971740593499594740e-01	9.639999999999999680e-01	6.231865706486743317e-01	5.360000000000000320e-01	4.448767518620302952e-01	8.659999999999999920e-01	8.746559919309412345e-01
8.020000000000000000e+02	7.139999999999999680e-01	3.945245777152388000e-01	5.399999999999999939e-02	4.323390114279215823e-01	1.200000000000000025e-02	1.930772928650385245e-01	4.299999999999999933e-01	5.846368498516703038e-01	2.839999999999999747e-01	2.526233953615096839e-01	5.659999999999999476e-01	7.014094747836099319e-01
8.030000000000000000e+02	3.940000000000000169e-01	6.356126049194302796e-01	4.040000000000000258e-01	2.299234472886049485e-01	2.680000000000000160e-01	4.586191425318768555e-01	1.000000000000000021e-02	3.087906942595148863e-01	4.660000000000000253e-01	3.661252901955115435e-01	5.520000000000000462e-01	3.273531192290148328e-01
8.040000000000000000e+02	5.939999999999999725e-01	3.865930895790895550e-01	1.439999999999999891e-01	2.876643690759488892e-01	1.660000000000000087e-01	4.257955029602636943e-01	6.320000000000000062e-01	4.779750923802630336e-01	6.059999999999999831e-01	5.122438904669034399e-01	4.119999999999999774e-01	5.203060121527941506e-01
8.050000000000000000e+02	5.999999999999999778e-02	2.662482256455317442e-01	5.420000000000000373e-01	1.854849939636031009e-01	3.900000000000000133e-01	4.745547901187847084e-01	5.959999999999999742e-01	4.277969551611481291e-01	2.520000000000000018e-01	3.735104660947359823e-01	4.079999999999999738e-01	6.083439660610444610e-01
8.060000000000000000e+02	3.200000000000000067e-01	1.762201584990593373e-01	7.780000000000000249e-01	6.379669197365043232e-01	9.340000000000000524e-01	8.525370220105307206e-01	6.039999999999999813e-01	5.551825800007995637e-01	6.800000000000000488e-01	5.209242567172406302e-01	8.699999999999999956e-01	8.249309973168036381e-01
8.070000000000000000e+02	6.800000000000000488e-01	6.207119336381660135e-01	5.440000000000000391e-01	3.065776319092043400e-01	5.260000000000000231e-01	4.969522100607635662e-01	7.660000000000000142e-01	4.673976934733622968e-01	5.779999999999999583e-01	5.536904995913776162e-01	6.460000000000000187e-01	6.908475324596193845e-01
8.080000000000000000e+02	2.939999999999999836e-01	3.644756172893260926e-01	3.320000000000000173e-01	3.468420308823812470e-01	2.780000000000000249e-01	6.465917226143713670e-01	6.700000000000000400e-01	5.174056728285998386e-01	6.939999999999999503e-01	6.553653818089855143e-01	7.079999999999999627e-01	6.733808772950197197e-01
8.090000000000000000e+02	3.519999999999999796e-01	5.597695890613161307e-01	6.500000000000000222e-01	1.881713512493029539e-01	3.639999999999999902e-01	5.864072470540203641e-01	1.539999999999999980e-01	3.476999498137278155e-01	2.540000000000000036e-01	2.022020607372803369e-01	8.219999999999999529e-01	9.752623885078127719e-01
8.100000000000000000e+02	5.799999999999999600e-01	4.459258954494980109e-01	6.179999999999999938e-01	2.732029612804077190e-01	1.880000000000000004e-01	4.222227273061553432e-01	9.959999999999999964e-01	9.515949603384149524e-01	4.420000000000000040e-01	4.965286273117026639e-01	2.959999999999999853e-01	4.844254578185382409e-01
8.110000000000000000e+02	5.440000000000000391e-01	3.978387719694627678e-01	5.140000000000000124e-01	6.588441016332089450e-01	9.699999999999999734e-01	8.522470982186024502e-01	2.620000000000000107e-01	2.415415020602149909e-01	5.779999999999999583e-01	5.384175335182718181e-01	8.199999999999999512e-01	9.214493940770647207e-01
8.120000000000000000e+02	3.459999999999999742e-01	4.169873643132571694e-01	2.400000000000000050e-02	2.610893647118848193e-01	6.939999999999999503e-01	6.076389848053153075e-01	7.580000000000000071e-01	9.169680197740814886e-01	8.020000000000000462e-01	6.182011818136171621e-01	2.399999999999999911e-01	2.837624180709425459e-01
8.130000000000000000e+02	4.939999999999999947e-01	4.615557079529631346e-01	2.760000000000000231e-01	4.792849652483639478e-01	9.539999999999999591e-01	6.455536740519666195e-01	3.599999999999999867e-01	3.448101247176393880e-01	4.540000000000000147e-01	3.380734104739649970e-01	5.440000000000000391e-01	5.668137505843948709e-01
8.140000000000000000e+02	1.739999999999999880e-01	3.287873902079994082e-01	8.000000000000000444e-01	5.463774944533275058e-01	5.100000000000000089e-01	4.043325173235338688e-01	6.879999999999999449e-01	7.284102509473233678e-01	9.040000000000000258e-01	8.114910505728418766e-01	5.540000000000000480e-01	6.093362241202208152e-01
8.150000000000000000e+02	9.280000000000000471e-01	7.289026755728604812e-01	8.219999999999999529e-01	3.719712780493382720e-01	6.740000000000000435e-01	7.395109233274674843e-01	5.560000000000000497e-01	5.178811192796332064e-01	8.900000000000000133e-01	8.990622937002787918e-01	4.420000000000000040e-01	5.344940021878340497e-01
8.160000000000000000e+02	8.539999999999999813e-01	5.059482310263270222e-01	1.819999999999999951e-01	2.548985262408864916e-01	2.800000000000000058e-02	5.029615885461099500e-01	4.979999999999999982e-01	5.498256640713954368e-01	1.380000000000000115e-01	2.098977815764703214e-01	6.079999999999999849e-01	5.229108931653621006e-01
8.170000000000000000e+02	6.939999999999999503e-01	4.637008224988424243e-01	6.179999999999999938e-01	3.344455193590997744e-01	4.899999999999999911e-01	6.513572245361910484e-01	3.200000000000000067e-02	2.531154277990467771e-01	5.639999999999999458e-01	2.626534071528460190e-01	4.620000000000000218e-01	3.057917074642608202e-01
8.180000000000000000e+02	3.240000000000000102e-01	5.731530249085357021e-01	6.800000000000000488e-02	3.995305908361651559e-01	7.980000000000000426e-01	4.620832070607304720e-01	2.599999999999999881e-02	4.899402240678912279e-01	7.159999999999999698e-01	7.056300354775828509e-01	8.000000000000000444e-01	8.361344309246779849e-01
8.190000000000000000e+02	4.200000000000000261e-02	2.890353749228004032e-01	6.179999999999999938e-01	7.656166345963547615e-01	2.000000000000000042e-03	2.075303569489310718e-01	2.280000000000000082e-01	5.245940591931294028e-01	6.540000000000000258e-01	4.431749942763772987e-01	2.500000000000000000e-01	5.863150042394004169e-01
8.200000000000000000e+02	7.580000000000000071e-01	6.548990825335200272e-01	8.060000000000000497e-01	2.878886704361723892e-01	6.239999999999999991e-01	6.618155802206177052e-01	7.459999999999999964e-01	7.792206945645543392e-01	4.380000000000000004e-01	3.561025376976687529e-01	6.280000000000000027e-01	5.710806656306106621e-01
8.210000000000000000e+02	6.720000000000000417e-01	6.327995692047090337e-01	6.919999999999999485e-01	4.015971550548124158e-01	1.219999999999999973e-01	3.181886953154202113e-01	2.039999999999999869e-01	2.046907259490062803e-01	6.600000000000000311e-02	2.004235306614330636e-01	8.000000000000000167e-02	1.357886515864938914e-01
8.220000000000000000e+02	9.939999999999999947e-01	9.001752617431165726e-01	1.700000000000000122e-01	3.663586758280542588e-01	5.560000000000000497e-01	3.730354524354227985e-01	5.699999999999999512e-01	6.296664446071339460e-01	3.880000000000000115e-01	4.693969963581091087e-01	9.220000000000000417e-01	8.913936457218596399e-01
8.230000000000000000e+02	5.600000000000000533e-01	6.252349991914477600e-01	4.859999999999999876e-01	4.744314145441989039e-01	8.860000000000000098e-01	6.069181290762014624e-01	5.639999999999999458e-01	6.126469622558087247e-01	9.439999999999999503e-01	8.476888521700561840e-01	3.119999999999999996e-01	2.441391198466917045e-01
8.240000000000000000e+02	3.599999999999999728e-02	2.557613866910043998e-01	3.760000000000000009e-01	1.841656633964647849e-01	1.980000000000000093e-01	4.390924785553938503e-01	8.860000000000000098e-01	8.430108085621208502e-01	5.060000000000000053e-01	2.574847460120024412e-01	2.039999999999999869e-01	3.761218701223316696e-01
8.250000000000000000e+02	9.379999999999999449e-01	6.043839425665347154e-01	7.560000000000000053e-01	4.998139220723133991e-01	4.600000000000000200e-01	6.688789466647052651e-01	3.019999999999999907e-01	4.639456286398594975e-01	8.579999999999999849e-01	6.964628694392929198e-01	7.820000000000000284e-01	8.260309899580984272e-01
8.260000000000000000e+02	3.439999999999999725e-01	2.033650441794504771e-01	3.280000000000000138e-01	3.602127041310449473e-01	2.939999999999999836e-01	2.466992307022041475e-01	1.759999999999999898e-01	4.455470031858189128e-01	6.580000000000000293e-01	4.671320024130413695e-01	1.000000000000000056e-01	1.902970449088414728e-01
8.270000000000000000e+02	1.059999999999999970e-01	1.897799814248516403e-01	8.499999999999999778e-01	6.816635562906003809e-01	7.520000000000000018e-01	5.029790019786650745e-01	7.720000000000000195e-01	4.577667929026523197e-01	6.179999999999999938e-01	4.999528745525450568e-01	2.540000000000000036e-01	3.647721002053944672e-01
8.280000000000000000e+02	1.600000000000000033e-01	2.976102696541259585e-01	5.460000000000000409e-01	3.967741238907652734e-01	1.940000000000000058e-01	3.860284807387196482e-01	4.159999999999999809e-01	5.327081771681740907e-01	4.359999999999999987e-01	4.813702526883851252e-01	6.800000000000000488e-02	3.353434637755247638e-01
8.290000000000000000e+02	6.540000000000000258e-01	5.711461977355891673e-01	6.860000000000000542e-01	1.777782587557922567e-01	6.019999999999999796e-01	7.422586287423413864e-01	4.719999999999999751e-01	6.979030299206929744e-01	7.239999999999999769e-01	6.444000226135269127e-01	7.620000000000000107e-01	6.488065114213088513e-01
8.300000000000000000e+02	9.360000000000000542e-01	7.584780740625969297e-01	7.900000000000000355e-01	3.999563735257183339e-01	1.839999999999999969e-01	3.968516620819316776e-01	4.719999999999999751e-01	3.800925673012443551e-01	8.599999999999999867e-01	7.194859243020156336e-01	7.740000000000000213e-01	6.419587346968361752e-01
8.310000000000000000e+02	8.000000000000000167e-02	1.721315693279077130e-01	8.179999999999999494e-01	5.209531224018482121e-01	4.060000000000000275e-01	4.440296259407587320e-01	1.059999999999999970e-01	1.867846362957364392e-01	4.299999999999999933e-01	3.512346392622258673e-01	4.099999999999999756e-01	5.915490450735421124e-01
8.320000000000000000e+02	9.180000000000000382e-01	8.440638560106845656e-01	6.540000000000000258e-01	5.327613326483049416e-01	6.999999999999999556e-01	5.240663469539185160e-01	4.020000000000000240e-01	3.843550733689110044e-01	3.719999999999999973e-01	3.382725302286793689e-01	4.660000000000000253e-01	3.243847703816544192e-01
8.330000000000000000e+02	6.740000000000000435e-01	4.732780646989116491e-01	2.139999999999999958e-01	5.958916810900041217e-01	1.239999999999999991e-01	3.656032420743243749e-01	2.400000000000000050e-02	1.359757524604290613e-01	2.680000000000000160e-01	1.794486180623780514e-01	6.199999999999999956e-01	7.128422943577984450e-01
8.340000000000000000e+02	9.659999999999999698e-01	7.403417004634165188e-01	5.120000000000000107e-01	5.951505317580385590e-01	2.560000000000000053e-01	5.739117627256039578e-01	6.099999999999999867e-01	3.690779033039354173e-01	3.840000000000000080e-01	6.052680357375092024e-01	5.460000000000000409e-01	7.618719048442402775e-01
8.350000000000000000e+02	2.119999999999999940e-01	4.124267835862654996e-01	1.739999999999999880e-01	4.510729947015864050e-01	5.839999999999999636e-01	6.121253049302814997e-01	4.139999999999999791e-01	4.622309441130236229e-01	4.219999999999999862e-01	4.030892614990799205e-01	9.659999999999999698e-01	9.695414113026498137e-01
8.360000000000000000e+02	2.780000000000000249e-01	1.750222466159936929e-01	8.020000000000000462e-01	6.914678173451276333e-01	7.880000000000000338e-01	6.711768770425895481e-01	8.159999999999999476e-01	2.855948188371702501e-01	2.300000000000000100e-01	4.049813410415864512e-01	7.960000000000000409e-01	8.812103824406133379e-01
8.370000000000000000e+02	8.339999999999999636e-01	6.906046748853962303e-01	7.800000000000000266e-01	6.542887090644767811e-01	6.460000000000000187e-01	4.305013198258023643e-01	4.159999999999999809e-01	4.727033653171756611e-01	7.019999999999999574e-01	6.082221139960680700e-01	8.940000000000000169e-01	8.932052901796763145e-01
8.380000000000000000e+02	3.380000000000000226e-01	4.580122353146027780e-01	7.379999999999999893e-01	3.893158169336744523e-01	6.740000000000000435e-01	5.866592485709583027e-01	1.260000000000000009e-01	2.664503966113488942e-01	7.079999999999999627e-01	5.662568881876677285e-01	6.480000000000000204e-01	4.320305425544310740e-01
8.390000000000000000e+02	8.559999999999999831e-01	6.757517715915312140e-01	6.199999999999999956e-01	4.539333545725647845e-01	9.879999999999999893e-01	8.607529568319131075e-01	7.059999999999999609e-01	7.209281029579069910e-01	9.340000000000000524e-01	8.506356939077013291e-01	5.779999999999999583e-01	4.972808628298343581e-01
8.400000000000000000e+02	8.639999999999999902e-01	5.168705799738592122e-01	7.399999999999999634e-02	2.649238219133527306e-01	9.379999999999999449e-01	8.635956103240588488e-01	2.859999999999999765e-01	4.037469436100692977e-01	4.640000000000000235e-01	2.524164528754946901e-01	3.380000000000000226e-01	4.063184195343036431e-01
8.410000000000000000e+02	4.719999999999999751e-01	4.968526800277997535e-01	8.499999999999999778e-01	4.909008337819042445e-01	3.479999999999999760e-01	6.666368071706487708e-01	1.600000000000000033e-01	5.432220284715393310e-01	1.539999999999999980e-01	2.900302165319493253e-01	9.699999999999999734e-01	9.432428803449853794e-01
8.420000000000000000e+02	5.779999999999999583e-01	5.613581997881733621e-01	5.420000000000000373e-01	4.140372714286936207e-01	9.120000000000000329e-01	6.525242214191321333e-01	8.900000000000000133e-01	9.144282682616530211e-01	6.219999999999999973e-01	6.626008093577183677e-01	4.939999999999999947e-01	2.691549099750265572e-01
8.430000000000000000e+02	3.920000000000000151e-01	6.035768354545014702e-01	8.719999999999999973e-01	5.737967616632032586e-01	1.660000000000000087e-01	7.098533334183851906e-01	2.059999999999999887e-01	3.143546265164069986e-01	3.260000000000000120e-01	2.852438381299637893e-01	6.740000000000000435e-01	6.661710820330626337e-01
8.440000000000000000e+02	5.919999999999999707e-01	7.396794760930447410e-01	7.740000000000000213e-01	7.322821104431384009e-01	7.039999999999999591e-01	6.322501329036794848e-01	4.979999999999999982e-01	6.605665793322942347e-01	8.120000000000000551e-01	6.919308913182732335e-01	8.120000000000000551e-01	8.953222961099057686e-01
8.450000000000000000e+02	6.780000000000000471e-01	4.629689013726041025e-01	6.199999999999999956e-02	4.679775670562352774e-01	1.900000000000000022e-01	4.342532317395257357e-01	1.819999999999999951e-01	4.410780290055438813e-01	4.139999999999999791e-01	2.529054362958670921e-01	7.520000000000000018e-01	7.950784326960758097e-01
8.460000000000000000e+02	4.239999999999999880e-01	4.559943495354714105e-01	9.939999999999999947e-01	8.764026679201420977e-01	1.280000000000000027e-01	2.058446522078502539e-01	6.979999999999999538e-01	8.169379766422538713e-01	6.500000000000000222e-01	5.813068169551910414e-01	7.660000000000000142e-01	6.695869794836707412e-01
8.470000000000000000e+02	9.459999999999999520e-01	7.456688277881583504e-01	2.439999999999999947e-01	3.669573134261962521e-01	2.640000000000000124e-01	6.471474653986818426e-01	7.820000000000000284e-01	6.867549993292947352e-01	6.560000000000000275e-01	6.426803985569220501e-01	4.600000000000000200e-01	4.066728012883087939e-01
8.480000000000000000e+02	6.059999999999999831e-01	5.856608212352968357e-01	6.560000000000000275e-01	3.824775520248284710e-01	1.499999999999999944e-01	3.934212790927578141e-01	7.980000000000000426e-01	7.391119015710014839e-01	7.580000000000000071e-01	7.082485296667021535e-01	8.539999999999999813e-01	8.560911706106427710e-01
8.490000000000000000e+02	3.059999999999999942e-01	3.672651855820727174e-01	4.399999999999999745e-02	3.041921018649071384e-01	1.219999999999999973e-01	5.621968746416586837e-01	5.440000000000000391e-01	3.038534762103805575e-01	8.359999999999999654e-01	5.475944190054562455e-01	6.300000000000000044e-01	6.182274840750573430e-01
8.500000000000000000e+02	5.839999999999999636e-01	6.273391392844194225e-01	5.480000000000000426e-01	6.841391186792106227e-01	2.560000000000000053e-01	1.889897445628561656e-01	2.079999999999999905e-01	6.348254583713041077e-01	4.919999999999999929e-01	2.718462234739215111e-01	9.199999999999999845e-02	1.066816125758810463e-01
8.510000000000000000e+02	4.759999999999999787e-01	3.284682073095613886e-01	8.399999999999999689e-01	6.957662218996758519e-01	7.039999999999999591e-01	7.469284794366461977e-01	5.699999999999999512e-01	5.621010230970241439e-01	2.359999999999999876e-01	3.210984569965208979e-01	2.199999999999999872e-02	1.350263540954077524e-01
8.520000000000000000e+02	7.660000000000000142e-01	5.581538609047148602e-01	7.099999999999999645e-01	5.486392934791658460e-01	9.839999999999999858e-01	8.974634856941363648e-01	5.679999999999999494e-01	7.492227288108794792e-01	8.419999999999999707e-01	8.725992676795450986e-01	6.760000000000000453e-01	6.578082377461542674e-01
8.530000000000000000e+02	3.200000000000000067e-01	3.683141011445955071e-01	9.519999999999999574e-01	5.879075055343732092e-01	8.159999999999999476e-01	6.719724503152852968e-01	2.720000000000000195e-01	6.125403462432511548e-01	5.440000000000000391e-01	3.268835643013341952e-01	4.899999999999999911e-01	4.741736606695425849e-01
8.540000000000000000e+02	1.620000000000000051e-01	3.226985264586189617e-01	9.479999999999999538e-01	4.948586823609062990e-01	7.840000000000000302e-01	4.902283683112985124e-01	6.979999999999999538e-01	6.428831108166377373e-01	5.260000000000000231e-01	6.022949848288006169e-01	2.419999999999999929e-01	2.624846446421147395e-01
8.550000000000000000e+02	3.430000000000000271e-01	3.844888135690156528e-01	1.260000000000000009e-01	1.816016034269515023e-01	7.740000000000000213e-01	6.297473993660053226e-01	8.820000000000000062e-01	3.591229755496887499e-01	3.739999999999999991e-01	5.003693777272916199e-01	4.420000000000000040e-01	4.302809243841115294e-01
8.560000000000000000e+02	5.000000000000000278e-02	3.425771863480933654e-01	6.079999999999999849e-01	3.998633379973626778e-01	5.719999999999999529e-01	6.428718256852723467e-01	6.000000000000000125e-03	3.216003866647108578e-01	7.680000000000000160e-01	7.686242189764552757e-01	4.380000000000000004e-01	2.507885594188181688e-01
8.570000000000000000e+02	6.159999999999999920e-01	5.845983967506803713e-01	4.779999999999999805e-01	6.385486717638961807e-01	3.160000000000000031e-01	5.105312558711310178e-01	6.300000000000000044e-01	7.309797996292437539e-01	2.359999999999999876e-01	3.743614934016735174e-01	8.599999999999999867e-01	8.946848137628007347e-01
8.580000000000000000e+02	2.300000000000000100e-01	2.521747112749324060e-01	3.380000000000000226e-01	6.435358187606529112e-01	6.560000000000000275e-01	5.266065279218622441e-01	6.560000000000000275e-01	5.525522757695523479e-01	1.559999999999999998e-01	3.150307137275312752e-01	5.879999999999999671e-01	3.696050201878883779e-01
8.590000000000000000e+02	8.900000000000000133e-01	8.273690793747995320e-01	8.940000000000000169e-01	4.394058826794021710e-01	5.399999999999999939e-02	1.795446422978182466e-01	3.599999999999999867e-01	3.638629918636740457e-01	2.520000000000000018e-01	3.727469815284909505e-01	8.980000000000000204e-01	7.883910264025666415e-01
8.600000000000000000e+02	5.919999999999999707e-01	5.158589825872024193e-01	8.820000000000000062e-01	7.922455276936198887e-01	8.799999999999999489e-02	1.866667773700692035e-01	9.340000000000000524e-01	7.158966143718954456e-01	7.800000000000000266e-01	7.460058096066366495e-01	7.199999999999999734e-01	7.230203088229855135e-01
8.610000000000000000e+02	9.400000000000000022e-02	2.327802028625250153e-01	8.840000000000000080e-01	3.663344530188392123e-01	9.180000000000000382e-01	6.006809344513082127e-01	8.399999999999999689e-01	5.806430632009185189e-01	5.600000000000000533e-01	5.420278323010626620e-01	2.000000000000000042e-02	9.218497810123875424e-02
8.620000000000000000e+02	6.320000000000000062e-01	6.306412273132080415e-01	3.039999999999999925e-01	3.307861427537401866e-01	1.980000000000000093e-01	1.992852998855941804e-01	1.439999999999999891e-01	4.363030434914439426e-01	7.000000000000000666e-02	2.443566313543967250e-01	3.240000000000000102e-01	2.920423766016105871e-01
8.630000000000000000e+02	7.840000000000000302e-01	7.225258843236421757e-01	2.879999999999999782e-01	4.055516422561677436e-01	8.599999999999999312e-02	2.115604913539709531e-01	2.600000000000000089e-01	7.635988833561273559e-01	1.439999999999999891e-01	1.188321698730432918e-01	8.319999999999999618e-01	7.827549054907928516e-01
8.640000000000000000e+02	8.499999999999999778e-01	5.800033765483511017e-01	2.000000000000000042e-03	3.274912022179902182e-01	5.380000000000000338e-01	6.316693376702881002e-01	9.340000000000000524e-01	8.481954507744405847e-01	3.920000000000000151e-01	1.555597081364960277e-01	7.640000000000000124e-01	7.291847100406231297e-01
8.650000000000000000e+02	7.960000000000000409e-01	7.700364717276434456e-01	4.339999999999999969e-01	3.953740355951447238e-01	3.579999999999999849e-01	4.515431339079868378e-01	9.659999999999999698e-01	8.467457550500995245e-01	9.020000000000000240e-01	7.720753529177053487e-01	2.760000000000000231e-01	3.145361986448038105e-01
8.660000000000000000e+02	5.879999999999999671e-01	5.226145019771458733e-01	9.180000000000000382e-01	4.763253161220699639e-01	9.300000000000000488e-01	6.987319815697808911e-01	1.200000000000000025e-02	1.253350765128669886e-01	8.000000000000000444e-01	6.869534122983219637e-01	8.319999999999999618e-01	8.154359032629490134e-01
8.670000000000000000e+02	9.180000000000000382e-01	7.222003723143242127e-01	8.980000000000000204e-01	6.677652144129947454e-01	3.539999999999999813e-01	6.074666608504027954e-01	7.279999999999999805e-01	7.710135297618362360e-01	5.580000000000000515e-01	3.602599327347900671e-01	6.879999999999999449e-01	8.746447137535181549e-01
8.680000000000000000e+02	4.339999999999999969e-01	6.554529113796135897e-01	5.800000000000000294e-02	2.391590688698912726e-01	4.099999999999999756e-01	6.636650500663342500e-01	3.260000000000000120e-01	4.714138686350179963e-01	7.540000000000000036e-01	5.688528049856902413e-01	6.780000000000000471e-01	5.174447904597095915e-01
8.690000000000000000e+02	7.199999999999999456e-02	1.815052980954966200e-01	8.739999999999999991e-01	6.678431822426778020e-01	3.499999999999999778e-01	6.141478952228532906e-01	1.320000000000000062e-01	1.942342273287847865e-01	5.699999999999999512e-01	4.744654831663838723e-01	8.559999999999999831e-01	8.749772744509499711e-01
8.700000000000000000e+02	6.500000000000000222e-01	6.966248402086281377e-01	6.979999999999999538e-01	4.356264600579959345e-01	7.199999999999999734e-01	9.062204260547944701e-01	4.599999999999999922e-02	2.401718448050097210e-01	7.500000000000000000e-01	7.650554711314681011e-01	7.900000000000000355e-01	8.618358523854733333e-01
8.710000000000000000e+02	0.000000000000000000e+00	2.592231664153147319e-01	9.759999999999999787e-01	5.906198579539334581e-01	8.379999999999999671e-01	7.470976933968546119e-01	2.979999999999999871e-01	7.267570740106245042e-01	6.560000000000000275e-01	5.913331237168769627e-01	6.300000000000000044e-01	6.629941432164716542e-01
8.720000000000000000e+02	3.220000000000000084e-01	4.725195340045531545e-01	6.400000000000000133e-01	2.193551592984926968e-01	2.800000000000000266e-01	3.408120452351681706e-01	4.680000000000000271e-01	4.390108691122480145e-01	2.720000000000000195e-01	3.794057305907758137e-01	8.559999999999999831e-01	9.453456366720327519e-01
8.730000000000000000e+02	7.940000000000000391e-01	5.720043836097964407e-01	3.659999999999999920e-01	3.140325859537347886e-01	7.139999999999999680e-01	5.916038999871399140e-01	3.820000000000000062e-01	7.033749740835958386e-01	6.820000000000000506e-01	6.789952794292173355e-01	8.459999999999999742e-01	8.844032490513932254e-01
8.740000000000000000e+02	7.439999999999999947e-01	6.318263105538520774e-01	2.959999999999999853e-01	6.805251212139139527e-01	7.219999999999999751e-01	8.315514720184317143e-01	1.839999999999999969e-01	3.629427500858785072e-01	8.599999999999999867e-01	6.823387313108059127e-01	3.280000000000000138e-01	4.242537540543664942e-01
8.750000000000000000e+02	8.279999999999999583e-01	3.976464941802095310e-01	2.200000000000000011e-01	4.546175814031398477e-01	9.639999999999999680e-01	7.237332192022551958e-01	8.179999999999999494e-01	4.924905612453180370e-01	3.880000000000000115e-01	2.324015373488112768e-01	8.060000000000000497e-01	7.359974522408805342e-01
8.760000000000000000e+02	5.819999999999999618e-01	4.507682171737932286e-01	5.979999999999999760e-01	6.287460058748156611e-01	4.440000000000000058e-01	5.301602191923658891e-01	1.620000000000000051e-01	2.781809757431467078e-01	4.299999999999999933e-01	3.527874046837121691e-01	1.519999999999999962e-01	2.834237699491554130e-01
8.770000000000000000e+02	4.959999999999999964e-01	3.210016769137957193e-01	6.800000000000000488e-01	5.471446556391057481e-01	6.899999999999999467e-01	7.721170171426263718e-01	6.400000000000000133e-02	3.756048148042634982e-01	7.359999999999999876e-01	5.814005187290895993e-01	4.460000000000000075e-01	4.711887966049068122e-01
8.780000000000000000e+02	4.199999999999999845e-01	4.339285377561559742e-01	9.200000000000000400e-01	4.250632997629212317e-01	4.440000000000000058e-01	4.187453805722119449e-01	1.179999999999999938e-01	2.839191155247816623e-01	5.380000000000000338e-01	4.613837773607225023e-01	4.400000000000000022e-01	4.356049144807291884e-01
8.790000000000000000e+02	5.080000000000000071e-01	4.171558473319354476e-01	8.020000000000000462e-01	5.058300365327912385e-01	6.660000000000000364e-01	7.555801216262691966e-01	7.720000000000000195e-01	6.623634460297499471e-01	2.999999999999999889e-01	5.822554535167835388e-01	4.699999999999999734e-01	4.359555098959018715e-01
8.800000000000000000e+02	4.380000000000000004e-01	2.826682074922386989e-01	4.179999999999999827e-01	1.556567437273211063e-01	6.979999999999999538e-01	5.360433349078287391e-01	1.459999999999999909e-01	2.786614884014664839e-01	6.199999999999999956e-01	7.528176950244105381e-01	8.080000000000000515e-01	8.688432252764005659e-01
8.810000000000000000e+02	9.140000000000000346e-01	7.429784534871393120e-01	6.760000000000000453e-01	6.022432472534645642e-01	4.060000000000000275e-01	4.377705076794883299e-01	3.160000000000000031e-01	4.962317217092529487e-01	2.899999999999999800e-01	3.398913462296914711e-01	9.000000000000000222e-01	8.707765193331933329e-01
8.820000000000000000e+02	7.700000000000000178e-01	5.879597539553911290e-01	4.879999999999999893e-01	6.284378855692109855e-01	5.600000000000000533e-01	7.012994220891313191e-01	4.919999999999999929e-01	5.133639459579881770e-01	4.919999999999999929e-01	4.444206472969574051e-01	1.960000000000000075e-01	2.455383691466430651e-01
8.830000000000000000e+02	4.939999999999999947e-01	6.350752902780459896e-01	4.480000000000000093e-01	3.427346315948117672e-01	9.479999999999999538e-01	7.872560802281396430e-01	2.359999999999999876e-01	4.407758256614291437e-01	5.520000000000000462e-01	5.698317198500132408e-01	5.220000000000000195e-01	5.986016956102687692e-01
8.840000000000000000e+02	8.519999999999999796e-01	7.121677226610574341e-01	8.439999999999999725e-01	7.399753651774820806e-01	9.120000000000000329e-01	5.180315509255974948e-01	7.780000000000000249e-01	8.069747072221512552e-01	6.400000000000000133e-01	5.122840199018346974e-01	9.360000000000000542e-01	9.588955629516923151e-01
8.850000000000000000e+02	4.680000000000000271e-01	6.302643853696314746e-01	8.800000000000000044e-01	5.655400827531653629e-01	1.140000000000000041e-01	2.379049678386867817e-01	8.840000000000000080e-01	8.162255088842877981e-01	7.339999999999999858e-01	5.923814206673697624e-01	7.159999999999999698e-01	6.499398934092719404e-01
8.860000000000000000e+02	6.860000000000000542e-01	7.022787188069821163e-01	9.979999999999999982e-01	9.851853174200932983e-01	1.940000000000000058e-01	2.961833294503716241e-01	6.019999999999999796e-01	7.618742612765979638e-01	4.159999999999999809e-01	3.544418230543359694e-01	1.459999999999999909e-01	3.032799665064671024e-01
8.870000000000000000e+02	4.000000000000000222e-01	7.590971005632034529e-01	4.259999999999999898e-01	3.750811237530096154e-01	1.739999999999999880e-01	7.702224198978755432e-01	9.080000000000000293e-01	8.100651132192746573e-01	6.019999999999999796e-01	4.435446538048508636e-01	6.680000000000000382e-01	5.875778999522394130e-01
8.880000000000000000e+02	8.980000000000000204e-01	4.751177932918060898e-01	5.040000000000000036e-01	4.996234215824635339e-01	9.100000000000000311e-01	6.505357214220933715e-01	8.599999999999999312e-02	2.769791013585080619e-01	8.179999999999999494e-01	8.358027318188047117e-01	2.020000000000000129e-01	3.252461764446014647e-01
8.890000000000000000e+02	2.260000000000000064e-01	5.264635251564570018e-01	6.700000000000000400e-01	5.513711719141402012e-01	5.600000000000000117e-02	4.478081826746226346e-01	3.380000000000000226e-01	4.482296050662453735e-01	9.020000000000000240e-01	9.300046698353418018e-01	7.500000000000000000e-01	8.950788189641564196e-01
8.900000000000000000e+02	7.900000000000000355e-01	5.956817218651362378e-01	9.459999999999999520e-01	7.518265530354554249e-01	5.360000000000000320e-01	6.457138765972102457e-01	3.599999999999999867e-01	4.097190588372890963e-01	1.660000000000000087e-01	1.472941565720855828e-01	5.360000000000000320e-01	7.246388674746754299e-01
8.910000000000000000e+02	1.519999999999999962e-01	6.401701792427749726e-01	9.779999999999999805e-01	6.866549631148310961e-01	1.100000000000000006e-01	3.113000326542914031e-01	2.540000000000000036e-01	4.223560559224684430e-01	2.959999999999999853e-01	1.938968549989659174e-01	9.300000000000000488e-01	9.479839360024032713e-01
8.920000000000000000e+02	1.779999999999999916e-01	3.567542492081491323e-01	4.200000000000000261e-02	5.308559470146855253e-01	1.400000000000000029e-02	2.288447574126186990e-01	5.520000000000000462e-01	6.215370223958324170e-01	6.219999999999999973e-01	7.708249251741483565e-01	3.380000000000000226e-01	2.816447654014076485e-01
8.930000000000000000e+02	4.359999999999999987e-01	6.119966139656373150e-01	5.420000000000000373e-01	6.290343543193114284e-01	3.739999999999999991e-01	6.230177075523484209e-01	4.480000000000000093e-01	6.558414918419321893e-01	1.120000000000000023e-01	2.498296278222194855e-01	2.879999999999999782e-01	3.683784504284118300e-01
8.940000000000000000e+02	2.220000000000000029e-01	3.546577403155243835e-01	9.819999999999999840e-01	9.083513255232882333e-01	3.240000000000000102e-01	4.199832657718924334e-01	9.479999999999999538e-01	7.228053549179143111e-01	8.080000000000000515e-01	7.269997207882500367e-01	5.620000000000000551e-01	2.735768814629115364e-01
8.950000000000000000e+02	1.559999999999999998e-01	4.073512343293043680e-01	2.839999999999999747e-01	1.495477572554656798e-01	9.919999999999999929e-01	9.014037283316089777e-01	5.620000000000000551e-01	5.382587484024003999e-01	5.340000000000000302e-01	6.313547298537817154e-01	7.620000000000000107e-01	7.027216747313203005e-01
8.960000000000000000e+02	9.280000000000000471e-01	6.525971389571721959e-01	1.600000000000000033e-01	3.380557644328027744e-01	9.839999999999999858e-01	9.345518363105794757e-01	5.859999999999999654e-01	5.757334889107311726e-01	4.159999999999999809e-01	3.157347419582063330e-01	4.660000000000000253e-01	6.124509269196131145e-01
8.970000000000000000e+02	8.900000000000000133e-01	8.903681167727151013e-01	2.580000000000000071e-01	4.760317611329852872e-01	2.260000000000000064e-01	5.343212332178696178e-01	5.679999999999999494e-01	3.045968164232047415e-01	6.959999999999999520e-01	4.251968891893542768e-01	2.179999999999999993e-01	1.920639369710329114e-01
8.980000000000000000e+02	5.520000000000000462e-01	3.272473243446181179e-01	4.560000000000000164e-01	3.544222607576330564e-01	7.760000000000000231e-01	7.841263707768638680e-01	3.420000000000000262e-01	4.959483152209344659e-01	2.700000000000000178e-01	2.203342497946587375e-01	2.620000000000000107e-01	3.077800344770538765e-01
8.990000000000000000e+02	5.100000000000000089e-01	3.336966886768421015e-01	4.580000000000000182e-01	2.885321787071870037e-01	8.999999999999999667e-02	1.653985029501019166e-01	9.800000000000000377e-02	3.761967222908307873e-01	3.479999999999999760e-01	6.291584756382391230e-01	7.820000000000000284e-01	8.876439737721142365e-01
9.000000000000000000e+02	4.959999999999999964e-01	3.583928499005033519e-01	5.759999999999999565e-01	1.853402692330878565e-01	7.119999999999999662e-01	4.145684879379313847e-01	9.519999999999999574e-01	8.960847837352773348e-01	9.539999999999999591e-01	8.930773796688350474e-01	8.080000000000000515e-01	5.484750082647182889e-01
9.010000000000000000e+02	4.599999999999999922e-02	2.136569861128926051e-01	1.620000000000000051e-01	5.385134862900256003e-01	8.559999999999999831e-01	7.356617724642404710e-01	1.759999999999999898e-01	3.292079095551136425e-01	4.580000000000000182e-01	3.361364114557340299e-01	3.719999999999999973e-01	4.504451190099825197e-01
9.020000000000000000e+02	7.720000000000000195e-01	4.396541793596036585e-01	3.539999999999999813e-01	5.172964566749899129e-01	6.260000000000000009e-01	5.632323087734228961e-01	4.899999999999999911e-01	5.007243525982669752e-01	6.239999999999999991e-01	4.956213408746597548e-01	9.639999999999999680e-01	9.606487979521389775e-01
9.030000000000000000e+02	1.000000000000000021e-02	1.911899758606043220e-01	7.840000000000000302e-01	5.506163347156692867e-01	3.200000000000000067e-01	5.582630828242741705e-01	7.139999999999999680e-01	6.313579260521066105e-01	7.000000000000000666e-02	1.150744636284949524e-01	2.859999999999999765e-01	2.547602755697941923e-01
9.040000000000000000e+02	6.840000000000000524e-01	5.798982559599397124e-01	6.720000000000000417e-01	3.476644310048090381e-01	3.920000000000000151e-01	7.263924145199091020e-01	2.400000000000000050e-02	1.868275557288199273e-01	6.380000000000000115e-01	5.738860828436508354e-01	2.919999999999999818e-01	3.696056728905525168e-01
9.050000000000000000e+02	9.439999999999999503e-01	4.475884656754630098e-01	7.860000000000000320e-01	7.317219084454825717e-01	9.439999999999999503e-01	7.032198467477271953e-01	3.840000000000000080e-01	4.313777842732935963e-01	6.420000000000000151e-01	3.923510956614548184e-01	4.199999999999999845e-01	4.396950235964738884e-01
9.060000000000000000e+02	1.300000000000000044e-01	4.690502886453724596e-01	2.800000000000000058e-02	4.024859105245672253e-01	9.979999999999999982e-01	8.983749783570150749e-01	8.139999999999999458e-01	3.792937852966695722e-01	5.140000000000000124e-01	2.824658578103699247e-01	2.660000000000000142e-01	3.954240713872241297e-01
9.070000000000000000e+02	2.740000000000000213e-01	5.279965005954218027e-01	2.000000000000000042e-03	3.306151044681377993e-01	1.400000000000000029e-02	1.968946578926681068e-01	8.519999999999999796e-01	7.088126652096728986e-01	8.120000000000000551e-01	4.689815920889096046e-01	4.400000000000000022e-01	3.468060072544600914e-01
9.080000000000000000e+02	7.279999999999999805e-01	5.633441554786373651e-01	2.680000000000000160e-01	3.595361142188994164e-01	5.739999999999999547e-01	6.830726237611182139e-01	2.419999999999999929e-01	4.590852104140276668e-01	9.379999999999999449e-01	8.102290865597582270e-01	4.420000000000000040e-01	3.614012182822786690e-01
9.090000000000000000e+02	9.559999999999999609e-01	8.290019142793810802e-01	2.340000000000000135e-01	2.654144656214175169e-01	5.080000000000000071e-01	5.455581114391037101e-01	5.440000000000000391e-01	3.901565674605774192e-01	8.880000000000000115e-01	8.801095705141162018e-01	5.639999999999999458e-01	6.389057392745008945e-01
9.100000000000000000e+02	1.479999999999999927e-01	3.352299344542920001e-01	6.099999999999999867e-01	3.425725606087688391e-01	9.799999999999999822e-01	8.183748914266951724e-01	7.880000000000000338e-01	6.178901008451168630e-01	3.119999999999999996e-01	2.321384024889454889e-01	4.420000000000000040e-01	5.717201023361323520e-01
9.110000000000000000e+02	6.280000000000000027e-01	4.529237324858731428e-01	9.639999999999999680e-01	5.475637482546469315e-01	4.460000000000000075e-01	3.256387035774315764e-01	4.339999999999999969e-01	4.827132632123167788e-01	7.500000000000000000e-01	6.194984912789820442e-01	7.900000000000000355e-01	8.185061594653576522e-01
9.120000000000000000e+02	1.759999999999999898e-01	2.433749715710369632e-01	2.680000000000000160e-01	3.173947558265841629e-01	3.880000000000000115e-01	5.109482329580411486e-01	9.899999999999999911e-01	8.813951969592793700e-01	2.340000000000000135e-01	4.418193444069197229e-01	9.280000000000000471e-01	9.027127446761639140e-01
9.130000000000000000e+02	2.459999999999999964e-01	3.156807918615461839e-01	6.280000000000000027e-01	3.046095589499855927e-01	5.699999999999999512e-01	4.770612185272935513e-01	9.060000000000000275e-01	6.938092060313517662e-01	7.540000000000000036e-01	7.072613521616424315e-01	7.259999999999999787e-01	6.558059825808408849e-01
9.140000000000000000e+02	9.879999999999999893e-01	8.436611007975034493e-01	8.439999999999999725e-01	7.471785990217264528e-01	5.320000000000000284e-01	6.473306377036232018e-01	8.200000000000000344e-02	2.074105136960155971e-01	1.160000000000000059e-01	9.498816185055250494e-02	2.020000000000000129e-01	2.378311902102459574e-01
9.150000000000000000e+02	2.800000000000000266e-01	4.695085452211441024e-01	5.240000000000000213e-01	5.372607075500724916e-01	8.699999999999999956e-01	5.900873176075945858e-01	7.500000000000000000e-01	5.752830921859545255e-01	2.640000000000000124e-01	3.008737341370081864e-01	5.380000000000000338e-01	4.522557661526991346e-01
9.160000000000000000e+02	7.439999999999999947e-01	6.352800070985600289e-01	1.859999999999999987e-01	3.650997544240149328e-01	2.220000000000000029e-01	3.514497759062615301e-01	6.420000000000000151e-01	3.641667400892832918e-01	2.540000000000000036e-01	3.376763610527802606e-01	1.300000000000000044e-01	3.687609512987047866e-01
9.170000000000000000e+02	3.980000000000000204e-01	4.359019764187034851e-01	1.000000000000000000e+00	9.908975679015330496e-01	4.420000000000000040e-01	4.538681868224592741e-01	2.400000000000000050e-02	1.820127987929743008e-01	4.879999999999999893e-01	2.653768373838403805e-01	6.760000000000000453e-01	8.225203144820757428e-01
9.180000000000000000e+02	8.699999999999999956e-01	8.493393108730347141e-01	5.140000000000000124e-01	3.453685302831360215e-01	6.340000000000000080e-01	3.238316734729427271e-01	6.079999999999999849e-01	7.961900295016796081e-01	4.299999999999999933e-01	3.541566870200751338e-01	5.699999999999999512e-01	3.848548707092920851e-01
9.190000000000000000e+02	5.000000000000000000e-01	6.444885251213366972e-01	6.959999999999999520e-01	5.220687745806268376e-01	5.799999999999999600e-01	6.816700241819542150e-01	8.860000000000000098e-01	7.609132103935624114e-01	4.020000000000000240e-01	4.524666387050105820e-01	2.139999999999999958e-01	2.811755174601395235e-01
9.200000000000000000e+02	8.760000000000000009e-01	6.058561434265146151e-01	7.640000000000000124e-01	2.779308033133783273e-01	3.960000000000000187e-01	3.246660492625790817e-01	5.560000000000000497e-01	5.706613576739681948e-01	3.420000000000000262e-01	2.401474131559668546e-01	2.780000000000000249e-01	3.096044352631698304e-01
9.210000000000000000e+02	2.260000000000000064e-01	2.594064487502693028e-01	8.980000000000000204e-01	7.391118914385790273e-01	2.740000000000000213e-01	3.310778632055449977e-01	3.780000000000000027e-01	7.554064731722464066e-01	1.900000000000000022e-01	2.717909094640147960e-01	1.300000000000000044e-01	1.292565377745108213e-01
9.220000000000000000e+02	2.119999999999999940e-01	3.685176784098941338e-01	6.280000000000000027e-01	3.928792556486703225e-01	8.419999999999999707e-01	9.034367241905815193e-01	6.340000000000000080e-01	4.212048355900548935e-01	8.219999999999999529e-01	5.432475283234110552e-01	6.680000000000000382e-01	6.977310720547483802e-01
9.230000000000000000e+02	8.319999999999999618e-01	5.751103537802223498e-01	4.919999999999999929e-01	8.144224991155023519e-01	8.820000000000000062e-01	7.965344728275647324e-01	1.439999999999999891e-01	1.677697185665482371e-01	9.100000000000000311e-01	8.552826099231104484e-01	8.000000000000000444e-01	7.291846202884234573e-01
9.240000000000000000e+02	4.259999999999999898e-01	5.757454505236149211e-01	7.359999999999999876e-01	4.166453799450523521e-01	1.219999999999999973e-01	5.720601364857782478e-01	1.739999999999999880e-01	4.433236061535007488e-01	5.520000000000000462e-01	5.610280616492107075e-01	2.020000000000000129e-01	3.066065158580471572e-01
9.250000000000000000e+02	8.499999999999999778e-01	6.940104611257459366e-01	2.780000000000000249e-01	4.014773910989157812e-01	6.840000000000000524e-01	6.870526305549549129e-01	9.739999999999999769e-01	6.937709041163205859e-01	5.280000000000000249e-01	6.134704165186884994e-01	3.579999999999999849e-01	3.860663096310538167e-01
9.260000000000000000e+02	3.119999999999999996e-01	5.159817364826017050e-01	5.420000000000000373e-01	5.570324089441587301e-01	8.399999999999999689e-01	8.011030603508153547e-01	8.800000000000000044e-01	6.299847464314370926e-01	7.139999999999999680e-01	4.573897869068085931e-01	2.999999999999999889e-02	1.489631961778333236e-01
9.270000000000000000e+02	3.820000000000000062e-01	2.771159794534142073e-01	8.599999999999999312e-02	3.712360528775019430e-01	4.460000000000000075e-01	3.506309956706210040e-01	7.799999999999999989e-02	2.183885680734064250e-01	8.020000000000000462e-01	8.387443347462063548e-01	2.260000000000000064e-01	1.797187776534653614e-01
9.280000000000000000e+02	7.239999999999999769e-01	6.841383640040099579e-01	8.699999999999999956e-01	7.779600839602841544e-01	5.380000000000000338e-01	6.767897684065087294e-01	5.320000000000000284e-01	3.719367419048230095e-01	7.820000000000000284e-01	8.483734421825389616e-01	3.659999999999999920e-01	4.537111201598075239e-01
9.290000000000000000e+02	9.879999999999999893e-01	9.386807894929244389e-01	6.320000000000000062e-01	5.381356280896776312e-01	4.620000000000000218e-01	4.330891914469628956e-01	3.960000000000000187e-01	4.786572207959639558e-01	7.799999999999999989e-02	1.412585077588193183e-01	3.800000000000000044e-01	1.900107423880032509e-01
9.300000000000000000e+02	4.739999999999999769e-01	6.383425078568949473e-01	5.220000000000000195e-01	6.866505189893662431e-01	5.220000000000000195e-01	4.968286744333814120e-01	4.159999999999999809e-01	4.619343270536770407e-01	4.079999999999999738e-01	5.529166213942964259e-01	5.100000000000000089e-01	6.217951488151404194e-01
9.310000000000000000e+02	7.780000000000000249e-01	4.125142638118859950e-01	7.459999999999999964e-01	7.310174214403962756e-01	3.320000000000000173e-01	4.852227677870262768e-01	7.740000000000000213e-01	6.109609141743852501e-01	7.580000000000000071e-01	5.755130087274948902e-01	4.380000000000000004e-01	2.658633937119802004e-01
9.320000000000000000e+02	4.219999999999999862e-01	3.462414337614022064e-01	5.899999999999999689e-01	8.034540348837050372e-01	9.080000000000000293e-01	8.157425475230070111e-01	5.380000000000000338e-01	3.878008611818076767e-01	9.599999999999999645e-01	8.967705284235194529e-01	9.300000000000000488e-01	9.368418476374614778e-01
9.330000000000000000e+02	4.000000000000000083e-02	3.287025408156976636e-01	1.859999999999999987e-01	5.721927635639276755e-01	5.839999999999999636e-01	5.868786926544402593e-01	1.620000000000000051e-01	3.015071208983023943e-01	4.819999999999999840e-01	4.278827492795641563e-01	4.739999999999999769e-01	6.203147115579944471e-01
9.340000000000000000e+02	9.679999999999999716e-01	7.156405106729989418e-01	4.159999999999999809e-01	4.486642548951692566e-01	1.519999999999999962e-01	6.481286998460205062e-01	8.279999999999999583e-01	5.786872452666571576e-01	4.159999999999999809e-01	2.959243955392075742e-01	2.999999999999999889e-01	3.081058742146630114e-01
9.350000000000000000e+02	9.199999999999999845e-02	2.702990937881987188e-01	5.779999999999999583e-01	9.067656516768384245e-01	2.459999999999999964e-01	5.007567857087437124e-01	2.400000000000000050e-02	2.492560993381912893e-01	6.600000000000000311e-02	2.208328864487683341e-01	2.979999999999999871e-01	5.105640846857186776e-01
9.360000000000000000e+02	9.799999999999999822e-01	7.810809224371345616e-01	2.560000000000000053e-01	2.197863844218033436e-01	9.320000000000000506e-01	7.738060974430089889e-01	9.879999999999999893e-01	8.922559251601117625e-01	9.020000000000000240e-01	8.817192151369017683e-01	6.700000000000000400e-01	3.590711050754610278e-01
9.370000000000000000e+02	1.280000000000000027e-01	4.454366602676787523e-01	8.719999999999999973e-01	7.798161149858502394e-01	4.899999999999999911e-01	5.484655203371466836e-01	9.360000000000000542e-01	8.807458935486850438e-01	8.400000000000000522e-02	2.288300341566767149e-01	3.360000000000000209e-01	3.426662904149758160e-01
9.380000000000000000e+02	6.039999999999999813e-01	3.307903860257794260e-01	7.279999999999999805e-01	5.512158671523641473e-01	8.020000000000000462e-01	7.181924653350663101e-01	4.919999999999999929e-01	3.757028839082104943e-01	1.739999999999999880e-01	9.701693708892800139e-02	6.179999999999999938e-01	8.454937719437605192e-01
9.390000000000000000e+02	7.920000000000000373e-01	8.250709417772426058e-01	3.860000000000000098e-01	5.705655008266852235e-01	8.679999999999999938e-01	5.947178453297313760e-01	3.619999999999999885e-01	3.338706522466476367e-01	7.239999999999999769e-01	7.071993165244138124e-01	7.680000000000000160e-01	5.909555821285904509e-01
9.400000000000000000e+02	4.500000000000000111e-01	4.062671650124540235e-01	8.040000000000000480e-01	5.537916806222621391e-01	7.019999999999999574e-01	7.470042085611101612e-01	3.280000000000000138e-01	3.495587846402113952e-01	3.940000000000000169e-01	5.605354558092446871e-01	2.959999999999999853e-01	3.232643451866468731e-01
9.410000000000000000e+02	8.799999999999999489e-02	4.688578299068539845e-01	3.200000000000000067e-01	3.206217889296467116e-01	9.659999999999999698e-01	7.773219746403258190e-01	4.959999999999999964e-01	4.222478771864006108e-01	3.260000000000000120e-01	2.968052410869092550e-01	1.419999999999999873e-01	1.492519695705136207e-01
9.420000000000000000e+02	3.430000000000000271e-01	3.844888135690156528e-01	7.099999999999999645e-01	4.000285154764833817e-01	4.099999999999999756e-01	3.559506246128233409e-01	5.540000000000000480e-01	5.315901201336031834e-01	2.479999999999999982e-01	2.653884687936688414e-01	3.160000000000000031e-01	3.617204338220306181e-01
9.430000000000000000e+02	8.200000000000000344e-02	1.878914642355585252e-01	5.460000000000000409e-01	7.022894536710223568e-01	5.000000000000000000e-01	6.135491607575648265e-01	1.280000000000000027e-01	1.539914368074273288e-01	2.680000000000000160e-01	3.081195096755364182e-01	3.039999999999999925e-01	3.021887660252086105e-01
9.440000000000000000e+02	9.759999999999999787e-01	8.278971351517018240e-01	9.439999999999999503e-01	7.226899201984104959e-01	4.359999999999999987e-01	3.929942457291432656e-01	8.679999999999999938e-01	7.852669395079066028e-01	7.279999999999999805e-01	4.543914719384046230e-01	3.840000000000000080e-01	3.877706625633530191e-01
9.450000000000000000e+02	4.339999999999999969e-01	2.287873002663324551e-01	8.519999999999999796e-01	2.569309270265994760e-01	8.799999999999999489e-02	3.863409624596298442e-01	9.459999999999999520e-01	8.224183826228639305e-01	2.520000000000000018e-01	5.139896169039578355e-01	3.840000000000000080e-01	3.722084739521808183e-01
9.460000000000000000e+02	2.159999999999999976e-01	3.531400675393067123e-01	5.999999999999999778e-02	2.375840510994509658e-01	4.719999999999999751e-01	7.108682059961319855e-01	9.220000000000000417e-01	6.417170980492296062e-01	3.900000000000000133e-01	3.756523901397000875e-01	5.340000000000000302e-01	6.018854552443345662e-01
9.470000000000000000e+02	5.240000000000000213e-01	3.620016221796626410e-01	7.860000000000000320e-01	4.703497610229461778e-01	2.000000000000000042e-02	2.077675416800444375e-01	4.239999999999999880e-01	7.102959065051891452e-01	9.120000000000000329e-01	9.209499788641634099e-01	7.940000000000000391e-01	6.554686625900805197e-01
9.480000000000000000e+02	3.679999999999999938e-01	3.943790063156411563e-01	6.480000000000000204e-01	6.449616533175396293e-01	6.400000000000000133e-01	4.739565824147496942e-01	1.960000000000000075e-01	3.996006527368697880e-01	7.359999999999999876e-01	5.954281000123924361e-01	6.680000000000000382e-01	3.362888805615558696e-01
9.490000000000000000e+02	7.940000000000000391e-01	6.010389213568283484e-01	4.939999999999999947e-01	4.094979062810077397e-01	3.260000000000000120e-01	5.292879417425391253e-01	7.680000000000000160e-01	6.660053224446315090e-01	9.340000000000000524e-01	9.358344969963080517e-01	1.739999999999999880e-01	3.327980451417723584e-01
9.500000000000000000e+02	3.420000000000000262e-01	3.290329061170954028e-01	1.839999999999999969e-01	4.626853375822325143e-01	4.000000000000000083e-02	4.365095223490772502e-01	2.240000000000000047e-01	5.617246169825964586e-01	7.600000000000000089e-01	6.112921114845386583e-01	5.999999999999999778e-01	7.793063027962072731e-01
9.510000000000000000e+02	9.559999999999999609e-01	9.007852028004869060e-01	1.739999999999999880e-01	3.511890906907368937e-01	5.699999999999999512e-01	6.054328529219170640e-01	5.979999999999999760e-01	7.103681723563864958e-01	3.739999999999999991e-01	6.860786208322531277e-01	5.879999999999999671e-01	5.605603203224719389e-01
9.520000000000000000e+02	8.040000000000000480e-01	6.181597583972047172e-01	7.580000000000000071e-01	4.426615495990852689e-01	4.779999999999999805e-01	4.722231887696167196e-01	6.360000000000000098e-01	8.413158801903808381e-01	3.280000000000000138e-01	3.519446382737510537e-01	6.840000000000000524e-01	6.078034823169854439e-01
9.530000000000000000e+02	4.979999999999999982e-01	5.866739401961761358e-01	1.819999999999999951e-01	3.955775909465913398e-01	3.960000000000000187e-01	6.081929378355400706e-01	9.919999999999999929e-01	9.409443848946276168e-01	8.639999999999999902e-01	8.356794768417538100e-01	3.160000000000000031e-01	3.922727098023500170e-01
9.540000000000000000e+02	3.160000000000000031e-01	7.150280549866047108e-01	7.780000000000000249e-01	7.224688146001382316e-01	8.000000000000000444e-01	4.146744971571902361e-01	8.060000000000000497e-01	4.991771734847254560e-01	5.040000000000000036e-01	5.381100303340889957e-01	5.160000000000000142e-01	4.591165100874331495e-01
9.550000000000000000e+02	4.239999999999999880e-01	2.170182895257438682e-01	1.680000000000000104e-01	5.257498462432601549e-01	4.899999999999999911e-01	6.430116295082920486e-01	6.919999999999999485e-01	7.237398974400442997e-01	1.880000000000000004e-01	5.163265324410163393e-01	5.879999999999999671e-01	6.309089312152554863e-01
9.560000000000000000e+02	5.100000000000000089e-01	6.199816767004268092e-01	7.279999999999999805e-01	7.462695348981895904e-01	8.679999999999999938e-01	7.967424777929398294e-01	7.580000000000000071e-01	5.961050744125901968e-01	4.959999999999999964e-01	4.792060264749697929e-01	6.800000000000000488e-01	4.377569140952105031e-01
9.570000000000000000e+02	4.159999999999999809e-01	1.897457319947797039e-01	5.140000000000000124e-01	4.848827365964933356e-01	2.240000000000000047e-01	5.838700991771124116e-01	8.539999999999999813e-01	9.007566036901141215e-01	5.380000000000000338e-01	4.579528558394214688e-01	5.480000000000000426e-01	5.838734024665026556e-01
9.580000000000000000e+02	6.019999999999999796e-01	2.776332265225714413e-01	4.480000000000000093e-01	6.791908301398460468e-01	4.839999999999999858e-01	3.842729276045788178e-01	9.599999999999999645e-01	6.792707353699055650e-01	4.060000000000000275e-01	6.521508870071685005e-01	7.640000000000000124e-01	6.563912701539474925e-01
9.590000000000000000e+02	5.120000000000000107e-01	5.416236185825398231e-01	9.399999999999999467e-01	8.072900897562423905e-01	8.020000000000000462e-01	7.282274086591573603e-01	7.900000000000000355e-01	8.311667517361169821e-01	8.040000000000000480e-01	7.687823073837201093e-01	4.520000000000000129e-01	2.764938675962835268e-01
9.600000000000000000e+02	9.240000000000000435e-01	6.962202075370200749e-01	8.239999999999999547e-01	4.996381725781731120e-01	6.520000000000000240e-01	6.071934829931423527e-01	9.400000000000000022e-02	3.906468158255272938e-01	8.299999999999999600e-01	7.895602441510595204e-01	2.760000000000000231e-01	2.362383987054096357e-01
9.610000000000000000e+02	4.000000000000000222e-01	4.340019300168629912e-01	4.060000000000000275e-01	3.932063241470682424e-01	7.520000000000000018e-01	7.003614146342798108e-01	8.000000000000000167e-02	2.944671877239729563e-01	9.160000000000000364e-01	9.181582545918919314e-01	8.179999999999999494e-01	8.541778084665104798e-01
9.620000000000000000e+02	8.920000000000000151e-01	7.435971339012127368e-01	5.160000000000000142e-01	4.805110124777037806e-01	1.039999999999999952e-01	4.797607963694154320e-01	1.000000000000000000e+00	9.363189712865738201e-01	2.280000000000000082e-01	2.668327315943626599e-01	8.940000000000000169e-01	8.685473442615129214e-01
9.630000000000000000e+02	8.339999999999999636e-01	5.134828992235940248e-01	8.599999999999999312e-02	6.103593355781811169e-01	7.940000000000000391e-01	5.800431388740922012e-01	2.760000000000000231e-01	4.933907513674117284e-01	6.939999999999999503e-01	6.449037514451267938e-01	2.999999999999999889e-01	4.416042498485571177e-01
9.640000000000000000e+02	7.099999999999999645e-01	5.746616389649655821e-01	6.939999999999999503e-01	5.830022893640974813e-01	7.179999999999999716e-01	6.133857253743000282e-01	7.500000000000000000e-01	7.079931231543787895e-01	9.859999999999999876e-01	9.226065098629948613e-01	2.600000000000000089e-01	3.879069673739672375e-01
9.650000000000000000e+02	7.079999999999999627e-01	5.463703390872189924e-01	9.859999999999999876e-01	8.560015656545906237e-01	8.000000000000000167e-02	3.604461158066598614e-01	8.080000000000000515e-01	8.424079912041153584e-01	9.800000000000000377e-02	7.647414894166046362e-02	6.860000000000000542e-01	7.157714344744268153e-01
9.660000000000000000e+02	7.680000000000000160e-01	4.421135678956543136e-01	7.960000000000000409e-01	6.481898875947689209e-01	6.079999999999999849e-01	6.254317218866988215e-01	2.459999999999999964e-01	3.290998866446093740e-01	6.400000000000000133e-01	6.922318500528212848e-01	6.680000000000000382e-01	6.512232018597255978e-01
9.670000000000000000e+02	9.719999999999999751e-01	7.155345118392337778e-01	8.579999999999999849e-01	5.569703074668176379e-01	5.879999999999999671e-01	5.383142664382508658e-01	9.340000000000000524e-01	6.798533160963060595e-01	4.699999999999999734e-01	4.055779665432124315e-01	3.519999999999999796e-01	4.851410677989801412e-01
9.680000000000000000e+02	6.059999999999999831e-01	6.618391475742614327e-01	4.299999999999999933e-01	6.067528859534219166e-01	4.399999999999999745e-02	2.271928506093053302e-01	6.199999999999999956e-01	4.692245745193551754e-01	7.039999999999999591e-01	6.264504421271237522e-01	5.100000000000000089e-01	7.865776171438280118e-01
9.690000000000000000e+02	1.400000000000000133e-01	2.395815467597721959e-01	8.159999999999999476e-01	7.584711065848590561e-01	5.799999999999999600e-01	5.728515470327094627e-01	6.600000000000000311e-01	2.898678608002882573e-01	4.779999999999999805e-01	6.461428971215297246e-01	3.579999999999999849e-01	2.436958881759730411e-01
9.700000000000000000e+02	4.699999999999999734e-01	4.780545043858335785e-01	9.679999999999999716e-01	5.074462255768997787e-01	6.800000000000000488e-01	4.601519201961652428e-01	3.360000000000000209e-01	5.034377194379725529e-01	6.720000000000000417e-01	5.632962577275223426e-01	2.020000000000000129e-01	3.667941578122239088e-01
9.710000000000000000e+02	1.019999999999999934e-01	2.421509121551100596e-01	9.719999999999999751e-01	8.373603235761569730e-01	6.280000000000000027e-01	7.446075309043312940e-01	6.099999999999999867e-01	5.791717389643469271e-01	4.680000000000000271e-01	3.367266917569290419e-01	2.359999999999999876e-01	3.377974491551280489e-01
9.720000000000000000e+02	3.519999999999999796e-01	2.187379728396822154e-01	3.200000000000000067e-02	5.237806991915258115e-01	7.319999999999999840e-01	3.331069201051334860e-01	2.599999999999999881e-02	1.921874928815001105e-01	6.959999999999999520e-01	8.225643402661927395e-01	2.039999999999999869e-01	1.309165373657439624e-01
9.730000000000000000e+02	7.359999999999999876e-01	3.681016967664945128e-01	2.059999999999999887e-01	4.172586336434691567e-01	9.599999999999999645e-01	8.082043690978040207e-01	2.839999999999999747e-01	2.815276173682079719e-01	5.200000000000000178e-01	2.686913346195090591e-01	7.439999999999999947e-01	6.704801528673181021e-01
9.740000000000000000e+02	1.719999999999999862e-01	2.720588165316204510e-01	9.160000000000000364e-01	4.377195027751328293e-01	6.879999999999999449e-01	6.540062057672092477e-01	2.640000000000000124e-01	4.779944020991190312e-01	4.000000000000000083e-03	1.571285627500869364e-01	2.580000000000000071e-01	3.702965494898581844e-01
9.750000000000000000e+02	8.339999999999999636e-01	6.336129024147718614e-01	1.380000000000000115e-01	6.259458943369865525e-01	9.839999999999999858e-01	8.677245058536127154e-01	7.000000000000000666e-02	2.368184287472163418e-01	6.740000000000000435e-01	7.244120186032180220e-01	9.320000000000000506e-01	9.652395796991257715e-01
9.760000000000000000e+02	7.159999999999999698e-01	6.353790943021526694e-01	1.340000000000000080e-01	3.818924304497888778e-01	5.120000000000000107e-01	6.535977505002976695e-01	9.439999999999999503e-01	8.844317217928701069e-01	5.600000000000000533e-01	2.715008674169865355e-01	7.520000000000000018e-01	6.687298074033518613e-01
9.770000000000000000e+02	9.899999999999999911e-01	8.981989122112585822e-01	9.140000000000000346e-01	5.847685089654169888e-01	5.140000000000000124e-01	6.538047080281935708e-01	7.520000000000000018e-01	6.577459272683090497e-01	5.460000000000000409e-01	6.237314520314379829e-01	6.680000000000000382e-01	8.230264309291627223e-01
9.780000000000000000e+02	9.020000000000000240e-01	7.223753517797451007e-01	1.019999999999999934e-01	4.921836080622135623e-01	1.459999999999999909e-01	2.441841961097851454e-01	2.039999999999999869e-01	3.483795884672360454e-01	8.319999999999999618e-01	8.744684818566160756e-01	8.120000000000000551e-01	8.894744617372938311e-01
9.790000000000000000e+02	9.979999999999999982e-01	9.573831058583527343e-01	1.839999999999999969e-01	2.124782083343390582e-01	3.599999999999999728e-02	4.030420374954645779e-01	9.859999999999999876e-01	8.531569230487423550e-01	8.579999999999999849e-01	9.262119019423635802e-01	5.979999999999999760e-01	4.314314891432268761e-01
9.800000000000000000e+02	5.180000000000000160e-01	2.330565189680210147e-01	7.339999999999999858e-01	3.443239450217122632e-01	8.020000000000000462e-01	5.284854932904635705e-01	9.400000000000000022e-02	2.520343831543335744e-01	7.279999999999999805e-01	5.990555137639608230e-01	9.080000000000000293e-01	9.704312654506819236e-01
9.810000000000000000e+02	2.620000000000000107e-01	2.029792925166806761e-01	6.999999999999999556e-01	3.116868863816895097e-01	1.539999999999999980e-01	4.581936105501960843e-01	4.819999999999999840e-01	7.357501696217372267e-01	1.960000000000000075e-01	2.076982358197232426e-01	1.779999999999999916e-01	4.022599622203714698e-01
9.820000000000000000e+02	8.820000000000000062e-01	7.077299475220896197e-01	6.019999999999999796e-01	5.828133933401083988e-01	6.860000000000000542e-01	7.099462645499526880e-01	7.860000000000000320e-01	6.952674078051591655e-01	1.880000000000000004e-01	3.464630477114684082e-01	6.580000000000000293e-01	6.915532707630159814e-01
9.830000000000000000e+02	9.040000000000000258e-01	7.108769842415194606e-01	1.960000000000000075e-01	3.741362534028253028e-01	4.759999999999999787e-01	7.223706749990673748e-01	2.640000000000000124e-01	3.597276308307365000e-01	3.639999999999999902e-01	1.707555308149326379e-01	9.020000000000000240e-01	9.303851460432897014e-01
9.840000000000000000e+02	7.780000000000000249e-01	6.082038707007628719e-01	2.139999999999999958e-01	3.425663410585415569e-01	8.980000000000000204e-01	7.546735992546530492e-01	6.099999999999999867e-01	4.345606783436242737e-01	2.000000000000000042e-03	9.397606647910307365e-02	5.100000000000000089e-01	4.626715205897652949e-01
9.850000000000000000e+02	7.780000000000000249e-01	5.887848348142790122e-01	1.219999999999999973e-01	2.961608340294059061e-01	7.880000000000000338e-01	6.811003815654396165e-01	5.679999999999999494e-01	4.988846768134193033e-01	9.020000000000000240e-01	9.423182143308487246e-01	8.120000000000000551e-01	8.295810797487698229e-01
9.860000000000000000e+02	1.039999999999999952e-01	3.647344335571364171e-01	8.820000000000000062e-01	7.839236869291771326e-01	3.559999999999999831e-01	5.108498545494085663e-01	6.239999999999999991e-01	2.575685866564062509e-01	6.239999999999999991e-01	3.154253084014850828e-01	1.580000000000000016e-01	2.972173186674724188e-01
9.870000000000000000e+02	6.039999999999999813e-01	5.339861775310429381e-01	1.719999999999999862e-01	4.839646821354525175e-01	4.460000000000000075e-01	3.583335307989281016e-01	9.000000000000000222e-01	8.567973220352839148e-01	2.099999999999999922e-01	3.335773976729221046e-01	6.760000000000000453e-01	6.888777062269716422e-01
9.880000000000000000e+02	9.120000000000000329e-01	7.315483303662962955e-01	6.860000000000000542e-01	4.033885935153149749e-01	6.740000000000000435e-01	8.836848582676317676e-01	9.879999999999999893e-01	9.074930675509886857e-01	6.079999999999999849e-01	4.507015408255203304e-01	9.379999999999999449e-01	9.581353011339632797e-01
9.890000000000000000e+02	4.339999999999999969e-01	2.414563740093318145e-01	8.599999999999999867e-01	7.981025350745042379e-01	2.280000000000000082e-01	6.523083895903224461e-01	4.060000000000000275e-01	5.709220693730689966e-01	4.839999999999999858e-01	7.226128901810913163e-01	9.600000000000000200e-02	2.311802339955759122e-01
9.900000000000000000e+02	7.099999999999999645e-01	6.642207808238332900e-01	9.859999999999999876e-01	5.197895304195172539e-01	5.100000000000000089e-01	8.722564149039004899e-01	3.059999999999999942e-01	3.318988346601970396e-01	9.199999999999999845e-02	1.990912120457380696e-01	1.239999999999999991e-01	3.106973712199885274e-01
9.910000000000000000e+02	4.079999999999999738e-01	5.808183933540582711e-01	8.239999999999999547e-01	6.726149197292511372e-01	4.339999999999999969e-01	8.622444386289744855e-01	3.420000000000000262e-01	4.533947486054361042e-01	1.280000000000000027e-01	2.100298298806321795e-01	4.919999999999999929e-01	7.098507671413202269e-01
9.920000000000000000e+02	7.479999999999999982e-01	5.126855454913451515e-01	6.300000000000000044e-01	2.892749833791931069e-01	5.739999999999999547e-01	6.459289275737778446e-01	8.780000000000000027e-01	5.333555228736756026e-01	3.900000000000000133e-01	3.318342456813876407e-01	9.600000000000000200e-02	2.586166734924853494e-01
9.930000000000000000e+02	7.479999999999999982e-01	7.982566499635274093e-01	4.079999999999999738e-01	7.305730978912066131e-01	6.560000000000000275e-01	7.848642759655768408e-01	5.999999999999999778e-01	4.318133316745880745e-01	1.759999999999999898e-01	2.381972986003101089e-01	6.520000000000000240e-01	6.464955686408988544e-01
9.940000000000000000e+02	7.279999999999999805e-01	6.722766715348749145e-01	8.599999999999999312e-02	4.024062192500566515e-01	8.259999999999999565e-01	4.593126685799860942e-01	6.660000000000000364e-01	8.265627665669106339e-01	5.719999999999999529e-01	2.601562225511466764e-01	4.580000000000000182e-01	4.723737724487925282e-01
9.950000000000000000e+02	6.800000000000000488e-02	5.423534337862129240e-01	6.780000000000000471e-01	3.066886898450542076e-01	4.939999999999999947e-01	6.920712824378681960e-01	6.600000000000000311e-01	7.066234773236257372e-01	2.059999999999999887e-01	3.346997764572915979e-01	5.560000000000000497e-01	4.650605232648159504e-01
9.960000000000000000e+02	8.339999999999999636e-01	4.959250706436090783e-01	1.620000000000000051e-01	3.358152870631754272e-01	2.379999999999999893e-01	3.415021230733238378e-01	4.939999999999999947e-01	5.108216136334977620e-01	8.259999999999999565e-01	6.389986024550905475e-01	1.140000000000000041e-01	3.032143413238490015e-01
9.970000000000000000e+02	3.260000000000000120e-01	4.875535648223811025e-01	3.699999999999999956e-01	4.615365963503095248e-01	9.819999999999999840e-01	8.577257599468408600e-01	7.259999999999999787e-01	7.318255138922963310e-01	6.860000000000000542e-01	4.456626856712958551e-01	5.000000000000000000e-01	4.937927592108591890e-01
9.980000000000000000e+02	5.919999999999999707e-01	5.405244187121334143e-01	3.119999999999999996e-01	2.735209938195495294e-01	6.700000000000000400e-01	6.054804637888484553e-01	4.919999999999999929e-01	4.341393689630240749e-01	7.780000000000000249e-01	4.861563915612580056e-01	8.359999999999999654e-01	9.039569080224204578e-01
9.990000000000000000e+02	9.340000000000000524e-01	6.658705645149465280e-01	2.399999999999999911e-01	5.965781196046767709e-01	8.000000000000000444e-01	6.526151564135516114e-01	9.739999999999999769e-01	8.870981873101909665e-01	2.200000000000000011e-01	3.436815051374551011e-01	7.920000000000000373e-01	8.209828051562559903e-01
