# Supplementary material for: Machine-guided path sampling to discover mechanisms of molecular self-organization
Source: Nat Comput Sci. 2023 Apr 24;3(4):334–45. doi: 10.1038/s43588-023-00428-z (PMC10766509; doi:10.1038/s43588-023-00428-z)
Supplement: Supplementary file 5 — Statistical source data for Fig. 3b,c. [file 43588_2023_428_MOESM5_ESM.zip › Fig3_panel_b.csv]

# structure index	temperature (K)	sampled pB	predicted pB
0.000000000000000000e+00	2.700000000000000000e+02	5.714285714285713969e-01	7.780807018280029297e-01
1.000000000000000000e+00	2.700000000000000000e+02	7.500000000000000000e-01	6.942252516746520996e-01
2.000000000000000000e+00	2.700000000000000000e+02	5.000000000000000000e-01	4.798800945281982422e-01
3.000000000000000000e+00	2.700000000000000000e+02	3.125000000000000000e-01	4.741311073303222656e-01
4.000000000000000000e+00	2.700000000000000000e+02	9.375000000000000000e-01	7.817128896713256836e-01
5.000000000000000000e+00	2.700000000000000000e+02	1.250000000000000000e-01	9.705251455307006836e-02
6.000000000000000000e+00	2.700000000000000000e+02	8.333333333333337034e-02	6.271225214004516602e-02
7.000000000000000000e+00	2.700000000000000000e+02	5.625000000000000000e-01	8.189815282821655273e-01
8.000000000000000000e+00	2.700000000000000000e+02	1.875000000000000000e-01	7.975202798843383789e-02
9.000000000000000000e+00	2.700000000000000000e+02	4.375000000000000000e-01	4.942651987075805664e-01
1.000000000000000000e+01	2.700000000000000000e+02	8.750000000000000000e-01	8.453904390335083008e-01
1.100000000000000000e+01	2.700000000000000000e+02	1.428571428571429047e-01	2.776234149932861328e-01
1.200000000000000000e+01	2.700000000000000000e+02	5.000000000000000000e-01	5.057236552238464355e-01
1.300000000000000000e+01	2.700000000000000000e+02	3.125000000000000000e-01	1.165680289268493652e-01
1.400000000000000000e+01	2.700000000000000000e+02	4.375000000000000000e-01	5.641697645187377930e-01
1.500000000000000000e+01	2.700000000000000000e+02	6.428571428571427937e-01	7.663024067878723145e-01
1.600000000000000000e+01	2.700000000000000000e+02	4.285714285714286031e-01	6.115035414695739746e-01
1.700000000000000000e+01	2.700000000000000000e+02	2.500000000000000000e-01	4.165240526199340820e-01
1.800000000000000000e+01	2.700000000000000000e+02	3.076923076923077094e-01	1.583757996559143066e-01
1.900000000000000000e+01	2.700000000000000000e+02	5.625000000000000000e-01	4.923936724662780762e-01
2.000000000000000000e+01	2.700000000000000000e+02	1.999999999999999556e-01	2.648035287857055664e-01
2.100000000000000000e+01	2.700000000000000000e+02	8.125000000000000000e-01	7.489876747131347656e-01
2.200000000000000000e+01	2.700000000000000000e+02	4.000000000000000222e-01	2.038636803627014160e-01
2.300000000000000000e+01	2.700000000000000000e+02	5.555555555555555802e-01	4.132125973701477051e-01
2.400000000000000000e+01	2.700000000000000000e+02	5.714285714285713969e-01	4.509471654891967773e-01
2.500000000000000000e+01	2.700000000000000000e+02	3.750000000000000000e-01	5.051915645599365234e-01
2.600000000000000000e+01	2.700000000000000000e+02	3.888888888888888395e-01	5.392446517944335938e-01
2.700000000000000000e+01	2.700000000000000000e+02	6.875000000000000000e-01	5.711559057235717773e-01
2.800000000000000000e+01	2.700000000000000000e+02	5.333333333333333259e-01	6.122094988822937012e-01
2.900000000000000000e+01	2.700000000000000000e+02	5.625000000000000000e-01	7.613924741744995117e-01
3.000000000000000000e+01	2.700000000000000000e+02	6.875000000000000000e-01	4.790866971015930176e-01
3.100000000000000000e+01	2.700000000000000000e+02	5.625000000000000000e-01	4.388419985771179199e-01
3.200000000000000000e+01	2.700000000000000000e+02	4.285714285714286031e-01	3.063146471977233887e-01
3.300000000000000000e+01	2.700000000000000000e+02	2.857142857142856984e-01	4.371692538261413574e-01
3.400000000000000000e+01	2.700000000000000000e+02	3.125000000000000000e-01	1.585832238197326660e-01
3.500000000000000000e+01	2.750000000000000000e+02	2.222222222222222099e-01	3.994995355606079102e-01
3.600000000000000000e+01	2.750000000000000000e+02	7.058823529411764053e-01	7.778764367103576660e-01
3.700000000000000000e+01	2.750000000000000000e+02	5.294117647058823595e-01	6.257125139236450195e-01
3.800000000000000000e+01	2.750000000000000000e+02	3.125000000000000000e-01	4.623698592185974121e-01
3.900000000000000000e+01	2.750000000000000000e+02	1.000000000000000000e+00	9.785403013229370117e-01
4.000000000000000000e+01	2.750000000000000000e+02	5.555555555555555802e-01	4.588447809219360352e-01
4.100000000000000000e+01	2.750000000000000000e+02	5.294117647058823595e-01	4.706189036369323730e-01
4.200000000000000000e+01	2.750000000000000000e+02	8.888888888888888395e-01	9.597431421279907227e-01
4.300000000000000000e+01	2.750000000000000000e+02	6.250000000000000000e-01	5.533285737037658691e-01
4.400000000000000000e+01	2.750000000000000000e+02	0.000000000000000000e+00	7.650923728942871094e-02
4.500000000000000000e+01	2.750000000000000000e+02	6.428571428571427937e-01	7.115706801414489746e-01
4.600000000000000000e+01	2.750000000000000000e+02	7.222222222222222099e-01	6.309176683425903320e-01
4.700000000000000000e+01	2.750000000000000000e+02	6.470588235294116863e-01	6.408007740974426270e-01
4.800000000000000000e+01	2.750000000000000000e+02	5.000000000000000000e-01	6.954544782638549805e-01
4.900000000000000000e+01	2.750000000000000000e+02	6.111111111111111605e-01	4.093551039695739746e-01
5.000000000000000000e+01	2.750000000000000000e+02	3.571428571428570953e-01	2.183101177215576172e-01
5.100000000000000000e+01	2.750000000000000000e+02	0.000000000000000000e+00	3.147029280662536621e-01
5.200000000000000000e+01	2.750000000000000000e+02	5.000000000000000000e-01	3.680011630058288574e-01
5.300000000000000000e+01	2.750000000000000000e+02	5.000000000000000000e-01	5.601105690002441406e-01
5.400000000000000000e+01	2.750000000000000000e+02	4.545454545454545858e-01	3.761903643608093262e-01
5.500000000000000000e+01	2.750000000000000000e+02	4.117647058823529216e-01	4.614997506141662598e-01
5.600000000000000000e+01	2.750000000000000000e+02	2.222222222222222099e-01	3.203081488609313965e-01
5.700000000000000000e+01	2.750000000000000000e+02	1.666666666666666297e-01	2.846800684928894043e-01
5.800000000000000000e+01	2.750000000000000000e+02	1.666666666666666297e-01	1.562345623970031738e-01
5.900000000000000000e+01	2.750000000000000000e+02	7.222222222222222099e-01	7.906571030616760254e-01
6.000000000000000000e+01	2.750000000000000000e+02	8.333333333333333703e-01	9.337648749351501465e-01
6.100000000000000000e+01	2.750000000000000000e+02	1.111111111111111605e-01	3.521254658699035645e-01
6.200000000000000000e+01	2.750000000000000000e+02	3.888888888888888395e-01	5.244621038436889648e-01
6.300000000000000000e+01	2.750000000000000000e+02	3.888888888888888395e-01	7.138903141021728516e-01
6.400000000000000000e+01	2.750000000000000000e+02	4.117647058823529216e-01	4.920965433120727539e-01
6.500000000000000000e+01	2.750000000000000000e+02	5.294117647058823595e-01	4.045304656028747559e-01
6.600000000000000000e+01	2.750000000000000000e+02	4.117647058823529216e-01	6.700571775436401367e-01
6.700000000000000000e+01	2.750000000000000000e+02	4.615384615384615641e-01	5.850381851196289062e-01
6.800000000000000000e+01	2.750000000000000000e+02	1.666666666666666297e-01	1.594802737236022949e-01
6.900000000000000000e+01	2.750000000000000000e+02	6.111111111111111605e-01	4.300926923751831055e-01
7.000000000000000000e+01	2.750000000000000000e+02	5.000000000000000000e-01	5.191400051116943359e-01
7.100000000000000000e+01	2.750000000000000000e+02	6.666666666666667407e-01	7.703637480735778809e-01
7.200000000000000000e+01	2.750000000000000000e+02	3.529411764705882026e-01	6.017855405807495117e-01
7.300000000000000000e+01	2.750000000000000000e+02	4.444444444444444198e-01	4.198129177093505859e-01
7.400000000000000000e+01	2.800000000000000000e+02	9.999999999999997780e-02	3.089491724967956543e-01
7.500000000000000000e+01	2.800000000000000000e+02	4.444444444444444198e-01	5.405958294868469238e-01
7.600000000000000000e+01	2.800000000000000000e+02	5.000000000000000000e-01	4.455979466438293457e-01
7.700000000000000000e+01	2.800000000000000000e+02	7.777777777777777901e-01	8.887467384338378906e-01
7.800000000000000000e+01	2.800000000000000000e+02	1.000000000000000000e+00	6.692073345184326172e-01
7.900000000000000000e+01	2.800000000000000000e+02	8.000000000000000444e-01	7.998704910278320312e-01
8.000000000000000000e+01	2.800000000000000000e+02	1.999999999999999556e-01	4.800013899803161621e-01
8.100000000000000000e+01	2.800000000000000000e+02	6.999999999999999556e-01	4.378892779350280762e-01
8.200000000000000000e+01	2.800000000000000000e+02	5.000000000000000000e-01	6.397851705551147461e-01
8.300000000000000000e+01	2.800000000000000000e+02	4.000000000000000222e-01	2.446357607841491699e-01
8.400000000000000000e+01	2.800000000000000000e+02	1.999999999999999556e-01	1.684557795524597168e-01
8.500000000000000000e+01	2.800000000000000000e+02	6.999999999999999556e-01	6.080095767974853516e-01
8.600000000000000000e+01	2.800000000000000000e+02	4.000000000000000222e-01	4.183194637298583984e-01
8.700000000000000000e+01	2.800000000000000000e+02	4.444444444444444198e-01	4.079324007034301758e-01
8.800000000000000000e+01	2.800000000000000000e+02	5.000000000000000000e-01	4.978421926498413086e-01
8.900000000000000000e+01	2.800000000000000000e+02	5.999999999999999778e-01	4.501079916954040527e-01
9.000000000000000000e+01	2.800000000000000000e+02	3.000000000000000444e-01	4.244025945663452148e-01
9.100000000000000000e+01	2.800000000000000000e+02	8.219178082191780366e-01	5.247467756271362305e-01
9.200000000000000000e+01	2.800000000000000000e+02	5.000000000000000000e-01	5.548556447029113770e-01
9.300000000000000000e+01	2.800000000000000000e+02	4.444444444444444198e-01	6.385282278060913086e-01
9.400000000000000000e+01	2.800000000000000000e+02	5.999999999999999778e-01	5.366909503936767578e-01
9.500000000000000000e+01	2.800000000000000000e+02	4.000000000000000222e-01	3.570517897605895996e-01
9.600000000000000000e+01	2.800000000000000000e+02	5.000000000000000000e-01	4.615281224250793457e-01
9.700000000000000000e+01	2.800000000000000000e+02	3.000000000000000444e-01	5.470807552337646484e-01
9.800000000000000000e+01	2.800000000000000000e+02	2.222222222222222099e-01	3.966818451881408691e-01
9.900000000000000000e+01	2.800000000000000000e+02	8.125000000000000000e-01	7.086672782897949219e-01
1.000000000000000000e+02	2.800000000000000000e+02	0.000000000000000000e+00	3.628093004226684570e-02
1.010000000000000000e+02	2.800000000000000000e+02	4.375000000000000000e-01	3.999803662300109863e-01
1.020000000000000000e+02	2.800000000000000000e+02	1.000000000000000000e+00	9.827418327331542969e-01
1.030000000000000000e+02	2.800000000000000000e+02	4.666666666666666741e-01	5.312488079071044922e-01
1.040000000000000000e+02	2.800000000000000000e+02	4.000000000000000222e-01	5.414732098579406738e-01
1.050000000000000000e+02	2.800000000000000000e+02	8.461538461538461453e-01	8.091188669204711914e-01
1.060000000000000000e+02	2.800000000000000000e+02	4.000000000000000222e-01	4.643242359161376953e-01
1.070000000000000000e+02	2.800000000000000000e+02	0.000000000000000000e+00	7.525438070297241211e-02
1.080000000000000000e+02	2.800000000000000000e+02	1.666666666666666297e-01	3.264408111572265625e-01
1.090000000000000000e+02	2.800000000000000000e+02	5.625000000000000000e-01	5.110402107238769531e-01
1.100000000000000000e+02	2.800000000000000000e+02	5.625000000000000000e-01	6.277686357498168945e-01
1.110000000000000000e+02	2.800000000000000000e+02	5.000000000000000000e-01	5.549108386039733887e-01
1.120000000000000000e+02	2.800000000000000000e+02	1.250000000000000000e-01	2.902366518974304199e-01
1.130000000000000000e+02	2.800000000000000000e+02	5.625000000000000000e-01	5.003901124000549316e-01
1.140000000000000000e+02	2.800000000000000000e+02	1.000000000000000000e+00	9.357540011405944824e-01
1.150000000000000000e+02	2.800000000000000000e+02	1.666666666666666297e-01	4.270231723785400391e-02
1.160000000000000000e+02	2.800000000000000000e+02	1.000000000000000000e+00	9.509882926940917969e-01
1.170000000000000000e+02	2.800000000000000000e+02	1.000000000000000000e+00	9.284157752990722656e-01
1.180000000000000000e+02	2.800000000000000000e+02	1.250000000000000000e-01	2.977519631385803223e-01
1.190000000000000000e+02	2.800000000000000000e+02	1.000000000000000000e+00	9.872837066650390625e-01
1.200000000000000000e+02	2.800000000000000000e+02	0.000000000000000000e+00	1.887339353561401367e-02
1.210000000000000000e+02	2.800000000000000000e+02	1.875000000000000000e-01	7.477355003356933594e-02
1.220000000000000000e+02	2.800000000000000000e+02	3.125000000000000000e-01	3.651769161224365234e-01
1.230000000000000000e+02	2.800000000000000000e+02	1.999999999999999556e-01	3.003433942794799805e-01
1.240000000000000000e+02	2.800000000000000000e+02	1.666666666666666297e-01	6.276381015777587891e-02
1.250000000000000000e+02	2.800000000000000000e+02	3.125000000000000000e-01	6.477371454238891602e-01
1.260000000000000000e+02	2.800000000000000000e+02	3.000000000000000444e-01	3.815895318984985352e-01
1.270000000000000000e+02	2.850000000000000000e+02	3.529411764705882026e-01	2.370391488075256348e-01
1.280000000000000000e+02	2.850000000000000000e+02	8.333333333333333703e-01	8.123857378959655762e-01
1.290000000000000000e+02	2.850000000000000000e+02	6.111111111111111605e-01	3.525236845016479492e-01
1.300000000000000000e+02	2.850000000000000000e+02	6.111111111111111605e-01	5.385923385620117188e-01
1.310000000000000000e+02	2.850000000000000000e+02	3.333333333333333703e-01	3.398768901824951172e-01
1.320000000000000000e+02	2.850000000000000000e+02	6.470588235294116863e-01	5.328887701034545898e-01
1.330000000000000000e+02	2.850000000000000000e+02	5.882352941176471894e-02	2.737582325935363770e-01
1.340000000000000000e+02	2.850000000000000000e+02	7.647058823529411242e-01	7.621960043907165527e-01
1.350000000000000000e+02	2.850000000000000000e+02	7.222222222222222099e-01	8.314796090126037598e-01
1.360000000000000000e+02	2.850000000000000000e+02	6.315789473684210176e-01	8.148884177207946777e-01
1.370000000000000000e+02	2.850000000000000000e+02	8.125000000000000000e-01	8.227932453155517578e-01
1.380000000000000000e+02	2.850000000000000000e+02	1.000000000000000000e+00	8.511144518852233887e-01
1.390000000000000000e+02	2.850000000000000000e+02	2.777777777777777901e-01	2.762759923934936523e-01
1.400000000000000000e+02	2.850000000000000000e+02	5.294117647058823595e-01	3.881322145462036133e-01
1.410000000000000000e+02	2.850000000000000000e+02	2.222222222222222099e-01	1.353253722190856934e-01
1.420000000000000000e+02	2.850000000000000000e+02	6.428571428571427937e-01	8.326852917671203613e-01
1.430000000000000000e+02	2.850000000000000000e+02	1.764705882352941568e-01	2.946683764457702637e-01
1.440000000000000000e+02	2.850000000000000000e+02	3.333333333333333703e-01	3.166403770446777344e-01
1.450000000000000000e+02	2.850000000000000000e+02	2.777777777777777901e-01	4.997595548629760742e-01
1.460000000000000000e+02	2.850000000000000000e+02	8.333333333333333703e-01	9.239654541015625000e-01
1.470000000000000000e+02	2.850000000000000000e+02	7.222222222222222099e-01	4.065511226654052734e-01
1.480000000000000000e+02	2.850000000000000000e+02	6.666666666666667407e-01	6.203693151473999023e-01
1.490000000000000000e+02	2.850000000000000000e+02	3.888888888888888395e-01	3.934409618377685547e-01
1.500000000000000000e+02	2.850000000000000000e+02	5.882352941176471894e-02	2.455369234085083008e-01
1.510000000000000000e+02	2.850000000000000000e+02	8.333333333333333703e-01	8.191762566566467285e-01
1.520000000000000000e+02	2.850000000000000000e+02	5.000000000000000000e-01	5.100032091140747070e-01
1.530000000000000000e+02	2.850000000000000000e+02	8.333333333333333703e-01	4.486339092254638672e-01
1.540000000000000000e+02	2.850000000000000000e+02	9.444444444444444198e-01	9.289188385009765625e-01
1.550000000000000000e+02	2.850000000000000000e+02	1.250000000000000000e-01	1.773840785026550293e-01
1.560000000000000000e+02	2.850000000000000000e+02	4.117647058823529216e-01	2.832293510437011719e-01
1.570000000000000000e+02	2.850000000000000000e+02	5.555555555555558023e-02	5.103647708892822266e-03
1.580000000000000000e+02	2.850000000000000000e+02	2.777777777777777901e-01	3.118078708648681641e-01
1.590000000000000000e+02	2.850000000000000000e+02	5.000000000000000000e-01	3.058497905731201172e-01
