# Supplementary material for: Machine-guided path sampling to discover mechanisms of molecular self-organization
Source: Nat Comput Sci. 2023 Apr 24;3(4):334–45. doi: 10.1038/s43588-023-00428-z (PMC10766509; doi:10.1038/s43588-023-00428-z)
Supplement: Supplementary file 5 — Statistical source data for Fig. 3b,c. [file 43588_2023_428_MOESM5_ESM.zip › Fig3_panel_c.csv]

# (last row is reference loss) coordinate index	mean loss through reshuffling	SD of mean
0.000000000000000000e+00	5.242138736493344719e-01	4.745540363100337255e-04
1.000000000000000000e+00	5.478369281692468951e-01	3.105657335378038224e-03
2.000000000000000000e+00	6.856853296570933898e-01	1.001152797350485582e-02
3.000000000000000000e+00	6.301336853431606100e-01	7.158780639414335720e-03
4.000000000000000000e+00	8.263501068038837660e-01	1.664925585352199089e-02
5.000000000000000000e+00	5.273901128131456284e-01	1.068846292130081442e-03
6.000000000000000000e+00	5.232874013745809627e-01	3.263689206767457279e-04
7.000000000000000000e+00	5.241823218394898731e-01	5.366691279661661273e-04
8.000000000000000000e+00	7.353154839509932206e-01	1.418139108111825947e-02
9.000000000000000000e+00	5.548139393985527246e-01	3.734600939037021131e-03
1.000000000000000000e+01	5.601789375709570473e-01	3.254625984018572494e-03
1.100000000000000000e+01	5.252726114847136030e-01	4.905056427191481060e-04
1.200000000000000000e+01	5.246764080370632799e-01	7.421090732258793727e-04
1.300000000000000000e+01	5.254176881692443901e-01	5.963655109565597912e-04
1.400000000000000000e+01	5.260061617800974032e-01	7.303095585054291371e-04
1.500000000000000000e+01	5.243752367363071487e-01	4.083002652673791387e-04
1.600000000000000000e+01	5.281997874771097168e-01	9.863859748117723147e-04
1.700000000000000000e+01	5.265705089941455919e-01	1.021158613912167288e-03
1.800000000000000000e+01	5.297247044891706391e-01	1.572077272562022714e-03
1.900000000000000000e+01	5.243685290152897416e-01	4.482041420831428926e-04
2.000000000000000000e+01	5.237452475900243876e-01	4.065768701736886034e-04
2.100000000000000000e+01	5.239030549372154510e-01	3.695692473421365574e-04
2.200000000000000000e+01	2.194255617707167261e+00	6.296888023428891257e-02
2.300000000000000000e+01	5.234576522492648820e-01	1.110223024625156540e-16
