# Supplementary material for: Machine-guided path sampling to discover mechanisms of molecular self-organization
Source: Nat Comput Sci. 2023 Apr 24;3(4):334–45. doi: 10.1038/s43588-023-00428-z (PMC10766509; doi:10.1038/s43588-023-00428-z)
Supplement: Supplementary file 6 — Statistical source data for Fig. 4a,b. [file 43588_2023_428_MOESM6_ESM.zip]

Archive with 1 entries (1 files):
- Fig4_panel_b.csv
