# Supplementary material for: Machine-guided path sampling to discover mechanisms of molecular self-organization
Source: Nat Comput Sci. 2023 Apr 24;3(4):334–45. doi: 10.1038/s43588-023-00428-z (PMC10766509; doi:10.1038/s43588-023-00428-z)
Supplement: Supplementary file 6 — Statistical source data for Fig. 4a,b. [file 43588_2023_428_MOESM6_ESM.zip › Fig4_panel_b.csv]

# structure index	sampled pB	predicted pB
0.000000000000000000e+00	0.000000000000000000e+00	6.271531857519349693e-04
1.000000000000000000e+00	0.000000000000000000e+00	4.499320486305098308e-05
2.000000000000000000e+00	0.000000000000000000e+00	1.331251238928950502e-03
3.000000000000000000e+00	0.000000000000000000e+00	1.055639974986679399e-04
4.000000000000000000e+00	0.000000000000000000e+00	2.023708797055049496e-03
5.000000000000000000e+00	0.000000000000000000e+00	2.315347419033164601e-04
6.000000000000000000e+00	0.000000000000000000e+00	8.813323337171578278e-04
7.000000000000000000e+00	0.000000000000000000e+00	4.487430735921219623e-05
8.000000000000000000e+00	0.000000000000000000e+00	1.642942979392403866e-03
9.000000000000000000e+00	0.000000000000000000e+00	2.128818439298930555e-06
1.000000000000000000e+01	0.000000000000000000e+00	7.621153610138254458e-04
1.100000000000000000e+01	0.000000000000000000e+00	6.456240714961456980e-05
1.200000000000000000e+01	0.000000000000000000e+00	6.803291659765271435e-04
1.300000000000000000e+01	0.000000000000000000e+00	5.144980811437557290e-04
1.400000000000000000e+01	0.000000000000000000e+00	4.915214101021826536e-04
1.500000000000000000e+01	0.000000000000000000e+00	2.754081060061046949e-05
1.600000000000000000e+01	0.000000000000000000e+00	3.704981274958118434e-04
1.700000000000000000e+01	0.000000000000000000e+00	1.049687626593478595e-03
1.800000000000000000e+01	0.000000000000000000e+00	6.460637110263386072e-04
1.900000000000000000e+01	0.000000000000000000e+00	8.811359222532100114e-04
2.000000000000000000e+01	0.000000000000000000e+00	2.215252887391171849e-03
2.100000000000000000e+01	0.000000000000000000e+00	1.412403765519232432e-03
2.200000000000000000e+01	0.000000000000000000e+00	8.272668186294829988e-04
2.300000000000000000e+01	0.000000000000000000e+00	1.830369009371838685e-03
2.400000000000000000e+01	0.000000000000000000e+00	6.334562401685329708e-04
2.500000000000000000e+01	0.000000000000000000e+00	2.404276299877485532e-04
2.600000000000000000e+01	0.000000000000000000e+00	1.689120296808763124e-04
2.700000000000000000e+01	0.000000000000000000e+00	8.432634486346712085e-04
2.800000000000000000e+01	0.000000000000000000e+00	4.619692080693515242e-04
2.900000000000000000e+01	0.000000000000000000e+00	2.996553325093388189e-04
3.000000000000000000e+01	0.000000000000000000e+00	1.717962826407220178e-03
3.100000000000000000e+01	0.000000000000000000e+00	3.827855944828395984e-04
3.200000000000000000e+01	0.000000000000000000e+00	3.919729255442672925e-04
3.300000000000000000e+01	0.000000000000000000e+00	4.911091354114871619e-05
3.400000000000000000e+01	0.000000000000000000e+00	4.180863272092382826e-05
3.500000000000000000e+01	0.000000000000000000e+00	8.059077057066906967e-04
3.600000000000000000e+01	0.000000000000000000e+00	1.810003980829271992e-04
3.700000000000000000e+01	0.000000000000000000e+00	1.942232022158570288e-04
3.800000000000000000e+01	0.000000000000000000e+00	3.774910736785237666e-04
3.900000000000000000e+01	0.000000000000000000e+00	1.222744338333815826e-03
4.000000000000000000e+01	0.000000000000000000e+00	2.853644845336661146e-03
4.100000000000000000e+01	0.000000000000000000e+00	1.825759588498525234e-03
4.200000000000000000e+01	0.000000000000000000e+00	8.324307170505726699e-04
4.300000000000000000e+01	0.000000000000000000e+00	1.386680762862157502e-03
4.400000000000000000e+01	0.000000000000000000e+00	4.689244190898355464e-04
4.500000000000000000e+01	0.000000000000000000e+00	1.744927768206694721e-03
4.600000000000000000e+01	0.000000000000000000e+00	5.738530321083296087e-05
4.700000000000000000e+01	0.000000000000000000e+00	3.842567202054379867e-05
4.800000000000000000e+01	0.000000000000000000e+00	2.089220892809858464e-04
4.900000000000000000e+01	0.000000000000000000e+00	6.002301524360666900e-04
5.000000000000000000e+01	0.000000000000000000e+00	4.478046486834441424e-04
5.100000000000000000e+01	0.000000000000000000e+00	2.170954916371107635e-04
5.200000000000000000e+01	0.000000000000000000e+00	4.566597835289670695e-04
5.300000000000000000e+01	0.000000000000000000e+00	2.029929025302554030e-04
5.400000000000000000e+01	0.000000000000000000e+00	5.209038173605490046e-04
5.500000000000000000e+01	0.000000000000000000e+00	8.163588890503620764e-04
5.600000000000000000e+01	0.000000000000000000e+00	2.849347887877540057e-03
5.700000000000000000e+01	0.000000000000000000e+00	1.285198222175498576e-04
5.800000000000000000e+01	0.000000000000000000e+00	9.840937569049478559e-05
5.900000000000000000e+01	0.000000000000000000e+00	8.348333963546794318e-04
6.000000000000000000e+01	0.000000000000000000e+00	1.713966997933933820e-04
6.100000000000000000e+01	0.000000000000000000e+00	9.131195789555849674e-04
6.200000000000000000e+01	0.000000000000000000e+00	3.803860898060920604e-04
6.300000000000000000e+01	0.000000000000000000e+00	3.392980473074230237e-05
6.400000000000000000e+01	0.000000000000000000e+00	8.235632175425496504e-04
6.500000000000000000e+01	0.000000000000000000e+00	7.129097011353285754e-04
6.600000000000000000e+01	0.000000000000000000e+00	2.743941492753824356e-04
6.700000000000000000e+01	0.000000000000000000e+00	5.986971600708549312e-04
6.800000000000000000e+01	0.000000000000000000e+00	8.865586460457657849e-04
6.900000000000000000e+01	0.000000000000000000e+00	5.200328966740756179e-04
7.000000000000000000e+01	0.000000000000000000e+00	8.460652756807577474e-04
7.100000000000000000e+01	0.000000000000000000e+00	5.158499985258563738e-04
7.200000000000000000e+01	0.000000000000000000e+00	2.082807689759443460e-03
7.300000000000000000e+01	0.000000000000000000e+00	6.409619760014203128e-04
7.400000000000000000e+01	0.000000000000000000e+00	7.087414697882495713e-05
7.500000000000000000e+01	0.000000000000000000e+00	3.299026808357340091e-04
7.600000000000000000e+01	0.000000000000000000e+00	5.811775781011157069e-05
7.700000000000000000e+01	0.000000000000000000e+00	2.131274274699754973e-03
7.800000000000000000e+01	0.000000000000000000e+00	1.330127032985778130e-03
7.900000000000000000e+01	0.000000000000000000e+00	2.221732937880781418e-03
8.000000000000000000e+01	0.000000000000000000e+00	5.642914877497416052e-04
8.100000000000000000e+01	0.000000000000000000e+00	9.367463599627907683e-05
8.200000000000000000e+01	0.000000000000000000e+00	1.363330055655028817e-03
8.300000000000000000e+01	0.000000000000000000e+00	3.471928786381960736e-04
8.400000000000000000e+01	0.000000000000000000e+00	9.520253878249122738e-04
8.500000000000000000e+01	0.000000000000000000e+00	1.201171003586421209e-04
8.600000000000000000e+01	0.000000000000000000e+00	8.830961608162134441e-05
8.700000000000000000e+01	0.000000000000000000e+00	1.689213680966467849e-03
8.800000000000000000e+01	0.000000000000000000e+00	1.148531847336776345e-04
8.900000000000000000e+01	0.000000000000000000e+00	1.486364753180413221e-03
9.000000000000000000e+01	0.000000000000000000e+00	2.806673751354291373e-04
9.100000000000000000e+01	0.000000000000000000e+00	3.796910619677256252e-03
9.200000000000000000e+01	0.000000000000000000e+00	5.876782845647720351e-04
9.300000000000000000e+01	0.000000000000000000e+00	2.468533522873960352e-04
9.400000000000000000e+01	0.000000000000000000e+00	1.373721243074194998e-04
9.500000000000000000e+01	0.000000000000000000e+00	6.293105705194233747e-05
9.600000000000000000e+01	0.000000000000000000e+00	2.028376330313803357e-03
9.700000000000000000e+01	0.000000000000000000e+00	9.455267668313701310e-05
9.800000000000000000e+01	0.000000000000000000e+00	1.767247048707835510e-03
9.900000000000000000e+01	0.000000000000000000e+00	7.918394497830943339e-05
1.000000000000000000e+02	0.000000000000000000e+00	5.898514403673248412e-05
1.010000000000000000e+02	0.000000000000000000e+00	1.772441890316813796e-04
1.020000000000000000e+02	0.000000000000000000e+00	4.758601685369347076e-05
1.030000000000000000e+02	0.000000000000000000e+00	2.802742082943930797e-04
1.040000000000000000e+02	0.000000000000000000e+00	2.046113861276250851e-03
1.050000000000000000e+02	0.000000000000000000e+00	1.357316833192136500e-04
1.060000000000000000e+02	0.000000000000000000e+00	2.164055153479994137e-03
1.070000000000000000e+02	0.000000000000000000e+00	1.343198156510180775e-03
1.080000000000000000e+02	0.000000000000000000e+00	6.171973566016445551e-05
1.090000000000000000e+02	0.000000000000000000e+00	5.200273389017004855e-04
1.100000000000000000e+02	0.000000000000000000e+00	7.727308719380782814e-04
1.110000000000000000e+02	0.000000000000000000e+00	4.627645917558732554e-04
1.120000000000000000e+02	0.000000000000000000e+00	5.391836001910525425e-05
1.130000000000000000e+02	0.000000000000000000e+00	6.308444737426851428e-04
1.140000000000000000e+02	0.000000000000000000e+00	1.891972405379680790e-03
1.150000000000000000e+02	0.000000000000000000e+00	3.011071998378705809e-03
1.160000000000000000e+02	0.000000000000000000e+00	9.357491967985372529e-04
1.170000000000000000e+02	0.000000000000000000e+00	1.816882956332772437e-03
1.180000000000000000e+02	0.000000000000000000e+00	5.394749701086521337e-05
1.190000000000000000e+02	0.000000000000000000e+00	2.695888403393792345e-03
1.200000000000000000e+02	0.000000000000000000e+00	1.065341822922494068e-03
1.210000000000000000e+02	0.000000000000000000e+00	3.717997048013391126e-04
1.220000000000000000e+02	0.000000000000000000e+00	6.745180143413998484e-04
1.230000000000000000e+02	0.000000000000000000e+00	2.844257404309351832e-03
1.240000000000000000e+02	0.000000000000000000e+00	1.738058434983601555e-05
1.250000000000000000e+02	0.000000000000000000e+00	2.186230721579854894e-04
1.260000000000000000e+02	0.000000000000000000e+00	3.770972447140492613e-05
1.270000000000000000e+02	0.000000000000000000e+00	3.701308053274786217e-04
1.280000000000000000e+02	0.000000000000000000e+00	1.243913215180265399e-04
1.290000000000000000e+02	0.000000000000000000e+00	2.471617966908806665e-03
1.300000000000000000e+02	0.000000000000000000e+00	2.037137481558710071e-03
1.310000000000000000e+02	0.000000000000000000e+00	7.142513025670115413e-04
1.320000000000000000e+02	0.000000000000000000e+00	2.577426648063125663e-05
1.330000000000000000e+02	0.000000000000000000e+00	2.963654885212390721e-04
1.340000000000000000e+02	0.000000000000000000e+00	6.154358549417502126e-04
1.350000000000000000e+02	0.000000000000000000e+00	2.680640239224361759e-04
1.360000000000000000e+02	0.000000000000000000e+00	9.977036474177654064e-04
1.370000000000000000e+02	0.000000000000000000e+00	2.941649107341520828e-03
1.380000000000000000e+02	0.000000000000000000e+00	2.657893388752695398e-05
1.390000000000000000e+02	0.000000000000000000e+00	8.146032777028318740e-04
1.400000000000000000e+02	0.000000000000000000e+00	1.488102140513690138e-03
1.410000000000000000e+02	0.000000000000000000e+00	4.618156269884049567e-04
1.420000000000000000e+02	0.000000000000000000e+00	2.982617493548657579e-03
1.430000000000000000e+02	0.000000000000000000e+00	1.866113183171130580e-03
1.440000000000000000e+02	0.000000000000000000e+00	1.649883124935459322e-03
1.450000000000000000e+02	0.000000000000000000e+00	6.231001822190294101e-05
1.460000000000000000e+02	0.000000000000000000e+00	6.068122655524788543e-04
1.470000000000000000e+02	0.000000000000000000e+00	8.244691224289996470e-04
1.480000000000000000e+02	0.000000000000000000e+00	3.369435726258950816e-04
1.490000000000000000e+02	0.000000000000000000e+00	6.698395527585983148e-04
1.500000000000000000e+02	0.000000000000000000e+00	2.305540592272370490e-03
1.510000000000000000e+02	0.000000000000000000e+00	1.929112259973933899e-04
1.520000000000000000e+02	0.000000000000000000e+00	1.159031619809245415e-03
1.530000000000000000e+02	0.000000000000000000e+00	1.448308599468777933e-03
1.540000000000000000e+02	0.000000000000000000e+00	6.785984066294228250e-05
1.550000000000000000e+02	0.000000000000000000e+00	3.572254789028614548e-04
1.560000000000000000e+02	0.000000000000000000e+00	4.765271126269119469e-04
1.570000000000000000e+02	0.000000000000000000e+00	6.490453718070569346e-05
1.580000000000000000e+02	0.000000000000000000e+00	7.168189211437889924e-04
1.590000000000000000e+02	0.000000000000000000e+00	2.458000217029793558e-03
1.600000000000000000e+02	0.000000000000000000e+00	3.691971954874155034e-05
1.610000000000000000e+02	0.000000000000000000e+00	5.790775540935291961e-04
1.620000000000000000e+02	0.000000000000000000e+00	7.862904277006442511e-04
1.630000000000000000e+02	0.000000000000000000e+00	4.391986758614364536e-03
1.640000000000000000e+02	0.000000000000000000e+00	1.375340835906415987e-04
1.650000000000000000e+02	0.000000000000000000e+00	6.105547693772817421e-04
1.660000000000000000e+02	0.000000000000000000e+00	1.915662470963056148e-03
1.670000000000000000e+02	0.000000000000000000e+00	2.030149593298216952e-04
1.680000000000000000e+02	0.000000000000000000e+00	2.754847815591398284e-04
1.690000000000000000e+02	0.000000000000000000e+00	8.633096160852359252e-04
1.700000000000000000e+02	0.000000000000000000e+00	3.591356071531402738e-04
1.710000000000000000e+02	0.000000000000000000e+00	6.863115113929375410e-04
1.720000000000000000e+02	0.000000000000000000e+00	3.140525361178022300e-03
1.730000000000000000e+02	0.000000000000000000e+00	4.398050396023298926e-03
1.740000000000000000e+02	0.000000000000000000e+00	1.539293197607834347e-03
1.750000000000000000e+02	0.000000000000000000e+00	3.856842649713013724e-04
1.760000000000000000e+02	0.000000000000000000e+00	1.698184730469566497e-03
1.770000000000000000e+02	0.000000000000000000e+00	8.022866826499137384e-04
1.780000000000000000e+02	0.000000000000000000e+00	9.358852129142453862e-04
1.790000000000000000e+02	0.000000000000000000e+00	9.004260250770495556e-04
1.800000000000000000e+02	0.000000000000000000e+00	3.184869235251549906e-04
1.810000000000000000e+02	0.000000000000000000e+00	2.890260233479734100e-04
1.820000000000000000e+02	0.000000000000000000e+00	1.706002175593404483e-03
1.830000000000000000e+02	0.000000000000000000e+00	4.428759360460956867e-04
1.840000000000000000e+02	0.000000000000000000e+00	2.341920026556191159e-04
1.850000000000000000e+02	0.000000000000000000e+00	1.414366164515154772e-03
1.860000000000000000e+02	0.000000000000000000e+00	1.017215048014924635e-03
1.870000000000000000e+02	0.000000000000000000e+00	1.215422984939026245e-03
1.880000000000000000e+02	0.000000000000000000e+00	7.743730671032382972e-04
1.890000000000000000e+02	0.000000000000000000e+00	4.561140919186129107e-03
1.900000000000000000e+02	0.000000000000000000e+00	4.358957841643259752e-04
1.910000000000000000e+02	0.000000000000000000e+00	1.125553638464932673e-03
1.920000000000000000e+02	0.000000000000000000e+00	1.790033876040334360e-03
1.930000000000000000e+02	0.000000000000000000e+00	6.118863671523295784e-05
1.940000000000000000e+02	0.000000000000000000e+00	1.095230550361536541e-02
1.950000000000000000e+02	0.000000000000000000e+00	1.744681399400927792e-03
1.960000000000000000e+02	0.000000000000000000e+00	1.235807237526326957e-03
1.970000000000000000e+02	0.000000000000000000e+00	5.843474530992575841e-04
1.980000000000000000e+02	0.000000000000000000e+00	8.749567651331647015e-04
1.990000000000000000e+02	0.000000000000000000e+00	2.813628855582309195e-04
2.000000000000000000e+02	0.000000000000000000e+00	2.878838593919558816e-04
2.010000000000000000e+02	0.000000000000000000e+00	2.550220498827399269e-03
2.020000000000000000e+02	0.000000000000000000e+00	1.444638433067426363e-03
2.030000000000000000e+02	0.000000000000000000e+00	1.941723352860846461e-03
2.040000000000000000e+02	0.000000000000000000e+00	8.179626362646251741e-04
2.050000000000000000e+02	0.000000000000000000e+00	7.134389126586912922e-05
2.060000000000000000e+02	0.000000000000000000e+00	6.730945680713397005e-04
2.070000000000000000e+02	0.000000000000000000e+00	2.156050942159202285e-04
2.080000000000000000e+02	0.000000000000000000e+00	5.239560837305961422e-04
2.090000000000000000e+02	0.000000000000000000e+00	8.727338753680861710e-04
2.100000000000000000e+02	0.000000000000000000e+00	3.002165922771619531e-04
2.110000000000000000e+02	0.000000000000000000e+00	7.253677806831472334e-04
2.120000000000000000e+02	0.000000000000000000e+00	3.325327413850711939e-04
2.130000000000000000e+02	0.000000000000000000e+00	1.641918001069809195e-03
2.140000000000000000e+02	0.000000000000000000e+00	7.077094328508463624e-04
2.150000000000000000e+02	0.000000000000000000e+00	2.063244925202511494e-03
2.160000000000000000e+02	0.000000000000000000e+00	3.013939527264428500e-03
2.170000000000000000e+02	0.000000000000000000e+00	1.047084855279297464e-03
2.180000000000000000e+02	0.000000000000000000e+00	7.817142289897437016e-04
2.190000000000000000e+02	0.000000000000000000e+00	1.220834839893226000e-03
2.200000000000000000e+02	0.000000000000000000e+00	1.859194089069038380e-03
2.210000000000000000e+02	0.000000000000000000e+00	3.846973861370663657e-04
2.220000000000000000e+02	0.000000000000000000e+00	3.759472550319756376e-04
2.230000000000000000e+02	0.000000000000000000e+00	1.327097656259115582e-03
2.240000000000000000e+02	0.000000000000000000e+00	3.180052352758440024e-04
2.250000000000000000e+02	0.000000000000000000e+00	1.222337718347218070e-03
2.260000000000000000e+02	0.000000000000000000e+00	3.425445145964533047e-04
2.270000000000000000e+02	0.000000000000000000e+00	1.194430664239868852e-03
2.280000000000000000e+02	0.000000000000000000e+00	4.272014978594014176e-03
2.290000000000000000e+02	0.000000000000000000e+00	2.008282484955733571e-04
2.300000000000000000e+02	0.000000000000000000e+00	5.090717204719336780e-04
2.310000000000000000e+02	0.000000000000000000e+00	4.135268663755669346e-04
2.320000000000000000e+02	0.000000000000000000e+00	2.143188028337595318e-04
2.330000000000000000e+02	0.000000000000000000e+00	8.552375387233144503e-04
2.340000000000000000e+02	0.000000000000000000e+00	3.997017850311108912e-04
2.350000000000000000e+02	0.000000000000000000e+00	3.721546596819657552e-03
2.360000000000000000e+02	0.000000000000000000e+00	1.528691800738442394e-04
2.370000000000000000e+02	0.000000000000000000e+00	6.440955103933033781e-04
2.380000000000000000e+02	0.000000000000000000e+00	2.327572790396697719e-03
2.390000000000000000e+02	0.000000000000000000e+00	5.489420343418196071e-04
2.400000000000000000e+02	0.000000000000000000e+00	1.347594509339839538e-03
2.410000000000000000e+02	0.000000000000000000e+00	1.202408558896022640e-03
2.420000000000000000e+02	0.000000000000000000e+00	8.886641007119766827e-04
2.430000000000000000e+02	0.000000000000000000e+00	1.375815857927930534e-04
2.440000000000000000e+02	0.000000000000000000e+00	7.750730283996888886e-04
2.450000000000000000e+02	0.000000000000000000e+00	1.525745200111874563e-03
2.460000000000000000e+02	0.000000000000000000e+00	6.960088341748752469e-04
2.470000000000000000e+02	0.000000000000000000e+00	1.105549684862221996e-03
2.480000000000000000e+02	0.000000000000000000e+00	1.035395495085619788e-03
2.490000000000000000e+02	0.000000000000000000e+00	1.218668164029179353e-03
2.500000000000000000e+02	0.000000000000000000e+00	6.152466177358741073e-03
2.510000000000000000e+02	0.000000000000000000e+00	1.269261064669237457e-03
2.520000000000000000e+02	0.000000000000000000e+00	1.712395000600202199e-03
2.530000000000000000e+02	0.000000000000000000e+00	3.861463171857397220e-04
2.540000000000000000e+02	0.000000000000000000e+00	9.147235395431398651e-04
2.550000000000000000e+02	0.000000000000000000e+00	7.511145651214223059e-04
2.560000000000000000e+02	0.000000000000000000e+00	4.691059976038663981e-03
2.570000000000000000e+02	0.000000000000000000e+00	1.171300173104450597e-03
2.580000000000000000e+02	0.000000000000000000e+00	3.041848088555614005e-03
2.590000000000000000e+02	0.000000000000000000e+00	2.001536862134140494e-03
2.600000000000000000e+02	0.000000000000000000e+00	8.141925035701823386e-04
2.610000000000000000e+02	0.000000000000000000e+00	1.202375254674162638e-04
2.620000000000000000e+02	0.000000000000000000e+00	3.013368865790964088e-04
2.630000000000000000e+02	0.000000000000000000e+00	8.773753113742790164e-04
2.640000000000000000e+02	0.000000000000000000e+00	1.179807978839219826e-02
2.650000000000000000e+02	0.000000000000000000e+00	2.472517596127293609e-04
2.660000000000000000e+02	0.000000000000000000e+00	1.229841918084423661e-04
2.670000000000000000e+02	0.000000000000000000e+00	3.456747148575761805e-05
2.680000000000000000e+02	0.000000000000000000e+00	1.422813391624739730e-04
2.690000000000000000e+02	0.000000000000000000e+00	1.584590573300110163e-03
2.700000000000000000e+02	0.000000000000000000e+00	9.918341784984812184e-04
2.710000000000000000e+02	0.000000000000000000e+00	1.478508429640753002e-03
2.720000000000000000e+02	0.000000000000000000e+00	1.200815660074769191e-03
2.730000000000000000e+02	0.000000000000000000e+00	4.673706979706200679e-05
2.740000000000000000e+02	0.000000000000000000e+00	1.638699012372087918e-03
2.750000000000000000e+02	0.000000000000000000e+00	9.298229575003131566e-05
2.760000000000000000e+02	0.000000000000000000e+00	1.535718737410521686e-03
2.770000000000000000e+02	0.000000000000000000e+00	7.182734318297176674e-04
2.780000000000000000e+02	0.000000000000000000e+00	1.965073694924720539e-04
2.790000000000000000e+02	0.000000000000000000e+00	6.431995838581515022e-04
2.800000000000000000e+02	0.000000000000000000e+00	1.988044316336512983e-03
2.810000000000000000e+02	0.000000000000000000e+00	7.809181615861303469e-04
2.820000000000000000e+02	0.000000000000000000e+00	4.414400104754555472e-04
2.830000000000000000e+02	0.000000000000000000e+00	3.044768866773059899e-04
2.840000000000000000e+02	0.000000000000000000e+00	1.894292863705960379e-03
2.850000000000000000e+02	0.000000000000000000e+00	4.393468795779677705e-04
2.860000000000000000e+02	0.000000000000000000e+00	2.994502233165720903e-04
2.870000000000000000e+02	0.000000000000000000e+00	6.855556138801870451e-04
2.880000000000000000e+02	0.000000000000000000e+00	2.320512669024527887e-03
2.890000000000000000e+02	0.000000000000000000e+00	3.630937491068842045e-04
2.900000000000000000e+02	0.000000000000000000e+00	1.276172638849520924e-03
2.910000000000000000e+02	0.000000000000000000e+00	8.423029583774429034e-04
2.920000000000000000e+02	0.000000000000000000e+00	7.376195483468248829e-04
2.930000000000000000e+02	0.000000000000000000e+00	2.728844446152180539e-04
2.940000000000000000e+02	0.000000000000000000e+00	6.806572352369714887e-04
2.950000000000000000e+02	0.000000000000000000e+00	6.608800881985361496e-05
2.960000000000000000e+02	0.000000000000000000e+00	3.185145447362176612e-04
2.970000000000000000e+02	0.000000000000000000e+00	1.356554761549402528e-04
2.980000000000000000e+02	0.000000000000000000e+00	4.079643909602297656e-04
2.990000000000000000e+02	0.000000000000000000e+00	3.121631946614767620e-03
3.000000000000000000e+02	0.000000000000000000e+00	5.149012354639681023e-04
3.010000000000000000e+02	0.000000000000000000e+00	3.105780927235955594e-04
3.020000000000000000e+02	0.000000000000000000e+00	9.623689698982013975e-05
3.030000000000000000e+02	0.000000000000000000e+00	4.884979182537281528e-03
3.040000000000000000e+02	0.000000000000000000e+00	2.612679436960038595e-03
3.050000000000000000e+02	0.000000000000000000e+00	3.738443675580292377e-03
3.060000000000000000e+02	0.000000000000000000e+00	8.283449005462005001e-04
3.070000000000000000e+02	0.000000000000000000e+00	1.179979985599855256e-03
3.080000000000000000e+02	0.000000000000000000e+00	1.265305570641390683e-03
3.090000000000000000e+02	0.000000000000000000e+00	7.891313422782111897e-04
3.100000000000000000e+02	0.000000000000000000e+00	1.397902146660255250e-03
3.110000000000000000e+02	0.000000000000000000e+00	2.417511654823143851e-05
3.120000000000000000e+02	0.000000000000000000e+00	2.656015375398715437e-03
3.130000000000000000e+02	0.000000000000000000e+00	3.575888561401716070e-04
3.140000000000000000e+02	0.000000000000000000e+00	8.682962240343061440e-04
3.150000000000000000e+02	0.000000000000000000e+00	5.690908157394168609e-03
3.160000000000000000e+02	0.000000000000000000e+00	1.398831640380606735e-03
3.170000000000000000e+02	0.000000000000000000e+00	6.923967075382231762e-04
3.180000000000000000e+02	0.000000000000000000e+00	9.979582414351684770e-04
3.190000000000000000e+02	0.000000000000000000e+00	1.326267253608455463e-05
3.200000000000000000e+02	0.000000000000000000e+00	8.817194283446801390e-04
3.210000000000000000e+02	0.000000000000000000e+00	1.727072400563255594e-03
3.220000000000000000e+02	0.000000000000000000e+00	1.679067090646141434e-03
3.230000000000000000e+02	0.000000000000000000e+00	3.513312323303392944e-03
3.240000000000000000e+02	0.000000000000000000e+00	6.187042655563844765e-04
3.250000000000000000e+02	0.000000000000000000e+00	1.467648179817638860e-04
3.260000000000000000e+02	0.000000000000000000e+00	9.188098725540661416e-04
3.270000000000000000e+02	0.000000000000000000e+00	7.275080927131276874e-03
3.280000000000000000e+02	0.000000000000000000e+00	1.498255796926015345e-04
3.290000000000000000e+02	0.000000000000000000e+00	2.508985385865346654e-03
3.300000000000000000e+02	0.000000000000000000e+00	2.578031270525873889e-04
3.310000000000000000e+02	0.000000000000000000e+00	4.174298352687320327e-04
3.320000000000000000e+02	0.000000000000000000e+00	3.839755055057401598e-03
3.330000000000000000e+02	0.000000000000000000e+00	1.812896867405741890e-03
3.340000000000000000e+02	0.000000000000000000e+00	1.361189422822521849e-03
3.350000000000000000e+02	0.000000000000000000e+00	1.354451300573353105e-03
3.360000000000000000e+02	0.000000000000000000e+00	8.087176870494743085e-04
3.370000000000000000e+02	0.000000000000000000e+00	1.047024345732942624e-03
3.380000000000000000e+02	0.000000000000000000e+00	2.077968525468015370e-03
3.390000000000000000e+02	0.000000000000000000e+00	9.455043234347397171e-03
3.400000000000000000e+02	0.000000000000000000e+00	3.780451058118011916e-04
3.410000000000000000e+02	0.000000000000000000e+00	1.341422452146418280e-03
3.420000000000000000e+02	0.000000000000000000e+00	6.201409952285189681e-03
3.430000000000000000e+02	0.000000000000000000e+00	4.329139532941451464e-03
3.440000000000000000e+02	0.000000000000000000e+00	1.271489183354725713e-03
3.450000000000000000e+02	0.000000000000000000e+00	1.369153852797231393e-03
3.460000000000000000e+02	0.000000000000000000e+00	4.858397169867521636e-05
3.470000000000000000e+02	0.000000000000000000e+00	1.350047107575780584e-03
3.480000000000000000e+02	0.000000000000000000e+00	1.436018299451157615e-04
3.490000000000000000e+02	0.000000000000000000e+00	1.801584229039573937e-02
3.500000000000000000e+02	0.000000000000000000e+00	2.684071683969728732e-04
3.510000000000000000e+02	0.000000000000000000e+00	1.032968985969767630e-03
3.520000000000000000e+02	0.000000000000000000e+00	1.140861542790767369e-03
3.530000000000000000e+02	0.000000000000000000e+00	4.319386947839484563e-03
3.540000000000000000e+02	0.000000000000000000e+00	2.311063657938456240e-03
3.550000000000000000e+02	0.000000000000000000e+00	1.793088741626509093e-03
3.560000000000000000e+02	0.000000000000000000e+00	1.994314895496830838e-03
3.570000000000000000e+02	0.000000000000000000e+00	3.439474069679919043e-04
3.580000000000000000e+02	0.000000000000000000e+00	6.271564317639755624e-05
3.590000000000000000e+02	0.000000000000000000e+00	5.673164121190718556e-03
3.600000000000000000e+02	0.000000000000000000e+00	1.829859274428591916e-03
3.610000000000000000e+02	0.000000000000000000e+00	7.566877650732676793e-04
3.620000000000000000e+02	0.000000000000000000e+00	3.993382501465828245e-03
3.630000000000000000e+02	0.000000000000000000e+00	9.417761799074444821e-04
3.640000000000000000e+02	0.000000000000000000e+00	3.415785821522140638e-04
3.650000000000000000e+02	0.000000000000000000e+00	3.447764919519646053e-03
3.660000000000000000e+02	0.000000000000000000e+00	1.456021534651085825e-03
3.670000000000000000e+02	0.000000000000000000e+00	4.179657896025087277e-03
3.680000000000000000e+02	0.000000000000000000e+00	8.171262360811185716e-04
3.690000000000000000e+02	0.000000000000000000e+00	1.429985252000258488e-03
3.700000000000000000e+02	0.000000000000000000e+00	2.336651615393461369e-03
3.710000000000000000e+02	0.000000000000000000e+00	5.667461080547699960e-03
3.720000000000000000e+02	0.000000000000000000e+00	2.329762060721690675e-03
3.730000000000000000e+02	0.000000000000000000e+00	2.064227122358524430e-03
3.740000000000000000e+02	0.000000000000000000e+00	1.357216152888271986e-03
3.750000000000000000e+02	0.000000000000000000e+00	9.001757352156659290e-04
3.760000000000000000e+02	0.000000000000000000e+00	2.478822217381851118e-03
3.770000000000000000e+02	0.000000000000000000e+00	5.800923635463374993e-04
3.780000000000000000e+02	0.000000000000000000e+00	4.124213763147571016e-03
3.790000000000000000e+02	0.000000000000000000e+00	8.364170964368845178e-04
3.800000000000000000e+02	0.000000000000000000e+00	7.429231101330827959e-03
3.810000000000000000e+02	0.000000000000000000e+00	3.118980930703027597e-03
3.820000000000000000e+02	0.000000000000000000e+00	2.550379637935146736e-03
3.830000000000000000e+02	0.000000000000000000e+00	3.626725303724115217e-03
3.840000000000000000e+02	0.000000000000000000e+00	2.414168547128725528e-03
3.850000000000000000e+02	0.000000000000000000e+00	1.092230880744383915e-03
3.860000000000000000e+02	0.000000000000000000e+00	5.631620355813609638e-04
3.870000000000000000e+02	0.000000000000000000e+00	5.047673339846474663e-03
3.880000000000000000e+02	0.000000000000000000e+00	1.144009901465121602e-03
3.890000000000000000e+02	0.000000000000000000e+00	1.660673994274144668e-03
3.900000000000000000e+02	0.000000000000000000e+00	1.922000253668152770e-03
3.910000000000000000e+02	0.000000000000000000e+00	4.515096772484554532e-04
3.920000000000000000e+02	0.000000000000000000e+00	7.706618066776317697e-04
3.930000000000000000e+02	0.000000000000000000e+00	1.124911732221710314e-02
3.940000000000000000e+02	0.000000000000000000e+00	6.706661926255893212e-03
3.950000000000000000e+02	0.000000000000000000e+00	2.608773701709481098e-04
3.960000000000000000e+02	0.000000000000000000e+00	4.402400687139116221e-05
3.970000000000000000e+02	0.000000000000000000e+00	4.401374418233583940e-04
3.980000000000000000e+02	0.000000000000000000e+00	2.000489481699617954e-03
3.990000000000000000e+02	0.000000000000000000e+00	2.154026544075510197e-03
4.000000000000000000e+02	0.000000000000000000e+00	2.215283689334835489e-03
4.010000000000000000e+02	0.000000000000000000e+00	1.977860691184656777e-04
4.020000000000000000e+02	0.000000000000000000e+00	2.621789460325237042e-04
4.030000000000000000e+02	0.000000000000000000e+00	4.316104568622497147e-04
4.040000000000000000e+02	0.000000000000000000e+00	2.993700232338606109e-04
4.050000000000000000e+02	0.000000000000000000e+00	8.425046654027136539e-03
4.060000000000000000e+02	0.000000000000000000e+00	2.367607403479704054e-04
4.070000000000000000e+02	0.000000000000000000e+00	1.166221256361643340e-03
4.080000000000000000e+02	0.000000000000000000e+00	9.499785811649986977e-04
4.090000000000000000e+02	0.000000000000000000e+00	8.112147759087470723e-04
4.100000000000000000e+02	0.000000000000000000e+00	6.377852480004276279e-05
4.110000000000000000e+02	0.000000000000000000e+00	2.492017351462320202e-03
4.120000000000000000e+02	0.000000000000000000e+00	1.786834006868461694e-03
4.130000000000000000e+02	0.000000000000000000e+00	2.807106384493946848e-04
4.140000000000000000e+02	0.000000000000000000e+00	2.734156156430754699e-04
4.150000000000000000e+02	0.000000000000000000e+00	1.923144543951095650e-03
4.160000000000000000e+02	0.000000000000000000e+00	1.138882429737163304e-03
4.170000000000000000e+02	0.000000000000000000e+00	3.733717302094563019e-03
4.180000000000000000e+02	0.000000000000000000e+00	7.392363487748741834e-05
4.190000000000000000e+02	0.000000000000000000e+00	3.256478515254964713e-03
4.200000000000000000e+02	0.000000000000000000e+00	1.287557345946460478e-02
4.210000000000000000e+02	0.000000000000000000e+00	2.700085203631842797e-03
4.220000000000000000e+02	0.000000000000000000e+00	5.449665367316710706e-04
4.230000000000000000e+02	0.000000000000000000e+00	5.186946378464830226e-03
4.240000000000000000e+02	0.000000000000000000e+00	2.622803433957613707e-03
4.250000000000000000e+02	0.000000000000000000e+00	2.541508232386519798e-03
4.260000000000000000e+02	0.000000000000000000e+00	3.232454431390439594e-04
4.270000000000000000e+02	0.000000000000000000e+00	6.021140314228720647e-04
4.280000000000000000e+02	0.000000000000000000e+00	2.201424040217519421e-03
4.290000000000000000e+02	0.000000000000000000e+00	3.161771863749199187e-03
4.300000000000000000e+02	0.000000000000000000e+00	7.815514369540343606e-03
4.310000000000000000e+02	0.000000000000000000e+00	4.006289370633117630e-03
4.320000000000000000e+02	0.000000000000000000e+00	2.908279646978826141e-03
4.330000000000000000e+02	0.000000000000000000e+00	2.612718439027732990e-03
4.340000000000000000e+02	0.000000000000000000e+00	2.641041314231500634e-04
4.350000000000000000e+02	0.000000000000000000e+00	3.313119768239287943e-03
4.360000000000000000e+02	0.000000000000000000e+00	1.470045972012349808e-02
4.370000000000000000e+02	0.000000000000000000e+00	1.645142122258652900e-04
4.380000000000000000e+02	0.000000000000000000e+00	3.901341269409401699e-04
4.390000000000000000e+02	0.000000000000000000e+00	9.847846632349563714e-04
4.400000000000000000e+02	0.000000000000000000e+00	3.174719806241520226e-02
4.410000000000000000e+02	0.000000000000000000e+00	6.639352535634413400e-04
4.420000000000000000e+02	0.000000000000000000e+00	3.616424030886616642e-03
4.430000000000000000e+02	0.000000000000000000e+00	4.004997725418967675e-03
4.440000000000000000e+02	0.000000000000000000e+00	4.427090429884907898e-03
4.450000000000000000e+02	0.000000000000000000e+00	3.833145424843721009e-03
4.460000000000000000e+02	0.000000000000000000e+00	3.027198273019932225e-03
4.470000000000000000e+02	0.000000000000000000e+00	1.035817743851423240e-03
4.480000000000000000e+02	0.000000000000000000e+00	5.361683152832915061e-04
4.490000000000000000e+02	0.000000000000000000e+00	4.363602610752796707e-03
4.500000000000000000e+02	0.000000000000000000e+00	1.714235524331329591e-03
4.510000000000000000e+02	0.000000000000000000e+00	1.516535061811695798e-03
4.520000000000000000e+02	0.000000000000000000e+00	2.059395789546614826e-04
4.530000000000000000e+02	0.000000000000000000e+00	1.453436571228840712e-03
4.540000000000000000e+02	0.000000000000000000e+00	3.110078092083434255e-03
4.550000000000000000e+02	0.000000000000000000e+00	4.962480650576655931e-03
4.560000000000000000e+02	0.000000000000000000e+00	1.730940997202594627e-03
4.570000000000000000e+02	0.000000000000000000e+00	2.788087582580034418e-03
4.580000000000000000e+02	0.000000000000000000e+00	1.451233659006456733e-03
4.590000000000000000e+02	0.000000000000000000e+00	9.785553483390040455e-03
4.600000000000000000e+02	0.000000000000000000e+00	8.348861889911766629e-03
4.610000000000000000e+02	0.000000000000000000e+00	7.333766176212642377e-04
4.620000000000000000e+02	0.000000000000000000e+00	2.683642233222646896e-03
4.630000000000000000e+02	0.000000000000000000e+00	2.674738817134678787e-03
4.640000000000000000e+02	0.000000000000000000e+00	1.562338180452515482e-03
4.650000000000000000e+02	0.000000000000000000e+00	3.161718163014370551e-04
4.660000000000000000e+02	0.000000000000000000e+00	8.974356642565869393e-04
4.670000000000000000e+02	0.000000000000000000e+00	4.642365759590904575e-04
4.680000000000000000e+02	0.000000000000000000e+00	2.242704900030696334e-04
4.690000000000000000e+02	0.000000000000000000e+00	3.029317777639329353e-03
4.700000000000000000e+02	0.000000000000000000e+00	1.793590954017638397e-03
4.710000000000000000e+02	0.000000000000000000e+00	1.657520444890078120e-03
4.720000000000000000e+02	0.000000000000000000e+00	2.300909783567384442e-03
4.730000000000000000e+02	0.000000000000000000e+00	2.812944382447858920e-03
4.740000000000000000e+02	0.000000000000000000e+00	8.712997460263515554e-04
4.750000000000000000e+02	0.000000000000000000e+00	2.730117753063141580e-03
4.760000000000000000e+02	0.000000000000000000e+00	1.637824186781152574e-03
4.770000000000000000e+02	0.000000000000000000e+00	1.569307063260093219e-04
4.780000000000000000e+02	0.000000000000000000e+00	2.956937140798797294e-03
4.790000000000000000e+02	0.000000000000000000e+00	8.679014770702197243e-04
4.800000000000000000e+02	0.000000000000000000e+00	4.405627329579716342e-04
4.810000000000000000e+02	0.000000000000000000e+00	1.244196121663300241e-03
4.820000000000000000e+02	0.000000000000000000e+00	2.247970912522355598e-03
4.830000000000000000e+02	0.000000000000000000e+00	3.658130327121410577e-03
4.840000000000000000e+02	0.000000000000000000e+00	1.990825945879698237e-03
4.850000000000000000e+02	0.000000000000000000e+00	3.602930368980199975e-03
4.860000000000000000e+02	0.000000000000000000e+00	3.275373303223376789e-03
4.870000000000000000e+02	0.000000000000000000e+00	3.018285194131006301e-03
4.880000000000000000e+02	0.000000000000000000e+00	1.195322390705649482e-02
4.890000000000000000e+02	0.000000000000000000e+00	2.060750643174019171e-04
4.900000000000000000e+02	0.000000000000000000e+00	2.020439798164619643e-03
4.910000000000000000e+02	0.000000000000000000e+00	2.690316777719705364e-03
4.920000000000000000e+02	0.000000000000000000e+00	5.061441130467101606e-04
4.930000000000000000e+02	0.000000000000000000e+00	8.130777241462225271e-05
4.940000000000000000e+02	0.000000000000000000e+00	8.067965538068106639e-04
4.950000000000000000e+02	0.000000000000000000e+00	4.546617033237224798e-03
4.960000000000000000e+02	0.000000000000000000e+00	2.689170708210131982e-04
4.970000000000000000e+02	0.000000000000000000e+00	4.771443162456131225e-03
4.980000000000000000e+02	0.000000000000000000e+00	2.551715533786884892e-03
4.990000000000000000e+02	0.000000000000000000e+00	6.744869151987502136e-03
5.000000000000000000e+02	0.000000000000000000e+00	8.706671933601289187e-03
5.010000000000000000e+02	0.000000000000000000e+00	7.372780477225504775e-04
5.020000000000000000e+02	0.000000000000000000e+00	1.728804630406081738e-03
5.030000000000000000e+02	0.000000000000000000e+00	5.035819750648324938e-04
5.040000000000000000e+02	0.000000000000000000e+00	3.433408399056643622e-04
5.050000000000000000e+02	0.000000000000000000e+00	5.495337155007124635e-03
5.060000000000000000e+02	0.000000000000000000e+00	8.914192749241199392e-05
5.070000000000000000e+02	0.000000000000000000e+00	2.057605007865499162e-03
5.080000000000000000e+02	0.000000000000000000e+00	4.331119794994772731e-03
5.090000000000000000e+02	0.000000000000000000e+00	7.368553848041661976e-04
5.100000000000000000e+02	0.000000000000000000e+00	1.158422858569770932e-03
5.110000000000000000e+02	0.000000000000000000e+00	7.443095131859133254e-03
5.120000000000000000e+02	0.000000000000000000e+00	2.732252322728522843e-03
5.130000000000000000e+02	0.000000000000000000e+00	3.204680014188884124e-03
5.140000000000000000e+02	0.000000000000000000e+00	5.008542887519152947e-04
5.150000000000000000e+02	0.000000000000000000e+00	8.813889976545479996e-03
5.160000000000000000e+02	0.000000000000000000e+00	5.768561953861132616e-03
5.170000000000000000e+02	0.000000000000000000e+00	2.880253758702253520e-03
5.180000000000000000e+02	0.000000000000000000e+00	7.325181617682326347e-04
5.190000000000000000e+02	0.000000000000000000e+00	7.934911520881134453e-03
5.200000000000000000e+02	0.000000000000000000e+00	1.138515284546855709e-02
5.210000000000000000e+02	0.000000000000000000e+00	2.515195033679145861e-03
5.220000000000000000e+02	0.000000000000000000e+00	4.274663266748154541e-03
5.230000000000000000e+02	0.000000000000000000e+00	6.118494737393766203e-03
5.240000000000000000e+02	0.000000000000000000e+00	1.650685519867049192e-03
5.250000000000000000e+02	0.000000000000000000e+00	6.238898607821824873e-04
5.260000000000000000e+02	0.000000000000000000e+00	3.269442417691340426e-05
5.270000000000000000e+02	0.000000000000000000e+00	2.260248096414073198e-05
5.280000000000000000e+02	0.000000000000000000e+00	5.740495184090400015e-03
5.290000000000000000e+02	0.000000000000000000e+00	2.464057848871295271e-03
5.300000000000000000e+02	0.000000000000000000e+00	4.260110292055886423e-04
5.310000000000000000e+02	0.000000000000000000e+00	9.672004161019360710e-03
5.320000000000000000e+02	0.000000000000000000e+00	7.567241941069484379e-05
5.330000000000000000e+02	0.000000000000000000e+00	4.113417525876022704e-03
5.340000000000000000e+02	0.000000000000000000e+00	9.343761167298789095e-04
5.350000000000000000e+02	0.000000000000000000e+00	1.445091251871083416e-04
5.360000000000000000e+02	0.000000000000000000e+00	9.634457979164276487e-04
5.370000000000000000e+02	0.000000000000000000e+00	4.169234243754645444e-04
5.380000000000000000e+02	0.000000000000000000e+00	4.068826198360155771e-03
5.390000000000000000e+02	0.000000000000000000e+00	3.565270192633549461e-03
5.400000000000000000e+02	0.000000000000000000e+00	2.979107022933955885e-03
5.410000000000000000e+02	0.000000000000000000e+00	1.840350273261309776e-03
5.420000000000000000e+02	0.000000000000000000e+00	9.469172336880947276e-04
5.430000000000000000e+02	0.000000000000000000e+00	5.207531021016580455e-03
5.440000000000000000e+02	0.000000000000000000e+00	7.582776497867488828e-03
5.450000000000000000e+02	0.000000000000000000e+00	1.196674919772033711e-03
5.460000000000000000e+02	0.000000000000000000e+00	2.181546819423997325e-03
5.470000000000000000e+02	0.000000000000000000e+00	6.902177845202449053e-04
5.480000000000000000e+02	0.000000000000000000e+00	1.950586993590751805e-03
5.490000000000000000e+02	0.000000000000000000e+00	2.241856127960417406e-03
5.500000000000000000e+02	0.000000000000000000e+00	3.421026186135512140e-03
5.510000000000000000e+02	0.000000000000000000e+00	1.395108425553461158e-02
5.520000000000000000e+02	0.000000000000000000e+00	2.058352616989759902e-03
5.530000000000000000e+02	0.000000000000000000e+00	3.402901003869696940e-03
5.540000000000000000e+02	0.000000000000000000e+00	3.208889396368579811e-03
5.550000000000000000e+02	0.000000000000000000e+00	4.024199146966132845e-03
5.560000000000000000e+02	0.000000000000000000e+00	3.636032677081444385e-04
5.570000000000000000e+02	0.000000000000000000e+00	9.319402336315774343e-04
5.580000000000000000e+02	0.000000000000000000e+00	1.532569743288198470e-03
5.590000000000000000e+02	0.000000000000000000e+00	3.804074200287221874e-03
5.600000000000000000e+02	0.000000000000000000e+00	2.535425862368076259e-03
5.610000000000000000e+02	0.000000000000000000e+00	2.786074849454549598e-03
5.620000000000000000e+02	0.000000000000000000e+00	4.663828405130165597e-03
5.630000000000000000e+02	0.000000000000000000e+00	2.621083145481802133e-03
5.640000000000000000e+02	0.000000000000000000e+00	1.181977816791486731e-03
5.650000000000000000e+02	0.000000000000000000e+00	6.084289981871883815e-03
5.660000000000000000e+02	0.000000000000000000e+00	2.718412651051244511e-03
5.670000000000000000e+02	0.000000000000000000e+00	8.037861313545847800e-04
5.680000000000000000e+02	0.000000000000000000e+00	4.169737396672581684e-03
5.690000000000000000e+02	0.000000000000000000e+00	6.484964604525677093e-04
5.700000000000000000e+02	0.000000000000000000e+00	1.554423717426757522e-04
5.710000000000000000e+02	0.000000000000000000e+00	2.893041859625007737e-03
5.720000000000000000e+02	0.000000000000000000e+00	1.355545572919048892e-03
5.730000000000000000e+02	0.000000000000000000e+00	6.336163102846422042e-04
5.740000000000000000e+02	0.000000000000000000e+00	1.320782442538815174e-02
5.750000000000000000e+02	0.000000000000000000e+00	7.278415821215686483e-03
5.760000000000000000e+02	0.000000000000000000e+00	2.028337661872944755e-03
5.770000000000000000e+02	0.000000000000000000e+00	5.598457919703902705e-03
5.780000000000000000e+02	0.000000000000000000e+00	1.491523550010951174e-02
5.790000000000000000e+02	0.000000000000000000e+00	3.599810765619507625e-03
5.800000000000000000e+02	0.000000000000000000e+00	1.393953866319010094e-03
5.810000000000000000e+02	0.000000000000000000e+00	1.837304517173991673e-03
5.820000000000000000e+02	0.000000000000000000e+00	2.399081145162673505e-03
5.830000000000000000e+02	0.000000000000000000e+00	1.216874821929851171e-03
5.840000000000000000e+02	0.000000000000000000e+00	3.480723684682125903e-04
5.850000000000000000e+02	0.000000000000000000e+00	3.734599796437778913e-03
5.860000000000000000e+02	0.000000000000000000e+00	1.636456417141983173e-03
5.870000000000000000e+02	0.000000000000000000e+00	2.235017455930415442e-04
5.880000000000000000e+02	0.000000000000000000e+00	2.940734373961786854e-04
5.890000000000000000e+02	0.000000000000000000e+00	2.346019574985820210e-03
5.900000000000000000e+02	0.000000000000000000e+00	1.791685692087205579e-03
5.910000000000000000e+02	0.000000000000000000e+00	1.026780494092497959e-03
5.920000000000000000e+02	0.000000000000000000e+00	1.561134863989355366e-03
5.930000000000000000e+02	0.000000000000000000e+00	9.364738485177851943e-03
5.940000000000000000e+02	0.000000000000000000e+00	1.072592040498688637e-03
5.950000000000000000e+02	0.000000000000000000e+00	1.279208780531669067e-02
5.960000000000000000e+02	0.000000000000000000e+00	9.991171315188800920e-04
5.970000000000000000e+02	0.000000000000000000e+00	3.284123397479564357e-03
5.980000000000000000e+02	0.000000000000000000e+00	1.077330462818346541e-04
5.990000000000000000e+02	0.000000000000000000e+00	1.410520507951617359e-03
6.000000000000000000e+02	0.000000000000000000e+00	1.445013595632878983e-02
6.010000000000000000e+02	0.000000000000000000e+00	7.937398531083808897e-03
6.020000000000000000e+02	0.000000000000000000e+00	7.044679785953653593e-03
6.030000000000000000e+02	0.000000000000000000e+00	1.183695263879053043e-02
6.040000000000000000e+02	0.000000000000000000e+00	1.619487795135839299e-03
6.050000000000000000e+02	0.000000000000000000e+00	9.713360374553395987e-03
6.060000000000000000e+02	0.000000000000000000e+00	7.634225001110407464e-03
6.070000000000000000e+02	0.000000000000000000e+00	1.295502948176436046e-03
6.080000000000000000e+02	0.000000000000000000e+00	2.064787902045858367e-02
6.090000000000000000e+02	0.000000000000000000e+00	4.173726555859643686e-04
6.100000000000000000e+02	2.105263157894736795e-02	1.250744920169397645e-01
6.110000000000000000e+02	0.000000000000000000e+00	2.647444054921867067e-03
6.120000000000000000e+02	0.000000000000000000e+00	5.337950933912811394e-04
6.130000000000000000e+02	0.000000000000000000e+00	1.124090622471243936e-03
6.140000000000000000e+02	0.000000000000000000e+00	1.431770499261580606e-03
6.150000000000000000e+02	0.000000000000000000e+00	5.667820724952253673e-04
6.160000000000000000e+02	0.000000000000000000e+00	7.008393444800465688e-04
6.170000000000000000e+02	0.000000000000000000e+00	1.020642171346097977e-02
6.180000000000000000e+02	0.000000000000000000e+00	1.036410244520861654e-03
6.190000000000000000e+02	0.000000000000000000e+00	2.816994252783221620e-03
6.200000000000000000e+02	0.000000000000000000e+00	5.905888242268489755e-03
6.210000000000000000e+02	0.000000000000000000e+00	2.576606090992875943e-03
6.220000000000000000e+02	0.000000000000000000e+00	1.753248899927315342e-04
6.230000000000000000e+02	0.000000000000000000e+00	4.027512814482200887e-03
6.240000000000000000e+02	0.000000000000000000e+00	1.362474937446230038e-03
6.250000000000000000e+02	0.000000000000000000e+00	1.268399920090425639e-03
6.260000000000000000e+02	0.000000000000000000e+00	3.618020609092080595e-04
6.270000000000000000e+02	0.000000000000000000e+00	2.556905589789345342e-03
6.280000000000000000e+02	0.000000000000000000e+00	8.823375671234114787e-03
6.290000000000000000e+02	0.000000000000000000e+00	2.025096218639707568e-02
6.300000000000000000e+02	0.000000000000000000e+00	8.264720409609921641e-04
6.310000000000000000e+02	0.000000000000000000e+00	8.092012720673846110e-03
6.320000000000000000e+02	0.000000000000000000e+00	6.602163238281572727e-03
6.330000000000000000e+02	0.000000000000000000e+00	1.643519247852072386e-03
6.340000000000000000e+02	0.000000000000000000e+00	1.581959194813149523e-04
6.350000000000000000e+02	0.000000000000000000e+00	5.872774012379082878e-03
6.360000000000000000e+02	0.000000000000000000e+00	1.081552935694341617e-03
6.370000000000000000e+02	0.000000000000000000e+00	1.471011003360845172e-03
6.380000000000000000e+02	0.000000000000000000e+00	1.303498331552049427e-03
6.390000000000000000e+02	0.000000000000000000e+00	2.107285575473515169e-03
6.400000000000000000e+02	0.000000000000000000e+00	3.296293711745374930e-03
6.410000000000000000e+02	0.000000000000000000e+00	1.112779361783221375e-03
6.420000000000000000e+02	0.000000000000000000e+00	6.078097413881339978e-03
6.430000000000000000e+02	0.000000000000000000e+00	1.475040252991410318e-03
6.440000000000000000e+02	0.000000000000000000e+00	5.061675562399989064e-04
6.450000000000000000e+02	0.000000000000000000e+00	9.050086377283033529e-03
6.460000000000000000e+02	0.000000000000000000e+00	3.036614230715396420e-03
6.470000000000000000e+02	0.000000000000000000e+00	1.132422847308318676e-03
6.480000000000000000e+02	0.000000000000000000e+00	1.148260624056828341e-02
6.490000000000000000e+02	0.000000000000000000e+00	7.771268646514851216e-04
6.500000000000000000e+02	0.000000000000000000e+00	4.328948169500907231e-03
6.510000000000000000e+02	0.000000000000000000e+00	2.216723525481615557e-03
6.520000000000000000e+02	0.000000000000000000e+00	4.235926622276414526e-03
6.530000000000000000e+02	0.000000000000000000e+00	7.639836584305226492e-04
6.540000000000000000e+02	0.000000000000000000e+00	3.478525932613203350e-03
6.550000000000000000e+02	0.000000000000000000e+00	7.151556848797289284e-03
6.560000000000000000e+02	0.000000000000000000e+00	1.820415764750012589e-03
6.570000000000000000e+02	0.000000000000000000e+00	1.225896959877402362e-03
6.580000000000000000e+02	0.000000000000000000e+00	1.280418052994088899e-03
6.590000000000000000e+02	0.000000000000000000e+00	5.098351039409792368e-04
6.600000000000000000e+02	0.000000000000000000e+00	3.546220307990718100e-04
6.610000000000000000e+02	0.000000000000000000e+00	8.694111131955898492e-03
6.620000000000000000e+02	0.000000000000000000e+00	2.170521780630308567e-03
6.630000000000000000e+02	0.000000000000000000e+00	7.572100142428745892e-04
6.640000000000000000e+02	0.000000000000000000e+00	4.397310480315241334e-03
6.650000000000000000e+02	0.000000000000000000e+00	5.558952061780086940e-03
6.660000000000000000e+02	0.000000000000000000e+00	6.294691440705366126e-03
6.670000000000000000e+02	0.000000000000000000e+00	6.022700989858794512e-03
6.680000000000000000e+02	0.000000000000000000e+00	3.201000836271743980e-03
6.690000000000000000e+02	0.000000000000000000e+00	2.564687540990811133e-03
6.700000000000000000e+02	0.000000000000000000e+00	5.682644958892612598e-04
6.710000000000000000e+02	0.000000000000000000e+00	3.928646819677780559e-03
6.720000000000000000e+02	0.000000000000000000e+00	4.372589885178615270e-04
6.730000000000000000e+02	0.000000000000000000e+00	1.164164506108152433e-03
6.740000000000000000e+02	0.000000000000000000e+00	7.037985238784841800e-03
6.750000000000000000e+02	0.000000000000000000e+00	4.570424581042293287e-03
6.760000000000000000e+02	0.000000000000000000e+00	1.936287580941260670e-03
6.770000000000000000e+02	0.000000000000000000e+00	9.144061637516494876e-04
6.780000000000000000e+02	0.000000000000000000e+00	1.183759559362628465e-02
6.790000000000000000e+02	0.000000000000000000e+00	5.520197735254981156e-03
6.800000000000000000e+02	4.000000000000000083e-02	1.355881882604737243e-01
6.810000000000000000e+02	0.000000000000000000e+00	1.614546074787778090e-02
6.820000000000000000e+02	0.000000000000000000e+00	1.894106912949908988e-02
6.830000000000000000e+02	0.000000000000000000e+00	5.883412011186431312e-03
6.840000000000000000e+02	0.000000000000000000e+00	1.025668078803347073e-02
6.850000000000000000e+02	0.000000000000000000e+00	2.270608474152931676e-03
6.860000000000000000e+02	0.000000000000000000e+00	3.415344019884067328e-02
6.870000000000000000e+02	0.000000000000000000e+00	3.569156930218348047e-05
6.880000000000000000e+02	0.000000000000000000e+00	1.088742571119139663e-02
6.890000000000000000e+02	0.000000000000000000e+00	5.096058426951009801e-04
6.900000000000000000e+02	0.000000000000000000e+00	4.222160252916427881e-02
6.910000000000000000e+02	0.000000000000000000e+00	9.592994440079794091e-04
6.920000000000000000e+02	0.000000000000000000e+00	7.937878221725249914e-03
6.930000000000000000e+02	0.000000000000000000e+00	2.806752290395472024e-03
6.940000000000000000e+02	0.000000000000000000e+00	1.039992721398435779e-03
6.950000000000000000e+02	0.000000000000000000e+00	1.723249707099303366e-04
6.960000000000000000e+02	0.000000000000000000e+00	1.496234653614235150e-03
6.970000000000000000e+02	0.000000000000000000e+00	7.588419499934883966e-04
6.980000000000000000e+02	1.000000000000000021e-02	7.163389241361241278e-02
6.990000000000000000e+02	0.000000000000000000e+00	8.128057452063778285e-04
7.000000000000000000e+02	0.000000000000000000e+00	5.027920873894521810e-03
7.010000000000000000e+02	0.000000000000000000e+00	1.888549238739596885e-03
7.020000000000000000e+02	0.000000000000000000e+00	3.798308846327070731e-03
7.030000000000000000e+02	0.000000000000000000e+00	4.129765367779689167e-03
7.040000000000000000e+02	0.000000000000000000e+00	9.633092103435153888e-03
7.050000000000000000e+02	0.000000000000000000e+00	1.932888396180044511e-03
7.060000000000000000e+02	0.000000000000000000e+00	7.208429108620482972e-03
7.070000000000000000e+02	0.000000000000000000e+00	6.285748994021610539e-03
7.080000000000000000e+02	0.000000000000000000e+00	3.997220754801296232e-03
7.090000000000000000e+02	0.000000000000000000e+00	3.005025186213005663e-03
7.100000000000000000e+02	0.000000000000000000e+00	1.635382362515179228e-03
7.110000000000000000e+02	0.000000000000000000e+00	5.837564323926125454e-03
7.120000000000000000e+02	0.000000000000000000e+00	2.706966710353622164e-03
7.130000000000000000e+02	0.000000000000000000e+00	7.416453172848959906e-03
7.140000000000000000e+02	0.000000000000000000e+00	1.160019853209610062e-02
7.150000000000000000e+02	0.000000000000000000e+00	1.882292070475981858e-03
7.160000000000000000e+02	0.000000000000000000e+00	4.868967266819557854e-03
7.170000000000000000e+02	0.000000000000000000e+00	1.340590944912989010e-03
7.180000000000000000e+02	0.000000000000000000e+00	4.269989723248788084e-04
7.190000000000000000e+02	0.000000000000000000e+00	8.526128585488155359e-03
7.200000000000000000e+02	0.000000000000000000e+00	4.063020709268827350e-03
7.210000000000000000e+02	0.000000000000000000e+00	1.332418142162149384e-02
7.220000000000000000e+02	0.000000000000000000e+00	6.800832033625321639e-04
7.230000000000000000e+02	1.918604651162790775e-01	1.736828448865917474e-01
7.240000000000000000e+02	0.000000000000000000e+00	3.420887909592344213e-03
7.250000000000000000e+02	0.000000000000000000e+00	4.262484284786849354e-04
7.260000000000000000e+02	0.000000000000000000e+00	6.453467427249661922e-03
7.270000000000000000e+02	0.000000000000000000e+00	5.463677138922081421e-03
7.280000000000000000e+02	0.000000000000000000e+00	2.068953360932529201e-03
7.290000000000000000e+02	0.000000000000000000e+00	6.814635861472669552e-03
7.300000000000000000e+02	0.000000000000000000e+00	1.926412255749888674e-03
7.310000000000000000e+02	0.000000000000000000e+00	7.040829713490932319e-03
7.320000000000000000e+02	0.000000000000000000e+00	2.795607810437775783e-03
7.330000000000000000e+02	0.000000000000000000e+00	4.088507854322551843e-03
7.340000000000000000e+02	0.000000000000000000e+00	6.403205830617917683e-03
7.350000000000000000e+02	0.000000000000000000e+00	3.363497220822895574e-03
7.360000000000000000e+02	0.000000000000000000e+00	6.217068752171774591e-04
7.370000000000000000e+02	4.000000000000000083e-02	2.191114574734225051e-01
7.380000000000000000e+02	0.000000000000000000e+00	6.603268641884828087e-03
7.390000000000000000e+02	0.000000000000000000e+00	3.053656031199305371e-03
7.400000000000000000e+02	0.000000000000000000e+00	3.857912298516043281e-03
7.410000000000000000e+02	0.000000000000000000e+00	2.876544752601218301e-03
7.420000000000000000e+02	0.000000000000000000e+00	8.679986635322392780e-04
7.430000000000000000e+02	0.000000000000000000e+00	6.737346473482050402e-04
7.440000000000000000e+02	0.000000000000000000e+00	4.250679120499222842e-03
7.450000000000000000e+02	0.000000000000000000e+00	1.275707247734010272e-02
7.460000000000000000e+02	0.000000000000000000e+00	1.363967748072676721e-03
7.470000000000000000e+02	0.000000000000000000e+00	2.541015257525472502e-03
7.480000000000000000e+02	0.000000000000000000e+00	6.367707689083968066e-03
7.490000000000000000e+02	3.533834586466165217e-01	9.350487161345229226e-02
7.500000000000000000e+02	0.000000000000000000e+00	4.095305093349618439e-03
7.510000000000000000e+02	0.000000000000000000e+00	1.612646768719013055e-03
7.520000000000000000e+02	5.217391304347825942e-01	2.884674084161395480e-01
7.530000000000000000e+02	0.000000000000000000e+00	6.243348633855889777e-03
7.540000000000000000e+02	0.000000000000000000e+00	7.265257777405932822e-03
7.550000000000000000e+02	0.000000000000000000e+00	1.187241514595282696e-02
7.560000000000000000e+02	0.000000000000000000e+00	4.031277370166850074e-03
7.570000000000000000e+02	0.000000000000000000e+00	1.560331842219758649e-03
7.580000000000000000e+02	0.000000000000000000e+00	3.686233376948780047e-03
7.590000000000000000e+02	0.000000000000000000e+00	5.407484977377717550e-03
7.600000000000000000e+02	0.000000000000000000e+00	3.515235914062938422e-03
7.610000000000000000e+02	0.000000000000000000e+00	5.667535852439950029e-04
7.620000000000000000e+02	0.000000000000000000e+00	1.068773425338140869e-03
7.630000000000000000e+02	0.000000000000000000e+00	1.048574730687787220e-03
7.640000000000000000e+02	0.000000000000000000e+00	4.119135258104961346e-03
7.650000000000000000e+02	0.000000000000000000e+00	4.946736441511947850e-03
7.660000000000000000e+02	0.000000000000000000e+00	2.832718642419078565e-03
7.670000000000000000e+02	0.000000000000000000e+00	3.649980411949605656e-03
7.680000000000000000e+02	0.000000000000000000e+00	6.067606411801571703e-03
7.690000000000000000e+02	2.622950819672131284e-01	3.925768601590550189e-01
7.700000000000000000e+02	0.000000000000000000e+00	8.938784598581805615e-03
7.710000000000000000e+02	0.000000000000000000e+00	2.451442491995809402e-03
7.720000000000000000e+02	0.000000000000000000e+00	5.360021975110537858e-03
7.730000000000000000e+02	0.000000000000000000e+00	9.509643216375087901e-03
7.740000000000000000e+02	0.000000000000000000e+00	8.534653743658788747e-03
7.750000000000000000e+02	3.467741935483871218e-01	3.461456798636354804e-01
7.760000000000000000e+02	0.000000000000000000e+00	1.537826153316577482e-03
7.770000000000000000e+02	0.000000000000000000e+00	3.063853334182083544e-04
7.780000000000000000e+02	0.000000000000000000e+00	3.554946268285987844e-03
7.790000000000000000e+02	0.000000000000000000e+00	1.560672464357200882e-02
7.800000000000000000e+02	0.000000000000000000e+00	4.017452423524700035e-03
7.810000000000000000e+02	0.000000000000000000e+00	1.404109583423437339e-03
7.820000000000000000e+02	0.000000000000000000e+00	3.353818675754194952e-03
7.830000000000000000e+02	0.000000000000000000e+00	1.118625453365163598e-03
7.840000000000000000e+02	0.000000000000000000e+00	3.481224223196864413e-03
7.850000000000000000e+02	0.000000000000000000e+00	9.489384075294640328e-03
7.860000000000000000e+02	0.000000000000000000e+00	2.569245709021584015e-03
7.870000000000000000e+02	0.000000000000000000e+00	8.948917955263228571e-03
7.880000000000000000e+02	0.000000000000000000e+00	1.394061896910809943e-02
7.890000000000000000e+02	0.000000000000000000e+00	1.312236152657590823e-03
7.900000000000000000e+02	0.000000000000000000e+00	2.852637518850664744e-02
7.910000000000000000e+02	0.000000000000000000e+00	1.468196506455396282e-02
7.920000000000000000e+02	0.000000000000000000e+00	2.472588403728570063e-03
7.930000000000000000e+02	0.000000000000000000e+00	1.063621246431320673e-02
7.940000000000000000e+02	0.000000000000000000e+00	1.288586099685035125e-02
7.950000000000000000e+02	0.000000000000000000e+00	3.280108007578869719e-03
7.960000000000000000e+02	0.000000000000000000e+00	7.781936979437210737e-03
7.970000000000000000e+02	0.000000000000000000e+00	2.950450938246132471e-02
7.980000000000000000e+02	0.000000000000000000e+00	3.692001130103965672e-03
7.990000000000000000e+02	0.000000000000000000e+00	7.090414988153663674e-03
8.000000000000000000e+02	0.000000000000000000e+00	8.088536163767224077e-03
8.010000000000000000e+02	0.000000000000000000e+00	4.230301051420461318e-03
8.020000000000000000e+02	0.000000000000000000e+00	6.112992420219120170e-03
8.030000000000000000e+02	0.000000000000000000e+00	4.713110467696075834e-03
8.040000000000000000e+02	0.000000000000000000e+00	8.735904788075477337e-03
8.050000000000000000e+02	0.000000000000000000e+00	1.635933568514063435e-02
8.060000000000000000e+02	0.000000000000000000e+00	2.135674732177593948e-04
8.070000000000000000e+02	0.000000000000000000e+00	1.156655702845324485e-02
8.080000000000000000e+02	0.000000000000000000e+00	6.709417322671941322e-04
8.090000000000000000e+02	0.000000000000000000e+00	6.008919387368211878e-03
8.100000000000000000e+02	2.518518518518518268e-01	1.197642187968404603e-01
8.110000000000000000e+02	0.000000000000000000e+00	6.181699405492995653e-03
8.120000000000000000e+02	0.000000000000000000e+00	1.311410928281966969e-03
8.130000000000000000e+02	0.000000000000000000e+00	5.214548084838253883e-03
8.140000000000000000e+02	0.000000000000000000e+00	4.241172741362534380e-03
8.150000000000000000e+02	0.000000000000000000e+00	2.662156256635725415e-02
8.160000000000000000e+02	0.000000000000000000e+00	3.801328434051085090e-03
8.170000000000000000e+02	0.000000000000000000e+00	3.558587622336653773e-03
8.180000000000000000e+02	0.000000000000000000e+00	5.158880041264108686e-03
8.190000000000000000e+02	0.000000000000000000e+00	8.839200582654284377e-03
8.200000000000000000e+02	0.000000000000000000e+00	5.918887857871749612e-03
8.210000000000000000e+02	0.000000000000000000e+00	1.028817328724907290e-02
8.220000000000000000e+02	0.000000000000000000e+00	4.250441279788822954e-03
8.230000000000000000e+02	0.000000000000000000e+00	9.851301855773401603e-03
8.240000000000000000e+02	1.000000000000000021e-02	2.053707166986224256e-02
8.250000000000000000e+02	0.000000000000000000e+00	3.178050798364737573e-03
8.260000000000000000e+02	2.338709677419354704e-01	3.441024551106766083e-01
8.270000000000000000e+02	0.000000000000000000e+00	4.365787580144498727e-03
8.280000000000000000e+02	5.858585858585858563e-01	1.846865288877558020e-01
8.290000000000000000e+02	0.000000000000000000e+00	1.445640637690077382e-03
8.300000000000000000e+02	0.000000000000000000e+00	5.533449742074707635e-04
8.310000000000000000e+02	0.000000000000000000e+00	7.802372015952964771e-04
8.320000000000000000e+02	0.000000000000000000e+00	4.948282861000461059e-04
8.330000000000000000e+02	0.000000000000000000e+00	5.013127453521951105e-02
8.340000000000000000e+02	0.000000000000000000e+00	1.955861988845045488e-03
8.350000000000000000e+02	0.000000000000000000e+00	1.248155450501282036e-02
8.360000000000000000e+02	0.000000000000000000e+00	1.574033851656368027e-02
8.370000000000000000e+02	0.000000000000000000e+00	8.777995586812189794e-04
8.380000000000000000e+02	4.765625000000000000e-01	2.917616077288924248e-01
8.390000000000000000e+02	0.000000000000000000e+00	6.351295708960946231e-03
8.400000000000000000e+02	3.925233644859812965e-01	3.417419257000795518e-01
8.410000000000000000e+02	0.000000000000000000e+00	1.036833889265720114e-03
8.420000000000000000e+02	4.457478005865102566e-01	3.369268452931823976e-01
8.430000000000000000e+02	0.000000000000000000e+00	3.164314181032901879e-03
8.440000000000000000e+02	0.000000000000000000e+00	2.400865718007341720e-02
8.450000000000000000e+02	0.000000000000000000e+00	8.740447308990723779e-03
8.460000000000000000e+02	0.000000000000000000e+00	2.447619107561794377e-02
8.470000000000000000e+02	0.000000000000000000e+00	4.687988012571616195e-03
8.480000000000000000e+02	0.000000000000000000e+00	5.499854907612777670e-03
8.490000000000000000e+02	0.000000000000000000e+00	7.943899059965368534e-03
8.500000000000000000e+02	2.818181818181818010e-01	2.679629840281912423e-01
8.510000000000000000e+02	0.000000000000000000e+00	1.159615413047497155e-03
8.520000000000000000e+02	0.000000000000000000e+00	7.519242112102835461e-03
8.530000000000000000e+02	0.000000000000000000e+00	2.749344542825263304e-02
8.540000000000000000e+02	0.000000000000000000e+00	4.569199293217660572e-03
8.550000000000000000e+02	0.000000000000000000e+00	6.877420183604064652e-03
8.560000000000000000e+02	0.000000000000000000e+00	5.442595854288145157e-03
8.570000000000000000e+02	0.000000000000000000e+00	9.473068097403636659e-03
8.580000000000000000e+02	7.083333333333333703e-01	4.876319296934061298e-01
8.590000000000000000e+02	7.000000000000000666e-02	2.788345873045017798e-01
8.600000000000000000e+02	6.568627450980392135e-01	4.312565073361127044e-01
8.610000000000000000e+02	0.000000000000000000e+00	1.260618469485960853e-02
8.620000000000000000e+02	0.000000000000000000e+00	4.546150334464149623e-03
8.630000000000000000e+02	0.000000000000000000e+00	4.857931946147964024e-03
8.640000000000000000e+02	0.000000000000000000e+00	6.403624244346405210e-03
8.650000000000000000e+02	0.000000000000000000e+00	1.420819008835455012e-02
8.660000000000000000e+02	0.000000000000000000e+00	3.359381169440346128e-03
8.670000000000000000e+02	0.000000000000000000e+00	2.409865329839862638e-04
8.680000000000000000e+02	0.000000000000000000e+00	5.484173022189777966e-03
8.690000000000000000e+02	0.000000000000000000e+00	1.954883108735627414e-03
8.700000000000000000e+02	1.400000000000000133e-01	1.012266503587658517e-01
8.710000000000000000e+02	0.000000000000000000e+00	3.018479785594484991e-03
8.720000000000000000e+02	0.000000000000000000e+00	2.623860628877958817e-03
8.730000000000000000e+02	0.000000000000000000e+00	6.438304187946300612e-03
8.740000000000000000e+02	0.000000000000000000e+00	4.209382245612918252e-03
8.750000000000000000e+02	0.000000000000000000e+00	2.745279254095977714e-02
8.760000000000000000e+02	0.000000000000000000e+00	1.270582831262277550e-02
8.770000000000000000e+02	0.000000000000000000e+00	1.667574497844246306e-03
8.780000000000000000e+02	0.000000000000000000e+00	3.002714475845587837e-03
8.790000000000000000e+02	0.000000000000000000e+00	1.448703620173288735e-02
8.800000000000000000e+02	0.000000000000000000e+00	2.479510193657840159e-02
8.810000000000000000e+02	3.103448275862069061e-01	2.032830502305345843e-01
8.820000000000000000e+02	0.000000000000000000e+00	8.056426929837356629e-03
8.830000000000000000e+02	0.000000000000000000e+00	7.291853136208419593e-03
8.840000000000000000e+02	0.000000000000000000e+00	7.029261775448477322e-03
8.850000000000000000e+02	0.000000000000000000e+00	1.148711766322203093e-02
8.860000000000000000e+02	0.000000000000000000e+00	4.424948011794701229e-03
8.870000000000000000e+02	0.000000000000000000e+00	2.226508155096484226e-02
8.880000000000000000e+02	0.000000000000000000e+00	7.358149606094545672e-03
8.890000000000000000e+02	1.000000000000000021e-02	2.295442582411388877e-02
8.900000000000000000e+02	0.000000000000000000e+00	2.085664288273697195e-02
8.910000000000000000e+02	0.000000000000000000e+00	8.751529985752490998e-03
8.920000000000000000e+02	0.000000000000000000e+00	1.699935076952645936e-03
8.930000000000000000e+02	0.000000000000000000e+00	2.069462992652850754e-03
8.940000000000000000e+02	0.000000000000000000e+00	8.587539365899178948e-03
8.950000000000000000e+02	1.000000000000000021e-02	1.166630984025305989e-01
8.960000000000000000e+02	0.000000000000000000e+00	2.099284680069525306e-03
8.970000000000000000e+02	0.000000000000000000e+00	9.056495486357539221e-04
8.980000000000000000e+02	0.000000000000000000e+00	6.586541450921376203e-03
8.990000000000000000e+02	3.305785123966942241e-01	1.733658030174788367e-01
9.000000000000000000e+02	0.000000000000000000e+00	1.434833662036828772e-02
9.010000000000000000e+02	0.000000000000000000e+00	3.010046038345964153e-02
9.020000000000000000e+02	0.000000000000000000e+00	7.594435743108673628e-03
9.030000000000000000e+02	1.000000000000000021e-02	1.001511298263584038e-01
9.040000000000000000e+02	0.000000000000000000e+00	4.597665819795683506e-03
9.050000000000000000e+02	0.000000000000000000e+00	1.356794972796703663e-02
9.060000000000000000e+02	0.000000000000000000e+00	4.600850767622764910e-03
9.070000000000000000e+02	6.666666666666666574e-02	1.559777945906618279e-01
9.080000000000000000e+02	0.000000000000000000e+00	3.839653207186372735e-02
9.090000000000000000e+02	0.000000000000000000e+00	5.451175808119114972e-03
9.100000000000000000e+02	0.000000000000000000e+00	4.325667485461540812e-02
9.110000000000000000e+02	0.000000000000000000e+00	4.455501399074687091e-03
9.120000000000000000e+02	0.000000000000000000e+00	7.454167703151489549e-03
9.130000000000000000e+02	0.000000000000000000e+00	2.586435818352973270e-03
9.140000000000000000e+02	0.000000000000000000e+00	6.019293593599780653e-03
9.150000000000000000e+02	0.000000000000000000e+00	2.881739089859510806e-03
9.160000000000000000e+02	0.000000000000000000e+00	1.523985651536522400e-02
9.170000000000000000e+02	0.000000000000000000e+00	2.525995578418334039e-02
9.180000000000000000e+02	1.199999999999999956e-01	2.062681947824965834e-01
9.190000000000000000e+02	5.000000000000000278e-02	1.941235506406784328e-01
9.200000000000000000e+02	1.799999999999999933e-01	1.443928706953986341e-01
9.210000000000000000e+02	7.596153846153845812e-01	4.100154905507254477e-01
9.220000000000000000e+02	0.000000000000000000e+00	5.360247399686826446e-03
9.230000000000000000e+02	2.200000000000000011e-01	3.292833962725765229e-01
9.240000000000000000e+02	0.000000000000000000e+00	1.339229657967917070e-02
9.250000000000000000e+02	3.137254901960784270e-01	3.748567912727722162e-01
9.260000000000000000e+02	4.000000000000000083e-02	1.207390423285297221e-01
9.270000000000000000e+02	2.999999999999999889e-02	2.650634219949239700e-02
9.280000000000000000e+02	0.000000000000000000e+00	7.837050052061687129e-04
9.290000000000000000e+02	2.999999999999999889e-02	1.020143940611893951e-01
9.300000000000000000e+02	2.135922330097087263e-01	2.146952980114553988e-01
9.310000000000000000e+02	1.199999999999999956e-01	2.163691255043247996e-01
9.320000000000000000e+02	2.912621359223300788e-01	3.556708067746444657e-01
9.330000000000000000e+02	0.000000000000000000e+00	1.073408055892495321e-02
9.340000000000000000e+02	4.296875000000000000e-01	3.727331458461349833e-01
9.350000000000000000e+02	0.000000000000000000e+00	2.018185711846358799e-03
9.360000000000000000e+02	0.000000000000000000e+00	3.781344349410482603e-04
9.370000000000000000e+02	1.000000000000000021e-02	6.119445558783759287e-02
9.380000000000000000e+02	1.000000000000000021e-02	1.083503874442710282e-03
9.390000000000000000e+02	0.000000000000000000e+00	5.625106170489986221e-03
9.400000000000000000e+02	2.596153846153846367e-01	1.730975424381095973e-01
9.410000000000000000e+02	1.000000000000000021e-02	5.250211378611351759e-02
9.420000000000000000e+02	2.450980392156862642e-01	1.692103857114015952e-01
9.430000000000000000e+02	1.960784313725490169e-01	3.138422399116356787e-01
9.440000000000000000e+02	0.000000000000000000e+00	2.826161060331555935e-03
9.450000000000000000e+02	0.000000000000000000e+00	7.922237355250388510e-03
9.460000000000000000e+02	0.000000000000000000e+00	7.506988095724580093e-05
9.470000000000000000e+02	0.000000000000000000e+00	3.701771005252990393e-05
9.480000000000000000e+02	0.000000000000000000e+00	1.821178736124990163e-02
9.490000000000000000e+02	0.000000000000000000e+00	7.976473979858931390e-03
9.500000000000000000e+02	0.000000000000000000e+00	2.869356758911834407e-03
9.510000000000000000e+02	0.000000000000000000e+00	2.039098345822064166e-03
9.520000000000000000e+02	4.000000000000000083e-02	1.856327171863625669e-01
9.530000000000000000e+02	0.000000000000000000e+00	1.223835486968586315e-02
9.540000000000000000e+02	0.000000000000000000e+00	3.101596553969090952e-03
9.550000000000000000e+02	0.000000000000000000e+00	4.071470980455088422e-03
9.560000000000000000e+02	0.000000000000000000e+00	3.240898058909367704e-03
9.570000000000000000e+02	0.000000000000000000e+00	2.118500904446901298e-02
9.580000000000000000e+02	1.000000000000000021e-02	6.409363338987215941e-02
9.590000000000000000e+02	8.999999999999999667e-02	1.955911834010703176e-01
9.600000000000000000e+02	0.000000000000000000e+00	5.582302003901766204e-04
9.610000000000000000e+02	0.000000000000000000e+00	5.561225631513559003e-02
9.620000000000000000e+02	0.000000000000000000e+00	1.172735599365631008e-02
9.630000000000000000e+02	0.000000000000000000e+00	1.074112364315861837e-02
9.640000000000000000e+02	2.999999999999999889e-02	1.455631164144779166e-01
9.650000000000000000e+02	0.000000000000000000e+00	3.335657918967132977e-03
9.660000000000000000e+02	0.000000000000000000e+00	9.543219711395367882e-04
9.670000000000000000e+02	6.952380952380952106e-01	3.497940769540273109e-01
9.680000000000000000e+02	0.000000000000000000e+00	1.013976867210517139e-03
9.690000000000000000e+02	1.287128712871287162e-01	4.426994597114653485e-01
9.700000000000000000e+02	2.380952380952380820e-01	3.066847214398231714e-01
9.710000000000000000e+02	5.528756957328385679e-01	4.252241006315696792e-01
9.720000000000000000e+02	0.000000000000000000e+00	5.727892438203008654e-03
9.730000000000000000e+02	0.000000000000000000e+00	5.456694231240581151e-03
9.740000000000000000e+02	0.000000000000000000e+00	1.047624671202064366e-02
9.750000000000000000e+02	2.307692307692307820e-01	2.949964347758298744e-01
9.760000000000000000e+02	0.000000000000000000e+00	3.223754882615140899e-02
9.770000000000000000e+02	0.000000000000000000e+00	2.911649325158953677e-03
9.780000000000000000e+02	0.000000000000000000e+00	7.743249499918444757e-04
9.790000000000000000e+02	0.000000000000000000e+00	2.081653161289434562e-02
9.800000000000000000e+02	0.000000000000000000e+00	3.324211169780601563e-03
9.810000000000000000e+02	0.000000000000000000e+00	4.356682255042899953e-04
9.820000000000000000e+02	0.000000000000000000e+00	1.797791591222838454e-03
9.830000000000000000e+02	0.000000000000000000e+00	9.301218248285201412e-03
9.840000000000000000e+02	7.920792079207921166e-01	6.618058311981722674e-01
9.850000000000000000e+02	8.415841584158415545e-01	5.609919464012087520e-01
9.860000000000000000e+02	3.099999999999999978e-01	2.708386008920984911e-01
9.870000000000000000e+02	0.000000000000000000e+00	2.563828220923887458e-02
9.880000000000000000e+02	1.799999999999999933e-01	2.360482132383730225e-01
9.890000000000000000e+02	0.000000000000000000e+00	4.236770742742031887e-03
9.900000000000000000e+02	0.000000000000000000e+00	3.392225525856400973e-03
9.910000000000000000e+02	0.000000000000000000e+00	1.414613976659625247e-03
9.920000000000000000e+02	2.700000000000000178e-01	4.427421931437738323e-01
9.930000000000000000e+02	0.000000000000000000e+00	8.993374825680416559e-03
9.940000000000000000e+02	0.000000000000000000e+00	7.485041370444814150e-03
9.950000000000000000e+02	1.881188118811881194e-01	2.463579150504048021e-01
9.960000000000000000e+02	0.000000000000000000e+00	1.107697370221032152e-02
9.970000000000000000e+02	2.000000000000000111e-01	3.359799735766358375e-01
9.980000000000000000e+02	3.039215686274509554e-01	3.371441592436543733e-01
9.990000000000000000e+02	4.533898305084745894e-01	4.178642338739060880e-01
1.000000000000000000e+03	4.859287054409005546e-01	5.013774893432515478e-01
1.001000000000000000e+03	0.000000000000000000e+00	6.860081314094565973e-03
1.002000000000000000e+03	5.451055662188100115e-01	3.644516422868134264e-01
1.003000000000000000e+03	0.000000000000000000e+00	2.285836645731264757e-02
1.004000000000000000e+03	2.277227722772277307e-01	2.887062692950617682e-01
1.005000000000000000e+03	4.262295081967212851e-01	4.818621734655904598e-01
1.006000000000000000e+03	0.000000000000000000e+00	2.844322777887092063e-02
1.007000000000000000e+03	2.277227722772277307e-01	2.659520287445927833e-01
1.008000000000000000e+03	0.000000000000000000e+00	6.766088933131091457e-03
1.009000000000000000e+03	8.910891089108910479e-02	1.300031299075042612e-01
1.010000000000000000e+03	0.000000000000000000e+00	3.174237330225072005e-03
1.011000000000000000e+03	0.000000000000000000e+00	2.392332389830389636e-02
1.012000000000000000e+03	2.450980392156862642e-01	2.790455512477372779e-01
1.013000000000000000e+03	0.000000000000000000e+00	1.179622675518667702e-02
1.014000000000000000e+03	3.235294117647058987e-01	2.585096340614221888e-01
1.015000000000000000e+03	3.883495145631067902e-01	5.979114017898987665e-01
1.016000000000000000e+03	5.999999999999999778e-01	4.188158779175579771e-01
1.017000000000000000e+03	1.199999999999999956e-01	4.395561383921857135e-01
1.018000000000000000e+03	1.300000000000000044e-01	1.738895357827010546e-01
1.019000000000000000e+03	3.699999999999999956e-01	2.152754980605091628e-01
1.020000000000000000e+03	0.000000000000000000e+00	1.491010775530792658e-03
1.021000000000000000e+03	0.000000000000000000e+00	2.027851177312723838e-02
1.022000000000000000e+03	1.499999999999999944e-01	3.903798381826769637e-01
1.023000000000000000e+03	3.200000000000000067e-01	2.325711533118134389e-01
1.024000000000000000e+03	0.000000000000000000e+00	9.745651628473026365e-03
1.025000000000000000e+03	2.600000000000000089e-01	4.414628020109173656e-01
1.026000000000000000e+03	0.000000000000000000e+00	9.857789256267083990e-04
1.027000000000000000e+03	8.299999999999999600e-01	5.245592275576125285e-01
1.028000000000000000e+03	1.400000000000000133e-01	3.129947185162393342e-01
1.029000000000000000e+03	4.000000000000000083e-02	7.684376041182959527e-02
1.030000000000000000e+03	0.000000000000000000e+00	6.452931971706273896e-03
1.031000000000000000e+03	0.000000000000000000e+00	3.112373672395109953e-02
1.032000000000000000e+03	4.777562862669245680e-01	2.098055866695789362e-01
1.033000000000000000e+03	2.000000000000000042e-02	9.911444880171195460e-02
1.034000000000000000e+03	3.599999999999999867e-01	3.091001730330392716e-01
1.035000000000000000e+03	1.400000000000000133e-01	2.938684908399122886e-01
1.036000000000000000e+03	0.000000000000000000e+00	2.022353355499019803e-02
1.037000000000000000e+03	0.000000000000000000e+00	3.160982350742225222e-02
1.038000000000000000e+03	5.964912280701754055e-01	2.520254541794279546e-01
1.039000000000000000e+03	6.336633663366336711e-01	2.622545583125805990e-01
1.040000000000000000e+03	2.800000000000000266e-01	1.916546978577682858e-01
1.041000000000000000e+03	5.000000000000000278e-02	3.837418272198085956e-01
1.042000000000000000e+03	3.861386138613861485e-01	2.890802972140298910e-01
1.043000000000000000e+03	4.915254237288135819e-01	5.411415237522935184e-01
1.044000000000000000e+03	0.000000000000000000e+00	3.276408944272084754e-03
1.045000000000000000e+03	4.000000000000000083e-02	6.141843834843974809e-02
1.046000000000000000e+03	3.168316831683168355e-01	3.763950498621002061e-01
1.047000000000000000e+03	0.000000000000000000e+00	9.878238716207854431e-03
1.048000000000000000e+03	4.172185430463576372e-01	1.447602735284724829e-01
1.049000000000000000e+03	0.000000000000000000e+00	4.067380006584488811e-03
1.050000000000000000e+03	5.970149253731342753e-01	4.445540804144687552e-01
1.051000000000000000e+03	0.000000000000000000e+00	1.490847435821729752e-02
1.052000000000000000e+03	2.376237623762376128e-01	3.346920215315888902e-01
1.053000000000000000e+03	0.000000000000000000e+00	4.089683201062653713e-03
1.054000000000000000e+03	3.039215686274509554e-01	3.394386702467934169e-01
1.055000000000000000e+03	2.999999999999999889e-02	1.058078090644092167e-01
1.056000000000000000e+03	0.000000000000000000e+00	2.596097886207588898e-02
1.057000000000000000e+03	0.000000000000000000e+00	1.690396078912828268e-02
1.058000000000000000e+03	2.079207920792079112e-01	2.326893620402329388e-01
1.059000000000000000e+03	0.000000000000000000e+00	1.096170572715033401e-04
1.060000000000000000e+03	8.796296296296296502e-01	5.794007811132020347e-01
1.061000000000000000e+03	3.699999999999999956e-01	2.057025920730411184e-01
1.062000000000000000e+03	4.756944444444444198e-01	5.079475205977361796e-01
1.063000000000000000e+03	1.100000000000000006e-01	2.475323177589879298e-01
1.064000000000000000e+03	2.600000000000000089e-01	1.479028670345061414e-01
1.065000000000000000e+03	0.000000000000000000e+00	7.749893692749533838e-03
1.066000000000000000e+03	7.600000000000000089e-01	4.116446165593090067e-01
1.067000000000000000e+03	1.000000000000000021e-02	3.045863447883804739e-02
1.068000000000000000e+03	5.980392156862744946e-01	3.238647710348215858e-01
1.069000000000000000e+03	8.000000000000000167e-02	1.398131812282161213e-01
1.070000000000000000e+03	0.000000000000000000e+00	5.645650663975968278e-03
1.071000000000000000e+03	7.099999999999999645e-01	4.455621846811361197e-01
1.072000000000000000e+03	7.000000000000000666e-02	1.557676881657337198e-01
1.073000000000000000e+03	3.099999999999999978e-01	3.645657738362635403e-01
1.074000000000000000e+03	0.000000000000000000e+00	1.382478091950938189e-02
1.075000000000000000e+03	4.067796610169491789e-01	2.701367118218318542e-01
1.076000000000000000e+03	7.821782178217822068e-01	4.360940064216153877e-01
1.077000000000000000e+03	4.490861618798955845e-01	5.257153377708496667e-01
1.078000000000000000e+03	0.000000000000000000e+00	3.875039778264120511e-03
1.079000000000000000e+03	0.000000000000000000e+00	9.896423829780318787e-03
1.080000000000000000e+03	0.000000000000000000e+00	4.453354296022214200e-03
1.081000000000000000e+03	0.000000000000000000e+00	1.379642860761732658e-03
1.082000000000000000e+03	1.000000000000000056e-01	2.324900502530961033e-01
1.083000000000000000e+03	0.000000000000000000e+00	4.275373786118029894e-03
1.084000000000000000e+03	8.000000000000000167e-02	1.290483722461188143e-01
1.085000000000000000e+03	2.700000000000000178e-01	3.193219473763274641e-01
1.086000000000000000e+03	0.000000000000000000e+00	4.960388717039834749e-02
1.087000000000000000e+03	5.000000000000000278e-02	2.536726061379308561e-01
1.088000000000000000e+03	0.000000000000000000e+00	5.633804232239273020e-03
1.089000000000000000e+03	3.499999999999999778e-01	2.217892580069808495e-01
1.090000000000000000e+03	0.000000000000000000e+00	1.487012634838779518e-02
1.091000000000000000e+03	0.000000000000000000e+00	8.108308614104680137e-03
1.092000000000000000e+03	0.000000000000000000e+00	1.293377932947189623e-03
1.093000000000000000e+03	2.200000000000000011e-01	3.535233438955750485e-01
1.094000000000000000e+03	5.999999999999999778e-02	3.130585649386384839e-01
1.095000000000000000e+03	4.000000000000000222e-01	3.426606166887237737e-01
1.096000000000000000e+03	0.000000000000000000e+00	9.464110146179925340e-03
1.097000000000000000e+03	5.999999999999999778e-02	1.350195568504784782e-01
1.098000000000000000e+03	0.000000000000000000e+00	3.269872974389253801e-03
1.099000000000000000e+03	6.930693069306930187e-01	5.581186788678463850e-01
1.100000000000000000e+03	0.000000000000000000e+00	1.820215628883320794e-02
1.101000000000000000e+03	0.000000000000000000e+00	1.807917796289151488e-02
1.102000000000000000e+03	0.000000000000000000e+00	1.935710857216034041e-03
1.103000000000000000e+03	6.470588235294117974e-01	4.593570085580093165e-01
1.104000000000000000e+03	0.000000000000000000e+00	1.641067451347632405e-02
1.105000000000000000e+03	0.000000000000000000e+00	6.409885382276507039e-03
1.106000000000000000e+03	1.199999999999999956e-01	2.205170405195379102e-01
1.107000000000000000e+03	4.491978609625668639e-01	4.339513415839936217e-01
1.108000000000000000e+03	5.287356321839080664e-01	3.741564265831351932e-01
1.109000000000000000e+03	3.663366336633663289e-01	4.876782373530731962e-01
1.110000000000000000e+03	6.176470588235294379e-01	4.407363111606453221e-01
1.111000000000000000e+03	0.000000000000000000e+00	2.010438540710815167e-02
1.112000000000000000e+03	7.475728155339805836e-01	5.339883431655252366e-01
1.113000000000000000e+03	0.000000000000000000e+00	4.030803845374731492e-03
1.114000000000000000e+03	7.199999999999999734e-01	2.844616306894535152e-01
1.115000000000000000e+03	9.799999999999999822e-01	7.266796006308056111e-01
1.116000000000000000e+03	0.000000000000000000e+00	4.126341890269397822e-02
1.117000000000000000e+03	0.000000000000000000e+00	2.539160074247497761e-02
1.118000000000000000e+03	0.000000000000000000e+00	3.263840976462566157e-02
1.119000000000000000e+03	2.600000000000000089e-01	1.643865417054466149e-01
1.120000000000000000e+03	0.000000000000000000e+00	4.424453654522588972e-03
1.121000000000000000e+03	5.806451612903226200e-01	4.335230771491521695e-01
1.122000000000000000e+03	0.000000000000000000e+00	1.531964891336778066e-02
1.123000000000000000e+03	2.600000000000000089e-01	2.269046206387569375e-01
1.124000000000000000e+03	6.700000000000000400e-01	4.542900366571600013e-01
1.125000000000000000e+03	5.000000000000000278e-02	1.023622148671281956e-01
1.126000000000000000e+03	7.700000000000000178e-01	4.842388301933790440e-01
1.127000000000000000e+03	7.500000000000000000e-01	4.337521229553928936e-01
1.128000000000000000e+03	2.700000000000000178e-01	3.225465111905880256e-01
1.129000000000000000e+03	0.000000000000000000e+00	5.471040727888561855e-03
1.130000000000000000e+03	1.600000000000000033e-01	4.819726587126543782e-01
1.131000000000000000e+03	5.688888888888888884e-01	5.203092099112666125e-01
1.132000000000000000e+03	1.300000000000000044e-01	1.718554956922802579e-01
1.133000000000000000e+03	2.200000000000000011e-01	3.060863603143338385e-01
1.134000000000000000e+03	3.400000000000000244e-01	5.191326807060804294e-01
1.135000000000000000e+03	8.000000000000000167e-02	2.721086082621934632e-01
1.136000000000000000e+03	2.300000000000000100e-01	3.841760963767023029e-01
1.137000000000000000e+03	2.200000000000000011e-01	1.743613360610621055e-01
1.138000000000000000e+03	2.999999999999999889e-02	2.056378626815375810e-01
1.139000000000000000e+03	1.000000000000000056e-01	1.976781338057519988e-01
1.140000000000000000e+03	3.900000000000000133e-01	5.920208210245054836e-01
1.141000000000000000e+03	6.500000000000000222e-01	5.494945789406401326e-01
1.142000000000000000e+03	2.300000000000000100e-01	5.022619378808989010e-01
1.143000000000000000e+03	2.899999999999999800e-01	4.915977141946272222e-01
1.144000000000000000e+03	0.000000000000000000e+00	3.354828659968619054e-03
1.145000000000000000e+03	3.599999999999999867e-01	2.562555391030950092e-01
1.146000000000000000e+03	2.700000000000000178e-01	4.177907207346411855e-01
1.147000000000000000e+03	1.300000000000000044e-01	2.472858208769379285e-01
1.148000000000000000e+03	6.199999999999999956e-01	5.324078032209117461e-01
1.149000000000000000e+03	5.964912280701754055e-01	4.599749108729551117e-01
1.150000000000000000e+03	0.000000000000000000e+00	1.267456666086266490e-02
1.151000000000000000e+03	5.137795275590550936e-01	2.381631008707222608e-01
1.152000000000000000e+03	5.000000000000000278e-02	1.008168424578433503e-01
1.153000000000000000e+03	1.900000000000000022e-01	2.577292948017073648e-01
1.154000000000000000e+03	0.000000000000000000e+00	3.149655439049993400e-02
1.155000000000000000e+03	0.000000000000000000e+00	7.629197621632613502e-02
1.156000000000000000e+03	2.999999999999999889e-02	1.600272608558203913e-01
1.157000000000000000e+03	0.000000000000000000e+00	1.048711612800646426e-02
1.158000000000000000e+03	8.000000000000000167e-02	3.950495802956733304e-01
1.159000000000000000e+03	1.000000000000000021e-02	7.412550426744482501e-02
1.160000000000000000e+03	5.000000000000000278e-02	3.599677767595345079e-01
1.161000000000000000e+03	4.235294117647058765e-01	3.094994296643700515e-01
1.162000000000000000e+03	1.700000000000000122e-01	1.604929538238063225e-01
1.163000000000000000e+03	5.000000000000000278e-02	7.619056001672415424e-02
1.164000000000000000e+03	3.800000000000000044e-01	5.735693775699782782e-01
1.165000000000000000e+03	0.000000000000000000e+00	5.515749617142899630e-03
1.166000000000000000e+03	0.000000000000000000e+00	6.443051263019791697e-03
1.167000000000000000e+03	4.270833333333333148e-01	3.743619611888469589e-01
1.168000000000000000e+03	2.300000000000000100e-01	2.263188522143516901e-01
1.169000000000000000e+03	0.000000000000000000e+00	3.931395895725419039e-03
1.170000000000000000e+03	6.078431372549019107e-01	5.436822637947693604e-01
1.171000000000000000e+03	6.036036036036036556e-01	5.198476560506872790e-01
1.172000000000000000e+03	3.267326732673267453e-01	5.876360355884614473e-01
1.173000000000000000e+03	7.745098039215686514e-01	4.491994860582879112e-01
1.174000000000000000e+03	0.000000000000000000e+00	1.156182467094744523e-02
1.175000000000000000e+03	0.000000000000000000e+00	4.985279683722052511e-03
1.176000000000000000e+03	0.000000000000000000e+00	3.045498063491513391e-02
1.177000000000000000e+03	1.100000000000000006e-01	2.728614515095288962e-01
1.178000000000000000e+03	8.599999999999999867e-01	4.262402641271766379e-01
1.179000000000000000e+03	4.000000000000000083e-02	1.479392159218311797e-01
1.180000000000000000e+03	5.009900990099009910e-01	5.600585445275609864e-01
1.181000000000000000e+03	5.602836879432624428e-01	5.321319537175241976e-01
1.182000000000000000e+03	0.000000000000000000e+00	2.407948128369204622e-03
1.183000000000000000e+03	2.999999999999999889e-02	2.811856945682558173e-01
1.184000000000000000e+03	0.000000000000000000e+00	4.201932018977310411e-03
1.185000000000000000e+03	7.000000000000000666e-02	2.260908779834720772e-02
1.186000000000000000e+03	4.941634241245136394e-01	2.311682011990221775e-01
1.187000000000000000e+03	1.300000000000000044e-01	2.845435883132645949e-01
1.188000000000000000e+03	8.499999999999999778e-01	5.768779466580764570e-01
1.189000000000000000e+03	0.000000000000000000e+00	8.248633463750093889e-03
1.190000000000000000e+03	0.000000000000000000e+00	2.515585308745794599e-02
1.191000000000000000e+03	1.900000000000000022e-01	3.942536146988469548e-01
1.192000000000000000e+03	4.772277227722772075e-01	2.844406821992561119e-01
1.193000000000000000e+03	2.899999999999999800e-01	4.224066094788887504e-01
1.194000000000000000e+03	9.300000000000000488e-01	6.603981445170242770e-01
1.195000000000000000e+03	3.300000000000000155e-01	4.201049281405680458e-01
1.196000000000000000e+03	3.900000000000000133e-01	3.849825166530665421e-01
1.197000000000000000e+03	2.999999999999999889e-01	3.738958127672880050e-01
1.198000000000000000e+03	8.999999999999999667e-02	3.700297370984985124e-01
1.199000000000000000e+03	0.000000000000000000e+00	1.193379393584228718e-02
1.200000000000000000e+03	3.200000000000000067e-01	4.974700879297058731e-01
1.201000000000000000e+03	7.199999999999999734e-01	5.098502889903664403e-01
1.202000000000000000e+03	5.177865612648221427e-01	4.091535680269220987e-01
1.203000000000000000e+03	5.218253968253968589e-01	4.436493052454911212e-01
1.204000000000000000e+03	8.000000000000000167e-02	3.646359961250116855e-01
1.205000000000000000e+03	5.000000000000000000e-01	5.186428207907367582e-01
1.206000000000000000e+03	8.299999999999999600e-01	5.177541980069060301e-01
1.207000000000000000e+03	0.000000000000000000e+00	2.318289481334953953e-03
1.208000000000000000e+03	9.200000000000000400e-01	6.306876468528144208e-01
1.209000000000000000e+03	0.000000000000000000e+00	2.618756418093949514e-03
1.210000000000000000e+03	3.599999999999999867e-01	6.608283008236873757e-01
1.211000000000000000e+03	4.418604651162790775e-01	3.043378866670995442e-01
1.212000000000000000e+03	8.000000000000000167e-02	2.369402444479816738e-01
1.213000000000000000e+03	6.700000000000000400e-01	2.746182874292412146e-01
1.214000000000000000e+03	0.000000000000000000e+00	1.098216195030975520e-02
1.215000000000000000e+03	0.000000000000000000e+00	2.821542539351760276e-02
1.216000000000000000e+03	0.000000000000000000e+00	4.986616798575073395e-03
1.217000000000000000e+03	0.000000000000000000e+00	6.593873078908675696e-03
1.218000000000000000e+03	4.831013916500994099e-01	4.620531635302996820e-01
1.219000000000000000e+03	7.920792079207921166e-01	5.795646497405737563e-01
1.220000000000000000e+03	4.000000000000000083e-02	2.081097519587032096e-01
1.221000000000000000e+03	4.000000000000000083e-02	2.258029482288196332e-01
1.222000000000000000e+03	0.000000000000000000e+00	7.948670775136095629e-03
1.223000000000000000e+03	3.200000000000000067e-01	5.527339245824502978e-01
1.224000000000000000e+03	4.000000000000000083e-02	1.260340707000013605e-01
1.225000000000000000e+03	0.000000000000000000e+00	2.358213542138512184e-02
1.226000000000000000e+03	3.300000000000000155e-01	1.917927862030090747e-01
1.227000000000000000e+03	7.399999999999999911e-01	5.055285689177715369e-01
1.228000000000000000e+03	1.300000000000000044e-01	3.307566988445915790e-01
1.229000000000000000e+03	4.122137404580152875e-01	5.557294947630724291e-01
1.230000000000000000e+03	5.275590551181101873e-01	6.323875038334804133e-01
1.231000000000000000e+03	0.000000000000000000e+00	1.492281511087032754e-03
1.232000000000000000e+03	6.039603960396039417e-01	4.682078876846385018e-01
1.233000000000000000e+03	3.400000000000000244e-01	4.107956036941517453e-01
1.234000000000000000e+03	0.000000000000000000e+00	1.095718848607553884e-02
1.235000000000000000e+03	1.600000000000000033e-01	2.031334296440444054e-01
1.236000000000000000e+03	3.980582524271844558e-01	4.954928124075225759e-01
1.237000000000000000e+03	5.999999999999999778e-02	5.599175171552681074e-02
1.238000000000000000e+03	0.000000000000000000e+00	7.867049850772916617e-03
1.239000000000000000e+03	0.000000000000000000e+00	3.986275920164326914e-02
1.240000000000000000e+03	7.000000000000000666e-02	1.966877381811991954e-01
1.241000000000000000e+03	0.000000000000000000e+00	7.760358910825213181e-03
1.242000000000000000e+03	4.870259481037924054e-01	3.160113194810368897e-01
1.243000000000000000e+03	2.000000000000000042e-02	1.385489252078687950e-01
1.244000000000000000e+03	8.000000000000000167e-02	2.689781303695292225e-01
1.245000000000000000e+03	2.099999999999999922e-01	3.903289040189621972e-01
1.246000000000000000e+03	1.700000000000000122e-01	1.803661279297126274e-01
1.247000000000000000e+03	0.000000000000000000e+00	6.495052670826523093e-03
1.248000000000000000e+03	0.000000000000000000e+00	1.277891609807029795e-02
1.249000000000000000e+03	2.800000000000000266e-01	1.550562275139985013e-01
1.250000000000000000e+03	0.000000000000000000e+00	3.487482079537498197e-03
1.251000000000000000e+03	2.399999999999999911e-01	3.900821305687022789e-01
1.252000000000000000e+03	1.000000000000000056e-01	3.370422427209794347e-01
1.253000000000000000e+03	3.200000000000000067e-01	2.964964894029237241e-01
1.254000000000000000e+03	4.263157894736842035e-01	1.409320260333691566e-01
1.255000000000000000e+03	1.000000000000000021e-02	1.027266857405765288e-01
1.256000000000000000e+03	7.900000000000000355e-01	5.792078259791491046e-01
1.257000000000000000e+03	5.000000000000000278e-02	1.224390070876957698e-01
1.258000000000000000e+03	2.000000000000000111e-01	4.235231064169127646e-01
1.259000000000000000e+03	0.000000000000000000e+00	7.233652216885130652e-03
1.260000000000000000e+03	0.000000000000000000e+00	6.886831523945170785e-02
1.261000000000000000e+03	0.000000000000000000e+00	4.205492733237624174e-03
1.262000000000000000e+03	8.100000000000000533e-01	6.029761890476995623e-01
1.263000000000000000e+03	5.999999999999999778e-02	8.606535432848351486e-02
1.264000000000000000e+03	6.500000000000000222e-01	3.966016502405103061e-01
1.265000000000000000e+03	5.159362549800796671e-01	3.916197843019838531e-01
1.266000000000000000e+03	2.000000000000000042e-02	4.138828710027483426e-01
1.267000000000000000e+03	6.700000000000000400e-01	7.077439582022829745e-01
1.268000000000000000e+03	7.700000000000000178e-01	6.144184876541036733e-01
1.269000000000000000e+03	1.799999999999999933e-01	5.552256482366947354e-01
1.270000000000000000e+03	6.899999999999999467e-01	5.168671918714261571e-01
1.271000000000000000e+03	6.199999999999999956e-01	4.963051657341781553e-01
1.272000000000000000e+03	4.178082191780821963e-01	2.990289986559697688e-01
1.273000000000000000e+03	4.000000000000000222e-01	2.623318880679018084e-01
1.274000000000000000e+03	3.099999999999999978e-01	3.373040708290355183e-01
1.275000000000000000e+03	7.099999999999999645e-01	6.279171582697866683e-01
1.276000000000000000e+03	0.000000000000000000e+00	8.016549310239783066e-03
1.277000000000000000e+03	3.900000000000000133e-01	3.191686185646734897e-01
1.278000000000000000e+03	2.000000000000000042e-02	1.830806670617811660e-01
1.279000000000000000e+03	1.000000000000000021e-02	2.379130760077934614e-01
1.280000000000000000e+03	3.800000000000000044e-01	5.539195134689124389e-01
1.281000000000000000e+03	3.400000000000000244e-01	3.461665484509069413e-01
1.282000000000000000e+03	4.392857142857142794e-01	4.027388093635094202e-01
1.283000000000000000e+03	8.100000000000000533e-01	5.992836575607940475e-01
1.284000000000000000e+03	5.999999999999999778e-02	4.324509100563653785e-01
1.285000000000000000e+03	3.800000000000000044e-01	5.531022592474921229e-01
1.286000000000000000e+03	2.200000000000000011e-01	1.748054818395767818e-01
1.287000000000000000e+03	8.900000000000000133e-01	6.991015961665807410e-01
1.288000000000000000e+03	8.999999999999999667e-02	1.563632312698384208e-01
1.289000000000000000e+03	4.940711462450592673e-01	3.683574309070488106e-01
1.290000000000000000e+03	4.951830443159923045e-01	6.272833412656118046e-01
1.291000000000000000e+03	2.399999999999999911e-01	1.761337621807628206e-01
1.292000000000000000e+03	1.000000000000000056e-01	3.970898319197808668e-01
1.293000000000000000e+03	3.900000000000000133e-01	4.560020385278870103e-01
1.294000000000000000e+03	3.800000000000000044e-01	5.590107999457016863e-01
1.295000000000000000e+03	4.362139917695473379e-01	6.155512725606683277e-01
1.296000000000000000e+03	1.300000000000000044e-01	3.308333092690130539e-01
1.297000000000000000e+03	1.000000000000000021e-02	5.358410444552420132e-02
1.298000000000000000e+03	0.000000000000000000e+00	4.414178452348611892e-02
1.299000000000000000e+03	2.399999999999999911e-01	2.998529632722998217e-01
1.300000000000000000e+03	5.999999999999999778e-02	2.569867586105104018e-01
1.301000000000000000e+03	2.099999999999999922e-01	4.323961847145850745e-01
1.302000000000000000e+03	2.899999999999999800e-01	4.018468809289433286e-01
1.303000000000000000e+03	0.000000000000000000e+00	8.956799815778888549e-03
1.304000000000000000e+03	2.800000000000000266e-01	4.157002600971192452e-01
1.305000000000000000e+03	2.399999999999999911e-01	3.502261677970688325e-01
1.306000000000000000e+03	5.351851851851852082e-01	3.801877856164565528e-01
1.307000000000000000e+03	6.400000000000000133e-01	3.707900481504205481e-01
1.308000000000000000e+03	0.000000000000000000e+00	1.728151591343680656e-03
1.309000000000000000e+03	6.999999999999999556e-01	4.804466426731454631e-01
1.310000000000000000e+03	3.800000000000000044e-01	5.406795691039123497e-01
1.311000000000000000e+03	2.200000000000000011e-01	5.532181530299116190e-01
1.312000000000000000e+03	1.600000000000000033e-01	1.710287621041450268e-01
1.313000000000000000e+03	8.039215686274510109e-01	5.959938465444706290e-01
1.314000000000000000e+03	9.801980198019801804e-01	6.250178613227059810e-01
1.315000000000000000e+03	8.000000000000000167e-02	1.640309619978801703e-01
1.316000000000000000e+03	4.433962264150943522e-01	4.422072498328432633e-01
1.317000000000000000e+03	7.961165048543689116e-01	4.158185222789819724e-01
1.318000000000000000e+03	9.603960396039603609e-01	6.809162196570299752e-01
1.319000000000000000e+03	0.000000000000000000e+00	2.159947775638279468e-03
1.320000000000000000e+03	3.200000000000000067e-01	3.954865454498139310e-01
1.321000000000000000e+03	5.963302752293577758e-01	3.308594635260931893e-01
1.322000000000000000e+03	4.000000000000000083e-02	1.351676634747872308e-01
1.323000000000000000e+03	1.900000000000000022e-01	3.050231950907987266e-01
1.324000000000000000e+03	6.600000000000000311e-01	7.263224617424113294e-01
1.325000000000000000e+03	1.000000000000000056e-01	3.267313933820448768e-01
1.326000000000000000e+03	7.700000000000000178e-01	4.606087759048850816e-01
1.327000000000000000e+03	5.851851851851851416e-01	7.277202496698106371e-01
1.328000000000000000e+03	2.999999999999999889e-01	3.486359886999428337e-01
1.329000000000000000e+03	5.669642857142856984e-01	4.648601356339392976e-01
1.330000000000000000e+03	5.999999999999999778e-02	9.214063824329064845e-02
1.331000000000000000e+03	6.999999999999999556e-01	4.856937184632024729e-01
1.332000000000000000e+03	4.112903225806451846e-01	5.577495643012186921e-01
1.333000000000000000e+03	5.657894736842105088e-01	4.337206631201583895e-01
1.334000000000000000e+03	1.000000000000000021e-02	9.460372366508416897e-02
1.335000000000000000e+03	8.199999999999999512e-01	5.265988974587432203e-01
1.336000000000000000e+03	2.000000000000000042e-02	8.211142313255746783e-02
1.337000000000000000e+03	1.700000000000000122e-01	3.034722883082913714e-01
1.338000000000000000e+03	8.100000000000000533e-01	5.672690083816400719e-01
1.339000000000000000e+03	6.099999999999999867e-01	5.697118440245940718e-01
1.340000000000000000e+03	5.148514851485148647e-01	4.853973709729209052e-01
1.341000000000000000e+03	2.399999999999999911e-01	1.779488011540092118e-01
1.342000000000000000e+03	4.172185430463576372e-01	3.370230630242224135e-01
1.343000000000000000e+03	5.545722713864307263e-01	4.333450288949290408e-01
1.344000000000000000e+03	5.229540918163673169e-01	3.784919422594644201e-01
1.345000000000000000e+03	8.499999999999999778e-01	5.574518262420903314e-01
1.346000000000000000e+03	1.000000000000000021e-02	8.023673586094504095e-02
1.347000000000000000e+03	4.525386313465783461e-01	5.899016988186539523e-01
1.348000000000000000e+03	1.700000000000000122e-01	3.179250892112600035e-01
1.349000000000000000e+03	4.463768115942028936e-01	6.348030926949416175e-01
1.350000000000000000e+03	8.699999999999999956e-01	7.436105761230520361e-01
1.351000000000000000e+03	4.070796460176991372e-01	4.817135101268412156e-01
1.352000000000000000e+03	4.462809917355372025e-01	5.403459512387270847e-01
1.353000000000000000e+03	4.083333333333333259e-01	4.791076445151376539e-01
1.354000000000000000e+03	2.000000000000000042e-02	3.775284826708563135e-01
1.355000000000000000e+03	3.900000000000000133e-01	6.166681881807561938e-01
1.356000000000000000e+03	3.699999999999999956e-01	3.095250129812875395e-01
1.357000000000000000e+03	6.999999999999999556e-01	4.478066480979567832e-01
1.358000000000000000e+03	4.000000000000000222e-01	2.941207575803708729e-01
1.359000000000000000e+03	6.800000000000000488e-01	6.838717082084381227e-01
1.360000000000000000e+03	4.750499001996008053e-01	4.776442673299041708e-01
1.361000000000000000e+03	0.000000000000000000e+00	5.646453014731748002e-03
1.362000000000000000e+03	6.899999999999999467e-01	2.637313078323390569e-01
1.363000000000000000e+03	1.600000000000000033e-01	2.277777502810091059e-01
1.364000000000000000e+03	2.800000000000000266e-01	2.389767068136535444e-01
1.365000000000000000e+03	2.300000000000000100e-01	4.744591052518615237e-01
1.366000000000000000e+03	5.948275862068965747e-01	4.540562875171983426e-01
1.367000000000000000e+03	5.565217391304347894e-01	4.514730560721701424e-01
1.368000000000000000e+03	5.901639344262294973e-01	3.004003169600199530e-01
1.369000000000000000e+03	3.300000000000000155e-01	3.777436240931898448e-01
1.370000000000000000e+03	3.099999999999999978e-01	4.611871769641517349e-01
1.371000000000000000e+03	5.654008438818565185e-01	4.335183916089973555e-01
1.372000000000000000e+03	7.099999999999999645e-01	5.403857016124359314e-01
1.373000000000000000e+03	0.000000000000000000e+00	3.277342813661277693e-02
1.374000000000000000e+03	5.048732943469785850e-01	3.741469713786762519e-01
1.375000000000000000e+03	0.000000000000000000e+00	3.181407757835045397e-03
1.376000000000000000e+03	0.000000000000000000e+00	3.960722748913442399e-03
1.377000000000000000e+03	7.700000000000000178e-01	4.933581403201770521e-01
1.378000000000000000e+03	8.299999999999999600e-01	5.008592874486109681e-01
1.379000000000000000e+03	7.500000000000000000e-01	6.902474183658553475e-01
1.380000000000000000e+03	5.999999999999999778e-01	2.929113751085439254e-01
1.381000000000000000e+03	3.499999999999999778e-01	3.109640951009376986e-01
1.382000000000000000e+03	1.199999999999999956e-01	3.389989791549007925e-01
1.383000000000000000e+03	5.869565217391304879e-01	4.875231698960570403e-01
1.384000000000000000e+03	1.799999999999999933e-01	3.259511928706562700e-01
1.385000000000000000e+03	6.700000000000000400e-01	3.736731373521189337e-01
1.386000000000000000e+03	4.990138067061143934e-01	5.422821860644226888e-01
1.387000000000000000e+03	9.200000000000000400e-01	6.778389738270804710e-01
1.388000000000000000e+03	6.700000000000000400e-01	4.684411424782941591e-01
1.389000000000000000e+03	1.000000000000000021e-02	2.816614890596872214e-02
1.390000000000000000e+03	3.699999999999999956e-01	3.385774974729665043e-01
1.391000000000000000e+03	2.600000000000000089e-01	3.951914143241117561e-01
1.392000000000000000e+03	2.399999999999999911e-01	5.007622107802516265e-01
1.393000000000000000e+03	4.831683168316831534e-01	4.415948598065387309e-01
1.394000000000000000e+03	8.999999999999999667e-02	2.048931864632647648e-01
1.395000000000000000e+03	5.000000000000000278e-02	4.424462737547305707e-02
1.396000000000000000e+03	7.099999999999999645e-01	5.624104388431377943e-01
1.397000000000000000e+03	7.299999999999999822e-01	5.588883231237464777e-01
1.398000000000000000e+03	2.000000000000000042e-02	4.136947282284978572e-02
1.399000000000000000e+03	7.199999999999999734e-01	5.854020893260594161e-01
1.400000000000000000e+03	6.600000000000000311e-01	5.031221119074409387e-01
1.401000000000000000e+03	7.000000000000000666e-02	3.380225163303449132e-01
1.402000000000000000e+03	5.812500000000000444e-01	5.919608248629213421e-01
1.403000000000000000e+03	3.200000000000000067e-01	4.542779003928990034e-01
1.404000000000000000e+03	5.098039215686274161e-01	5.138832654600254957e-01
1.405000000000000000e+03	6.899999999999999467e-01	6.690920542131175708e-01
1.406000000000000000e+03	1.000000000000000021e-02	7.650807290624267454e-02
1.407000000000000000e+03	0.000000000000000000e+00	1.754296062129627118e-02
1.408000000000000000e+03	4.270270270270270507e-01	6.659015615577636993e-01
1.409000000000000000e+03	4.135338345864661425e-01	4.278528413961401045e-01
1.410000000000000000e+03	7.722772277227722970e-01	4.140021297783903487e-01
1.411000000000000000e+03	3.400000000000000244e-01	4.744310875326062660e-01
1.412000000000000000e+03	3.800000000000000044e-01	5.965192882666401353e-01
1.413000000000000000e+03	3.400000000000000244e-01	4.919772809938659508e-01
1.414000000000000000e+03	6.800000000000000488e-01	6.453791247704242506e-01
1.415000000000000000e+03	5.000000000000000278e-02	1.708364281090901660e-01
1.416000000000000000e+03	5.289421157684630614e-01	2.469581891422798492e-01
1.417000000000000000e+03	4.000000000000000083e-02	4.982062814405491813e-01
1.418000000000000000e+03	0.000000000000000000e+00	3.843582945686985913e-02
1.419000000000000000e+03	5.049900199600798611e-01	2.759496543076246367e-01
1.420000000000000000e+03	1.799999999999999933e-01	2.907725550404436921e-01
1.421000000000000000e+03	6.099999999999999867e-01	6.582820266514006757e-01
1.422000000000000000e+03	5.129740518962075946e-01	4.491765900170924808e-01
1.423000000000000000e+03	7.600000000000000089e-01	6.042933844301501267e-01
1.424000000000000000e+03	5.980392156862744946e-01	4.856714453291078315e-01
1.425000000000000000e+03	3.300000000000000155e-01	4.529603428131805387e-01
1.426000000000000000e+03	9.499999999999999556e-01	5.684346690926321832e-01
1.427000000000000000e+03	5.999999999999999778e-02	3.053696308785937563e-01
1.428000000000000000e+03	4.000000000000000222e-01	3.630620778215530864e-01
1.429000000000000000e+03	7.900000000000000355e-01	6.643772492298624099e-01
1.430000000000000000e+03	7.099999999999999645e-01	3.394629164920688336e-01
1.431000000000000000e+03	1.300000000000000044e-01	2.356764648568943354e-01
1.432000000000000000e+03	8.000000000000000167e-02	5.156142599933720705e-01
1.433000000000000000e+03	2.700000000000000178e-01	3.759131950835489788e-01
1.434000000000000000e+03	7.099999999999999645e-01	6.858524195138545609e-01
1.435000000000000000e+03	4.336283185840708043e-01	5.875096214015753660e-01
1.436000000000000000e+03	3.699999999999999956e-01	3.433614878127279058e-01
1.437000000000000000e+03	2.700000000000000178e-01	6.652776159563977831e-01
1.438000000000000000e+03	2.300000000000000100e-01	3.424356417723361523e-01
1.439000000000000000e+03	4.203821656050955591e-01	2.346177364604019044e-01
1.440000000000000000e+03	3.499999999999999778e-01	3.808817429398423382e-01
1.441000000000000000e+03	6.400000000000000133e-01	5.671104773438923052e-01
1.442000000000000000e+03	8.000000000000000444e-01	5.403604473358839533e-01
1.443000000000000000e+03	1.100000000000000006e-01	5.171358695013126283e-01
1.444000000000000000e+03	1.000000000000000021e-02	1.397700180617026389e-01
1.445000000000000000e+03	2.999999999999999889e-02	2.570505020749432323e-01
1.446000000000000000e+03	3.099999999999999978e-01	3.965017421120319852e-01
1.447000000000000000e+03	5.929203539823009184e-01	5.105709789052910175e-01
1.448000000000000000e+03	3.800000000000000044e-01	1.880625847368635195e-01
1.449000000000000000e+03	8.199999999999999512e-01	6.437968904916764323e-01
1.450000000000000000e+03	8.399999999999999689e-01	6.363879022808190955e-01
1.451000000000000000e+03	5.932203389830508211e-01	5.990242847581064289e-01
1.452000000000000000e+03	8.900000000000000133e-01	5.448007568744341889e-01
1.453000000000000000e+03	0.000000000000000000e+00	2.942407852164641551e-03
1.454000000000000000e+03	2.399999999999999911e-01	4.941960485385017976e-01
1.455000000000000000e+03	8.800000000000000044e-01	5.844971617498524452e-01
1.456000000000000000e+03	9.000000000000000222e-01	4.581728372726742715e-01
1.457000000000000000e+03	5.555555555555555802e-01	6.559101996820543290e-01
1.458000000000000000e+03	3.900000000000000133e-01	3.352711564044724146e-01
1.459000000000000000e+03	3.699999999999999956e-01	4.849169214574306497e-01
1.460000000000000000e+03	7.000000000000000666e-02	6.540841537176023124e-01
1.461000000000000000e+03	4.213836477987421558e-01	4.588298136685216022e-01
1.462000000000000000e+03	4.000000000000000083e-02	4.655568370618517332e-02
1.463000000000000000e+03	3.499999999999999778e-01	1.685623661986288824e-01
1.464000000000000000e+03	4.375000000000000000e-01	7.050245056484606421e-01
1.465000000000000000e+03	9.300000000000000488e-01	5.161935376338956383e-01
1.466000000000000000e+03	1.499999999999999944e-01	4.364545735286990413e-01
1.467000000000000000e+03	5.980392156862744946e-01	4.510791819333637154e-01
1.468000000000000000e+03	1.000000000000000056e-01	2.465236606944384568e-01
1.469000000000000000e+03	0.000000000000000000e+00	3.360726322231279151e-02
1.470000000000000000e+03	4.213836477987421558e-01	4.681379914934919451e-01
1.471000000000000000e+03	3.200000000000000067e-01	5.675924682613494587e-01
1.472000000000000000e+03	0.000000000000000000e+00	6.685553807791472236e-02
1.473000000000000000e+03	5.869565217391304879e-01	5.468587784835655663e-01
1.474000000000000000e+03	0.000000000000000000e+00	7.936124665309514381e-02
1.475000000000000000e+03	8.800000000000000044e-01	6.591589384528332429e-01
1.476000000000000000e+03	5.963302752293577758e-01	6.167751711379576562e-01
1.477000000000000000e+03	7.000000000000000666e-02	2.151305674519145839e-01
1.478000000000000000e+03	0.000000000000000000e+00	5.435703761485575179e-03
1.479000000000000000e+03	8.699999999999999956e-01	6.611497442664928670e-01
1.480000000000000000e+03	3.499999999999999778e-01	3.666673560173667190e-01
1.481000000000000000e+03	9.699999999999999734e-01	7.646715563894121992e-01
1.482000000000000000e+03	5.999999999999999778e-02	2.967828194077262172e-01
1.483000000000000000e+03	7.399999999999999911e-01	5.205351365174633038e-01
1.484000000000000000e+03	2.600000000000000089e-01	5.363758332475139223e-01
1.485000000000000000e+03	6.899999999999999467e-01	5.212204862060357824e-01
1.486000000000000000e+03	7.128712871287128383e-01	7.828281835593933202e-01
1.487000000000000000e+03	0.000000000000000000e+00	1.873089446870597127e-02
1.488000000000000000e+03	1.499999999999999944e-01	3.138962523574880259e-01
1.489000000000000000e+03	7.700000000000000178e-01	6.896062286619251136e-01
1.490000000000000000e+03	5.783132530120481674e-01	5.233878204493497277e-01
1.491000000000000000e+03	1.000000000000000021e-02	6.467888087591620871e-02
1.492000000000000000e+03	5.886524822695035075e-01	7.016466782162530391e-01
1.493000000000000000e+03	3.800000000000000044e-01	3.849246228625629596e-01
1.494000000000000000e+03	8.800000000000000044e-01	6.015352231251149817e-01
1.495000000000000000e+03	9.207920792079208328e-01	6.593244418824404374e-01
1.496000000000000000e+03	1.499999999999999944e-01	9.664857124956413581e-02
1.497000000000000000e+03	2.000000000000000111e-01	5.003125607710019462e-01
1.498000000000000000e+03	4.450704225352112853e-01	4.939084844432191646e-01
1.499000000000000000e+03	5.982142857142856984e-01	3.776193516994587052e-01
1.500000000000000000e+03	0.000000000000000000e+00	5.821485891936245723e-03
1.501000000000000000e+03	4.135338345864661425e-01	5.065439859233010766e-01
1.502000000000000000e+03	9.306930693069307425e-01	6.705940690677575367e-01
1.503000000000000000e+03	7.623762376237623872e-01	7.058144260584127139e-01
1.504000000000000000e+03	1.499999999999999944e-01	4.664665707213156987e-01
1.505000000000000000e+03	2.700000000000000178e-01	4.676777408231692079e-01
1.506000000000000000e+03	5.000000000000000278e-02	1.891879974832741951e-01
1.507000000000000000e+03	0.000000000000000000e+00	2.612475936107050423e-02
1.508000000000000000e+03	6.039603960396039417e-01	6.394797442081467942e-01
1.509000000000000000e+03	3.960396039603960583e-01	5.416047818293449057e-01
1.510000000000000000e+03	6.534653465346534906e-01	3.461467262441247361e-01
1.511000000000000000e+03	7.475728155339805836e-01	2.725736987051355364e-01
1.512000000000000000e+03	1.199999999999999956e-01	4.236070314995080133e-01
1.513000000000000000e+03	5.369261477045907949e-01	6.210145102140670614e-01
1.514000000000000000e+03	7.700000000000000178e-01	5.536742050474708909e-01
1.515000000000000000e+03	6.099999999999999867e-01	6.155921379885037625e-01
1.516000000000000000e+03	3.699999999999999956e-01	4.942211703848347071e-01
1.517000000000000000e+03	4.930139720558882055e-01	3.201497148184819785e-01
1.518000000000000000e+03	5.980392156862744946e-01	4.402322637891324386e-01
1.519000000000000000e+03	2.099999999999999922e-01	1.394520607120837696e-01
1.520000000000000000e+03	6.800000000000000488e-01	7.348995886968991975e-01
1.521000000000000000e+03	4.475138121546961556e-01	4.265030517064086757e-01
1.522000000000000000e+03	2.700000000000000178e-01	6.302313000642629781e-01
1.523000000000000000e+03	8.900000000000000133e-01	5.868634883050607431e-01
1.524000000000000000e+03	2.999999999999999889e-02	6.105519356858794822e-02
1.525000000000000000e+03	1.000000000000000021e-02	2.237572840384786585e-02
1.526000000000000000e+03	8.100000000000000533e-01	4.380484226525884761e-01
1.527000000000000000e+03	7.600000000000000089e-01	5.073353588932482117e-01
1.528000000000000000e+03	0.000000000000000000e+00	7.243127106761101941e-02
1.529000000000000000e+03	9.599999999999999645e-01	5.421788398076375914e-01
1.530000000000000000e+03	7.800000000000000266e-01	5.117506694764945019e-01
1.531000000000000000e+03	3.900000000000000133e-01	4.195256520021926061e-01
1.532000000000000000e+03	3.400000000000000244e-01	4.418954745825992569e-01
1.533000000000000000e+03	9.000000000000000222e-01	6.787222084500454944e-01
1.534000000000000000e+03	5.309381237524950503e-01	2.491273491462339951e-01
1.535000000000000000e+03	3.900000000000000133e-01	5.482516113159466853e-01
1.536000000000000000e+03	4.083333333333333259e-01	6.147727497961315013e-01
1.537000000000000000e+03	1.000000000000000021e-02	2.017918208091409871e-01
1.538000000000000000e+03	5.309381237524950503e-01	4.735583753883239599e-01
1.539000000000000000e+03	2.700000000000000178e-01	3.070242384009965186e-01
1.540000000000000000e+03	0.000000000000000000e+00	6.562264713473050549e-03
1.541000000000000000e+03	5.999999999999999778e-01	5.667419489599375693e-01
1.542000000000000000e+03	4.193548387096774355e-01	5.388683765789052948e-01
1.543000000000000000e+03	6.999999999999999556e-01	4.308832927288174242e-01
1.544000000000000000e+03	6.400000000000000133e-01	5.405687242756199717e-01
1.545000000000000000e+03	2.000000000000000042e-02	1.199569735247765778e-01
1.546000000000000000e+03	6.300000000000000044e-01	7.282184591427857123e-01
1.547000000000000000e+03	3.200000000000000067e-01	4.789234640098098961e-01
1.548000000000000000e+03	5.490654205607476968e-01	6.712577137760196155e-01
1.549000000000000000e+03	7.299999999999999822e-01	5.605543788771284452e-01
1.550000000000000000e+03	4.990019960079840056e-01	6.088048302714111903e-01
1.551000000000000000e+03	7.900000000000000355e-01	5.700662790234464206e-01
1.552000000000000000e+03	4.135338345864661425e-01	6.146777811304244832e-01
1.553000000000000000e+03	7.900000000000000355e-01	5.213055697555547541e-01
1.554000000000000000e+03	7.299999999999999822e-01	5.172672815858286866e-01
1.555000000000000000e+03	1.499999999999999944e-01	3.916785478859908798e-01
1.556000000000000000e+03	5.999999999999999778e-01	6.602651918976661927e-01
1.557000000000000000e+03	5.349301397205589170e-01	6.525432592510824747e-01
1.558000000000000000e+03	2.999999999999999889e-02	9.298814796634653768e-02
1.559000000000000000e+03	7.399999999999999911e-01	7.340478197501369984e-01
1.560000000000000000e+03	8.100000000000000533e-01	5.529243448293920116e-01
1.561000000000000000e+03	8.699999999999999956e-01	5.076528534582033236e-01
1.562000000000000000e+03	6.199999999999999956e-01	5.944511060138637504e-01
1.563000000000000000e+03	9.000000000000000222e-01	6.994581528808927473e-01
1.564000000000000000e+03	5.999999999999999778e-02	3.126788989458026413e-01
1.565000000000000000e+03	7.800000000000000266e-01	5.300098496735452525e-01
1.566000000000000000e+03	3.300000000000000155e-01	5.813368711828340585e-01
1.567000000000000000e+03	7.099999999999999645e-01	5.435279533319821166e-01
1.568000000000000000e+03	8.299999999999999600e-01	6.136835625703220831e-01
1.569000000000000000e+03	3.099999999999999978e-01	3.629744330352814852e-01
1.570000000000000000e+03	3.800000000000000044e-01	2.775257862682813381e-01
1.571000000000000000e+03	2.800000000000000266e-01	4.143857435813042556e-01
1.572000000000000000e+03	8.999999999999999667e-02	1.252551018845793340e-01
1.573000000000000000e+03	1.799999999999999933e-01	4.032367927043203903e-01
1.574000000000000000e+03	9.899999999999999911e-01	6.205020643565457572e-01
1.575000000000000000e+03	7.500000000000000000e-01	5.305795172027029105e-01
1.576000000000000000e+03	8.100000000000000533e-01	5.370715636969345397e-01
1.577000000000000000e+03	9.499999999999999556e-01	7.955328632337637096e-01
1.578000000000000000e+03	3.400000000000000244e-01	5.368529941703343855e-01
1.579000000000000000e+03	5.929203539823009184e-01	6.555720516263845443e-01
1.580000000000000000e+03	2.399999999999999911e-01	4.628539999723768616e-01
1.581000000000000000e+03	8.299999999999999600e-01	6.359785133466138163e-01
1.582000000000000000e+03	8.100000000000000533e-01	4.664791147925423931e-01
1.583000000000000000e+03	8.399999999999999689e-01	6.679774919836173330e-01
1.584000000000000000e+03	2.700000000000000178e-01	4.617766443787018060e-01
1.585000000000000000e+03	6.199999999999999956e-01	5.453152008201955780e-01
1.586000000000000000e+03	1.700000000000000122e-01	5.969320163282878511e-01
1.587000000000000000e+03	6.800000000000000488e-01	5.419789797960703481e-01
1.588000000000000000e+03	1.000000000000000021e-02	8.875004168132151483e-02
1.589000000000000000e+03	2.000000000000000042e-02	9.593603467327498080e-02
1.590000000000000000e+03	4.820717131474103745e-01	3.558395077965956221e-01
1.591000000000000000e+03	5.980392156862744946e-01	4.583641552853435219e-01
1.592000000000000000e+03	6.300000000000000044e-01	2.340356742885078833e-01
1.593000000000000000e+03	7.199999999999999734e-01	5.706772525518620798e-01
1.594000000000000000e+03	7.900000000000000355e-01	6.546049928478581137e-01
1.595000000000000000e+03	4.970178926441352063e-01	3.545659998697283100e-01
1.596000000000000000e+03	5.999999999999999778e-01	5.914372781951815483e-01
1.597000000000000000e+03	9.599999999999999645e-01	6.932032335382786181e-01
1.598000000000000000e+03	0.000000000000000000e+00	1.441218665266658441e-02
1.599000000000000000e+03	1.300000000000000044e-01	5.115686867360982326e-01
1.600000000000000000e+03	0.000000000000000000e+00	1.304932490643028343e-03
1.601000000000000000e+03	4.658869395711500716e-01	3.641154135296281180e-01
1.602000000000000000e+03	8.900000000000000133e-01	6.594264766346585871e-01
1.603000000000000000e+03	7.299999999999999822e-01	6.549376915712522562e-01
1.604000000000000000e+03	3.200000000000000067e-01	4.705320937493261968e-01
1.605000000000000000e+03	4.683794466403162216e-01	6.370327571719792692e-01
1.606000000000000000e+03	7.600000000000000089e-01	6.989329762547032976e-01
1.607000000000000000e+03	1.499999999999999944e-01	5.772531424973584846e-01
1.608000000000000000e+03	2.399999999999999911e-01	4.355200051196805311e-01
1.609000000000000000e+03	6.800000000000000488e-01	6.184178165869255173e-01
1.610000000000000000e+03	6.099999999999999867e-01	4.537805181477070904e-01
1.611000000000000000e+03	2.399999999999999911e-01	3.592181241400751457e-01
1.612000000000000000e+03	6.300000000000000044e-01	4.634166887738039864e-01
1.613000000000000000e+03	7.299999999999999822e-01	3.351395711707771952e-01
1.614000000000000000e+03	8.199999999999999512e-01	6.034153356892697495e-01
1.615000000000000000e+03	6.700000000000000400e-01	6.323507185695675936e-01
1.616000000000000000e+03	2.500000000000000000e-01	3.022941220834238774e-01
1.617000000000000000e+03	5.237154150197628200e-01	5.852094854452725148e-01
1.618000000000000000e+03	3.699999999999999956e-01	4.604046298457770692e-01
1.619000000000000000e+03	7.700000000000000178e-01	7.060690090378659578e-01
1.620000000000000000e+03	5.635738831615120237e-01	1.654122517201384590e-01
1.621000000000000000e+03	8.299999999999999600e-01	7.004446843354320551e-01
1.622000000000000000e+03	5.999999999999999778e-01	5.986955697370712759e-01
1.623000000000000000e+03	3.099999999999999978e-01	3.207928966664286285e-01
1.624000000000000000e+03	4.197530864197530631e-01	5.648648545193719617e-01
1.625000000000000000e+03	4.811881188118811714e-01	4.744666298848825292e-01
1.626000000000000000e+03	9.300000000000000488e-01	5.587284653631204856e-01
1.627000000000000000e+03	8.399999999999999689e-01	6.456124478030913494e-01
1.628000000000000000e+03	6.099999999999999867e-01	4.427371779774660343e-01
1.629000000000000000e+03	4.891518737672583828e-01	4.794178357955048986e-01
1.630000000000000000e+03	2.500000000000000000e-01	3.757270894195848809e-01
1.631000000000000000e+03	6.336633663366336711e-01	5.071462507570527745e-01
1.632000000000000000e+03	6.930693069306930187e-01	5.479976024899002596e-01
1.633000000000000000e+03	5.999999999999999778e-01	4.192327516188227299e-01
1.634000000000000000e+03	3.300000000000000155e-01	2.067215786121112675e-01
1.635000000000000000e+03	2.700000000000000178e-01	5.026553087153441401e-01
1.636000000000000000e+03	4.054054054054054279e-01	2.948402898258773996e-01
1.637000000000000000e+03	3.663366336633663289e-01	4.118751192539424899e-01
1.638000000000000000e+03	2.970297029702970160e-01	6.620674418770814418e-01
1.639000000000000000e+03	5.709876543209876365e-01	7.628199922335133776e-01
1.640000000000000000e+03	6.666666666666666297e-01	6.714664814449790020e-01
1.641000000000000000e+03	2.099999999999999922e-01	6.134469029606959278e-01
1.642000000000000000e+03	4.112903225806451846e-01	6.438048649160563741e-01
1.643000000000000000e+03	7.199999999999999734e-01	5.865423817032047182e-01
1.644000000000000000e+03	4.610778443113772718e-01	4.509630871609476288e-01
1.645000000000000000e+03	2.000000000000000042e-02	3.890278572317203976e-01
1.646000000000000000e+03	6.199999999999999956e-01	7.027773035388142908e-01
1.647000000000000000e+03	2.800000000000000266e-01	5.795377617681275462e-01
1.648000000000000000e+03	1.000000000000000021e-02	2.004317051505910552e-02
1.649000000000000000e+03	7.399999999999999911e-01	5.120728286868561074e-01
1.650000000000000000e+03	2.000000000000000042e-02	1.702346913957598351e-01
1.651000000000000000e+03	8.299999999999999600e-01	3.053577624178180350e-01
1.652000000000000000e+03	5.999999999999999778e-02	4.558661916995123131e-01
1.653000000000000000e+03	2.200000000000000011e-01	2.981606232912417109e-01
1.654000000000000000e+03	5.369261477045907949e-01	5.155311548583459968e-01
1.655000000000000000e+03	8.900000000000000133e-01	6.240408102240063704e-01
1.656000000000000000e+03	7.900000000000000355e-01	6.195012138905016119e-01
1.657000000000000000e+03	2.200000000000000011e-01	3.319623386065720938e-01
1.658000000000000000e+03	4.475138121546961556e-01	3.449569278486520063e-01
1.659000000000000000e+03	5.901639344262294973e-01	6.617819965469560195e-01
1.660000000000000000e+03	6.500000000000000222e-01	6.365149521993449522e-01
1.661000000000000000e+03	7.500000000000000000e-01	6.276416802908865167e-01
1.662000000000000000e+03	5.851851851851851416e-01	5.276273747786314194e-01
1.663000000000000000e+03	6.500000000000000222e-01	5.222510567589844221e-01
1.664000000000000000e+03	4.340425531914893775e-01	5.432167559871755591e-01
1.665000000000000000e+03	9.399999999999999467e-01	6.480572471562295878e-01
1.666000000000000000e+03	6.600000000000000311e-01	5.818550598822457287e-01
1.667000000000000000e+03	9.100000000000000311e-01	6.792742033136525137e-01
1.668000000000000000e+03	6.999999999999999556e-01	4.039164071453449911e-01
1.669000000000000000e+03	3.800000000000000044e-01	4.236505566023697211e-01
1.670000000000000000e+03	9.699999999999999734e-01	6.928621094749757292e-01
1.671000000000000000e+03	5.458333333333332815e-01	3.119245397115664176e-01
1.672000000000000000e+03	6.400000000000000133e-01	6.437992813675168513e-01
1.673000000000000000e+03	2.999999999999999889e-01	7.472205242237265344e-01
1.674000000000000000e+03	6.300000000000000044e-01	6.359537665060800427e-01
1.675000000000000000e+03	4.207317073170731558e-01	4.645866223238395709e-01
1.676000000000000000e+03	6.300000000000000044e-01	6.854946341624514883e-01
1.677000000000000000e+03	2.999999999999999889e-02	7.928797400989007205e-02
1.678000000000000000e+03	6.999999999999999556e-01	6.705481837497181408e-01
1.679000000000000000e+03	1.900000000000000022e-01	3.570088407434927613e-01
1.680000000000000000e+03	5.729729729729730048e-01	3.429878649548342429e-01
1.681000000000000000e+03	2.899999999999999800e-01	6.240958383364747508e-01
1.682000000000000000e+03	5.999999999999999778e-01	5.766213165632981807e-01
1.683000000000000000e+03	6.099999999999999867e-01	5.730389899309697999e-01
1.684000000000000000e+03	5.833333333333333703e-01	6.378537615028883057e-01
1.685000000000000000e+03	3.499999999999999778e-01	2.723226193835169284e-01
1.686000000000000000e+03	5.905511811023621549e-01	5.111871611301730400e-01
1.687000000000000000e+03	4.000000000000000222e-01	3.660132110090720259e-01
1.688000000000000000e+03	7.199999999999999734e-01	5.307513398129488635e-01
1.689000000000000000e+03	1.900000000000000022e-01	6.007354825289556999e-01
1.690000000000000000e+03	0.000000000000000000e+00	2.301688029133471328e-03
1.691000000000000000e+03	6.099999999999999867e-01	4.926339245831095059e-01
1.692000000000000000e+03	1.199999999999999956e-01	3.985996094397809553e-01
1.693000000000000000e+03	3.099999999999999978e-01	4.098786630175667023e-01
1.694000000000000000e+03	4.036697247706422242e-01	5.765717490582217275e-01
1.695000000000000000e+03	2.000000000000000042e-02	2.021383477518741423e-01
1.696000000000000000e+03	4.183006535947712545e-01	6.215252200267646909e-01
1.697000000000000000e+03	2.500000000000000000e-01	4.399048459079297757e-01
1.698000000000000000e+03	8.499999999999999778e-01	5.838025925074672440e-01
1.699000000000000000e+03	7.099999999999999645e-01	4.836582988816697237e-01
1.700000000000000000e+03	9.499999999999999556e-01	7.471665133748871535e-01
1.701000000000000000e+03	8.499999999999999778e-01	6.930151035380441860e-01
1.702000000000000000e+03	6.400000000000000133e-01	3.331157080533968529e-01
1.703000000000000000e+03	4.820717131474103745e-01	2.954552491504779943e-01
1.704000000000000000e+03	9.499999999999999556e-01	5.239269734077414142e-01
1.705000000000000000e+03	6.199999999999999956e-01	5.484097347672214351e-01
1.706000000000000000e+03	8.000000000000000167e-02	3.601369889124795831e-01
1.707000000000000000e+03	8.000000000000000167e-02	6.400386884114012132e-01
1.708000000000000000e+03	9.599999999999999645e-01	6.104272476332321951e-01
1.709000000000000000e+03	2.099999999999999922e-01	7.433050216822719714e-01
1.710000000000000000e+03	8.999999999999999667e-02	4.082398870691155146e-01
1.711000000000000000e+03	9.000000000000000222e-01	5.513271251578384380e-01
1.712000000000000000e+03	6.899999999999999467e-01	5.528219896639888775e-01
1.713000000000000000e+03	7.399999999999999911e-01	6.377969287400729881e-01
1.714000000000000000e+03	3.200000000000000067e-01	5.075794240861964957e-01
1.715000000000000000e+03	4.630738522954092051e-01	5.297140641779356507e-01
1.716000000000000000e+03	5.590277777777777901e-01	3.354416605153191511e-01
1.717000000000000000e+03	3.599999999999999867e-01	3.879037057963060087e-01
1.718000000000000000e+03	5.980392156862744946e-01	7.793524199885728532e-01
1.719000000000000000e+03	0.000000000000000000e+00	2.262916637538975664e-02
1.720000000000000000e+03	4.036697247706422242e-01	5.645953693116703143e-01
1.721000000000000000e+03	6.600000000000000311e-01	4.290868398729797972e-01
1.722000000000000000e+03	6.199999999999999956e-01	6.382142135175271624e-01
1.723000000000000000e+03	1.900000000000000022e-01	5.567380530416173867e-01
1.724000000000000000e+03	5.158102766798419170e-01	5.226139270948156890e-01
1.725000000000000000e+03	6.300000000000000044e-01	7.067246646363465334e-01
1.726000000000000000e+03	4.513064133016627122e-01	4.248607480738947340e-01
1.727000000000000000e+03	1.900000000000000022e-01	3.381881862968918462e-01
1.728000000000000000e+03	5.617977528089888040e-01	4.067599286865598018e-01
1.729000000000000000e+03	7.800000000000000266e-01	4.943434764844153451e-01
1.730000000000000000e+03	8.699999999999999956e-01	7.329337095173140693e-01
1.731000000000000000e+03	1.000000000000000056e-01	5.763809505429928759e-01
1.732000000000000000e+03	3.900000000000000133e-01	4.212002699394098437e-01
1.733000000000000000e+03	5.980392156862744946e-01	6.880856739937403210e-01
1.734000000000000000e+03	7.500000000000000000e-01	6.318782399657233428e-01
1.735000000000000000e+03	5.980392156862744946e-01	3.678756636268465940e-01
1.736000000000000000e+03	2.200000000000000011e-01	6.508933966337848709e-01
1.737000000000000000e+03	8.800000000000000044e-01	6.062737929389343527e-01
1.738000000000000000e+03	4.130434782608695676e-01	4.809352662497471953e-01
1.739000000000000000e+03	7.600000000000000089e-01	6.263477672917867611e-01
1.740000000000000000e+03	5.999999999999999778e-01	5.764645725919644859e-01
1.741000000000000000e+03	2.700000000000000178e-01	3.192631836783166310e-01
1.742000000000000000e+03	7.199999999999999734e-01	3.536005672892114648e-01
1.743000000000000000e+03	4.422442244224422669e-01	3.174313943955264228e-01
1.744000000000000000e+03	9.000000000000000222e-01	7.444564236893992382e-01
1.745000000000000000e+03	7.199999999999999734e-01	5.807492995126642965e-01
1.746000000000000000e+03	7.600000000000000089e-01	5.262709486329189001e-01
1.747000000000000000e+03	6.800000000000000488e-01	3.686279298741114707e-01
1.748000000000000000e+03	4.054054054054054279e-01	1.092975219430102202e-01
1.749000000000000000e+03	7.199999999999999734e-01	5.173622203322167934e-01
1.750000000000000000e+03	3.599999999999999867e-01	4.975255765433420629e-01
1.751000000000000000e+03	6.400000000000000133e-01	3.852667876812309600e-01
1.752000000000000000e+03	5.999999999999999778e-01	6.739266699608569278e-01
1.753000000000000000e+03	3.699999999999999956e-01	2.892158481963588157e-01
1.754000000000000000e+03	6.700000000000000400e-01	6.339101543463094846e-01
1.755000000000000000e+03	3.599999999999999867e-01	3.889870114350163499e-01
1.756000000000000000e+03	2.600000000000000089e-01	4.850776436795692925e-01
1.757000000000000000e+03	5.407554671968191062e-01	4.250165976595493000e-01
1.758000000000000000e+03	8.999999999999999667e-02	7.340549712949247241e-02
1.759000000000000000e+03	2.500000000000000000e-01	4.410900605382918060e-01
1.760000000000000000e+03	6.899999999999999467e-01	7.005519259645527352e-01
1.761000000000000000e+03	3.400000000000000244e-01	5.796983808060161003e-01
1.762000000000000000e+03	5.165048543689320093e-01	4.461182348482341520e-01
1.763000000000000000e+03	5.999999999999999778e-01	4.669150597244184908e-01
1.764000000000000000e+03	7.399999999999999911e-01	6.728543684380197121e-01
1.765000000000000000e+03	6.300000000000000044e-01	4.531412447498947005e-01
1.766000000000000000e+03	1.900000000000000022e-01	5.747586357980651872e-01
1.767000000000000000e+03	9.300000000000000488e-01	7.044619056058486484e-01
1.768000000000000000e+03	2.800000000000000266e-01	2.514940233187868968e-01
1.769000000000000000e+03	2.399999999999999911e-01	2.929503227733858406e-01
1.770000000000000000e+03	1.700000000000000122e-01	5.637191832579107054e-01
1.771000000000000000e+03	6.400000000000000133e-01	5.121947063539201705e-01
1.772000000000000000e+03	1.100000000000000006e-01	5.162581719716248241e-01
1.773000000000000000e+03	4.851485148514851353e-01	4.908832132974968454e-01
1.774000000000000000e+03	5.188118811881188286e-01	6.919752017023903523e-01
1.775000000000000000e+03	7.199999999999999734e-01	5.640884689948181263e-01
1.776000000000000000e+03	4.647058823529411908e-01	4.561407540664366156e-01
1.777000000000000000e+03	8.316831683168316447e-01	6.150992747898795798e-01
1.778000000000000000e+03	6.099999999999999867e-01	4.424309646546311092e-01
1.779000000000000000e+03	8.415841584158415545e-01	6.246618883300898428e-01
1.780000000000000000e+03	1.900000000000000022e-01	4.000913446423740027e-01
1.781000000000000000e+03	7.900000000000000355e-01	6.551694651581355666e-01
1.782000000000000000e+03	3.599999999999999867e-01	5.836513085451583427e-01
1.783000000000000000e+03	0.000000000000000000e+00	6.974660374992986030e-03
1.784000000000000000e+03	5.999999999999999778e-02	2.390381018710847627e-01
1.785000000000000000e+03	4.000000000000000222e-01	4.971365832049633449e-01
1.786000000000000000e+03	8.712871287128712838e-01	6.687588182618324772e-01
1.787000000000000000e+03	4.305555555555555802e-01	6.264787016030368694e-01
1.788000000000000000e+03	7.450980392156862919e-01	7.872976325979417211e-01
1.789000000000000000e+03	7.476635514018691309e-01	4.158753813279614242e-01
1.790000000000000000e+03	0.000000000000000000e+00	1.866586958199864229e-03
1.791000000000000000e+03	6.862745098039215730e-01	5.494225878501087790e-01
1.792000000000000000e+03	5.265082266910420250e-01	4.126868776861827848e-01
1.793000000000000000e+03	6.534653465346534906e-01	6.824862447039913294e-01
1.794000000000000000e+03	1.000000000000000021e-02	7.319416744953546883e-02
1.795000000000000000e+03	6.036036036036036556e-01	6.162441430278328136e-01
1.796000000000000000e+03	5.146520146520146000e-01	5.831468150175211917e-01
1.797000000000000000e+03	4.278606965174129306e-01	5.916503687070487905e-01
1.798000000000000000e+03	8.699999999999999956e-01	4.879200382251158152e-01
1.799000000000000000e+03	4.354838709677419373e-01	6.002683123447779545e-01
1.800000000000000000e+03	5.981308411214952825e-01	4.201835779964996909e-01
1.801000000000000000e+03	9.399999999999999467e-01	6.103747964249143232e-01
1.802000000000000000e+03	1.000000000000000021e-02	4.798573286313751601e-02
1.803000000000000000e+03	1.600000000000000033e-01	6.003730202241057690e-01
1.804000000000000000e+03	9.599999999999999645e-01	7.165351400455650666e-01
1.805000000000000000e+03	6.800000000000000488e-01	5.182910907972299031e-01
1.806000000000000000e+03	8.999999999999999667e-02	1.561366764840827759e-01
1.807000000000000000e+03	7.099999999999999645e-01	6.256704569421870366e-01
1.808000000000000000e+03	6.600000000000000311e-01	5.591354743879726197e-01
1.809000000000000000e+03	9.200000000000000400e-01	6.719056917699331999e-01
1.810000000000000000e+03	8.999999999999999667e-02	2.315586953015450478e-01
1.811000000000000000e+03	6.500000000000000222e-01	5.898029662602778389e-01
1.812000000000000000e+03	2.099999999999999922e-01	4.030186080768116685e-01
1.813000000000000000e+03	2.999999999999999889e-01	3.914445167455346541e-01
1.814000000000000000e+03	4.018691588785046620e-01	3.163811420788796291e-01
1.815000000000000000e+03	8.199999999999999512e-01	6.153804267859726007e-01
1.816000000000000000e+03	0.000000000000000000e+00	1.071254779997047636e-02
1.817000000000000000e+03	7.399999999999999911e-01	5.513485288365580494e-01
1.818000000000000000e+03	8.199999999999999512e-01	7.484191388212467766e-01
1.819000000000000000e+03	2.600000000000000089e-01	4.569712084938047925e-01
1.820000000000000000e+03	7.900000000000000355e-01	5.918345248947326498e-01
1.821000000000000000e+03	1.199999999999999956e-01	3.404041424704681296e-01
1.822000000000000000e+03	5.999999999999999778e-01	7.324092488324973615e-01
1.823000000000000000e+03	5.802469135802469369e-01	6.424941935237566959e-01
1.824000000000000000e+03	7.399999999999999911e-01	6.378731655103588860e-01
1.825000000000000000e+03	4.278350515463917314e-01	5.347260629625101291e-01
1.826000000000000000e+03	5.525606469002695142e-01	5.291083832489543726e-01
1.827000000000000000e+03	2.700000000000000178e-01	4.302995457609961605e-01
1.828000000000000000e+03	5.069860279441117390e-01	4.243609848698641218e-01
1.829000000000000000e+03	7.600000000000000089e-01	7.115522594576326743e-01
1.830000000000000000e+03	8.900000000000000133e-01	6.881123626504528357e-01
1.831000000000000000e+03	1.000000000000000056e-01	1.947693619904141138e-01
1.832000000000000000e+03	9.200000000000000400e-01	7.341693771482286079e-01
1.833000000000000000e+03	7.399999999999999911e-01	4.257970417226872861e-01
1.834000000000000000e+03	8.599999999999999867e-01	7.760368969985957932e-01
1.835000000000000000e+03	1.300000000000000044e-01	4.446732671466983033e-01
1.836000000000000000e+03	6.500000000000000222e-01	6.697167400297012740e-01
1.837000000000000000e+03	7.500000000000000000e-01	4.973499741740673441e-01
1.838000000000000000e+03	4.000000000000000222e-01	5.399002247003693578e-01
1.839000000000000000e+03	6.300000000000000044e-01	5.630970301875676265e-01
1.840000000000000000e+03	5.999999999999999778e-01	6.609462151924503370e-01
1.841000000000000000e+03	8.000000000000000444e-01	7.600007539140389845e-01
1.842000000000000000e+03	7.500000000000000000e-01	4.800982574543400938e-01
1.843000000000000000e+03	5.475113122171946234e-01	5.567147544303256979e-01
1.844000000000000000e+03	0.000000000000000000e+00	2.641871392612520899e-04
1.845000000000000000e+03	2.700000000000000178e-01	5.422254663325805080e-01
1.846000000000000000e+03	3.099999999999999978e-01	4.416379068132970098e-01
1.847000000000000000e+03	5.531335149863759737e-01	5.011869465332614570e-01
1.848000000000000000e+03	4.630738522954092051e-01	3.682360959348063290e-01
1.849000000000000000e+03	7.700000000000000178e-01	3.874644374957800230e-01
1.850000000000000000e+03	4.413793103448275801e-01	4.719955754658805569e-01
1.851000000000000000e+03	9.599999999999999645e-01	7.639916594128960403e-01
1.852000000000000000e+03	2.000000000000000111e-01	5.404119498282774492e-01
1.853000000000000000e+03	0.000000000000000000e+00	2.151319381502768760e-02
1.854000000000000000e+03	9.699999999999999734e-01	8.218226060442147540e-01
1.855000000000000000e+03	1.000000000000000021e-02	5.920008786825715213e-02
1.856000000000000000e+03	7.800000000000000266e-01	7.892308785188093534e-01
1.857000000000000000e+03	2.200000000000000011e-01	5.566666570935324687e-01
1.858000000000000000e+03	9.100000000000000311e-01	6.236624077272598932e-01
1.859000000000000000e+03	8.000000000000000444e-01	6.385790102650348299e-01
1.860000000000000000e+03	8.900000000000000133e-01	7.295684034913945126e-01
1.861000000000000000e+03	5.665236051502146042e-01	5.145981518529125776e-01
1.862000000000000000e+03	5.999999999999999778e-01	6.217832835820304993e-01
1.863000000000000000e+03	9.000000000000000222e-01	7.245056810801135949e-01
1.864000000000000000e+03	4.330357142857143016e-01	1.588923798108855812e-01
1.865000000000000000e+03	3.099999999999999978e-01	6.008610572540922234e-01
1.866000000000000000e+03	9.699999999999999734e-01	6.269268194584888265e-01
1.867000000000000000e+03	2.700000000000000178e-01	3.815461940377642414e-01
1.868000000000000000e+03	6.400000000000000133e-01	5.364622103540909182e-01
1.869000000000000000e+03	8.299999999999999600e-01	6.314625382744873949e-01
1.870000000000000000e+03	4.850299401197604721e-01	4.049504814229284988e-01
1.871000000000000000e+03	5.773809523809523281e-01	7.262714950381158330e-01
1.872000000000000000e+03	5.000000000000000278e-02	3.692915349670125025e-01
1.873000000000000000e+03	1.400000000000000133e-01	2.770212230582321244e-01
1.874000000000000000e+03	5.945945945945946276e-01	7.679145071242201581e-01
1.875000000000000000e+03	8.599999999999999867e-01	6.756737918878835680e-01
1.876000000000000000e+03	6.199999999999999956e-01	5.504836995665510768e-01
1.877000000000000000e+03	9.100000000000000311e-01	7.669486216903831366e-01
1.878000000000000000e+03	3.200000000000000067e-01	4.072964831253766960e-01
1.879000000000000000e+03	2.999999999999999889e-02	1.863333614236044600e-01
1.880000000000000000e+03	7.500000000000000000e-01	6.354188922632032499e-01
1.881000000000000000e+03	3.200000000000000067e-01	5.791803397621042571e-01
1.882000000000000000e+03	8.199999999999999512e-01	7.615684339877626385e-01
1.883000000000000000e+03	8.999999999999999667e-02	2.702147582545886273e-01
1.884000000000000000e+03	8.399999999999999689e-01	6.579652861025220290e-01
1.885000000000000000e+03	6.800000000000000488e-01	6.360254359196400031e-01
1.886000000000000000e+03	1.600000000000000033e-01	4.602689773008400431e-01
1.887000000000000000e+03	6.099999999999999867e-01	4.766839168994991827e-01
1.888000000000000000e+03	3.599999999999999867e-01	6.261418453616475199e-01
1.889000000000000000e+03	7.900000000000000355e-01	5.846881609520727663e-01
1.890000000000000000e+03	4.543610547667342736e-01	6.309467839002672607e-01
1.891000000000000000e+03	3.099999999999999978e-01	3.016602817181655571e-01
1.892000000000000000e+03	9.799999999999999822e-01	7.461831926882996902e-01
1.893000000000000000e+03	4.345991561181434815e-01	6.712959946631624764e-01
1.894000000000000000e+03	4.000000000000000222e-01	5.651554454879988976e-01
1.895000000000000000e+03	4.000000000000000083e-02	1.805751141149494476e-01
1.896000000000000000e+03	6.600000000000000311e-01	6.819424720702340625e-01
1.897000000000000000e+03	7.099999999999999645e-01	5.999873425404395055e-01
1.898000000000000000e+03	7.700000000000000178e-01	6.527301988125666643e-01
1.899000000000000000e+03	2.999999999999999889e-02	1.090279090894482744e-01
1.900000000000000000e+03	7.500000000000000000e-01	6.504510006012106382e-01
1.901000000000000000e+03	3.699999999999999956e-01	5.598776654530123187e-01
1.902000000000000000e+03	9.300000000000000488e-01	7.610569403654270371e-01
1.903000000000000000e+03	3.300000000000000155e-01	3.664374122056068273e-01
1.904000000000000000e+03	4.630738522954092051e-01	5.734612410147142958e-01
1.905000000000000000e+03	6.099999999999999867e-01	7.121088981361222148e-01
1.906000000000000000e+03	2.200000000000000011e-01	3.990902975633370819e-01
1.907000000000000000e+03	2.999999999999999889e-01	4.268328585477000892e-01
1.908000000000000000e+03	6.099999999999999867e-01	7.104472951737095254e-01
1.909000000000000000e+03	7.099999999999999645e-01	7.066481483494676530e-01
1.910000000000000000e+03	4.000000000000000222e-01	5.636006307310487129e-01
1.911000000000000000e+03	7.500000000000000000e-01	6.175506349034226572e-01
1.912000000000000000e+03	4.730538922155688719e-01	4.892239766994578853e-01
1.913000000000000000e+03	7.700000000000000178e-01	6.900100051824828995e-01
1.914000000000000000e+03	6.500000000000000222e-01	5.950470283043365338e-01
1.915000000000000000e+03	8.100000000000000533e-01	5.199798813931222341e-01
1.916000000000000000e+03	9.399999999999999467e-01	4.682827599294895893e-01
1.917000000000000000e+03	7.399999999999999911e-01	5.970753419198853162e-01
1.918000000000000000e+03	3.200000000000000067e-01	5.140558343322993995e-01
1.919000000000000000e+03	2.000000000000000111e-01	5.160917364207991964e-01
1.920000000000000000e+03	1.000000000000000021e-02	1.031115569055928716e-01
1.921000000000000000e+03	2.000000000000000111e-01	3.370515400960080732e-01
1.922000000000000000e+03	9.200000000000000400e-01	6.968905191312082525e-01
1.923000000000000000e+03	1.199999999999999956e-01	4.749995649079895577e-01
1.924000000000000000e+03	4.721115537848605825e-01	6.302782852105721645e-01
1.925000000000000000e+03	7.399999999999999911e-01	6.146817939698152600e-01
1.926000000000000000e+03	4.960317460317460458e-01	6.989975993369410556e-01
1.927000000000000000e+03	7.600000000000000089e-01	5.704903320340005690e-01
1.928000000000000000e+03	2.399999999999999911e-01	3.620333532228220408e-01
1.929000000000000000e+03	5.639999999999999458e-01	5.561618053155984454e-01
1.930000000000000000e+03	6.700000000000000400e-01	5.546278796894340557e-01
1.931000000000000000e+03	9.200000000000000400e-01	6.032636067197649776e-01
1.932000000000000000e+03	8.900000000000000133e-01	7.321195719980118088e-01
1.933000000000000000e+03	0.000000000000000000e+00	1.912906658059564460e-02
1.934000000000000000e+03	4.429967426710097467e-01	5.500487897088210953e-01
1.935000000000000000e+03	6.899999999999999467e-01	5.523396982621386897e-01
1.936000000000000000e+03	2.899999999999999800e-01	2.337202062237688227e-01
1.937000000000000000e+03	2.899999999999999800e-01	5.725339528025500391e-01
1.938000000000000000e+03	2.200000000000000011e-01	4.248360265292729920e-01
1.939000000000000000e+03	5.905511811023621549e-01	6.331295430054386664e-01
1.940000000000000000e+03	1.700000000000000122e-01	1.328862148343833705e-01
1.941000000000000000e+03	6.400000000000000133e-01	5.595383982742286877e-01
1.942000000000000000e+03	3.200000000000000067e-01	4.721156949868632324e-01
1.943000000000000000e+03	8.000000000000000444e-01	7.148977547408719158e-01
1.944000000000000000e+03	5.929203539823009184e-01	5.639833419397548564e-01
1.945000000000000000e+03	3.200000000000000067e-01	3.637298381913239287e-01
1.946000000000000000e+03	2.200000000000000011e-01	3.949224931346990708e-01
1.947000000000000000e+03	9.200000000000000400e-01	7.075689959466558987e-01
1.948000000000000000e+03	9.200000000000000400e-01	6.246019374083914277e-01
1.949000000000000000e+03	5.009861932938856066e-01	3.059925626573524737e-01
1.950000000000000000e+03	6.199999999999999956e-01	5.664756073015937421e-01
1.951000000000000000e+03	2.300000000000000100e-01	3.457093214715252216e-01
1.952000000000000000e+03	9.300000000000000488e-01	5.652073549895939575e-01
1.953000000000000000e+03	4.203821656050955591e-01	5.084107444308694213e-01
1.954000000000000000e+03	5.999999999999999778e-02	1.028633494537183890e-01
1.955000000000000000e+03	4.000000000000000222e-01	5.454064800271163360e-01
1.956000000000000000e+03	9.504950495049504511e-01	6.009283046102779080e-01
1.957000000000000000e+03	5.585284280936454460e-01	6.922754182095990361e-01
1.958000000000000000e+03	6.435643564356435808e-01	5.946606830207186167e-01
1.959000000000000000e+03	8.019801980198020264e-01	7.224311975398354235e-01
1.960000000000000000e+03	8.415841584158415545e-01	5.986899341062530411e-01
1.961000000000000000e+03	1.400000000000000133e-01	1.885261528546078869e-01
1.962000000000000000e+03	4.424460431654676507e-01	3.731637428347042706e-01
1.963000000000000000e+03	7.821782178217822068e-01	6.717457790490742875e-01
1.964000000000000000e+03	0.000000000000000000e+00	2.282385262396643272e-02
1.965000000000000000e+03	8.613861386138613740e-01	4.823536866921649402e-01
1.966000000000000000e+03	8.217821782178217349e-01	7.372238449806972627e-01
1.967000000000000000e+03	7.600000000000000089e-01	6.966749445190579815e-01
1.968000000000000000e+03	5.309381237524950503e-01	6.891139529363614624e-01
1.969000000000000000e+03	4.342105263157894912e-01	5.729240045785243263e-01
1.970000000000000000e+03	9.499999999999999556e-01	6.633571799423642057e-01
1.971000000000000000e+03	3.699999999999999956e-01	5.794341711923967075e-01
1.972000000000000000e+03	2.600000000000000089e-01	5.672303950602819445e-01
1.973000000000000000e+03	5.000000000000000278e-02	5.895023175534046533e-01
1.974000000000000000e+03	6.400000000000000133e-01	4.507258479192880474e-01
1.975000000000000000e+03	8.000000000000000444e-01	6.341992679050569848e-01
1.976000000000000000e+03	8.800000000000000044e-01	7.375366236603824177e-01
1.977000000000000000e+03	6.400000000000000133e-01	4.595144162873892602e-01
1.978000000000000000e+03	7.500000000000000000e-01	5.710953478420033314e-01
1.979000000000000000e+03	4.019607843137255054e-01	2.108848980198587408e-01
1.980000000000000000e+03	4.351464435146443765e-01	4.100191928159101495e-01
1.981000000000000000e+03	8.900000000000000133e-01	6.312584533874964210e-01
1.982000000000000000e+03	3.499999999999999778e-01	3.439520647713887880e-01
1.983000000000000000e+03	5.000000000000000278e-02	1.699784789580277566e-01
1.984000000000000000e+03	6.400000000000000133e-01	2.811431277605084822e-01
1.985000000000000000e+03	0.000000000000000000e+00	4.400338031919397985e-01
1.986000000000000000e+03	6.300000000000000044e-01	4.856057308403972650e-01
1.987000000000000000e+03	1.000000000000000056e-01	3.736747164285734168e-01
1.988000000000000000e+03	8.499999999999999778e-01	6.389091289164537946e-01
1.989000000000000000e+03	7.399999999999999911e-01	5.418042499262916145e-01
1.990000000000000000e+03	5.999999999999999778e-01	5.541165277952003754e-01
1.991000000000000000e+03	3.400000000000000244e-01	6.215585519389008606e-01
1.992000000000000000e+03	4.262295081967212851e-01	6.234107555147760937e-01
1.993000000000000000e+03	4.000000000000000222e-01	3.082390454406980229e-01
1.994000000000000000e+03	6.500000000000000222e-01	6.010021787262684878e-01
1.995000000000000000e+03	4.670658682634730718e-01	4.174021980772423812e-01
1.996000000000000000e+03	7.900000000000000355e-01	6.952815189104919469e-01
1.997000000000000000e+03	3.699999999999999956e-01	5.282947802965931583e-01
1.998000000000000000e+03	9.499999999999999556e-01	5.986797295148812426e-01
[truncated: 9,848 more rows]
