# Supplementary material for: Machine-guided path sampling to discover mechanisms of molecular self-organization
Source: Nat Comput Sci. 2023 Apr 24;3(4):334–45. doi: 10.1038/s43588-023-00428-z (PMC10766509; doi:10.1038/s43588-023-00428-z)
Supplement: Supplementary file 7 — Statistical source data for Fig. 5b,c,e–g. [file 43588_2023_428_MOESM7_ESM.zip]

Archive with 7 entries (7 files):
- Fig5_panel_b.csv
- Fig5_panel_c.csv
- Fig5_panel_e.txt
- Fig5_panel_f_path_histo.csv
- Fig5_panel_f_transition_data.csv
- Fig5_panel_g_path_histo.csv
- Fig5_panel_g_transition_data.csv
