# Supplementary material for: Machine-guided path sampling to discover mechanisms of molecular self-organization
Source: Nat Comput Sci. 2023 Apr 24;3(4):334–45. doi: 10.1038/s43588-023-00428-z (PMC10766509; doi:10.1038/s43588-023-00428-z)
Supplement: Supplementary file 7 — Statistical source data for Fig. 5b,c,e–g. [file 43588_2023_428_MOESM7_ESM.zip › Fig5_panel_b.csv]

# round number	transitions generated in this round	expected number of transitions generated in this round
0.000000000000000000e+00	0.000000000000000000e+00	0.000000000000000000e+00
1.000000000000000000e+00	1.770000000000000000e+02	1.812289733886718750e+02
2.000000000000000000e+00	1.800000000000000000e+02	1.883530426025390625e+02
3.000000000000000000e+00	1.870000000000000000e+02	2.109255981445312500e+02
4.000000000000000000e+00	1.970000000000000000e+02	2.034361419677734375e+02
5.000000000000000000e+00	1.920000000000000000e+02	2.046332397460937500e+02
6.000000000000000000e+00	1.880000000000000000e+02	2.047203674316406250e+02
7.000000000000000000e+00	1.780000000000000000e+02	2.049109802246093750e+02
8.000000000000000000e+00	2.050000000000000000e+02	2.105594024658203125e+02
9.000000000000000000e+00	1.970000000000000000e+02	2.021410827636718750e+02
1.000000000000000000e+01	1.840000000000000000e+02	2.070149536132812500e+02
1.100000000000000000e+01	2.000000000000000000e+02	2.082669372558593750e+02
1.200000000000000000e+01	1.990000000000000000e+02	2.067430419921875000e+02
1.300000000000000000e+01	2.080000000000000000e+02	2.051075134277343750e+02
1.400000000000000000e+01	2.000000000000000000e+02	2.041847229003906250e+02
1.500000000000000000e+01	2.000000000000000000e+02	2.044413757324218750e+02
1.600000000000000000e+01	2.100000000000000000e+02	2.063551940917968750e+02
1.700000000000000000e+01	2.160000000000000000e+02	2.086770629882812500e+02
1.800000000000000000e+01	1.860000000000000000e+02	2.025055694580078125e+02
1.900000000000000000e+01	2.080000000000000000e+02	2.046691436767578125e+02
