# Supplementary material for: Machine-guided path sampling to discover mechanisms of molecular self-organization
Source: Nat Comput Sci. 2023 Apr 24;3(4):334–45. doi: 10.1038/s43588-023-00428-z (PMC10766509; doi:10.1038/s43588-023-00428-z)
Supplement: Supplementary file 7 — Statistical source data for Fig. 5b,c,e–g. [file 43588_2023_428_MOESM7_ESM.zip › Fig5_panel_c.csv]

# structure index	sampled pB	predicted pB
0.000000000000000000e+00	4.000000000000000222e-01	3.690761923789978027e-01
1.000000000000000000e+00	2.999999999999999889e-01	5.971317291259765625e-01
2.000000000000000000e+00	8.000000000000000444e-01	6.249879598617553711e-01
3.000000000000000000e+00	5.999999999999999778e-01	4.094185531139373779e-01
4.000000000000000000e+00	2.000000000000000111e-01	3.857741653919219971e-01
5.000000000000000000e+00	5.000000000000000000e-01	4.950162172317504883e-01
6.000000000000000000e+00	1.111111111111111049e-01	3.870421648025512695e-01
7.000000000000000000e+00	5.000000000000000000e-01	5.081654191017150879e-01
8.000000000000000000e+00	2.999999999999999889e-01	5.532521009445190430e-01
9.000000000000000000e+00	5.999999999999999778e-01	3.897199332714080811e-01
1.000000000000000000e+01	2.500000000000000000e-01	4.142594337463378906e-01
1.100000000000000000e+01	5.000000000000000000e-01	5.165864229202270508e-01
1.200000000000000000e+01	0.000000000000000000e+00	2.379172146320343018e-01
1.300000000000000000e+01	5.000000000000000000e-01	6.122930645942687988e-01
1.400000000000000000e+01	2.999999999999999889e-01	4.339120388031005859e-01
1.500000000000000000e+01	4.000000000000000222e-01	3.853425383567810059e-01
1.600000000000000000e+01	5.999999999999999778e-01	4.032788276672363281e-01
1.700000000000000000e+01	4.000000000000000222e-01	3.591514825820922852e-01
1.800000000000000000e+01	2.999999999999999889e-01	2.473194301128387451e-01
1.900000000000000000e+01	5.999999999999999778e-01	4.916315078735351562e-01
2.000000000000000000e+01	1.000000000000000056e-01	3.172113895416259766e-01
2.100000000000000000e+01	5.999999999999999778e-01	3.717712163925170898e-01
2.200000000000000000e+01	5.000000000000000000e-01	4.461587965488433838e-01
2.300000000000000000e+01	3.333333333333333148e-01	4.528629183769226074e-01
2.400000000000000000e+01	2.999999999999999889e-01	4.769399166107177734e-01
2.500000000000000000e+01	4.000000000000000222e-01	4.105816185474395752e-01
2.600000000000000000e+01	1.111111111111111049e-01	4.292804896831512451e-01
2.700000000000000000e+01	2.000000000000000111e-01	5.071001648902893066e-01
2.800000000000000000e+01	5.000000000000000000e-01	3.819535076618194580e-01
2.900000000000000000e+01	1.000000000000000056e-01	2.296368926763534546e-01
3.000000000000000000e+01	2.000000000000000111e-01	4.167348742485046387e-01
3.100000000000000000e+01	3.333333333333333148e-01	4.548348486423492432e-01
3.200000000000000000e+01	3.448275862068965469e-02	1.235575526952743530e-01
3.300000000000000000e+01	2.500000000000000000e-01	4.523106813430786133e-01
3.400000000000000000e+01	8.275862068965517127e-01	7.046663165092468262e-01
3.500000000000000000e+01	9.000000000000000222e-01	9.613381624221801758e-01
3.600000000000000000e+01	8.333333333333333703e-01	7.791476845741271973e-01
3.700000000000000000e+01	1.000000000000000000e+00	9.615326523780822754e-01
3.800000000000000000e+01	9.310344827586206629e-01	8.692541122436523438e-01
3.900000000000000000e+01	7.666666666666667185e-01	8.686095476150512695e-01
4.000000000000000000e+01	6.551724137931034253e-01	6.517635583877563477e-01
4.100000000000000000e+01	6.666666666666666297e-01	5.800107121467590332e-01
4.200000000000000000e+01	7.666666666666667185e-01	5.848107933998107910e-01
4.300000000000000000e+01	5.384615384615384359e-01	5.495797991752624512e-01
4.400000000000000000e+01	4.482758620689655249e-01	4.925503432750701904e-01
4.500000000000000000e+01	7.666666666666667185e-01	6.269181966781616211e-01
4.600000000000000000e+01	2.800000000000000266e-01	3.745851516723632812e-01
4.700000000000000000e+01	6.666666666666666297e-01	4.129221737384796143e-01
4.800000000000000000e+01	5.333333333333333259e-01	3.719111680984497070e-01
4.900000000000000000e+01	3.103448275862069061e-01	4.996375143527984619e-01
5.000000000000000000e+01	4.074074074074073848e-01	4.666577577590942383e-01
5.100000000000000000e+01	2.592592592592592449e-01	3.829639554023742676e-01
5.200000000000000000e+01	7.241379310344827624e-01	4.974467754364013672e-01
5.300000000000000000e+01	4.827586206896551935e-01	5.813706517219543457e-01
5.400000000000000000e+01	5.999999999999999778e-01	4.464454352855682373e-01
5.500000000000000000e+01	5.862068965517240882e-01	6.748921275138854980e-01
5.600000000000000000e+01	5.769230769230768718e-01	4.710605740547180176e-01
5.700000000000000000e+01	3.846153846153846367e-01	3.191445767879486084e-01
5.800000000000000000e+01	2.000000000000000111e-01	3.367563188076019287e-01
5.900000000000000000e+01	7.241379310344827624e-01	5.554574728012084961e-01
6.000000000000000000e+01	7.857142857142856984e-01	6.213765144348144531e-01
6.100000000000000000e+01	2.413793103448275967e-01	3.942558169364929199e-01
6.200000000000000000e+01	5.862068965517240882e-01	6.549587249755859375e-01
6.300000000000000000e+01	4.137931034482758563e-01	2.591571211814880371e-01
6.400000000000000000e+01	5.999999999999999778e-01	5.149060487747192383e-01
6.500000000000000000e+01	5.999999999999999778e-01	6.077130436897277832e-01
6.600000000000000000e+01	4.333333333333333481e-01	4.970272481441497803e-01
6.700000000000000000e+01	2.758620689655172376e-01	3.652798235416412354e-01
6.800000000000000000e+01	2.413793103448275967e-01	3.873569071292877197e-01
6.900000000000000000e+01	2.222222222222222099e-01	3.363244831562042236e-01
7.000000000000000000e+01	4.827586206896551935e-01	3.379464745521545410e-01
7.100000000000000000e+01	6.896551724137931494e-01	6.711261868476867676e-01
7.200000000000000000e+01	8.000000000000000444e-01	6.554928421974182129e-01
7.300000000000000000e+01	5.000000000000000000e-01	5.168889164924621582e-01
7.400000000000000000e+01	1.666666666666666574e-01	3.367378711700439453e-01
7.500000000000000000e+01	5.000000000000000000e-01	3.388050198554992676e-01
7.600000000000000000e+01	3.666666666666666408e-01	5.934910774230957031e-01
7.700000000000000000e+01	4.666666666666666741e-01	4.188677668571472168e-01
7.800000000000000000e+01	8.333333333333333703e-01	6.841314435005187988e-01
7.900000000000000000e+01	6.666666666666666297e-01	5.689712166786193848e-01
8.000000000000000000e+01	2.857142857142856984e-01	4.359535574913024902e-01
8.100000000000000000e+01	5.333333333333333259e-01	3.690411150455474854e-01
8.200000000000000000e+01	2.999999999999999889e-01	3.963539302349090576e-01
8.300000000000000000e+01	3.333333333333333148e-01	4.816137552261352539e-01
8.400000000000000000e+01	2.333333333333333370e-01	3.478118181228637695e-01
8.500000000000000000e+01	5.000000000000000000e-01	4.482106864452362061e-01
8.600000000000000000e+01	5.666666666666666519e-01	5.968272089958190918e-01
8.700000000000000000e+01	2.999999999999999889e-01	4.577730596065521240e-01
8.800000000000000000e+01	5.333333333333333259e-01	3.826577961444854736e-01
8.900000000000000000e+01	3.666666666666666408e-01	3.282314836978912354e-01
9.000000000000000000e+01	4.333333333333333481e-01	4.285868108272552490e-01
9.100000000000000000e+01	4.666666666666666741e-01	3.349546492099761963e-01
9.200000000000000000e+01	5.333333333333333259e-01	5.419773459434509277e-01
9.300000000000000000e+01	3.666666666666666408e-01	5.372361540794372559e-01
9.400000000000000000e+01	5.333333333333333259e-01	5.846215486526489258e-01
9.500000000000000000e+01	5.333333333333333259e-01	3.951511383056640625e-01
9.600000000000000000e+01	6.666666666666666574e-02	3.556531071662902832e-01
9.700000000000000000e+01	7.333333333333332815e-01	6.569175124168395996e-01
9.800000000000000000e+01	6.999999999999999556e-01	5.646620392799377441e-01
9.900000000000000000e+01	2.666666666666666630e-01	3.121646940708160400e-01
1.000000000000000000e+02	5.999999999999999778e-01	5.424514412879943848e-01
1.010000000000000000e+02	4.333333333333333481e-01	5.105227231979370117e-01
1.020000000000000000e+02	8.000000000000000444e-01	6.090431213378906250e-01
1.030000000000000000e+02	8.333333333333333703e-01	6.717593669891357422e-01
1.040000000000000000e+02	6.999999999999999556e-01	7.701715230941772461e-01
1.050000000000000000e+02	6.999999999999999556e-01	7.726825475692749023e-01
1.060000000000000000e+02	6.333333333333333037e-01	5.366076231002807617e-01
1.070000000000000000e+02	6.999999999999999556e-01	5.807734727859497070e-01
1.080000000000000000e+02	5.862068965517240882e-01	5.981222391128540039e-01
1.090000000000000000e+02	5.333333333333333259e-01	4.098002612590789795e-01
1.100000000000000000e+02	4.666666666666666741e-01	3.678698241710662842e-01
1.110000000000000000e+02	5.999999999999999778e-01	4.531655311584472656e-01
1.120000000000000000e+02	5.517241379310344751e-01	4.981807172298431396e-01
1.130000000000000000e+02	5.000000000000000000e-01	6.035959124565124512e-01
1.140000000000000000e+02	5.333333333333333259e-01	5.733243823051452637e-01
1.150000000000000000e+02	6.666666666666666297e-01	6.185357570648193359e-01
1.160000000000000000e+02	7.931034482758620996e-01	5.867217183113098145e-01
1.170000000000000000e+02	6.666666666666666297e-01	6.675542593002319336e-01
1.180000000000000000e+02	5.000000000000000000e-01	5.089325308799743652e-01
1.190000000000000000e+02	4.482758620689655249e-01	4.785568118095397949e-01
1.200000000000000000e+02	3.666666666666666408e-01	4.165768623352050781e-01
1.210000000000000000e+02	7.333333333333332815e-01	7.298128008842468262e-01
1.220000000000000000e+02	6.666666666666666297e-01	6.398494243621826172e-01
1.230000000000000000e+02	2.333333333333333370e-01	3.824220299720764160e-01
1.240000000000000000e+02	4.333333333333333481e-01	4.509326517581939697e-01
1.250000000000000000e+02	4.000000000000000222e-01	4.412285387516021729e-01
1.260000000000000000e+02	5.999999999999999778e-01	4.824961721897125244e-01
1.270000000000000000e+02	6.206896551724138122e-01	6.089231967926025391e-01
1.280000000000000000e+02	7.666666666666667185e-01	6.060118675231933594e-01
1.290000000000000000e+02	3.666666666666666408e-01	5.065843462944030762e-01
1.300000000000000000e+02	6.666666666666666297e-01	7.447292804718017578e-01
1.310000000000000000e+02	1.333333333333333315e-01	2.942368686199188232e-01
1.320000000000000000e+02	2.758620689655172376e-01	3.625329732894897461e-01
1.330000000000000000e+02	7.333333333333332815e-01	7.024707794189453125e-01
1.340000000000000000e+02	5.666666666666666519e-01	6.408010125160217285e-01
1.350000000000000000e+02	3.333333333333333148e-01	5.285028815269470215e-01
1.360000000000000000e+02	5.999999999999999778e-01	5.167627334594726562e-01
1.370000000000000000e+02	5.333333333333333259e-01	5.850299596786499023e-01
1.380000000000000000e+02	7.666666666666667185e-01	6.224886775016784668e-01
1.390000000000000000e+02	4.333333333333333481e-01	5.785875916481018066e-01
1.400000000000000000e+02	7.666666666666667185e-01	6.523303389549255371e-01
1.410000000000000000e+02	4.000000000000000222e-01	4.500302374362945557e-01
1.420000000000000000e+02	3.666666666666666408e-01	4.679145216941833496e-01
1.430000000000000000e+02	8.666666666666666963e-01	7.330782413482666016e-01
1.440000000000000000e+02	6.666666666666666297e-01	6.932767629623413086e-01
1.450000000000000000e+02	3.448275862068965747e-01	6.120611429214477539e-01
1.460000000000000000e+02	4.666666666666666741e-01	5.829615592956542969e-01
1.470000000000000000e+02	6.333333333333333037e-01	5.685207247734069824e-01
1.480000000000000000e+02	5.999999999999999778e-01	5.500787496566772461e-01
1.490000000000000000e+02	8.666666666666666963e-01	8.001213073730468750e-01
1.500000000000000000e+02	6.999999999999999556e-01	7.553540468215942383e-01
1.510000000000000000e+02	4.000000000000000222e-01	4.210157692432403564e-01
1.520000000000000000e+02	5.999999999999999778e-01	5.417982339859008789e-01
1.530000000000000000e+02	6.333333333333333037e-01	7.105021476745605469e-01
1.540000000000000000e+02	7.666666666666667185e-01	7.403286695480346680e-01
1.550000000000000000e+02	8.333333333333333703e-01	8.087972402572631836e-01
1.560000000000000000e+02	5.666666666666666519e-01	5.177309513092041016e-01
1.570000000000000000e+02	7.241379310344827624e-01	7.498579621315002441e-01
1.580000000000000000e+02	8.666666666666666963e-01	7.585108876228332520e-01
1.590000000000000000e+02	9.333333333333333481e-01	9.585269689559936523e-01
1.600000000000000000e+02	7.586206896551723755e-01	5.854358077049255371e-01
1.610000000000000000e+02	5.666666666666666519e-01	6.325421333312988281e-01
1.620000000000000000e+02	1.000000000000000000e+00	9.505364894866943359e-01
1.630000000000000000e+02	1.000000000000000000e+00	9.698982238769531250e-01
1.640000000000000000e+02	7.333333333333332815e-01	6.918504834175109863e-01
1.650000000000000000e+02	9.333333333333333481e-01	7.576655149459838867e-01
1.660000000000000000e+02	9.333333333333333481e-01	8.504942059516906738e-01
1.670000000000000000e+02	9.000000000000000222e-01	8.816847801208496094e-01
1.680000000000000000e+02	5.666666666666666519e-01	6.195124983787536621e-01
1.690000000000000000e+02	9.333333333333333481e-01	7.377379536628723145e-01
1.700000000000000000e+02	7.666666666666667185e-01	8.629681468009948730e-01
1.710000000000000000e+02	9.000000000000000222e-01	8.049641847610473633e-01
1.720000000000000000e+02	5.862068965517240882e-01	5.744142532348632812e-01
1.730000000000000000e+02	1.000000000000000000e+00	8.066210150718688965e-01
1.740000000000000000e+02	1.000000000000000000e+00	9.493355751037597656e-01
1.750000000000000000e+02	8.275862068965517127e-01	8.121224045753479004e-01
1.760000000000000000e+02	4.333333333333333481e-01	5.183818936347961426e-01
1.770000000000000000e+02	1.000000000000000000e+00	9.478263258934020996e-01
1.780000000000000000e+02	9.666666666666666741e-01	9.369434118270874023e-01
1.790000000000000000e+02	9.000000000000000222e-01	7.940104007720947266e-01
1.800000000000000000e+02	9.333333333333333481e-01	8.237334489822387695e-01
1.810000000000000000e+02	9.666666666666666741e-01	9.163877367973327637e-01
1.820000000000000000e+02	9.666666666666666741e-01	9.123011231422424316e-01
1.830000000000000000e+02	6.333333333333333037e-01	5.915405154228210449e-01
1.840000000000000000e+02	9.000000000000000222e-01	8.049498796463012695e-01
1.850000000000000000e+02	9.000000000000000222e-01	9.484131336212158203e-01
1.860000000000000000e+02	9.666666666666666741e-01	9.235022664070129395e-01
1.870000000000000000e+02	9.666666666666666741e-01	9.009853601455688477e-01
1.880000000000000000e+02	7.586206896551723755e-01	6.546239852905273438e-01
1.890000000000000000e+02	5.999999999999999778e-01	7.084029912948608398e-01
1.900000000000000000e+02	1.000000000000000000e+00	9.200821518898010254e-01
1.910000000000000000e+02	9.333333333333333481e-01	8.931863307952880859e-01
1.920000000000000000e+02	8.000000000000000444e-01	8.087906241416931152e-01
1.930000000000000000e+02	6.666666666666666297e-01	7.409771084785461426e-01
1.940000000000000000e+02	6.999999999999999556e-01	6.435040235519409180e-01
1.950000000000000000e+02	7.333333333333332815e-01	6.575795412063598633e-01
1.960000000000000000e+02	8.666666666666666963e-01	9.015757441520690918e-01
1.970000000000000000e+02	9.666666666666666741e-01	8.885279297828674316e-01
1.980000000000000000e+02	5.999999999999999778e-01	6.380412578582763672e-01
1.990000000000000000e+02	8.333333333333333703e-01	7.390677928924560547e-01
2.000000000000000000e+02	6.333333333333333037e-01	7.422326207160949707e-01
2.010000000000000000e+02	4.333333333333333481e-01	4.295177161693572998e-01
2.020000000000000000e+02	1.000000000000000000e+00	9.109187722206115723e-01
2.030000000000000000e+02	7.666666666666667185e-01	9.205045700073242188e-01
2.040000000000000000e+02	9.666666666666666741e-01	9.001292586326599121e-01
2.050000000000000000e+02	9.000000000000000222e-01	7.573606371879577637e-01
2.060000000000000000e+02	5.666666666666666519e-01	5.444273948669433594e-01
2.070000000000000000e+02	2.666666666666666630e-01	4.705730974674224854e-01
2.080000000000000000e+02	6.896551724137931494e-01	7.093259096145629883e-01
2.090000000000000000e+02	9.000000000000000222e-01	9.027554988861083984e-01
2.100000000000000000e+02	9.333333333333333481e-01	8.921477198600769043e-01
2.110000000000000000e+02	5.000000000000000000e-01	7.858877182006835938e-01
2.120000000000000000e+02	8.965517241379310498e-01	8.469284772872924805e-01
2.130000000000000000e+02	7.666666666666667185e-01	6.271487474441528320e-01
2.140000000000000000e+02	9.333333333333333481e-01	9.522731900215148926e-01
2.150000000000000000e+02	5.517241379310344751e-01	6.495400071144104004e-01
2.160000000000000000e+02	7.333333333333332815e-01	8.961042165756225586e-01
2.170000000000000000e+02	5.666666666666666519e-01	5.140819549560546875e-01
2.180000000000000000e+02	5.333333333333333259e-01	5.493353605270385742e-01
2.190000000000000000e+02	7.333333333333332815e-01	7.205549478530883789e-01
2.200000000000000000e+02	7.666666666666667185e-01	6.657263040542602539e-01
2.210000000000000000e+02	6.666666666666666297e-01	7.287331819534301758e-01
2.220000000000000000e+02	1.000000000000000000e+00	9.464576840400695801e-01
2.230000000000000000e+02	6.999999999999999556e-01	7.640380859375000000e-01
2.240000000000000000e+02	4.666666666666666741e-01	3.671565651893615723e-01
2.250000000000000000e+02	4.000000000000000222e-01	4.990932047367095947e-01
2.260000000000000000e+02	5.999999999999999778e-01	7.683965563774108887e-01
2.270000000000000000e+02	8.666666666666666963e-01	7.633299827575683594e-01
2.280000000000000000e+02	8.666666666666666963e-01	9.000831842422485352e-01
2.290000000000000000e+02	9.666666666666666741e-01	8.743391036987304688e-01
2.300000000000000000e+02	1.000000000000000000e+00	9.345802068710327148e-01
2.310000000000000000e+02	3.333333333333333148e-01	5.920280814170837402e-01
2.320000000000000000e+02	4.666666666666666741e-01	5.660606026649475098e-01
2.330000000000000000e+02	9.000000000000000222e-01	7.590427398681640625e-01
2.340000000000000000e+02	3.666666666666666408e-01	4.548356831073760986e-01
2.350000000000000000e+02	6.999999999999999556e-01	6.531267166137695312e-01
2.360000000000000000e+02	6.333333333333333037e-01	4.810419678688049316e-01
2.370000000000000000e+02	1.000000000000000000e+00	9.741399288177490234e-01
2.380000000000000000e+02	5.000000000000000000e-01	7.437838315963745117e-01
2.390000000000000000e+02	8.333333333333333703e-01	9.518424868583679199e-01
2.400000000000000000e+02	1.000000000000000000e+00	9.514080882072448730e-01
2.410000000000000000e+02	8.275862068965517127e-01	8.491464257240295410e-01
2.420000000000000000e+02	8.666666666666666963e-01	9.201009273529052734e-01
2.430000000000000000e+02	7.666666666666667185e-01	6.932857036590576172e-01
2.440000000000000000e+02	4.000000000000000222e-01	5.371881127357482910e-01
2.450000000000000000e+02	5.333333333333333259e-01	6.461102366447448730e-01
2.460000000000000000e+02	1.000000000000000000e+00	9.349804520606994629e-01
2.470000000000000000e+02	6.206896551724138122e-01	6.940037608146667480e-01
2.480000000000000000e+02	8.666666666666666963e-01	6.268777251243591309e-01
2.490000000000000000e+02	6.999999999999999556e-01	6.459462046623229980e-01
2.500000000000000000e+02	4.827586206896551935e-01	4.456692636013031006e-01
2.510000000000000000e+02	5.333333333333333259e-01	6.512446999549865723e-01
2.520000000000000000e+02	7.333333333333332815e-01	4.654679894447326660e-01
2.530000000000000000e+02	5.999999999999999778e-01	6.130700707435607910e-01
2.540000000000000000e+02	5.666666666666666519e-01	5.324496030807495117e-01
2.550000000000000000e+02	5.666666666666666519e-01	4.450476169586181641e-01
2.560000000000000000e+02	7.666666666666667185e-01	6.643452644348144531e-01
2.570000000000000000e+02	4.137931034482758563e-01	4.785568118095397949e-01
2.580000000000000000e+02	4.333333333333333481e-01	5.355559587478637695e-01
2.590000000000000000e+02	6.333333333333333037e-01	7.021301388740539551e-01
2.600000000000000000e+02	6.333333333333333037e-01	6.377358436584472656e-01
2.610000000000000000e+02	6.551724137931034253e-01	5.584478974342346191e-01
2.620000000000000000e+02	4.333333333333333481e-01	5.849717855453491211e-01
2.630000000000000000e+02	6.333333333333333037e-01	5.720936655998229980e-01
2.640000000000000000e+02	4.666666666666666741e-01	3.793852329254150391e-01
2.650000000000000000e+02	6.999999999999999556e-01	7.470000982284545898e-01
2.660000000000000000e+02	3.666666666666666408e-01	5.874770879745483398e-01
2.670000000000000000e+02	3.103448275862069061e-01	4.188123941421508789e-01
2.680000000000000000e+02	3.666666666666666408e-01	4.768136739730834961e-01
2.690000000000000000e+02	3.103448275862069061e-01	2.967010140419006348e-01
2.700000000000000000e+02	4.137931034482758563e-01	3.799547255039215088e-01
2.710000000000000000e+02	5.172413793103448620e-01	6.221033930778503418e-01
2.720000000000000000e+02	5.666666666666666519e-01	6.430642008781433105e-01
2.730000000000000000e+02	4.000000000000000222e-01	4.765750765800476074e-01
2.740000000000000000e+02	5.999999999999999778e-01	3.899337053298950195e-01
2.750000000000000000e+02	8.333333333333333703e-01	7.486047744750976562e-01
2.760000000000000000e+02	2.333333333333333370e-01	3.243817090988159180e-01
2.770000000000000000e+02	5.333333333333333259e-01	5.718531608581542969e-01
2.780000000000000000e+02	5.000000000000000000e-01	3.783799707889556885e-01
2.790000000000000000e+02	7.666666666666667185e-01	5.673226714134216309e-01
2.800000000000000000e+02	7.333333333333332815e-01	5.803135633468627930e-01
2.810000000000000000e+02	6.999999999999999556e-01	6.488174796104431152e-01
2.820000000000000000e+02	5.666666666666666519e-01	4.437261819839477539e-01
2.830000000000000000e+02	3.666666666666666408e-01	5.137325525283813477e-01
2.840000000000000000e+02	7.666666666666667185e-01	5.058319568634033203e-01
2.850000000000000000e+02	3.666666666666666408e-01	4.286539256572723389e-01
2.860000000000000000e+02	2.666666666666666630e-01	5.114763379096984863e-01
2.870000000000000000e+02	1.333333333333333315e-01	3.176627159118652344e-01
2.880000000000000000e+02	5.333333333333333259e-01	6.293453574180603027e-01
2.890000000000000000e+02	4.333333333333333481e-01	3.729955255985260010e-01
2.900000000000000000e+02	2.999999999999999889e-01	3.051809072494506836e-01
2.910000000000000000e+02	5.333333333333333259e-01	6.448096036911010742e-01
2.920000000000000000e+02	4.333333333333333481e-01	4.000968337059020996e-01
2.930000000000000000e+02	5.999999999999999778e-01	6.765540838241577148e-01
2.940000000000000000e+02	4.333333333333333481e-01	5.771681666374206543e-01
2.950000000000000000e+02	6.999999999999999556e-01	4.675044417381286621e-01
2.960000000000000000e+02	4.666666666666666741e-01	5.491601824760437012e-01
2.970000000000000000e+02	4.333333333333333481e-01	3.502511978149414062e-01
2.980000000000000000e+02	6.666666666666666297e-01	4.600567221641540527e-01
2.990000000000000000e+02	3.793103448275861878e-01	4.598862230777740479e-01
3.000000000000000000e+02	2.999999999999999889e-01	4.331685900688171387e-01
3.010000000000000000e+02	4.000000000000000222e-01	4.949684739112854004e-01
3.020000000000000000e+02	4.137931034482758563e-01	6.638695597648620605e-01
3.030000000000000000e+02	5.517241379310344751e-01	5.784444808959960938e-01
3.040000000000000000e+02	6.333333333333333037e-01	7.207727432250976562e-01
3.050000000000000000e+02	4.333333333333333481e-01	2.868219912052154541e-01
3.060000000000000000e+02	5.999999999999999778e-01	5.396972894668579102e-01
3.070000000000000000e+02	5.999999999999999778e-01	6.788908839225769043e-01
3.080000000000000000e+02	2.333333333333333370e-01	3.986901342868804932e-01
3.090000000000000000e+02	6.206896551724138122e-01	5.657226443290710449e-01
3.100000000000000000e+02	5.999999999999999778e-01	5.146770477294921875e-01
3.110000000000000000e+02	6.333333333333333037e-01	6.009238362312316895e-01
3.120000000000000000e+02	8.000000000000000444e-01	5.426451563835144043e-01
3.130000000000000000e+02	6.666666666666666574e-02	3.425804972648620605e-01
3.140000000000000000e+02	5.000000000000000000e-01	4.515077769756317139e-01
3.150000000000000000e+02	2.758620689655172376e-01	3.719077408313751221e-01
3.160000000000000000e+02	6.999999999999999556e-01	5.405524969100952148e-01
3.170000000000000000e+02	6.666666666666666297e-01	4.931112825870513916e-01
3.180000000000000000e+02	4.333333333333333481e-01	5.417857170104980469e-01
3.190000000000000000e+02	3.333333333333333148e-01	4.556959569454193115e-01
3.200000000000000000e+02	3.666666666666666408e-01	2.481424361467361450e-01
3.210000000000000000e+02	8.000000000000000444e-01	6.863302588462829590e-01
3.220000000000000000e+02	7.333333333333332815e-01	6.519318819046020508e-01
3.230000000000000000e+02	2.999999999999999889e-01	3.213493227958679199e-01
3.240000000000000000e+02	5.333333333333333259e-01	5.453693866729736328e-01
3.250000000000000000e+02	4.333333333333333481e-01	2.644426524639129639e-01
3.260000000000000000e+02	3.666666666666666408e-01	6.153079271316528320e-01
3.270000000000000000e+02	6.999999999999999556e-01	6.641069054603576660e-01
3.280000000000000000e+02	2.999999999999999889e-01	4.639497101306915283e-01
3.290000000000000000e+02	5.000000000000000000e-01	5.321369171142578125e-01
3.300000000000000000e+02	6.999999999999999556e-01	4.327956438064575195e-01
3.310000000000000000e+02	2.999999999999999889e-01	4.626330137252807617e-01
3.320000000000000000e+02	3.333333333333333148e-01	3.966622352600097656e-01
3.330000000000000000e+02	2.333333333333333370e-01	2.763780653476715088e-01
3.340000000000000000e+02	1.333333333333333315e-01	3.407444655895233154e-01
3.350000000000000000e+02	4.482758620689655249e-01	4.223948419094085693e-01
3.360000000000000000e+02	6.333333333333333037e-01	5.938519835472106934e-01
3.370000000000000000e+02	4.137931034482758563e-01	4.249500036239624023e-01
3.380000000000000000e+02	5.333333333333333259e-01	4.293074011802673340e-01
3.390000000000000000e+02	2.999999999999999889e-01	4.090757966041564941e-01
3.400000000000000000e+02	5.000000000000000000e-01	3.065953254699707031e-01
3.410000000000000000e+02	3.333333333333333148e-01	3.795557916164398193e-01
3.420000000000000000e+02	4.666666666666666741e-01	4.283830523490905762e-01
3.430000000000000000e+02	4.333333333333333481e-01	3.870921730995178223e-01
3.440000000000000000e+02	7.666666666666667185e-01	6.775071024894714355e-01
3.450000000000000000e+02	4.333333333333333481e-01	3.759985566139221191e-01
3.460000000000000000e+02	5.666666666666666519e-01	5.126652717590332031e-01
3.470000000000000000e+02	7.666666666666667185e-01	5.455704331398010254e-01
3.480000000000000000e+02	3.666666666666666408e-01	4.145914018154144287e-01
3.490000000000000000e+02	2.000000000000000111e-01	5.254673361778259277e-01
3.500000000000000000e+02	6.551724137931034253e-01	5.729612708091735840e-01
3.510000000000000000e+02	4.333333333333333481e-01	5.451804399490356445e-01
3.520000000000000000e+02	1.666666666666666574e-01	5.357608199119567871e-01
3.530000000000000000e+02	5.000000000000000000e-01	3.298473358154296875e-01
3.540000000000000000e+02	7.333333333333332815e-01	5.972498655319213867e-01
3.550000000000000000e+02	2.000000000000000111e-01	4.117890000343322754e-01
3.560000000000000000e+02	4.333333333333333481e-01	4.776535928249359131e-01
3.570000000000000000e+02	5.666666666666666519e-01	5.509178042411804199e-01
3.580000000000000000e+02	3.666666666666666408e-01	3.809205293655395508e-01
3.590000000000000000e+02	5.333333333333333259e-01	3.828683793544769287e-01
3.600000000000000000e+02	4.333333333333333481e-01	4.247729480266571045e-01
3.610000000000000000e+02	5.333333333333333259e-01	4.644686877727508545e-01
3.620000000000000000e+02	3.103448275862069061e-01	2.610799074172973633e-01
3.630000000000000000e+02	1.379310344827586188e-01	3.229195475578308105e-01
3.640000000000000000e+02	3.333333333333333148e-01	5.224446058273315430e-01
3.650000000000000000e+02	3.333333333333333148e-01	2.599202394485473633e-01
3.660000000000000000e+02	6.333333333333333037e-01	5.830419659614562988e-01
3.670000000000000000e+02	3.666666666666666408e-01	3.171085119247436523e-01
3.680000000000000000e+02	2.413793103448275967e-01	3.207171857357025146e-01
3.690000000000000000e+02	5.333333333333333259e-01	4.996203184127807617e-01
3.700000000000000000e+02	1.666666666666666574e-01	2.988608777523040771e-01
3.710000000000000000e+02	3.103448275862069061e-01	3.970457613468170166e-01
3.720000000000000000e+02	7.333333333333332815e-01	4.616727530956268311e-01
3.730000000000000000e+02	6.999999999999999556e-01	5.153364539146423340e-01
3.740000000000000000e+02	2.068965517241379282e-01	1.950792968273162842e-01
3.750000000000000000e+02	3.666666666666666408e-01	4.260676503181457520e-01
3.760000000000000000e+02	3.333333333333333148e-01	4.666860997676849365e-01
3.770000000000000000e+02	1.111111111111111049e-01	1.940031498670578003e-01
3.780000000000000000e+02	2.758620689655172376e-01	2.961770296096801758e-01
3.790000000000000000e+02	4.333333333333333481e-01	2.279382795095443726e-01
3.800000000000000000e+02	2.333333333333333370e-01	3.121766149997711182e-01
3.810000000000000000e+02	3.103448275862069061e-01	1.540820151567459106e-01
3.820000000000000000e+02	4.000000000000000222e-01	3.321301937103271484e-01
3.830000000000000000e+02	4.666666666666666741e-01	4.766318500041961670e-01
3.840000000000000000e+02	2.000000000000000111e-01	2.329851835966110229e-01
3.850000000000000000e+02	1.724137931034482873e-01	3.505863845348358154e-01
3.860000000000000000e+02	4.000000000000000222e-01	3.833088278770446777e-01
3.870000000000000000e+02	6.206896551724138122e-01	5.542878508567810059e-01
3.880000000000000000e+02	6.333333333333333037e-01	5.621079802513122559e-01
3.890000000000000000e+02	6.666666666666666297e-01	5.576584339141845703e-01
3.900000000000000000e+02	3.333333333333333148e-01	2.454854846000671387e-01
3.910000000000000000e+02	5.666666666666666519e-01	4.579329490661621094e-01
3.920000000000000000e+02	6.333333333333333037e-01	4.908968806266784668e-01
3.930000000000000000e+02	2.666666666666666630e-01	2.617975175380706787e-01
3.940000000000000000e+02	2.666666666666666630e-01	3.454247415065765381e-01
3.950000000000000000e+02	2.666666666666666630e-01	3.250972926616668701e-01
3.960000000000000000e+02	3.793103448275861878e-01	2.556412518024444580e-01
3.970000000000000000e+02	2.333333333333333370e-01	5.989277958869934082e-01
3.980000000000000000e+02	5.000000000000000000e-01	5.186457633972167969e-01
3.990000000000000000e+02	2.000000000000000111e-01	4.020289778709411621e-01
4.000000000000000000e+02	3.666666666666666408e-01	3.013503253459930420e-01
4.010000000000000000e+02	6.333333333333333037e-01	5.520069599151611328e-01
4.020000000000000000e+02	2.000000000000000111e-01	4.098680019378662109e-01
4.030000000000000000e+02	1.000000000000000056e-01	2.048032432794570923e-01
4.040000000000000000e+02	4.666666666666666741e-01	3.047020435333251953e-01
4.050000000000000000e+02	4.333333333333333481e-01	6.214711666107177734e-01
4.060000000000000000e+02	2.758620689655172376e-01	3.029311001300811768e-01
4.070000000000000000e+02	2.666666666666666630e-01	1.981946080923080444e-01
4.080000000000000000e+02	2.413793103448275967e-01	1.728390753269195557e-01
4.090000000000000000e+02	5.333333333333333259e-01	6.254511475563049316e-01
4.100000000000000000e+02	3.333333333333333148e-01	2.802684307098388672e-01
4.110000000000000000e+02	7.666666666666667185e-01	6.304789185523986816e-01
4.120000000000000000e+02	3.666666666666666408e-01	1.809651106595993042e-01
4.130000000000000000e+02	2.999999999999999889e-01	5.180465579032897949e-01
4.140000000000000000e+02	4.666666666666666741e-01	2.926732301712036133e-01
4.150000000000000000e+02	5.000000000000000000e-01	5.399205088615417480e-01
4.160000000000000000e+02	2.000000000000000111e-01	4.833798110485076904e-01
4.170000000000000000e+02	1.000000000000000056e-01	2.140308469533920288e-01
4.180000000000000000e+02	3.333333333333333148e-01	2.033702135086059570e-01
4.190000000000000000e+02	5.999999999999999778e-01	2.887252867221832275e-01
4.200000000000000000e+02	6.999999999999999556e-01	4.658266305923461914e-01
4.210000000000000000e+02	6.333333333333333037e-01	5.956236124038696289e-01
4.220000000000000000e+02	8.666666666666666963e-01	7.412609457969665527e-01
4.230000000000000000e+02	2.999999999999999889e-01	3.478817641735076904e-01
4.240000000000000000e+02	8.000000000000000444e-01	5.568607449531555176e-01
4.250000000000000000e+02	2.999999999999999889e-01	4.356490075588226318e-01
4.260000000000000000e+02	6.333333333333333037e-01	6.200527548789978027e-01
4.270000000000000000e+02	5.666666666666666519e-01	4.006067812442779541e-01
4.280000000000000000e+02	2.666666666666666630e-01	2.238345444202423096e-01
4.290000000000000000e+02	2.666666666666666630e-01	2.394438236951828003e-01
4.300000000000000000e+02	4.666666666666666741e-01	3.484064340591430664e-01
4.310000000000000000e+02	5.000000000000000000e-01	6.070595979690551758e-01
4.320000000000000000e+02	1.333333333333333315e-01	4.981556236743927002e-01
4.330000000000000000e+02	3.448275862068965747e-01	2.935973703861236572e-01
4.340000000000000000e+02	3.448275862068965747e-01	4.301601946353912354e-01
4.350000000000000000e+02	2.999999999999999889e-01	4.938873648643493652e-01
4.360000000000000000e+02	3.666666666666666408e-01	5.203099846839904785e-01
4.370000000000000000e+02	9.333333333333333481e-01	6.306207776069641113e-01
4.380000000000000000e+02	2.999999999999999889e-01	3.609470725059509277e-01
4.390000000000000000e+02	1.034482758620689641e-01	3.373501300811767578e-01
4.400000000000000000e+02	4.333333333333333481e-01	5.461364388465881348e-01
4.410000000000000000e+02	6.333333333333333037e-01	4.906483590602874756e-01
4.420000000000000000e+02	3.333333333333333148e-01	2.654125690460205078e-01
4.430000000000000000e+02	3.333333333333333148e-01	3.510673940181732178e-01
4.440000000000000000e+02	5.666666666666666519e-01	6.364416480064392090e-01
4.450000000000000000e+02	7.333333333333332815e-01	5.999445319175720215e-01
4.460000000000000000e+02	4.000000000000000222e-01	3.236235976219177246e-01
4.470000000000000000e+02	1.000000000000000056e-01	2.299159914255142212e-01
4.480000000000000000e+02	0.000000000000000000e+00	2.350234659388661385e-03
4.490000000000000000e+02	0.000000000000000000e+00	6.945906789042055607e-04
4.500000000000000000e+02	0.000000000000000000e+00	8.256758563220500946e-03
4.510000000000000000e+02	0.000000000000000000e+00	5.414586048573255539e-04
4.520000000000000000e+02	1.666666666666666574e-01	1.672119945287704468e-01
4.530000000000000000e+02	0.000000000000000000e+00	1.034585060551762581e-03
4.540000000000000000e+02	0.000000000000000000e+00	2.939806086942553520e-03
4.550000000000000000e+02	1.333333333333333315e-01	2.364398837089538574e-01
4.560000000000000000e+02	3.333333333333333287e-02	1.165881231427192688e-01
4.570000000000000000e+02	0.000000000000000000e+00	3.638693131506443024e-03
4.580000000000000000e+02	0.000000000000000000e+00	6.075258366763591766e-03
4.590000000000000000e+02	0.000000000000000000e+00	1.767040975391864777e-02
4.600000000000000000e+02	0.000000000000000000e+00	1.677490072324872017e-03
4.610000000000000000e+02	4.333333333333333481e-01	2.218431681394577026e-01
4.620000000000000000e+02	0.000000000000000000e+00	1.139856409281492233e-03
4.630000000000000000e+02	6.666666666666666574e-02	2.676596045494079590e-01
4.640000000000000000e+02	0.000000000000000000e+00	7.151690078899264336e-04
4.650000000000000000e+02	0.000000000000000000e+00	5.342020303942263126e-04
4.660000000000000000e+02	0.000000000000000000e+00	7.489887531846761703e-03
4.670000000000000000e+02	0.000000000000000000e+00	4.991723969578742981e-02
4.680000000000000000e+02	0.000000000000000000e+00	5.917306523770093918e-03
4.690000000000000000e+02	0.000000000000000000e+00	2.372142393141984940e-03
4.700000000000000000e+02	0.000000000000000000e+00	1.124183763749897480e-03
4.710000000000000000e+02	0.000000000000000000e+00	2.659784164279699326e-03
4.720000000000000000e+02	2.000000000000000111e-01	1.361158341169357300e-01
4.730000000000000000e+02	3.333333333333333287e-02	9.233096241950988770e-02
4.740000000000000000e+02	0.000000000000000000e+00	1.329927938058972359e-03
4.750000000000000000e+02	3.333333333333333287e-02	2.918286994099617004e-02
4.760000000000000000e+02	0.000000000000000000e+00	1.546277315355837345e-03
4.770000000000000000e+02	6.666666666666666574e-02	2.505550719797611237e-02
4.780000000000000000e+02	0.000000000000000000e+00	2.776087960228323936e-03
4.790000000000000000e+02	1.333333333333333315e-01	9.090759605169296265e-02
4.800000000000000000e+02	3.333333333333333287e-02	2.566578052937984467e-02
4.810000000000000000e+02	0.000000000000000000e+00	7.366913487203419209e-04
4.820000000000000000e+02	0.000000000000000000e+00	1.875667646527290344e-02
4.830000000000000000e+02	0.000000000000000000e+00	5.656913854181766510e-03
4.840000000000000000e+02	1.000000000000000056e-01	2.696000635623931885e-01
4.850000000000000000e+02	0.000000000000000000e+00	8.315999293699860573e-04
4.860000000000000000e+02	0.000000000000000000e+00	1.276286318898200989e-03
4.870000000000000000e+02	1.034482758620689641e-01	7.128183543682098389e-02
4.880000000000000000e+02	0.000000000000000000e+00	1.329966005869209766e-03
4.890000000000000000e+02	0.000000000000000000e+00	2.048733178526163101e-03
4.900000000000000000e+02	1.666666666666666574e-01	1.031140834093093872e-01
4.910000000000000000e+02	0.000000000000000000e+00	1.605163514614105225e-02
4.920000000000000000e+02	0.000000000000000000e+00	1.116555533371865749e-03
4.930000000000000000e+02	0.000000000000000000e+00	2.569324523210525513e-02
4.940000000000000000e+02	0.000000000000000000e+00	6.864938884973526001e-03
4.950000000000000000e+02	0.000000000000000000e+00	1.581610646098852158e-03
4.960000000000000000e+02	1.000000000000000056e-01	3.886085376143455505e-02
4.970000000000000000e+02	0.000000000000000000e+00	8.703554049134254456e-04
4.980000000000000000e+02	2.999999999999999889e-01	1.468915045261383057e-01
4.990000000000000000e+02	0.000000000000000000e+00	1.866489462554454803e-02
5.000000000000000000e+02	0.000000000000000000e+00	1.038035657256841660e-02
5.010000000000000000e+02	0.000000000000000000e+00	1.983384136110544205e-03
5.020000000000000000e+02	0.000000000000000000e+00	1.384224276989698410e-02
5.030000000000000000e+02	0.000000000000000000e+00	2.361636143177747726e-03
5.040000000000000000e+02	0.000000000000000000e+00	4.567053692881017923e-04
5.050000000000000000e+02	0.000000000000000000e+00	5.459813401103019714e-04
5.060000000000000000e+02	6.666666666666666574e-02	3.423681855201721191e-02
5.070000000000000000e+02	0.000000000000000000e+00	8.532192558050155640e-03
5.080000000000000000e+02	0.000000000000000000e+00	8.486182428896427155e-03
5.090000000000000000e+02	2.000000000000000111e-01	2.425663769245147705e-01
5.100000000000000000e+02	0.000000000000000000e+00	7.006418425589799881e-03
5.110000000000000000e+02	0.000000000000000000e+00	7.496167439967393875e-03
5.120000000000000000e+02	0.000000000000000000e+00	8.002002723515033722e-03
5.130000000000000000e+02	0.000000000000000000e+00	2.217374974861741066e-03
5.140000000000000000e+02	0.000000000000000000e+00	1.111168414354324341e-03
5.150000000000000000e+02	1.000000000000000056e-01	1.322141587734222412e-01
5.160000000000000000e+02	0.000000000000000000e+00	6.565417861565947533e-04
5.170000000000000000e+02	3.571428571428571230e-02	8.087879419326782227e-02
5.180000000000000000e+02	0.000000000000000000e+00	1.744416728615760803e-02
5.190000000000000000e+02	0.000000000000000000e+00	1.055718120187520981e-02
5.200000000000000000e+02	1.000000000000000056e-01	1.396128088235855103e-01
5.210000000000000000e+02	0.000000000000000000e+00	3.825891995802521706e-03
5.220000000000000000e+02	2.413793103448275967e-01	1.767653375864028931e-01
5.230000000000000000e+02	0.000000000000000000e+00	5.251169204711914062e-03
5.240000000000000000e+02	0.000000000000000000e+00	1.335176825523376465e-02
5.250000000000000000e+02	0.000000000000000000e+00	2.542474772781133652e-03
5.260000000000000000e+02	0.000000000000000000e+00	1.116619445383548737e-03
5.270000000000000000e+02	0.000000000000000000e+00	1.246247324161231518e-03
5.280000000000000000e+02	0.000000000000000000e+00	2.393953036516904831e-03
5.290000000000000000e+02	0.000000000000000000e+00	2.475332282483577728e-02
5.300000000000000000e+02	1.000000000000000056e-01	1.284871399402618408e-01
5.310000000000000000e+02	0.000000000000000000e+00	8.142227306962013245e-03
5.320000000000000000e+02	0.000000000000000000e+00	3.590447129681706429e-03
5.330000000000000000e+02	0.000000000000000000e+00	3.348236670717597008e-03
5.340000000000000000e+02	6.666666666666666574e-02	5.480072274804115295e-02
5.350000000000000000e+02	0.000000000000000000e+00	8.597652777098119259e-04
5.360000000000000000e+02	0.000000000000000000e+00	2.124978462234139442e-03
5.370000000000000000e+02	0.000000000000000000e+00	9.750330937094986439e-04
5.380000000000000000e+02	0.000000000000000000e+00	1.418207678943872452e-02
5.390000000000000000e+02	0.000000000000000000e+00	5.631074775010347366e-03
5.400000000000000000e+02	0.000000000000000000e+00	6.135245785117149353e-04
5.410000000000000000e+02	0.000000000000000000e+00	1.388674601912498474e-03
5.420000000000000000e+02	0.000000000000000000e+00	3.271481487900018692e-03
5.430000000000000000e+02	0.000000000000000000e+00	8.410568116232752800e-04
5.440000000000000000e+02	3.333333333333333287e-02	1.788822747766971588e-02
5.450000000000000000e+02	0.000000000000000000e+00	1.426534960046410561e-03
5.460000000000000000e+02	0.000000000000000000e+00	9.924694895744323730e-04
5.470000000000000000e+02	1.666666666666666574e-01	8.270376175642013550e-02
