# Supplementary material for: Machine-guided path sampling to discover mechanisms of molecular self-organization
Source: Nat Comput Sci. 2023 Apr 24;3(4):334–45. doi: 10.1038/s43588-023-00428-z (PMC10766509; doi:10.1038/s43588-023-00428-z)
Supplement: Supplementary file 7 — Statistical source data for Fig. 5b,c,e–g. [file 43588_2023_428_MOESM7_ESM.zip › Fig5_panel_f_transition_data.csv]

# frame number	contact 9	contact 22
0.000000000000000000e+00	9.465102660832009906e-01	9.937587720308246331e-01
1.000000000000000000e+00	9.303093170770523335e-01	9.901560291923771073e-01
2.000000000000000000e+00	9.220563723741997952e-01	9.910302721609570709e-01
3.000000000000000000e+00	9.476507348430025512e-01	9.874530210622138870e-01
4.000000000000000000e+00	9.404310265388773349e-01	9.885285321855624696e-01
5.000000000000000000e+00	9.251773759413884912e-01	9.907294960031367559e-01
6.000000000000000000e+00	9.528514174057756136e-01	9.932250459783448227e-01
7.000000000000000000e+00	9.445498923257843460e-01	9.931341690794150967e-01
8.000000000000000000e+00	9.530897903894671730e-01	9.890284034060977669e-01
9.000000000000000000e+00	9.481184532731053993e-01	9.910270603164252901e-01
1.000000000000000000e+01	9.416879689302174450e-01	9.829954718841099615e-01
1.100000000000000000e+01	9.133671532405063243e-01	9.773746148914029819e-01
1.200000000000000000e+01	9.423519213516372561e-01	9.793754798082585644e-01
1.300000000000000000e+01	9.314459440268567647e-01	9.664098267934428943e-01
1.400000000000000000e+01	9.413124896063209679e-01	9.540897821833688175e-01
1.500000000000000000e+01	9.382582124275987701e-01	9.332379453944131820e-01
1.600000000000000000e+01	9.060239421224490775e-01	9.367735349163781589e-01
1.700000000000000000e+01	9.033539432946987580e-01	9.000699654936098471e-01
1.800000000000000000e+01	9.000560045869432368e-01	9.475921535541791396e-01
1.900000000000000000e+01	9.101074440100825891e-01	9.631143144675958778e-01
2.000000000000000000e+01	8.849285267291306933e-01	9.336985871546069626e-01
2.100000000000000000e+01	9.031191894162426959e-01	9.368390021528973932e-01
2.200000000000000000e+01	9.342690384852897489e-01	9.524928305852184973e-01
2.300000000000000000e+01	9.167275464155009157e-01	9.350583759813544393e-01
2.400000000000000000e+01	9.165744477710626725e-01	9.146758440823057335e-01
2.500000000000000000e+01	9.112319616909755338e-01	9.385054363725654492e-01
2.600000000000000000e+01	9.144047542415377761e-01	9.135880737222408232e-01
2.700000000000000000e+01	9.374153616769108632e-01	9.393608922979544973e-01
2.800000000000000000e+01	9.332380644602829012e-01	9.007007391932875251e-01
2.900000000000000000e+01	9.026491446395114027e-01	9.106243415429824406e-01
3.000000000000000000e+01	9.132630491843163334e-01	9.029673093837063957e-01
3.100000000000000000e+01	8.391895401256046494e-01	9.416671450925865328e-01
3.200000000000000000e+01	9.434828102201548994e-01	9.459943282899437866e-01
3.300000000000000000e+01	9.297542420356268433e-01	9.554148605283828699e-01
3.400000000000000000e+01	9.171979075485735544e-01	9.422174327601364752e-01
3.500000000000000000e+01	9.025660259527717999e-01	9.324699103435574177e-01
3.600000000000000000e+01	9.461732473582270542e-01	9.255132058954629315e-01
3.700000000000000000e+01	9.358532752108315034e-01	9.165618310848314687e-01
3.800000000000000000e+01	8.896432275921501986e-01	9.392541397170401929e-01
3.900000000000000000e+01	9.219704966618889053e-01	9.130154301555153395e-01
4.000000000000000000e+01	8.968720141157713321e-01	9.481281761638394867e-01
4.100000000000000000e+01	8.907181289040680960e-01	9.541529776509488636e-01
4.200000000000000000e+01	8.647729701277423464e-01	9.393823224194171040e-01
4.300000000000000000e+01	9.167529527061234473e-01	9.542251915352019109e-01
4.400000000000000000e+01	9.030085700405945381e-01	9.431756195742432292e-01
4.500000000000000000e+01	9.219213222522608664e-01	9.501162744177731323e-01
4.600000000000000000e+01	9.403782524672309462e-01	9.504289178178447761e-01
4.700000000000000000e+01	9.235832657177027727e-01	9.234131666921476800e-01
4.800000000000000000e+01	9.328094333998510068e-01	9.305051622348240459e-01
4.900000000000000000e+01	9.273681340173843823e-01	9.425585087717263111e-01
5.000000000000000000e+01	9.433806326663403130e-01	9.086812803346455691e-01
5.100000000000000000e+01	9.580974908232515741e-01	9.408517914918802516e-01
5.200000000000000000e+01	9.349254848741660462e-01	8.719906522525379122e-01
5.300000000000000000e+01	9.502301449214758389e-01	8.987179296536054185e-01
5.400000000000000000e+01	9.396480536886245849e-01	9.013430114365305057e-01
5.500000000000000000e+01	9.050426986754780412e-01	8.840372335966200090e-01
5.600000000000000000e+01	9.446713515002458372e-01	8.351841808439035564e-01
5.700000000000000000e+01	9.416045909568074856e-01	8.836588317921922897e-01
5.800000000000000000e+01	9.382043729242572905e-01	8.601796017646394787e-01
5.900000000000000000e+01	9.306317197076526826e-01	8.947641817411700060e-01
6.000000000000000000e+01	9.382581364166916460e-01	8.608400260260107295e-01
6.100000000000000000e+01	9.420100313355044275e-01	9.120604202860211895e-01
6.200000000000000000e+01	9.509569399408156487e-01	8.927362268914604826e-01
6.300000000000000000e+01	9.383442797862523443e-01	9.297079238995138439e-01
6.400000000000000000e+01	9.127281291935159802e-01	9.147019530507589646e-01
6.500000000000000000e+01	9.330577510027384669e-01	9.371005820288542676e-01
6.600000000000000000e+01	9.103196413527869790e-01	9.389018295487517873e-01
6.700000000000000000e+01	9.033953030121106842e-01	9.252614777532728318e-01
6.800000000000000000e+01	9.129241382094001045e-01	9.120605151925378351e-01
6.900000000000000000e+01	9.091356929548226606e-01	9.421657563363364796e-01
7.000000000000000000e+01	9.627496037300649068e-01	9.134710505878400610e-01
7.100000000000000000e+01	9.302169579830721347e-01	9.054385502519853857e-01
7.200000000000000000e+01	9.360182929677832719e-01	9.214902968150939788e-01
7.300000000000000000e+01	8.855907580751818386e-01	9.258599893869920994e-01
7.400000000000000000e+01	9.488152347583576063e-01	8.808382824534922717e-01
7.500000000000000000e+01	9.434725923075392151e-01	9.250452824756707493e-01
7.600000000000000000e+01	9.189400299073623435e-01	9.325494052896260433e-01
7.700000000000000000e+01	9.096822056544819901e-01	9.062005107138385585e-01
7.800000000000000000e+01	9.223510030981895147e-01	9.284146444184425695e-01
7.900000000000000000e+01	9.373613341193205439e-01	9.231086008464913784e-01
8.000000000000000000e+01	9.193410147879673699e-01	9.065397045111432961e-01
8.100000000000000000e+01	9.249490848342951654e-01	9.244067688472774602e-01
8.200000000000000000e+01	9.282859215525850471e-01	9.422691838064217729e-01
8.300000000000000000e+01	9.269779843857599566e-01	8.908799531995281740e-01
8.400000000000000000e+01	8.949369155123406694e-01	8.919927202486005458e-01
8.500000000000000000e+01	9.029119585043783314e-01	9.173628960597355331e-01
8.600000000000000000e+01	9.168674481305452151e-01	8.763353224229272209e-01
8.700000000000000000e+01	9.079702527343347374e-01	8.857108219352033407e-01
8.800000000000000000e+01	8.956127444431547513e-01	9.180590132182809837e-01
8.900000000000000000e+01	8.743922961867963695e-01	9.219335649667259602e-01
9.000000000000000000e+01	9.289406270685207634e-01	9.225590580889367898e-01
9.100000000000000000e+01	9.005046814878860939e-01	9.235835285202759204e-01
9.200000000000000000e+01	8.975839636281570666e-01	8.990993674057078389e-01
9.300000000000000000e+01	9.268831726042554564e-01	9.179326852678711957e-01
9.400000000000000000e+01	8.953973916561150936e-01	8.677208495413966105e-01
9.500000000000000000e+01	8.504475895801303365e-01	9.336873866532435784e-01
9.600000000000000000e+01	8.908504589026139397e-01	8.743134798196400270e-01
9.700000000000000000e+01	8.686056875415858469e-01	8.922845331474476005e-01
9.800000000000000000e+01	9.125320126104169427e-01	8.765696697417866279e-01
9.900000000000000000e+01	8.714663878342367997e-01	8.601962790154464855e-01
1.000000000000000000e+02	8.980811724110470129e-01	8.599645081561614335e-01
1.010000000000000000e+02	8.597826231374424699e-01	8.339585425219241399e-01
1.020000000000000000e+02	8.514847200335888822e-01	8.649843156444936287e-01
1.030000000000000000e+02	8.564889118081506769e-01	9.008965176356940052e-01
1.040000000000000000e+02	8.409412368767085200e-01	8.589873058125266914e-01
1.050000000000000000e+02	8.332645319382052662e-01	8.987885366486864092e-01
1.060000000000000000e+02	8.204653655694423842e-01	8.481243068555791575e-01
1.070000000000000000e+02	8.464408943643765282e-01	8.522816807977912079e-01
1.080000000000000000e+02	8.503793958946087583e-01	8.273444804156542265e-01
1.090000000000000000e+02	8.939554283625014142e-01	8.183156933123678645e-01
1.100000000000000000e+02	8.959571232379522909e-01	8.185918200495618802e-01
1.110000000000000000e+02	8.414650286029473625e-01	8.411507375896541960e-01
1.120000000000000000e+02	8.528399170391935957e-01	7.494615907481466666e-01
1.130000000000000000e+02	8.429628778181960103e-01	7.871725366817057257e-01
1.140000000000000000e+02	8.805159410386942387e-01	7.963591529798387247e-01
1.150000000000000000e+02	8.976408490598435375e-01	7.654901447294083505e-01
1.160000000000000000e+02	8.792536693090926558e-01	7.788858941380353285e-01
1.170000000000000000e+02	9.147147832454706196e-01	8.190517948988652597e-01
1.180000000000000000e+02	8.962003109900509301e-01	7.688787554382160438e-01
1.190000000000000000e+02	9.109550370940823205e-01	7.968952277266290185e-01
1.200000000000000000e+02	8.921096673769374208e-01	7.837245226541255105e-01
1.210000000000000000e+02	8.752087281388550855e-01	6.553089500730311379e-01
1.220000000000000000e+02	8.945911308527255690e-01	7.822389650848307063e-01
1.230000000000000000e+02	8.922261127788023716e-01	7.225623698986691767e-01
1.240000000000000000e+02	8.746908852569834636e-01	7.387811646066757554e-01
1.250000000000000000e+02	9.121784537551496097e-01	6.521825287840826713e-01
1.260000000000000000e+02	8.990991441184684740e-01	6.039029033092211396e-01
1.270000000000000000e+02	9.029397061075521425e-01	7.057582663465647999e-01
1.280000000000000000e+02	9.096954101356484745e-01	7.175498747483129991e-01
1.290000000000000000e+02	9.089621761165634917e-01	6.430003886060245977e-01
1.300000000000000000e+02	8.642514224433058834e-01	6.037585104559777260e-01
1.310000000000000000e+02	8.689907817046591543e-01	6.627614323343130609e-01
1.320000000000000000e+02	8.999156748279355522e-01	6.076849194627421680e-01
1.330000000000000000e+02	8.835525429721743373e-01	7.047571300461448196e-01
1.340000000000000000e+02	8.903947103112390682e-01	6.463946280908476894e-01
1.350000000000000000e+02	8.887704475054647446e-01	6.328314794480423000e-01
1.360000000000000000e+02	8.727988147510162831e-01	6.178468652298964026e-01
1.370000000000000000e+02	9.041796102620835995e-01	5.724684455358669544e-01
1.380000000000000000e+02	9.223507594711917168e-01	6.016742897078930508e-01
1.390000000000000000e+02	9.110471674980169521e-01	6.277589031297718947e-01
1.400000000000000000e+02	8.945333754642335045e-01	6.311818138094503761e-01
1.410000000000000000e+02	9.302169517167178103e-01	5.839888283630803034e-01
1.420000000000000000e+02	8.913198963747841486e-01	6.555394329114854202e-01
1.430000000000000000e+02	9.002243755245218360e-01	6.538186205067093582e-01
1.440000000000000000e+02	8.838253339568281630e-01	7.300549629259919238e-01
1.450000000000000000e+02	9.171726500305990015e-01	5.791413335228392523e-01
1.460000000000000000e+02	8.729888501676319468e-01	5.874204421748928651e-01
1.470000000000000000e+02	8.656342771534359937e-01	6.537562061499624377e-01
1.480000000000000000e+02	8.383282064524304467e-01	7.148310326169406981e-01
1.490000000000000000e+02	9.130675906932588237e-01	6.254020764665734200e-01
1.500000000000000000e+02	8.800243023755388583e-01	5.778407452154722401e-01
1.510000000000000000e+02	8.639250281313797242e-01	6.012823129001845235e-01
1.520000000000000000e+02	8.798242100101180130e-01	5.694369855085681387e-01
1.530000000000000000e+02	9.129633310501980015e-01	5.805451463004637214e-01
1.540000000000000000e+02	8.652932466204174000e-01	5.206130176300328705e-01
1.550000000000000000e+02	8.684611868587633898e-01	5.647427980744329501e-01
1.560000000000000000e+02	8.632876179182709109e-01	4.996437504757286763e-01
1.570000000000000000e+02	8.771303235945667742e-01	5.721445914017704304e-01
1.580000000000000000e+02	8.782018656294050540e-01	5.411644762522980212e-01
1.590000000000000000e+02	8.424061863104662651e-01	5.889546681724068256e-01
1.600000000000000000e+02	8.288591434376274547e-01	5.583258963363721961e-01
1.610000000000000000e+02	8.623045936301595438e-01	5.842949385295356235e-01
1.620000000000000000e+02	8.623208651354669074e-01	5.429369714050577000e-01
1.630000000000000000e+02	8.581898534024865466e-01	5.199974954594924759e-01
1.640000000000000000e+02	8.760385761055866638e-01	6.434607649340911006e-01
1.650000000000000000e+02	8.972425150150040718e-01	5.611290567102957816e-01
1.660000000000000000e+02	8.618117552898593159e-01	5.851523704959020744e-01
1.670000000000000000e+02	8.455270336527096475e-01	7.350097705902486345e-01
1.680000000000000000e+02	8.336561467010337179e-01	7.045064528188412778e-01
1.690000000000000000e+02	7.808291753733157536e-01	6.224441003344006740e-01
1.700000000000000000e+02	7.853046509704333378e-01	6.818229256328918186e-01
1.710000000000000000e+02	8.182050836166252505e-01	8.040323443284228544e-01
1.720000000000000000e+02	8.165263361965608979e-01	7.614873925658186549e-01
1.730000000000000000e+02	7.808290362775573978e-01	7.339420734011145031e-01
1.740000000000000000e+02	7.430930022875393837e-01	7.138337182522914715e-01
1.750000000000000000e+02	7.943435504972403693e-01	6.358419731571230971e-01
1.760000000000000000e+02	8.457857249998450566e-01	6.284263907832462470e-01
1.770000000000000000e+02	8.942010071071903043e-01	5.653664928051244098e-01
1.780000000000000000e+02	8.777987072345266872e-01	6.029945177248883237e-01
1.790000000000000000e+02	8.948939551916117452e-01	6.599477470164785142e-01
1.800000000000000000e+02	8.764603145521321359e-01	6.675280930346029207e-01
1.810000000000000000e+02	8.827475944306777400e-01	6.814031272370958403e-01
1.820000000000000000e+02	8.853502594466770015e-01	6.033455500247371095e-01
1.830000000000000000e+02	9.016911961779602303e-01	6.625094802171349606e-01
1.840000000000000000e+02	8.052229324266186872e-01	5.533974764764226784e-01
1.850000000000000000e+02	8.810220894731204400e-01	6.048529543776581807e-01
1.860000000000000000e+02	8.673821208818239814e-01	6.248394100661407435e-01
1.870000000000000000e+02	8.571902232620990381e-01	6.502522948572357908e-01
1.880000000000000000e+02	8.623207371160402923e-01	5.596062717262680897e-01
1.890000000000000000e+02	8.223135537154939723e-01	5.452259936433812015e-01
1.900000000000000000e+02	8.881322110717764229e-01	5.792636929063077478e-01
1.910000000000000000e+02	8.561203916241199030e-01	5.997157924004721252e-01
1.920000000000000000e+02	8.481072799813674790e-01	6.731343239301477155e-01
1.930000000000000000e+02	8.893329367757776271e-01	5.317852883075278037e-01
1.940000000000000000e+02	8.287331278272084267e-01	4.848035578344720431e-01
1.950000000000000000e+02	8.711641777910376083e-01	4.386930228304168899e-01
1.960000000000000000e+02	8.605101964490099453e-01	4.961474749920953276e-01
1.970000000000000000e+02	8.650494841829443615e-01	4.265344729669213186e-01
1.980000000000000000e+02	8.607740408056465675e-01	5.471837223048544585e-01
1.990000000000000000e+02	8.138578865805063955e-01	3.485474264429686553e-01
2.000000000000000000e+02	8.690551472409073774e-01	3.189688826371518959e-01
2.010000000000000000e+02	8.567896590418025982e-01	4.282324325129702181e-01
2.020000000000000000e+02	8.532624431335559256e-01	3.736861283693822533e-01
2.030000000000000000e+02	8.892885396277852017e-01	4.838863319706374622e-01
2.040000000000000000e+02	8.660237484416103415e-01	5.533178562869193184e-01
2.050000000000000000e+02	8.473007637803690040e-01	5.374136705777863288e-01
2.060000000000000000e+02	8.159343553704684338e-01	6.237977083123128486e-01
2.070000000000000000e+02	8.104656066465273367e-01	5.560881206035761526e-01
2.080000000000000000e+02	8.185183352896192588e-01	5.902445718146953624e-01
2.090000000000000000e+02	8.630420642437724998e-01	5.986446337529803818e-01
2.100000000000000000e+02	8.488090923146317524e-01	5.934436626641045320e-01
2.110000000000000000e+02	7.930158051276636755e-01	4.518800526136324547e-01
2.120000000000000000e+02	8.370594336866308272e-01	5.496804881759301820e-01
2.130000000000000000e+02	8.162857369539013863e-01	5.079729386137789016e-01
2.140000000000000000e+02	7.994553450867021294e-01	4.091412783912029005e-01
2.150000000000000000e+02	8.205208032670838758e-01	4.758499732156043494e-01
2.160000000000000000e+02	8.867304031293617994e-01	4.299200527460278476e-01
2.170000000000000000e+02	8.339943867248468257e-01	4.281657139784997290e-01
2.180000000000000000e+02	8.030479630167272065e-01	4.594190076234961895e-01
2.190000000000000000e+02	7.994171248566400712e-01	4.543765535171343517e-01
2.200000000000000000e+02	8.738410808610955760e-01	6.411361305737373062e-01
2.210000000000000000e+02	7.926880896190731107e-01	5.288673384302505776e-01
2.220000000000000000e+02	7.694161028670155611e-01	6.358419670377105648e-01
2.230000000000000000e+02	8.218202602327032702e-01	5.634365740924797139e-01
2.240000000000000000e+02	8.237905484134363521e-01	5.973278411523280651e-01
2.250000000000000000e+02	8.583895140301478488e-01	5.541939032410515553e-01
2.260000000000000000e+02	8.073523805646356521e-01	4.266340156954132046e-01
2.270000000000000000e+02	7.696346285710372603e-01	4.792093241986810082e-01
2.280000000000000000e+02	8.542404558601950360e-01	4.642368064568997976e-01
2.290000000000000000e+02	8.199150531156964572e-01	5.585661848287996056e-01
2.300000000000000000e+02	8.429456152641372491e-01	4.371640389434174323e-01
2.310000000000000000e+02	8.727830226592488971e-01	4.801204414222421391e-01
2.320000000000000000e+02	8.309420998534078340e-01	5.252233121000076110e-01
2.330000000000000000e+02	8.154533853121374021e-01	5.388454752040418017e-01
2.340000000000000000e+02	8.340477447250501664e-01	5.641199440494284456e-01
2.350000000000000000e+02	8.603617045599972757e-01	5.107627551138346211e-01
2.360000000000000000e+02	8.090050126618636428e-01	5.575262123290631866e-01
2.370000000000000000e+02	8.148046029303412929e-01	5.347517048185572719e-01
2.380000000000000000e+02	8.373418408657968826e-01	6.080369064250001898e-01
2.390000000000000000e+02	8.286069089677090549e-01	5.311428441574987946e-01
2.400000000000000000e+02	7.988448279381599182e-01	5.047210196555843575e-01
2.410000000000000000e+02	7.856162716273461522e-01	5.412831223164671357e-01
2.420000000000000000e+02	8.232075685775246399e-01	6.006844973604045235e-01
2.430000000000000000e+02	8.211067536264797795e-01	5.315516744907743396e-01
2.440000000000000000e+02	8.142289890305048905e-01	6.463316752675157817e-01
2.450000000000000000e+02	8.418836092498303003e-01	5.988095255617907897e-01
2.460000000000000000e+02	8.356447849503042535e-01	6.090303598005388785e-01
2.470000000000000000e+02	7.883374382082702914e-01	6.696065557327142148e-01
2.480000000000000000e+02	8.388380287827340576e-01	6.141292207576817264e-01
2.490000000000000000e+02	8.323730619912516060e-01	6.603048524553747356e-01
2.500000000000000000e+02	8.461998793442377931e-01	6.399636540945796703e-01
2.510000000000000000e+02	8.684773233278650917e-01	6.037586697924102186e-01
2.520000000000000000e+02	8.680588730435206957e-01	5.711135389835749754e-01
2.530000000000000000e+02	8.716573663787519077e-01	5.780846533398371623e-01
2.540000000000000000e+02	8.632877523983477630e-01	6.564002690664636486e-01
2.550000000000000000e+02	8.578738344983056763e-01	5.769877379460695010e-01
2.560000000000000000e+02	8.403814688811793721e-01	5.737237318721737367e-01
2.570000000000000000e+02	8.696799423400166651e-01	5.468477013779504681e-01
2.580000000000000000e+02	8.885181596910260993e-01	4.876365997601000424e-01
2.590000000000000000e+02	8.959284809251997217e-01	5.660306983490863697e-01
2.600000000000000000e+02	8.492194040657439214e-01	5.870520431542042283e-01
2.610000000000000000e+02	8.581399889840916062e-01	5.875431743549787145e-01
2.620000000000000000e+02	8.664771566656055413e-01	6.073956516020887486e-01
2.630000000000000000e+02	8.673015659049150283e-01	6.267367071122242894e-01
2.640000000000000000e+02	8.355564998144648925e-01	5.749389759094588603e-01
2.650000000000000000e+02	7.730666848392262480e-01	5.605678889516978458e-01
2.660000000000000000e+02	8.261873170603993843e-01	5.788568575197858834e-01
2.670000000000000000e+02	8.290392315042284244e-01	5.938542083755933287e-01
2.680000000000000000e+02	8.366353743506129703e-01	6.383523709527976209e-01
2.690000000000000000e+02	8.057891645097848832e-01	6.075196983337934897e-01
2.700000000000000000e+02	8.261327348866163156e-01	5.550511792700560942e-01
2.710000000000000000e+02	8.214728006693247098e-01	5.537158721395907257e-01
2.720000000000000000e+02	8.477985391373790147e-01	5.847850625499492194e-01
2.730000000000000000e+02	8.020617519597376122e-01	5.539352011034764933e-01
2.740000000000000000e+02	8.166001618835624365e-01	5.370997925846747734e-01
2.750000000000000000e+02	8.256616294558773994e-01	5.649843177444777709e-01
2.760000000000000000e+02	8.288412488167838932e-01	5.938338087719676750e-01
2.770000000000000000e+02	8.042595078762966310e-01	6.337095675977625353e-01
2.780000000000000000e+02	8.464062808592833775e-01	6.096097547987097132e-01
2.790000000000000000e+02	8.237540985019122797e-01	6.332707193927979983e-01
2.800000000000000000e+02	8.488778067311617548e-01	5.247403124895158033e-01
2.810000000000000000e+02	7.819260176245473870e-01	5.552106296799027563e-01
2.820000000000000000e+02	8.464064729396951758e-01	5.466297570580294085e-01
2.830000000000000000e+02	8.096791580120908938e-01	5.704671244253390894e-01
2.840000000000000000e+02	7.986540652794515971e-01	5.617906825473732990e-01
2.850000000000000000e+02	7.804174157103578313e-01	5.655270002893013626e-01
2.860000000000000000e+02	8.798549581307701928e-01	5.913107086627356068e-01
2.870000000000000000e+02	8.380994683161893111e-01	5.309481256120254233e-01
2.880000000000000000e+02	8.025548715695500768e-01	5.596063623202053305e-01
2.890000000000000000e+02	8.096233589085989335e-01	4.761937192728194490e-01
2.900000000000000000e+02	8.010166208678884958e-01	4.754878739188435621e-01
2.910000000000000000e+02	6.490995056489107240e-01	4.665171537982444327e-01
2.920000000000000000e+02	7.904099145162228890e-01	4.492040821039336440e-01
2.930000000000000000e+02	8.125186641488965078e-01	4.365710030121607299e-01
2.940000000000000000e+02	8.317477890581149724e-01	4.499499998948500168e-01
2.950000000000000000e+02	8.330152400461374729e-01	4.958675869657758195e-01
2.960000000000000000e+02	8.392247250439739403e-01	5.747359551065992500e-01
2.970000000000000000e+02	7.778436967378971056e-01	4.662856921114130748e-01
2.980000000000000000e+02	7.635707446092888651e-01	4.135085734419793879e-01
2.990000000000000000e+02	7.982719739817634164e-01	4.523857081409466407e-01
3.000000000000000000e+02	8.343142773351226449e-01	5.369431578274797001e-01
3.010000000000000000e+02	7.901004951608645577e-01	4.738604731252754054e-01
3.020000000000000000e+02	8.394526644221369516e-01	5.897124111411640168e-01
3.030000000000000000e+02	8.712279975262618992e-01	5.643405762629539746e-01
3.040000000000000000e+02	8.662505832431429686e-01	4.646104856375905534e-01
3.050000000000000000e+02	8.199152899268007388e-01	4.824761573809636661e-01
3.060000000000000000e+02	8.466129915688562768e-01	5.406332383699418154e-01
3.070000000000000000e+02	8.913200003426362539e-01	5.862551749365421117e-01
3.080000000000000000e+02	8.766317631560304191e-01	5.372765098532213957e-01
3.090000000000000000e+02	8.023655167869574445e-01	4.908138282512776174e-01
3.100000000000000000e+02	8.488091340403950413e-01	4.772277598259926368e-01
3.110000000000000000e+02	8.521799397983353952e-01	4.950474978642019352e-01
3.120000000000000000e+02	8.227698342430512790e-01	5.685694881740207540e-01
3.130000000000000000e+02	8.302606883866912035e-01	6.572604947352451710e-01
3.140000000000000000e+02	8.023653035613662610e-01	5.470255696610242246e-01
3.150000000000000000e+02	7.769574123323832460e-01	6.492040170465287474e-01
3.160000000000000000e+02	7.921098296067797806e-01	6.059068993602515496e-01
3.170000000000000000e+02	8.170619445525806324e-01	6.402986202523139880e-01
3.180000000000000000e+02	8.154902724138828329e-01	6.173272069684608843e-01
3.190000000000000000e+02	7.984822396930587596e-01	5.767037667292027603e-01
3.200000000000000000e+02	7.287982417022278447e-01	5.365709975823967914e-01
3.210000000000000000e+02	7.787878531732986831e-01	5.929719744628495492e-01
3.220000000000000000e+02	7.849930403574744142e-01	6.934320644798985800e-01
3.230000000000000000e+02	7.927650502692743517e-01	6.170149122366769268e-01
3.240000000000000000e+02	7.272723152378679501e-01	4.786454145496021884e-01
3.250000000000000000e+02	8.299558243628174514e-01	3.897347819045210437e-01
3.260000000000000000e+02	8.499021663952612826e-01	5.205555279156045545e-01
3.270000000000000000e+02	7.791019034839414825e-01	5.140395448019459135e-01
3.280000000000000000e+02	8.268205569953938072e-01	5.350647145368547797e-01
3.290000000000000000e+02	8.216191422799592470e-01	4.977344946796821712e-01
3.300000000000000000e+02	7.514077028810659531e-01	5.043246605474517308e-01
3.310000000000000000e+02	7.874442715346794408e-01	5.344779333951560352e-01
3.320000000000000000e+02	8.159529803707726847e-01	5.297811584042376731e-01
3.330000000000000000e+02	8.262959189896567080e-01	4.860897208794128233e-01
3.340000000000000000e+02	8.158048935541920565e-01	5.579859573796482897e-01
3.350000000000000000e+02	8.004080196690135374e-01	5.605679652194560658e-01
3.360000000000000000e+02	8.138207345657995084e-01	5.547522044007973108e-01
3.370000000000000000e+02	8.981943373110961026e-01	4.475420910982957912e-01
3.380000000000000000e+02	8.174677605711165862e-01	5.537958400313366392e-01
3.390000000000000000e+02	8.456649304705612380e-01	4.980523128330447413e-01
3.400000000000000000e+02	8.525694319084853312e-01	3.920607182926154066e-01
3.410000000000000000e+02	7.709653755677395859e-01	4.543063706014530134e-01
3.420000000000000000e+02	7.878523177729717109e-01	4.089168726226304340e-01
3.430000000000000000e+02	7.677839054270187980e-01	4.513230749359396499e-01
3.440000000000000000e+02	8.078222723323721377e-01	4.256541588664677911e-01
3.450000000000000000e+02	7.569637825237206519e-01	5.385903431705230116e-01
3.460000000000000000e+02	8.149715730868842822e-01	4.884663715429788944e-01
3.470000000000000000e+02	8.008455652303353434e-01	5.877475540432319789e-01
3.480000000000000000e+02	7.792789162387759871e-01	4.825493868669410991e-01
3.490000000000000000e+02	7.270247601003778648e-01	5.099074928356563952e-01
3.500000000000000000e+02	7.569838571321858556e-01	4.862738548195993937e-01
3.510000000000000000e+02	7.995695323485723094e-01	4.992314278188342835e-01
3.520000000000000000e+02	7.676245441885346521e-01	4.549710973293670802e-01
3.530000000000000000e+02	8.389261367793644508e-01	5.134288448465035293e-01
3.540000000000000000e+02	8.272183605525753602e-01	5.144401811002218272e-01
3.550000000000000000e+02	8.833554803993347582e-01	4.601953807657598872e-01
3.560000000000000000e+02	8.545097285924979635e-01	5.540344004360575614e-01
3.570000000000000000e+02	8.475241493146764560e-01	6.001073852438898459e-01
3.580000000000000000e+02	8.510259991513089428e-01	5.586059779792480473e-01
3.590000000000000000e+02	8.158604620386896711e-01	5.485700452395608773e-01
3.600000000000000000e+02	8.659101979827479312e-01	5.310065547469338121e-01
3.610000000000000000e+02	8.247363623356139817e-01	5.703050575939566658e-01
3.620000000000000000e+02	9.129110052366374850e-01	5.906134135918433836e-01
3.630000000000000000e+02	8.273446753153159694e-01	6.147515222017748693e-01
3.640000000000000000e+02	8.973421387593015774e-01	7.169069448984929371e-01
3.650000000000000000e+02	8.504475141848865105e-01	6.234021987326826553e-01
3.660000000000000000e+02	8.326761036851193509e-01	5.941829856295610668e-01
3.670000000000000000e+02	8.421103317205086425e-01	5.548317208140812751e-01
3.680000000000000000e+02	8.465610494241917472e-01	5.981510822437994257e-01
3.690000000000000000e+02	8.311753452089432059e-01	6.700685111878044165e-01
3.700000000000000000e+02	7.326476653149680551e-01	5.291396112137740637e-01
3.710000000000000000e+02	7.452939525300595891e-01	5.843561655830458168e-01
3.720000000000000000e+02	7.510433177101116797e-01	6.504204978699553719e-01
3.730000000000000000e+02	7.232241349207584324e-01	5.661313209369802646e-01
3.740000000000000000e+02	7.871531313960129506e-01	6.273206511029578714e-01
3.750000000000000000e+02	8.670268815619363023e-01	5.344586886403602799e-01
3.760000000000000000e+02	8.791148485003548174e-01	5.660307204835094419e-01
3.770000000000000000e+02	9.036432406035743714e-01	5.472627866559982568e-01
3.780000000000000000e+02	8.871936272282707758e-01	5.016140407638055576e-01
3.790000000000000000e+02	8.619595750525358424e-01	5.544932661919617090e-01
3.800000000000000000e+02	8.260424252638142173e-01	5.719828992509422561e-01
3.810000000000000000e+02	8.963148175642365878e-01	5.905317276990227349e-01
3.820000000000000000e+02	8.744395655864857231e-01	5.261526275254144736e-01
3.830000000000000000e+02	8.856508130336767648e-01	4.939125513665180156e-01
3.840000000000000000e+02	8.385393957268683085e-01	5.108578146318697444e-01
3.850000000000000000e+02	8.525862539735400425e-01	5.153957399067723433e-01
3.860000000000000000e+02	8.260061183833619092e-01	5.908185647195133283e-01
3.870000000000000000e+02	7.592983255139704735e-01	4.227090010291199018e-01
3.880000000000000000e+02	7.757939063459451390e-01	5.303641606934111907e-01
3.890000000000000000e+02	8.089298175283153869e-01	3.626846733417234403e-01
3.900000000000000000e+02	7.400701867446870530e-01	4.903136217715952649e-01
3.910000000000000000e+02	7.544821501649842110e-01	3.393642087714410227e-01
3.920000000000000000e+02	8.061475919530753931e-01	4.282326946633612241e-01
3.930000000000000000e+02	7.888803553641986488e-01	4.524029801338089185e-01
3.940000000000000000e+02	8.037487014859940881e-01	3.782933057730238913e-01
3.950000000000000000e+02	8.214546263649252777e-01	3.412004002312605810e-01
3.960000000000000000e+02	8.235719777742471770e-01	4.819639043621686825e-01
3.970000000000000000e+02	7.978135397396384221e-01	4.428598025914728953e-01
3.980000000000000000e+02	8.043351395130867720e-01	3.892130922288315475e-01
3.990000000000000000e+02	7.673456864703999125e-01	4.119568101894813261e-01
4.000000000000000000e+02	7.959180311868510049e-01	4.977532953134389815e-01
4.010000000000000000e+02	7.626901788095802326e-01	4.890386028218334236e-01
4.020000000000000000e+02	7.076755312909857043e-01	4.646992285075118856e-01
4.030000000000000000e+02	8.636473455251867382e-01	4.436831098973865184e-01
4.040000000000000000e+02	9.154228279683772618e-01	4.688238705248677363e-01
4.050000000000000000e+02	8.352906524901790863e-01	4.839595107670916496e-01
4.060000000000000000e+02	8.200804162236982053e-01	5.701639185381734976e-01
4.070000000000000000e+02	8.600143927766044083e-01	5.170417103660320812e-01
4.080000000000000000e+02	7.976412480658801041e-01	4.401748864850170140e-01
4.090000000000000000e+02	8.320871583811282335e-01	5.029684018281901370e-01
4.100000000000000000e+02	7.251671072334359147e-01	4.424487064875385345e-01
4.110000000000000000e+02	7.167406417868936730e-01	4.879314152444586550e-01
4.120000000000000000e+02	7.080920243035072614e-01	5.143067835170478386e-01
4.130000000000000000e+02	7.714419701203258928e-01	5.053814330748610528e-01
4.140000000000000000e+02	7.905839567012300506e-01	5.039664327763515583e-01
4.150000000000000000e+02	7.198090728167546581e-01	4.523160919705854210e-01
4.160000000000000000e+02	7.751823223800012874e-01	4.852442843333243938e-01
4.170000000000000000e+02	7.796520091212141290e-01	4.532403257789048290e-01
4.180000000000000000e+02	7.895586494685157275e-01	5.637783408654131190e-01
4.190000000000000000e+02	7.683613098679425990e-01	6.219650274956103342e-01
4.200000000000000000e+02	8.135048554112870312e-01	5.953129194091373311e-01
4.210000000000000000e+02	7.972779442054032106e-01	6.226313322133406603e-01
4.220000000000000000e+02	7.749651573608038468e-01	5.385117072598387677e-01
4.230000000000000000e+02	8.224233144107261362e-01	5.560885270388793433e-01
4.240000000000000000e+02	7.522781544075777260e-01	5.406335196371175877e-01
4.250000000000000000e+02	8.564721356387983153e-01	5.850910455096220986e-01
4.260000000000000000e+02	8.304405045273284269e-01	6.397965810415959798e-01
4.270000000000000000e+02	8.138763092018903578e-01	6.283638706708587485e-01
4.280000000000000000e+02	7.785517675865943898e-01	6.690609755976011375e-01
4.290000000000000000e+02	8.063924640472919236e-01	6.423717510824393795e-01
4.300000000000000000e+02	7.565001213213267128e-01	7.513873875215592024e-01
4.310000000000000000e+02	8.096795066992029666e-01	7.539367226648340248e-01
4.320000000000000000e+02	8.144893119975473716e-01	7.576284840383455954e-01
4.330000000000000000e+02	7.836662295155073510e-01	7.437452865986451389e-01
4.340000000000000000e+02	8.137461825279965755e-01	6.893696265727610184e-01
4.350000000000000000e+02	7.677840234098741723e-01	6.644622667983631770e-01
4.360000000000000000e+02	8.030480364787245806e-01	6.473380259176213514e-01
4.370000000000000000e+02	8.378353656564778706e-01	6.445082587394435070e-01
4.380000000000000000e+02	8.061665051355929590e-01	5.170226604922513181e-01
4.390000000000000000e+02	7.411327737808910410e-01	5.060048375457369962e-01
4.400000000000000000e+02	8.142294697608438714e-01	5.744523270453132380e-01
4.410000000000000000e+02	7.879299648003136314e-01	5.038721708892354156e-01
4.420000000000000000e+02	8.123136190524613554e-01	5.196512934510132409e-01
4.430000000000000000e+02	7.617880239931965614e-01	5.720029729157730669e-01
4.440000000000000000e+02	8.134861226772199805e-01	6.235685895242664145e-01
4.450000000000000000e+02	7.830215625840462046e-01	4.671064012627190176e-01
4.460000000000000000e+02	7.586747974486203194e-01	5.907573893513948793e-01
4.470000000000000000e+02	7.479790154187635487e-01	5.801380897623602539e-01
4.480000000000000000e+02	8.160455894489909712e-01	4.902213639225185826e-01
4.490000000000000000e+02	8.482442949690430778e-01	5.218835919121822542e-01
4.500000000000000000e+02	7.664880107027643996e-01	6.309104567898111693e-01
4.510000000000000000e+02	8.202821295869374696e-01	6.708245272260806580e-01
4.520000000000000000e+02	8.455961050722304861e-01	6.416387861274513993e-01
4.530000000000000000e+02	7.830216176988655796e-01	6.002519410349500539e-01
4.540000000000000000e+02	8.488091240689691341e-01	5.996131666334132415e-01
4.550000000000000000e+02	8.110259993608412987e-01	5.983981308553366629e-01
4.560000000000000000e+02	7.879300349044945362e-01	6.340234029744475919e-01
4.570000000000000000e+02	8.157123463623925375e-01	5.624127561555671839e-01
4.580000000000000000e+02	8.026119590551648031e-01	6.059688994520224803e-01
4.590000000000000000e+02	7.972202721105285939e-01	4.673924013716794224e-01
4.600000000000000000e+02	7.343942200439435020e-01	4.871201982630254945e-01
4.610000000000000000e+02	8.010169704063361262e-01	4.496720405150830269e-01
4.620000000000000000e+02	7.773710176694914598e-01	5.192287474177034179e-01
4.630000000000000000e+02	7.827672496143152081e-01	4.519848607471065871e-01
4.640000000000000000e+02	7.643715088874506458e-01	4.146270217528615354e-01
4.650000000000000000e+02	7.742142646219197788e-01	4.720395472382446500e-01
4.660000000000000000e+02	8.338522442084856934e-01	4.430138494513916059e-01
4.670000000000000000e+02	7.749258351894208197e-01	4.692184546716594573e-01
4.680000000000000000e+02	8.244636495816177746e-01	5.189406112517483960e-01
4.690000000000000000e+02	7.445607512674592421e-01	4.032599112981312683e-01
4.700000000000000000e+02	8.536843286815498644e-01	4.658752046507169675e-01
4.710000000000000000e+02	7.783156672085398409e-01	4.581847404676863689e-01
4.720000000000000000e+02	7.844856380130139639e-01	4.253887578891048515e-01
4.730000000000000000e+02	8.076342691136104701e-01	4.623011083143967470e-01
4.740000000000000000e+02	8.263500761599418265e-01	3.925550945784749834e-01
4.750000000000000000e+02	7.979280565563754424e-01	4.279826977954818146e-01
4.760000000000000000e+02	8.141552007916749156e-01	4.211608016130794496e-01
4.770000000000000000e+02	7.900812871616005317e-01	5.419125890044388383e-01
4.780000000000000000e+02	8.471803405057868330e-01	6.128635546842785553e-01
4.790000000000000000e+02	8.073525138758336217e-01	5.521039939867978807e-01
4.800000000000000000e+02	7.792592238392326287e-01	4.642367491265269042e-01
4.810000000000000000e+02	8.054684764687743970e-01	5.724278393633958073e-01
4.820000000000000000e+02	7.804762217702843063e-01	5.824797175351014156e-01
4.830000000000000000e+02	7.464541873880304879e-01	6.820324430966921980e-01
4.840000000000000000e+02	8.458549871337613935e-01	6.661210599574070024e-01
4.850000000000000000e+02	7.994743552773433404e-01	6.199258992910867683e-01
4.860000000000000000e+02	8.051855085445012161e-01	6.317666457634210087e-01
4.870000000000000000e+02	8.727355532910308078e-01	6.515324216521797274e-01
4.880000000000000000e+02	8.623535689713244246e-01	6.737217690615884269e-01
4.890000000000000000e+02	8.509750091959823459e-01	6.526231306731108406e-01
4.900000000000000000e+02	8.160825484738002400e-01	5.905728303550580316e-01
4.910000000000000000e+02	8.191805513757309809e-01	5.849888309833959354e-01
4.920000000000000000e+02	8.189968653344581462e-01	5.980684481542127839e-01
4.930000000000000000e+02	8.362819779868241321e-01	6.629502038540801001e-01
4.940000000000000000e+02	8.254076380617585418e-01	6.657221967455589917e-01
4.950000000000000000e+02	8.623045082828167951e-01	6.642941007056519798e-01
4.960000000000000000e+02	8.248088528148900256e-01	5.971012687902109706e-01
4.970000000000000000e+02	8.071267573845203325e-01	6.469397128425173893e-01
4.980000000000000000e+02	7.986923913842488565e-01	6.528118868670261810e-01
4.990000000000000000e+02	8.537348123774024522e-01	7.024408451705294043e-01
5.000000000000000000e+02	7.937278640865730317e-01	6.790741429122097994e-01
5.010000000000000000e+02	8.584059244581975223e-01	6.582262114124358687e-01
5.020000000000000000e+02	8.558361988603884196e-01	6.226729293494778217e-01
5.030000000000000000e+02	8.730359513250356418e-01	6.441317454369621665e-01
5.040000000000000000e+02	8.477813270780606425e-01	6.892856834030052227e-01
5.050000000000000000e+02	8.634185536138268002e-01	6.430419707580506961e-01
5.060000000000000000e+02	8.689107249937325639e-01	6.223189671542037615e-01
5.070000000000000000e+02	8.180949173116419670e-01	4.840147679234067524e-01
5.080000000000000000e+02	7.907966352814252975e-01	4.797374217542530461e-01
5.090000000000000000e+02	8.492193848840225989e-01	6.111012993251204728e-01
5.100000000000000000e+02	8.450604920616691107e-01	4.786814134370754870e-01
5.110000000000000000e+02	8.830973880097263695e-01	5.002628801100750255e-01
5.120000000000000000e+02	8.827475175060958135e-01	4.784815933614298689e-01
5.130000000000000000e+02	8.885179301082362091e-01	5.819298282485061424e-01
5.140000000000000000e+02	8.687181317405470171e-01	5.554500356161143904e-01
5.150000000000000000e+02	9.195410871066479475e-01	4.932616140761472701e-01
5.160000000000000000e+02	8.895547240850899540e-01	5.457002623738802516e-01
5.170000000000000000e+02	8.600474332904377572e-01	6.083268868372270211e-01
5.180000000000000000e+02	8.165447743986539164e-01	6.336050042862648723e-01
5.190000000000000000e+02	9.048786171822654767e-01	6.767238011495604333e-01
5.200000000000000000e+02	8.498511764590422901e-01	5.686096925483877795e-01
5.210000000000000000e+02	8.828388008691373523e-01	5.809317327919664153e-01
5.220000000000000000e+02	8.765848825404651823e-01	6.169114124921570852e-01
5.230000000000000000e+02	8.744396399185595525e-01	5.859895421013010530e-01
5.240000000000000000e+02	8.854707350449351200e-01	5.343802245793258798e-01
5.250000000000000000e+02	8.567895727844285769e-01	6.096101999574908836e-01
5.260000000000000000e+02	8.719272896886194335e-01	6.086786460015848332e-01
5.270000000000000000e+02	8.958134967196148546e-01	6.499383153726037143e-01
5.280000000000000000e+02	8.898793017385996373e-01	6.511755801366380103e-01
5.290000000000000000e+02	8.237904217238952720e-01	6.427068820522716663e-01
5.300000000000000000e+02	8.754596173309935336e-01	5.625932275527060211e-01
5.310000000000000000e+02	9.035054121306609343e-01	5.405743956218701518e-01
5.320000000000000000e+02	8.979106715351884427e-01	5.011634668905010637e-01
5.330000000000000000e+02	8.855306237273905534e-01	5.564879931866719698e-01
5.340000000000000000e+02	8.757725451513391768e-01	6.019629785349412954e-01
5.350000000000000000e+02	8.939843638036200080e-01	5.546522485405123160e-01
5.360000000000000000e+02	8.125183603303923752e-01	6.247352712631687455e-01
5.370000000000000000e+02	7.985583165580166787e-01	5.762570586002647710e-01
5.380000000000000000e+02	8.177076689141616894e-01	6.085545975254329498e-01
5.390000000000000000e+02	8.037299319869549707e-01	6.356956374181504943e-01
5.400000000000000000e+02	8.396806697660355034e-01	6.081195516814014157e-01
5.410000000000000000e+02	8.201537618180613221e-01	5.009567034546688058e-01
5.420000000000000000e+02	8.831580489157268010e-01	5.617104827954233492e-01
5.430000000000000000e+02	8.625505331469589532e-01	6.320170712228835308e-01
5.440000000000000000e+02	9.021916170904995536e-01	6.500006709161146867e-01
5.450000000000000000e+02	8.716730894478456060e-01	6.678215792183452848e-01
5.460000000000000000e+02	8.553834876316244173e-01	6.377036298846399109e-01
5.470000000000000000e+02	9.036709414774252158e-01	6.030979045080676615e-01
5.480000000000000000e+02	8.762729896115796224e-01	6.474007994193384796e-01
5.490000000000000000e+02	8.984634348758412381e-01	6.997261197167615743e-01
5.500000000000000000e+02	9.068781296852569396e-01	6.360304464787350787e-01
5.510000000000000000e+02	8.823972938639231822e-01	7.008748006967265853e-01
5.520000000000000000e+02	9.002244925346378768e-01	6.984095313432385765e-01
5.530000000000000000e+02	8.815274559028978274e-01	6.303256961503129752e-01
5.540000000000000000e+02	8.844453850099809333e-01	5.875633423304557068e-01
5.550000000000000000e+02	8.975554954649446193e-01	6.325182964319394641e-01
5.560000000000000000e+02	8.351841820089039858e-01	7.335927782433607769e-01
5.570000000000000000e+02	8.379587394044855087e-01	6.770387126560891700e-01
5.580000000000000000e+02	8.604605276476209319e-01	7.289840165732630606e-01
5.590000000000000000e+02	8.474382024128244151e-01	6.807739511845450897e-01
5.600000000000000000e+02	8.572737295966713633e-01	6.165169467007051152e-01
5.610000000000000000e+02	8.739515383551513805e-01	5.215754094667187646e-01
5.620000000000000000e+02	8.583396502065769873e-01	4.626562428055913112e-01
5.630000000000000000e+02	8.433799822511921507e-01	5.782674114382385655e-01
5.640000000000000000e+02	8.451122587225475824e-01	5.322917481536910689e-01
5.650000000000000000e+02	8.542571825527265350e-01	4.849687778312456454e-01
5.660000000000000000e+02	8.687342290544305401e-01	6.002514598698983628e-01
5.670000000000000000e+02	8.856956192208416123e-01	6.022518905051073013e-01
5.680000000000000000e+02	8.064865592896006685e-01	5.214021243023538865e-01
5.690000000000000000e+02	8.078788790646342921e-01	5.206131516392593639e-01
5.700000000000000000e+02	8.178734631193798066e-01	5.680048066639038495e-01
5.710000000000000000e+02	7.684014332951464299e-01	6.699428421543142109e-01
5.720000000000000000e+02	8.061099019632352869e-01	6.002930497197930260e-01
5.730000000000000000e+02	7.783357357085233241e-01	6.299916927373746534e-01
5.740000000000000000e+02	8.038620424923509367e-01	5.219417561111706627e-01
5.750000000000000000e+02	8.827170362491728595e-01	4.791912277309610668e-01
5.760000000000000000e+02	8.530934982293992830e-01	5.237160226881895086e-01
5.770000000000000000e+02	8.511959029833123802e-01	5.814613823040518659e-01
5.780000000000000000e+02	8.258247227377801813e-01	5.465506010766520983e-01
5.790000000000000000e+02	8.254621710284854030e-01	5.102113922687796510e-01
5.800000000000000000e+02	8.213812746174981028e-01	5.422078794770591736e-01
5.810000000000000000e+02	7.839783989061489544e-01	4.999061240173734433e-01
5.820000000000000000e+02	8.551149158413204887e-01	5.422868392875414001e-01
5.830000000000000000e+02	8.473865299063008116e-01	5.557890508900810156e-01
5.840000000000000000e+02	8.365827314313876162e-01	5.318634375743603870e-01
5.850000000000000000e+02	8.606089594537493781e-01	5.356316362446473800e-01
5.860000000000000000e+02	8.314434628991885790e-01	5.973892789670383063e-01
5.870000000000000000e+02	7.942087821545801285e-01	6.067957395414134147e-01
5.880000000000000000e+02	8.296684515521616232e-01	5.508520424909724156e-01
5.890000000000000000e+02	8.228977112375754910e-01	5.035895662587245303e-01
5.900000000000000000e+02	7.912799246777245665e-01	4.769558550798543295e-01
5.910000000000000000e+02	7.995887093883772279e-01	4.424826546178767805e-01
5.920000000000000000e+02	8.256798684863931870e-01	4.868444035612757292e-01
5.930000000000000000e+02	7.649308398365145534e-01	3.227620868428671685e-01
5.940000000000000000e+02	8.278500942803223017e-01	3.857898274948684536e-01
5.950000000000000000e+02	8.493732303767994596e-01	3.553017849034461606e-01
5.960000000000000000e+02	8.069010293570341164e-01	3.192473667713929264e-01
5.970000000000000000e+02	8.201357399686839411e-01	3.867801988123690249e-01
5.980000000000000000e+02	7.766423462965744706e-01	3.710645725446175547e-01
5.990000000000000000e+02	7.905454800597276899e-01	4.172136431438883131e-01
6.000000000000000000e+02	8.018526932226518467e-01	3.319190683294019895e-01
6.010000000000000000e+02	8.267300233736315507e-01	2.635336726457171430e-01
6.020000000000000000e+02	8.056759446466731367e-01	3.469887262607800893e-01
6.030000000000000000e+02	8.218935428767569773e-01	3.688247460445197579e-01
6.040000000000000000e+02	7.981001501093414330e-01	3.784280966050687645e-01
6.050000000000000000e+02	8.408712717037722939e-01	3.737598701603390139e-01
6.060000000000000000e+02	7.746291915655610927e-01	3.702870486170652953e-01
6.070000000000000000e+02	8.259879093488872170e-01	4.393057451045864759e-01
6.080000000000000000e+02	8.432932185568182692e-01	3.582288420376094074e-01
6.090000000000000000e+02	8.035213117019460727e-01	3.436052609953395565e-01
6.100000000000000000e+02	8.426152345124846565e-01	2.818446100850460767e-01
6.110000000000000000e+02	7.953039459227688734e-01	2.942763496870702267e-01
6.120000000000000000e+02	7.991118486744669402e-01	1.929092196733395159e-01
6.130000000000000000e+02	7.514887309166558005e-01	2.593741505917508405e-01
6.140000000000000000e+02	8.324085467224728863e-01	2.502337899768272145e-01
6.150000000000000000e+02	8.279763113160912846e-01	2.882223772060495404e-01
6.160000000000000000e+02	8.511280678639397967e-01	2.775343069207660274e-01
6.170000000000000000e+02	7.666079888257366637e-01	2.879833803806663428e-01
6.180000000000000000e+02	7.878716215800323219e-01	3.022903668262094667e-01
6.190000000000000000e+02	7.644108743822400909e-01	3.131280598789696334e-01
6.200000000000000000e+02	8.044673526269283670e-01	2.956760926984698390e-01
6.210000000000000000e+02	7.860836856787322136e-01	3.489073686881544178e-01
6.220000000000000000e+02	8.225509730967142108e-01	3.904882098943087132e-01
6.230000000000000000e+02	7.380237276274391744e-01	4.441469697910769288e-01
6.240000000000000000e+02	7.894615067781660667e-01	4.226103267739404479e-01
6.250000000000000000e+02	8.169882428259673812e-01	4.281662502690095073e-01
6.260000000000000000e+02	8.044299425863169484e-01	4.795009135574204717e-01
6.270000000000000000e+02	8.091734617885527614e-01	4.372997125792257855e-01
6.280000000000000000e+02	7.904873561928007497e-01	4.739148875396781979e-01
6.290000000000000000e+02	7.872307955056685458e-01	5.131428037619639726e-01
6.300000000000000000e+02	7.649905852352932856e-01	5.831321404379801177e-01
6.310000000000000000e+02	7.554513283077108898e-01	4.936337906464742242e-01
6.320000000000000000e+02	8.095297662579882259e-01	5.193825528254182311e-01
6.330000000000000000e+02	7.676248136896731689e-01	5.711538359114410879e-01
6.340000000000000000e+02	7.766817787742554824e-01	5.973278400932928722e-01
6.350000000000000000e+02	8.032941628422752833e-01	5.584260650299771589e-01
6.360000000000000000e+02	7.461288775211804003e-01	5.816241105858762639e-01
6.370000000000000000e+02	8.200621862360546466e-01	6.090304255649419130e-01
6.380000000000000000e+02	7.829432233026263344e-01	5.127990745505759396e-01
6.390000000000000000e+02	8.233717694052398173e-01	4.618937356179692033e-01
6.400000000000000000e+02	8.183526261849658479e-01	4.122796374073942616e-01
6.410000000000000000e+02	7.855387563827683772e-01	4.337992565400167755e-01
6.420000000000000000e+02	7.582526229137357410e-01	4.888722541899482854e-01
6.430000000000000000e+02	8.332288976444950368e-01	4.483030743670520790e-01
6.440000000000000000e+02	8.703194073602286140e-01	4.347267770091570727e-01
6.450000000000000000e+02	7.720961165247746116e-01	4.418496413921608745e-01
6.460000000000000000e+02	7.880270325768456985e-01	4.489784281014143619e-01
6.470000000000000000e+02	7.772726757492263161e-01	4.946564466342200928e-01
6.480000000000000000e+02	7.847392381758030444e-01	4.415587645945329154e-01
6.490000000000000000e+02	7.560966066269796393e-01	4.621067095614320719e-01
6.500000000000000000e+02	7.849149832576121089e-01	4.132657637353249203e-01
6.510000000000000000e+02	8.013017999385658729e-01	5.339504855195301714e-01
6.520000000000000000e+02	8.345984396753385326e-01	5.166583653871879012e-01
6.530000000000000000e+02	8.328011082758570716e-01	4.648062513804159801e-01
6.540000000000000000e+02	7.819259986901306858e-01	5.689526343687636434e-01
6.550000000000000000e+02	8.188124315500685535e-01	5.511897431349443988e-01
6.560000000000000000e+02	7.817894117381959385e-01	5.906750523073480696e-01
6.570000000000000000e+02	7.929001391381240715e-01	6.097756738663886455e-01
6.580000000000000000e+02	8.232986027303909049e-01	5.434691441789252231e-01
6.590000000000000000e+02	7.855383486194346121e-01	5.571469313185543060e-01
6.600000000000000000e+02	8.292910548775493940e-01	5.530390265084178525e-01
6.610000000000000000e+02	7.831975381312688000e-01	5.701438206767819317e-01
6.620000000000000000e+02	8.693759145312930370e-01	5.085603715052671170e-01
6.630000000000000000e+02	8.333893752165638658e-01	5.783686278580434381e-01
6.640000000000000000e+02	8.280126212065476166e-01	5.342627810020257328e-01
6.650000000000000000e+02	8.180581412067635672e-01	5.983158779615006528e-01
6.660000000000000000e+02	7.977561990204793396e-01	6.212367189681763380e-01
6.670000000000000000e+02	8.179291372445182118e-01	6.690819710564059886e-01
6.680000000000000000e+02	8.085358617231070966e-01	6.051629868218807440e-01
6.690000000000000000e+02	8.734467392399153374e-01	6.219025434436059596e-01
6.700000000000000000e+02	8.400312157398149848e-01	5.572866593411455183e-01
6.710000000000000000e+02	8.320870022226639628e-01	5.770486135873791333e-01
6.720000000000000000e+02	8.104283686606241766e-01	5.300919990091876866e-01
6.730000000000000000e+02	7.741548623814475949e-01	4.505055590648798236e-01
6.740000000000000000e+02	7.832559987186706874e-01	5.247208328267711774e-01
6.750000000000000000e+02	7.778831239739287806e-01	5.195938935976207596e-01
6.760000000000000000e+02	7.764844989606325409e-01	5.640794273631284383e-01
6.770000000000000000e+02	7.631304786616764924e-01	4.650377557378059801e-01
6.780000000000000000e+02	7.912795916017104636e-01	4.786814048013964262e-01
6.790000000000000000e+02	8.091736555482978988e-01	4.734088473846027600e-01
6.800000000000000000e+02	7.644708849016671470e-01	6.164959827360053657e-01
6.810000000000000000e+02	8.091550443499170298e-01	5.445745406413114997e-01
6.820000000000000000e+02	7.918397990913532691e-01	6.276126590094982527e-01
6.830000000000000000e+02	8.454922245682211512e-01	5.032130844052121743e-01
6.840000000000000000e+02	8.555174072485318693e-01	5.048720774375607956e-01
6.850000000000000000e+02	8.241726802207524072e-01	5.239092828481615172e-01
6.860000000000000000e+02	8.785579836403630827e-01	5.363947839891112235e-01
6.870000000000000000e+02	8.141552749352697349e-01	4.465059762742155103e-01
6.880000000000000000e+02	8.497319728647171333e-01	4.874702432036153166e-01
6.890000000000000000e+02	8.486724542040475772e-01	4.161869704990903140e-01
6.900000000000000000e+02	8.404515752353547420e-01	4.458677245168475300e-01
6.910000000000000000e+02	8.432238857069547233e-01	4.460058245213116002e-01
6.920000000000000000e+02	8.207954655880675965e-01	4.999062879884576538e-01
6.930000000000000000e+02	8.989440265051146239e-01	4.693800721236682794e-01
6.940000000000000000e+02	9.132108654744609533e-01	3.877579624596267927e-01
6.950000000000000000e+02	8.457165834236466395e-01	5.067611221895468310e-01
6.960000000000000000e+02	8.448355685691409933e-01	4.463851978323458147e-01
6.970000000000000000e+02	8.614166973375972924e-01	4.500195095041103488e-01
6.980000000000000000e+02	8.075968619549546146e-01	3.561195207171703458e-01
6.990000000000000000e+02	8.158973401978023565e-01	4.505233857939029418e-01
7.000000000000000000e+02	8.637618216045168662e-01	4.420886805313474222e-01
7.010000000000000000e+02	8.532962937463607345e-01	4.324525506788864937e-01
7.020000000000000000e+02	8.525526603911668388e-01	4.670171858464476911e-01
7.030000000000000000e+02	8.385569705045319289e-01	3.824250308330344184e-01
7.040000000000000000e+02	8.656342813766817468e-01	5.483720879376209334e-01
7.050000000000000000e+02	8.146560910785972665e-01	4.796826392841201381e-01
7.060000000000000000e+02	8.010164048348742405e-01	4.871572322091377583e-01
7.070000000000000000e+02	8.257161198987971185e-01	4.371299850111057816e-01
7.080000000000000000e+02	8.453714367308837740e-01	4.393738340826667810e-01
7.090000000000000000e+02	7.766619368473660634e-01	4.168877845719272113e-01
7.100000000000000000e+02	7.741355201914341677e-01	4.104103528679408641e-01
7.110000000000000000e+02	7.911251517076299811e-01	4.862181677012707981e-01
7.120000000000000000e+02	7.247336235617921618e-01	4.778087830348396459e-01
7.130000000000000000e+02	7.139169885726328602e-01	5.462535835848273402e-01
7.140000000000000000e+02	7.409083386821063710e-01	5.230406676923605724e-01
7.150000000000000000e+02	7.755377119617299364e-01	4.665173912983168192e-01
7.160000000000000000e+02	7.358098672773669691e-01	3.592523450171926092e-01
7.170000000000000000e+02	6.861219076270962391e-01	2.944625207701499492e-01
7.180000000000000000e+02	7.551080788767015051e-01	2.893973798445024781e-01
7.190000000000000000e+02	8.171173797298890706e-01	3.442464070589613678e-01
7.200000000000000000e+02	8.200803189074293842e-01	3.897195277010607750e-01
7.210000000000000000e+02	7.986351324375300376e-01	3.573074323473969804e-01
7.220000000000000000e+02	7.881628074359635638e-01	3.061821312138151008e-01
7.230000000000000000e+02	8.266757825259080095e-01	2.967543360061701274e-01
7.240000000000000000e+02	8.635492699024482910e-01	3.305909969002794324e-01
7.250000000000000000e+02	8.119222879492634659e-01	3.479812484930848715e-01
7.260000000000000000e+02	8.152679924986798721e-01	3.251139544272317883e-01
7.270000000000000000e+02	7.672860778961717587e-01	3.532509602535270909e-01
7.280000000000000000e+02	7.915308108189047509e-01	3.808423971452877810e-01
7.290000000000000000e+02	8.565221975093267881e-01	3.470711222495087567e-01
7.300000000000000000e+02	8.411508832526617407e-01	3.504604418514692399e-01
7.310000000000000000e+02	7.948814643721501261e-01	3.637780669331669992e-01
7.320000000000000000e+02	7.964930358859777515e-01	3.422310503132934834e-01
7.330000000000000000e+02	8.424932370046764873e-01	3.289029738110709755e-01
7.340000000000000000e+02	8.409932546308437340e-01	4.326208646390002910e-01
7.350000000000000000e+02	8.509582023113974047e-01	4.058168270508294428e-01
7.360000000000000000e+02	8.430846887360936570e-01	4.530830867357218961e-01
7.370000000000000000e+02	8.198602930905054542e-01	5.496411302143627831e-01
7.380000000000000000e+02	8.220214874576744490e-01	5.065154901939151744e-01
7.390000000000000000e+02	8.483641708572016160e-01	4.298529580979723042e-01
7.400000000000000000e+02	8.190333627497258240e-01	4.695233942071695421e-01
7.410000000000000000e+02	8.528738311658680127e-01	5.238704171570456314e-01
7.420000000000000000e+02	8.213812122235408797e-01	5.285568555926313250e-01
7.430000000000000000e+02	8.411507160204773070e-01	4.879862092606567781e-01
7.440000000000000000e+02	7.816131695890252695e-01	4.131686117623807331e-01
7.450000000000000000e+02	8.033510718256987593e-01	4.908689986743163258e-01
7.460000000000000000e+02	7.927267662782186974e-01	4.033392163177490497e-01
7.470000000000000000e+02	8.325692452581892056e-01	5.096417848697523123e-01
7.480000000000000000e+02	8.111755344647181287e-01	5.134094454732547330e-01
7.490000000000000000e+02	8.609224731538372977e-01	5.398472704883204853e-01
7.500000000000000000e+02	8.693115521662104772e-01	4.517233942839631866e-01
7.510000000000000000e+02	8.929690135399283024e-01	5.411645920902177220e-01
7.520000000000000000e+02	8.892737986019649821e-01	5.789176541877305571e-01
7.530000000000000000e+02	8.902328545021009898e-01	5.594266159889237366e-01
7.540000000000000000e+02	8.551650598956053173e-01	5.716791470589234203e-01
7.550000000000000000e+02	8.813437620083681701e-01	5.325844818618741261e-01
7.560000000000000000e+02	8.648544207077353274e-01	4.968381040965998974e-01
7.570000000000000000e+02	8.545771615634045748e-01	5.272185846240703411e-01
7.580000000000000000e+02	8.831732272367593950e-01	4.706541725550182353e-01
7.590000000000000000e+02	8.634674184075923353e-01	5.951892740824396011e-01
7.600000000000000000e+02	8.439178703536537318e-01	4.990630546761874453e-01
7.610000000000000000e+02	8.332465278774235928e-01	4.691112589981303316e-01
7.620000000000000000e+02	9.073237843849351059e-01	5.000374917217887960e-01
7.630000000000000000e+02	8.374297280061783200e-01	4.050373078404118088e-01
7.640000000000000000e+02	8.549970880545963992e-01	4.464711214525987626e-01
7.650000000000000000e+02	8.580236863522886503e-01	4.792821262352409684e-01
7.660000000000000000e+02	8.132815216385335111e-01	5.039667722477501055e-01
7.670000000000000000e+02	8.090046794712386635e-01	4.206847750399549946e-01
7.680000000000000000e+02	8.453714881883653831e-01	5.218837653075995009e-01
7.690000000000000000e+02	8.632221247373061956e-01	4.108450251753289484e-01
7.700000000000000000e+02	8.329971216505304143e-01	4.408747981905994928e-01
7.710000000000000000e+02	8.613015326505168989e-01	4.882077029844237304e-01
7.720000000000000000e+02	8.348470593556788222e-01	5.449692182873784319e-01
7.730000000000000000e+02	8.323729028208877168e-01	4.625672913485868176e-01
7.740000000000000000e+02	8.984918735398776946e-01	5.850092747336107513e-01
7.750000000000000000e+02	8.700959144145107294e-01	4.137836310502168158e-01
7.760000000000000000e+02	8.707179655932100193e-01	5.858053684187718435e-01
7.770000000000000000e+02	8.693598456234592486e-01	4.750351567895551019e-01
7.780000000000000000e+02	8.757728017243192609e-01	5.694366525944419832e-01
7.790000000000000000e+02	8.738727672602223384e-01	5.304035226318021268e-01
7.800000000000000000e+02	9.008964505823772173e-01	4.877648807320249524e-01
7.810000000000000000e+02	9.119948383182368001e-01	5.789582151426021506e-01
7.820000000000000000e+02	8.633692732268741787e-01	6.072097872212088854e-01
7.830000000000000000e+02	9.019694538549856144e-01	4.747822613464507957e-01
7.840000000000000000e+02	8.680911204116499302e-01	5.266948911097838470e-01
7.850000000000000000e+02	8.948361774996217433e-01	4.905175783903875097e-01
7.860000000000000000e+02	8.831732019588856009e-01	4.894265540818735216e-01
7.870000000000000000e+02	8.772703893559939958e-01	5.445741421417239492e-01
7.880000000000000000e+02	9.179831632129511476e-01	5.257264611374707908e-01
7.890000000000000000e+02	8.703672094418100080e-01	5.397488436313242488e-01
7.900000000000000000e+02	8.690711710440043314e-01	5.757094086019447499e-01
7.910000000000000000e+02	8.541222120869416123e-01	5.061367380872008326e-01
7.920000000000000000e+02	8.543581650743039546e-01	4.297525259827444377e-01
7.930000000000000000e+02	8.628293509873318223e-01	4.797378128754030691e-01
7.940000000000000000e+02	8.533636990801014566e-01	5.814405514637192018e-01
7.950000000000000000e+02	8.726566591795175132e-01	4.646815928249831140e-01
7.960000000000000000e+02	8.791148000735528045e-01	5.351425958740837485e-01
7.970000000000000000e+02	8.677851634587917529e-01	5.227512036506468673e-01
7.980000000000000000e+02	8.596997204927058212e-01	4.639521375099504019e-01
7.990000000000000000e+02	8.733207638177321597e-01	4.774460930528963698e-01
8.000000000000000000e+02	8.679620544819519612e-01	5.179424813356602320e-01
8.010000000000000000e+02	8.824430289770951452e-01	4.510446868943599474e-01
8.020000000000000000e+02	8.514676852290572473e-01	4.489957482951041912e-01
8.030000000000000000e+02	8.461478079613420356e-01	4.607608594387230805e-01
8.040000000000000000e+02	8.494415944447346600e-01	4.142215497652393941e-01
8.050000000000000000e+02	8.634022429274985644e-01	3.963753632420083939e-01
8.060000000000000000e+02	8.759448072473267066e-01	5.104585766517192313e-01
8.070000000000000000e+02	8.823516187031471558e-01	5.716997018584297763e-01
8.080000000000000000e+02	8.709891074786726417e-01	4.106195207360617827e-01
8.090000000000000000e+02	9.027322239875418264e-01	3.048147449922991581e-01
8.100000000000000000e+02	8.598654822846274470e-01	3.606645751226049135e-01
8.110000000000000000e+02	8.721813939365581358e-01	4.073644992126334019e-01
8.120000000000000000e+02	8.654884652887687713e-01	3.838460969337870177e-01
8.130000000000000000e+02	8.807616167974798849e-01	3.617090365722371859e-01
8.140000000000000000e+02	9.088284766241673251e-01	4.235185180791204429e-01
8.150000000000000000e+02	8.685737056565158154e-01	4.664101919800400231e-01
8.160000000000000000e+02	8.407662965620185114e-01	4.150653193166844446e-01
8.170000000000000000e+02	8.660721457246479682e-01	4.081962144467574660e-01
8.180000000000000000e+02	8.835679372923271879e-01	4.200773262410039677e-01
8.190000000000000000e+02	8.643165338947037535e-01	3.886762619228260607e-01
8.200000000000000000e+02	8.632877087217367684e-01	4.305725665322621687e-01
8.210000000000000000e+02	8.420058411721783598e-01	4.369946915924287079e-01
8.220000000000000000e+02	8.611695715679787977e-01	4.720569025875844815e-01
8.230000000000000000e+02	8.870293341548846078e-01	5.006563421364916833e-01
8.240000000000000000e+02	8.196213542359603865e-01	5.745941166546502110e-01
8.250000000000000000e+02	8.765224167657991172e-01	4.731207088738645372e-01
8.260000000000000000e+02	8.585390875354812490e-01	5.371000853318722568e-01
8.270000000000000000e+02	8.874023564775467277e-01	3.948806764470897956e-01
8.280000000000000000e+02	8.474381664370670419e-01	4.165617807477610124e-01
8.290000000000000000e+02	8.354500517587349906e-01	5.605677046875592318e-01
8.300000000000000000e+02	8.574071459091231473e-01	4.613266056162046436e-01
8.310000000000000000e+02	8.510939184865796703e-01	3.583990460141281975e-01
8.320000000000000000e+02	8.582566035050991360e-01	4.715170074546152224e-01
8.330000000000000000e+02	8.256253250841288915e-01	3.804966300195514739e-01
8.340000000000000000e+02	8.685735659218274396e-01	4.352847703688057512e-01
8.350000000000000000e+02	8.362287530057541662e-01	4.547789246230413140e-01
8.360000000000000000e+02	8.926781501592526702e-01	3.617948552861108280e-01
8.370000000000000000e+02	8.695678686979647631e-01	5.204785255619061024e-01
8.380000000000000000e+02	8.866557503849633592e-01	5.500378761769346703e-01
8.390000000000000000e+02	8.553833038544329526e-01	5.524425080089560014e-01
8.400000000000000000e+02	8.927945747384443687e-01	5.051737965375105999e-01
8.410000000000000000e+02	8.204471617789967919e-01	5.714367898643518684e-01
8.420000000000000000e+02	8.718002380116023353e-01	4.642191391593891159e-01
8.430000000000000000e+02	8.539201597988405057e-01	5.994894413687166246e-01
8.440000000000000000e+02	8.689587447134384801e-01	5.560286912703139572e-01
8.450000000000000000e+02	8.646100548099162619e-01	5.056079930381311982e-01
8.460000000000000000e+02	8.456475947781686431e-01	5.179427803080057791e-01
8.470000000000000000e+02	8.593189574995622193e-01	4.767562287287449574e-01
8.480000000000000000e+02	8.526368118094896920e-01	4.972862285472920418e-01
8.490000000000000000e+02	8.178734170082774257e-01	5.772918975354860427e-01
8.500000000000000000e+02	8.555176239607275024e-01	5.309481588444020517e-01
8.510000000000000000e+02	8.577903669006200493e-01	4.819823218889741634e-01
8.520000000000000000e+02	8.040513370380705238e-01	5.879314790375124167e-01
8.530000000000000000e+02	8.927946594066428210e-01	5.650242955747587503e-01
8.540000000000000000e+02	8.683486907753817929e-01	5.368647044430722159e-01
8.550000000000000000e+02	8.684447366425066539e-01	6.164751453020395067e-01
8.560000000000000000e+02	8.999576279714949223e-01	5.588060829343650671e-01
8.570000000000000000e+02	8.749265165564754643e-01	5.121325862100323256e-01
8.580000000000000000e+02	8.951097724579738513e-01	4.560585853706688453e-01
8.590000000000000000e+02	8.374124482363081157e-01	5.031185281456050928e-01
8.600000000000000000e+02	8.488092007742638057e-01	4.994940776830076312e-01
8.610000000000000000e+02	8.656504261634362374e-01	5.206323895461998363e-01
8.620000000000000000e+02	8.534145430704529467e-01	5.344388307571676933e-01
8.630000000000000000e+02	8.494926680532194352e-01	4.237829212321030381e-01
8.640000000000000000e+02	8.761947368136948633e-01	5.252816612771882276e-01
8.650000000000000000e+02	8.440739240083687811e-01	5.011257557091305381e-01
8.660000000000000000e+02	8.290032172248248399e-01	4.803756766833175984e-01
8.670000000000000000e+02	8.541055575776272946e-01	3.776660409428590492e-01
8.680000000000000000e+02	8.671723352259002038e-01	5.090344344950759048e-01
8.690000000000000000e+02	8.664609213938733179e-01	3.628140213403059366e-01
8.700000000000000000e+02	8.400489638328325626e-01	4.769011321979089169e-01
8.710000000000000000e+02	8.472834901143900810e-01	4.222637432863466933e-01
8.720000000000000000e+02	8.478328695739157927e-01	4.053712110943400448e-01
8.730000000000000000e+02	8.651144947736851831e-01	5.520444953040515301e-01
8.740000000000000000e+02	8.380818405948227134e-01	6.315994320174105336e-01
8.750000000000000000e+02	8.826867843033848748e-01	5.838661896034265109e-01
8.760000000000000000e+02	8.995500275133065937e-01	5.525412714777299117e-01
8.770000000000000000e+02	8.119780628752578666e-01	5.546723574258266565e-01
8.780000000000000000e+02	8.146189974495642305e-01	5.615502221773851499e-01
8.790000000000000000e+02	8.006174247461893545e-01	5.322337917814935482e-01
8.800000000000000000e+02	8.801778881648373298e-01	5.324091683650837847e-01
8.810000000000000000e+02	8.468194515217162266e-01	4.721475338299433999e-01
8.820000000000000000e+02	8.638597627988460204e-01	5.265012501376241660e-01
8.830000000000000000e+02	8.671884994983061201e-01	5.239670798564092236e-01
8.840000000000000000e+02	8.470431147222184931e-01	6.153538834319638440e-01
8.850000000000000000e+02	8.741403835399464972e-01	6.863730860778139986e-01
8.860000000000000000e+02	8.812058450625407380e-01	5.159504662928563468e-01
8.870000000000000000e+02	8.275433303878699798e-01	4.723992604357166725e-01
8.880000000000000000e+02	8.780469307509145560e-01	5.578260455533308182e-01
8.890000000000000000e+02	8.149898289532719886e-01	6.649032301809050249e-01
8.900000000000000000e+02	8.903358693122322975e-01	6.410523264850296332e-01
8.910000000000000000e+02	8.240269489151814675e-01	5.565075624634358009e-01
8.920000000000000000e+02	8.491855595660269262e-01	5.909004549907913573e-01
8.930000000000000000e+02	7.958412339065582541e-01	6.751914132255116829e-01
8.940000000000000000e+02	8.455785989253689072e-01	5.646021128072070683e-01
8.950000000000000000e+02	8.776435443242850409e-01	5.534969578632634724e-01
8.960000000000000000e+02	8.339410230788676381e-01	5.530985365366366535e-01
8.970000000000000000e+02	8.294167037165189882e-01	5.169651595197457539e-01
8.980000000000000000e+02	7.768393871762074854e-01	5.762570357928951115e-01
8.990000000000000000e+02	7.568226163148834562e-01	4.786997538615153092e-01
9.000000000000000000e+02	8.455270218280680483e-01	6.205082585522315730e-01
9.010000000000000000e+02	8.573403704765930611e-01	4.980526993701753224e-01
9.020000000000000000e+02	8.797317386409159168e-01	6.021695486461774438e-01
9.030000000000000000e+02	8.750364244095097943e-01	4.847668153430754190e-01
9.040000000000000000e+02	8.594350994062254223e-01	4.612562738134491358e-01
9.050000000000000000e+02	8.799777566918319804e-01	6.255063710123901499e-01
9.060000000000000000e+02	8.963150854443658888e-01	5.299946353355514672e-01
9.070000000000000000e+02	8.902181170884143624e-01	6.448229454291544149e-01
9.080000000000000000e+02	8.826105457435862167e-01	5.972868758834899428e-01
9.090000000000000000e+02	8.384688041443880691e-01	6.148557242187892014e-01
9.100000000000000000e+02	8.471803458866645764e-01	6.498329514703776733e-01
9.110000000000000000e+02	8.716254939461691720e-01	5.461748160112817052e-01
9.120000000000000000e+02	8.281386460865151067e-01	4.776092808470945861e-01
9.130000000000000000e+02	8.746908873710652621e-01	5.059105153592818871e-01
9.140000000000000000e+02	8.896874947646062903e-01	5.412630800307713930e-01
9.150000000000000000e+02	8.806079809564740790e-01	4.982393926063736211e-01
9.160000000000000000e+02	9.061326875790798319e-01	5.652652753986576739e-01
9.170000000000000000e+02	8.751458954644316668e-01	4.487012057569180201e-01
9.180000000000000000e+02	8.318012639672156538e-01	5.900811184419963995e-01
9.190000000000000000e+02	9.133798948551997698e-01	5.616904751235858306e-01
9.200000000000000000e+02	8.708458227610925695e-01	5.289840490144128715e-01
9.210000000000000000e+02	8.772704865341801606e-01	5.448112331520843510e-01
9.220000000000000000e+02	8.729254692855165088e-01	5.524419184059286003e-01
9.230000000000000000e+02	8.735101008945230783e-01	5.516068935067803825e-01
9.240000000000000000e+02	8.522987185001660304e-01	6.579119241491334646e-01
9.250000000000000000e+02	8.039190837638506837e-01	5.236779238206281661e-01
9.260000000000000000e+02	8.804236851423180577e-01	5.687105958526792460e-01
9.270000000000000000e+02	8.767562339887319256e-01	5.567475577066759440e-01
9.280000000000000000e+02	9.253573894761168983e-01	5.908389817553247880e-01
9.290000000000000000e+02	8.514678065628870085e-01	6.337512768559822041e-01
9.300000000000000000e+02	8.467504460300181446e-01	5.278388986086823831e-01
9.310000000000000000e+02	8.631075404407393403e-01	6.060721575605692024e-01
9.320000000000000000e+02	8.580901872755812843e-01	6.054727597815743323e-01
9.330000000000000000e+02	8.734940855322509412e-01	5.778609584794156540e-01
9.340000000000000000e+02	8.747693946697000511e-01	5.733988372504383868e-01
9.350000000000000000e+02	7.913572365811400999e-01	6.175763366139660482e-01
9.360000000000000000e+02	8.763353056403879737e-01	6.344620459189855843e-01
9.370000000000000000e+02	8.654394195151073887e-01	6.282595646788859955e-01
9.380000000000000000e+02	8.418487185699461417e-01	5.946964474947770141e-01
9.390000000000000000e+02	8.487579766820939620e-01	5.738038166181242961e-01
9.400000000000000000e+02	8.975132277523523161e-01	6.928666268412621010e-01
9.410000000000000000e+02	8.986047787965970590e-01	6.009317800212463645e-01
9.420000000000000000e+02	8.149156739630391000e-01	6.272580832095747683e-01
9.430000000000000000e+02	8.562714447186134947e-01	6.135068444146943856e-01
9.440000000000000000e+02	8.813590904450356867e-01	5.870114553642071797e-01
9.450000000000000000e+02	8.873873409801436019e-01	5.597067801256720987e-01
9.460000000000000000e+02	8.278500906570104290e-01	6.628665788752577948e-01
9.470000000000000000e+02	8.484157616768372989e-01	6.267573736595861700e-01
9.480000000000000000e+02	8.360342186787836916e-01	6.023343473023511363e-01
9.490000000000000000e+02	8.884438669226827345e-01	5.846212955568670377e-01
9.500000000000000000e+02	8.828085644708483226e-01	5.493238972699048261e-01
9.510000000000000000e+02	8.801933039770468703e-01	4.767379338669468503e-01
9.520000000000000000e+02	8.683325227563806203e-01	4.902031502693793841e-01
9.530000000000000000e+02	9.236925144944716504e-01	6.298454391972586608e-01
9.540000000000000000e+02	8.541056614239446176e-01	6.002105643192822138e-01
9.550000000000000000e+02	8.969433456885930189e-01	5.783486785957266951e-01
9.560000000000000000e+02	8.734311989637425500e-01	6.224439564360558785e-01
9.570000000000000000e+02	8.930272174461288959e-01	5.911671382579394285e-01
9.580000000000000000e+02	8.764759056219866284e-01	6.704046686652662679e-01
9.590000000000000000e+02	9.061461605731639946e-01	6.113502053655957003e-01
9.600000000000000000e+02	9.034642068747912313e-01	5.433311641922897728e-01
9.610000000000000000e+02	8.564553260184611938e-01	5.831322374336215253e-01
9.620000000000000000e+02	8.632385793373761329e-01	5.916590781408850308e-01
9.630000000000000000e+02	8.435884711817116521e-01	6.279669508890407537e-01
9.640000000000000000e+02	8.557856921367344993e-01	6.358210407224098581e-01
9.650000000000000000e+02	8.451123947944102488e-01	6.235061720017597287e-01
9.660000000000000000e+02	8.565390360757962895e-01	6.193226713352835144e-01
9.670000000000000000e+02	8.673659453286596266e-01	5.761556979019947233e-01
9.680000000000000000e+02	8.787437332112102428e-01	6.943105841017512825e-01
9.690000000000000000e+02	8.787592648812957430e-01	6.268200390810463318e-01
9.700000000000000000e+02	8.923429720049241842e-01	5.579863862601046609e-01
9.710000000000000000e+02	8.725612976225705086e-01	5.476789827446615355e-01
9.720000000000000000e+02	8.272000212584167400e-01	5.924794637025680988e-01
9.730000000000000000e+02	8.116235763398342851e-01	6.798296963512704405e-01
9.740000000000000000e+02	7.745895454335698371e-01	5.701435903445740694e-01
9.750000000000000000e+02	8.219848169084302825e-01	5.370415586656269724e-01
9.760000000000000000e+02	8.655207232974174714e-01	6.241102329255351355e-01
9.770000000000000000e+02	8.931868136900374955e-01	6.219239216634664391e-01
9.780000000000000000e+02	8.464579364685610452e-01	5.061371477357704540e-01
9.790000000000000000e+02	8.300097456007166086e-01	4.630817292442119260e-01
9.800000000000000000e+02	8.490144222622386661e-01	5.125326344494949282e-01
9.810000000000000000e+02	8.449393031224304851e-01	5.681052271836581902e-01
9.820000000000000000e+02	9.047828920528819818e-01	4.985949984586180994e-01
9.830000000000000000e+02	9.007846493410883726e-01	5.489472791778393646e-01
9.840000000000000000e+02	8.704948983153214526e-01	5.319412439553453664e-01
9.850000000000000000e+02	9.109549728317440920e-01	6.069821086069613347e-01
9.860000000000000000e+02	8.629439524153794672e-01	4.418323031967421599e-01
9.870000000000000000e+02	8.665420302498497707e-01	5.351819252287053352e-01
9.880000000000000000e+02	9.067426129708802129e-01	5.367082926663266917e-01
9.890000000000000000e+02	8.821382546773436362e-01	5.438836519794074675e-01
9.900000000000000000e+02	8.333002046432795851e-01	4.958676621563145592e-01
9.910000000000000000e+02	8.668007168397662277e-01	4.786997039575066615e-01
9.920000000000000000e+02	8.473866975849952965e-01	6.767870566049802861e-01
9.930000000000000000e+02	8.581897841600006904e-01	6.086992824861909845e-01
9.940000000000000000e+02	8.556851438859410797e-01	5.844785089796066258e-01
9.950000000000000000e+02	8.975130885963328309e-01	6.083474963692420134e-01
9.960000000000000000e+02	8.675594541469754395e-01	5.569268746870912334e-01
9.970000000000000000e+02	8.699358745027908624e-01	6.475895024722082560e-01
9.980000000000000000e+02	8.604606077616849813e-01	6.698168667602386606e-01
9.990000000000000000e+02	8.660072763211676961e-01	6.733444424846807275e-01
1.000000000000000000e+03	8.807921838123408120e-01	7.568831040270058708e-01
1.001000000000000000e+03	8.435535687814081918e-01	6.594020190454075170e-01
1.002000000000000000e+03	8.868350768944305296e-01	6.859328401164274114e-01
1.003000000000000000e+03	8.426153114018870571e-01	6.994336583541893582e-01
1.004000000000000000e+03	8.650493685992428627e-01	6.072092994753104378e-01
1.005000000000000000e+03	8.913929287889114095e-01	7.214037461472885271e-01
1.006000000000000000e+03	8.711006381943668941e-01	7.190012593802428409e-01
1.007000000000000000e+03	8.614333197207345583e-01	6.829136336582177780e-01
1.008000000000000000e+03	8.627470874318531324e-01	6.938919653730251103e-01
1.009000000000000000e+03	8.760386747026761567e-01	7.918007823593699035e-01
1.010000000000000000e+03	8.573407366006109420e-01	6.332500003934047328e-01
1.011000000000000000e+03	8.820008719043360701e-01	7.167408991820986008e-01
1.012000000000000000e+03	8.968863793466315126e-01	7.240509994421333584e-01
1.013000000000000000e+03	8.324265022374038869e-01	7.510429450407262175e-01
1.014000000000000000e+03	8.497147392219113193e-01	7.246092289121663921e-01
1.015000000000000000e+03	8.820620985053500007e-01	7.666879138383219106e-01
1.016000000000000000e+03	8.821229720412108177e-01	7.877356755155994206e-01
1.017000000000000000e+03	8.256614625362337367e-01	7.995886343626897874e-01
1.018000000000000000e+03	8.257704193757015032e-01	7.109019803817628880e-01
1.019000000000000000e+03	8.607739157862744905e-01	7.822589009103747548e-01
1.020000000000000000e+03	8.808842848406536197e-01	7.723931511880806067e-01
1.021000000000000000e+03	8.961861822023795554e-01	7.741546958416130053e-01
1.022000000000000000e+03	8.473005427760058605e-01	7.810251479466392421e-01
1.023000000000000000e+03	8.835373563653463602e-01	6.992457519117505349e-01
1.024000000000000000e+03	8.901150216510393953e-01	6.783190455289017651e-01
1.025000000000000000e+03	8.980951104516794459e-01	4.929831277553768376e-01
1.026000000000000000e+03	8.569232740320232855e-01	5.939775435173690887e-01
1.027000000000000000e+03	8.599317159416085543e-01	6.148139544912420984e-01
1.028000000000000000e+03	8.805465048040488352e-01	6.328529609341558837e-01
1.029000000000000000e+03	8.671076183033726847e-01	6.788224565298626167e-01
1.030000000000000000e+03	8.909824246893212063e-01	7.512049455159183209e-01
1.031000000000000000e+03	8.031427395368420097e-01	6.722946420557489589e-01
1.032000000000000000e+03	8.486211554501608134e-01	6.105421027696671388e-01
1.033000000000000000e+03	8.671883372719005889e-01	6.008080667483641779e-01
1.034000000000000000e+03	8.761793868141177777e-01	7.044439110994287212e-01
1.035000000000000000e+03	8.393123815098271212e-01	5.585060417166697322e-01
1.036000000000000000e+03	8.543414366008145189e-01	5.914946025610244851e-01
1.037000000000000000e+03	8.709732608709562784e-01	6.553090946694046792e-01
1.038000000000000000e+03	8.671884737259313303e-01	6.306803624595139768e-01
1.039000000000000000e+03	8.578070976792087077e-01	5.627340843661556846e-01
1.040000000000000000e+03	8.715460018912603024e-01	6.331449778246019955e-01
1.041000000000000000e+03	8.253351294123372206e-01	5.897736423030336406e-01
1.042000000000000000e+03	8.701916003182822434e-01	5.509114159640927655e-01
1.043000000000000000e+03	8.374828476474778238e-01	6.871697022462232018e-01
1.044000000000000000e+03	8.557355785544664695e-01	5.763180702036563297e-01
1.045000000000000000e+03	8.870144455341524292e-01	5.810946915955327308e-01
1.046000000000000000e+03	8.411506940762776274e-01	6.114536972779073265e-01
1.047000000000000000e+03	8.723714147956279641e-01	5.836826218199244742e-01
1.048000000000000000e+03	8.787593858958894222e-01	6.414708178119306048e-01
1.049000000000000000e+03	8.851393364329963598e-01	5.557889025851093789e-01
1.050000000000000000e+03	9.059968123087235314e-01	6.147725386912550327e-01
1.051000000000000000e+03	8.942013166930944390e-01	5.744120398838405972e-01
1.052000000000000000e+03	8.878644243721957041e-01	6.319959899838945017e-01
1.053000000000000000e+03	9.107433766094722438e-01	5.491055272944516119e-01
1.054000000000000000e+03	9.177936043545613654e-01	6.166001744101906601e-01
1.055000000000000000e+03	9.064176954005230824e-01	5.682263217087919482e-01
1.056000000000000000e+03	9.013848974854120621e-01	6.293237238310421811e-01
1.057000000000000000e+03	9.081987109969315020e-01	5.838458814528303398e-01
1.058000000000000000e+03	8.894808402986259521e-01	6.557079716448905859e-01
1.059000000000000000e+03	8.701117102659431390e-01	6.869600466805023675e-01
1.060000000000000000e+03	8.527387000829080854e-01	6.286350486592181541e-01
1.061000000000000000e+03	8.995640822743594667e-01	7.080085565739426823e-01
1.062000000000000000e+03	8.797316357049393964e-01	7.310637915400436393e-01
1.063000000000000000e+03	8.781245958477925662e-01	6.444874156875245452e-01
1.064000000000000000e+03	8.942588701761778891e-01	6.307014547734555165e-01
1.065000000000000000e+03	9.178314837819409044e-01	6.845283339498390296e-01
1.066000000000000000e+03	8.824431746969076951e-01	7.324214123321710623e-01
1.067000000000000000e+03	9.156282261072576922e-01	7.174045788395099210e-01
1.068000000000000000e+03	8.683001854104376305e-01	8.140253530150017847e-01
1.069000000000000000e+03	8.763198192531479469e-01	7.670067204209143341e-01
1.070000000000000000e+03	8.825497044115089285e-01	7.373886105093433452e-01
1.071000000000000000e+03	8.929399105659683311e-01	6.577858450851762351e-01
1.072000000000000000e+03	8.702715118519930293e-01	7.615675415050761066e-01
1.073000000000000000e+03	8.726089740158810004e-01	7.309402481496088955e-01
1.074000000000000000e+03	8.531439166393091078e-01	7.465153244582278802e-01
1.075000000000000000e+03	8.674144623815804866e-01	7.574673042690498459e-01
1.076000000000000000e+03	9.261819187568808287e-01	7.018563331082882106e-01
1.077000000000000000e+03	8.825191778692775824e-01	6.841087311909000990e-01
1.078000000000000000e+03	8.486209960629348403e-01	7.727895647327270856e-01
1.079000000000000000e+03	8.406263861534309934e-01	7.169898192960043604e-01
1.080000000000000000e+03	8.607409627076089143e-01	7.194775507763881972e-01
1.081000000000000000e+03	8.869245995768613167e-01	6.968208799384213448e-01
1.082000000000000000e+03	8.463372523107994816e-01	7.170934594773705761e-01
1.083000000000000000e+03	8.547953056760568824e-01	6.936414190550931336e-01
1.084000000000000000e+03	7.742932351041386108e-01	6.999350420478628321e-01
1.085000000000000000e+03	8.211434717030786645e-01	6.060510495208401016e-01
1.086000000000000000e+03	8.274349411917443220e-01	8.221494764475164585e-01
1.087000000000000000e+03	8.696318627803940604e-01	7.656500741596875548e-01
1.088000000000000000e+03	8.258972492534351062e-01	5.585858743060782006e-01
1.089000000000000000e+03	8.570065307898306894e-01	6.346084459863715610e-01
1.090000000000000000e+03	8.089485454401452724e-01	6.146685541250505036e-01
1.091000000000000000e+03	8.936512899258968190e-01	7.676246563363093856e-01
1.092000000000000000e+03	8.763822279300522711e-01	7.034425488139860461e-01
1.093000000000000000e+03	8.513657773203405776e-01	7.380240073694245284e-01
1.094000000000000000e+03	8.791764000346208308e-01	7.580107806354925426e-01
1.095000000000000000e+03	8.632877690405669213e-01	8.581235295348882408e-01
1.096000000000000000e+03	8.432411360288426527e-01	7.409697227908476069e-01
1.097000000000000000e+03	8.482613227702878733e-01	6.923857088454787867e-01
1.098000000000000000e+03	8.415696783709413209e-01	6.127181953056664021e-01
1.099000000000000000e+03	8.627799001933679213e-01	6.050803481094433334e-01
1.100000000000000000e+03	8.387676627478050095e-01	5.978214171457372217e-01
1.101000000000000000e+03	8.569401879660450971e-01	5.053815214011301293e-01
1.102000000000000000e+03	8.838859608426244963e-01	4.778819558484037611e-01
1.103000000000000000e+03	8.660074490906355393e-01	5.334233863416220078e-01
1.104000000000000000e+03	8.765069801235401137e-01	5.415777282426170736e-01
1.105000000000000000e+03	8.845360926181726757e-01	6.164336506279908257e-01
1.106000000000000000e+03	8.863710519335825655e-01	6.260697926618351561e-01
1.107000000000000000e+03	9.060917966209571794e-01	6.007875654642980123e-01
1.108000000000000000e+03	8.771304860883358812e-01	5.964229029625467415e-01
1.109000000000000000e+03	8.415870579452300326e-01	6.329991053231873721e-01
1.110000000000000000e+03	8.438139539093247876e-01	6.378710936659576225e-01
1.111000000000000000e+03	8.590702246447823320e-01	6.538607545057679715e-01
1.112000000000000000e+03	8.728148962431699909e-01	6.206954999336512513e-01
1.113000000000000000e+03	8.993247072687577948e-01	5.449889709463920928e-01
1.114000000000000000e+03	8.688625813702445244e-01	5.693965014350109710e-01
1.115000000000000000e+03	8.441432648029860708e-01	5.484510835737943513e-01
1.116000000000000000e+03	8.513658353635200626e-01	6.054726845917194344e-01
1.117000000000000000e+03	8.576071569534488015e-01	5.773733920107351203e-01
1.118000000000000000e+03	8.635490022919488640e-01	6.604094811293329537e-01
1.119000000000000000e+03	8.320513736449588471e-01	6.210914324558435284e-01
1.120000000000000000e+03	8.267299747746679195e-01	5.833157279304609366e-01
1.121000000000000000e+03	8.507199901432193068e-01	5.458782899972471903e-01
1.122000000000000000e+03	8.315865772707070613e-01	5.776172752315874570e-01
1.123000000000000000e+03	8.771302774749012432e-01	6.395239654119261319e-01
1.124000000000000000e+03	8.623700858626541788e-01	6.427906368289675321e-01
1.125000000000000000e+03	8.504307108042847840e-01	7.591575005030324341e-01
1.126000000000000000e+03	8.886071277978915273e-01	6.975945887659785738e-01
1.127000000000000000e+03	8.343144221056345566e-01	7.177362566374868580e-01
1.128000000000000000e+03	8.368299432073332822e-01	7.020235930639829869e-01
1.129000000000000000e+03	8.205754298957442794e-01	5.794870101768911930e-01
1.130000000000000000e+03	8.814507220547479482e-01	6.201962482460865456e-01
1.131000000000000000e+03	8.629440283380437338e-01	5.348886813765466597e-01
1.132000000000000000e+03	8.597330729444156994e-01	6.173058976234756523e-01
1.133000000000000000e+03	8.588712893950272154e-01	5.737030697244238642e-01
1.134000000000000000e+03	8.724507295165148113e-01	5.657087037975230270e-01
1.135000000000000000e+03	8.716575289433223794e-01	6.356958354676780498e-01
1.136000000000000000e+03	8.864758191103616625e-01	6.020248360403328558e-01
1.137000000000000000e+03	8.862661427322474639e-01	6.482603285099929336e-01
1.138000000000000000e+03	8.638107712013073369e-01	7.118800415425861061e-01
1.139000000000000000e+03	8.558359221735383215e-01	5.248950573309320022e-01
1.140000000000000000e+03	8.962147165881128030e-01	6.117024965764096267e-01
1.141000000000000000e+03	8.802395956850274095e-01	5.091670788970318329e-01
1.142000000000000000e+03	8.759602557647022669e-01	5.063074753039426001e-01
1.143000000000000000e+03	8.643329470935922076e-01	4.261522821964182639e-01
1.144000000000000000e+03	8.605266225387119272e-01	5.392379746634498039e-01
1.145000000000000000e+03	8.815731186427046007e-01	5.469466479240655543e-01
1.146000000000000000e+03	8.964293303978205785e-01	6.081197021911812772e-01
1.147000000000000000e+03	8.902918085990270125e-01	4.541664199772941224e-01
1.148000000000000000e+03	8.718161076651654851e-01	5.422475837478368810e-01
1.149000000000000000e+03	8.626981529132060622e-01	5.627338002980747378e-01
1.150000000000000000e+03	8.706546682308734519e-01	5.696790805159548388e-01
1.151000000000000000e+03	8.546777953112900672e-01	6.014264331862461122e-01
1.152000000000000000e+03	8.920365316279271761e-01	4.862734457955233403e-01
1.153000000000000000e+03	8.765224853959288076e-01	6.224022138558105155e-01
1.154000000000000000e+03	8.843397755099450253e-01	7.009164965326398766e-01
1.155000000000000000e+03	8.662830466680945252e-01	7.414596058464830719e-01
1.156000000000000000e+03	8.716731879980547104e-01	7.477351812804153841e-01
1.157000000000000000e+03	8.992400826441777628e-01	7.293338819408058393e-01
1.158000000000000000e+03	8.717368024713599839e-01	6.708246207362490443e-01
1.159000000000000000e+03	8.796699135610556164e-01	6.480088373562584714e-01
1.160000000000000000e+03	8.991696773391282260e-01	7.880852775776714392e-01
1.161000000000000000e+03	8.892736220133783398e-01	7.678041230249660343e-01
1.162000000000000000e+03	8.587883817346481097e-01	6.967790513389650053e-01
1.163000000000000000e+03	8.509918922187131862e-01	7.457828334756594346e-01
1.164000000000000000e+03	8.858761350565134141e-01	6.350267034351809725e-01
1.165000000000000000e+03	8.795621314553933034e-01	6.249229136253341421e-01
1.166000000000000000e+03	9.040560984602545869e-01	6.431255382365778095e-01
1.167000000000000000e+03	8.613835615635524467e-01	6.563160212167755692e-01
1.168000000000000000e+03	8.597991379960583380e-01	6.047290606147575076e-01
1.169000000000000000e+03	9.239713670088167685e-01	6.703208503471705937e-01
1.170000000000000000e+03	8.537856282593360158e-01	6.391680602216546214e-01
1.171000000000000000e+03	8.430151763445579149e-01	6.042126343996966353e-01
1.172000000000000000e+03	8.840071564543383609e-01	6.420573311921208282e-01
1.173000000000000000e+03	8.823060992410425296e-01	5.839688194808130284e-01
1.174000000000000000e+03	8.538698247130254160e-01	5.905933570906675145e-01
1.175000000000000000e+03	8.561875367233208189e-01	5.881159293993621917e-01
1.176000000000000000e+03	8.711641516834199850e-01	5.657084008393009622e-01
1.177000000000000000e+03	8.788212882104101675e-01	5.370410959450240274e-01
1.178000000000000000e+03	8.850942153522320943e-01	5.910028192224447974e-01
1.179000000000000000e+03	8.851542362898955352e-01	5.770688730979077752e-01
1.180000000000000000e+03	8.837649319756618604e-01	4.837943654167247143e-01
1.181000000000000000e+03	8.760543148040678130e-01	5.361014801786299078e-01
1.182000000000000000e+03	8.904537492490297579e-01	5.985010034201377893e-01
1.183000000000000000e+03	8.997892077202442884e-01	6.112673017476243364e-01
1.184000000000000000e+03	8.579570359373565047e-01	5.755268687076329215e-01
1.185000000000000000e+03	8.797779425941057996e-01	6.088649520861058040e-01
1.186000000000000000e+03	8.998171702732049582e-01	6.122623604353822913e-01
1.187000000000000000e+03	8.834768978801945671e-01	7.000604906492348123e-01
1.188000000000000000e+03	8.634675072359753178e-01	6.702578661149485306e-01
1.189000000000000000e+03	8.738726010744214401e-01	5.329747872145196297e-01
1.190000000000000000e+03	8.616636934075219134e-01	5.734194354029088503e-01
1.191000000000000000e+03	8.463372873053334189e-01	5.711335080338904024e-01
1.192000000000000000e+03	8.660885333971544142e-01	6.296784626949086805e-01
1.193000000000000000e+03	8.302249426566455925e-01	6.518047895358602961e-01
1.194000000000000000e+03	8.680267890411427212e-01	5.966694352777732746e-01
1.195000000000000000e+03	8.546779353201374718e-01	5.973484115575690145e-01
1.196000000000000000e+03	8.712280302247717989e-01	7.184209763082394229e-01
1.197000000000000000e+03	8.339410261500320720e-01	6.647771664188090179e-01
1.198000000000000000e+03	8.729414775387044356e-01	6.088857117842844113e-01
1.199000000000000000e+03	8.519426740198625669e-01	6.043364498973887722e-01
1.200000000000000000e+03	8.936223160304437307e-01	6.861009396850739073e-01
1.201000000000000000e+03	8.800393718152790257e-01	6.436918979720984701e-01
1.202000000000000000e+03	8.680589714485195119e-01	8.173202973731316101e-01
1.203000000000000000e+03	8.816495812854080460e-01	7.031922829362212690e-01
1.204000000000000000e+03	8.221490089310420357e-01	6.776259860906899135e-01
1.205000000000000000e+03	8.285351680541882535e-01	6.942274259364497047e-01
1.206000000000000000e+03	9.006307530439743303e-01	6.597797790213898450e-01
1.207000000000000000e+03	9.066343763745603468e-01	6.626141267001804946e-01
1.208000000000000000e+03	8.865358366466061790e-01	7.098408686392809752e-01
1.209000000000000000e+03	8.948505843654294134e-01	5.590661655342988867e-01
1.210000000000000000e+03	9.119161535700850418e-01	6.682002322832937269e-01
1.211000000000000000e+03	8.957993582950199984e-01	5.681459158497480511e-01
1.212000000000000000e+03	8.980100724863484540e-01	6.743519088710069331e-01
1.213000000000000000e+03	9.035606864462026877e-01	6.282591395591234917e-01
1.214000000000000000e+03	8.449567949067757766e-01	5.418142976281546952e-01
1.215000000000000000e+03	8.543582436726402385e-01	5.088068598205812698e-01
1.216000000000000000e+03	9.134840818953494646e-01	5.995512889752521168e-01
1.217000000000000000e+03	8.548123109040713929e-01	5.247211186354752144e-01
1.218000000000000000e+03	8.108392375209400038e-01	4.721113414197122271e-01
1.219000000000000000e+03	8.846568888693758792e-01	4.347437423776411292e-01
1.220000000000000000e+03	8.808380975714655836e-01	4.747823149500620121e-01
1.221000000000000000e+03	9.212806289772222934e-01	4.087408412017355941e-01
1.222000000000000000e+03	9.014128540501203934e-01	3.760131045518123050e-01
1.223000000000000000e+03	8.828846127397577126e-01	4.095906995528397210e-01
1.224000000000000000e+03	8.445589808933061660e-01	4.306397092156485917e-01
1.225000000000000000e+03	8.510598443237985533e-01	4.635965261393759085e-01
1.226000000000000000e+03	8.780468716467061396e-01	4.511836786625803564e-01
1.227000000000000000e+03	8.965721400637249872e-01	4.579560408740663835e-01
1.228000000000000000e+03	9.293249106662408998e-01	4.177522646917223303e-01
1.229000000000000000e+03	9.133278913154661005e-01	4.608846927072149380e-01
1.230000000000000000e+03	8.754438614135029439e-01	4.351494808553952875e-01
1.231000000000000000e+03	8.872980682696081089e-01	4.191096805460092223e-01
1.232000000000000000e+03	8.812212263481729035e-01	3.746182722833481527e-01
1.233000000000000000e+03	8.726089050631664623e-01	4.010475314942714697e-01
1.234000000000000000e+03	9.159101109017434572e-01	3.102618716791735176e-01
1.235000000000000000e+03	8.597828525869525285e-01	3.298963517935958878e-01
1.236000000000000000e+03	8.757726527572633479e-01	3.339007044324991957e-01
1.237000000000000000e+03	8.978540796514785649e-01	3.523837489431482228e-01
1.238000000000000000e+03	9.081717081073766851e-01	3.035860263872813269e-01
1.239000000000000000e+03	8.572905079809156614e-01	3.218414736737367776e-01
1.240000000000000000e+03	7.925917848368312368e-01	3.468098622356795557e-01
1.241000000000000000e+03	8.145262267201177631e-01	3.520206300763856766e-01
1.242000000000000000e+03	8.821992265052954751e-01	3.072518800544169482e-01
1.243000000000000000e+03	8.470599767353057530e-01	3.167750290751579212e-01
1.244000000000000000e+03	8.553832584400438144e-01	3.562605235603552023e-01
1.245000000000000000e+03	8.693595328406668044e-01	3.339004108942926208e-01
1.246000000000000000e+03	8.230982172241790851e-01	4.159918522968578669e-01
1.247000000000000000e+03	8.221308737565138358e-01	3.739969385381000655e-01
1.248000000000000000e+03	8.307272221013840552e-01	3.385032650607185944e-01
1.249000000000000000e+03	8.723557338597101030e-01	3.663220548538840826e-01
1.250000000000000000e+03	8.719749109413318378e-01	3.765332916558793985e-01
1.251000000000000000e+03	8.905861731971677075e-01	3.503075916239831167e-01
1.252000000000000000e+03	9.053975921098363910e-01	4.686630623862329537e-01
1.253000000000000000e+03	8.563884731658850669e-01	4.964459524341517382e-01
1.254000000000000000e+03	8.684128663261373449e-01	4.042906669982299084e-01
1.255000000000000000e+03	8.601961485341742542e-01	3.491009315950406311e-01
1.256000000000000000e+03	8.576071063703424313e-01	4.062152522286016088e-01
1.257000000000000000e+03	8.963005918600465138e-01	4.084841400167494307e-01
1.258000000000000000e+03	9.009103446234967283e-01	3.891821378530425646e-01
1.259000000000000000e+03	9.106245053256256661e-01	4.744564479413507230e-01
1.260000000000000000e+03	9.292436027982777791e-01	5.265207583430698834e-01
1.261000000000000000e+03	8.942301755448974765e-01	5.219413349825351434e-01
1.262000000000000000e+03	8.513658681830453823e-01	4.042270528465055635e-01
1.263000000000000000e+03	9.094556967885781829e-01	4.253058551938406207e-01
1.264000000000000000e+03	9.096954353479448363e-01	4.075242532936411144e-01
1.265000000000000000e+03	8.974702786737512872e-01	3.865209017562882265e-01
1.266000000000000000e+03	8.903506799441368580e-01	3.933910003262690580e-01
1.267000000000000000e+03	8.994515634553365002e-01	4.209965933812722105e-01
1.268000000000000000e+03	8.826106917490443848e-01	4.340185580492301742e-01
1.269000000000000000e+03	8.698399673932788456e-01	3.913969028756701940e-01
1.270000000000000000e+03	9.194413133300439744e-01	3.819868828417426476e-01
1.271000000000000000e+03	9.197908688154047274e-01	3.711524539621307017e-01
1.272000000000000000e+03	9.229990195483021020e-01	4.464196072811771332e-01
1.273000000000000000e+03	9.132759010723546789e-01	4.633833858020646734e-01
1.274000000000000000e+03	9.358533227304013380e-01	3.938249529206513389e-01
1.275000000000000000e+03	9.029535385395084379e-01	3.994902922894743580e-01
1.276000000000000000e+03	9.306432839720427674e-01	4.124092405535609851e-01
1.277000000000000000e+03	9.038912098388877103e-01	4.020736428476965885e-01
1.278000000000000000e+03	9.240197368658570332e-01	4.650733095682797469e-01
1.279000000000000000e+03	9.399238021470912585e-01	3.701701373200364520e-01
1.280000000000000000e+03	9.147276524860230573e-01	5.821743039862905533e-01
1.281000000000000000e+03	8.665906324140626449e-01	5.077265827314363378e-01
1.282000000000000000e+03	9.083998845471684680e-01	5.008252850866198314e-01
1.283000000000000000e+03	8.832340326051062451e-01	5.204977841634769176e-01
1.284000000000000000e+03	8.952247246284181781e-01	5.248753608262103354e-01
1.285000000000000000e+03	9.182858826552948717e-01	4.891309974923307435e-01
1.286000000000000000e+03	9.066616116266985603e-01	4.803572016578812609e-01
1.287000000000000000e+03	8.361405854301278140e-01	3.658148439244640615e-01
1.288000000000000000e+03	8.363528593197778749e-01	4.264509691961928528e-01
1.289000000000000000e+03	8.253351888844491224e-01	4.284162438093941372e-01
1.290000000000000000e+03	8.325871299975904360e-01	4.778998692449487606e-01
1.291000000000000000e+03	8.715619511065112457e-01	4.590483989764854167e-01
1.292000000000000000e+03	8.785580089881285248e-01	4.859977248697374685e-01
1.293000000000000000e+03	8.906154493710568554e-01	4.786450874418758938e-01
1.294000000000000000e+03	8.948073585569187305e-01	5.076506046022841723e-01
1.295000000000000000e+03	8.716095578808271682e-01	5.491851648794665586e-01
1.296000000000000000e+03	8.617952981070271523e-01	5.362576299643954103e-01
1.297000000000000000e+03	8.743921263363967356e-01	4.320320214580278262e-01
1.298000000000000000e+03	8.507200027501559125e-01	4.487016231986011849e-01
1.299000000000000000e+03	8.640720889989155218e-01	4.554272053916443297e-01
1.300000000000000000e+03	8.210152399223833442e-01	4.907213502033985209e-01
1.301000000000000000e+03	8.753029972604983167e-01	4.671425291539705871e-01
1.302000000000000000e+03	8.803009323022987775e-01	4.597716633410783293e-01
1.303000000000000000e+03	8.862962079044595098e-01	4.705104037522639948e-01
1.304000000000000000e+03	8.529919474195659657e-01	4.230064747636579914e-01
1.305000000000000000e+03	7.792005667194572549e-01	5.000935184299819536e-01
1.306000000000000000e+03	8.328903771902371744e-01	5.320580948506524743e-01
1.307000000000000000e+03	8.626982571200531025e-01	4.197162165788565491e-01
1.308000000000000000e+03	8.167294363134022239e-01	4.926488470201775827e-01
1.309000000000000000e+03	8.792845965244708850e-01	5.008443219351567111e-01
1.310000000000000000e+03	9.276513370643328926e-01	5.678232933031699403e-01
1.311000000000000000e+03	8.054685244606795136e-01	6.407385180878122366e-01
1.312000000000000000e+03	8.555341900684384493e-01	6.186572422200306010e-01
1.313000000000000000e+03	8.552660770309377103e-01	5.900193769725956550e-01
1.314000000000000000e+03	8.739515065091391088e-01	5.049096025818917699e-01
1.315000000000000000e+03	8.750676262336306577e-01	6.502317942410864582e-01
1.316000000000000000e+03	7.969715698586259389e-01	5.366495921936538238e-01
1.317000000000000000e+03	8.211252816841184687e-01	5.406335398702353245e-01
1.318000000000000000e+03	8.783256980043450124e-01	4.366386786579316004e-01
1.319000000000000000e+03	8.379940767178253314e-01	5.184990826786919360e-01
1.320000000000000000e+03	8.203003890261478803e-01	6.109979437811428049e-01
1.321000000000000000e+03	7.706480118737136786e-01	5.351620931568246142e-01
1.322000000000000000e+03	7.808290443059116015e-01	6.059896053128954740e-01
1.323000000000000000e+03	8.469912407194675197e-01	6.066304295332938246e-01
1.324000000000000000e+03	8.074277872988950833e-01	6.289062197740941107e-01
1.325000000000000000e+03	8.313360300066164887e-01	6.183661279217212980e-01
1.326000000000000000e+03	8.209970769054991679e-01	5.705474017294095423e-01
1.327000000000000000e+03	8.562713278564235697e-01	5.618507137719324085e-01
1.328000000000000000e+03	8.765849144552236849e-01	5.686097490908825769e-01
1.329000000000000000e+03	8.476955435951551987e-01	5.994481290738929991e-01
1.330000000000000000e+03	8.646752605639227429e-01	5.790598959468794549e-01
1.331000000000000000e+03	8.531442100454895705e-01	6.197805378711115365e-01
1.332000000000000000e+03	8.355209879937195439e-01	6.352565278396881121e-01
1.333000000000000000e+03	8.958421537857002015e-01	6.386662216989039687e-01
1.334000000000000000e+03	8.493391579035270977e-01	6.456401519323670124e-01
1.335000000000000000e+03	8.388908514656157056e-01	5.822150011363644850e-01
1.336000000000000000e+03	8.993247361977857457e-01	6.287601760991569089e-01
1.337000000000000000e+03	8.410110128200481983e-01	5.228670020848582567e-01
1.338000000000000000e+03	8.683324785828204773e-01	6.117232437826046754e-01
1.339000000000000000e+03	8.328188656824796476e-01	5.709516643112995116e-01
1.340000000000000000e+03	7.905843472780145209e-01	5.588059336975739200e-01
1.341000000000000000e+03	8.711323777160628890e-01	4.659821393393080990e-01
1.342000000000000000e+03	8.928088705318605323e-01	5.399256332895824295e-01
1.343000000000000000e+03	8.215458449241656025e-01	4.347439647032709797e-01
1.344000000000000000e+03	8.544421847732712738e-01	5.025922260964754695e-01
1.345000000000000000e+03	8.211797753292571223e-01	4.865308074376388237e-01
1.346000000000000000e+03	8.685414671364682926e-01	5.728123746997750843e-01
1.347000000000000000e+03	8.442818061167315369e-01	4.824027695484164879e-01
1.348000000000000000e+03	8.749419829711549967e-01	4.861630658847518327e-01
1.349000000000000000e+03	8.490145536857685027e-01	5.129520592550823599e-01
1.350000000000000000e+03	8.581898983239273360e-01	4.380809498175508576e-01
1.351000000000000000e+03	8.516884275034206642e-01	4.650907979096721157e-01
1.352000000000000000e+03	8.505840785598545173e-01	4.863837480203804797e-01
1.353000000000000000e+03	8.575739092095315819e-01	4.083080835143376164e-01
1.354000000000000000e+03	8.650492536055485182e-01	4.678573178082834905e-01
1.355000000000000000e+03	8.654881967489320704e-01	5.069886612541272264e-01
1.356000000000000000e+03	8.835372068931193201e-01	4.148215665586013068e-01
1.357000000000000000e+03	8.712279784561470786e-01	5.924789880048357826e-01
1.358000000000000000e+03	9.035192654861090578e-01	4.685911608893460478e-01
1.359000000000000000e+03	8.924596429798394848e-01	5.353382859392995519e-01
1.360000000000000000e+03	9.166126908258188655e-01	5.391400015709646443e-01
1.361000000000000000e+03	9.207857648006202433e-01	5.505342791433380789e-01
1.362000000000000000e+03	8.687181674182004043e-01	6.018393704950788514e-01
1.363000000000000000e+03	9.064175946534264172e-01	5.336379103615935815e-01
1.364000000000000000e+03	8.670270709767945450e-01	5.477383550526576661e-01
1.365000000000000000e+03	8.919049495365761748e-01	5.131997843589720665e-01
1.366000000000000000e+03	8.348647957445270995e-01	3.432778462343830661e-01
1.367000000000000000e+03	9.099081701248094012e-01	4.774823636468981669e-01
1.368000000000000000e+03	8.936220431476585846e-01	4.542015606194095279e-01
1.369000000000000000e+03	8.868498111282008267e-01	5.604076063783599571e-01
1.370000000000000000e+03	8.635495496892395817e-01	4.956249753917748579e-01
1.371000000000000000e+03	8.766471942396228956e-01	3.966093911918780468e-01
1.372000000000000000e+03	8.979673868136835990e-01	4.591714992197358791e-01
1.373000000000000000e+03	8.844908215427766951e-01	4.579204691747087996e-01
1.374000000000000000e+03	8.540550995953053448e-01	3.881554548744642896e-01
1.375000000000000000e+03	8.081981253524657127e-01	4.737159898592054330e-01
1.376000000000000000e+03	8.160455297632541738e-01	4.536597563736791683e-01
1.377000000000000000e+03	8.445414677568301443e-01	4.694336073349612559e-01
1.378000000000000000e+03	8.693598197273285644e-01	4.601602045330915325e-01
1.379000000000000000e+03	8.784344176491875045e-01	4.496550109222784974e-01
1.380000000000000000e+03	8.489460568911144644e-01	5.074992770374739948e-01
1.381000000000000000e+03	8.993812083868264473e-01	5.008255239524328495e-01
1.382000000000000000e+03	9.002244276893367481e-01	5.050035540935898792e-01
1.383000000000000000e+03	8.883993085478190110e-01	4.302045117601291380e-01
1.384000000000000000e+03	9.025659747610228489e-01	4.979776054264852259e-01
1.385000000000000000e+03	8.830670735768342272e-01	5.362579228588700841e-01
1.386000000000000000e+03	8.305838145987203269e-01	4.726335570203611391e-01
1.387000000000000000e+03	8.426672439392326464e-01	5.734805463977203921e-01
1.388000000000000000e+03	8.340120482430156690e-01	5.698812119891608630e-01
1.389000000000000000e+03	8.683482641444251193e-01	5.231947564127349404e-01
1.390000000000000000e+03	8.361053873391909308e-01	5.394740290014896633e-01
1.391000000000000000e+03	8.522814773212604722e-01	3.990977840396864318e-01
1.392000000000000000e+03	8.320333894854439194e-01	4.164476453463175076e-01
1.393000000000000000e+03	8.526372595572100366e-01	4.044490768617114984e-01
1.394000000000000000e+03	8.146004775350231819e-01	3.517691384276542821e-01
1.395000000000000000e+03	8.612685903946570853e-01	4.272498139157274721e-01
1.396000000000000000e+03	8.422845764881669028e-01	4.060721464627763955e-01
1.397000000000000000e+03	8.242999612663938214e-01	3.719904577502586296e-01
1.398000000000000000e+03	8.345809366066093693e-01	3.508774894450781834e-01
1.399000000000000000e+03	8.596170413753121409e-01	3.634469644191901661e-01
1.400000000000000000e+03	8.681554115275139649e-01	3.987213927326686003e-01
1.401000000000000000e+03	8.166001724763946035e-01	4.033549892852071328e-01
1.402000000000000000e+03	8.672530927815513824e-01	4.160406420029523211e-01
1.403000000000000000e+03	8.282284469758187662e-01	4.122310205780896353e-01
1.404000000000000000e+03	7.700122700257894248e-01	4.351159848823450416e-01
1.405000000000000000e+03	8.319978420787794704e-01	3.257338117754080553e-01
1.406000000000000000e+03	8.419185332942508149e-01	3.396605354041288827e-01
1.407000000000000000e+03	8.618938642673400485e-01	4.438891601929745856e-01
1.408000000000000000e+03	8.606257075521562827e-01	3.660903857778107229e-01
1.409000000000000000e+03	8.340832220859376589e-01	4.291675761601180805e-01
1.410000000000000000e+03	8.190334704496204932e-01	3.933601836135895424e-01
1.411000000000000000e+03	8.240634603433831806e-01	4.440267866867685931e-01
1.412000000000000000e+03	8.345098893049186506e-01	4.097832413881779545e-01
1.413000000000000000e+03	8.365116867855177940e-01	4.039414339483262117e-01
1.414000000000000000e+03	7.894035036999990096e-01	3.207197025514816890e-01
1.415000000000000000e+03	8.282645683525760028e-01	3.472779510346568066e-01
1.416000000000000000e+03	8.318906278431016377e-01	3.195004925719318600e-01
1.417000000000000000e+03	8.398910144834632607e-01	3.417832609394154675e-01
1.418000000000000000e+03	8.020618842017627204e-01	3.456562100286640349e-01
1.419000000000000000e+03	8.657642114586930893e-01	3.521322297028185444e-01
1.420000000000000000e+03	8.580235791771436693e-01	2.432770881479880132e-01
1.421000000000000000e+03	8.248088453979768309e-01	2.961677463316123027e-01
1.422000000000000000e+03	7.948241653239714877e-01	2.281398637626567694e-01
1.423000000000000000e+03	8.036917358828132851e-01	2.338496489750997720e-01
1.424000000000000000e+03	8.380819031915976991e-01	2.601268129762269732e-01
1.425000000000000000e+03	8.071268371920446993e-01	2.397217933715337645e-01
1.426000000000000000e+03	6.789067163943374172e-01	1.797343117962615922e-01
1.427000000000000000e+03	6.865619312742462510e-01	2.134430579292989349e-01
1.428000000000000000e+03	7.704296676757353968e-01	2.043097132941867622e-01
1.429000000000000000e+03	7.436842313005214145e-01	1.839106421412752268e-01
1.430000000000000000e+03	7.775485193353801616e-01	3.244052143960816093e-01
1.431000000000000000e+03	7.410922734229763442e-01	2.381645039051903945e-01
1.432000000000000000e+03	7.312075942832944042e-01	1.602701687001012454e-01
1.433000000000000000e+03	7.489742206929964619e-01	1.581085935597532355e-01
1.434000000000000000e+03	8.079728021083656397e-01	1.350804600523758392e-01
1.435000000000000000e+03	7.002691402986702673e-01	1.534372437704914771e-01
1.436000000000000000e+03	6.634541773368819451e-01	1.453023575401595768e-01
1.437000000000000000e+03	6.619844980110100030e-01	1.585953846311203563e-01
1.438000000000000000e+03	6.960886958924539236e-01	1.676572078078686634e-01
1.439000000000000000e+03	7.146229730149366022e-01	1.732255492321924661e-01
1.440000000000000000e+03	7.210728014600419344e-01	1.185115175229472517e-01
1.441000000000000000e+03	6.944990898289367109e-01	1.270236406511103255e-01
1.442000000000000000e+03	6.807321896473935707e-01	1.243981740228874838e-01
1.443000000000000000e+03	6.076854089958502181e-01	9.491978218573017545e-02
1.444000000000000000e+03	6.610399020034712914e-01	7.304331049104502427e-02
1.445000000000000000e+03	6.851153094123750842e-01	1.094054998840007092e-01
1.446000000000000000e+03	7.304463564089327399e-01	9.929683638637461229e-02
1.447000000000000000e+03	7.498670102343513166e-01	1.348494304452234060e-01
1.448000000000000000e+03	7.259516528857489215e-01	1.084480296147774525e-01
1.449000000000000000e+03	7.155576053525796176e-01	9.052855522941112565e-02
1.450000000000000000e+03	7.536537044070946711e-01	8.889900177449001906e-02
1.451000000000000000e+03	6.390427421974917976e-01	7.946702558104332126e-02
1.452000000000000000e+03	7.055494705365493724e-01	8.114791274477937966e-02
1.453000000000000000e+03	7.630105427487424707e-01	8.448508734402200571e-02
1.454000000000000000e+03	5.654067543937150164e-01	6.550771077127395814e-02
1.455000000000000000e+03	6.653861366778810460e-01	7.191384409509586628e-02
1.456000000000000000e+03	6.370550887486862157e-01	7.304325846569038883e-02
1.457000000000000000e+03	6.945407966429625324e-01	8.626491670664417077e-02
1.458000000000000000e+03	6.493513030347711767e-01	8.732290343000005672e-02
1.459000000000000000e+03	6.222565932914095876e-01	9.424825590356783467e-02
1.460000000000000000e+03	6.505042176537594312e-01	8.995851671190985277e-02
1.461000000000000000e+03	6.755902487567391201e-01	1.452043005336544346e-01
1.462000000000000000e+03	6.948548634680709046e-01	1.121804195665106196e-01
1.463000000000000000e+03	6.285725528566652454e-01	1.017000734009298468e-01
1.464000000000000000e+03	6.316827301484234658e-01	7.755943748743468480e-02
1.465000000000000000e+03	7.534113400674076200e-01	8.292804680458165656e-02
1.466000000000000000e+03	8.002172944609245997e-01	8.234696538385845310e-02
1.467000000000000000e+03	7.520356065096244214e-01	1.044369227142474682e-01
1.468000000000000000e+03	7.653903143607881931e-01	1.131565204082534970e-01
1.469000000000000000e+03	7.202237332280551074e-01	1.022654951450760602e-01
1.470000000000000000e+03	6.906265616608022739e-01	1.319684673990577928e-01
1.471000000000000000e+03	7.073625912871218668e-01	1.503441260765089882e-01
1.472000000000000000e+03	7.142283574904941812e-01	1.070685771687369253e-01
1.473000000000000000e+03	6.030150856759165512e-01	1.017531252065728836e-01
1.474000000000000000e+03	6.539447802396228804e-01	1.438254720942980514e-01
1.475000000000000000e+03	6.039027658961214629e-01	1.086962458930220005e-01
1.476000000000000000e+03	6.637691226367142816e-01	9.596001719947541697e-02
1.477000000000000000e+03	5.900812168383592349e-01	1.054263416089766259e-01
1.478000000000000000e+03	6.618581948645607671e-01	1.173268335822818531e-01
1.479000000000000000e+03	6.249228992603361732e-01	1.203839721491788972e-01
1.480000000000000000e+03	7.384945151749967573e-01	1.470748713596795598e-01
1.481000000000000000e+03	7.758140555738826105e-01	1.137953891169212056e-01
1.482000000000000000e+03	6.567782606568374204e-01	1.355816531578387385e-01
1.483000000000000000e+03	5.559489514546578359e-01	1.789033930898774882e-01
1.484000000000000000e+03	7.245472158493638792e-01	1.800213201330454205e-01
1.485000000000000000e+03	6.441942288638774494e-01	2.203086543159761546e-01
1.486000000000000000e+03	6.943317268909603435e-01	2.204355851375822406e-01
1.487000000000000000e+03	7.954383275186547309e-01	2.251276539700454993e-01
1.488000000000000000e+03	7.286747715431310946e-01	2.127025869525139834e-01
1.489000000000000000e+03	7.253734643368954238e-01	2.167575919857173405e-01
1.490000000000000000e+03	7.284276016632035278e-01	2.591508782204484662e-01
1.491000000000000000e+03	6.854297081334631558e-01	2.017555556030346531e-01
1.492000000000000000e+03	7.161183572439171474e-01	1.855150331943544728e-01
1.493000000000000000e+03	6.590871064054568684e-01	1.998568160392047155e-01
1.494000000000000000e+03	7.420314703557350233e-01	2.716557256258705921e-01
1.495000000000000000e+03	6.876306708942879764e-01	2.438833766686273330e-01
1.496000000000000000e+03	7.462914141267258383e-01	2.653698639969420126e-01
1.497000000000000000e+03	6.195724326769186385e-01	2.353844661384375536e-01
1.498000000000000000e+03	6.679898205989234228e-01	2.223741976051154257e-01
1.499000000000000000e+03	6.023340309075414511e-01	2.025976380201443272e-01
1.500000000000000000e+03	7.006871267356880040e-01	1.988551350237295900e-01
1.501000000000000000e+03	6.541547208798338398e-01	1.438254816249422974e-01
1.502000000000000000e+03	6.737639754967115202e-01	1.810667239932707839e-01
1.503000000000000000e+03	5.925818102186928282e-01	1.877241839909779275e-01
1.504000000000000000e+03	6.565680330645602414e-01	1.680257597268219882e-01
1.505000000000000000e+03	6.365946950517777925e-01	1.791288719139648156e-01
1.506000000000000000e+03	6.864569554454265088e-01	1.796543285305556015e-01
1.507000000000000000e+03	6.554556353077333197e-01	2.060539097422835475e-01
1.508000000000000000e+03	6.647143780037153560e-01	2.139245522207074424e-01
1.509000000000000000e+03	7.343938058750161257e-01	1.635230631017486891e-01
1.510000000000000000e+03	7.332229503359602996e-01	1.949801920509082742e-01
1.511000000000000000e+03	7.293957240126792696e-01	1.776819916802347132e-01
1.512000000000000000e+03	7.807704496855382148e-01	1.820789008270093656e-01
1.513000000000000000e+03	7.146854955086103800e-01	2.188182996803854641e-01
1.514000000000000000e+03	7.854410094524610919e-01	2.358498487169592428e-01
1.515000000000000000e+03	7.613868855901864130e-01	2.364078495978017280e-01
1.516000000000000000e+03	6.604729663558213115e-01	1.895877892185699465e-01
1.517000000000000000e+03	6.915691558651484439e-01	2.478747689257971287e-01
1.518000000000000000e+03	7.169069471901519108e-01	2.316806795448096423e-01
1.519000000000000000e+03	6.356957872115741592e-01	2.888945716563936505e-01
1.520000000000000000e+03	6.207992883490709435e-01	2.422485426842587164e-01
1.521000000000000000e+03	6.182623798659152570e-01	1.857988916315593819e-01
1.522000000000000000e+03	6.608295664289164373e-01	1.907993518853165205e-01
1.523000000000000000e+03	6.614173080358385359e-01	2.167574735262928487e-01
1.524000000000000000e+03	6.057416566151555548e-01	2.207319247406928364e-01
1.525000000000000000e+03	6.135895375039837063e-01	2.531019686857433615e-01
1.526000000000000000e+03	6.214032131368715239e-01	2.362431607530472988e-01
1.527000000000000000e+03	6.633287425919986990e-01	1.911288577174551639e-01
1.528000000000000000e+03	6.325814604797956875e-01	2.034976744003172411e-01
1.529000000000000000e+03	6.681579553627151613e-01	2.032203258790040989e-01
1.530000000000000000e+03	6.700057501593923437e-01	1.557461313072001918e-01
1.531000000000000000e+03	6.130296445778753434e-01	1.467192656976533394e-01
1.532000000000000000e+03	5.391599241309742441e-01	1.361235150852811437e-01
1.533000000000000000e+03	5.075183190008887291e-01	2.076577944217513350e-01
1.534000000000000000e+03	5.632961336722909218e-01	1.978593067163960384e-01
1.535000000000000000e+03	4.164151992605534813e-01	2.496489085046917356e-01
1.536000000000000000e+03	4.857036043889877419e-01	1.910500725566873781e-01
1.537000000000000000e+03	5.165631493896692961e-01	1.870657431009413174e-01
1.538000000000000000e+03	4.696486001719997194e-01	1.908709440923434253e-01
1.539000000000000000e+03	5.230213353857519065e-01	1.664659515708390436e-01
1.540000000000000000e+03	4.637387968580841680e-01	1.895238228599174235e-01
1.541000000000000000e+03	5.379232338887335318e-01	1.980534825644369168e-01
1.542000000000000000e+03	4.789362792542010694e-01	1.829614337190032802e-01
1.543000000000000000e+03	4.289002790879122284e-01	1.973375936059862112e-01
1.544000000000000000e+03	4.807404635840485385e-01	1.826348520914248541e-01
1.545000000000000000e+03	4.549017662524794114e-01	2.177142464402795630e-01
1.546000000000000000e+03	5.124565949932153863e-01	2.432108858433258691e-01
1.547000000000000000e+03	4.964460395155263495e-01	1.442083254371441525e-01
1.548000000000000000e+03	6.321842565158191096e-01	1.462140178590171646e-01
1.549000000000000000e+03	4.987635241619819970e-01	1.488684881048641939e-01
1.550000000000000000e+03	5.692147231954787223e-01	1.467350235189008867e-01
1.551000000000000000e+03	5.211710560699730488e-01	1.284507153663139722e-01
1.552000000000000000e+03	4.442328932948281239e-01	9.955457820806130897e-02
1.553000000000000000e+03	4.939681639014719683e-01	1.394450952813499900e-01
1.554000000000000000e+03	4.927417982123798446e-01	1.422060200608241398e-01
1.555000000000000000e+03	4.993626978034142461e-01	1.087216033301691837e-01
1.556000000000000000e+03	4.770827630866050773e-01	1.116684534434021631e-01
1.557000000000000000e+03	5.746959701902311091e-01	1.477207253144609544e-01
1.558000000000000000e+03	5.411447462554067611e-01	1.509426186125432390e-01
1.559000000000000000e+03	4.792454371104079569e-01	1.212266741623166527e-01
1.560000000000000000e+03	4.255711038544943148e-01	1.570324140600308227e-01
1.561000000000000000e+03	5.405743455728145852e-01	1.269756485903793253e-01
1.562000000000000000e+03	5.618308525929134323e-01	1.317805950512717372e-01
1.563000000000000000e+03	5.396899276397039147e-01	1.364621942181076797e-01
1.564000000000000000e+03	5.401615948000949574e-01	1.846660117130271561e-01
1.565000000000000000e+03	4.731205678226779177e-01	1.673630837793340653e-01
1.566000000000000000e+03	5.544132447792667895e-01	1.629527149367515082e-01
1.567000000000000000e+03	4.923707628637837841e-01	1.763008265284579656e-01
1.568000000000000000e+03	5.390023387512795638e-01	2.169485102958344236e-01
1.569000000000000000e+03	5.185757864250691851e-01	2.042086942631390345e-01
1.570000000000000000e+03	4.665173889178140798e-01	1.960329487000710691e-01
1.571000000000000000e+03	4.015054297143020867e-01	2.059602303165533888e-01
1.572000000000000000e+03	4.531007901091062551e-01	1.870518939965503113e-01
1.573000000000000000e+03	4.740589457183894129e-01	1.626210960686858553e-01
1.574000000000000000e+03	5.553701682166223286e-01	1.434438161991468119e-01
1.575000000000000000e+03	5.445744022199194845e-01	2.340670474491597375e-01
1.576000000000000000e+03	5.019900733668435366e-01	1.983977565306303259e-01
1.577000000000000000e+03	5.254171332173093178e-01	1.534372513623866174e-01
1.578000000000000000e+03	5.054569724388723317e-01	1.989300423783846028e-01
1.579000000000000000e+03	4.714271740567034241e-01	1.817407789130465190e-01
1.580000000000000000e+03	3.783233977645379387e-01	1.885475115634193954e-01
1.581000000000000000e+03	4.471791815475557597e-01	1.446641703872194595e-01
1.582000000000000000e+03	4.340519994635261836e-01	1.489961290106096292e-01
1.583000000000000000e+03	5.214021301096358751e-01	1.749389371420533579e-01
1.584000000000000000e+03	4.667850635094296652e-01	1.484653545787519568e-01
1.585000000000000000e+03	4.913507093958845995e-01	1.769603468026787474e-01
1.586000000000000000e+03	4.775003618396213567e-01	1.641376162368877456e-01
1.587000000000000000e+03	4.552515968820347037e-01	1.689143649563869531e-01
1.588000000000000000e+03	4.229241055023509332e-01	1.639047106130398501e-01
1.589000000000000000e+03	4.201261963667690114e-01	1.528214338906523917e-01
1.590000000000000000e+03	4.230722306306737290e-01	2.082510491971036604e-01
1.591000000000000000e+03	3.893664847352928393e-01	2.202580306604745020e-01
1.592000000000000000e+03	4.667851816653296182e-01	2.222544263840742496e-01
1.593000000000000000e+03	4.507316849295843197e-01	2.416938900885947095e-01
1.594000000000000000e+03	4.437346308472507883e-01	2.169734584549566359e-01
1.595000000000000000e+03	4.357751650012678390e-01	1.584234499810764918e-01
1.596000000000000000e+03	4.672316495042148077e-01	1.465627900188715138e-01
1.597000000000000000e+03	4.916843542536479261e-01	1.813158986536750894e-01
1.598000000000000000e+03	4.238155327457232557e-01	1.766857129302752960e-01
1.599000000000000000e+03	4.321665111809351867e-01	1.699894133332933988e-01
1.600000000000000000e+03	3.983920998176712081e-01	1.481532931808046960e-01
1.601000000000000000e+03	3.556260126650818698e-01	1.361949781888572575e-01
1.602000000000000000e+03	3.245984850526404397e-01	1.350003433585479917e-01
1.603000000000000000e+03	2.907839403535195100e-01	1.358950779055586311e-01
1.604000000000000000e+03	3.250624899678896673e-01	1.465784040497043472e-01
1.605000000000000000e+03	2.981193253417858124e-01	1.346049092000867753e-01
1.606000000000000000e+03	3.057093007760192105e-01	1.316113149196547483e-01
1.607000000000000000e+03	3.462737941599380309e-01	1.538790623255542056e-01
1.608000000000000000e+03	3.365746284635035557e-01	1.726144352789818204e-01
1.609000000000000000e+03	4.007959770320720372e-01	1.893181679464168155e-01
1.610000000000000000e+03	3.991604114531481784e-01	1.356813976563160384e-01
1.611000000000000000e+03	4.003550246765214538e-01	1.533822469859500159e-01
1.612000000000000000e+03	3.262513514180732099e-01	1.873246697896406299e-01
1.613000000000000000e+03	3.582716283047265304e-01	1.294534455510281401e-01
1.614000000000000000e+03	2.751838899481443557e-01	1.362044948966424640e-01
1.615000000000000000e+03	3.319582245570746881e-01	1.408966616958672591e-01
1.616000000000000000e+03	2.386728807960585841e-01	1.398381691985055575e-01
1.617000000000000000e+03	3.105200776443036714e-01	1.679704940040216143e-01
1.618000000000000000e+03	2.736289198870624495e-01	1.885899586458911759e-01
1.619000000000000000e+03	3.255787982331900809e-01	1.468550496029813190e-01
1.620000000000000000e+03	3.678042290523585445e-01	1.247568615366607958e-01
1.621000000000000000e+03	3.143225055081582120e-01	1.046736914361765525e-01
1.622000000000000000e+03	3.775466996678348286e-01	1.325431483988189219e-01
1.623000000000000000e+03	3.774423827550142385e-01	1.114152793742001768e-01
1.624000000000000000e+03	3.684018564933142503e-01	1.195242985699671856e-01
1.625000000000000000e+03	3.799109616314704785e-01	9.505672236910263362e-02
1.626000000000000000e+03	3.614514403788595676e-01	1.108669897436685148e-01
1.627000000000000000e+03	3.511281472047377283e-01	1.077323221146517795e-01
1.628000000000000000e+03	5.010130227034820249e-01	1.358523763628483316e-01
1.629000000000000000e+03	5.524422478116153279e-01	1.206462988300403549e-01
1.630000000000000000e+03	4.253058364925162427e-01	1.361758479031095204e-01
1.631000000000000000e+03	4.853910807175860764e-01	1.423720782421119546e-01
1.632000000000000000e+03	5.214791098641234912e-01	1.509102660368532578e-01
1.633000000000000000e+03	4.053233736643724328e-01	1.817136624052533844e-01
1.634000000000000000e+03	4.847667100931268291e-01	1.585495891907338639e-01
1.635000000000000000e+03	4.713733143597545472e-01	1.680750217045413886e-01
1.636000000000000000e+03	4.555146688729515003e-01	1.425484227075209942e-01
1.637000000000000000e+03	4.247757326861903437e-01	1.609518895062058141e-01
1.638000000000000000e+03	4.726697762503506151e-01	1.154587476105307792e-01
1.639000000000000000e+03	4.109897908039362169e-01	1.113893407878781411e-01
1.640000000000000000e+03	3.757010110428961602e-01	1.157077604231789569e-01
1.641000000000000000e+03	3.662062707902783987e-01	1.265566867021344633e-01
1.642000000000000000e+03	3.720345550837692583e-01	1.524595832816321994e-01
1.643000000000000000e+03	3.758194572011996359e-01	1.343607916574742489e-01
1.644000000000000000e+03	4.658926688737756172e-01	1.358000001842497861e-01
1.645000000000000000e+03	3.339004061914329080e-01	1.336552060401844655e-01
1.646000000000000000e+03	2.799508523103887980e-01	1.343234443976773496e-01
1.647000000000000000e+03	3.376981022992654458e-01	1.732829794121820144e-01
1.648000000000000000e+03	3.327231481253715151e-01	1.379920446097246123e-01
1.649000000000000000e+03	2.995501695957737964e-01	1.882867421992753254e-01
1.650000000000000000e+03	2.987333370026731827e-01	1.639763644985227087e-01
1.651000000000000000e+03	2.171646664148767780e-01	1.330374728382419935e-01
1.652000000000000000e+03	2.358134942855862892e-01	1.272865274371330901e-01
1.653000000000000000e+03	2.011989044832844797e-01	1.215782437341819539e-01
1.654000000000000000e+03	1.945184918066382163e-01	1.059865596378629787e-01
1.655000000000000000e+03	3.159471826419382734e-01	1.156337097323055924e-01
1.656000000000000000e+03	3.420679011139540759e-01	1.006070424320927859e-01
1.657000000000000000e+03	3.269252062447708940e-01	9.525783950504386477e-02
1.658000000000000000e+03	3.760721124393304193e-01	9.053995677422516097e-02
1.659000000000000000e+03	3.824697903059681159e-01	6.949405429770619258e-02
1.660000000000000000e+03	4.308244010616276154e-01	7.258363487339487830e-02
1.661000000000000000e+03	3.038382367426055164e-01	5.681371460122223299e-02
1.662000000000000000e+03	2.948818821105708698e-01	6.037990982490073349e-02
1.663000000000000000e+03	3.368417411594887834e-01	6.439556560663746432e-02
1.664000000000000000e+03	3.915511457175910870e-01	6.967204056921429134e-02
1.665000000000000000e+03	3.505856250092525550e-01	8.800975366061564165e-02
1.666000000000000000e+03	4.546913304497203767e-01	1.123492421436385474e-01
1.667000000000000000e+03	2.985441671361276916e-01	1.456329536740068875e-01
1.668000000000000000e+03	3.694675304202044708e-01	1.006429428152495476e-01
1.669000000000000000e+03	3.293994373209624960e-01	1.038461509063381277e-01
1.670000000000000000e+03	3.227107673542156108e-01	1.110998850670328192e-01
1.671000000000000000e+03	3.394853689999428048e-01	1.106014828732018312e-01
1.672000000000000000e+03	2.794214655822461757e-01	1.274838967486314756e-01
1.673000000000000000e+03	2.984379918709644808e-01	1.510128368900383600e-01
1.674000000000000000e+03	2.506637765091244141e-01	9.123031329613569274e-02
1.675000000000000000e+03	2.581790270640054730e-01	9.705214973958783964e-02
1.676000000000000000e+03	2.982961575961686207e-01	9.472254989476290576e-02
1.677000000000000000e+03	2.773596978757025266e-01	8.401229388867549608e-02
1.678000000000000000e+03	2.977891419365679138e-01	8.799871488424719501e-02
1.679000000000000000e+03	3.343776741430007360e-01	8.598551620251004834e-02
1.680000000000000000e+03	2.799397087183483346e-01	7.215972896634970102e-02
1.681000000000000000e+03	3.158216115752829900e-01	8.293577629451932831e-02
1.682000000000000000e+03	2.724154079906072612e-01	7.865525393728002579e-02
1.683000000000000000e+03	2.597198256706286235e-01	8.979964508576461502e-02
1.684000000000000000e+03	1.845627988504615347e-01	6.867922072290708058e-02
1.685000000000000000e+03	2.641442679789436365e-01	6.021485380968358975e-02
1.686000000000000000e+03	2.705258389430634236e-01	7.055408936657893426e-02
1.687000000000000000e+03	2.506440522987650188e-01	7.007519825780116063e-02
1.688000000000000000e+03	2.139899149539924161e-01	6.174237335984048003e-02
1.689000000000000000e+03	2.494252366645999253e-01	7.266575459304167039e-02
1.690000000000000000e+03	3.086917649090591964e-01	5.579379429723795719e-02
1.691000000000000000e+03	3.273924661117152968e-01	6.563092230980806241e-02
1.692000000000000000e+03	2.857971107792852683e-01	6.025734728691738845e-02
1.693000000000000000e+03	3.212290370140427065e-01	6.057803682650763494e-02
1.694000000000000000e+03	4.199622214409882703e-01	7.318500830539619029e-02
1.695000000000000000e+03	3.060605760022311328e-01	6.920888373461842047e-02
1.696000000000000000e+03	3.716815292329548326e-01	9.284325100313307877e-02
1.697000000000000000e+03	3.230693997526025707e-01	7.964184556619205435e-02
1.698000000000000000e+03	3.017760201829244870e-01	8.623797779372122108e-02
1.699000000000000000e+03	4.263016754108122086e-01	8.923824298323708437e-02
1.700000000000000000e+03	4.204380113441253397e-01	7.506604255075489951e-02
1.701000000000000000e+03	3.970621691397870356e-01	6.658867505789219099e-02
1.702000000000000000e+03	3.851968902361471159e-01	8.254011325525079101e-02
1.703000000000000000e+03	3.989095140118011362e-01	5.077951179057001163e-02
1.704000000000000000e+03	2.912669273297064376e-01	6.634177562038245934e-02
1.705000000000000000e+03	3.233514820291525371e-01	7.911888940708387830e-02
1.706000000000000000e+03	2.529142481134070142e-01	5.337549976784111694e-02
1.707000000000000000e+03	2.777969760464814586e-01	5.639195823946561298e-02
1.708000000000000000e+03	2.655260629879114820e-01	6.474491844309696043e-02
1.709000000000000000e+03	2.831033277328900422e-01	4.653967159205343179e-02
1.710000000000000000e+03	3.311558478775897818e-01	5.163186229296815727e-02
1.711000000000000000e+03	2.669052851274521521e-01	6.239045984125372868e-02
1.712000000000000000e+03	2.375741652235690005e-01	6.752501030290082584e-02
1.713000000000000000e+03	2.925013399023354554e-01	7.659860139367932752e-02
1.714000000000000000e+03	2.255179399600070744e-01	7.566204290188151271e-02
1.715000000000000000e+03	3.885537893125758924e-01	7.082758744197062417e-02
1.716000000000000000e+03	3.269770600470515709e-01	9.111470197275346738e-02
1.717000000000000000e+03	4.367064950894056219e-01	7.430232250794664706e-02
1.718000000000000000e+03	4.299865972939913572e-01	8.583822368324690866e-02
1.719000000000000000e+03	4.043541047829530277e-01	7.916953961361342107e-02
1.720000000000000000e+03	4.195684451369389167e-01	6.860881074422388315e-02
1.721000000000000000e+03	3.735089322481282004e-01	8.680540206589348884e-02
1.722000000000000000e+03	3.592383082061404442e-01	6.315017394937127992e-02
1.723000000000000000e+03	4.668567145326742995e-01	6.711325539287042730e-02
1.724000000000000000e+03	5.577061638262313936e-01	7.377731024792046066e-02
1.725000000000000000e+03	5.673193655033640370e-01	1.029391415036238766e-01
1.726000000000000000e+03	4.749810174907846960e-01	1.040744131466208311e-01
1.727000000000000000e+03	5.723671262388297931e-01	8.743227764544805880e-02
1.728000000000000000e+03	5.349861602709445885e-01	7.464824744624520836e-02
1.729000000000000000e+03	4.753790759922260634e-01	8.908104205601490022e-02
1.730000000000000000e+03	5.394345881171018764e-01	1.207735879629295572e-01
1.731000000000000000e+03	5.230988152618313292e-01	7.946224825609152220e-02
1.732000000000000000e+03	6.401940485637445111e-01	1.389017033104198717e-01
1.733000000000000000e+03	5.154152341750685151e-01	1.889147192874068293e-01
1.734000000000000000e+03	6.288436446092995347e-01	1.632851693298749685e-01
1.735000000000000000e+03	5.441201776126165512e-01	1.736921559719574737e-01
1.736000000000000000e+03	5.143451254531946626e-01	1.548899787980337617e-01
1.737000000000000000e+03	6.135899707158500860e-01	1.233760505297232107e-01
1.738000000000000000e+03	5.694570959040967661e-01	1.073235846813081207e-01
1.739000000000000000e+03	4.973981853249476726e-01	1.296866620544403215e-01
1.740000000000000000e+03	5.280717395882735810e-01	1.129484012225902556e-01
1.741000000000000000e+03	6.085543055722644201e-01	8.372917563567246202e-02
1.742000000000000000e+03	5.725692735186607152e-01	1.078465267857465631e-01
1.743000000000000000e+03	4.671603842915422744e-01	1.185716295726576275e-01
1.744000000000000000e+03	4.455404137582390511e-01	1.094454127527564741e-01
1.745000000000000000e+03	5.638787825833052603e-01	1.077324173178992456e-01
1.746000000000000000e+03	5.413221336792188865e-01	1.300642169821124294e-01
1.747000000000000000e+03	6.287603269809464157e-01	1.105131506151050824e-01
1.748000000000000000e+03	5.202665902308455381e-01	1.055061766852969929e-01
1.749000000000000000e+03	4.733913513064737510e-01	1.007510462836050114e-01
1.750000000000000000e+03	5.663725818123224176e-01	1.176643452903622378e-01
1.751000000000000000e+03	6.621946762690990029e-01	1.129900059967903075e-01
1.752000000000000000e+03	5.922944359060454689e-01	1.210616818649853793e-01
1.753000000000000000e+03	5.255138686277162074e-01	1.009871456524722710e-01
1.754000000000000000e+03	5.475201828883983213e-01	9.227818086939734710e-02
1.755000000000000000e+03	4.787539338241894593e-01	1.107931309205605619e-01
1.756000000000000000e+03	4.245109543879149183e-01	7.553922189419817745e-02
1.757000000000000000e+03	5.033636116220472356e-01	8.764353510383782186e-02
1.758000000000000000e+03	4.745651684633463430e-01	9.779326658418292795e-02
1.759000000000000000e+03	5.127426225130550241e-01	1.009478357345728883e-01
1.760000000000000000e+03	5.051736873875760647e-01	7.980742565871518091e-02
1.761000000000000000e+03	6.023549850603702183e-01	6.864101778362653727e-02
1.762000000000000000e+03	5.261527717071656784e-01	6.776772198563427163e-02
1.763000000000000000e+03	5.601671374422381167e-01	8.942390744565860417e-02
1.764000000000000000e+03	5.400042270546251411e-01	1.066489134249897358e-01
1.765000000000000000e+03	5.806264605730204753e-01	1.070792395722158508e-01
1.766000000000000000e+03	6.156859493780086900e-01	9.969663322620234136e-02
1.767000000000000000e+03	5.711334754105706901e-01	1.493477334584078220e-01
1.768000000000000000e+03	5.139058750777676376e-01	1.637197441182735302e-01
1.769000000000000000e+03	5.535570261912442502e-01	1.670328756363768097e-01
1.770000000000000000e+03	5.300139229346625402e-01	1.785060994188432115e-01
1.771000000000000000e+03	6.048942361940365942e-01	2.190953836437748714e-01
1.772000000000000000e+03	6.752965905371635102e-01	2.909910260737025300e-01
1.773000000000000000e+03	6.934736182317471354e-01	2.772832460360115103e-01
1.774000000000000000e+03	5.396899137161191851e-01	3.071663168444579428e-01
1.775000000000000000e+03	6.406336160104247890e-01	2.847048964033255802e-01
1.776000000000000000e+03	5.788367847502491337e-01	2.732416357310499255e-01
1.777000000000000000e+03	6.110598904608519621e-01	1.759170463423417874e-01
1.778000000000000000e+03	6.126978470702254542e-01	1.829681604201670031e-01
1.779000000000000000e+03	5.777796332766605980e-01	1.508777956920998309e-01
1.780000000000000000e+03	4.902029220819650313e-01	1.614608356516346044e-01
1.781000000000000000e+03	5.627740079664240724e-01	1.501453385731969514e-01
1.782000000000000000e+03	5.815629819166804326e-01	1.333808141351775223e-01
1.783000000000000000e+03	4.264513548629684792e-01	1.244579110368820019e-01
1.784000000000000000e+03	4.502279613097994182e-01	1.174537179846357471e-01
1.785000000000000000e+03	4.038300815544738076e-01	1.004665409727335534e-01
1.786000000000000000e+03	4.276658292342869760e-01	1.024191960569347665e-01
1.787000000000000000e+03	4.598421461459599735e-01	1.380018011028993630e-01
1.788000000000000000e+03	4.966140007277306534e-01	1.194107135261169850e-01
1.789000000000000000e+03	4.843811409550330960e-01	1.210616943914693683e-01
1.790000000000000000e+03	4.873232535579948843e-01	1.119147051851414887e-01
1.791000000000000000e+03	4.263184618305461693e-01	1.389700194006666112e-01
1.792000000000000000e+03	4.312262343213044691e-01	1.113559529385963476e-01
1.793000000000000000e+03	3.724910188765750974e-01	1.422211570530715896e-01
1.794000000000000000e+03	4.299031018853953223e-01	1.258926616701082080e-01
1.795000000000000000e+03	3.305777901123750362e-01	1.830023650348717168e-01
1.796000000000000000e+03	3.124214837709768933e-01	1.804024996911689771e-01
1.797000000000000000e+03	4.332605029542921926e-01	1.838696853876729820e-01
1.798000000000000000e+03	4.027062370863709329e-01	2.022678216040730559e-01
1.799000000000000000e+03	4.510795120457187224e-01	1.977174519769496208e-01
1.800000000000000000e+03	4.067093471360751500e-01	2.174391960628675458e-01
1.801000000000000000e+03	3.825906963340585110e-01	3.017759094915655749e-01
1.802000000000000000e+03	3.636625843767206656e-01	2.667376546313029451e-01
1.803000000000000000e+03	4.326706920621695152e-01	2.541821654880468961e-01
1.804000000000000000e+03	3.599503760699502841e-01	2.546291612587355258e-01
1.805000000000000000e+03	3.626269888535719188e-01	2.093716564752513554e-01
1.806000000000000000e+03	4.481304254816932953e-01	1.910214864796926093e-01
1.807000000000000000e+03	4.289835907810733984e-01	2.188434053447635141e-01
1.808000000000000000e+03	3.976720971204946165e-01	1.315702631797214250e-01
1.809000000000000000e+03	3.475397487899902216e-01	1.629291453516294452e-01
1.810000000000000000e+03	4.165617664792162222e-01	2.221690551587848228e-01
1.811000000000000000e+03	4.089490507550214149e-01	1.856049626242286532e-01
1.812000000000000000e+03	3.872232288349748974e-01	2.011684729826689610e-01
1.813000000000000000e+03	4.486840920198692517e-01	1.859098725754130266e-01
1.814000000000000000e+03	4.253059166479113418e-01	2.334429845926733194e-01
1.815000000000000000e+03	4.695770391654860987e-01	1.440959052861679746e-01
1.816000000000000000e+03	4.332097586490744612e-01	1.597828736998674060e-01
1.817000000000000000e+03	4.597540117461871856e-01	1.926483572597582627e-01
1.818000000000000000e+03	4.406699990846709714e-01	2.040540015481343561e-01
1.819000000000000000e+03	4.357072325176168937e-01	2.128732528065495067e-01
1.820000000000000000e+03	3.782932165672060476e-01	1.531288392028980205e-01
1.821000000000000000e+03	3.527614344079321729e-01	2.245479788233144813e-01
1.822000000000000000e+03	3.209233233286820641e-01	1.444028170555021195e-01
1.823000000000000000e+03	3.133643342417896660e-01	1.839653784457646601e-01
1.824000000000000000e+03	3.303286916200474099e-01	2.130683193798933450e-01
1.825000000000000000e+03	2.771412977851198112e-01	1.943722323739527635e-01
1.826000000000000000e+03	3.088386514064474508e-01	2.210117282634878333e-01
1.827000000000000000e+03	2.971300084428588062e-01	2.161859300993574373e-01
1.828000000000000000e+03	2.592319965263824577e-01	2.632546797207747646e-01
1.829000000000000000e+03	2.474113662756528276e-01	2.568592137445863677e-01
1.830000000000000000e+03	2.393962558248447503e-01	1.958041052610443034e-01
1.831000000000000000e+03	3.146839091595772242e-01	1.618838493115176969e-01
1.832000000000000000e+03	3.348559587066206600e-01	1.775701728635586119e-01
1.833000000000000000e+03	3.312740867478218276e-01	1.808382930486911733e-01
1.834000000000000000e+03	3.265493839220059979e-01	1.708026275271344319e-01
1.835000000000000000e+03	2.423333548593696873e-01	1.675284656418563889e-01
1.836000000000000000e+03	3.069717118153208468e-01	1.668985991966367155e-01
1.837000000000000000e+03	2.885525048977487517e-01	1.671611716758206467e-01
1.838000000000000000e+03	3.413087572975814221e-01	1.482272274498146747e-01
1.839000000000000000e+03	3.394584307079113739e-01	1.530904789890414341e-01
1.840000000000000000e+03	3.354546334039219535e-01	1.726717756755843658e-01
1.841000000000000000e+03	3.602216146262128826e-01	1.496040193781671968e-01
1.842000000000000000e+03	4.042269113123312385e-01	1.363905491038853446e-01
1.843000000000000000e+03	4.419862886864370233e-01	1.190589390782113566e-01
1.844000000000000000e+03	3.258889249898520579e-01	1.304929874386278610e-01
1.845000000000000000e+03	3.846500382238635662e-01	1.630773431233501214e-01
1.846000000000000000e+03	3.846955036467410993e-01	1.438713282550664330e-01
1.847000000000000000e+03	4.907395684224840626e-01	1.612909276179546325e-01
1.848000000000000000e+03	4.952152977038853376e-01	1.356672647178203128e-01
1.849000000000000000e+03	4.805943766512054127e-01	9.855417452752575358e-02
1.850000000000000000e+03	4.582728777367389150e-01	1.136047248437977997e-01
1.851000000000000000e+03	3.087771192101886886e-01	9.968702218246196234e-02
1.852000000000000000e+03	5.201516420213735392e-01	1.281009642011632921e-01
1.853000000000000000e+03	4.758500095913020811e-01	1.345626772789823844e-01
1.854000000000000000e+03	4.650910928112820253e-01	1.615372707659578355e-01
1.855000000000000000e+03	5.226741100139926655e-01	1.639704394033348334e-01
1.856000000000000000e+03	5.593063107591697003e-01	1.605028308622394595e-01
1.857000000000000000e+03	5.708706719281417818e-01	1.486932666777890100e-01
1.858000000000000000e+03	4.098316665236942380e-01	1.389944689283673651e-01
1.859000000000000000e+03	5.202668699259137552e-01	1.359141150315360258e-01
1.860000000000000000e+03	4.059600745300429026e-01	1.000822808301884276e-01
1.861000000000000000e+03	4.840147986979149719e-01	1.024191414024643865e-01
1.862000000000000000e+03	5.533973150868771729e-01	1.379051027773892102e-01
1.863000000000000000e+03	5.348692446673770640e-01	1.591359294808455671e-01
1.864000000000000000e+03	4.088207461467118775e-01	1.390190342158516557e-01
1.865000000000000000e+03	3.618810650779600846e-01	1.751716787693668731e-01
1.866000000000000000e+03	3.541486953482896882e-01	1.706835597860804632e-01
1.867000000000000000e+03	3.625122442977548043e-01	1.771765297903658276e-01
1.868000000000000000e+03	3.062064407001890420e-01	1.642873908763543556e-01
1.869000000000000000e+03	3.517550603853434321e-01	1.686918070161516625e-01
1.870000000000000000e+03	3.877118190750423743e-01	2.015950580315903629e-01
1.871000000000000000e+03	3.494197285418124133e-01	2.264665996943823478e-01
1.872000000000000000e+03	3.656120744431566316e-01	2.206725024118970091e-01
1.873000000000000000e+03	3.677755376381103836e-01	2.141862956178700594e-01
1.874000000000000000e+03	2.884727145033320617e-01	1.943136797843982855e-01
1.875000000000000000e+03	3.226083971859060595e-01	1.570553515352975937e-01
1.876000000000000000e+03	3.843311865541293448e-01	1.463127249292522358e-01
1.877000000000000000e+03	4.971928514391651954e-01	1.678045935687456636e-01
1.878000000000000000e+03	4.374360884145309658e-01	1.923953541533376110e-01
1.879000000000000000e+03	4.729763651327075769e-01	1.520283004516946590e-01
1.880000000000000000e+03	5.041548548227743343e-01	1.983377061706411426e-01
1.881000000000000000e+03	5.297418687066948184e-01	1.314515044304515878e-01
1.882000000000000000e+03	4.715350896609136755e-01	1.615549355056281056e-01
1.883000000000000000e+03	3.802113538453725239e-01	1.385847173412020350e-01
1.884000000000000000e+03	3.812186284459019303e-01	1.423519189932382634e-01
1.885000000000000000e+03	4.121505370256799416e-01	1.904920141298384328e-01
1.886000000000000000e+03	2.284480587178065458e-01	1.659984962236697725e-01
1.887000000000000000e+03	3.481054768384558851e-01	1.535421684475957727e-01
1.888000000000000000e+03	4.165290573714016120e-01	1.491825275510584858e-01
1.889000000000000000e+03	3.970154307118044512e-01	1.311689238166569571e-01
1.890000000000000000e+03	3.193105379460494664e-01	1.553256693397830623e-01
1.891000000000000000e+03	3.785624099680207078e-01	1.714059691613326331e-01
1.892000000000000000e+03	3.865974044317137537e-01	1.219601142134816990e-01
1.893000000000000000e+03	3.607935995102646287e-01	1.562692927375445573e-01
1.894000000000000000e+03	4.503666422608848530e-01	1.493424795396711691e-01
1.895000000000000000e+03	4.194700043269632417e-01	1.300462175151020361e-01
1.896000000000000000e+03	3.954251072211636409e-01	1.276731230489401014e-01
1.897000000000000000e+03	4.947309250219765753e-01	2.088225751596389790e-01
1.898000000000000000e+03	5.082948302767027471e-01	1.895097491789214106e-01
1.899000000000000000e+03	4.250570639882757518e-01	1.789299144771143157e-01
1.900000000000000000e+03	3.699503947979751461e-01	1.522247338461383270e-01
1.901000000000000000e+03	4.231879879067739769e-01	1.252071169282639174e-01
1.902000000000000000e+03	4.336811022550922101e-01	1.720185634357694893e-01
1.903000000000000000e+03	4.678576302781417562e-01	1.832068666199620222e-01
1.904000000000000000e+03	3.481467613668224326e-01	1.042418004486184158e-01
1.905000000000000000e+03	4.015682413418593666e-01	1.116646802983301545e-01
1.906000000000000000e+03	4.278325356371968646e-01	1.377308466988683422e-01
1.907000000000000000e+03	4.128288792610820268e-01	1.432002577909416985e-01
1.908000000000000000e+03	3.864143656218653744e-01	1.106898511715264655e-01
1.909000000000000000e+03	4.514272595646943720e-01	1.210164197669124642e-01
1.910000000000000000e+03	4.460746480873270525e-01	1.113113154744469480e-01
1.911000000000000000e+03	4.533977692223192801e-01	1.125861641161029075e-01
1.912000000000000000e+03	4.544988524116279627e-01	6.590493787067810971e-02
1.913000000000000000e+03	4.473521691598460470e-01	6.619384162815850070e-02
1.914000000000000000e+03	4.663925719683690296e-01	8.800149329975782975e-02
1.915000000000000000e+03	3.935306353574546945e-01	1.027307724980074111e-01
1.916000000000000000e+03	3.477602665682625327e-01	8.070364339301451528e-02
1.917000000000000000e+03	4.235183158814277982e-01	1.174498255015152121e-01
1.918000000000000000e+03	3.714024443554753141e-01	1.191559128219494834e-01
1.919000000000000000e+03	4.567427329121705459e-01	1.177438934066902254e-01
1.920000000000000000e+03	4.233370163988295909e-01	1.312190762332096361e-01
1.921000000000000000e+03	4.724353805789193728e-01	1.236339137456593934e-01
1.922000000000000000e+03	5.852748418799351704e-01	1.656835220955975574e-01
1.923000000000000000e+03	5.318634176877791164e-01	1.388821787333409663e-01
1.924000000000000000e+03	5.088257285227393290e-01	1.382347010047673685e-01
1.925000000000000000e+03	5.890979630199796313e-01	1.276995705562851136e-01
1.926000000000000000e+03	4.764298426089945138e-01	1.443772634521856557e-01
1.927000000000000000e+03	4.757050640646984241e-01	1.111333909295036948e-01
1.928000000000000000e+03	5.835196779085692897e-01	1.341594394565018278e-01
1.929000000000000000e+03	5.391594364418237362e-01	1.490760265217751235e-01
1.930000000000000000e+03	4.966699114801836901e-01	1.741278755977873072e-01
1.931000000000000000e+03	3.845890038854148374e-01	1.447513664535630129e-01
1.932000000000000000e+03	4.081478835444258824e-01	1.332136091255072541e-01
1.933000000000000000e+03	4.936332788721847220e-01	1.802819848967706917e-01
1.934000000000000000e+03	4.508013282646133324e-01	1.731745472710673750e-01
1.935000000000000000e+03	4.514624814946963105e-01	1.884697809420767534e-01
1.936000000000000000e+03	4.830065385153267110e-01	1.724684683174191602e-01
1.937000000000000000e+03	5.348688079844079457e-01	2.002348872954724801e-01
1.938000000000000000e+03	6.408009774005131165e-01	2.048993921987672384e-01
1.939000000000000000e+03	6.450949873249255395e-01	1.486083081492672597e-01
1.940000000000000000e+03	5.219607636974692433e-01	1.470278652325019420e-01
1.941000000000000000e+03	5.079725304034616862e-01	1.172317783382104128e-01
1.942000000000000000e+03	4.385397222559045405e-01	1.493583679924311014e-01
1.943000000000000000e+03	4.377581983510246966e-01	1.499896519571425613e-01
1.944000000000000000e+03	4.647349312444964964e-01	1.356671963653618695e-01
1.945000000000000000e+03	4.701873288296687381e-01	1.566304849651944386e-01
1.946000000000000000e+03	5.138292064978634555e-01	1.268313333589334013e-01
1.947000000000000000e+03	4.042907710856690207e-01	1.792022110651888822e-01
1.948000000000000000e+03	4.789725568255633892e-01	1.346236929524461667e-01
1.949000000000000000e+03	3.404297380772385306e-01	1.539899098700612812e-01
1.950000000000000000e+03	4.083562225031112103e-01	1.592051268968193156e-01
1.951000000000000000e+03	4.222147059234230837e-01	1.613437693542686124e-01
1.952000000000000000e+03	4.662315591455412633e-01	1.607359195550240316e-01
1.953000000000000000e+03	4.137028437923245261e-01	1.408619711013627540e-01
1.954000000000000000e+03	3.182864603706317408e-01	1.504895376367346993e-01
1.955000000000000000e+03	3.666415173575223729e-01	1.119371164457486217e-01
1.956000000000000000e+03	4.278323728846287199e-01	1.441008603129980414e-01
1.957000000000000000e+03	3.501964560851421604e-01	1.196055130871325617e-01
1.958000000000000000e+03	3.312607129992072852e-01	1.053499768528168568e-01
1.959000000000000000e+03	3.054312360272488647e-01	1.134296690686044384e-01
1.960000000000000000e+03	3.670044105627671693e-01	1.536084015562762251e-01
1.961000000000000000e+03	3.678916765869711947e-01	1.728560852227809530e-01
1.962000000000000000e+03	4.112311306447458126e-01	2.058976262532880575e-01
1.963000000000000000e+03	4.243450817277649167e-01	1.698458803341211520e-01
1.964000000000000000e+03	3.715784285014083754e-01	1.554545552620527349e-01
1.965000000000000000e+03	3.635475858359513701e-01	1.473999452030487212e-01
1.966000000000000000e+03	2.730268402509688497e-01	1.683399452505114635e-01
1.967000000000000000e+03	3.248045149879377202e-01	1.614198525669939543e-01
1.968000000000000000e+03	3.304861889469446479e-01	1.583144816455801795e-01
1.969000000000000000e+03	2.901071898313685726e-01	1.463700806725641568e-01
1.970000000000000000e+03	3.337016318321709973e-01	1.572878249740386203e-01
1.971000000000000000e+03	2.933700392184470651e-01	1.451064032046813779e-01
1.972000000000000000e+03	3.556680636662715722e-01	1.456536903751184664e-01
1.973000000000000000e+03	3.142099049335483341e-01	1.972036304083389369e-01
1.974000000000000000e+03	3.851969341615986697e-01	2.107002347344278936e-01
1.975000000000000000e+03	3.085938477158217119e-01	1.663321471180622402e-01
1.976000000000000000e+03	3.827114783196928216e-01	1.439479532957739227e-01
1.977000000000000000e+03	3.624549586934504575e-01	1.846453393146469668e-01
1.978000000000000000e+03	3.699358090593511394e-01	1.864103315847938369e-01
1.979000000000000000e+03	2.742646030152816605e-01	1.831247353481365858e-01
1.980000000000000000e+03	3.593237373232168186e-01	1.640182622451700212e-01
1.981000000000000000e+03	3.718139358927619043e-01	1.888793799932629303e-01
1.982000000000000000e+03	3.841647216433557999e-01	1.915523284751881050e-01
1.983000000000000000e+03	3.210124860202238084e-01	1.576804654986817822e-01
1.984000000000000000e+03	3.573779475103284753e-01	1.417647126050760320e-01
1.985000000000000000e+03	2.706642530456272455e-01	1.306378176820054970e-01
1.986000000000000000e+03	2.780158944981455105e-01	1.245090303777461604e-01
1.987000000000000000e+03	3.450941867886423431e-01	2.260047276758959944e-01
1.988000000000000000e+03	2.549877571247633479e-01	1.869612035787096560e-01
1.989000000000000000e+03	2.187764332893589736e-01	1.878293688008136897e-01
1.990000000000000000e+03	2.939042384503454675e-01	2.048684696727757770e-01
1.991000000000000000e+03	3.379663979739270796e-01	1.727350618332308407e-01
1.992000000000000000e+03	2.672410744895220014e-01	1.731617629750034915e-01
1.993000000000000000e+03	3.083858404006655785e-01	1.744556470099448975e-01
1.994000000000000000e+03	2.748375339226429848e-01	1.840270270522648133e-01
1.995000000000000000e+03	2.894085952052822819e-01	1.602527068549394473e-01
1.996000000000000000e+03	2.293310122026076536e-01	1.710348459069175042e-01
1.997000000000000000e+03	2.550375615189935941e-01	1.396365161635045316e-01
1.998000000000000000e+03	3.252946176173370230e-01	1.784598874642025490e-01
[truncated: 397 more rows]
