# Supplementary material for: Machine-guided path sampling to discover mechanisms of molecular self-organization
Source: Nat Comput Sci. 2023 Apr 24;3(4):334–45. doi: 10.1038/s43588-023-00428-z (PMC10766509; doi:10.1038/s43588-023-00428-z)
Supplement: Supplementary file 7 — Statistical source data for Fig. 5b,c,e–g. [file 43588_2023_428_MOESM7_ESM.zip › Fig5_panel_g_transition_data.csv]

# frame number	contact 9	contact 22
0.000000000000000000e+00	9.566728104160604484e-01	9.711658853922888746e-01
1.000000000000000000e+00	9.626779109315944938e-01	9.425998097066639048e-01
2.000000000000000000e+00	9.451244357229158233e-01	9.574104243984209450e-01
3.000000000000000000e+00	9.023027026090941760e-01	9.557689218394688213e-01
4.000000000000000000e+00	9.265745521403238039e-01	9.752668592415232318e-01
5.000000000000000000e+00	8.849286567354514021e-01	9.698800406754156667e-01
6.000000000000000000e+00	9.289289176545968418e-01	9.633430989467661743e-01
7.000000000000000000e+00	9.156282359869324372e-01	9.728434216302730420e-01
8.000000000000000000e+00	9.209467926992853659e-01	9.688089268636655982e-01
9.000000000000000000e+00	9.198533776905530868e-01	9.558748188885572983e-01
1.000000000000000000e+01	9.319818003151510988e-01	9.736009398309215523e-01
1.100000000000000000e+01	9.276512259094491508e-01	9.483998311080787946e-01
1.200000000000000000e+01	9.215766694526352776e-01	9.835992846617198637e-01
1.300000000000000000e+01	9.304592240965041672e-01	9.639930423125183667e-01
1.400000000000000000e+01	9.242133696360909090e-01	9.621342111260103858e-01
1.500000000000000000e+01	9.546299445162652608e-01	9.417504606619095942e-01
1.600000000000000000e+01	9.447520193617139350e-01	9.476117084219340958e-01
1.700000000000000000e+01	9.079701772882341482e-01	9.516678970236179813e-01
1.800000000000000000e+01	9.480892116820583970e-01	9.452850051108911966e-01
1.900000000000000000e+01	9.446410550291356456e-01	9.589973831021196826e-01
2.000000000000000000e+01	9.071214305284923674e-01	9.581743283813392020e-01
2.100000000000000000e+01	9.274509426026634751e-01	9.762097425109804716e-01
2.200000000000000000e+01	9.283092790016593820e-01	9.767819677436287984e-01
2.300000000000000000e+01	9.506840088944131795e-01	9.649047766786861269e-01
2.400000000000000000e+01	9.100941368946058319e-01	9.785308033744640754e-01
2.500000000000000000e+01	9.382904108947495159e-01	9.796431862150071224e-01
2.600000000000000000e+01	9.566117584357022308e-01	9.675099552968483563e-01
2.700000000000000000e+01	9.382902679570710447e-01	9.652715650241778800e-01
2.800000000000000000e+01	9.374047221110307637e-01	9.680985861397521930e-01
2.900000000000000000e+01	9.394884901516490361e-01	9.659076003085159678e-01
3.000000000000000000e+01	9.107168678216753799e-01	9.743511198483003621e-01
3.100000000000000000e+01	9.394567353273115540e-01	9.606795709012398987e-01
3.200000000000000000e+01	9.410510462499315221e-01	9.728107605787194023e-01
3.300000000000000000e+01	9.538274708832136239e-01	9.667667192123657882e-01
3.400000000000000000e+01	9.482640263074502140e-01	9.766101008035924513e-01
3.500000000000000000e+01	9.524560019405478029e-01	9.703240508668512510e-01
3.600000000000000000e+01	9.217612410718424298e-01	9.658850401658434226e-01
3.700000000000000000e+01	9.336873021556987284e-01	9.712878282028444277e-01
3.800000000000000000e+01	9.511634087206983779e-01	9.578662682169111209e-01
3.900000000000000000e+01	9.579263565926617874e-01	9.805176210441295392e-01
4.000000000000000000e+01	9.460440678879707965e-01	9.671286914482690733e-01
4.100000000000000000e+01	9.387626817026966108e-01	9.736970500949246876e-01
4.200000000000000000e+01	9.627416931852479376e-01	9.680985455101669412e-01
4.300000000000000000e+01	9.540808298461004311e-01	9.706270052235148604e-01
4.400000000000000000e+01	9.605065430357362377e-01	9.622064209770883059e-01
4.500000000000000000e+01	9.540085633576297353e-01	9.593086922441464992e-01
4.600000000000000000e+01	9.502300789219237931e-01	9.656359347883959332e-01
4.700000000000000000e+01	9.561828412159593116e-01	9.761376156551261341e-01
4.800000000000000000e+01	9.480503084189648710e-01	9.450741083163842760e-01
4.900000000000000000e+01	9.278512601286901251e-01	9.645280110517189254e-01
5.000000000000000000e+01	9.521417377463177178e-01	9.688799935730603163e-01
5.100000000000000000e+01	9.222282620624404625e-01	9.606795513114131380e-01
5.200000000000000000e+01	9.399132172554550690e-01	9.490079691083805891e-01
5.300000000000000000e+01	9.583364160468859083e-01	9.510695611945745309e-01
5.400000000000000000e+01	9.399025434883906405e-01	9.507123071788503577e-01
5.500000000000000000e+01	9.386342027697138768e-01	9.483126400095740482e-01
5.600000000000000000e+01	9.380426619871073957e-01	9.613013320708727605e-01
5.700000000000000000e+01	9.297196803286071898e-01	9.614476407281231651e-01
5.800000000000000000e+01	9.485545934994693562e-01	9.744644719288820811e-01
5.900000000000000000e+01	9.531811930953478784e-01	9.615287278875029875e-01
6.000000000000000000e+01	9.147018639746482549e-01	9.545132119659704983e-01
6.100000000000000000e+01	9.420930998096876952e-01	9.546298156213809394e-01
6.200000000000000000e+01	9.440534084705090034e-01	9.399978305197357331e-01
6.300000000000000000e+01	9.405889387499917209e-01	9.354898238287205903e-01
6.400000000000000000e+01	9.453250863714035557e-01	9.456651696521970463e-01
6.500000000000000000e+01	9.475335163963759522e-01	9.546297759821664730e-01
6.600000000000000000e+01	9.413229398844795703e-01	9.319932423785621811e-01
6.700000000000000000e+01	9.476506708121873457e-01	9.226202326718156987e-01
6.800000000000000000e+01	9.358423550626927545e-01	9.052747565867730328e-01
6.900000000000000000e+01	9.536824265562987568e-01	9.106111828392002838e-01
7.000000000000000000e+01	9.585744731192933354e-01	8.951240329715502986e-01
7.100000000000000000e+01	9.610483141768277893e-01	9.292552586154789740e-01
7.200000000000000000e+01	9.521510412407508950e-01	9.215765688633709152e-01
7.300000000000000000e+01	9.621744208565580214e-01	9.224245220232198950e-01
7.400000000000000000e+01	9.496308040057530597e-01	8.787593681017085157e-01
7.500000000000000000e+01	9.539361450587584557e-01	9.273681908172639599e-01
7.600000000000000000e+01	9.526585415157933223e-01	9.082924276224249027e-01
7.700000000000000000e+01	9.570990016971215875e-01	9.570990294807371068e-01
7.800000000000000000e+01	9.541259428436887902e-01	9.548804453628632061e-01
7.900000000000000000e+01	9.403044974543051104e-01	9.668851553699133738e-01
8.000000000000000000e+01	9.572375174913917428e-01	9.555123988837150861e-01
8.100000000000000000e+01	9.434930558825135316e-01	9.466783127509597051e-01
8.200000000000000000e+01	9.580632480615550728e-01	9.454052625459798964e-01
8.300000000000000000e+01	9.380428414837200801e-01	9.682284093539543779e-01
8.400000000000000000e+01	9.459643735469212000e-01	9.560862271738477247e-01
8.500000000000000000e+01	9.405993938157958256e-01	9.451043638458973550e-01
8.600000000000000000e+01	9.431245751741976768e-01	9.396586523091486898e-01
8.700000000000000000e+01	9.457152472114263020e-01	9.080910643325240672e-01
8.800000000000000000e+01	9.605560595093934895e-01	9.315372624839012294e-01
8.900000000000000000e+01	8.996060448818673505e-01	9.547372978996010451e-01
9.000000000000000000e+01	9.449132459464530953e-01	9.468362696856990057e-01
9.100000000000000000e+01	9.249009842884752253e-01	9.500878100279668281e-01
9.200000000000000000e+01	9.449132386784382387e-01	9.394992068761214288e-01
9.300000000000000000e+01	9.517425090577701363e-01	9.072293388025671756e-01
9.400000000000000000e+01	9.485546210690485314e-01	9.527689091928236431e-01
9.500000000000000000e+01	9.447216814235236404e-01	9.642804713233228409e-01
9.600000000000000000e+01	9.545310678096294854e-01	9.610075917908490473e-01
9.700000000000000000e+01	9.498882060716199449e-01	9.499356526322488836e-01
9.800000000000000000e+01	9.345809547795685956e-01	9.479823512222531612e-01
9.900000000000000000e+01	9.441144773794115652e-01	9.686375336062857944e-01
1.000000000000000000e+02	9.460440147947324352e-01	9.413124430971698819e-01
1.010000000000000000e+02	9.515467971609488096e-01	9.215766404394716282e-01
1.020000000000000000e+02	9.508440696255004987e-01	9.552016578863857799e-01
1.030000000000000000e+02	9.627098449821168691e-01	9.674807174894430872e-01
1.040000000000000000e+02	9.249612614117822540e-01	9.593171132507513077e-01
1.050000000000000000e+02	9.516959503700445078e-01	9.659602802392972531e-01
1.060000000000000000e+02	9.276041866392935598e-01	9.723441474231327986e-01
1.070000000000000000e+02	9.392755619393791111e-01	9.716650642605695332e-01
1.080000000000000000e+02	9.104390454606589023e-01	9.818114288081279950e-01
1.090000000000000000e+02	9.075531160579103362e-01	9.630906827157112993e-01
1.100000000000000000e+02	9.445601960172785860e-01	9.706200993263960353e-01
1.110000000000000000e+02	9.474844651054427080e-01	9.689795396157762086e-01
1.120000000000000000e+02	9.456453322357609714e-01	9.527781112458393320e-01
1.130000000000000000e+02	9.416671184746706613e-01	9.728107276437266693e-01
1.140000000000000000e+02	9.400614458925128369e-01	9.835376631409816772e-01
1.150000000000000000e+02	9.073239045585910212e-01	9.758959748362340259e-01
1.160000000000000000e+02	9.089352411044252511e-01	9.781686848678299295e-01
1.170000000000000000e+02	8.885625099451943676e-01	9.705652282978662893e-01
1.180000000000000000e+02	9.374481612049837542e-01	9.578148722810885252e-01
1.190000000000000000e+02	9.276984223962165821e-01	9.644197967424605888e-01
1.200000000000000000e+02	9.257165917357298435e-01	9.688158792013310538e-01
1.210000000000000000e+02	9.337322181603708859e-01	9.468459930684186565e-01
1.220000000000000000e+02	9.173503318693403408e-01	9.675976385336734209e-01
1.230000000000000000e+02	9.372201967128724887e-01	9.524743510502030608e-01
1.240000000000000000e+02	9.455553202179077799e-01	9.377620768667856987e-01
1.250000000000000000e+02	9.326851033898784227e-01	9.458846725238316822e-01
1.260000000000000000e+02	9.375888485495925684e-01	9.598771261260468091e-01
1.270000000000000000e+02	9.509099285392889067e-01	9.442868672407108699e-01
1.280000000000000000e+02	9.420100010701525362e-01	9.596101985172351689e-01
1.290000000000000000e+02	9.432063783024887682e-01	9.568208687989546712e-01
1.300000000000000000e+02	9.499262788372097033e-01	9.537640779234627386e-01
1.310000000000000000e+02	9.427750136447021756e-01	9.456752280569269420e-01
1.320000000000000000e+02	9.433293683186936285e-01	9.555921099847750622e-01
1.330000000000000000e+02	9.127281838172259798e-01	9.548358274537195323e-01
1.340000000000000000e+02	8.824887063436606116e-01	9.618119474333374219e-01
1.350000000000000000e+02	9.380426802165351408e-01	9.563144179920411991e-01
1.360000000000000000e+02	9.218353060303589031e-01	9.589382718245063053e-01
1.370000000000000000e+02	9.528057001046065233e-01	9.445196747916398960e-01
1.380000000000000000e+02	9.478752021711831510e-01	9.643502807134223254e-01
1.390000000000000000e+02	9.457650146810872016e-01	9.458249098020411472e-01
1.400000000000000000e+02	9.431244104519076465e-01	9.243706833591764926e-01
1.410000000000000000e+02	9.470626540693491968e-01	9.407677059607328918e-01
1.420000000000000000e+02	9.383012653126654445e-01	9.306203431158902584e-01
1.430000000000000000e+02	9.370024978523846526e-01	9.403783465892155968e-01
1.440000000000000000e+02	9.613825934881458091e-01	9.626540990661625052e-01
1.450000000000000000e+02	9.430628413332687865e-01	9.512664730117319500e-01
1.460000000000000000e+02	9.312630633082606968e-01	9.460838137335131348e-01
1.470000000000000000e+02	9.431655024321026204e-01	9.709059472203338537e-01
1.480000000000000000e+02	9.565420042075647444e-01	9.629639984984394996e-01
1.490000000000000000e+02	9.492959850748342587e-01	9.641951560214361283e-01
1.500000000000000000e+02	9.517610194669378076e-01	9.612605463969423614e-01
1.510000000000000000e+02	9.697194071821206851e-01	9.694248479014909714e-01
1.520000000000000000e+02	9.601180324960513213e-01	9.640398607231479566e-01
1.530000000000000000e+02	9.605889111393670632e-01	9.680913038882991151e-01
1.540000000000000000e+02	9.177934634845456019e-01	9.679030774504748802e-01
1.550000000000000000e+02	9.580718229211163672e-01	9.719259522661399808e-01
1.560000000000000000e+02	9.437074375592293674e-01	9.564545877164242205e-01
1.570000000000000000e+02	9.481863811751535254e-01	9.635631908786383981e-01
1.580000000000000000e+02	9.235468835707074664e-01	9.627734911354605130e-01
1.590000000000000000e+02	9.352576905718927858e-01	9.526586058929564782e-01
1.600000000000000000e+02	9.555656252156338182e-01	9.678813507713625031e-01
1.610000000000000000e+02	9.493246671560182648e-01	9.675902977699870622e-01
1.620000000000000000e+02	9.226080624077070969e-01	9.681707744611133259e-01
1.630000000000000000e+02	9.497071899682888452e-01	9.485159521486092871e-01
1.640000000000000000e+02	9.482544201796277994e-01	9.869732804156524653e-01
1.650000000000000000e+02	9.386341909838079589e-01	9.852519729462987375e-01
1.660000000000000000e+02	9.274391364872845989e-01	9.804964105707766331e-01
1.670000000000000000e+02	9.536186791372261995e-01	9.749577562822728805e-01
1.680000000000000000e+02	9.580631732181210669e-01	9.775429861606219628e-01
1.690000000000000000e+02	9.526584989494767397e-01	9.843595345479551062e-01
1.700000000000000000e+02	9.670697482098075115e-01	9.833757038846080434e-01
1.710000000000000000e+02	9.192536014645902309e-01	9.731299066992420421e-01
1.720000000000000000e+02	9.403886822140836710e-01	9.797680356472489027e-01
1.730000000000000000e+02	9.355891146182468976e-01	9.873731885075829329e-01
1.740000000000000000e+02	9.591743213772189192e-01	9.643501902229628664e-01
1.750000000000000000e+02	9.478555888767719040e-01	9.619732447217832494e-01
1.760000000000000000e+02	9.500499098948265164e-01	9.827960358798520923e-01
1.770000000000000000e+02	9.576860010706809145e-01	9.826589442617252868e-01
1.780000000000000000e+02	9.450742236973110888e-01	9.706475382381644090e-01
1.790000000000000000e+02	9.302862862847580683e-01	9.574707498064110034e-01
1.800000000000000000e+02	9.462129902576451590e-01	9.689795691633851238e-01
1.810000000000000000e+02	9.654767806463253610e-01	9.576515349292037405e-01
1.820000000000000000e+02	9.526954712063652186e-01	9.555211876706057872e-01
1.830000000000000000e+02	9.587692925533841670e-01	9.516121025102145525e-01
1.840000000000000000e+02	9.702341485750672900e-01	9.227425618226465787e-01
1.850000000000000000e+02	9.367408697125232386e-01	9.319250148418671831e-01
1.860000000000000000e+02	9.464707536265050125e-01	9.461236412153535280e-01
1.870000000000000000e+02	9.495447762065473141e-01	9.709551302394364702e-01
1.880000000000000000e+02	9.296385748509801150e-01	9.608109239607335317e-01
1.890000000000000000e+02	9.498786443413954617e-01	9.464310388604875168e-01
1.900000000000000000e+02	9.479239464098889734e-01	9.410614063866495904e-01
1.910000000000000000e+02	9.144952517663400560e-01	9.303785212931815485e-01
1.920000000000000000e+02	9.271909997121581259e-01	9.069186773083754982e-01
1.930000000000000000e+02	9.388805175653904822e-01	8.951817342505073993e-01
1.940000000000000000e+02	9.361390283937766066e-01	9.495829646709832428e-01
1.950000000000000000e+02	9.497549141740116996e-01	9.433703280364007515e-01
1.960000000000000000e+02	9.001261657097596736e-01	9.663576175524684064e-01
1.970000000000000000e+02	9.245636433352584227e-01	9.531355667502164897e-01
1.980000000000000000e+02	9.303208775308058343e-01	9.663575610771851787e-01
1.990000000000000000e+02	9.284849043724411333e-01	9.470037017804270318e-01
2.000000000000000000e+02	9.323680416410542460e-01	9.678305172562557956e-01
2.010000000000000000e+02	9.427647366347136071e-01	9.420101023828042486e-01
2.020000000000000000e+02	9.446107306717069774e-01	9.563582548222370194e-01
2.030000000000000000e+02	9.316057623427203005e-01	9.562706330956201040e-01
2.040000000000000000e+02	9.534277832184471224e-01	9.567774246818869788e-01
2.050000000000000000e+02	9.211942881323563759e-01	9.618523768715353528e-01
2.060000000000000000e+02	9.237168276849151427e-01	9.546567355751377493e-01
2.070000000000000000e+02	8.760697171903237823e-01	9.660055485170203626e-01
2.080000000000000000e+02	9.214905732799958393e-01	9.696003395010843739e-01
2.090000000000000000e+02	9.343359546746564659e-01	9.623026920732316025e-01
2.100000000000000000e+02	8.813436644595823433e-01	9.800001889594738280e-01
2.110000000000000000e+02	8.932741432472220966e-01	9.833326651614435754e-01
2.120000000000000000e+02	9.017888120843248201e-01	9.823875631074711068e-01
2.130000000000000000e+02	9.268120917033735306e-01	9.819024512069191024e-01
2.140000000000000000e+02	9.093225549507721883e-01	9.875523213160629643e-01
2.150000000000000000e+02	8.818788387009316443e-01	9.817404907457958352e-01
2.160000000000000000e+02	9.248526646648729255e-01	9.864274313691230311e-01
2.170000000000000000e+02	9.243585550459265665e-01	9.789113836494829357e-01
2.180000000000000000e+02	9.325040601619268843e-01	9.854457130330059877e-01
2.190000000000000000e+02	9.316057939300851354e-01	9.879986076945015405e-01
2.200000000000000000e+02	9.350585272737016451e-01	9.805916043435451979e-01
2.210000000000000000e+02	9.564020545159245268e-01	9.870994170072964202e-01
2.220000000000000000e+02	9.198657883609353547e-01	9.860894862290215945e-01
2.230000000000000000e+02	9.520582828634978068e-01	9.720258661604219697e-01
2.240000000000000000e+02	9.553794435977592814e-01	9.691142142700520656e-01
2.250000000000000000e+02	9.383980729378786911e-01	9.764313490758350644e-01
2.260000000000000000e+02	9.304475180227700370e-01	9.797029508129109221e-01
2.270000000000000000e+02	9.152815236225205764e-01	9.759747010767264586e-01
2.280000000000000000e+02	9.522064549179787285e-01	9.614962899380491423e-01
2.290000000000000000e+02	9.205377657771047772e-01	9.608108687910108525e-01
2.300000000000000000e+02	9.549875948759345423e-01	9.833947872820816283e-01
2.310000000000000000e+02	9.468658350666034895e-01	9.555920839085944030e-01
2.320000000000000000e+02	9.566468065881267302e-01	9.657720553157276289e-01
2.330000000000000000e+02	9.359852200252103405e-01	9.659678829640242492e-01
2.340000000000000000e+02	9.437379446684698303e-01	9.465597487496743012e-01
2.350000000000000000e+02	9.158461724108195590e-01	9.222650129493588089e-01
2.360000000000000000e+02	9.529891038445558182e-01	9.498500145136919981e-01
2.370000000000000000e+02	9.466190183480582832e-01	9.573413206720896573e-01
2.380000000000000000e+02	9.294875629662023853e-01	9.758231917934795385e-01
2.390000000000000000e+02	9.509382134540835807e-01	9.679104544104476515e-01
2.400000000000000000e+02	9.484385552295103716e-01	9.693120772068769542e-01
2.410000000000000000e+02	9.586762037165064143e-01	9.616260707791972617e-01
2.420000000000000000e+02	9.534094524758137679e-01	9.673782716411228888e-01
2.430000000000000000e+02	9.697054190522702566e-01	9.555921160425454586e-01
2.440000000000000000e+02	9.279336579043154787e-01	9.717052551429843366e-01
2.450000000000000000e+02	9.443476064638227641e-01	9.690504606471948001e-01
2.460000000000000000e+02	9.355007292957240317e-01	9.777853678687994377e-01
2.470000000000000000e+02	9.394673144735690151e-01	9.714363454191339287e-01
2.480000000000000000e+02	9.574966917030139912e-01	9.798329822359986840e-01
2.490000000000000000e+02	9.524559813231223693e-01	9.848279594249648161e-01
2.500000000000000000e+02	9.618362912590527891e-01	9.720325054160702249e-01
2.510000000000000000e+02	9.497738267150834801e-01	9.660280217940785397e-01
2.520000000000000000e+02	9.435747818956820021e-01	9.728238433125235840e-01
2.530000000000000000e+02	9.274744561032669532e-01	9.698381918525471601e-01
2.540000000000000000e+02	9.526954925268877883e-01	9.764432816520838276e-01
2.550000000000000000e+02	9.474942989853015751e-01	9.619813925182316705e-01
2.560000000000000000e+02	9.466784490606927616e-01	9.700400797433836875e-01
2.570000000000000000e+02	9.380750727039365300e-01	9.795341531803259949e-01
2.580000000000000000e+02	9.598438403191718038e-01	9.758535091257515282e-01
2.590000000000000000e+02	9.501068525047370317e-01	9.700052956792575287e-01
2.600000000000000000e+02	9.504667674219858808e-01	9.761555698926053237e-01
2.610000000000000000e+02	9.442868719187514914e-01	9.720325477917728385e-01
2.620000000000000000e+02	9.495161283524929940e-01	9.710844148313677593e-01
2.630000000000000000e+02	9.394992898823425476e-01	9.746087251233583881e-01
2.640000000000000000e+02	9.442970616829314823e-01	9.629323000109939468e-01
2.650000000000000000e+02	9.578406601329298997e-01	9.675318870366014234e-01
2.660000000000000000e+02	9.417607238784787560e-01	9.772054656724704635e-01
2.670000000000000000e+02	9.584555197903192880e-01	9.695092196850652044e-01
2.680000000000000000e+02	9.473080843540099272e-01	9.760712010873304756e-01
2.690000000000000000e+02	9.537640008610723807e-01	9.643502701016097856e-01
2.700000000000000000e+02	9.256207419851996132e-01	9.612279490144555183e-01
2.710000000000000000e+02	9.395843181326950511e-01	9.784631736391965484e-01
2.720000000000000000e+02	9.112452972609755841e-01	9.619813473913283453e-01
2.730000000000000000e+02	9.043030996060408278e-01	9.770001791818061498e-01
2.740000000000000000e+02	8.852897756628594905e-01	9.662604017823247515e-01
2.750000000000000000e+02	9.292435659720720276e-01	9.660205034583740913e-01
2.760000000000000000e+02	9.218720677153544596e-01	9.737801941177721687e-01
2.770000000000000000e+02	9.184374017093224207e-01	9.713215996468224089e-01
2.780000000000000000e+02	8.751617637168105368e-01	9.728433664766629185e-01
2.790000000000000000e+02	8.313897625882722409e-01	9.793590022622753466e-01
2.800000000000000000e+02	8.923284657545021981e-01	9.734272792379172756e-01
2.810000000000000000e+02	9.002385199558954332e-01	9.766515819682359822e-01
2.820000000000000000e+02	8.478841843003975809e-01	9.705720753972385539e-01
2.830000000000000000e+02	8.868351040842926691e-01	9.793534696425693076e-01
2.840000000000000000e+02	8.365648564051408886e-01	9.735430553853274827e-01
2.850000000000000000e+02	8.616305441483292915e-01	9.794685661975471858e-01
2.860000000000000000e+02	7.823372183466099639e-01	9.636180141310277669e-01
2.870000000000000000e+02	8.436404559034620387e-01	9.709483432214519594e-01
2.880000000000000000e+02	7.626497719939584474e-01	9.613419541448438022e-01
2.890000000000000000e+02	8.163047852296780871e-01	9.750322275896605717e-01
2.900000000000000000e+02	8.496124190421752154e-01	9.708733218364560269e-01
2.910000000000000000e+02	8.469225972534071278e-01	9.668334002380621905e-01
2.920000000000000000e+02	8.981659275530341491e-01	9.753591227839253364e-01
2.930000000000000000e+02	8.434145559873852394e-01	9.707571300949442428e-01
2.940000000000000000e+02	8.829757681737725461e-01	9.737482335112468412e-01
2.950000000000000000e+02	8.705107309885103950e-01	9.597855489572518772e-01
2.960000000000000000e+02	7.551889942971138359e-01	9.803052773712873647e-01
2.970000000000000000e+02	8.086483950186420522e-01	9.838489965736527676e-01
2.980000000000000000e+02	7.927457515158268242e-01	9.620055054300822306e-01
2.990000000000000000e+02	8.455442274206682596e-01	9.802679780244017982e-01
3.000000000000000000e+02	7.419500181494009805e-01	9.594177963682584132e-01
3.010000000000000000e+02	7.720367709334842177e-01	9.729477568719888669e-01
3.020000000000000000e+02	8.375003638832695385e-01	9.709483174021251717e-01
3.030000000000000000e+02	7.812604050639069264e-01	9.678813366928861184e-01
3.040000000000000000e+02	7.980235984906508540e-01	9.523359289398100058e-01
3.050000000000000000e+02	7.080083283372404779e-01	9.563319033195177843e-01
3.060000000000000000e+02	6.952525514155475372e-01	9.537730632064939096e-01
3.070000000000000000e+02	7.692569906456823148e-01	9.666257976733524382e-01
3.080000000000000000e+02	7.968185097575384290e-01	9.740540204859013951e-01
3.090000000000000000e+02	8.224596686003233792e-01	9.705926233399447822e-01
3.100000000000000000e+02	7.869782731753954819e-01	9.667889581009421196e-01
3.110000000000000000e+02	7.958413158157717771e-01	9.732917519893372615e-01
3.120000000000000000e+02	7.971247769578561071e-01	9.708391621529208759e-01
3.130000000000000000e+02	7.444180871400341015e-01	9.712268919966792202e-01
3.140000000000000000e+02	7.534716762059151529e-01	9.657945857734870909e-01
3.150000000000000000e+02	7.958025877978536222e-01	9.636964412991938511e-01
3.160000000000000000e+02	7.881631682019453189e-01	9.470232837506581403e-01
3.170000000000000000e+02	7.641308257230512435e-01	9.664694186258490083e-01
3.180000000000000000e+02	7.688589838082712236e-01	9.750011908753341006e-01
3.190000000000000000e+02	7.406424367755267690e-01	9.721056908480033565e-01
3.200000000000000000e+02	8.422494661401993543e-01	9.676121865215285833e-01
3.210000000000000000e+02	8.194010115434857688e-01	9.799409841018184020e-01
3.220000000000000000e+02	6.940386731170746781e-01	9.697893690598639038e-01
3.230000000000000000e+02	7.107150160953765727e-01	9.809065135621665155e-01
3.240000000000000000e+02	7.838031601840578233e-01	9.627417448270204625e-01
3.250000000000000000e+02	8.072019718963968637e-01	9.677069660596788747e-01
3.260000000000000000e+02	7.304461164562935371e-01	9.716515771022636860e-01
3.270000000000000000e+02	7.412352401439920024e-01	9.659303203659991288e-01
3.280000000000000000e+02	7.618682716391874665e-01	9.724101718546289685e-01
3.290000000000000000e+02	7.340855923668666572e-01	9.740540050565807961e-01
3.300000000000000000e+02	7.665079608889094898e-01	9.687446744738577031e-01
3.310000000000000000e+02	6.981794873188202910e-01	9.830488232668184168e-01
3.320000000000000000e+02	7.520353225183803447e-01	9.647128338124397740e-01
3.330000000000000000e+02	7.860640888570396001e-01	9.822035531293920041e-01
3.340000000000000000e+02	7.644510305606830869e-01	9.770001994035233395e-01
3.350000000000000000e+02	7.677439072209288895e-01	9.734852590615958867e-01
3.360000000000000000e+02	7.367125121864068760e-01	9.785139162434453031e-01
3.370000000000000000e+02	7.538356085512122329e-01	9.657871177346672997e-01
3.380000000000000000e+02	7.900811357187053074e-01	9.614314501765811594e-01
3.390000000000000000e+02	7.727498201021624213e-01	9.612116579856013754e-01
3.400000000000000000e+02	7.793377638808227648e-01	9.696073555768716101e-01
3.410000000000000000e+02	7.362404664571906565e-01	9.775719630100748736e-01
3.420000000000000000e+02	7.298898684176881035e-01	9.564632104903100229e-01
3.430000000000000000e+02	7.303433608732831095e-01	9.437175904813416283e-01
3.440000000000000000e+02	7.178402047654093288e-01	9.750817633412918184e-01
3.450000000000000000e+02	6.896210224795925603e-01	9.757928185185473779e-01
3.460000000000000000e+02	7.235140229219141350e-01	9.583023896283183740e-01
3.470000000000000000e+02	7.145192177793353583e-01	9.814959408250962802e-01
3.480000000000000000e+02	7.611661124351603025e-01	9.674807745248178437e-01
3.490000000000000000e+02	7.985588041813447280e-01	9.769826019887172253e-01
3.500000000000000000e+02	7.120671092302275351e-01	9.713080738997952324e-01
3.510000000000000000e+02	7.445607797106683634e-01	9.741363855855345033e-01
3.520000000000000000e+02	7.723334753228831007e-01	9.653021671767002543e-01
3.530000000000000000e+02	7.752214472325601458e-01	9.787104764142864344e-01
3.540000000000000000e+02	8.460444346306672525e-01	9.555832345056738397e-01
3.550000000000000000e+02	8.425453699471058266e-01	9.607123712928937742e-01
3.560000000000000000e+02	8.672690209380988779e-01	9.704894342516043881e-01
3.570000000000000000e+02	8.527383279500327928e-01	9.784123142037431942e-01
3.580000000000000000e+02	7.975841780915627899e-01	9.757199118874618771e-01
3.590000000000000000e+02	8.342254985118803257e-01	9.789336369199599375e-01
3.600000000000000000e+02	8.582064283396122484e-01	9.822832707062677526e-01
3.610000000000000000e+02	8.147674477141454430e-01	9.793809492109124548e-01
3.620000000000000000e+02	8.149901324264449132e-01	9.757867907297900212e-01
3.630000000000000000e+02	8.590702454064182980e-01	9.764612448484000229e-01
3.640000000000000000e+02	8.556684324799146424e-01	9.811664725455889746e-01
3.650000000000000000e+02	8.348114464013035585e-01	9.728760173726591631e-01
3.660000000000000000e+02	7.991885655468431437e-01	9.821285761986713325e-01
3.670000000000000000e+02	8.350777740161136053e-01	9.774153597788015624e-01
3.680000000000000000e+02	7.658297168764727214e-01	9.748646339190840671e-01
3.690000000000000000e+02	7.527636524466203571e-01	9.658398700357716526e-01
3.700000000000000000e+02	7.785518612545481165e-01	9.571596304860626736e-01
3.710000000000000000e+02	7.007497789314955927e-01	9.671800838837513181e-01
3.720000000000000000e+02	7.897130827787109952e-01	9.653552113715782035e-01
3.730000000000000000e+02	7.915114589231462272e-01	9.732917397789663250e-01
3.740000000000000000e+02	7.666677524323007864e-01	9.602175033670781179e-01
3.750000000000000000e+02	7.150798367222588325e-01	9.736777660867884654e-01
3.760000000000000000e+02	7.960328647017430592e-01	9.719125881670230838e-01
3.770000000000000000e+02	6.700059710362511467e-01	9.699635491834535106e-01
3.780000000000000000e+02	8.191254569587819168e-01	9.733756802193316293e-01
3.790000000000000000e+02	7.443973632316860378e-01	9.763535715101065993e-01
3.800000000000000000e+02	7.588559177965833458e-01	9.377404062934107110e-01
3.810000000000000000e+02	7.274994888289566530e-01	9.511634196058187385e-01
3.820000000000000000e+02	7.859085886666690168e-01	9.720258118734986796e-01
3.830000000000000000e+02	7.913184122127369102e-01	9.481184116931258288e-01
3.840000000000000000e+02	6.350895151237346825e-01	9.610728698886410459e-01
3.850000000000000000e+02	6.347548803311937604e-01	9.688017430971987975e-01
3.860000000000000000e+02	6.293444341723054558e-01	9.543333161001154030e-01
3.870000000000000000e+02	5.495417411101979344e-01	9.593171820506463110e-01
3.880000000000000000e+02	6.678013241120310806e-01	9.718725781921081497e-01
3.890000000000000000e+02	5.560286285163641429e-01	9.609338382062567741e-01
3.900000000000000000e+02	6.750446790955888510e-01	9.686304102757546941e-01
3.910000000000000000e+02	7.218796467231655134e-01	9.624866060033538950e-01
3.920000000000000000e+02	7.307757400984442597e-01	9.765862717773525770e-01
3.930000000000000000e+02	7.294370357413276773e-01	9.641797147251596201e-01
3.940000000000000000e+02	7.388833471761910854e-01	9.753529534063711814e-01
3.950000000000000000e+02	6.449064530140581342e-01	9.759685899666989961e-01
3.960000000000000000e+02	5.762568758769295307e-01	9.754266317698238042e-01
3.970000000000000000e+02	6.721683784593003308e-01	9.705170620731899955e-01
3.980000000000000000e+02	5.835400317863495001e-01	9.538908608345199047e-01
3.990000000000000000e+02	6.355910110933401524e-01	9.467572930746663840e-01
4.000000000000000000e+02	6.760521625402754475e-01	9.531629777186217956e-01
4.010000000000000000e+02	6.768075632294581201e-01	9.360180967752116388e-01
4.020000000000000000e+02	7.658095939414717446e-01	9.589804428351880183e-01
4.030000000000000000e+02	6.817598515986136309e-01	9.507028438992637387e-01
4.040000000000000000e+02	7.485476655784529809e-01	9.498214761389750516e-01
4.050000000000000000e+02	7.026911587538833270e-01	9.522065600875674329e-01
4.060000000000000000e+02	5.448309082295959005e-01	9.112320091629153573e-01
4.070000000000000000e+02	5.948197710396639915e-01	8.775036689101196608e-01
4.080000000000000000e+02	6.416805167339660887e-01	8.734466678457825095e-01
4.090000000000000000e+02	6.267988904177730358e-01	9.071753726826368158e-01
4.100000000000000000e+02	5.208052005863916811e-01	9.451243730562304268e-01
4.110000000000000000e+02	5.989746137846304608e-01	9.344475073979374713e-01
4.120000000000000000e+02	6.917574407352226062e-01	9.574017929256922743e-01
4.130000000000000000e+02	6.213198548738458893e-01	9.258958075794258002e-01
4.140000000000000000e+02	6.070233435777534492e-01	9.578406659873495155e-01
4.150000000000000000e+02	6.851778985270545741e-01	9.224241205763871188e-01
4.160000000000000000e+02	7.371426482875079733e-01	9.286487568503002388e-01
4.170000000000000000e+02	6.060931494591339508e-01	9.295804705852824812e-01
4.180000000000000000e+02	6.089474302080286616e-01	9.422691877482872735e-01
4.190000000000000000e+02	4.854277958936086268e-01	9.420931296163569391e-01
4.200000000000000000e+02	5.587258822902554378e-01	9.329111490171370091e-01
4.210000000000000000e+02	5.201897237538268826e-01	9.340568478124010587e-01
4.220000000000000000e+02	5.560091270879454761e-01	9.307354326948199530e-01
4.230000000000000000e+02	4.644502113902553297e-01	8.887259579117087194e-01
4.240000000000000000e+02	5.041173276421537786e-01	9.088818538966507710e-01
4.250000000000000000e+02	4.792826960769297484e-01	8.935062282327717043e-01
4.260000000000000000e+02	5.786735989675630965e-01	9.052064361519929214e-01
4.270000000000000000e+02	5.830506460284139436e-01	9.257524475432854505e-01
4.280000000000000000e+02	5.353964003051731035e-01	9.403782624376212373e-01
4.290000000000000000e+02	5.303251742983740025e-01	9.304937638172681158e-01
4.300000000000000000e+02	5.677631945508496703e-01	9.531355607627478577e-01
4.310000000000000000e+02	5.034954860679005106e-01	9.141848354122535936e-01
4.320000000000000000e+02	5.771295963181541921e-01	9.524098539306378175e-01
4.330000000000000000e+02	5.309480761094126366e-01	9.473376543405624961e-01
4.340000000000000000e+02	6.114540958878469379e-01	9.251533978672518144e-01
4.350000000000000000e+02	5.768658842050401470e-01	9.453251850609927232e-01
4.360000000000000000e+02	5.487284894180827211e-01	9.214408085785525948e-01
4.370000000000000000e+02	5.531782993838850748e-01	9.557954471990139922e-01
4.380000000000000000e+02	5.262109274378390378e-01	9.760832644162870109e-01
4.390000000000000000e+02	4.821468341773388899e-01	9.427131763532456965e-01
4.400000000000000000e+02	4.513575205206298291e-01	9.448325797148617866e-01
4.410000000000000000e+02	6.112262827025682910e-01	9.500023300622536526e-01
4.420000000000000000e+02	6.374317897264150101e-01	9.536914211388153317e-01
4.430000000000000000e+02	5.086929275553564445e-01	9.782255199358865783e-01
4.440000000000000000e+02	3.789216886857388333e-01	9.717521558932092907e-01
4.450000000000000000e+02	4.090448568528154971e-01	9.401671114851257727e-01
4.460000000000000000e+02	4.726338175593453594e-01	9.686661748222266111e-01
4.470000000000000000e+02	4.756148450262435712e-01	9.778715958864964142e-01
4.480000000000000000e+02	5.154147442420849989e-01	9.709645744151971236e-01
4.490000000000000000e+02	4.238982952856839015e-01	9.626541495589786557e-01
4.500000000000000000e+02	4.328729070142978141e-01	9.361281370073708530e-01
4.510000000000000000e+02	4.907027678235506563e-01	9.237289584342365245e-01
4.520000000000000000e+02	5.192865989068693455e-01	9.604571483615225169e-01
4.530000000000000000e+02	4.746372218721439662e-01	9.228402110084243937e-01
4.540000000000000000e+02	3.476917711170498526e-01	9.110737086168323451e-01
4.550000000000000000e+02	5.051742730551811444e-01	9.138738434215508688e-01
4.560000000000000000e+02	4.770282890590437641e-01	8.868948502929879796e-01
4.570000000000000000e+02	5.812780513294448781e-01	8.607082215708697914e-01
4.580000000000000000e+02	4.097673246334129771e-01	8.892293743597345923e-01
4.590000000000000000e+02	3.496274873657439497e-01	9.589805939279729685e-01
4.600000000000000000e+02	4.783903684271276213e-01	9.228646432818965462e-01
4.610000000000000000e+02	3.946632322921257430e-01	9.001823554721767318e-01
4.620000000000000000e+02	4.649842562252000655e-01	9.251053116271872323e-01
4.630000000000000000e+02	4.149675935273921534e-01	9.476899138587147053e-01
4.640000000000000000e+02	3.697601067140699471e-01	9.268475769092457961e-01
4.650000000000000000e+02	4.419008031210513443e-01	9.480892035907849680e-01
4.660000000000000000e+02	4.462470415001638102e-01	9.556541608865569692e-01
4.670000000000000000e+02	4.810141823340851608e-01	9.515840901177567979e-01
4.680000000000000000e+02	5.349276094399146864e-01	9.176038331203195675e-01
4.690000000000000000e+02	6.035517962190064534e-01	9.470233631197220170e-01
4.700000000000000000e+02	5.444165989390641336e-01	9.324474543882060873e-01
4.710000000000000000e+02	6.549943263200261878e-01	9.597938565610903972e-01
4.720000000000000000e+02	5.446733481295615853e-01	9.414169556814407924e-01
4.730000000000000000e+02	5.002624098851391476e-01	9.265152723611931318e-01
4.740000000000000000e+02	4.648060037163604941e-01	9.458448686384773874e-01
4.750000000000000000e+02	5.337554922857127293e-01	9.470626756872722041e-01
4.760000000000000000e+02	5.541145322132676743e-01	9.490463323398521389e-01
4.770000000000000000e+02	6.019216314105036991e-01	9.476116695479783747e-01
4.780000000000000000e+02	5.427991043228296286e-01	9.391582890124077210e-01
4.790000000000000000e+02	4.784994665249029389e-01	9.514721621384844008e-01
4.800000000000000000e+02	4.626205478866763365e-01	9.040559387927410429e-01
4.810000000000000000e+02	4.971552294874448386e-01	9.330014663410804987e-01
4.820000000000000000e+02	4.880785292085900173e-01	9.172360144426351392e-01
4.830000000000000000e+02	4.314613231446095543e-01	9.434930135103630766e-01
4.840000000000000000e+02	4.520545463083532889e-01	9.090957424779593232e-01
4.850000000000000000e+02	4.319146493107450246e-01	9.528056304561005607e-01
4.860000000000000000e+02	5.166202307241836156e-01	9.322432629326550257e-01
4.870000000000000000e+02	4.232704373008716603e-01	9.548984559324442678e-01
4.880000000000000000e+02	4.442154802873272135e-01	9.245034477344976631e-01
4.890000000000000000e+02	3.737452488462595368e-01	9.585319487962071783e-01
4.900000000000000000e+02	4.144159264712620749e-01	9.471904365532657355e-01
4.910000000000000000e+02	4.115698120715969854e-01	9.299974041851370998e-01
4.920000000000000000e+02	4.270499623111720378e-01	9.709005301593978121e-01
4.930000000000000000e+02	5.128376223408253054e-01	9.774385727518980493e-01
4.940000000000000000e+02	4.910918179757425839e-01	9.740412537389938619e-01
4.950000000000000000e+02	4.521938152788110843e-01	9.809326106627803687e-01
4.960000000000000000e+02	4.817632059508822895e-01	9.834043745388584279e-01
4.970000000000000000e+02	4.750531789105377767e-01	9.534002732317916617e-01
4.980000000000000000e+02	3.843463771014482000e-01	9.605148453268922415e-01
4.990000000000000000e+02	4.393738170712137014e-01	9.636573535850329053e-01
5.000000000000000000e+02	3.355741268010300482e-01	9.605066684985918979e-01
5.010000000000000000e+02	3.891669326755310965e-01	9.755001777041951705e-01
5.020000000000000000e+02	3.837554163730111378e-01	9.725287039609782358e-01
5.030000000000000000e+02	3.232104582265628578e-01	9.656586764491810193e-01
5.040000000000000000e+02	3.683435425154465981e-01	9.662978591648425652e-01
5.050000000000000000e+02	3.450125743840485870e-01	9.756406617114229407e-01
5.060000000000000000e+02	2.751841023742022663e-01	9.730584072770011028e-01
5.070000000000000000e+02	2.827015940698757723e-01	9.677942188269489376e-01
5.080000000000000000e+02	3.246629494498837754e-01	9.776182209168247095e-01
5.090000000000000000e+02	3.661917376074877994e-01	9.758171124294680032e-01
5.100000000000000000e+02	3.577039602754071290e-01	9.842213742735824722e-01
5.110000000000000000e+02	3.532230166569319540e-01	9.792269765356887978e-01
5.120000000000000000e+02	3.751664737227697888e-01	9.657266607681275206e-01
5.130000000000000000e+02	3.915513825965679096e-01	9.748832486247055451e-01
5.140000000000000000e+02	4.466268241561135999e-01	9.685517401783758640e-01
5.150000000000000000e+02	4.615396173541451708e-01	9.637512614337014893e-01
5.160000000000000000e+02	4.130553483364079459e-01	9.817404556318810593e-01
5.170000000000000000e+02	3.251784340366944970e-01	9.758414258992068602e-01
5.180000000000000000e+02	3.349223509907194307e-01	9.721388356120586050e-01
5.190000000000000000e+02	3.276003464586211278e-01	9.717856622944237577e-01
5.200000000000000000e+02	3.461086663022093224e-01	9.748894713361693221e-01
5.210000000000000000e+02	4.329910682107511177e-01	9.774966598837342424e-01
5.220000000000000000e+02	3.589252966474891227e-01	9.679538252685065958e-01
5.230000000000000000e+02	4.358934209499415458e-01	9.695722676349837199e-01
5.240000000000000000e+02	3.664960533424084788e-01	9.610646071638336840e-01
5.250000000000000000e+02	3.870400531239651110e-01	9.586675794900949565e-01
5.260000000000000000e+02	3.253334016646419746e-01	9.527045498181392347e-01
5.270000000000000000e+02	3.116299196333586208e-01	9.655299781170086915e-01
5.280000000000000000e+02	3.267696111020551020e-01	9.720857761276048281e-01
5.290000000000000000e+02	3.138489181579383058e-01	9.823876197973052671e-01
5.300000000000000000e+02	2.948821823970162459e-01	9.728433769530184794e-01
5.310000000000000000e+02	3.854701414406467852e-01	9.857072399603917789e-01
5.320000000000000000e+02	3.330536519438478948e-01	9.754511620477567257e-01
5.330000000000000000e+02	3.231847590897997669e-01	9.526953597565899212e-01
5.340000000000000000e+02	2.728442788812870390e-01	9.621742708246003861e-01
5.350000000000000000e+02	2.676504489790402785e-01	9.644739231174753735e-01
5.360000000000000000e+02	2.777968982875969051e-01	9.703723879658348039e-01
5.370000000000000000e+02	3.419459910417907422e-01	9.383441567624483115e-01
5.380000000000000000e+02	3.312870011125371161e-01	9.573846088270717702e-01
5.390000000000000000e+02	2.783886494620806396e-01	9.684011093445168417e-01
5.400000000000000000e+02	3.669608041292525269e-01	9.385376186257710085e-01
5.410000000000000000e+02	3.520625753226460652e-01	9.570903982660367015e-01
5.420000000000000000e+02	3.949896949474695496e-01	9.461632443522303149e-01
5.430000000000000000e+02	2.815110755102128159e-01	9.682500000516934824e-01
5.440000000000000000e+02	3.374168215494979806e-01	9.687447321847837411e-01
5.450000000000000000e+02	3.166743366809660620e-01	9.537729947025974653e-01
5.460000000000000000e+02	3.815649449898517731e-01	9.730779302092771310e-01
5.470000000000000000e+02	4.133789581014883363e-01	9.672094781856183099e-01
5.480000000000000000e+02	4.006228148470140638e-01	9.711658568059174934e-01
5.490000000000000000e+02	3.461086922505926533e-01	9.740476174299337320e-01
5.500000000000000000e+02	3.214200519520399868e-01	9.696003763784574181e-01
5.510000000000000000e+02	3.509054996723570685e-01	9.681202165407043481e-01
5.520000000000000000e+02	3.211140362841192752e-01	9.761615785379104127e-01
5.530000000000000000e+02	2.561569640797167757e-01	9.714161320540505296e-01
5.540000000000000000e+02	2.735319762612206662e-01	9.617474099014948763e-01
5.550000000000000000e+02	3.977968911341453473e-01	9.623986435517283278e-01
5.560000000000000000e+02	3.133272579884464060e-01	9.582596561731172580e-01
5.570000000000000000e+02	3.049838419175241455e-01	9.773688053615612326e-01
5.580000000000000000e+02	3.114691892125201478e-01	9.663575461791518162e-01
5.590000000000000000e+02	2.454157541580375690e-01	9.596437222002031087e-01
5.600000000000000000e+02	2.956177659941814917e-01	9.619411072637341631e-01
5.610000000000000000e+02	3.821230813752402034e-01	9.563319858983658772e-01
5.620000000000000000e+02	3.114939348880151337e-01	9.346699476184471278e-01
5.630000000000000000e+02	3.279907133777258954e-01	9.595182651574681865e-01
5.640000000000000000e+02	3.641383952886771413e-01	9.760652631129506096e-01
5.650000000000000000e+02	3.665399152447732511e-01	9.737865595815401454e-01
5.660000000000000000e+02	2.610355344589576632e-01	9.357542966741975166e-01
5.670000000000000000e+02	2.649016464806027149e-01	9.574017602085043155e-01
5.680000000000000000e+02	2.443485224920056431e-01	9.717119699005538624e-01
5.690000000000000000e+02	2.319316214236540052e-01	9.794028293768646254e-01
5.700000000000000000e+02	2.376019010191538494e-01	9.736393625164977417e-01
5.710000000000000000e+02	2.374084530314914676e-01	9.514721371492325108e-01
5.720000000000000000e+02	3.667139266602755243e-01	9.515841260979568395e-01
5.730000000000000000e+02	2.547987093384337931e-01	9.603332715260698427e-01
5.740000000000000000e+02	2.427764877676580613e-01	9.716046125837862757e-01
5.750000000000000000e+02	2.032201945251504716e-01	9.779460737931185976e-01
5.760000000000000000e+02	2.822002532043380030e-01	9.776008069253534494e-01
5.770000000000000000e+02	2.450722334769402377e-01	9.762817254758384689e-01
5.780000000000000000e+02	2.490754278948406064e-01	9.564369620661610227e-01
5.790000000000000000e+02	2.754006888053669999e-01	9.737225831075935201e-01
5.800000000000000000e+02	2.578257465139592308e-01	9.737482245764104150e-01
5.810000000000000000e+02	1.981807041674090997e-01	9.667148983707750665e-01
5.820000000000000000e+02	1.501238569025499514e-01	9.540898218856215252e-01
5.830000000000000000e+02	1.993515081322450588e-01	9.663725131690301673e-01
5.840000000000000000e+02	2.048373277475138421e-01	9.767879286763350155e-01
5.850000000000000000e+02	2.035363036353939614e-01	9.469839332079887928e-01
5.860000000000000000e+02	1.738266344345243131e-01	9.673269933543864330e-01
5.870000000000000000e+02	1.853212982781368146e-01	9.457452149271809994e-01
5.880000000000000000e+02	2.445673234331718904e-01	9.757016364057043978e-01
5.890000000000000000e+02	1.918399861282405194e-01	9.787159977837640579e-01
5.900000000000000000e+02	2.189861354509397284e-01	9.757015965875673880e-01
5.910000000000000000e+02	1.383754229751111287e-01	9.776412914537256915e-01
5.920000000000000000e+02	1.602352632054306336e-01	9.842951351436971530e-01
5.930000000000000000e+02	1.713304510019703075e-01	9.597188430279718352e-01
5.940000000000000000e+02	2.561869263362896443e-01	9.593171541708666039e-01
5.950000000000000000e+02	2.292600568854685217e-01	9.632879674412743176e-01
5.960000000000000000e+02	3.607933018070399456e-01	9.579606074728197473e-01
5.970000000000000000e+02	3.106431379341575427e-01	9.553261381509737804e-01
5.980000000000000000e+02	3.258244736102385297e-01	9.377836038602143098e-01
5.990000000000000000e+02	2.654007639179228883e-01	9.680045361256175429e-01
6.000000000000000000e+02	2.563173075852843708e-01	9.668630241302008654e-01
6.010000000000000000e+02	2.977656806320627680e-01	9.649278347924296062e-01
6.020000000000000000e+02	3.284987219082560750e-01	9.697893788662119707e-01
6.030000000000000000e+02	3.574917525498562121e-01	9.694458601143915999e-01
6.040000000000000000e+02	3.468238627220456283e-01	9.659076450275435599e-01
6.050000000000000000e+02	3.387721991870220606e-01	9.709005902345461125e-01
6.060000000000000000e+02	3.547811148695644290e-01	9.630985316988908140e-01
6.070000000000000000e+02	3.949118972056496757e-01	9.605148645396793805e-01
6.080000000000000000e+02	3.745883009338934477e-01	9.738248902545463270e-01
6.090000000000000000e+02	3.363475028548115753e-01	9.751805710750944822e-01
6.100000000000000000e+02	3.400517116161380637e-01	9.711048630270946447e-01
6.110000000000000000e+02	4.204873553256690544e-01	9.745711242074952541e-01
6.120000000000000000e+02	2.635541322870039727e-01	9.707571722084634702e-01
6.130000000000000000e+02	3.933598391558994489e-01	9.807284658504081820e-01
6.140000000000000000e+02	3.443557465465603151e-01	9.650350259792047636e-01
6.150000000000000000e+02	3.287987369264778748e-01	9.695091697118511931e-01
6.160000000000000000e+02	3.245083570899923719e-01	9.794083515443686716e-01
6.170000000000000000e+02	3.501408643160534018e-01	9.665959580946820173e-01
6.180000000000000000e+02	2.958985654255520403e-01	9.677942290400785019e-01
6.190000000000000000e+02	2.840319818514813743e-01	9.603085056346470916e-01
6.200000000000000000e+02	3.412412401418717933e-01	9.635553487903050218e-01
6.210000000000000000e+02	3.510724391521546361e-01	9.490175245271974536e-01
6.220000000000000000e+02	2.868823652103639765e-01	9.610400975787325439e-01
6.230000000000000000e+02	3.096964245212548983e-01	9.460838059672985745e-01
6.240000000000000000e+02	3.035856987096873794e-01	9.756772575191976493e-01
6.250000000000000000e+02	2.943578068213703047e-01	9.736778136352884916e-01
6.260000000000000000e+02	2.857970542300951045e-01	9.469149753134483705e-01
6.270000000000000000e+02	3.448753034432925357e-01	9.694880263706359136e-01
6.280000000000000000e+02	3.675276770931494852e-01	9.757685506252683494e-01
6.290000000000000000e+02	2.801273907213401859e-01	9.602506003839256232e-01
6.300000000000000000e+02	2.659849834468414609e-01	9.498500820033723979e-01
6.310000000000000000e+02	3.797159354471517645e-01	9.733369563201224040e-01
6.320000000000000000e+02	2.964255770862361250e-01	9.630432131119932571e-01
6.330000000000000000e+02	3.145342987435371662e-01	9.514721420422894704e-01
6.340000000000000000e+02	3.340194465253416567e-01	9.619813734414028872e-01
6.350000000000000000e+02	4.344739526513632377e-01	9.650961340019171830e-01
6.360000000000000000e+02	2.992068074054010096e-01	9.630906569438024700e-01
6.370000000000000000e+02	3.600361986001876513e-01	9.686376074424423166e-01
6.380000000000000000e+02	3.164859513860585616e-01	9.702410832241924465e-01
6.390000000000000000e+02	2.770758854933950133e-01	9.506556270727984925e-01
6.400000000000000000e+02	3.730365228802562938e-01	9.756285075828452502e-01
6.410000000000000000e+02	2.751404887505392027e-01	9.578920979083568321e-01
6.420000000000000000e+02	3.913972905784527390e-01	9.722117770590815722e-01
6.430000000000000000e+02	3.565716067280607637e-01	9.490464318451483638e-01
6.440000000000000000e+02	3.890595855622112631e-01	9.632485404746511382e-01
6.450000000000000000e+02	4.351493909565080087e-01	9.572376112214020516e-01
6.460000000000000000e+02	3.290597481253301759e-01	9.662977512112596035e-01
6.470000000000000000e+02	3.702139709192760475e-01	9.684011581922539191e-01
6.480000000000000000e+02	4.056732902309015953e-01	9.726404650088116277e-01
6.490000000000000000e+02	3.330667201730459492e-01	9.684584776752201973e-01
6.500000000000000000e+02	3.460812373746454118e-01	9.491711111349007135e-01
6.510000000000000000e+02	3.922615434835503012e-01	9.535823530792529867e-01
6.520000000000000000e+02	3.858812225772548787e-01	9.631775408692607732e-01
6.530000000000000000e+02	2.993843692734781126e-01	9.610319683014774128e-01
6.540000000000000000e+02	3.504603297432886677e-01	9.713080728534383423e-01
6.550000000000000000e+02	4.007959531578072498e-01	9.419271115092137103e-01
6.560000000000000000e+02	3.248561886608768989e-01	9.610974017243815171e-01
6.570000000000000000e+02	4.897591190013936280e-01	9.601345534380859581e-01
6.580000000000000000e+02	3.522439495739979609e-01	9.500023490924146552e-01
6.590000000000000000e+02	3.690586050706934351e-01	9.639697973727282543e-01
6.600000000000000000e+02	3.124335402527123606e-01	9.277103045666569292e-01
6.610000000000000000e+02	3.009527688201449336e-01	9.611055408056692340e-01
6.620000000000000000e+02	2.495225122093421288e-01	9.506933298032246293e-01
6.630000000000000000e+02	3.266654303965667028e-01	9.511352777069540521e-01
6.640000000000000000e+02	3.249206625573909379e-01	9.570034144531285314e-01
6.650000000000000000e+02	2.905773049685767551e-01	9.545490843033664907e-01
6.660000000000000000e+02	3.801361882931317271e-01	9.566729354027715404e-01
6.670000000000000000e+02	2.874607722971085910e-01	9.601180284485393290e-01
6.680000000000000000e+02	2.812226248870116074e-01	9.577289763107779130e-01
6.690000000000000000e+02	2.440728957442854508e-01	9.381396914988233693e-01
6.700000000000000000e+02	2.693378430259981693e-01	9.118767715543736330e-01
6.710000000000000000e+02	3.054431947196342700e-01	9.383334556401111692e-01
6.720000000000000000e+02	3.903498096739483336e-01	9.544861631390457735e-01
6.730000000000000000e+02	2.643203338104099243e-01	9.555211893030602921e-01
6.740000000000000000e+02	3.244825351932283386e-01	9.463219572352951081e-01
6.750000000000000000e+02	3.280687131079551566e-01	9.513226567087655905e-01
6.760000000000000000e+02	2.682187256588877133e-01	9.230111237668953139e-01
6.770000000000000000e+02	2.562969399003349746e-01	9.016078454827097799e-01
6.780000000000000000e+02	2.453679419200872625e-01	9.384194598148150046e-01
6.790000000000000000e+02	3.207198834632127293e-01	9.189902342819741277e-01
6.800000000000000000e+02	2.525100202021062779e-01	9.689155822694226483e-01
6.810000000000000000e+02	2.380260617592178662e-01	9.463121342799306612e-01
6.820000000000000000e+02	2.276830832644244906e-01	9.687803230430521717e-01
6.830000000000000000e+02	2.665807935867276490e-01	9.658398423680853995e-01
6.840000000000000000e+02	2.587456003785718051e-01	9.624146605325055726e-01
6.850000000000000000e+02	3.046699232521129508e-01	9.483997144261363532e-01
6.860000000000000000e+02	3.498632711621622038e-01	9.495733924271485549e-01
6.870000000000000000e+02	2.682925080231506887e-01	9.386019249957078259e-01
6.880000000000000000e+02	2.863278662772078542e-01	9.386019428955091337e-01
6.890000000000000000e+02	2.702921526047296630e-01	9.480114934213688116e-01
6.900000000000000000e+02	2.256047190743373232e-01	9.538274113655426101e-01
6.910000000000000000e+02	2.162602548252857693e-01	9.727519004130162905e-01
6.920000000000000000e+02	3.325779230414607213e-01	9.568992577201916871e-01
6.930000000000000000e+02	2.669471759232114882e-01	9.602836904979779042e-01
6.940000000000000000e+02	2.364720934417161302e-01	9.669147453338040599e-01
6.950000000000000000e+02	2.222715210722317203e-01	9.626222503617398729e-01
6.960000000000000000e+02	2.119087538767982781e-01	9.721055595644320091e-01
6.970000000000000000e+02	2.163845079714475650e-01	9.667815497699950855e-01
6.980000000000000000e+02	2.757801435959901237e-01	9.533820244566433288e-01
6.990000000000000000e+02	2.371233658067483097e-01	9.226078825505047432e-01
7.000000000000000000e+02	2.601677619984106293e-01	9.430013234886173157e-01
7.010000000000000000e+02	2.320749818227732519e-01	9.173883700435200295e-01
7.020000000000000000e+02	3.541625503907977479e-01	9.346143347550748270e-01
7.030000000000000000e+02	3.211398417209950784e-01	8.775344854106554848e-01
7.040000000000000000e+02	2.517322686887308869e-01	9.466979398496464526e-01
7.050000000000000000e+02	3.442464228821511263e-01	9.510321395471981187e-01
7.060000000000000000e+02	2.695708427403994412e-01	9.691001013721907142e-01
7.070000000000000000e+02	2.282540975859368992e-01	9.529248741800264710e-01
7.080000000000000000e+02	2.482516685667620626e-01	9.764432669733138503e-01
7.090000000000000000e+02	2.836288116145583849e-01	9.639151506506331568e-01
7.100000000000000000e+02	2.582296127066461833e-01	9.639151461745332217e-01
7.110000000000000000e+02	3.613653430499699226e-01	9.428469781000744510e-01
7.120000000000000000e+02	3.123222915613677042e-01	9.574275859617966677e-01
7.130000000000000000e+02	3.279906205862988533e-01	9.562442207543441208e-01
7.140000000000000000e+02	2.711755415908185807e-01	9.572288814124412237e-01
7.150000000000000000e+02	3.088259639586812266e-01	9.725485297139500052e-01
7.160000000000000000e+02	3.753150948220340122e-01	9.589805342746379191e-01
7.170000000000000000e+02	2.781033849271252190e-01	9.716314643555129527e-01
7.180000000000000000e+02	2.624302050427064215e-01	9.755796448986432390e-01
7.190000000000000000e+02	2.521156700023304276e-01	9.784010773733099464e-01
7.200000000000000000e+02	3.183744875899804927e-01	9.652107067706673371e-01
7.210000000000000000e+02	3.468647730970895737e-01	9.659528897521868496e-01
7.220000000000000000e+02	3.376849793832785718e-01	9.561741011753982500e-01
7.230000000000000000e+02	3.009528227000583533e-01	9.668333311723372736e-01
7.240000000000000000e+02	3.354942329207066254e-01	9.733369329140592052e-01
7.250000000000000000e+02	3.212289791809409545e-01	9.610565646825782737e-01
7.260000000000000000e+02	3.349224183206193084e-01	9.575827195445560935e-01
7.270000000000000000e+02	3.591528052118233005e-01	9.496212149994709417e-01
7.280000000000000000e+02	2.605451928768010017e-01	9.536459162862005456e-01
7.290000000000000000e+02	3.305121831457848991e-01	9.541349805888983404e-01
7.300000000000000000e+02	2.463729581296320303e-01	9.659603392285949219e-01
7.310000000000000000e+02	3.085324846089516071e-01	9.712742964115056443e-01
7.320000000000000000e+02	3.284464427843722945e-01	9.556716955398364410e-01
7.330000000000000000e+02	3.617520560435600330e-01	9.677433311280853045e-01
7.340000000000000000e+02	3.333709594322732950e-01	9.599436903402082111e-01
7.350000000000000000e+02	3.110375351787963982e-01	9.456052655258504469e-01
7.360000000000000000e+02	3.017281186979154373e-01	9.534641132892168747e-01
7.370000000000000000e+02	2.275778074233558435e-01	9.569254820462402833e-01
7.380000000000000000e+02	3.538957197204363192e-01	9.544053171636223132e-01
7.390000000000000000e+02	2.999655234433479256e-01	9.623346044889653506e-01
7.400000000000000000e+02	3.222884561745700815e-01	9.758959534387268153e-01
7.410000000000000000e+02	3.450531931031625144e-01	9.241287280750235533e-01
7.420000000000000000e+02	2.447672603897103061e-01	8.994797626000579083e-01
7.430000000000000000e+02	2.772282919602288009e-01	9.359413684721974436e-01
7.440000000000000000e+02	3.682265865410155325e-01	9.428778275737226267e-01
7.450000000000000000e+02	3.189306271027873008e-01	9.473081097537632278e-01
7.460000000000000000e+02	3.985959151674979828e-01	9.503248937458756984e-01
7.470000000000000000e+02	2.806798492356248897e-01	9.317425674861363749e-01
7.480000000000000000e+02	3.156088864734735155e-01	9.570816526870705720e-01
7.490000000000000000e+02	3.850600055569726177e-01	9.517052236865282122e-01
7.500000000000000000e+02	3.202872776755717465e-01	9.722448866478247131e-01
7.510000000000000000e+02	3.152083657651080784e-01	9.698311743029569554e-01
7.520000000000000000e+02	3.015371133816316385e-01	9.636728458204861791e-01
7.530000000000000000e+02	3.659017410975248796e-01	9.612523361444345049e-01
7.540000000000000000e+02	3.274444552135374331e-01	9.641874996131041264e-01
7.550000000000000000e+02	2.256917777894777155e-01	9.801182797331292607e-01
7.560000000000000000e+02	3.383420402942328153e-01	9.692062084114277942e-01
7.570000000000000000e+02	2.748914864567314487e-01	9.667074720245257824e-01
7.580000000000000000e+02	2.913593016460778173e-01	9.732335307202665264e-01
7.590000000000000000e+02	3.073735084602484124e-01	9.763175874581361269e-01
7.600000000000000000e+02	2.568191354916721791e-01	9.735238048819451206e-01
7.610000000000000000e+02	3.915512239941679185e-01	9.611627283256153342e-01
7.620000000000000000e+02	3.110742374230243690e-01	9.706543835574888979e-01
7.630000000000000000e+02	2.473247409984765388e-01	9.705377214988886170e-01
7.640000000000000000e+02	2.331274413820259850e-01	9.635318436356555827e-01
7.650000000000000000e+02	2.710156807318480077e-01	9.754389333194494194e-01
7.660000000000000000e+02	3.016803863039536626e-01	9.746649730425536173e-01
7.670000000000000000e+02	3.623257938316328253e-01	9.625982286721331826e-01
7.680000000000000000e+02	3.070205530187772314e-01	9.776066348923516669e-01
7.690000000000000000e+02	3.231719579468179671e-01	9.554680892868595565e-01
7.700000000000000000e+02	3.559415177371206274e-01	9.665587625556121276e-01
7.710000000000000000e+02	3.275485101907024132e-01	9.586338162088213766e-01
7.720000000000000000e+02	2.755849215201124913e-01	9.469150014172548202e-01
7.730000000000000000e+02	4.357074434898116633e-01	9.421034547859400421e-01
7.740000000000000000e+02	3.234927149556330317e-01	9.605561292210640367e-01
7.750000000000000000e+02	2.636991816687107026e-01	9.515560880309203995e-01
7.760000000000000000e+02	3.458341549403047832e-01	9.445601172792394973e-01
7.770000000000000000e+02	2.909793457487895307e-01	9.366862592056952597e-01
7.780000000000000000e+02	3.626271309928530417e-01	9.685015805953962609e-01
7.790000000000000000e+02	3.580586630671375725e-01	9.498785673936608331e-01
7.800000000000000000e+02	3.501408613339735409e-01	9.580890281950819043e-01
7.810000000000000000e+02	4.329232294110694212e-01	9.296962727086973688e-01
7.820000000000000000e+02	2.637817958869771995e-01	9.257403442317065911e-01
7.830000000000000000e+02	4.120373457083874591e-01	9.536459940469325103e-01
7.840000000000000000e+02	3.501410121264717512e-01	9.429087045815615076e-01
7.850000000000000000e+02	3.618237771604816411e-01	9.468657267782989440e-01
7.860000000000000000e+02	3.004765946416976807e-01	9.314687000481911561e-01
7.870000000000000000e+02	3.758793569483505626e-01	9.531355103214191882e-01
7.880000000000000000e+02	4.596480127934879367e-01	9.534548995578927544e-01
7.890000000000000000e+02	3.378324554678047709e-01	9.505613404202722938e-01
7.900000000000000000e+02	3.293600961476785272e-01	9.578148209691088599e-01
7.910000000000000000e+02	3.165614206912003570e-01	9.438298126178593650e-01
7.920000000000000000e+02	4.105552790216506764e-01	9.469446364024238783e-01
7.930000000000000000e+02	3.077999284590079432e-01	9.312743258361866339e-01
7.940000000000000000e+02	3.053826989853200002e-01	9.537276605745680369e-01
7.950000000000000000e+02	3.863537235334609798e-01	9.715172544917523023e-01
7.960000000000000000e+02	3.152587535510827932e-01	9.717320612017090742e-01
7.970000000000000000e+02	3.608358632039286307e-01	9.292085931160261048e-01
7.980000000000000000e+02	4.563741303514346481e-01	9.662530160853323169e-01
7.990000000000000000e+02	4.608843809209853815e-01	9.465102247151212511e-01
8.000000000000000000e+02	3.527332423710450859e-01	9.676487906326891597e-01
8.010000000000000000e+02	3.456699383488671118e-01	9.707297954998048706e-01
8.020000000000000000e+02	4.016786456135537087e-01	9.722912719645586677e-01
8.030000000000000000e+02	4.132657324519988795e-01	9.666257440923083921e-01
8.040000000000000000e+02	3.497524916807622786e-01	9.666257728341257627e-01
8.050000000000000000e+02	3.267822160116843344e-01	9.776875146373794623e-01
8.060000000000000000e+02	3.023859258930016725e-01	9.642804875300975409e-01
8.070000000000000000e+02	2.254745679755983390e-01	9.590900902988237497e-01
8.080000000000000000e+02	3.435779492305015004e-01	9.444285995363823627e-01
8.090000000000000000e+02	3.103969641373110488e-01	9.263368099714975878e-01
8.100000000000000000e+02	3.294386898387731688e-01	9.354564970461580753e-01
8.110000000000000000e+02	3.403890567848402160e-01	9.241771699785585881e-01
8.120000000000000000e+02	3.572647031621198899e-01	9.213916627549403326e-01
8.130000000000000000e+02	4.414047779395276483e-01	9.300668452502437455e-01
8.140000000000000000e+02	4.929273290195366752e-01	9.204757158187277799e-01
8.150000000000000000e+02	4.503493936166880762e-01	9.014546334311186460e-01
8.160000000000000000e+02	4.640943333544027549e-01	9.053975430907205135e-01
8.170000000000000000e+02	4.135405778627157525e-01	9.100145431141015706e-01
8.180000000000000000e+02	4.047033768330449144e-01	9.399978093205284546e-01
8.190000000000000000e+02	2.755741754527550880e-01	9.086142263990710788e-01
8.200000000000000000e+02	3.927407741853964351e-01	9.086141856037366349e-01
8.210000000000000000e+02	3.848930114627143739e-01	9.219336083367981605e-01
8.220000000000000000e+02	4.079877199198250204e-01	9.210581816475943429e-01
8.230000000000000000e+02	3.703311218809904881e-01	9.279336592158275998e-01
8.240000000000000000e+02	3.709910668938580236e-01	9.405151363189655500e-01
8.250000000000000000e+02	4.187824566603830512e-01	9.576602496199727588e-01
8.260000000000000000e+02	3.220327944160878975e-01	9.517889414454072661e-01
8.270000000000000000e+02	3.261090206789744594e-01	9.478849303347096633e-01
8.280000000000000000e+02	3.286552397009445681e-01	9.707913034022422893e-01
8.290000000000000000e+02	3.312211985161009897e-01	9.523266473649233399e-01
8.300000000000000000e+02	3.993646517424110920e-01	8.901001929517218247e-01
8.310000000000000000e+02	3.865209465010092105e-01	9.331928805751793510e-01
8.320000000000000000e+02	3.599364451790462160e-01	9.656965276179907409e-01
8.330000000000000000e+02	4.204709216117306636e-01	9.485063230858024053e-01
8.340000000000000000e+02	3.296479391123364189e-01	9.761375288890302704e-01
8.350000000000000000e+02	3.381273731097100832e-01	9.675319107237756455e-01
8.360000000000000000e+02	3.486442654294394372e-01	9.161531190355913790e-01
8.370000000000000000e+02	3.468235479510850539e-01	9.306088186676776397e-01
8.380000000000000000e+02	3.838309759363123796e-01	9.235346804032595891e-01
8.390000000000000000e+02	3.745292790570627361e-01	9.562267322370381351e-01
8.400000000000000000e+02	3.905804326650551550e-01	9.522527663168774970e-01
8.410000000000000000e+02	4.047986321607929261e-01	9.523543932234894704e-01
8.420000000000000000e+02	3.409838084710635209e-01	9.692061802118359104e-01
8.430000000000000000e+02	4.970617729131349694e-01	9.369043869555998549e-01
8.440000000000000000e+02	4.423798598703668761e-01	9.509569743509963535e-01
8.450000000000000000e+02	4.048463280767835015e-01	9.581230382384686717e-01
8.460000000000000000e+02	4.424485968493298560e-01	9.575741760033354977e-01
8.470000000000000000e+02	3.825907318126723911e-01	9.733756764456344968e-01
8.480000000000000000e+02	4.135568560550277883e-01	9.673782902825385221e-01
8.490000000000000000e+02	4.741858642288089287e-01	9.500308368938232828e-01
8.500000000000000000e+02	3.427608749505232089e-01	9.437890139977490600e-01
8.510000000000000000e+02	3.997257101464817275e-01	9.701303767598977723e-01
8.520000000000000000e+02	3.530690729828458441e-01	9.597521419339068993e-01
8.530000000000000000e+02	4.295018023632938275e-01	9.485062084697002405e-01
8.540000000000000000e+02	3.475808939078680604e-01	9.555301947877475888e-01
8.550000000000000000e+02	4.922037913701303169e-01	9.468658672474445925e-01
8.560000000000000000e+02	2.872789490147432123e-01	9.561214074402222263e-01
8.570000000000000000e+02	3.736417193951983573e-01	9.696564037849855211e-01
8.580000000000000000e+02	3.423804133180349818e-01	9.489309310388556185e-01
8.590000000000000000e+02	3.725059760157787281e-01	9.453952435264186827e-01
8.600000000000000000e+02	3.627278780431724137e-01	9.578405987522887743e-01
8.610000000000000000e+02	3.852576185365232386e-01	9.645280375795863836e-01
8.620000000000000000e+02	3.666703427819152927e-01	9.561916248874531288e-01
8.630000000000000000e+02	4.053392532228125011e-01	9.577634049824037543e-01
8.640000000000000000e+02	3.055763789185135249e-01	9.450439209408140195e-01
8.650000000000000000e+02	3.638645345405765452e-01	9.526677696206186097e-01
8.660000000000000000e+02	3.444790558174081196e-01	9.410823479386817292e-01
8.670000000000000000e+02	4.159916614978118043e-01	9.276983440015124094e-01
8.680000000000000000e+02	4.655182167216621036e-01	9.369152867840087051e-01
8.690000000000000000e+02	4.763029731956302526e-01	9.488634949847212230e-01
8.700000000000000000e+02	3.926636538936157383e-01	9.521417855946640030e-01
8.710000000000000000e+02	4.054667297520312408e-01	9.574966754474791841e-01
8.720000000000000000e+02	4.251234884840761064e-01	9.467177402899947802e-01
8.730000000000000000e+02	4.882076361118555807e-01	9.673049778470352855e-01
8.740000000000000000e+02	3.842556376681733887e-01	9.674002186911914158e-01
8.750000000000000000e+02	3.775171260841367893e-01	9.686161441272791439e-01
8.760000000000000000e+02	3.395124055725323720e-01	9.544502406968921049e-01
8.770000000000000000e+02	3.537137064587388968e-01	9.670254314209304480e-01
8.780000000000000000e+02	4.177685842348730083e-01	9.642573298514819369e-01
8.790000000000000000e+02	4.622659751381233972e-01	9.509100083618907684e-01
8.800000000000000000e+02	5.408889197966260109e-01	9.650809230290036123e-01
8.810000000000000000e+02	5.602271890553052192e-01	9.708323195372773329e-01
8.820000000000000000e+02	5.075940179724032220e-01	9.410928616937629387e-01
8.830000000000000000e+02	5.173289680213537522e-01	9.661555617446709876e-01
8.840000000000000000e+02	4.951968572274660918e-01	9.691496585173400291e-01
8.850000000000000000e+02	6.242562585563101729e-01	9.659979915790072313e-01
8.860000000000000000e+02	5.377470127559887958e-01	9.675319215974518272e-01
8.870000000000000000e+02	5.138866225435486657e-01	9.795341968847270930e-01
8.880000000000000000e+02	5.440217375047645687e-01	9.766397178515824340e-01
8.890000000000000000e+02	4.661247007139988630e-01	9.797951558360600277e-01
8.900000000000000000e+02	4.347271380957596354e-01	9.769177992077221484e-01
8.910000000000000000e+02	3.156588430068869022e-01	9.713418380810699970e-01
8.920000000000000000e+02	3.617092770226026377e-01	9.711387740003124547e-01
8.930000000000000000e+02	3.672368368985462483e-01	9.708869215005264675e-01
8.940000000000000000e+02	3.739077823114663746e-01	9.741173655530571684e-01
8.950000000000000000e+02	3.176179758449786950e-01	9.763715309419704891e-01
8.960000000000000000e+02	2.883019460441326731e-01	9.699913764814384054e-01
8.970000000000000000e+02	2.895686098607735959e-01	9.556186304385285712e-01
8.980000000000000000e+02	3.236594635801370856e-01	9.714094097312575560e-01
8.990000000000000000e+02	2.992421344067192623e-01	9.757016389317724192e-01
9.000000000000000000e+02	2.942180158884248331e-01	9.636102277185699672e-01
9.010000000000000000e+02	3.800012834078355106e-01	9.764253817429358051e-01
9.020000000000000000e+02	3.716961444063896502e-01	9.655451971727784244e-01
9.030000000000000000e+02	3.990349904999447306e-01	9.812543862784927073e-01
9.040000000000000000e+02	3.385433741793639761e-01	9.769001053882750973e-01
9.050000000000000000e+02	3.428832241247677937e-01	9.764133581812356466e-01
9.060000000000000000e+02	2.812004449648499160e-01	9.690150058166211444e-01
9.070000000000000000e+02	3.552171436590622622e-01	9.552015035501114637e-01
9.080000000000000000e+02	3.164736596686400505e-01	9.691212552074442987e-01
9.090000000000000000e+02	3.592384424229282391e-01	9.563232451307099868e-01
9.100000000000000000e+02	4.476630475881734905e-01	9.612930549699477689e-01
9.110000000000000000e+02	3.947251740522261798e-01	9.792160106526862640e-01
9.120000000000000000e+02	3.128675681685061938e-01	9.631064794452970368e-01
9.130000000000000000e+02	3.717402412453592597e-01	9.658173190933730945e-01
9.140000000000000000e+02	4.356230367503689527e-01	9.596854950767662595e-01
9.150000000000000000e+02	4.671425305139376705e-01	9.739077232464715683e-01
9.160000000000000000e+02	4.414727979872637431e-01	9.688017052475722535e-01
9.170000000000000000e+02	4.939312188670391124e-01	9.761856237744330755e-01
9.180000000000000000e+02	4.581316989410030849e-01	9.647820722836943919e-01
9.190000000000000000e+02	4.488056186115340629e-01	9.654541227414874527e-01
9.200000000000000000e+02	4.453678893847563547e-01	9.737866051661406841e-01
9.210000000000000000e+02	3.918910118500343320e-01	9.630352757942854947e-01
9.220000000000000000e+02	4.448172757564658464e-01	9.545400510648702763e-01
9.230000000000000000e+02	5.339896610959868894e-01	9.551214067100746163e-01
9.240000000000000000e+02	5.208051799926992631e-01	9.626780345026328956e-01
9.250000000000000000e+02	4.701513572901616089e-01	9.755735185002690768e-01
9.260000000000000000e+02	4.433231023733832932e-01	9.660054923758497614e-01
9.270000000000000000e+02	4.744025812783003171e-01	9.751806004990293264e-01
9.280000000000000000e+02	4.786817097135157573e-01	9.735559720069012490e-01
9.290000000000000000e+02	4.384889198339189664e-01	9.795123095418873937e-01
9.300000000000000000e+02	5.388652946157439505e-01	9.772697460312663731e-01
9.310000000000000000e+02	5.431142017274467326e-01	9.809378583372110327e-01
9.320000000000000000e+02	6.295740102911271396e-01	9.588707418485783451e-01
9.330000000000000000e+02	7.085083448109151805e-01	9.517145268837252647e-01
9.340000000000000000e+02	5.755676681035324371e-01	9.690362924300804925e-01
9.350000000000000000e+02	6.651339422386378653e-01	9.751806188529292818e-01
9.360000000000000000e+02	6.471913206318340439e-01	9.711997248889628898e-01
9.370000000000000000e+02	6.876308493285634427e-01	9.605148717855506169e-01
9.380000000000000000e+02	6.039033237629205519e-01	9.728956812513226415e-01
9.390000000000000000e+02	6.252977560788908207e-01	9.615693644960970898e-01
9.400000000000000000e+02	6.314116782578020892e-01	9.540807613612853899e-01
9.410000000000000000e+02	5.746752339647549501e-01	9.767997256172755716e-01
9.420000000000000000e+02	5.755064719142353180e-01	9.787775434596556190e-01
9.430000000000000000e+02	4.495684909061898882e-01	9.772930281946270448e-01
9.440000000000000000e+02	5.814406538695848781e-01	9.693543986307492366e-01
9.450000000000000000e+02	5.719422086411217743e-01	9.567339712033152699e-01
9.460000000000000000e+02	5.655477188951599787e-01	9.560069168005744800e-01
9.470000000000000000e+02	5.599268154576042544e-01	9.654084924858016281e-01
9.480000000000000000e+02	5.179042524848934681e-01	9.685588778696607726e-01
9.490000000000000000e+02	5.157212726318400886e-01	9.248529054523210169e-01
9.500000000000000000e+02	4.503841385005171172e-01	9.023443142354337088e-01
9.510000000000000000e+02	5.245856357027451899e-01	9.183993992316950017e-01
9.520000000000000000e+02	5.510111823135536158e-01	9.260509632195728091e-01
9.530000000000000000e+02	5.367279935270649061e-01	8.693598238823618818e-01
9.540000000000000000e+02	5.642000406826462866e-01	8.717685836542972133e-01
9.550000000000000000e+02	5.048717205226107563e-01	8.814814608154503128e-01
9.560000000000000000e+02	5.199015774606526863e-01	8.734943326353984405e-01
9.570000000000000000e+02	6.045846112381372262e-01	8.470257275689891951e-01
9.580000000000000000e+02	6.064856148140473913e-01	8.721811392360465653e-01
9.590000000000000000e+02	6.073128422523722536e-01	8.763820423731414344e-01
9.600000000000000000e+02	5.585260086026221371e-01	8.951384962816253399e-01
9.610000000000000000e+02	6.312653486163212202e-01	8.892736760328995294e-01
9.620000000000000000e+02	5.013324446231360865e-01	8.480557740826897284e-01
9.630000000000000000e+02	5.797314063221326030e-01	8.279223226356855481e-01
9.640000000000000000e+02	5.799549952978970691e-01	8.313181343113132948e-01
9.650000000000000000e+02	5.557888782647421033e-01	7.138755136015537683e-01
9.660000000000000000e+02	5.211709786396612198e-01	7.965119630814794238e-01
9.670000000000000000e+02	5.503553565849251816e-01	7.171763471175635063e-01
9.680000000000000000e+02	6.725882278920282120e-01	7.385969640681284698e-01
9.690000000000000000e+02	5.035145076167304445e-01	8.290032975029248963e-01
9.700000000000000000e+02	5.817261058231137927e-01	7.657898873144118879e-01
9.710000000000000000e+02	5.098506136052072257e-01	6.828294571145127057e-01
9.720000000000000000e+02	6.058033181077180362e-01	7.398451293122553230e-01
9.730000000000000000e+02	4.958676034730915561e-01	8.120156716162559851e-01
9.740000000000000000e+02	5.645017470440903962e-01	8.049399856837190503e-01
9.750000000000000000e+02	5.151281667448160961e-01	8.948505350564276428e-01
9.760000000000000000e+02	6.322884968292725727e-01	8.692474693348092307e-01
9.770000000000000000e+02	6.886571617048198313e-01	8.756475509933779877e-01
9.780000000000000000e+02	6.375361203068223848e-01	8.854704483323194708e-01
9.790000000000000000e+02	6.005605134790313882e-01	8.773948417706611824e-01
9.800000000000000000e+02	6.294485953028143843e-01	8.259698779843238636e-01
9.810000000000000000e+02	5.521041997212302599e-01	8.193459744128229749e-01
9.820000000000000000e+02	5.160272292934601213e-01	9.062276727869281734e-01
9.830000000000000000e+02	4.671243750840400888e-01	8.103723016616458663e-01
9.840000000000000000e+02	5.188637812478691380e-01	8.540719672348929814e-01
9.850000000000000000e+02	6.465621082121081331e-01	8.872084185791270228e-01
9.860000000000000000e+02	6.151877654542521334e-01	8.598821667018667902e-01
9.870000000000000000e+02	6.037168108019398405e-01	8.423365600839953782e-01
9.880000000000000000e+02	6.961725867636592291e-01	8.379059709414180546e-01
9.890000000000000000e+02	5.843356466465596810e-01	8.390840920937366887e-01
9.900000000000000000e+02	6.219028636850587599e-01	8.440046283922845172e-01
9.910000000000000000e+02	5.681460571128468251e-01	8.897610951039301996e-01
9.920000000000000000e+02	5.381389648347291166e-01	7.888608690897788156e-01
9.930000000000000000e+02	5.159504349251337052e-01	8.519426295509174851e-01
9.940000000000000000e+02	4.631706163692355105e-01	8.626979652286628220e-01
9.950000000000000000e+02	5.358665812455687405e-01	7.070710789159240228e-01
9.960000000000000000e+02	5.407512133407277322e-01	6.864360885175813110e-01
9.970000000000000000e+02	6.467094516017745098e-01	6.993293595271995455e-01
9.980000000000000000e+02	6.281341949542696979e-01	6.939132286891622758e-01
9.990000000000000000e+02	5.163525143331078038e-01	7.542601790110852189e-01
1.000000000000000000e+03	4.853361172662883360e-01	6.387915101887521319e-01
1.001000000000000000e+03	4.908135093482075550e-01	6.617746804126948268e-01
1.002000000000000000e+03	4.235018731377679368e-01	6.808996078144236019e-01
1.003000000000000000e+03	3.095247752393425755e-01	7.231210312573715937e-01
1.004000000000000000e+03	3.499329673677662456e-01	7.180477308035465578e-01
1.005000000000000000e+03	3.270808177345063683e-01	7.860058685188699990e-01
1.006000000000000000e+03	4.020420092764919184e-01	7.314135945984460152e-01
1.007000000000000000e+03	3.696578306103711631e-01	6.382896216133807643e-01
1.008000000000000000e+03	5.388259487938185099e-01	7.316189568922627506e-01
1.009000000000000000e+03	5.286730836332342864e-01	7.758729133667948696e-01
1.010000000000000000e+03	4.566551576046599115e-01	6.238184921265460536e-01
1.011000000000000000e+03	4.552517237116053272e-01	7.438680361374583327e-01
1.012000000000000000e+03	5.169463132625499169e-01	8.140619996951655724e-01
1.013000000000000000e+03	5.263265831180752308e-01	7.897908302887070020e-01
1.014000000000000000e+03	4.428597884101803106e-01	7.871532122891016225e-01
1.015000000000000000e+03	5.719830866175384942e-01	7.877745798449692360e-01
1.016000000000000000e+03	5.746349058612071348e-01	7.213830050344552935e-01
1.017000000000000000e+03	5.296058013323178271e-01	7.744116337094117952e-01
1.018000000000000000e+03	4.298529068484050475e-01	7.001856126419490067e-01
1.019000000000000000e+03	6.165999036604085104e-01	6.404665737265973213e-01
1.020000000000000000e+03	5.628942257976022878e-01	6.994335245032839987e-01
1.021000000000000000e+03	5.239093913721759588e-01	6.438796486669617902e-01
1.022000000000000000e+03	4.589070240485252361e-01	7.060915882128366849e-01
1.023000000000000000e+03	5.334232412066730600e-01	7.110269910257550618e-01
1.024000000000000000e+03	5.081053768941118376e-01	7.137299509902049754e-01
1.025000000000000000e+03	4.311092506072470298e-01	7.989024108943101332e-01
1.026000000000000000e+03	4.988948896576678171e-01	7.726312178281377063e-01
1.027000000000000000e+03	5.150898805697988747e-01	6.322679968779595372e-01
1.028000000000000000e+03	4.853361977329504473e-01	7.547649709751419467e-01
1.029000000000000000e+03	5.383748964197877518e-01	7.061953669772255138e-01
1.030000000000000000e+03	4.492040186589950079e-01	7.625893640101309989e-01
1.031000000000000000e+03	3.824247215377067355e-01	7.188354079233632010e-01
1.032000000000000000e+03	5.081049375845346772e-01	7.064250871576884805e-01
1.033000000000000000e+03	4.563389147458647432e-01	6.159143185446800395e-01
1.034000000000000000e+03	5.018398274451119079e-01	6.997680602394785732e-01
1.035000000000000000e+03	4.457299690378251356e-01	6.431886219360044565e-01
1.036000000000000000e+03	4.987446112633876494e-01	7.678636225545515392e-01
1.037000000000000000e+03	5.225006265526902505e-01	7.235756794826768701e-01
1.038000000000000000e+03	4.072842777719249963e-01	8.527046798155705210e-01
1.039000000000000000e+03	4.026584700888952706e-01	7.653702468698373451e-01
1.040000000000000000e+03	4.340858960397022126e-01	8.110823663080315438e-01
1.041000000000000000e+03	3.978909937123320528e-01	8.246271295018832159e-01
1.042000000000000000e+03	3.733908440541677254e-01	8.286431921918157029e-01
1.043000000000000000e+03	4.607608337966853651e-01	8.966580063933161648e-01
1.044000000000000000e+03	4.490651765489444003e-01	8.113623860002485699e-01
1.045000000000000000e+03	4.966698381383041760e-01	8.213446479520051247e-01
1.046000000000000000e+03	5.233493599825201903e-01	8.196397356684180791e-01
1.047000000000000000e+03	4.553744225434878112e-01	8.008453153981729411e-01
1.048000000000000000e+03	4.034026409214050424e-01	8.102225329047785252e-01
1.049000000000000000e+03	3.754781607083597095e-01	7.940549590125579593e-01
1.050000000000000000e+03	5.311623883666312107e-01	8.141550680902762682e-01
1.051000000000000000e+03	4.111185888786422771e-01	8.504645777089233638e-01
1.052000000000000000e+03	4.920555503752285786e-01	8.711482624692159504e-01
1.053000000000000000e+03	5.217492150837430565e-01	8.208320687660572990e-01
1.054000000000000000e+03	4.005438350621524091e-01	8.494927015590140185e-01
1.055000000000000000e+03	4.713732912664244656e-01	8.470256941550906582e-01
1.056000000000000000e+03	4.354537833458965723e-01	7.658896860643923388e-01
1.057000000000000000e+03	3.894894652518904876e-01	8.297940917553427997e-01
1.058000000000000000e+03	3.380067324082316471e-01	8.274167864187857990e-01
1.059000000000000000e+03	3.928182476750498586e-01	7.702507950380026447e-01
1.060000000000000000e+03	3.471401659885106628e-01	7.741746902712830503e-01
1.061000000000000000e+03	3.677026782422342932e-01	7.968950814479104361e-01
1.062000000000000000e+03	2.846042771442026664e-01	8.496123632212601029e-01
1.063000000000000000e+03	2.843572369820512868e-01	8.811139231065623356e-01
1.064000000000000000e+03	3.161473836845260510e-01	8.794387541763130089e-01
1.065000000000000000e+03	3.821379743308513932e-01	8.799933495763072600e-01
1.066000000000000000e+03	4.063905432631756409e-01	8.324619608899382905e-01
1.067000000000000000e+03	3.616517991567620993e-01	8.669139047517170349e-01
1.068000000000000000e+03	4.541140257085084508e-01	8.418836433378298345e-01
1.069000000000000000e+03	3.244180840493124940e-01	8.708934777642847180e-01
1.070000000000000000e+03	3.127312507785717788e-01	8.146560135324062424e-01
1.071000000000000000e+03	3.021465452298386922e-01	8.367767602851530206e-01
1.072000000000000000e+03	3.746922492326085763e-01	8.437093533503655651e-01
1.073000000000000000e+03	3.688100483994127821e-01	8.596668584769597832e-01
1.074000000000000000e+03	3.219945426107317377e-01	8.452160180345072993e-01
1.075000000000000000e+03	3.411328854482418849e-01	8.332645289538754829e-01
1.076000000000000000e+03	3.550906552392959492e-01	8.609060979954977766e-01
1.077000000000000000e+03	3.497939563630250714e-01	8.862512293725006707e-01
1.078000000000000000e+03	4.066297776636050298e-01	8.520952277624039839e-01
1.079000000000000000e+03	3.931743336922672860e-01	8.298123748069878847e-01
1.080000000000000000e+03	2.985797471857271623e-01	7.555524510565296836e-01
1.081000000000000000e+03	4.421574497865863873e-01	8.453369838453944629e-01
1.082000000000000000e+03	4.560230568912995719e-01	8.806848636769359917e-01
1.083000000000000000e+03	4.774638813154479244e-01	8.322302558422716157e-01
1.084000000000000000e+03	4.357240386207426597e-01	9.014824143831153824e-01
1.085000000000000000e+03	4.722374068543662151e-01	9.200902185921314702e-01
1.086000000000000000e+03	5.070450199296839822e-01	8.939264151523101942e-01
1.087000000000000000e+03	5.682868326043812868e-01	8.307990238245674952e-01
1.088000000000000000e+03	5.897738596297440461e-01	8.349004494361861317e-01
1.089000000000000000e+03	5.816647898802432826e-01	8.467673948555414221e-01
1.090000000000000000e+03	4.583258433749274330e-01	8.580570417406144790e-01
1.091000000000000000e+03	4.621947759246802234e-01	8.340832699206566225e-01
1.092000000000000000e+03	5.321753953601929821e-01	8.572740262146520962e-01
1.093000000000000000e+03	4.631353338913452022e-01	8.650492916997385429e-01
1.094000000000000000e+03	4.556021641109634923e-01	8.383458849198119900e-01
1.095000000000000000e+03	4.040681541992648951e-01	8.630749067228128402e-01
1.096000000000000000e+03	4.100886427526928002e-01	8.204105255240604633e-01
1.097000000000000000e+03	3.221605542945524814e-01	8.050533322967059480e-01
1.098000000000000000e+03	3.479398786466718629e-01	7.597002767279614766e-01
1.099000000000000000e+03	4.673029971268352623e-01	7.998175341959369300e-01
1.100000000000000000e+03	3.195764285331887944e-01	8.066938276483408554e-01
1.101000000000000000e+03	3.708882948174684335e-01	9.123882004279685320e-01
1.102000000000000000e+03	3.356675608920718923e-01	9.062275129584417277e-01
1.103000000000000000e+03	3.278995347694961260e-01	9.047690432769243118e-01
1.104000000000000000e+03	3.899041410618128700e-01	8.873129040711408289e-01
1.105000000000000000e+03	4.030067305620878004e-01	8.748321562492283876e-01
1.106000000000000000e+03	3.275094780870142497e-01	8.697440365257268491e-01
1.107000000000000000e+03	3.300667335036155392e-01	8.701277761599865990e-01
1.108000000000000000e+03	5.511695815758674843e-01	9.449131571794721074e-01
1.109000000000000000e+03	3.824850396984660339e-01	9.025660341232402128e-01
1.110000000000000000e+03	3.979693349945119252e-01	8.863560674189919775e-01
1.111000000000000000e+03	4.456610313689589598e-01	8.984917949297893669e-01
1.112000000000000000e+03	4.997562643777839764e-01	9.161405025974010963e-01
1.113000000000000000e+03	4.346932200664648249e-01	8.548626928871901898e-01
1.114000000000000000e+03	4.535023770961795764e-01	8.322835705860659461e-01
1.115000000000000000e+03	4.317971741415091991e-01	8.254077891093013486e-01
1.116000000000000000e+03	3.967187909415778035e-01	8.207405080991916346e-01
1.117000000000000000e+03	3.328554979187933194e-01	8.538192579994861031e-01
1.118000000000000000e+03	3.871770511445166707e-01	7.459050225984623639e-01
1.119000000000000000e+03	4.340690936432243241e-01	7.101738872138277925e-01
1.120000000000000000e+03	4.170177615506810431e-01	6.998721284477286142e-01
1.121000000000000000e+03	3.949273601381736998e-01	7.283448762047063374e-01
1.122000000000000000e+03	5.110856857231550476e-01	7.694558099242623239e-01
1.123000000000000000e+03	3.785177429819293615e-01	7.195189286468872680e-01
1.124000000000000000e+03	3.957365132225830195e-01	7.487916699657309882e-01
1.125000000000000000e+03	4.714272175770911621e-01	7.679632076266134089e-01
1.126000000000000000e+03	4.699718878135916711e-01	7.752613093290282587e-01
1.127000000000000000e+03	4.506099238138986940e-01	7.789841542139327446e-01
1.128000000000000000e+03	5.359446829468821338e-01	8.444030220344690418e-01
1.129000000000000000e+03	4.796464712749033965e-01	7.151839896655077800e-01
1.130000000000000000e+03	5.468871176745557783e-01	6.803961891896072034e-01
1.131000000000000000e+03	5.156061346184491745e-01	7.879300838736084112e-01
1.132000000000000000e+03	4.831895656242589654e-01	7.232243185615566672e-01
1.133000000000000000e+03	4.971924245568140055e-01	7.065503857363951701e-01
1.134000000000000000e+03	5.094326739300069073e-01	6.473172274639785728e-01
1.135000000000000000e+03	4.859980864453524174e-01	7.467594586985275562e-01
1.136000000000000000e+03	6.089476161618082584e-01	7.825522533550403059e-01
1.137000000000000000e+03	5.849886853868653258e-01	7.785320958761674515e-01
1.138000000000000000e+03	6.062374203187286259e-01	7.609053041096760506e-01
1.139000000000000000e+03	6.045845763720566479e-01	7.037345952688184303e-01
1.140000000000000000e+03	4.427052689056463208e-01	7.813188887340720701e-01
1.141000000000000000e+03	5.755876724061624872e-01	7.775881599814793432e-01
1.142000000000000000e+03	4.937267007500126814e-01	6.794726048588922707e-01
1.143000000000000000e+03	5.174827063518874226e-01	7.605436654274445596e-01
1.144000000000000000e+03	5.001875152893178189e-01	6.942270034132730361e-01
1.145000000000000000e+03	5.338924379973347678e-01	6.492878656760697753e-01
1.146000000000000000e+03	5.723263267268983157e-01	5.584260295799643448e-01
1.147000000000000000e+03	4.247761084651932029e-01	5.734396580909487673e-01
1.148000000000000000e+03	4.328729061592563321e-01	5.755268808744996578e-01
1.149000000000000000e+03	4.638101248860428405e-01	6.222568416940741365e-01
1.150000000000000000e+03	4.590656730616921033e-01	6.834165558793182660e-01
1.151000000000000000e+03	3.878192093311658706e-01	7.079458147613699737e-01
1.152000000000000000e+03	5.059100789630016637e-01	6.343368685028955012e-01
1.153000000000000000e+03	4.921478888779444172e-01	5.955799605729450441e-01
1.154000000000000000e+03	5.392774132790792985e-01	5.670170185349313607e-01
1.155000000000000000e+03	5.596264728975615110e-01	5.380216317347916721e-01
1.156000000000000000e+03	4.220334920424332337e-01	5.528203314981471328e-01
1.157000000000000000e+03	3.641098494183852008e-01	5.058349865245945765e-01
1.158000000000000000e+03	4.606197679759075903e-01	5.375117144273362513e-01
1.159000000000000000e+03	3.899654787769495923e-01	5.201513594612187097e-01
1.160000000000000000e+03	4.308577735522614027e-01	4.047036593855927178e-01
1.161000000000000000e+03	5.637178474023136765e-01	5.069880643471860182e-01
1.162000000000000000e+03	3.482572334977712125e-01	5.430157070508369044e-01
1.163000000000000000e+03	3.280687893973280866e-01	3.538678213953769247e-01
1.164000000000000000e+03	4.272164939373033765e-01	4.817627864515565683e-01
1.165000000000000000e+03	3.948963716136902891e-01	3.899653546261964698e-01
1.166000000000000000e+03	3.161725154643773017e-01	2.832262252929890201e-01
1.167000000000000000e+03	2.578560168169969913e-01	3.125699721677344112e-01
1.168000000000000000e+03	2.965076144457128859e-01	4.518804202415736548e-01
1.169000000000000000e+03	3.659743494175115575e-01	4.315955872926088288e-01
1.170000000000000000e+03	3.683433432213735759e-01	4.354873410043964554e-01
1.171000000000000000e+03	3.221478755072419431e-01	3.989249374958687699e-01
1.172000000000000000e+03	3.173156605663875474e-01	4.270497604394967728e-01
1.173000000000000000e+03	3.459304753252053777e-01	3.884465206675735138e-01
1.174000000000000000e+03	3.629003769092558618e-01	3.856832984139534903e-01
1.175000000000000000e+03	4.287833090899454969e-01	2.913936184401607621e-01
1.176000000000000000e+03	4.455921428250945726e-01	2.943927926698153286e-01
1.177000000000000000e+03	3.675859801695058326e-01	3.424892934301139169e-01
1.178000000000000000e+03	3.949119062100554522e-01	3.508082257358345890e-01
1.179000000000000000e+03	4.212267169845933523e-01	3.486859045503178378e-01
1.180000000000000000e+03	3.398896684913896848e-01	3.321689721152668584e-01
1.181000000000000000e+03	4.067416017835611131e-01	3.360408775034440243e-01
1.182000000000000000e+03	4.585899042137868142e-01	4.014107227073228090e-01
1.183000000000000000e+03	4.440954219299044214e-01	4.778818276420249145e-01
1.184000000000000000e+03	4.208980949593703613e-01	5.126090219106845813e-01
1.185000000000000000e+03	3.778604444391663875e-01	4.814704357842274907e-01
1.186000000000000000e+03	3.361875973342736690e-01	5.602074610734882887e-01
1.187000000000000000e+03	3.785629403054616704e-01	4.036876916178273045e-01
1.188000000000000000e+03	4.202247121505768845e-01	5.569068582222191921e-01
1.189000000000000000e+03	3.741002552975367101e-01	6.589612145478006555e-01
1.190000000000000000e+03	4.500195417902261297e-01	5.740876435594556293e-01
1.191000000000000000e+03	4.455233225534928621e-01	5.491055585379241988e-01
1.192000000000000000e+03	5.569868775747662815e-01	5.063640550272471286e-01
1.193000000000000000e+03	5.426808553685701364e-01	5.044004706610042410e-01
1.194000000000000000e+03	4.597007672405043488e-01	4.735352994654033476e-01
1.195000000000000000e+03	5.148223380310072983e-01	6.148350270231056625e-01
1.196000000000000000e+03	7.041311236127092421e-01	6.266323826862777446e-01
1.197000000000000000e+03	5.958679330645885175e-01	5.164100256599872818e-01
1.198000000000000000e+03	5.078209950856635846e-01	6.069821557717085536e-01
1.199000000000000000e+03	4.786090065595189347e-01	7.168856446428479856e-01
1.200000000000000000e+03	5.633360993234141079e-01	7.241752808904194927e-01
1.201000000000000000e+03	4.805944190300440177e-01	6.776477079648423052e-01
1.202000000000000000e+03	4.939125971087055533e-01	6.626140985263776484e-01
1.203000000000000000e+03	4.445592388669526995e-01	6.330828361370649526e-01
1.204000000000000000e+03	4.843261810633369691e-01	7.125244324024211373e-01
1.205000000000000000e+03	5.338526152975159311e-01	7.319895770688259473e-01
1.206000000000000000e+03	5.805247343771002821e-01	7.400085658851763837e-01
1.207000000000000000e+03	4.827690422405523929e-01	7.102779963287053633e-01
1.208000000000000000e+03	4.833545489843656950e-01	7.349481701889967189e-01
1.209000000000000000e+03	5.230214667135786311e-01	7.314548942192585779e-01
1.210000000000000000e+03	6.027262278455143285e-01	5.570469077444478723e-01
1.211000000000000000e+03	5.506534186112549412e-01	6.516161184777482518e-01
1.212000000000000000e+03	6.626773878137636187e-01	6.327692133496257698e-01
1.213000000000000000e+03	6.064856353513758958e-01	6.811097165784236740e-01
1.214000000000000000e+03	6.489944535740667098e-01	7.214663770777222096e-01
1.215000000000000000e+03	5.882795385055861193e-01	6.365321950626993130e-01
1.216000000000000000e+03	4.625140171657232124e-01	6.286763984642830261e-01
1.217000000000000000e+03	5.013884827929953047e-01	6.283221792846206410e-01
1.218000000000000000e+03	5.770487749740849104e-01	6.653441289996233632e-01
1.219000000000000000e+03	5.910644293797092663e-01	6.327691848582009948e-01
1.220000000000000000e+03	4.917586791155969528e-01	6.384360117330658557e-01
1.221000000000000000e+03	5.655878847610071869e-01	7.184000232627782978e-01
1.222000000000000000e+03	6.409062315895994733e-01	7.006869620294660095e-01
1.223000000000000000e+03	6.342948211379761947e-01	7.954381945264307197e-01
1.224000000000000000e+03	5.828878315563738033e-01	7.392724425694748858e-01
1.225000000000000000e+03	5.867253230613386217e-01	7.774695724328654078e-01
1.226000000000000000e+03	5.497403111038319246e-01	6.375989493164399002e-01
1.227000000000000000e+03	5.664533697260497602e-01	6.993499429384107957e-01
1.228000000000000000e+03	6.942481458409229811e-01	7.494612181534276996e-01
1.229000000000000000e+03	6.300752439691453821e-01	6.884058655873136479e-01
1.230000000000000000e+03	5.144978945281958316e-01	6.696697244634983726e-01
1.231000000000000000e+03	5.583659555244310235e-01	7.065084563433028375e-01
1.232000000000000000e+03	4.817447155956641192e-01	7.180475042081611026e-01
1.233000000000000000e+03	5.843767053474804296e-01	7.021070852579683885e-01
1.234000000000000000e+03	6.636852821406259428e-01	6.918830807591606069e-01
1.235000000000000000e+03	4.933364858331631964e-01	6.321215323627311644e-01
1.236000000000000000e+03	4.913140147538134217e-01	7.006034189816593427e-01
1.237000000000000000e+03	5.327016841977287864e-01	7.049445016635994543e-01
1.238000000000000000e+03	5.999221950818638405e-01	7.279736898410339441e-01
1.239000000000000000e+03	4.563388118885255973e-01	7.714417088930823896e-01
1.240000000000000000e+03	5.237159016681522949e-01	6.671292499550868227e-01
1.241000000000000000e+03	5.426218308804668933e-01	7.170935010413168609e-01
1.242000000000000000e+03	5.470251068657027149e-01	7.423583229357442193e-01
1.243000000000000000e+03	6.308056175985972125e-01	7.107145515945372249e-01
1.244000000000000000e+03	6.034901552898456201e-01	7.503741288455090253e-01
1.245000000000000000e+03	5.443573904705294453e-01	7.349072553742651559e-01
1.246000000000000000e+03	5.438045312027454115e-01	7.955726848586488487e-01
1.247000000000000000e+03	4.466264695345988356e-01	7.532696518369079719e-01
1.248000000000000000e+03	4.555496512275842291e-01	6.877353152620729881e-01
1.249000000000000000e+03	5.384530075151360284e-01	7.564192672823347730e-01
1.250000000000000000e+03	4.036401454959214763e-01	7.082793448310151785e-01
1.251000000000000000e+03	4.436661683884849383e-01	8.002555797193692255e-01
1.252000000000000000e+03	3.575480149641361849e-01	8.359987707383256250e-01
1.253000000000000000e+03	4.489615729941673905e-01	8.493733494320401256e-01
1.254000000000000000e+03	5.029682796792221966e-01	7.166578389660546167e-01
1.255000000000000000e+03	5.796496095184920927e-01	6.934318005859975154e-01
1.256000000000000000e+03	4.718770820717320680e-01	6.645461355738351283e-01
1.257000000000000000e+03	5.572269979453120525e-01	6.867921776643197695e-01
1.258000000000000000e+03	5.836422548916467834e-01	7.921867434729183977e-01
1.259000000000000000e+03	4.836663579961831827e-01	7.072791416746553317e-01
1.260000000000000000e+03	5.065151667725880102e-01	7.983485361068010100e-01
1.261000000000000000e+03	5.062694878602398418e-01	7.990166386732583392e-01
1.262000000000000000e+03	5.856015094053451664e-01	8.381873588233377248e-01
1.263000000000000000e+03	4.954204954459445198e-01	8.130770521132455464e-01
1.264000000000000000e+03	5.401811904440628753e-01	7.962631418698069563e-01
1.265000000000000000e+03	5.527604830827659299e-01	7.210309699222396951e-01
1.266000000000000000e+03	4.990817473716561148e-01	5.495618243602320430e-01
1.267000000000000000e+03	5.233300684878308129e-01	5.687912985301376567e-01
1.268000000000000000e+03	5.673997849852406850e-01	6.544482512545470865e-01
1.269000000000000000e+03	5.056647056961449671e-01	6.794100086010069761e-01
1.270000000000000000e+03	4.590303356605377472e-01	5.645417244501946819e-01
1.271000000000000000e+03	5.514081282056273459e-01	6.542384061106225612e-01
1.272000000000000000e+03	5.371783821242600565e-01	6.236729874163562393e-01
1.273000000000000000e+03	5.371782593671979855e-01	6.008494366759216110e-01
1.274000000000000000e+03	4.934848794185190402e-01	6.506093021031977841e-01
1.275000000000000000e+03	4.999438675787934439e-01	7.052576038313710383e-01
1.276000000000000000e+03	4.803571287506979148e-01	6.798293926326713921e-01
1.277000000000000000e+03	4.609734944535868739e-01	5.951278088857213655e-01
1.278000000000000000e+03	5.152046416934881190e-01	6.612707330132013839e-01
1.279000000000000000e+03	3.774419939234164301e-01	5.821945182697381149e-01
1.280000000000000000e+03	4.058485316338492077e-01	5.853565144089748484e-01
1.281000000000000000e+03	4.356906265219769314e-01	5.855195794316828684e-01
1.282000000000000000e+03	4.077639801808179976e-01	5.152045213171360105e-01
1.283000000000000000e+03	4.416952662626231763e-01	5.323506642835157399e-01
1.284000000000000000e+03	3.616375352402155241e-01	5.665339976762605589e-01
1.285000000000000000e+03	4.317299537727528613e-01	5.240442915459979645e-01
1.286000000000000000e+03	4.899256925096980297e-01	4.822567772827895949e-01
1.287000000000000000e+03	3.995529655471666830e-01	5.085605775560582131e-01
1.288000000000000000e+03	4.378769081385750495e-01	5.313179204617234364e-01
1.289000000000000000e+03	5.087880076997354228e-01	3.697016109784183047e-01
1.290000000000000000e+03	3.588964854994906584e-01	4.508534120918917809e-01
1.291000000000000000e+03	4.131525470742883899e-01	4.630995953590493208e-01
1.292000000000000000e+03	3.101878816834349739e-01	3.901502259162308306e-01
1.293000000000000000e+03	4.320487713972059329e-01	5.285953895912869349e-01
1.294000000000000000e+03	3.143846839617454036e-01	4.800657641036134016e-01
1.295000000000000000e+03	3.817910328725727109e-01	4.310921765748641499e-01
1.296000000000000000e+03	2.665702266169522328e-01	4.727237942236262036e-01
1.297000000000000000e+03	3.066071960466233981e-01	4.677143803593382110e-01
1.298000000000000000e+03	2.644031730764925259e-01	5.109148181711806735e-01
1.299000000000000000e+03	2.801604248980679723e-01	4.687523861099066602e-01
1.300000000000000000e+03	3.517136077562458829e-01	4.718231311321496868e-01
1.301000000000000000e+03	3.000960448604281794e-01	4.883369864884712364e-01
1.302000000000000000e+03	3.260052834314714487e-01	4.931129687639303483e-01
1.303000000000000000e+03	3.724614786303529490e-01	4.534503156482103670e-01
1.304000000000000000e+03	3.431145022574304537e-01	4.845097829416064594e-01
1.305000000000000000e+03	2.770429818322224236e-01	5.436472337896459672e-01
1.306000000000000000e+03	4.137028407504924621e-01	5.707089802354828878e-01
1.307000000000000000e+03	3.807972030961666587e-01	4.710317075878565629e-01
1.308000000000000000e+03	3.412006197972833332e-01	4.627450379488608490e-01
1.309000000000000000e+03	3.563315025060134200e-01	5.447520972365262892e-01
1.310000000000000000e+03	3.530270210924109642e-01	5.652459372200084875e-01
1.311000000000000000e+03	3.764144448613374605e-01	5.806060903877733326e-01
1.312000000000000000e+03	3.331063310892062312e-01	4.789730259277609203e-01
1.313000000000000000e+03	3.374708807030732949e-01	5.751009508112988611e-01
1.314000000000000000e+03	2.471034427345354112e-01	5.464912336728549036e-01
1.315000000000000000e+03	3.476222963758762718e-01	5.396310100133541177e-01
1.316000000000000000e+03	3.325385708962091402e-01	5.466889758356006102e-01
1.317000000000000000e+03	4.402946182858179514e-01	3.239421618666162295e-01
1.318000000000000000e+03	4.111830134672365689e-01	3.997887673085618876e-01
1.319000000000000000e+03	3.813541405518090510e-01	4.453855317941429748e-01
1.320000000000000000e+03	3.910736489387262038e-01	5.284987600383896922e-01
1.321000000000000000e+03	3.371092746041577937e-01	4.876913704452016662e-01
1.322000000000000000e+03	3.417967074076259104e-01	4.954203972931027211e-01
1.323000000000000000e+03	2.931960971579135600e-01	4.587662109976143876e-01
1.324000000000000000e+03	3.625697602639435524e-01	4.577802668240726902e-01
1.325000000000000000e+03	2.904394428496145375e-01	5.426414714705891651e-01
1.326000000000000000e+03	2.465169685071067762e-01	6.201547452131462856e-01
1.327000000000000000e+03	2.743945072685732289e-01	5.969985422545163178e-01
1.328000000000000000e+03	2.796750194544369572e-01	4.695232379829868963e-01
1.329000000000000000e+03	2.090451847004521080e-01	4.305726250951140144e-01
1.330000000000000000e+03	2.241334901709322036e-01	4.393571309234829414e-01
1.331000000000000000e+03	2.211816701862884260e-01	5.403976037912877617e-01
1.332000000000000000e+03	2.313678799790213625e-01	4.905914554232345126e-01
1.333000000000000000e+03	2.216577276261547935e-01	4.679825718051844885e-01
1.334000000000000000e+03	2.104592696292292842e-01	4.684302043761557899e-01
1.335000000000000000e+03	1.919624999534613186e-01	4.187329827127529436e-01
1.336000000000000000e+03	1.559089829756231671e-01	4.718591110673641120e-01
1.337000000000000000e+03	2.650681222940133308e-01	5.515077637557923573e-01
1.338000000000000000e+03	2.202749079859377956e-01	5.063642396999382678e-01
1.339000000000000000e+03	2.355210666586420309e-01	5.604075759536093493e-01
1.340000000000000000e+03	3.153584177536725153e-01	5.528996703649257105e-01
1.341000000000000000e+03	3.106922499398433457e-01	5.801379806779578541e-01
1.342000000000000000e+03	2.918664125849125823e-01	6.492460401527457847e-01
1.343000000000000000e+03	2.706962044012782842e-01	6.693131054904808419e-01
1.344000000000000000e+03	2.837071991057293352e-01	5.815631539752162960e-01
1.345000000000000000e+03	2.094595164772493079e-01	5.095466979828133791e-01
1.346000000000000000e+03	3.245854475841236098e-01	4.922967404956862247e-01
1.347000000000000000e+03	2.579063199430900455e-01	4.228415000806544644e-01
1.348000000000000000e+03	2.958516427981875418e-01	4.553220059805888620e-01
1.349000000000000000e+03	2.969066731785963698e-01	4.913139142454957531e-01
1.350000000000000000e+03	3.403888910713832039e-01	4.556023442162647208e-01
1.351000000000000000e+03	3.530971072208749506e-01	5.287702048152220780e-01
1.352000000000000000e+03	3.966406423891161159e-01	4.557776289449526619e-01
1.353000000000000000e+03	3.916440929564291573e-01	5.123041983071586758e-01
1.354000000000000000e+03	4.386932330079558739e-01	5.074806467075945182e-01
1.355000000000000000e+03	3.246626312309417450e-01	5.279747966062400266e-01
1.356000000000000000e+03	3.236724617716832397e-01	4.908322854352309417e-01
1.357000000000000000e+03	3.206560355907424609e-01	4.830984663386966305e-01
1.358000000000000000e+03	3.590247718616648709e-01	5.199013587851807339e-01
1.359000000000000000e+03	2.598928339396016085e-01	5.186338836243384876e-01
1.360000000000000000e+03	2.583409196851961798e-01	4.530835836502142833e-01
1.361000000000000000e+03	2.945554639609908043e-01	4.672853937395443635e-01
1.362000000000000000e+03	2.695282534475373359e-01	4.480090257383066432e-01
1.363000000000000000e+03	2.407754425922444541e-01	3.791015543974315394e-01
1.364000000000000000e+03	3.685476044541622920e-01	3.761468534999800606e-01
1.365000000000000000e+03	2.489103425863300467e-01	4.708699927913711503e-01
1.366000000000000000e+03	2.483384507049599399e-01	4.055619608389157693e-01
1.367000000000000000e+03	2.326140712030668467e-01	4.102814626370860918e-01
1.368000000000000000e+03	3.237241037155714207e-01	3.740557237247220668e-01
1.369000000000000000e+03	2.030893131142814945e-01	3.066434587209167506e-01
1.370000000000000000e+03	1.762095101026141808e-01	3.358672256098979569e-01
1.371000000000000000e+03	1.963135629647448088e-01	4.510101354374689842e-01
1.372000000000000000e+03	1.643770623082216609e-01	4.351494926396636265e-01
1.373000000000000000e+03	3.009526797003783671e-01	4.937636947059523829e-01
1.374000000000000000e+03	2.820445229110843943e-01	4.998124452600680723e-01
1.375000000000000000e+03	2.561670405820535845e-01	4.600364168964119482e-01
1.376000000000000000e+03	2.464401693951892847e-01	5.097746873590810468e-01
1.377000000000000000e+03	2.222287135211984954e-01	4.858503985645472589e-01
1.378000000000000000e+03	2.974003200935055324e-01	4.853362763140691150e-01
1.379000000000000000e+03	2.601678514549596866e-01	5.495418492620108841e-01
1.380000000000000000e+03	2.588265292572737297e-01	5.818482431578069214e-01
1.381000000000000000e+03	2.398706646988971458e-01	5.056836766374097625e-01
1.382000000000000000e+03	2.854813977508601774e-01	4.936706489971998124e-01
1.383000000000000000e+03	2.890658468588652719e-01	4.610087822911200783e-01
1.384000000000000000e+03	2.859663799925336036e-01	4.022473865109619795e-01
1.385000000000000000e+03	2.492113580833173747e-01	2.987922582959237072e-01
1.386000000000000000e+03	2.856956207669678061e-01	2.169652152157532099e-01
1.387000000000000000e+03	2.540925597898650579e-01	3.340729201331587017e-01
1.388000000000000000e+03	2.856617831148097197e-01	3.593663940214483210e-01
1.389000000000000000e+03	3.511281542642238351e-01	3.666121829675063615e-01
1.390000000000000000e+03	3.139112691265313337e-01	4.100406220606203633e-01
1.391000000000000000e+03	3.751073698068351780e-01	3.673097879005947086e-01
1.392000000000000000e+03	3.644557095697124049e-01	4.147566243484308579e-01
1.393000000000000000e+03	3.316816420484703931e-01	4.587662249801220393e-01
1.394000000000000000e+03	4.360455331995866657e-01	5.301696345421426093e-01
1.395000000000000000e+03	3.745738220933978457e-01	4.400042473344335514e-01
1.396000000000000000e+03	3.931742920972874922e-01	4.951034936942301234e-01
1.397000000000000000e+03	4.648062334671974050e-01	4.807223204161953367e-01
1.398000000000000000e+03	4.708698782170318009e-01	4.957559102838126619e-01
1.399000000000000000e+03	4.210297963864971793e-01	5.205551253988975891e-01
1.400000000000000000e+03	4.393737123392707500e-01	4.866597287964419816e-01
1.401000000000000000e+03	4.074122742310802847e-01	5.304811983789803342e-01
1.402000000000000000e+03	4.101049151455626318e-01	5.429369337400076212e-01
1.403000000000000000e+03	3.404566328053285629e-01	4.925932676405551103e-01
1.404000000000000000e+03	2.657761176498831257e-01	3.833464886099164359e-01
1.405000000000000000e+03	2.445770177343419005e-01	3.563737146989676696e-01
1.406000000000000000e+03	2.997518034278434662e-01	4.165779657386051160e-01
1.407000000000000000e+03	2.496976840906172945e-01	3.666125118539170780e-01
1.408000000000000000e+03	2.496587562661252424e-01	4.519850233488841851e-01
1.409000000000000000e+03	2.966367925546068429e-01	4.027690636465881546e-01
1.410000000000000000e+03	2.484934592781473939e-01	4.594008530136548529e-01
1.411000000000000000e+03	3.239422533618696032e-01	4.127966848635420405e-01
1.412000000000000000e+03	2.677870991213774365e-01	4.180302041800345036e-01
1.413000000000000000e+03	2.768248376390336496e-01	3.499881291012275075e-01
1.414000000000000000e+03	1.776359866685144340e-01	3.361470292612306343e-01
1.415000000000000000e+03	2.299691647957261831e-01	4.725975434939072573e-01
1.416000000000000000e+03	3.098067020970697305e-01	4.635790708505609925e-01
1.417000000000000000e+03	2.449006963003889925e-01	5.401221515178541432e-01
1.418000000000000000e+03	2.174140453022685437e-01	5.644210910362762457e-01
1.419000000000000000e+03	2.306270665049164059e-01	5.255719711694447627e-01
1.420000000000000000e+03	1.805296821659873596e-01	5.274316291049393479e-01
1.421000000000000000e+03	1.634339274387807961e-01	5.654873226551319076e-01
1.422000000000000000e+03	1.591993733710609371e-01	5.092619487954802571e-01
1.423000000000000000e+03	1.832407091868843152e-01	5.485506152719196171e-01
1.424000000000000000e+03	2.022680072077455982e-01	5.544927582000125366e-01
1.425000000000000000e+03	1.794479649310644631e-01	5.876250054701048775e-01
1.426000000000000000e+03	1.943939296376228920e-01	5.708907836308450001e-01
1.427000000000000000e+03	1.918542264646385387e-01	5.777797265040882646e-01
1.428000000000000000e+03	1.398973273461283640e-01	5.632161175146884746e-01
1.429000000000000000e+03	1.201101746833294071e-01	5.340679649735391443e-01
1.430000000000000000e+03	2.023445223511229352e-01	5.370415511476770432e-01
1.431000000000000000e+03	2.376755739939628298e-01	5.578658926170901866e-01
1.432000000000000000e+03	2.607085884148195309e-01	5.100975077326365126e-01
1.433000000000000000e+03	2.463730636927508599e-01	5.192668724048465911e-01
1.434000000000000000e+03	2.476427597461233199e-01	5.988922468556099332e-01
1.435000000000000000e+03	3.147212594732901603e-01	4.926309050322851268e-01
1.436000000000000000e+03	2.555166722337284813e-01	5.105347321254153359e-01
1.437000000000000000e+03	2.610152087722383829e-01	4.682333120358758705e-01
1.438000000000000000e+03	2.652343162054752179e-01	5.389634873511969237e-01
1.439000000000000000e+03	2.432107823442508365e-01	4.814708752836950323e-01
1.440000000000000000e+03	2.838637479585833789e-01	6.076851435768824139e-01
1.441000000000000000e+03	3.203506423450299123e-01	5.269854592849514408e-01
1.442000000000000000e+03	4.076517857088254315e-01	5.674805282583802457e-01
1.443000000000000000e+03	3.366546911970124123e-01	4.570238257191562292e-01
1.444000000000000000e+03	2.789156151995255128e-01	5.988303970825568090e-01
1.445000000000000000e+03	1.914085570247723855e-01	6.391268537233122382e-01
1.446000000000000000e+03	2.570099683177263783e-01	4.996624202582438667e-01
1.447000000000000000e+03	2.610253119291031654e-01	4.697382639756150224e-01
1.448000000000000000e+03	3.153087088657319792e-01	5.220380462875547911e-01
1.449000000000000000e+03	2.346839876914056655e-01	4.911843602699051403e-01
1.450000000000000000e+03	3.164610702572307477e-01	5.471637145683532211e-01
1.451000000000000000e+03	2.893743830753968127e-01	4.574457186047898860e-01
1.452000000000000000e+03	2.741462158217790601e-01	6.007873903279902228e-01
1.453000000000000000e+03	2.829583789465098254e-01	5.893845345095811705e-01
1.454000000000000000e+03	2.408880288362968136e-01	5.287702173791410942e-01
1.455000000000000000e+03	2.237459171386698420e-01	4.662674754679683176e-01
1.456000000000000000e+03	2.847837267962781138e-01	4.615925628141290260e-01
1.457000000000000000e+03	2.166910747115754765e-01	4.644680074654766733e-01
1.458000000000000000e+03	2.579769436476953004e-01	4.704562771726222281e-01
1.459000000000000000e+03	2.859323669885727170e-01	5.327017989930463715e-01
1.460000000000000000e+03	2.465263293340669570e-01	4.414214825013837995e-01
1.461000000000000000e+03	2.683452049689745156e-01	4.519672582337279643e-01
1.462000000000000000e+03	2.742109796895505491e-01	4.385227503378948954e-01
1.463000000000000000e+03	2.028204155166822842e-01	5.779625305814003466e-01
1.464000000000000000e+03	2.379336339324836791e-01	5.407314381343992782e-01
1.465000000000000000e+03	2.649953357477439209e-01	6.170780232383371589e-01
1.466000000000000000e+03	2.653905362120932421e-01	6.088645225660388460e-01
1.467000000000000000e+03	2.535276207929953451e-01	5.716793582427881493e-01
1.468000000000000000e+03	2.743186786348559281e-01	6.555818809519664558e-01
1.469000000000000000e+03	2.567184559342806649e-01	6.494557854671837438e-01
1.470000000000000000e+03	2.881994482294734095e-01	6.652180644505329976e-01
1.471000000000000000e+03	2.213515888131779852e-01	6.577852995777938583e-01
1.472000000000000000e+03	2.267284641310636506e-01	6.891605065620387549e-01
1.473000000000000000e+03	2.197346429988930594e-01	6.272370740293676805e-01
1.474000000000000000e+03	2.472861217644086729e-01	7.826499236093880096e-01
1.475000000000000000e+03	2.856281502969263419e-01	6.542596873695140092e-01
1.476000000000000000e+03	2.667271240481395300e-01	7.971821471418405469e-01
1.477000000000000000e+03	2.767485733533428527e-01	7.730272973208552889e-01
1.478000000000000000e+03	2.677135159011287402e-01	6.445503919080430855e-01
1.479000000000000000e+03	2.488230086123091600e-01	7.543811066862101677e-01
1.480000000000000000e+03	2.733276630252708395e-01	7.681224616452706488e-01
1.481000000000000000e+03	2.373441860586086027e-01	7.428683513622066359e-01
1.482000000000000000e+03	2.621630477399199965e-01	7.086127398186330417e-01
1.483000000000000000e+03	2.091885247788339008e-01	6.944783269752599075e-01
1.484000000000000000e+03	2.306183366976625460e-01	5.281491389006506276e-01
1.485000000000000000e+03	1.630416719487055854e-01	6.529589101473217694e-01
1.486000000000000000e+03	2.293396721323287257e-01	5.173292356080236853e-01
1.487000000000000000e+03	2.329201590352251716e-01	4.802112075506819178e-01
1.488000000000000000e+03	2.190027963435653979e-01	4.613271889386986180e-01
1.489000000000000000e+03	1.865983702672734945e-01	4.369776493157960795e-01
1.490000000000000000e+03	2.013283428821547316e-01	4.963898545321910882e-01
1.491000000000000000e+03	1.950977263072535828e-01	4.930388252597719956e-01
1.492000000000000000e+03	1.855495450396256463e-01	5.172717849239188981e-01
1.493000000000000000e+03	1.478944646043831856e-01	4.955881697929863106e-01
1.494000000000000000e+03	1.876188793657866116e-01	5.448903723396490983e-01
1.495000000000000000e+03	2.577451247457364647e-01	5.549316524591335620e-01
1.496000000000000000e+03	2.148668466650054953e-01	5.115424043240269780e-01
1.497000000000000000e+03	2.322636348165514064e-01	6.404869525540376474e-01
1.498000000000000000e+03	1.706333750117285386e-01	5.401813579509264773e-01
1.499000000000000000e+03	1.553704660795853232e-01	4.991378663189288689e-01
1.500000000000000000e+03	1.173625020214709297e-01	5.060048227365261386e-01
1.501000000000000000e+03	1.308190468820602248e-01	5.073666658451930767e-01
1.502000000000000000e+03	1.467611311210381686e-01	4.897592368871754309e-01
1.503000000000000000e+03	2.065556854273312426e-01	5.124757174930852921e-01
1.504000000000000000e+03	1.725763512656801890e-01	4.198472387331398936e-01
1.505000000000000000e+03	2.127109047550714838e-01	4.784087669385784225e-01
1.506000000000000000e+03	2.643825098599092982e-01	4.305223558396759631e-01
1.507000000000000000e+03	2.335966463685162087e-01	4.457815669916425083e-01
1.508000000000000000e+03	2.749132078178710969e-01	5.319218361515659632e-01
1.509000000000000000e+03	2.221006717076766390e-01	5.386103449892903905e-01
1.510000000000000000e+03	3.826662025036805526e-01	5.066664644609398804e-01
1.511000000000000000e+03	2.417974902087010047e-01	5.165824301866595025e-01
1.512000000000000000e+03	2.719976308015483180e-01	4.289334231607160874e-01
1.513000000000000000e+03	2.388861189281415998e-01	4.746376512951301918e-01
1.514000000000000000e+03	2.323625585319042397e-01	5.537758857893667619e-01
1.515000000000000000e+03	2.672828881857971517e-01	4.771553211354707114e-01
1.516000000000000000e+03	2.262918947729262442e-01	5.796090230738005777e-01
1.517000000000000000e+03	2.602595365208220102e-01	6.840463057927661517e-01
1.518000000000000000e+03	2.705366143488421860e-01	7.745697725183496862e-01
1.519000000000000000e+03	2.719549355110206790e-01	7.047567182123444240e-01
1.520000000000000000e+03	2.871542688234497986e-01	7.067583663310442743e-01
1.521000000000000000e+03	2.802046907078391547e-01	7.301374523916563941e-01
1.522000000000000000e+03	3.321032985376173308e-01	6.845909738725580729e-01
1.523000000000000000e+03	4.117952889280420692e-01	6.392728204452718943e-01
1.524000000000000000e+03	3.171523826246262501e-01	7.219835217617416312e-01
1.525000000000000000e+03	4.154061047415527064e-01	6.708875285662810883e-01
1.526000000000000000e+03	3.271457792633651884e-01	6.710768118571609486e-01
1.527000000000000000e+03	2.853465287349304935e-01	5.990574579843218617e-01
1.528000000000000000e+03	3.430329423673944556e-01	5.437058510551578960e-01
1.529000000000000000e+03	3.125203112200664046e-01	4.747456799207476763e-01
1.530000000000000000e+03	2.795977641007492132e-01	4.105552548508237809e-01
1.531000000000000000e+03	2.557766439747096165e-01	4.051958687760837674e-01
1.532000000000000000e+03	2.579768988321421985e-01	3.901959743392434676e-01
1.533000000000000000e+03	3.248044932389667072e-01	4.254387600013539994e-01
1.534000000000000000e+03	3.466587879816760975e-01	4.183246448101750614e-01
1.535000000000000000e+03	3.329476516672641995e-01	4.207501528839342475e-01
1.536000000000000000e+03	3.187791894528069214e-01	4.848953366055140379e-01
1.537000000000000000e+03	3.996002183059744195e-01	4.127965158367845055e-01
1.538000000000000000e+03	4.138486876858123997e-01	4.882078365766427397e-01
1.539000000000000000e+03	3.228131405441416191e-01	4.106838859895357019e-01
1.540000000000000000e+03	2.737581608336442374e-01	5.356903440776517034e-01
1.541000000000000000e+03	3.550485857107885113e-01	4.844181360359153810e-01
1.542000000000000000e+03	4.292342782738547413e-01	4.498457068574818196e-01
1.543000000000000000e+03	3.622251332253929590e-01	4.341365206525555909e-01
1.544000000000000000e+03	3.578318615284900028e-01	5.270437704982525728e-01
1.545000000000000000e+03	2.794988535891047010e-01	5.088069425337649054e-01
1.546000000000000000e+03	2.978714094015585956e-01	4.545514055864867120e-01
1.547000000000000000e+03	2.701967043101741739e-01	4.739686803652181646e-01
1.548000000000000000e+03	2.858536393888734817e-01	4.617165750913294620e-01
1.549000000000000000e+03	2.804254564257613325e-01	4.460747148602082768e-01
1.550000000000000000e+03	3.631305295906809283e-01	4.462122902145799763e-01
1.551000000000000000e+03	3.883697721668318836e-01	5.168117393040969620e-01
1.552000000000000000e+03	3.782933274620597919e-01	5.216527735712531699e-01
1.553000000000000000e+03	3.922461650559599944e-01	4.638097502304311948e-01
1.554000000000000000e+03	3.480366358779983793e-01	5.753848327645709748e-01
1.555000000000000000e+03	3.573354575678583944e-01	5.055702342640625568e-01
1.556000000000000000e+03	2.725007841693867228e-01	5.429960675735910902e-01
1.557000000000000000e+03	2.894430002236112465e-01	4.672137381568990944e-01
1.558000000000000000e+03	3.690874912825005127e-01	5.860715491866573812e-01
1.559000000000000000e+03	3.726973538862400903e-01	6.048942329828791431e-01
1.560000000000000000e+03	4.289005660428039657e-01	5.368061030695077118e-01
1.561000000000000000e+03	4.314613600176968600e-01	5.629950033375539231e-01
1.562000000000000000e+03	3.865364859321949731e-01	5.966493451380345814e-01
1.563000000000000000e+03	4.052916708643509169e-01	5.648236463894916737e-01
1.564000000000000000e+03	3.974061463921292336e-01	5.569069849448777809e-01
1.565000000000000000e+03	3.978913295456746879e-01	5.515474100849813155e-01
1.566000000000000000e+03	3.277954429472585418e-01	4.328727061705731627e-01
1.567000000000000000e+03	3.746479889651886941e-01	5.273731215888836088e-01
1.568000000000000000e+03	3.278605357404011933e-01	3.663221948132353023e-01
1.569000000000000000e+03	3.382347934547446089e-01	5.297805829668303934e-01
1.570000000000000000e+03	2.479133025548783120e-01	5.054760621188172376e-01
1.571000000000000000e+03	3.275225691661944882e-01	4.247919653406792562e-01
1.572000000000000000e+03	2.800609727766526502e-01	5.304032294031303385e-01
1.573000000000000000e+03	3.022543090114473974e-01	4.743302081201486997e-01
1.574000000000000000e+03	3.122849949231569222e-01	4.868258208387227781e-01
1.575000000000000000e+03	3.555551313180781436e-01	4.832994161898373497e-01
1.576000000000000000e+03	3.035857843229702313e-01	5.335017310861818185e-01
1.577000000000000000e+03	3.545418336876762222e-01	4.209801210867183952e-01
1.578000000000000000e+03	3.671064241257355754e-01	5.118850076031855600e-01
1.579000000000000000e+03	2.804696919004835420e-01	4.731746411216971593e-01
1.580000000000000000e+03	2.962266167532003891e-01	4.873230861436399497e-01
1.581000000000000000e+03	2.585835371854002251e-01	4.670887673245098237e-01
1.582000000000000000e+03	3.542749428215849483e-01	4.398853445021811970e-01
1.583000000000000000e+03	3.201982578568174365e-01	5.159696410766781982e-01
1.584000000000000000e+03	2.371600000417925236e-01	4.773915051663620845e-01
1.585000000000000000e+03	2.492987078466354367e-01	4.970431767224230413e-01
1.586000000000000000e+03	2.296233742340389183e-01	5.040229804989543316e-01
1.587000000000000000e+03	2.664551598798244880e-01	4.605666444465627563e-01
1.588000000000000000e+03	3.868567469402092174e-01	5.077267063201266195e-01
1.589000000000000000e+03	2.867576713736128546e-01	4.370625341484417614e-01
1.590000000000000000e+03	2.887805882356070386e-01	4.168877567017691410e-01
1.591000000000000000e+03	1.554600688334738801e-01	4.369777161471390392e-01
1.592000000000000000e+03	2.294019019875995213e-01	4.065181603943122668e-01
1.593000000000000000e+03	2.076815098158923678e-01	3.681830313832357704e-01
1.594000000000000000e+03	2.386082161060964213e-01	4.343555534106688376e-01
1.595000000000000000e+03	1.674057862364187188e-01	4.493601632895946052e-01
1.596000000000000000e+03	2.446910328548697611e-01	4.318139838037938216e-01
1.597000000000000000e+03	3.409300545840837637e-01	4.746919279686517279e-01
1.598000000000000000e+03	3.316424628621415516e-01	5.332092447144878289e-01
1.599000000000000000e+03	2.838076705738191707e-01	5.076693051581457894e-01
1.600000000000000000e+03	2.396752889689147681e-01	5.922333171793433548e-01
1.601000000000000000e+03	1.907278535494634497e-01	4.718588839288949122e-01
1.602000000000000000e+03	2.585127322339222933e-01	4.557602315576745888e-01
1.603000000000000000e+03	1.989527762138109945e-01	4.566020935922000534e-01
1.604000000000000000e+03	1.707901573333860668e-01	4.683584227315387150e-01
1.605000000000000000e+03	2.539340043453297002e-01	5.097935572660217129e-01
1.606000000000000000e+03	2.392106345127465450e-01	4.258366559456983058e-01
1.607000000000000000e+03	2.054212826178074269e-01	4.700258126891786459e-01
1.608000000000000000e+03	1.899075743442013575e-01	5.296058165635088022e-01
1.609000000000000000e+03	2.696450439442519831e-01	4.848401479316699625e-01
1.610000000000000000e+03	1.715385300920276301e-01	5.740271587776000217e-01
1.611000000000000000e+03	2.157315650967624732e-01	5.378840483525091365e-01
1.612000000000000000e+03	2.489588900829358131e-01	5.109720434008405698e-01
1.613000000000000000e+03	2.333978726509609025e-01	5.530985482369269457e-01
1.614000000000000000e+03	2.328390582998410563e-01	5.592059410965247723e-01
1.615000000000000000e+03	3.209995456926634239e-01	5.529796613707764763e-01
1.616000000000000000e+03	1.994117273935884227e-01	4.522806697604289661e-01
1.617000000000000000e+03	2.166165020685700271e-01	4.718951479778542568e-01
1.618000000000000000e+03	2.698993247805526741e-01	4.470411500161471929e-01
1.619000000000000000e+03	1.685373936320435084e-01	4.888722785181667252e-01
1.620000000000000000e+03	2.162271297682963611e-01	4.337989544712090306e-01
1.621000000000000000e+03	2.185750196325987604e-01	4.498282367437654861e-01
1.622000000000000000e+03	2.952322225348841256e-01	4.438548090439770055e-01
1.623000000000000000e+03	3.078610135781605917e-01	5.426806112944705385e-01
1.624000000000000000e+03	3.116298773359293950e-01	5.054760727492912942e-01
1.625000000000000000e+03	2.808681762318804842e-01	4.493256293793527201e-01
1.626000000000000000e+03	2.726723971641231148e-01	4.556375014387942235e-01
1.627000000000000000e+03	2.408318259361572067e-01	4.277827278117785070e-01
1.628000000000000000e+03	2.790694795905411807e-01	3.918294339546808391e-01
1.629000000000000000e+03	2.211473934520692686e-01	4.348113148896882718e-01
1.630000000000000000e+03	1.674915859214742286e-01	5.051547695673800353e-01
1.631000000000000000e+03	2.819888482394333207e-01	4.968004260313765852e-01
1.632000000000000000e+03	3.563170599571609531e-01	4.836295252603059480e-01
1.633000000000000000e+03	3.482435137704502082e-01	3.967188047894538161e-01
1.634000000000000000e+03	3.052739310665188444e-01	4.544813899825964620e-01
1.635000000000000000e+03	2.750538024961945438e-01	4.102170027588331047e-01
1.636000000000000000e+03	2.975417524060745000e-01	4.313943478522810904e-01
1.637000000000000000e+03	2.026591047105121834e-01	3.810379566777364335e-01
1.638000000000000000e+03	2.427763292665343631e-01	5.321171270700932876e-01
1.639000000000000000e+03	2.500485575144510419e-01	4.715892569411905821e-01
1.640000000000000000e+03	2.199962927408719571e-01	3.632457457667050416e-01
1.641000000000000000e+03	2.159046833119109277e-01	4.496550610396224945e-01
1.642000000000000000e+03	2.046120110530089964e-01	4.736076577427011935e-01
1.643000000000000000e+03	2.594048333148218366e-01	3.957364094497337059e-01
1.644000000000000000e+03	1.970029551876696094e-01	4.246098231133978995e-01
1.645000000000000000e+03	2.818111093921057964e-01	4.076039273182339162e-01
1.646000000000000000e+03	2.471032314220479587e-01	4.318474474694141696e-01
1.647000000000000000e+03	3.369753215433385352e-01	4.966887200071464226e-01
1.648000000000000000e+03	2.890660144391850594e-01	4.725432904430949543e-01
1.649000000000000000e+03	1.781365191933663161e-01	4.536422210805354238e-01
1.650000000000000000e+03	2.698992717097908334e-01	4.362488037358678850e-01
1.651000000000000000e+03	3.442326923945171480e-01	4.843995777181782647e-01
1.652000000000000000e+03	3.417424842930500972e-01	3.890596955459550976e-01
1.653000000000000000e+03	3.325516669472358688e-01	4.712477709905780188e-01
1.654000000000000000e+03	2.821223688159555376e-01	4.526645678810220508e-01
1.655000000000000000e+03	2.406540888196438133e-01	4.589070013102013457e-01
1.656000000000000000e+03	2.383677873998004126e-01	4.476287692003935725e-01
1.657000000000000000e+03	2.533395162913368859e-01	3.433735551209929349e-01
1.658000000000000000e+03	1.800547733295952968e-01	4.055622212765467305e-01
1.659000000000000000e+03	1.987199546884378665e-01	4.687348033007045500e-01
1.660000000000000000e+03	1.484441084812858636e-01	3.921999603019465930e-01
1.661000000000000000e+03	1.139710390700983816e-01	3.609644282180334285e-01
1.662000000000000000e+03	1.196053898528410681e-01	3.915823233094046785e-01
1.663000000000000000e+03	1.279199686970783623e-01	3.850601944778400676e-01
1.664000000000000000e+03	1.443157691020292011e-01	3.858051829960894019e-01
1.665000000000000000e+03	1.278714493313765632e-01	3.839975718613958811e-01
1.666000000000000000e+03	1.379921588780935182e-01	3.822436221322587091e-01
1.667000000000000000e+03	2.405702292607451720e-01	3.959857728867862692e-01
1.668000000000000000e+03	1.763204659165142352e-01	3.916284344871839851e-01
1.669000000000000000e+03	3.069229899200019984e-01	4.176219646605082159e-01
1.670000000000000000e+03	2.527070766921147293e-01	3.942746917339096102e-01
1.671000000000000000e+03	2.124836524969725138e-01	3.921226408606979241e-01
1.672000000000000000e+03	1.848036943449663794e-01	5.350452430882358668e-01
1.673000000000000000e+03	2.039688733494788853e-01	4.374355700727041718e-01
1.674000000000000000e+03	2.383678619306111579e-01	5.247208252281403418e-01
1.675000000000000000e+03	2.110618203997345066e-01	4.211446469976633522e-01
1.676000000000000000e+03	1.997133079218331719e-01	3.909348371231125552e-01
1.677000000000000000e+03	1.870868075950514464e-01	3.931430764300462011e-01
1.678000000000000000e+03	1.799945196157449745e-01	4.923519399805829644e-01
1.679000000000000000e+03	1.393713876259633222e-01	3.664816676193067280e-01
1.680000000000000000e+03	1.915593923812757837e-01	3.022542407718925017e-01
1.681000000000000000e+03	1.899503357843492779e-01	4.236834663308635118e-01
1.682000000000000000e+03	1.844940653994598667e-01	4.213915661451695938e-01
1.683000000000000000e+03	1.910642690666788379e-01	3.788769317577516671e-01
1.684000000000000000e+03	1.653873527752331707e-01	3.475949349985052450e-01
1.685000000000000000e+03	1.794879196497081164e-01	2.718268449280492605e-01
1.686000000000000000e+03	2.154922431396752436e-01	2.700373917856464523e-01
1.687000000000000000e+03	1.807444459748445420e-01	3.692921627389643136e-01
1.688000000000000000e+03	2.168571807158724551e-01	3.258372041441277567e-01
1.689000000000000000e+03	2.057802822492180717e-01	3.475122832688209429e-01
1.690000000000000000e+03	2.097148757664995811e-01	3.670044562639903085e-01
1.691000000000000000e+03	2.334792560380223314e-01	3.553018332392618439e-01
1.692000000000000000e+03	1.980683492106365962e-01	4.613095809574493944e-01
1.693000000000000000e+03	2.035054787271573240e-01	4.083882796850505370e-01
1.694000000000000000e+03	2.464016320924403425e-01	2.680814541591417521e-01
1.695000000000000000e+03	2.206640273112091821e-01	2.259524136088079393e-01
1.696000000000000000e+03	1.643233001733309662e-01	2.636989837032431838e-01
1.697000000000000000e+03	2.006820384768873977e-01	2.417783290704216270e-01
1.698000000000000000e+03	1.801616272071661362e-01	2.929642894649669427e-01
1.699000000000000000e+03	1.994493352807193143e-01	2.576745412768062793e-01
1.700000000000000000e+03	1.942553525700812522e-01	2.194569122275595308e-01
1.701000000000000000e+03	2.630690918042166149e-01	1.968024443974528970e-01
1.702000000000000000e+03	2.111341997010967864e-01	1.968991439142796784e-01
1.703000000000000000e+03	1.983676011641006542e-01	1.735193999643332707e-01
1.704000000000000000e+03	1.893041178445328543e-01	1.747132798746995619e-01
1.705000000000000000e+03	2.132392422634082629e-01	1.710097529303293007e-01
1.706000000000000000e+03	1.830500496449473102e-01	1.668802919880032765e-01
1.707000000000000000e+03	2.162189850029304083e-01	1.887592215969447484e-01
1.708000000000000000e+03	2.485805868720356859e-01	1.698274014209794069e-01
1.709000000000000000e+03	2.030126597737756944e-01	1.971367295248683815e-01
1.710000000000000000e+03	2.729300511776041049e-01	1.967580298852281973e-01
1.711000000000000000e+03	2.869502966817355505e-01	1.745135901172519266e-01
1.712000000000000000e+03	2.652343509268229593e-01	2.136878496351999890e-01
1.713000000000000000e+03	3.172654278957225404e-01	1.948039910064287283e-01
1.714000000000000000e+03	2.780925286671466212e-01	2.147026232584400840e-01
1.715000000000000000e+03	4.171648303373369226e-01	1.787245764229139777e-01
1.716000000000000000e+03	2.654842916243688733e-01	1.755277316243382402e-01
1.717000000000000000e+03	3.464937266671098692e-01	1.797676544874849403e-01
1.718000000000000000e+03	3.647590585286968889e-01	2.711114504301451178e-01
1.719000000000000000e+03	3.395529084225184513e-01	1.737496878651278720e-01
1.720000000000000000e+03	3.907189154042831070e-01	1.745136743579341065e-01
1.721000000000000000e+03	3.364279288200315299e-01	2.482902656379536721e-01
1.722000000000000000e+03	3.287464696556688382e-01	3.185262385557589560e-01
1.723000000000000000e+03	3.974687513501428682e-01	2.750433210031554832e-01
1.724000000000000000e+03	3.914434162406819073e-01	3.606501536111548223e-01
1.725000000000000000e+03	3.323140785227338689e-01	3.056729837828696672e-01
1.726000000000000000e+03	3.980163920020925450e-01	4.099762286488899954e-01
1.727000000000000000e+03	3.915050987753814216e-01	3.699354520612093689e-01
1.728000000000000000e+03	3.291119590542517237e-01	4.010636337426523035e-01
1.729000000000000000e+03	2.797743288530938899e-01	3.941507731649210866e-01
1.730000000000000000e+03	2.741785599942297980e-01	4.349465462855143794e-01
1.731000000000000000e+03	3.456286659608599487e-01	3.334369696102066905e-01
1.732000000000000000e+03	2.627186578521688576e-01	3.944145943159150791e-01
1.733000000000000000e+03	3.418238310239653521e-01	3.842099769951438648e-01
1.734000000000000000e+03	2.774360551352306192e-01	4.350821176018752068e-01
1.735000000000000000e+03	2.533591861823401570e-01	3.463285034810759111e-01
1.736000000000000000e+03	2.272882798349761813e-01	3.299880432327788604e-01
1.737000000000000000e+03	3.528450176882566569e-01	4.364352347944479571e-01
1.738000000000000000e+03	2.361697678626459296e-01	3.722845973858781576e-01
1.739000000000000000e+03	2.454538844328718328e-01	3.041272878615615682e-01
1.740000000000000000e+03	3.132272452559388132e-01	3.021224629326515476e-01
1.741000000000000000e+03	3.867955887368078605e-01	3.181475354423981550e-01
1.742000000000000000e+03	3.319978331331360222e-01	3.520207746899194912e-01
1.743000000000000000e+03	3.958768406402708440e-01	3.038382906141542938e-01
1.744000000000000000e+03	3.458617609825603845e-01	3.215222247963259172e-01
1.745000000000000000e+03	3.318790008792625312e-01	3.396606228667943261e-01
1.746000000000000000e+03	3.248688385215837693e-01	4.655003434579770283e-01
1.747000000000000000e+03	4.030064262575329681e-01	4.675892197630863167e-01
1.748000000000000000e+03	3.475120844332405534e-01	5.441995270010753227e-01
1.749000000000000000e+03	3.124711016993185764e-01	5.131045896448455101e-01
1.750000000000000000e+03	3.594233284266892814e-01	5.380802928334493807e-01
1.751000000000000000e+03	3.506274524400533887e-01	4.802661975948075423e-01
1.752000000000000000e+03	4.138486325182270109e-01	4.415755814884450015e-01
1.753000000000000000e+03	3.890595913570388253e-01	4.652331916745489626e-01
1.754000000000000000e+03	4.013789386602762410e-01	4.862552514269787851e-01
1.755000000000000000e+03	3.478432187115482188e-01	4.920740054955581866e-01
1.756000000000000000e+03	3.456012019030769156e-01	5.185568050700184450e-01
1.757000000000000000e+03	3.072516680877875328e-01	4.261857015842634988e-01
1.758000000000000000e+03	4.022630879088108791e-01	4.563917859540083111e-01
1.759000000000000000e+03	3.334898811918447503e-01	4.280324613820072344e-01
1.760000000000000000e+03	3.812788741014458971e-01	5.088255123180585038e-01
1.761000000000000000e+03	3.513649773831931666e-01	4.141889318689432886e-01
1.762000000000000000e+03	4.237663602043925115e-01	4.653941047590506308e-01
1.763000000000000000e+03	4.013316440826185105e-01	4.782634813843670285e-01
1.764000000000000000e+03	4.182752080557469165e-01	5.024605126741734651e-01
1.765000000000000000e+03	4.068532806349314246e-01	5.968547981155374327e-01
1.766000000000000000e+03	4.584315956880589682e-01	5.467880075987564537e-01
1.767000000000000000e+03	5.642004275352092701e-01	4.925375200104546991e-01
1.768000000000000000e+03	4.257867554264344045e-01	5.119993806016701621e-01
1.769000000000000000e+03	4.241963184548002697e-01	6.235060372837326614e-01
1.770000000000000000e+03	4.208816315757138993e-01	5.365707159842013629e-01
1.771000000000000000e+03	3.858049969743438390e-01	5.100975651151329338e-01
1.772000000000000000e+03	3.334900917204617343e-01	5.542938867822380100e-01
1.773000000000000000e+03	2.799174795981832498e-01	5.091102449406789132e-01
1.774000000000000000e+03	3.758347743343184999e-01	4.890567975725658711e-01
1.775000000000000000e+03	3.697453739066959288e-01	5.430750146365950215e-01
1.776000000000000000e+03	4.129261724053666094e-01	5.498592335696647071e-01
1.777000000000000000e+03	4.434604458763476975e-01	5.442191813294651181e-01
1.778000000000000000e+03	3.285117291993597255e-01	4.384717846650468265e-01
1.779000000000000000e+03	3.155087296361395177e-01	3.801210082448792105e-01
1.780000000000000000e+03	4.364015300318802582e-01	4.234027883088075095e-01
1.781000000000000000e+03	4.262021962047009005e-01	3.849082162669059115e-01
1.782000000000000000e+03	4.591186749914158427e-01	3.830290233555071477e-01
1.783000000000000000e+03	4.132981280150893055e-01	3.549920234246372597e-01
1.784000000000000000e+03	5.078971081790260023e-01	3.330400817457580542e-01
1.785000000000000000e+03	3.910733322453381344e-01	4.526123176051777275e-01
1.786000000000000000e+03	3.761913071989533841e-01	4.852628448636556735e-01
1.787000000000000000e+03	3.069595119333737854e-01	4.356903459993941019e-01
1.788000000000000000e+03	2.934862852751461970e-01	3.935305237836708159e-01
1.789000000000000000e+03	3.216241401789333154e-01	4.124249251542153050e-01
1.790000000000000000e+03	4.202903591055952570e-01	4.770102175062275185e-01
1.791000000000000000e+03	3.459855195151522178e-01	3.803162002701920841e-01
1.792000000000000000e+03	3.819417516766570042e-01	4.008588894008170977e-01
1.793000000000000000e+03	3.967342073223654175e-01	3.664820127302909070e-01
1.794000000000000000e+03	3.199063204878033195e-01	4.071567268971192921e-01
1.795000000000000000e+03	2.848851110721280500e-01	3.670190815570973375e-01
1.796000000000000000e+03	3.519648261369462960e-01	3.238393362273076503e-01
1.797000000000000000e+03	2.905314627661965687e-01	3.267825320441508641e-01
1.798000000000000000e+03	2.710262107064840831e-01	3.615226517258829930e-01
1.799000000000000000e+03	3.121612844473621307e-01	3.184756385106994325e-01
1.800000000000000000e+03	3.357074482507616531e-01	2.766503863266365770e-01
1.801000000000000000e+03	3.265362044346948323e-01	3.584562634880217313e-01
1.802000000000000000e+03	2.929063350379257913e-01	3.962975928474757326e-01
1.803000000000000000e+03	2.639576564062494635e-01	3.289681055989255865e-01
1.804000000000000000e+03	3.262642004925292993e-01	3.912739213737650434e-01
1.805000000000000000e+03	3.961415788754250600e-01	5.264818986344653728e-01
1.806000000000000000e+03	4.095908264109744956e-01	3.998200239527996969e-01
1.807000000000000000e+03	4.722372375014665669e-01	4.172137534535375059e-01
1.808000000000000000e+03	3.895965667539301180e-01	4.757050207368893613e-01
1.809000000000000000e+03	3.562322070253951534e-01	3.248174062094305037e-01
1.810000000000000000e+03	4.286497281156901873e-01	3.441235795272293285e-01
1.811000000000000000e+03	3.864752559938706700e-01	2.971298906577931054e-01
1.812000000000000000e+03	3.098068413322691006e-01	3.892280421562681059e-01
1.813000000000000000e+03	2.886780785012550976e-01	3.812787870839187687e-01
1.814000000000000000e+03	2.922702534582397593e-01	4.167736823685309067e-01
1.815000000000000000e+03	2.664131656869143105e-01	3.810679970299442609e-01
1.816000000000000000e+03	2.299781748729411990e-01	3.772037860898440065e-01
1.817000000000000000e+03	2.702921058718088521e-01	4.215562120786632838e-01
1.818000000000000000e+03	3.565574415305221567e-01	3.850751218129790931e-01
1.819000000000000000e+03	2.959687063796396789e-01	3.409164617503368522e-01
1.820000000000000000e+03	4.312601147822228698e-01	3.021107610579786273e-01
1.821000000000000000e+03	3.242122641529716631e-01	3.546544143862671583e-01
1.822000000000000000e+03	2.795978070074576771e-01	3.206177992853649905e-01
1.823000000000000000e+03	3.115926862964462640e-01	4.283992232380409715e-01
1.824000000000000000e+03	3.421359140968800450e-01	4.012370975225735825e-01
1.825000000000000000e+03	2.861924302096413020e-01	4.184221659118266823e-01
1.826000000000000000e+03	2.787068025163558227e-01	4.848400883455764587e-01
1.827000000000000000e+03	2.024134534257097384e-01	3.415796864662932752e-01
1.828000000000000000e+03	2.087271403397473746e-01	4.642188183302159987e-01
1.829000000000000000e+03	3.224161927644826342e-01	4.534498361169597702e-01
1.830000000000000000e+03	2.322996687365822266e-01	4.189953616263062397e-01
1.831000000000000000e+03	2.689781922814126758e-01	4.526120926768772978e-01
1.832000000000000000e+03	2.182821063626009805e-01	4.524730563209215517e-01
1.833000000000000000e+03	2.395356264838490457e-01	3.420138895799311185e-01
1.834000000000000000e+03	1.843359203525147538e-01	5.096037651502789423e-01
1.835000000000000000e+03	1.370948025188294950e-01	4.196998549597811823e-01
1.836000000000000000e+03	1.455295879797056657e-01	4.477150908411512975e-01
1.837000000000000000e+03	1.647431821250598949e-01	4.452820761075732547e-01
1.838000000000000000e+03	1.535862178874414508e-01	4.416950513325943461e-01
1.839000000000000000e+03	1.427754112176574663e-01	3.955497005291456203e-01
1.840000000000000000e+03	1.685127465807191305e-01	3.694822641730583501e-01
1.841000000000000000e+03	2.045188535020736331e-01	4.763210448178080147e-01
1.842000000000000000e+03	1.348871618252562299e-01	5.469660233670370353e-01
1.843000000000000000e+03	1.711291841798708580e-01	5.126471545941292396e-01
1.844000000000000000e+03	2.550577431453794897e-01	4.948798528732147317e-01
1.845000000000000000e+03	2.531020419742111005e-01	5.413418437626941193e-01
1.846000000000000000e+03	2.811451801986216137e-01	5.522033849958236651e-01
1.847000000000000000e+03	2.731554898228024109e-01	5.613699184924374475e-01
1.848000000000000000e+03	3.358673457564250175e-01	6.190318339375102674e-01
1.849000000000000000e+03	3.792661668614258352e-01	5.999424179157500925e-01
1.850000000000000000e+03	3.421766141039471743e-01	4.958494532541262156e-01
1.851000000000000000e+03	2.671152482280980123e-01	5.913105314679328872e-01
1.852000000000000000e+03	3.467546334088992266e-01	5.842745956018912112e-01
1.853000000000000000e+03	2.685032229119493352e-01	5.602276072163174803e-01
1.854000000000000000e+03	3.486304881380808962e-01	5.666144152778481713e-01
1.855000000000000000e+03	2.433528532124114852e-01	5.820112316285276366e-01
1.856000000000000000e+03	3.270679207325185578e-01	4.456784179811970059e-01
1.857000000000000000e+03	3.833618357498168594e-01	4.789181041566335506e-01
1.858000000000000000e+03	3.698624152324404002e-01	5.278192230697003051e-01
1.859000000000000000e+03	3.298702344529255148e-01	3.861553875114540069e-01
1.860000000000000000e+03	3.235309282587187085e-01	4.334618838717930189e-01
1.861000000000000000e+03	3.556821687149389621e-01	3.721083616423118134e-01
1.862000000000000000e+03	3.253333217769073249e-01	4.728143399784748291e-01
1.863000000000000000e+03	3.178698391411583501e-01	4.458674603148051752e-01
1.864000000000000000e+03	3.271328070665422971e-01	4.431170442131301956e-01
1.865000000000000000e+03	3.165612925975259673e-01	5.009569101997306539e-01
1.866000000000000000e+03	3.388798626850773599e-01	4.797736830652484241e-01
1.867000000000000000e+03	4.093336783958009262e-01	4.550590838626305534e-01
1.868000000000000000e+03	3.707563935704036862e-01	3.836949516810013727e-01
1.869000000000000000e+03	3.843009201387796447e-01	5.379820461326468850e-01
1.870000000000000000e+03	3.165236364627874166e-01	4.751438653951893798e-01
1.871000000000000000e+03	3.638787600350694151e-01	5.733994600014977738e-01
1.872000000000000000e+03	3.468511921172954260e-01	5.364928561023589726e-01
1.873000000000000000e+03	3.996159939848554221e-01	4.655897195024267243e-01
1.874000000000000000e+03	4.412678526461436546e-01	4.836299332865923728e-01
1.875000000000000000e+03	3.584988810181349295e-01	4.765748861902838196e-01
1.876000000000000000e+03	3.806619455321880174e-01	4.618581825955964670e-01
1.877000000000000000e+03	3.783382647204607263e-01	5.349860609629318864e-01
1.878000000000000000e+03	3.773528851173693632e-01	5.468671998503019660e-01
1.879000000000000000e+03	4.304053246203892180e-01	6.165168340050350970e-01
1.880000000000000000e+03	3.863991664029335360e-01	5.576660943579232477e-01
1.881000000000000000e+03	3.280296896942432872e-01	4.716970366279518712e-01
1.882000000000000000e+03	3.632022095638273718e-01	4.348788146250477382e-01
1.883000000000000000e+03	3.754041106661890059e-01	4.380812271682460457e-01
1.884000000000000000e+03	3.848931693537356868e-01	4.480089940150401850e-01
1.885000000000000000e+03	3.854399805009115498e-01	4.728142123310733469e-01
1.886000000000000000e+03	4.048302865109537629e-01	4.735535135521743988e-01
1.887000000000000000e+03	3.603932437979732173e-01	4.332599309292888834e-01
1.888000000000000000e+03	3.604930671707811118e-01	2.974238876641011053e-01
1.889000000000000000e+03	4.117148339504917987e-01	4.309583300116716087e-01
1.890000000000000000e+03	3.094141306404206704e-01	4.713915079827522558e-01
1.891000000000000000e+03	3.675860568029873932e-01	4.711394581327884579e-01
1.892000000000000000e+03	3.998042056409406020e-01	4.871017625688884300e-01
1.893000000000000000e+03	3.385437467908183340e-01	5.675007222769494764e-01
1.894000000000000000e+03	3.590958621684730567e-01	6.500009475161989680e-01
1.895000000000000000e+03	3.765483959780474010e-01	5.649239562684752469e-01
1.896000000000000000e+03	4.260027444063813062e-01	5.895894816712518027e-01
1.897000000000000000e+03	4.410630353962544659e-01	5.817460280617724466e-01
1.898000000000000000e+03	3.991137220752865034e-01	5.586056190775349206e-01
1.899000000000000000e+03	3.344840816482010926e-01	5.830300627961266802e-01
1.900000000000000000e+03	3.442329675179605641e-01	5.840500976161455693e-01
1.901000000000000000e+03	3.428698174825688394e-01	4.954947396693782369e-01
1.902000000000000000e+03	3.630727622116094455e-01	5.506535047880650735e-01
1.903000000000000000e+03	3.508498035892980704e-01	5.037590612034736903e-01
1.904000000000000000e+03	3.360937707889572468e-01	5.218840298196784078e-01
1.905000000000000000e+03	3.034776407191053238e-01	4.805030212860339489e-01
1.906000000000000000e+03	3.077023997122982912e-01	4.646989048333297623e-01
1.907000000000000000e+03	3.644558167277813232e-01	4.515492987347685672e-01
1.908000000000000000e+03	3.579593157144113080e-01	5.494225723527850214e-01
1.909000000000000000e+03	3.151710721384385905e-01	5.187102526254309121e-01
1.910000000000000000e+03	3.441236920966118662e-01	4.085644124616933381e-01
1.911000000000000000e+03	3.291640418782609268e-01	5.190753078403466114e-01
1.912000000000000000e+03	2.759976154268989346e-01	4.590658688223793193e-01
1.913000000000000000e+03	3.163355808271391956e-01	4.073644781989784192e-01
1.914000000000000000e+03	3.884926055936800404e-01	4.425856863442832467e-01
1.915000000000000000e+03	2.272970798958456606e-01	4.166756413569969175e-01
1.916000000000000000e+03	3.306438313646113958e-01	4.468337189527321618e-01
1.917000000000000000e+03	3.485888273284654670e-01	4.149350313235237731e-01
1.918000000000000000e+03	3.488655316845789556e-01	4.223136490141997101e-01
1.919000000000000000e+03	2.925940587384565639e-01	3.792363336817310415e-01
1.920000000000000000e+03	3.329479240350121105e-01	3.604646808808679714e-01
1.921000000000000000e+03	3.844376302369711951e-01	4.718952308337073243e-01
1.922000000000000000e+03	3.764738675454770700e-01	5.398471174538186368e-01
1.923000000000000000e+03	4.337488255018396854e-01	4.801387017605921459e-01
1.924000000000000000e+03	4.335296513382956296e-01	4.895373978984113306e-01
1.925000000000000000e+03	3.979694260616023493e-01	5.880339004903872846e-01
1.926000000000000000e+03	3.196525296920826875e-01	4.946009373467758485e-01
1.927000000000000000e+03	2.958866421013457981e-01	4.217863654915846028e-01
1.928000000000000000e+03	4.403798061854008461e-01	3.823492569095908178e-01
1.929000000000000000e+03	3.747810974566438968e-01	3.598509274515221956e-01
1.930000000000000000e+03	3.363608668235629207e-01	5.010133910921963363e-01
1.931000000000000000e+03	3.876967865773306432e-01	4.131199949968869523e-01
1.932000000000000000e+03	3.552453210117071936e-01	3.697602157307722237e-01
1.933000000000000000e+03	3.423260916598938053e-01	3.539239675995815571e-01
1.934000000000000000e+03	3.601504340185824882e-01	3.934995983579400169e-01
1.935000000000000000e+03	3.414712591540879361e-01	3.819416705393995359e-01
1.936000000000000000e+03	3.935458349566441361e-01	3.946165774173974183e-01
1.937000000000000000e+03	3.437553029175219876e-01	3.872689491776863391e-01
1.938000000000000000e+03	2.748698742269567452e-01	4.623722723807773827e-01
1.939000000000000000e+03	3.539940918569788875e-01	4.951967548541582054e-01
1.940000000000000000e+03	2.425688934518615281e-01	4.444048327105553642e-01
1.941000000000000000e+03	2.623273369711526248e-01	4.051962612514990458e-01
1.942000000000000000e+03	4.140429591206925553e-01	4.408065465150221574e-01
1.943000000000000000e+03	3.685768098326071551e-01	3.783383263740749958e-01
1.944000000000000000e+03	3.197036944326840380e-01	4.883185698660194030e-01
1.945000000000000000e+03	2.543211431675123091e-01	4.719672006500261197e-01
1.946000000000000000e+03	2.448812793760071771e-01	4.294511657130751225e-01
1.947000000000000000e+03	3.039707313929295163e-01	4.075879928128218199e-01
1.948000000000000000e+03	3.371093298884733080e-01	4.092055620403091121e-01
1.949000000000000000e+03	2.814999775907307544e-01	3.484230553821200949e-01
1.950000000000000000e+03	2.816777076040757333e-01	3.382212998723444497e-01
1.951000000000000000e+03	2.863166599563413128e-01	3.731986411311581375e-01
1.952000000000000000e+03	2.158221742363645723e-01	4.589777416494657536e-01
1.953000000000000000e+03	2.626774300115840011e-01	3.729922278467308616e-01
1.954000000000000000e+03	2.162022358177219383e-01	3.833315740424509399e-01
1.955000000000000000e+03	2.331093463559562318e-01	4.978470596153939942e-01
1.956000000000000000e+03	2.719550084535269363e-01	3.972340534452827310e-01
1.957000000000000000e+03	2.290920910980598912e-01	4.109897443704210174e-01
1.958000000000000000e+03	2.390159252149455515e-01	4.635790618746946645e-01
1.959000000000000000e+03	2.960741753184423231e-01	4.512012155114531464e-01
1.960000000000000000e+03	2.695283271141765691e-01	4.744928188277720560e-01
1.961000000000000000e+03	2.383029137128191699e-01	4.264343795261278935e-01
1.962000000000000000e+03	2.196000398562254208e-01	4.117633633102991686e-01
1.963000000000000000e+03	2.635647164625989913e-01	3.767716498728580499e-01
1.964000000000000000e+03	2.847612855244385233e-01	3.990978279640639559e-01
1.965000000000000000e+03	1.979936384974682606e-01	3.831954372003364417e-01
1.966000000000000000e+03	2.758564944906530259e-01	4.136863533989754704e-01
1.967000000000000000e+03	2.320570123983040633e-01	3.826059839792204653e-01
1.968000000000000000e+03	2.465553680024348548e-01	3.362940593416222090e-01
1.969000000000000000e+03	2.845366013989024112e-01	3.575480919054467854e-01
1.970000000000000000e+03	3.016683719626773730e-01	3.860181524316954604e-01
1.971000000000000000e+03	2.226134999181587359e-01	3.976093472099918036e-01
1.972000000000000000e+03	2.398335369863458522e-01	4.015053449742201352e-01
1.973000000000000000e+03	2.294726590637789498e-01	5.094139388859193485e-01
1.974000000000000000e+03	2.514079590145622545e-01	5.749995828290592748e-01
1.975000000000000000e+03	2.240817939190994090e-01	4.932619982119828550e-01
1.976000000000000000e+03	2.363070333930465672e-01	5.054758869247130137e-01
1.977000000000000000e+03	2.398333209683291833e-01	4.341364238075284820e-01
1.978000000000000000e+03	2.480387998615569412e-01	4.896853087749580280e-01
1.979000000000000000e+03	2.831034518125136179e-01	5.373353580751345504e-01
1.980000000000000000e+03	2.486487036847256638e-01	6.497704993464153977e-01
1.981000000000000000e+03	2.790585549167914348e-01	5.367671574049029948e-01
1.982000000000000000e+03	2.886893151947487191e-01	5.581858455184027790e-01
1.983000000000000000e+03	3.346432628868966086e-01	5.001499769861812439e-01
1.984000000000000000e+03	2.603819358510564008e-01	5.207865019807669249e-01
1.985000000000000000e+03	3.513095136672934604e-01	5.904498481915745334e-01
1.986000000000000000e+03	3.689853122139128416e-01	6.288229418916505553e-01
1.987000000000000000e+03	3.765484436525282086e-01	4.832447932393325041e-01
1.988000000000000000e+03	3.685766926203745131e-01	4.957185855389604212e-01
1.989000000000000000e+03	2.931033549821617790e-01	6.323723991844895087e-01
1.990000000000000000e+03	4.170670813910032915e-01	6.114542450934890017e-01
1.991000000000000000e+03	3.761914189248161122e-01	5.173871145904362923e-01
1.992000000000000000e+03	3.784279233568264567e-01	6.176802503151681556e-01
1.993000000000000000e+03	3.812035155168038147e-01	5.290810383213124801e-01
1.994000000000000000e+03	3.096104891184554009e-01	5.338918516810762238e-01
1.995000000000000000e+03	3.716962045016041216e-01	4.305894535116959743e-01
1.996000000000000000e+03	2.845366334157653498e-01	5.315906701385942901e-01
1.997000000000000000e+03	3.670189078808175354e-01	5.145930647002890934e-01
1.998000000000000000e+03	3.212671496468867405e-01	5.144211113376588873e-01
[truncated: 615 more rows]
