# Supplementary material for: Machine-guided path sampling to discover mechanisms of molecular self-organization
Source: Nat Comput Sci. 2023 Apr 24;3(4):334–45. doi: 10.1038/s43588-023-00428-z (PMC10766509; doi:10.1038/s43588-023-00428-z)
Supplement: Supplementary file 9 — Statistical source data for Extended Data Fig. 2. [file 43588_2023_428_MOESM9_ESM.zip]

Archive with 5 entries (5 files):
- Extended_Data_Fig2_row1_transfer_trained_on_100_shooting_points.csv
- Extended_Data_Fig2_row2_transfer_trained_on_250_shooting_points.csv
- Extended_Data_Fig2_row3_transfer_trained_on_500_shooting_points.csv
- Extended_Data_Fig2_row4_transfer_trained_on_1000_shooting_points.csv
- Extended_Data_Fig2_row5_transfer_trained_on_5000_shooting_points.csv
