# Supplementary material for: Machine-guided path sampling to discover mechanisms of molecular self-organization
Source: Nat Comput Sci. 2023 Apr 24;3(4):334–45. doi: 10.1038/s43588-023-00428-z (PMC10766509; doi:10.1038/s43588-023-00428-z)
Supplement: Supplementary file 9 — Statistical source data for Extended Data Fig. 2. [file 43588_2023_428_MOESM9_ESM.zip › Extended_Data_Fig2_row1_transfer_trained_on_100_shooting_points.csv]

# structure index	sampled pB (LiI)	predicted pB (LiI)	sampled pB (NaCl)	predicted pB (NaCl)	sampled pB (NaI)	predicted pB (NaI)	sampled pB (CsCl)	predicted pB (CsCl)	sampled pB (CsI)	predicted pB (CsI)
0.000000000000000000e+00	6.919999999999999485e-01	8.393923640251159668e-01	2.419999999999999929e-01	1.673018336296081543e-01	5.000000000000000000e-01	5.722860097885131836e-01	5.200000000000000178e-01	2.260112911462783813e-01	7.279999999999999805e-01	6.709043979644775391e-01
1.000000000000000000e+00	2.999999999999999889e-02	2.617612183094024658e-01	8.439999999999999725e-01	7.060542702674865723e-01	2.720000000000000195e-01	4.552643895149230957e-01	7.500000000000000000e-01	8.148102164268493652e-01	3.260000000000000120e-01	6.224059313535690308e-02
2.000000000000000000e+00	7.439999999999999947e-01	5.249554514884948730e-01	3.599999999999999728e-02	3.052738308906555176e-01	9.300000000000000488e-01	9.046808481216430664e-01	5.739999999999999547e-01	6.912410259246826172e-01	7.920000000000000373e-01	9.289103746414184570e-01
3.000000000000000000e+00	8.080000000000000515e-01	6.774724721908569336e-01	8.940000000000000169e-01	8.063544631004333496e-01	8.739999999999999991e-01	7.863708138465881348e-01	5.440000000000000391e-01	4.893613159656524658e-01	7.700000000000000178e-01	4.536486566066741943e-01
4.000000000000000000e+00	9.100000000000000311e-01	2.829759716987609863e-01	1.940000000000000058e-01	3.102452456951141357e-01	6.480000000000000204e-01	2.845598161220550537e-01	4.799999999999999822e-01	6.158518791198730469e-01	5.999999999999999778e-01	4.837146103382110596e-01
5.000000000000000000e+00	1.719999999999999862e-01	2.315690666437149048e-01	6.420000000000000151e-01	4.022595584392547607e-01	4.060000000000000275e-01	2.010259777307510376e-01	1.260000000000000009e-01	1.982257515192031860e-01	5.819999999999999618e-01	3.984895050525665283e-01
6.000000000000000000e+00	3.240000000000000102e-01	5.408052206039428711e-01	7.079999999999999627e-01	1.852098703384399414e-01	5.919999999999999707e-01	7.264825701713562012e-01	1.799999999999999933e-01	2.141825705766677856e-01	4.299999999999999933e-01	4.383159577846527100e-01
7.000000000000000000e+00	2.220000000000000029e-01	1.943713873624801636e-01	5.639999999999999458e-01	2.861011624336242676e-01	8.279999999999999583e-01	8.267328739166259766e-01	2.939999999999999836e-01	5.087525248527526855e-01	5.659999999999999476e-01	6.337284445762634277e-01
8.000000000000000000e+00	7.660000000000000142e-01	4.439720213413238525e-01	1.940000000000000058e-01	2.592280507087707520e-01	8.000000000000000167e-02	5.222651734948158264e-02	6.740000000000000435e-01	3.880236148834228516e-01	3.960000000000000187e-01	4.135237932205200195e-01
9.000000000000000000e+00	5.979999999999999760e-01	5.418626666069030762e-01	8.799999999999999489e-02	2.627164125442504883e-01	8.060000000000000497e-01	7.243553996086120605e-01	6.520000000000000240e-01	5.852342844009399414e-01	8.399999999999999689e-01	6.253271698951721191e-01
1.000000000000000000e+01	7.820000000000000284e-01	7.834334969520568848e-01	1.620000000000000051e-01	2.519428730010986328e-01	1.079999999999999988e-01	4.236755371093750000e-01	2.959999999999999853e-01	2.508698403835296631e-01	1.380000000000000115e-01	1.969898641109466553e-01
1.100000000000000000e+01	5.080000000000000071e-01	6.428760290145874023e-01	7.620000000000000107e-01	2.788961529731750488e-01	5.899999999999999689e-01	7.970716953277587891e-01	6.340000000000000080e-01	2.359254807233810425e-01	7.560000000000000053e-01	5.569688677787780762e-01
1.200000000000000000e+01	9.200000000000000400e-01	6.899421811103820801e-01	1.499999999999999944e-01	4.296786785125732422e-01	3.360000000000000209e-01	1.822899878025054932e-01	6.840000000000000524e-01	3.769443929195404053e-01	5.879999999999999671e-01	2.915994524955749512e-01
1.300000000000000000e+01	4.440000000000000058e-01	7.819521427154541016e-01	4.939999999999999947e-01	7.356968522071838379e-01	2.620000000000000107e-01	5.815098881721496582e-01	6.059999999999999831e-01	6.252120733261108398e-01	7.860000000000000320e-01	8.955827951431274414e-01
1.400000000000000000e+01	1.199999999999999956e-01	1.567720919847488403e-01	3.200000000000000067e-01	4.725125133991241455e-01	9.559999999999999609e-01	8.429197072982788086e-01	6.840000000000000524e-01	8.440967202186584473e-01	6.580000000000000293e-01	3.455398678779602051e-01
1.500000000000000000e+01	5.679999999999999494e-01	2.770437300205230713e-01	4.159999999999999809e-01	2.777101993560791016e-01	7.479999999999999982e-01	8.842488527297973633e-01	5.739999999999999547e-01	5.658968091011047363e-01	5.699999999999999512e-01	2.605883181095123291e-01
1.600000000000000000e+01	5.380000000000000338e-01	2.874576151371002197e-01	5.040000000000000036e-01	4.217845499515533447e-01	9.739999999999999769e-01	9.943893551826477051e-01	4.139999999999999791e-01	2.380475252866744995e-01	7.580000000000000071e-01	1.151335090398788452e-01
1.700000000000000000e+01	9.879999999999999893e-01	9.043611288070678711e-01	7.479999999999999982e-01	6.081572175025939941e-01	1.000000000000000021e-02	5.128983408212661743e-02	7.359999999999999876e-01	1.444914489984512329e-01	2.479999999999999982e-01	6.897706389427185059e-01
1.800000000000000000e+01	8.980000000000000204e-01	8.035846352577209473e-01	1.739999999999999880e-01	5.854608416557312012e-01	8.379999999999999671e-01	1.429506093263626099e-01	5.420000000000000373e-01	7.597185373306274414e-01	3.160000000000000031e-01	2.810288667678833008e-01
1.900000000000000000e+01	6.939999999999999503e-01	3.034418523311614990e-01	7.520000000000000018e-01	7.579481005668640137e-01	1.360000000000000098e-01	1.539699584245681763e-01	3.300000000000000155e-01	7.846099138259887695e-01	8.200000000000000344e-02	5.181213617324829102e-01
2.000000000000000000e+01	2.939999999999999836e-01	6.884655356407165527e-01	5.020000000000000018e-01	4.751283824443817139e-01	5.220000000000000195e-01	3.818368315696716309e-01	4.219999999999999862e-01	4.128038287162780762e-01	3.019999999999999907e-01	5.622240304946899414e-01
2.100000000000000000e+01	5.580000000000000515e-01	8.089594244956970215e-01	7.800000000000000266e-01	6.081578135490417480e-01	8.419999999999999707e-01	5.290243029594421387e-01	1.390000000000000124e-01	3.347181081771850586e-01	7.760000000000000231e-01	7.201370000839233398e-01
2.200000000000000000e+01	9.240000000000000435e-01	6.883649826049804688e-01	5.580000000000000515e-01	5.388554334640502930e-01	4.560000000000000164e-01	2.682802677154541016e-01	7.680000000000000160e-01	8.968114256858825684e-01	4.139999999999999791e-01	6.039131283760070801e-01
2.300000000000000000e+01	5.839999999999999636e-01	8.326706290245056152e-01	3.499999999999999778e-01	4.024065136909484863e-01	3.880000000000000115e-01	5.655118823051452637e-01	2.879999999999999782e-01	2.894912064075469971e-01	7.660000000000000142e-01	6.879073381423950195e-01
2.400000000000000000e+01	5.060000000000000053e-01	8.765389323234558105e-01	3.439999999999999725e-01	5.945325493812561035e-01	8.559999999999999831e-01	6.913842558860778809e-01	5.380000000000000338e-01	5.224671959877014160e-01	1.980000000000000093e-01	1.114639788866043091e-01
2.500000000000000000e+01	2.700000000000000178e-01	1.079246550798416138e-01	3.760000000000000009e-01	4.632528126239776611e-01	4.099999999999999756e-01	8.725572228431701660e-01	1.239999999999999991e-01	7.155497372150421143e-02	4.500000000000000111e-01	5.059371590614318848e-01
2.600000000000000000e+01	5.320000000000000284e-01	5.656366944313049316e-01	4.560000000000000164e-01	1.827048510313034058e-01	3.320000000000000173e-01	8.519349098205566406e-01	1.199999999999999956e-01	1.926869153976440430e-01	4.680000000000000271e-01	3.654006719589233398e-01
2.700000000000000000e+01	9.639999999999999680e-01	6.853838562965393066e-01	9.439999999999999503e-01	6.080880165100097656e-01	1.239999999999999991e-01	1.137955561280250549e-01	6.179999999999999938e-01	5.092726349830627441e-01	4.879999999999999893e-01	9.313285946846008301e-01
2.800000000000000000e+01	3.940000000000000169e-01	6.317024230957031250e-01	2.500000000000000000e-01	1.715504080057144165e-01	4.599999999999999922e-02	4.890412464737892151e-02	6.640000000000000346e-01	4.758241176605224609e-01	1.179999999999999938e-01	2.593247219920158386e-02
2.900000000000000000e+01	4.719999999999999751e-01	4.897160232067108154e-01	9.759999999999999787e-01	8.131764531135559082e-01	7.079999999999999627e-01	8.023326992988586426e-01	1.799999999999999933e-01	3.176536858081817627e-01	5.979999999999999760e-01	7.893603444099426270e-01
3.000000000000000000e+01	4.490000000000000102e-01	2.228144109249114990e-01	1.799999999999999864e-02	6.106658279895782471e-02	6.139999999999999902e-01	5.864155888557434082e-01	7.139999999999999680e-01	2.541983425617218018e-01	7.599999999999999811e-02	1.989458799362182617e-01
3.100000000000000000e+01	8.386666666666666714e-01	3.802557587623596191e-01	4.380000000000000004e-01	1.816515773534774780e-01	8.179999999999999494e-01	7.806540131568908691e-01	9.499999999999999556e-01	8.223967552185058594e-01	5.420000000000000373e-01	6.562104225158691406e-01
3.200000000000000000e+01	7.099999999999999645e-01	7.575290799140930176e-01	9.979999999999999982e-01	7.229663133621215820e-01	3.360000000000000209e-01	1.505778282880783081e-01	2.680000000000000160e-01	4.574739336967468262e-01	4.380000000000000004e-01	4.375849366188049316e-01
3.300000000000000000e+01	2.760000000000000231e-01	2.968937754631042480e-01	9.839999999999999858e-01	8.420760035514831543e-01	9.879999999999999893e-01	8.577010035514831543e-01	5.560000000000000497e-01	5.857483148574829102e-01	8.279999999999999583e-01	6.997262239456176758e-01
3.400000000000000000e+01	1.600000000000000033e-02	4.005204141139984131e-01	2.520000000000000018e-01	6.588072776794433594e-01	1.400000000000000133e-01	6.993471086025238037e-02	1.980000000000000093e-01	3.250094056129455566e-01	7.880000000000000338e-01	5.084979534149169922e-01
3.500000000000000000e+01	1.640000000000000069e-01	1.578196436166763306e-01	6.199999999999999956e-01	3.838554322719573975e-01	7.580000000000000071e-01	6.632448434829711914e-01	2.020000000000000129e-01	6.681281328201293945e-01	5.620000000000000551e-01	2.195190936326980591e-01
3.600000000000000000e+01	5.420000000000000373e-01	6.048283576965332031e-01	7.119999999999999662e-01	8.407036066055297852e-01	4.540000000000000147e-01	2.620723545551300049e-01	6.800000000000000488e-01	7.609911561012268066e-01	4.319999999999999951e-01	4.816539287567138672e-01
3.700000000000000000e+01	3.719999999999999973e-01	3.384005427360534668e-01	5.919999999999999707e-01	4.873545765876770020e-01	1.640000000000000069e-01	9.483025074005126953e-01	7.900000000000000355e-01	4.950886070728302002e-01	2.959999999999999853e-01	5.640305280685424805e-01
3.800000000000000000e+01	3.679999999999999938e-01	3.889786601066589355e-01	8.199999999999999512e-01	3.990506529808044434e-01	4.680000000000000271e-01	9.391257166862487793e-01	6.800000000000000488e-02	2.332178317010402679e-02	7.339999999999999858e-01	6.824467778205871582e-01
3.900000000000000000e+01	1.719999999999999862e-01	3.916280269622802734e-01	4.939999999999999947e-01	5.361180901527404785e-01	6.500000000000000222e-01	2.979166805744171143e-01	1.539999999999999980e-01	4.063167572021484375e-01	5.779999999999999583e-01	4.070161581039428711e-01
4.000000000000000000e+01	2.999999999999999889e-01	4.602246284484863281e-01	4.599999999999999922e-02	1.438983380794525146e-01	5.520000000000000462e-01	6.640725135803222656e-01	1.459999999999999909e-01	2.438930273056030273e-01	3.679999999999999938e-01	7.645617723464965820e-01
4.100000000000000000e+01	7.399999999999999634e-02	2.349524796009063721e-01	9.800000000000000377e-02	3.749874830245971680e-01	5.180000000000000160e-01	6.379864215850830078e-01	3.019999999999999907e-01	1.088217049837112427e-01	7.840000000000000302e-01	9.613638520240783691e-01
4.200000000000000000e+01	9.300000000000000488e-01	3.659890890121459961e-01	2.240000000000000047e-01	5.029987692832946777e-01	1.400000000000000133e-01	5.109255760908126831e-02	3.760000000000000009e-01	2.728410065174102783e-01	8.339999999999999636e-01	5.162577033042907715e-01
4.300000000000000000e+01	5.399999999999999939e-02	8.931492269039154053e-02	2.419999999999999929e-01	5.644210577011108398e-01	3.539999999999999813e-01	4.689079821109771729e-01	2.620000000000000107e-01	9.227270632982254028e-02	5.520000000000000462e-01	6.394991874694824219e-01
4.400000000000000000e+01	4.139999999999999791e-01	4.993040263652801514e-01	4.279999999999999916e-01	6.282798647880554199e-01	2.200000000000000011e-01	7.121037691831588745e-02	4.560000000000000164e-01	5.415272712707519531e-01	4.660000000000000253e-01	8.147637248039245605e-01
4.500000000000000000e+01	5.999999999999999778e-01	4.890206158161163330e-01	7.279999999999999805e-01	4.987634122371673584e-01	9.479999999999999538e-01	5.280724763870239258e-01	2.640000000000000124e-01	3.563961088657379150e-01	1.239999999999999991e-01	7.635672390460968018e-02
4.600000000000000000e+01	7.720000000000000195e-01	8.124743700027465820e-01	1.160000000000000059e-01	3.169006407260894775e-01	7.599999999999999811e-02	7.963404059410095215e-02	6.820000000000000506e-01	6.172621250152587891e-01	3.439999999999999725e-01	3.764094412326812744e-01
4.700000000000000000e+01	6.919999999999999485e-01	4.580656886100769043e-01	9.659999999999999698e-01	4.009511172771453857e-01	6.119999999999999885e-01	5.373399257659912109e-01	6.320000000000000062e-01	4.643398523330688477e-01	4.279999999999999916e-01	3.303740322589874268e-01
4.800000000000000000e+01	1.120000000000000023e-01	3.816149234771728516e-01	4.420000000000000040e-01	4.479715526103973389e-01	9.739999999999999769e-01	7.483102679252624512e-01	4.400000000000000022e-01	6.468732357025146484e-01	4.139999999999999791e-01	7.573311924934387207e-01
4.900000000000000000e+01	1.300000000000000044e-01	5.509148910641670227e-02	2.079999999999999905e-01	3.246569335460662842e-01	7.660000000000000142e-01	7.360658049583435059e-01	3.579999999999999849e-01	2.401673644781112671e-01	3.140000000000000013e-01	8.643950223922729492e-01
5.000000000000000000e+01	8.000000000000000167e-02	1.606762707233428955e-01	5.020000000000000018e-01	5.619940757751464844e-01	3.799999999999999906e-02	4.452864825725555420e-02	7.059999999999999609e-01	5.742294788360595703e-01	4.420000000000000040e-01	1.141680255532264709e-01
5.100000000000000000e+01	1.900000000000000022e-01	2.977700531482696533e-01	1.600000000000000033e-01	5.370834469795227051e-01	8.579999999999999849e-01	7.982001900672912598e-01	4.119999999999999774e-01	4.459744989871978760e-01	8.820000000000000062e-01	5.996760725975036621e-01
5.200000000000000000e+01	9.320000000000000506e-01	5.907731056213378906e-01	3.240000000000000102e-01	4.242879152297973633e-01	7.740000000000000213e-01	5.025884509086608887e-01	2.979999999999999871e-01	1.977288872003555298e-01	1.160000000000000059e-01	2.549651451408863068e-02
5.300000000000000000e+01	3.659999999999999920e-01	4.690507054328918457e-01	9.600000000000000200e-02	4.162763655185699463e-01	1.559999999999999998e-01	4.616429805755615234e-01	4.620000000000000218e-01	4.287131428718566895e-01	5.000000000000000000e-01	1.725379079580307007e-01
5.400000000000000000e+01	8.179999999999999494e-01	2.394758164882659912e-01	3.380000000000000226e-01	7.144103646278381348e-01	2.620000000000000107e-01	1.196104213595390320e-01	4.660000000000000253e-01	7.340117692947387695e-01	6.400000000000000133e-01	5.673279166221618652e-01
5.500000000000000000e+01	9.659999999999999698e-01	1.589354127645492554e-01	7.720000000000000195e-01	2.639328837394714355e-01	2.939999999999999836e-01	6.063206195831298828e-01	6.400000000000000133e-02	2.952999807894229889e-02	5.420000000000000373e-01	2.551614344120025635e-01
5.600000000000000000e+01	3.639999999999999902e-01	5.108755230903625488e-01	7.880000000000000338e-01	2.443370223045349121e-01	1.859999999999999987e-01	3.640520870685577393e-01	3.499999999999999778e-01	2.774606645107269287e-01	1.539999999999999980e-01	2.882578670978546143e-01
5.700000000000000000e+01	4.460000000000000075e-01	3.549141287803649902e-01	6.700000000000000400e-01	7.457361221313476562e-01	9.800000000000000377e-02	4.130554795265197754e-01	5.899999999999999689e-01	4.315373897552490234e-01	4.199999999999999845e-01	6.040219664573669434e-01
5.800000000000000000e+01	3.320000000000000173e-01	3.668197393417358398e-01	9.180000000000000382e-01	7.221820354461669922e-01	8.020000000000000462e-01	7.409797310829162598e-01	4.699999999999999734e-01	6.333486437797546387e-01	4.600000000000000200e-01	3.041610419750213623e-01
5.900000000000000000e+01	2.899999999999999800e-01	2.408350408077239990e-01	4.939999999999999947e-01	4.403836429119110107e-01	4.580000000000000182e-01	2.429920285940170288e-01	4.440000000000000058e-01	1.887254714965820312e-01	6.260000000000000009e-01	4.621182084083557129e-01
6.000000000000000000e+01	1.400000000000000029e-02	2.295925915241241455e-01	9.719999999999999751e-01	9.557774066925048828e-01	9.200000000000000400e-01	8.746750950813293457e-01	3.320000000000000173e-01	2.998389899730682373e-01	2.819999999999999729e-01	5.580129027366638184e-01
6.100000000000000000e+01	2.340000000000000135e-01	6.293462514877319336e-01	9.260000000000000453e-01	4.509902894496917725e-01	7.019999999999999574e-01	3.974237740039825439e-01	8.840000000000000080e-01	8.719677329063415527e-01	3.639999999999999902e-01	3.367183506488800049e-01
6.200000000000000000e+01	2.959999999999999853e-01	5.397845506668090820e-01	2.800000000000000266e-01	4.186193346977233887e-01	5.839999999999999636e-01	2.187046110630035400e-01	1.620000000000000051e-01	1.981253027915954590e-01	7.459999999999999964e-01	7.815468311309814453e-01
6.300000000000000000e+01	4.000000000000000222e-01	6.282556653022766113e-01	4.500000000000000111e-01	4.044480621814727783e-01	9.759999999999999787e-01	8.945074677467346191e-01	6.019999999999999796e-01	4.884161651134490967e-01	7.479999999999999982e-01	5.823524594306945801e-01
6.400000000000000000e+01	8.000000000000000167e-02	1.635199189186096191e-01	9.379999999999999449e-01	7.413353323936462402e-01	5.240000000000000213e-01	3.924809396266937256e-01	7.780000000000000249e-01	6.022701859474182129e-01	5.460000000000000409e-01	7.693761587142944336e-01
6.500000000000000000e+01	3.160000000000000031e-01	3.262660801410675049e-01	2.599999999999999881e-02	1.390652954578399658e-01	1.640000000000000069e-01	4.077996611595153809e-01	9.350000000000000533e-01	9.541163444519042969e-01	7.259999999999999787e-01	2.517449557781219482e-01
6.600000000000000000e+01	3.300000000000000155e-01	6.328623294830322266e-01	1.660000000000000087e-01	1.753546148538589478e-01	5.959999999999999742e-01	3.636453151702880859e-01	5.899999999999999689e-01	5.349519252777099609e-01	2.200000000000000011e-01	2.363991290330886841e-01
6.700000000000000000e+01	1.039999999999999952e-01	2.907474935054779053e-01	1.940000000000000058e-01	2.687608599662780762e-01	4.800000000000000100e-02	3.702229559421539307e-01	8.419999999999999707e-01	9.479385614395141602e-01	5.000000000000000000e-01	6.859002709388732910e-01
6.800000000000000000e+01	6.139999999999999902e-01	6.708877086639404297e-01	3.519999999999999796e-01	5.132450461387634277e-01	1.580000000000000016e-01	1.129653975367546082e-01	7.399999999999999634e-02	2.923554778099060059e-01	3.160000000000000031e-01	4.442195892333984375e-01
6.900000000000000000e+01	2.879999999999999782e-01	6.284062862396240234e-01	3.479999999999999760e-01	4.181909263134002686e-01	7.239999999999999769e-01	8.548613190650939941e-01	5.600000000000000117e-02	7.529149651527404785e-01	5.560000000000000497e-01	2.164940685033798218e-01
7.000000000000000000e+01	9.779999999999999805e-01	6.733881831169128418e-01	4.099999999999999756e-01	6.877342462539672852e-01	2.039999999999999869e-01	2.495886832475662231e-01	2.780000000000000249e-01	1.463389247655868530e-01	4.380000000000000004e-01	6.426249742507934570e-01
7.100000000000000000e+01	2.979999999999999871e-01	8.226733207702636719e-01	3.340000000000000191e-01	4.346200525760650635e-01	4.719999999999999751e-01	7.204106450080871582e-01	8.679999999999999938e-01	6.648130416870117188e-01	2.600000000000000089e-01	3.700009360909461975e-02
7.200000000000000000e+01	7.640000000000000124e-01	6.408790349960327148e-01	6.280000000000000027e-01	7.352787256240844727e-01	2.800000000000000266e-01	1.677344739437103271e-01	7.540000000000000036e-01	6.237974762916564941e-01	8.080000000000000515e-01	7.671812176704406738e-01
7.300000000000000000e+01	2.099999999999999922e-01	5.211884379386901855e-01	2.640000000000000124e-01	2.730075418949127197e-01	5.600000000000000117e-02	3.834842145442962646e-01	7.199999999999999734e-01	2.590919435024261475e-01	3.240000000000000102e-01	6.942309737205505371e-01
7.400000000000000000e+01	5.460000000000000409e-01	9.000498801469802856e-02	9.479999999999999538e-01	7.673112750053405762e-01	3.800000000000000044e-01	4.160241484642028809e-01	8.599999999999999867e-01	8.882145285606384277e-01	7.099999999999999645e-01	7.466542720794677734e-01
7.500000000000000000e+01	0.000000000000000000e+00	6.238316893577575684e-01	4.719999999999999751e-01	7.645831704139709473e-01	5.400000000000000355e-01	6.709361076354980469e-01	1.600000000000000033e-02	1.651415228843688965e-01	1.640000000000000069e-01	1.862969063222408295e-02
7.600000000000000000e+01	4.119999999999999774e-01	4.291684925556182861e-01	3.599999999999999728e-02	6.950502395629882812e-01	9.400000000000000022e-02	1.373728215694427490e-01	6.879999999999999449e-01	6.377653479576110840e-01	6.480000000000000204e-01	5.761197805404663086e-01
7.700000000000000000e+01	3.300000000000000155e-01	1.722657531499862671e-01	3.599999999999999728e-02	5.002300068736076355e-02	6.660000000000000364e-01	7.951831221580505371e-01	2.560000000000000053e-01	4.241774678230285645e-01	3.240000000000000102e-01	2.988164424896240234e-01
7.800000000000000000e+01	1.280000000000000027e-01	6.712212562561035156e-01	6.720000000000000417e-01	3.144818246364593506e-01	2.439999999999999947e-01	1.184152588248252869e-01	8.599999999999999312e-02	1.984181851148605347e-01	6.820000000000000506e-01	8.668156266212463379e-01
7.900000000000000000e+01	3.619999999999999885e-01	3.870474100112915039e-01	5.140000000000000124e-01	5.743392109870910645e-01	1.839999999999999969e-01	2.327766865491867065e-01	8.820000000000000062e-01	9.118367433547973633e-01	7.680000000000000160e-01	2.493982464075088501e-01
8.000000000000000000e+01	2.020000000000000129e-01	5.924867987632751465e-01	9.519999999999999574e-01	3.970520794391632080e-01	2.479999999999999982e-01	1.807969957590103149e-01	3.300000000000000155e-01	1.623717844486236572e-01	6.239999999999999991e-01	3.148903250694274902e-01
8.100000000000000000e+01	8.399999999999999689e-01	5.658755302429199219e-01	4.399999999999999745e-02	5.672220140695571899e-02	3.180000000000000049e-01	1.220783963799476624e-01	2.300000000000000100e-01	2.572072744369506836e-01	9.499999999999999556e-01	8.144037723541259766e-01
8.200000000000000000e+01	8.999999999999999667e-02	2.747991681098937988e-01	2.600000000000000089e-01	3.415706455707550049e-01	1.439999999999999891e-01	4.197388514876365662e-02	2.159999999999999976e-01	4.092091619968414307e-01	2.459999999999999964e-01	3.286723196506500244e-01
8.300000000000000000e+01	1.779999999999999916e-01	2.947871685028076172e-01	1.940000000000000058e-01	1.610515117645263672e-01	8.999999999999999667e-02	2.342087030410766602e-01	8.739999999999999991e-01	6.956000924110412598e-01	1.419999999999999873e-01	5.743106007575988770e-01
8.400000000000000000e+01	6.460000000000000187e-01	4.304925501346588135e-01	9.599999999999999645e-01	6.082077026367187500e-01	9.600000000000000200e-02	8.330482989549636841e-02	8.060000000000000497e-01	8.208385705947875977e-01	4.219999999999999862e-01	8.711218237876892090e-01
8.500000000000000000e+01	9.040000000000000258e-01	8.003449440002441406e-01	4.000000000000000083e-02	2.968935966491699219e-01	3.220000000000000084e-01	2.498601227998733521e-01	2.580000000000000071e-01	4.833277761936187744e-01	6.580000000000000293e-01	3.479693233966827393e-01
8.600000000000000000e+01	8.739999999999999991e-01	5.201031565666198730e-01	8.239999999999999547e-01	5.022754669189453125e-01	2.320000000000000118e-01	4.807760939002037048e-02	2.680000000000000160e-01	4.035234153270721436e-01	8.020000000000000462e-01	6.916225552558898926e-01
8.700000000000000000e+01	8.279999999999999583e-01	3.025425970554351807e-01	3.300000000000000155e-01	5.227646827697753906e-01	6.199999999999999956e-01	8.573891520500183105e-01	4.560000000000000164e-01	4.530189037322998047e-01	7.840000000000000302e-01	7.793689370155334473e-01
8.800000000000000000e+01	1.600000000000000033e-01	8.515167832374572754e-01	5.420000000000000373e-01	4.679040312767028809e-01	7.359999999999999876e-01	4.518771767616271973e-01	7.500000000000000000e-01	5.885314941406250000e-01	2.479999999999999982e-01	2.726036906242370605e-01
8.900000000000000000e+01	1.000000000000000000e+00	9.994769692420959473e-01	2.099999999999999922e-01	2.889761328697204590e-01	1.580000000000000016e-01	6.684685945510864258e-01	8.080000000000000515e-01	5.326533317565917969e-01	2.599999999999999881e-02	1.863873563706874847e-02
9.000000000000000000e+01	4.899999999999999911e-01	2.839274704456329346e-01	3.780000000000000027e-01	3.963066339492797852e-01	9.519999999999999574e-01	8.271608352661132812e-01	8.020000000000000462e-01	6.601359844207763672e-01	4.119999999999999774e-01	2.068526446819305420e-01
9.100000000000000000e+01	3.799999999999999906e-02	2.690725922584533691e-01	9.340000000000000524e-01	7.709078788757324219e-01	4.380000000000000004e-01	4.173138737678527832e-01	1.439999999999999891e-01	3.494139909744262695e-01	7.239999999999999769e-01	6.112459301948547363e-01
9.200000000000000000e+01	4.879999999999999893e-01	2.736976444721221924e-01	2.459999999999999964e-01	1.868362426757812500e-01	7.159999999999999698e-01	6.973130702972412109e-01	2.640000000000000124e-01	2.126485109329223633e-01	6.340000000000000080e-01	6.989859938621520996e-01
9.300000000000000000e+01	2.199999999999999872e-02	2.588204145431518555e-01	7.059999999999999609e-01	7.166957259178161621e-01	7.720000000000000195e-01	4.497898519039154053e-01	5.779999999999999583e-01	6.130656003952026367e-01	4.879999999999999893e-01	6.043389439582824707e-01
9.400000000000000000e+01	2.220000000000000029e-01	3.833269774913787842e-01	3.579999999999999849e-01	1.919073611497879028e-01	8.279999999999999583e-01	4.716334342956542969e-01	1.920000000000000040e-01	2.906560599803924561e-01	4.620000000000000218e-01	6.498452425003051758e-01
9.500000000000000000e+01	7.860000000000000320e-01	7.602534890174865723e-01	1.280000000000000027e-01	2.062274217605590820e-01	4.259999999999999898e-01	9.609234333038330078e-01	5.859999999999999654e-01	3.596975207328796387e-01	2.560000000000000053e-01	1.329075451940298080e-02
9.600000000000000000e+01	6.000000000000000125e-03	6.274251639842987061e-02	2.959999999999999853e-01	2.849284708499908447e-01	8.319999999999999618e-01	5.171020627021789551e-01	8.439999999999999725e-01	4.922281801700592041e-01	6.320000000000000062e-01	5.319441556930541992e-01
9.700000000000000000e+01	2.379999999999999893e-01	2.285154908895492554e-01	6.700000000000000400e-01	5.302063226699829102e-01	3.240000000000000102e-01	7.659451365470886230e-01	7.780000000000000249e-01	6.306713819503784180e-01	7.319999999999999840e-01	4.659637808799743652e-01
9.800000000000000000e+01	6.939999999999999503e-01	2.417441755533218384e-01	4.819999999999999840e-01	4.410013258457183838e-01	3.320000000000000173e-01	7.732374072074890137e-01	1.400000000000000133e-01	4.630278050899505615e-01	8.840000000000000080e-01	2.867205142974853516e-01
9.900000000000000000e+01	6.159999999999999920e-01	4.305534958839416504e-01	8.840000000000000080e-01	3.612743914127349854e-01	7.439999999999999947e-01	6.709861755371093750e-01	8.359999999999999654e-01	9.395633935928344727e-01	7.199999999999999734e-01	5.354093909263610840e-01
1.000000000000000000e+02	1.859999999999999987e-01	2.406341880559921265e-01	8.359999999999999654e-01	5.963096022605895996e-01	8.679999999999999938e-01	5.611800551414489746e-01	2.159999999999999976e-01	1.815279722213745117e-01	7.599999999999999811e-02	1.349069327116012573e-01
1.010000000000000000e+02	8.820000000000000062e-01	7.042554020881652832e-01	1.620000000000000051e-01	3.705504238605499268e-01	8.960000000000000187e-01	7.785030603408813477e-01	3.980000000000000204e-01	5.500699877738952637e-01	8.599999999999999867e-01	6.662806272506713867e-01
1.020000000000000000e+02	5.540000000000000480e-01	8.923491239547729492e-01	8.400000000000000522e-02	2.215335220098495483e-01	6.959999999999999520e-01	7.131663560867309570e-01	6.099999999999999867e-01	5.908011198043823242e-01	2.159999999999999976e-01	7.135113328695297241e-02
1.030000000000000000e+02	7.019999999999999574e-01	7.763305306434631348e-01	9.779999999999999805e-01	7.185995578765869141e-01	5.200000000000000178e-01	1.137869358062744141e-01	2.479999999999999982e-01	1.645565032958984375e-01	3.400000000000000244e-01	3.607559800148010254e-01
1.040000000000000000e+02	4.440000000000000058e-01	5.557422637939453125e-01	9.679999999999999716e-01	7.774868011474609375e-01	7.379999999999999893e-01	7.788119912147521973e-01	7.259999999999999787e-01	6.925337910652160645e-01	9.479999999999999538e-01	7.557849884033203125e-01
1.050000000000000000e+02	8.080000000000000515e-01	3.743664026260375977e-01	4.000000000000000222e-01	3.998071551322937012e-01	4.599999999999999922e-02	4.635151326656341553e-01	2.600000000000000089e-01	1.806135922670364380e-01	7.259999999999999787e-01	6.893543004989624023e-01
1.060000000000000000e+02	9.679999999999999716e-01	5.638313293457031250e-01	1.839999999999999969e-01	2.028840929269790649e-01	6.280000000000000027e-01	8.693854212760925293e-01	2.300000000000000100e-01	4.281226694583892822e-01	3.760000000000000009e-01	3.979575037956237793e-01
1.070000000000000000e+02	6.899999999999999467e-01	2.719522416591644287e-01	3.439999999999999725e-01	5.756052732467651367e-01	6.580000000000000293e-01	2.850905358791351318e-01	3.479999999999999760e-01	5.823457241058349609e-01	4.299999999999999933e-01	4.675256907939910889e-01
1.080000000000000000e+02	8.299999999999999600e-01	7.061158418655395508e-01	6.840000000000000524e-01	4.483425915241241455e-01	8.519999999999999796e-01	8.727841973304748535e-01	6.400000000000000133e-01	8.750325441360473633e-01	5.320000000000000284e-01	4.787289202213287354e-01
1.090000000000000000e+02	8.920000000000000151e-01	7.962065935134887695e-01	6.899999999999999467e-01	4.341692328453063965e-01	3.880000000000000115e-01	7.568951845169067383e-01	1.739999999999999880e-01	2.681930959224700928e-01	1.600000000000000033e-02	1.375267654657363892e-01
1.100000000000000000e+02	7.479999999999999982e-01	5.625579357147216797e-01	6.919999999999999485e-01	5.837196111679077148e-01	5.879999999999999671e-01	4.554723799228668213e-01	7.680000000000000160e-01	7.128817439079284668e-01	6.899999999999999467e-01	6.068572402000427246e-01
1.110000000000000000e+02	6.580000000000000293e-01	1.075995936989784241e-01	3.079999999999999960e-01	1.898255348205566406e-01	8.279999999999999583e-01	7.567368149757385254e-01	9.200000000000000400e-01	7.276936173439025879e-01	4.440000000000000058e-01	2.096569538116455078e-01
1.120000000000000000e+02	9.199999999999999845e-02	4.155053794384002686e-01	5.320000000000000284e-01	2.648688256740570068e-01	3.960000000000000187e-01	2.425488978624343872e-01	7.520000000000000018e-01	3.956551551818847656e-01	8.739999999999999991e-01	7.752127051353454590e-01
1.130000000000000000e+02	9.280000000000000471e-01	4.474775791168212891e-01	3.880000000000000115e-01	3.111870586872100830e-01	3.539999999999999813e-01	8.221626877784729004e-01	7.059999999999999609e-01	8.063201904296875000e-01	4.000000000000000222e-01	3.806494772434234619e-01
1.140000000000000000e+02	8.399999999999999689e-01	5.625804066658020020e-01	1.479999999999999927e-01	3.777539432048797607e-01	3.420000000000000262e-01	1.968684643507003784e-01	5.480000000000000426e-01	6.804944872856140137e-01	5.959999999999999742e-01	6.572979092597961426e-01
1.150000000000000000e+02	7.059999999999999609e-01	4.407715797424316406e-01	7.219999999999999751e-01	4.036714732646942139e-01	5.340000000000000302e-01	2.902490198612213135e-01	7.920000000000000373e-01	6.398742198944091797e-01	6.660000000000000364e-01	4.923332333564758301e-01
1.160000000000000000e+02	2.340000000000000135e-01	2.469682991504669189e-01	9.579999999999999627e-01	7.756707072257995605e-01	6.340000000000000080e-01	3.081031739711761475e-01	7.520000000000000018e-01	7.177932262420654297e-01	8.200000000000000344e-02	5.950396507978439331e-02
1.170000000000000000e+02	4.919999999999999929e-01	3.340685665607452393e-01	4.000000000000000083e-02	3.827255070209503174e-01	3.180000000000000049e-01	3.427043259143829346e-01	3.220000000000000084e-01	3.321780562400817871e-01	9.100000000000000311e-01	5.622501969337463379e-01
1.180000000000000000e+02	6.520000000000000240e-01	6.918215751647949219e-01	8.639999999999999902e-01	5.652366876602172852e-01	1.059999999999999970e-01	6.937070190906524658e-02	8.439999999999999725e-01	7.252944707870483398e-01	6.800000000000000488e-01	4.959815740585327148e-01
1.190000000000000000e+02	2.300000000000000100e-01	5.977223515510559082e-01	8.020000000000000462e-01	4.329549670219421387e-01	9.459999999999999520e-01	8.606108427047729492e-01	3.880000000000000115e-01	6.056797504425048828e-01	5.300000000000000266e-01	4.871674180030822754e-01
1.200000000000000000e+02	7.099999999999999645e-01	6.112278699874877930e-01	9.859999999999999876e-01	8.820877075195312500e-01	4.939999999999999947e-01	6.712112426757812500e-01	8.000000000000000167e-02	2.214337438344955444e-01	1.539999999999999980e-01	9.884241968393325806e-02
1.210000000000000000e+02	9.579999999999999627e-01	8.752168416976928711e-01	4.800000000000000100e-02	7.752377539873123169e-02	6.540000000000000258e-01	3.161529898643493652e-01	6.480000000000000204e-01	5.648115873336791992e-01	5.300000000000000266e-01	6.113106012344360352e-01
1.220000000000000000e+02	4.899999999999999911e-01	8.247411251068115234e-01	4.939999999999999947e-01	5.055019259452819824e-01	6.500000000000000222e-01	6.764351725578308105e-01	7.560000000000000053e-01	4.656641483306884766e-01	7.940000000000000391e-01	4.927371740341186523e-01
1.230000000000000000e+02	6.820000000000000506e-01	5.622976422309875488e-01	1.600000000000000033e-01	1.811496466398239136e-01	3.519999999999999796e-01	5.574160218238830566e-01	2.680000000000000160e-01	2.269763350486755371e-01	3.039999999999999925e-01	2.902569770812988281e-01
1.240000000000000000e+02	6.919999999999999485e-01	6.741781830787658691e-01	1.219999999999999973e-01	2.710392773151397705e-01	6.840000000000000524e-01	1.771342903375625610e-01	7.239999999999999769e-01	2.757439017295837402e-01	3.099999999999999978e-01	7.406614422798156738e-01
1.250000000000000000e+02	5.639999999999999458e-01	6.276149749755859375e-01	2.000000000000000042e-02	8.306445181369781494e-02	6.139999999999999902e-01	3.253102302551269531e-01	5.620000000000000551e-01	3.447566032409667969e-01	8.139999999999999458e-01	1.682912260293960571e-01
1.260000000000000000e+02	6.780000000000000471e-01	6.065590381622314453e-01	5.400000000000000355e-01	5.699084401130676270e-01	6.079999999999999849e-01	2.137007564306259155e-01	9.280000000000000471e-01	9.081025123596191406e-01	4.259999999999999898e-01	3.936657607555389404e-01
1.270000000000000000e+02	8.739999999999999991e-01	3.952592611312866211e-01	7.720000000000000195e-01	7.738473415374755859e-01	1.479999999999999927e-01	3.258056640625000000e-01	2.580000000000000071e-01	3.317172229290008545e-01	6.560000000000000275e-01	6.507204771041870117e-01
1.280000000000000000e+02	8.259999999999999565e-01	4.873304367065429688e-01	4.599999999999999922e-02	2.139251232147216797e-01	2.600000000000000089e-01	7.984513640403747559e-01	2.800000000000000266e-01	5.413589477539062500e-01	6.099999999999999867e-01	5.234549045562744141e-01
1.290000000000000000e+02	9.160000000000000364e-01	8.089251518249511719e-01	1.819999999999999951e-01	4.920141994953155518e-01	8.780000000000000027e-01	8.638367652893066406e-01	2.359999999999999876e-01	7.938907742500305176e-01	7.139999999999999680e-01	6.071170568466186523e-01
1.300000000000000000e+02	1.219999999999999973e-01	6.244006156921386719e-01	9.439999999999999503e-01	7.852205634117126465e-01	5.999999999999999778e-02	5.733697116374969482e-02	4.660000000000000253e-01	3.415391147136688232e-01	4.219999999999999862e-01	6.691649556159973145e-01
1.310000000000000000e+02	6.660000000000000364e-01	2.350048273801803589e-01	8.000000000000000167e-03	8.908504247665405273e-02	6.780000000000000471e-01	1.217430606484413147e-01	8.379999999999999671e-01	8.416385650634765625e-01	8.780000000000000027e-01	6.493008136749267578e-01
1.320000000000000000e+02	3.980000000000000204e-01	8.902017474174499512e-01	9.719999999999999751e-01	4.251851141452789307e-01	1.600000000000000033e-01	5.566399693489074707e-01	4.680000000000000271e-01	4.044817686080932617e-01	6.199999999999999956e-01	8.139407038688659668e-01
1.330000000000000000e+02	8.719999999999999973e-01	4.219876527786254883e-01	6.600000000000000311e-01	3.857801258563995361e-01	9.799999999999999822e-01	4.583535492420196533e-01	2.200000000000000011e-01	2.169514000415802002e-01	8.199999999999999512e-01	7.526227831840515137e-01
1.340000000000000000e+02	8.060000000000000497e-01	5.263259410858154297e-01	9.379999999999999449e-01	4.650020897388458252e-01	3.799999999999999906e-02	2.594006657600402832e-01	4.839999999999999858e-01	2.251371592283248901e-01	4.399999999999999745e-02	3.308878466486930847e-02
1.350000000000000000e+02	4.319999999999999951e-01	3.034861385822296143e-01	6.780000000000000471e-01	3.909141123294830322e-01	1.179999999999999938e-01	6.458590030670166016e-01	5.620000000000000551e-01	7.615135908126831055e-01	6.280000000000000027e-01	7.285526394844055176e-01
1.360000000000000000e+02	3.479999999999999760e-01	6.553145647048950195e-01	2.000000000000000111e-01	5.853698253631591797e-01	4.859999999999999876e-01	5.666876435279846191e-01	4.500000000000000111e-01	5.183923244476318359e-01	9.300000000000000488e-01	5.271125435829162598e-01
1.370000000000000000e+02	9.539999999999999591e-01	8.142504096031188965e-01	6.760000000000000453e-01	6.325758099555969238e-01	9.140000000000000346e-01	8.075971007347106934e-01	1.900000000000000022e-01	2.797224521636962891e-01	7.079999999999999627e-01	6.637535691261291504e-01
1.380000000000000000e+02	3.099999999999999978e-01	4.131842255592346191e-01	5.240000000000000213e-01	2.626761496067047119e-01	1.940000000000000058e-01	3.649571239948272705e-01	1.940000000000000058e-01	8.501754701137542725e-02	4.819999999999999840e-01	2.864755690097808838e-01
1.390000000000000000e+02	7.279999999999999805e-01	7.805941104888916016e-01	4.359999999999999987e-01	3.421744704246520996e-01	2.839999999999999747e-01	5.859016180038452148e-01	3.719999999999999973e-01	3.567644357681274414e-01	2.020000000000000129e-01	1.151546612381935120e-01
1.400000000000000000e+02	1.140000000000000041e-01	1.580500602722167969e-01	2.479999999999999982e-01	3.447731435298919678e-01	3.499999999999999778e-01	6.456878185272216797e-01	6.720000000000000417e-01	1.053919866681098938e-01	9.020000000000000240e-01	9.252396821975708008e-01
1.410000000000000000e+02	1.059999999999999970e-01	4.090415537357330322e-01	7.399999999999999634e-02	2.955788969993591309e-01	4.079999999999999738e-01	8.399315476417541504e-01	5.100000000000000089e-01	6.160064935684204102e-01	9.600000000000000200e-02	1.724181622266769409e-01
1.420000000000000000e+02	8.179999999999999494e-01	2.728154063224792480e-01	8.419999999999999707e-01	6.985408663749694824e-01	1.880000000000000004e-01	2.769085466861724854e-01	5.020000000000000018e-01	7.338073253631591797e-01	6.000000000000000125e-03	4.337093979120254517e-02
1.430000000000000000e+02	2.700000000000000178e-01	4.098053872585296631e-01	9.340000000000000524e-01	7.338587045669555664e-01	9.839999999999999858e-01	5.402967929840087891e-01	5.340000000000000302e-01	7.525323629379272461e-01	7.780000000000000249e-01	8.083706498146057129e-01
1.440000000000000000e+02	5.080000000000000071e-01	2.534219026565551758e-01	7.980000000000000426e-01	4.890657365322113037e-01	2.560000000000000053e-01	8.668777942657470703e-01	2.760000000000000231e-01	2.753722667694091797e-01	1.660000000000000087e-01	5.937028527259826660e-01
1.450000000000000000e+02	9.240000000000000435e-01	4.228075444698333740e-01	8.000000000000000444e-01	7.540923953056335449e-01	1.199999999999999956e-01	8.524410426616668701e-02	1.940000000000000058e-01	6.770528554916381836e-01	3.719999999999999973e-01	6.266046762466430664e-01
1.460000000000000000e+02	2.959999999999999853e-01	5.520377159118652344e-01	5.659999999999999476e-01	5.218837261199951172e-01	6.860000000000000542e-01	8.736260533332824707e-01	3.840000000000000080e-01	6.047375202178955078e-01	8.719999999999999973e-01	7.526450157165527344e-01
1.470000000000000000e+02	8.259999999999999565e-01	6.280496716499328613e-01	9.699999999999999734e-01	6.654762625694274902e-01	4.339999999999999969e-01	7.007928490638732910e-01	6.600000000000000311e-01	6.802387237548828125e-01	1.660000000000000087e-01	3.714691996574401855e-01
1.480000000000000000e+02	6.079999999999999849e-01	3.528369367122650146e-01	6.019999999999999796e-01	4.396295845508575439e-01	4.420000000000000040e-01	8.193805217742919922e-01	5.140000000000000124e-01	7.452169060707092285e-01	4.859999999999999876e-01	6.972221136093139648e-01
1.490000000000000000e+02	4.139999999999999791e-01	4.494161307811737061e-01	8.739999999999999991e-01	4.979698061943054199e-01	4.600000000000000200e-01	3.546746075153350830e-01	5.520000000000000462e-01	6.983077526092529297e-01	6.879999999999999449e-01	7.651132345199584961e-01
1.500000000000000000e+02	6.320000000000000062e-01	2.717152237892150879e-01	2.680000000000000160e-01	4.012402594089508057e-01	5.560000000000000497e-01	2.011634558439254761e-01	4.420000000000000040e-01	4.965160489082336426e-01	3.300000000000000155e-01	2.221544981002807617e-01
1.510000000000000000e+02	5.500000000000000444e-01	8.868646621704101562e-01	9.799999999999999822e-01	4.532609879970550537e-01	5.460000000000000409e-01	4.003153145313262939e-01	5.200000000000000178e-01	1.335708498954772949e-01	5.859999999999999654e-01	5.163781642913818359e-01
1.520000000000000000e+02	8.120000000000000551e-01	4.350279867649078369e-01	3.479999999999999760e-01	6.776012182235717773e-01	7.339999999999999858e-01	9.725845456123352051e-01	7.780000000000000249e-01	5.579766631126403809e-01	7.399999999999999911e-01	7.229092121124267578e-01
1.530000000000000000e+02	6.260000000000000009e-01	7.334911823272705078e-02	6.179999999999999938e-01	3.653455674648284912e-01	1.340000000000000080e-01	2.134438902139663696e-01	5.719999999999999529e-01	5.300981402397155762e-01	3.140000000000000013e-01	1.035450585186481476e-02
1.540000000000000000e+02	6.460000000000000187e-01	5.596885085105895996e-01	2.059999999999999887e-01	3.479152619838714600e-01	4.540000000000000147e-01	1.598992347717285156e-01	5.240000000000000213e-01	4.717537462711334229e-01	9.459999999999999520e-01	9.031347036361694336e-01
1.550000000000000000e+02	5.500000000000000444e-01	7.747817635536193848e-01	7.239999999999999769e-01	2.027004063129425049e-01	3.519999999999999796e-01	4.006576538085937500e-01	1.219999999999999973e-01	1.345798373222351074e-01	2.479999999999999982e-01	3.383178710937500000e-01
1.560000000000000000e+02	4.660000000000000253e-01	7.095059156417846680e-01	3.559999999999999831e-01	1.386428326368331909e-01	4.060000000000000275e-01	7.406693696975708008e-01	1.759999999999999898e-01	2.787193953990936279e-01	1.260000000000000009e-01	1.382696069777011871e-02
1.570000000000000000e+02	1.680000000000000104e-01	4.063196778297424316e-01	6.260000000000000009e-01	3.127600550651550293e-01	3.599999999999999728e-02	3.386601805686950684e-02	4.420000000000000040e-01	4.014542400836944580e-01	2.500000000000000000e-01	2.378216236829757690e-01
1.580000000000000000e+02	8.840000000000000080e-01	3.530764281749725342e-01	7.540000000000000036e-01	3.030457794666290283e-01	1.859999999999999987e-01	5.577700734138488770e-01	3.699999999999999956e-01	4.186776280403137207e-01	9.439999999999999503e-01	8.771057724952697754e-01
1.590000000000000000e+02	8.880000000000000115e-01	7.179062366485595703e-01	7.600000000000000089e-01	6.564087867736816406e-01	4.719999999999999751e-01	7.016358375549316406e-01	8.020000000000000462e-01	8.530261516571044922e-01	8.000000000000000167e-03	2.693527750670909882e-02
1.600000000000000000e+02	4.520000000000000129e-01	7.180212736129760742e-01	4.599999999999999922e-02	1.744024306535720825e-01	8.319999999999999618e-01	7.183388471603393555e-01	4.199999999999999845e-01	1.607253253459930420e-01	6.380000000000000115e-01	6.537994742393493652e-01
1.610000000000000000e+02	6.540000000000000258e-01	6.251502633094787598e-01	8.339999999999999636e-01	5.669804811477661133e-01	8.419999999999999707e-01	2.882362902164459229e-01	3.880000000000000115e-01	3.440622091293334961e-01	3.280000000000000138e-01	6.286890506744384766e-01
1.620000000000000000e+02	7.800000000000000266e-01	6.874679923057556152e-01	2.959999999999999853e-01	4.051707386970520020e-01	3.119999999999999996e-01	2.013574987649917603e-01	4.400000000000000022e-01	7.249161005020141602e-01	6.000000000000000125e-03	1.684530824422836304e-02
1.630000000000000000e+02	2.280000000000000082e-01	3.497422933578491211e-01	3.479999999999999760e-01	4.270114004611968994e-01	8.799999999999999489e-02	3.584808111190795898e-02	2.079999999999999905e-01	6.283861398696899414e-01	3.160000000000000031e-01	1.907522529363632202e-01
1.640000000000000000e+02	4.540000000000000147e-01	7.740205526351928711e-01	1.620000000000000051e-01	4.401132464408874512e-01	3.280000000000000138e-01	5.440353155136108398e-01	5.500000000000000444e-01	2.397004365921020508e-01	2.560000000000000053e-01	2.557764351367950439e-01
1.650000000000000000e+02	6.059999999999999831e-01	6.124784946441650391e-01	6.879999999999999449e-01	4.327109158039093018e-01	7.219999999999999751e-01	9.249943494796752930e-01	6.440000000000000169e-01	2.030710428953170776e-01	5.799999999999999600e-01	3.414339721202850342e-01
1.660000000000000000e+02	2.079999999999999905e-01	4.349034726619720459e-01	2.999999999999999889e-01	5.629075765609741211e-01	3.719999999999999973e-01	1.646651178598403931e-01	1.000000000000000021e-02	4.919028878211975098e-01	7.500000000000000000e-01	8.390853404998779297e-01
1.670000000000000000e+02	2.220000000000000029e-01	9.508208185434341431e-02	5.480000000000000426e-01	5.603065490722656250e-01	4.939999999999999947e-01	1.203759089112281799e-01	5.480000000000000426e-01	8.447504639625549316e-01	7.520000000000000018e-01	5.216703414916992188e-01
1.680000000000000000e+02	3.739999999999999991e-01	7.913891673088073730e-01	6.820000000000000506e-01	3.963978588581085205e-01	5.759999999999999565e-01	3.935281336307525635e-01	7.640000000000000124e-01	7.780354022979736328e-01	6.400000000000000133e-02	9.623969346284866333e-02
1.690000000000000000e+02	5.080000000000000071e-01	6.074627637863159180e-01	9.439999999999999503e-01	7.176138758659362793e-01	5.719999999999999529e-01	4.722033739089965820e-01	7.159999999999999698e-01	7.699827551841735840e-01	1.360000000000000098e-01	4.217890799045562744e-01
1.700000000000000000e+02	4.400000000000000022e-01	2.663845121860504150e-01	2.560000000000000053e-01	3.316847980022430420e-01	5.979999999999999760e-01	5.204664468765258789e-01	5.000000000000000278e-02	1.044412851333618164e-01	7.179999999999999716e-01	3.448469042778015137e-01
1.710000000000000000e+02	1.400000000000000029e-02	4.416546970605850220e-02	2.400000000000000050e-02	9.619397670030593872e-02	7.099999999999999645e-01	5.911719202995300293e-01	3.920000000000000151e-01	2.806514501571655273e-01	7.860000000000000320e-01	8.150495290756225586e-01
1.720000000000000000e+02	2.839999999999999747e-01	1.509907692670822144e-01	8.499999999999999778e-01	6.906796097755432129e-01	4.000000000000000083e-02	2.810093164443969727e-01	5.819999999999999618e-01	5.490615963935852051e-01	5.999999999999999778e-01	4.172383248805999756e-01
1.730000000000000000e+02	7.920000000000000373e-01	7.426072955131530762e-01	4.680000000000000271e-01	3.195182383060455322e-01	2.800000000000000058e-02	2.919238246977329254e-02	2.959999999999999853e-01	3.170931041240692139e-01	1.100000000000000006e-01	1.487151682376861572e-01
1.740000000000000000e+02	6.800000000000000488e-01	6.089906692504882812e-01	4.380000000000000004e-01	3.499512374401092529e-01	1.059999999999999970e-01	1.150443628430366516e-01	8.419999999999999707e-01	8.198317885398864746e-01	9.800000000000000377e-02	4.568959772586822510e-02
1.750000000000000000e+02	6.979999999999999538e-01	8.343948125839233398e-01	6.000000000000000125e-03	1.604288816452026367e-01	8.639999999999999902e-01	3.952986896038055420e-01	8.200000000000000344e-02	3.910056501626968384e-02	2.839999999999999747e-01	9.094609320163726807e-02
1.760000000000000000e+02	4.899999999999999911e-01	6.793773174285888672e-01	2.399999999999999911e-01	4.191305935382843018e-01	9.320000000000000506e-01	8.296265602111816406e-01	3.860000000000000098e-01	5.776479840278625488e-01	9.340000000000000524e-01	7.586166262626647949e-01
1.770000000000000000e+02	4.420000000000000040e-01	6.939938068389892578e-01	1.360000000000000098e-01	4.617954790592193604e-01	6.380000000000000115e-01	3.478827476501464844e-01	1.100000000000000006e-01	6.112965345382690430e-01	1.340000000000000080e-01	6.805375218391418457e-02
1.780000000000000000e+02	4.500000000000000111e-01	2.675377130508422852e-01	4.879999999999999893e-01	6.067831516265869141e-01	2.760000000000000231e-01	4.505974054336547852e-01	8.319999999999999618e-01	7.026851177215576172e-01	7.880000000000000338e-01	9.047209620475769043e-01
1.790000000000000000e+02	7.800000000000000266e-01	6.582705974578857422e-01	1.600000000000000033e-01	4.168421030044555664e-01	5.600000000000000533e-01	2.531193196773529053e-01	5.280000000000000249e-01	7.167481780052185059e-01	8.619999999999999885e-01	6.945002079010009766e-01
1.800000000000000000e+02	9.979999999999999982e-01	9.977043271064758301e-01	9.939999999999999947e-01	8.145789504051208496e-01	2.200000000000000011e-01	4.512366354465484619e-01	3.160000000000000031e-01	1.557680219411849976e-01	5.859999999999999654e-01	7.793716192245483398e-01
1.810000000000000000e+02	8.599999999999999867e-01	7.066745758056640625e-01	3.739999999999999991e-01	1.697936356067657471e-01	4.919999999999999929e-01	6.572491526603698730e-01	5.500000000000000444e-01	5.658949017524719238e-01	6.780000000000000471e-01	2.800183892250061035e-01
1.820000000000000000e+02	7.540000000000000036e-01	5.602299571037292480e-01	4.979999999999999982e-01	3.480361998081207275e-01	6.800000000000000488e-01	6.377456188201904297e-01	8.239999999999999547e-01	6.694771051406860352e-01	6.800000000000000488e-01	6.559200882911682129e-01
1.830000000000000000e+02	9.879999999999999893e-01	7.729887366294860840e-01	7.900000000000000355e-01	5.668114423751831055e-01	3.639999999999999902e-01	4.350405335426330566e-01	5.580000000000000515e-01	3.689788281917572021e-01	1.400000000000000133e-01	5.312394723296165466e-02
1.840000000000000000e+02	9.879999999999999893e-01	9.070444107055664062e-01	5.959999999999999742e-01	4.131501019001007080e-01	6.919999999999999485e-01	5.508810877799987793e-01	8.820000000000000062e-01	6.739440560340881348e-01	4.400000000000000022e-01	8.524736166000366211e-01
1.850000000000000000e+02	6.939999999999999503e-01	2.727777957916259766e-01	5.280000000000000249e-01	3.511466979980468750e-01	5.020000000000000018e-01	4.026117622852325439e-01	4.819999999999999840e-01	5.490358471870422363e-01	3.699999999999999956e-01	8.068267107009887695e-01
1.860000000000000000e+02	4.000000000000000083e-02	4.951219856739044189e-01	9.959999999999999964e-01	6.397218704223632812e-01	5.020000000000000018e-01	5.348774194717407227e-01	7.299999999999999822e-01	6.267741918563842773e-01	6.380000000000000115e-01	7.775797247886657715e-01
1.870000000000000000e+02	5.580000000000000515e-01	6.782165169715881348e-01	1.680000000000000104e-01	3.071578145027160645e-01	3.200000000000000067e-02	1.010631918907165527e-01	2.119999999999999940e-01	3.189345002174377441e-01	6.199999999999999956e-01	8.847948312759399414e-01
1.880000000000000000e+02	5.639999999999999458e-01	3.197326958179473877e-01	9.619999999999999662e-01	6.334302425384521484e-01	8.999999999999999667e-02	5.390809774398803711e-01	6.199999999999999956e-01	7.432395815849304199e-01	7.860000000000000320e-01	6.766695976257324219e-01
1.890000000000000000e+02	5.260000000000000231e-01	6.621957421302795410e-01	5.580000000000000515e-01	3.049346804618835449e-01	5.620000000000000551e-01	7.176774144172668457e-01	4.660000000000000253e-01	4.050522148609161377e-01	7.379999999999999893e-01	2.985332012176513672e-01
1.900000000000000000e+02	3.940000000000000169e-01	1.779760569334030151e-01	9.559999999999999609e-01	7.406425476074218750e-01	3.599999999999999867e-01	8.999272584915161133e-01	8.159999999999999476e-01	6.535122990608215332e-01	6.380000000000000115e-01	5.544784665107727051e-01
1.910000000000000000e+02	6.800000000000000488e-01	8.403167128562927246e-01	2.400000000000000050e-02	4.786808788776397705e-02	6.840000000000000524e-01	6.319504976272583008e-01	2.660000000000000142e-01	3.319195806980133057e-01	5.000000000000000278e-02	5.089873820543289185e-02
1.920000000000000000e+02	2.520000000000000018e-01	6.148565411567687988e-01	8.379999999999999671e-01	6.770138740539550781e-01	1.559999999999999998e-01	7.321859598159790039e-01	7.179999999999999716e-01	5.910018682479858398e-01	4.339999999999999969e-01	4.130908548831939697e-01
1.930000000000000000e+02	7.860000000000000320e-01	7.406831979751586914e-01	8.120000000000000551e-01	1.527824401855468750e-01	5.540000000000000480e-01	9.250215888023376465e-01	6.059999999999999831e-01	2.341474592685699463e-01	2.640000000000000124e-01	4.127478972077369690e-02
1.940000000000000000e+02	6.760000000000000453e-01	2.939394414424896240e-01	9.639999999999999680e-01	7.509522438049316406e-01	1.819999999999999951e-01	3.864424675703048706e-02	6.039999999999999813e-01	7.227150201797485352e-01	7.479999999999999982e-01	5.677453875541687012e-01
1.950000000000000000e+02	2.600000000000000089e-01	2.877111732959747314e-01	4.899999999999999911e-01	5.126792788505554199e-01	2.039999999999999869e-01	2.184837460517883301e-01	8.120000000000000551e-01	5.225417017936706543e-01	6.780000000000000471e-01	4.387101233005523682e-01
1.960000000000000000e+02	4.819999999999999840e-01	5.870109796524047852e-01	2.119999999999999940e-01	1.252525746822357178e-01	4.979999999999999982e-01	6.700063347816467285e-01	1.439999999999999891e-01	3.709161877632141113e-01	7.179999999999999716e-01	6.160238981246948242e-01
1.970000000000000000e+02	7.339999999999999858e-01	4.929781556129455566e-01	9.479999999999999538e-01	7.003276348114013672e-01	2.260000000000000064e-01	2.231028974056243896e-01	4.839999999999999858e-01	6.845834255218505859e-01	5.380000000000000338e-01	6.564805507659912109e-01
1.980000000000000000e+02	4.119999999999999774e-01	3.240197896957397461e-01	2.599999999999999881e-02	1.211484000086784363e-01	2.059999999999999887e-01	2.795952260494232178e-01	5.260000000000000231e-01	2.124277353286743164e-01	7.940000000000000391e-01	1.242062523961067200e-01
1.990000000000000000e+02	6.700000000000000400e-01	8.191444873809814453e-01	7.799999999999999989e-02	3.553269058465957642e-02	8.279999999999999583e-01	7.752626538276672363e-01	1.380000000000000115e-01	1.421989649534225464e-01	7.319999999999999840e-01	4.241749644279479980e-01
2.000000000000000000e+02	9.220000000000000417e-01	9.395842552185058594e-01	4.600000000000000200e-01	4.535355567932128906e-01	7.039999999999999591e-01	8.315061330795288086e-01	2.340000000000000135e-01	3.673576116561889648e-01	7.520000000000000018e-01	3.934103846549987793e-01
2.010000000000000000e+02	5.560000000000000497e-01	4.386124014854431152e-01	5.380000000000000338e-01	2.903036177158355713e-01	2.240000000000000047e-01	3.133672773838043213e-01	7.860000000000000320e-01	6.402438282966613770e-01	8.980000000000000204e-01	8.901193737983703613e-01
2.020000000000000000e+02	2.979999999999999871e-01	7.535982131958007812e-01	6.600000000000000311e-01	6.584500670433044434e-01	6.959999999999999520e-01	6.860035061836242676e-01	5.100000000000000089e-01	6.754739284515380859e-01	4.839999999999999858e-01	4.342203736305236816e-01
2.030000000000000000e+02	6.959999999999999520e-01	8.143434524536132812e-01	5.040000000000000036e-01	2.982194423675537109e-01	2.379999999999999893e-01	1.724379658699035645e-01	5.500000000000000444e-01	8.117403388023376465e-01	6.219999999999999973e-01	8.130773305892944336e-01
2.040000000000000000e+02	9.399999999999999467e-01	8.893485069274902344e-01	1.559999999999999998e-01	3.031583130359649658e-01	4.819999999999999840e-01	1.662008911371231079e-01	6.179999999999999938e-01	3.872464895248413086e-01	9.419999999999999485e-01	7.140600681304931641e-01
2.050000000000000000e+02	9.799999999999999822e-01	3.604192435741424561e-01	1.920000000000000040e-01	2.056321203708648682e-01	2.839999999999999747e-01	5.817558765411376953e-01	1.980000000000000093e-01	7.412433624267578125e-02	7.439999999999999947e-01	7.326225042343139648e-01
2.060000000000000000e+02	6.800000000000000488e-01	7.675854563713073730e-01	3.940000000000000169e-01	3.002280294895172119e-01	7.760000000000000231e-01	5.254026055335998535e-01	1.640000000000000069e-01	1.958480924367904663e-01	5.260000000000000231e-01	6.137737631797790527e-01
2.070000000000000000e+02	8.459999999999999742e-01	4.089306294918060303e-01	8.499999999999999778e-01	2.625906169414520264e-01	2.300000000000000100e-01	7.371954917907714844e-01	4.819999999999999840e-01	5.567216277122497559e-01	8.860000000000000098e-01	3.803170025348663330e-01
2.080000000000000000e+02	9.040000000000000258e-01	7.190201282501220703e-01	5.979999999999999760e-01	5.031384229660034180e-01	9.140000000000000346e-01	6.789258718490600586e-01	7.239999999999999769e-01	8.166441321372985840e-01	6.039999999999999813e-01	6.032834649085998535e-01
2.090000000000000000e+02	6.540000000000000258e-01	3.230257630348205566e-01	8.499999999999999778e-01	7.734593749046325684e-01	6.660000000000000364e-01	6.509267687797546387e-01	7.219999999999999751e-01	3.339136838912963867e-01	8.100000000000000533e-01	5.164448022842407227e-01
2.100000000000000000e+02	1.000000000000000000e+00	9.953463673591613770e-01	7.199999999999999456e-02	2.928709685802459717e-01	7.219999999999999751e-01	6.020733714103698730e-01	3.240000000000000102e-01	5.545744895935058594e-01	7.820000000000000284e-01	3.565879762172698975e-01
2.110000000000000000e+02	4.420000000000000040e-01	6.196958422660827637e-01	2.939999999999999836e-01	8.438494801521301270e-02	7.379999999999999893e-01	4.356122314929962158e-01	4.699999999999999734e-01	4.326033592224121094e-01	5.879999999999999671e-01	8.062382936477661133e-01
2.120000000000000000e+02	5.779999999999999583e-01	7.207072973251342773e-01	4.640000000000000235e-01	6.510998606681823730e-01	2.039999999999999869e-01	6.330143809318542480e-01	6.119999999999999885e-01	4.812260270118713379e-01	4.719999999999999751e-01	1.530291140079498291e-01
2.130000000000000000e+02	4.099999999999999756e-01	3.339753150939941406e-01	6.939999999999999503e-01	7.891041040420532227e-01	8.760000000000000009e-01	9.195302426815032959e-02	7.920000000000000373e-01	5.994213223457336426e-01	8.200000000000000344e-02	1.800375729799270630e-01
2.140000000000000000e+02	5.320000000000000284e-01	7.157864570617675781e-01	4.819999999999999840e-01	3.972064852714538574e-01	2.999999999999999889e-02	1.175817288458347321e-02	2.359999999999999876e-01	2.530538439750671387e-01	3.980000000000000204e-01	5.605717301368713379e-01
2.150000000000000000e+02	6.199999999999999956e-01	4.916217029094696045e-01	7.600000000000000089e-01	6.580703258514404297e-01	5.919999999999999707e-01	7.825571894645690918e-01	1.499999999999999944e-01	2.753752768039703369e-01	5.000000000000000000e-01	5.195931792259216309e-01
2.160000000000000000e+02	8.679999999999999938e-01	7.863282561302185059e-01	8.319999999999999618e-01	7.086231112480163574e-01	6.219999999999999973e-01	8.002685904502868652e-01	5.899999999999999689e-01	6.896058320999145508e-01	1.559999999999999998e-01	1.091066747903823853e-01
2.170000000000000000e+02	6.879999999999999449e-01	5.554342269897460938e-01	8.999999999999999667e-02	5.608676671981811523e-01	9.399999999999999467e-01	8.484855294227600098e-01	6.959999999999999520e-01	2.667393982410430908e-01	6.420000000000000151e-01	5.782024264335632324e-01
2.180000000000000000e+02	6.800000000000000488e-02	2.291696369647979736e-01	3.400000000000000244e-01	4.795531928539276123e-01	9.579999999999999627e-01	5.820216536521911621e-01	6.239999999999999991e-01	5.839274525642395020e-01	6.939999999999999503e-01	5.663405656814575195e-01
2.190000000000000000e+02	8.159999999999999476e-01	5.228718519210815430e-01	7.319999999999999840e-01	5.099523067474365234e-01	9.499999999999999556e-01	2.340503036975860596e-01	4.219999999999999862e-01	2.068886905908584595e-01	6.700000000000000400e-01	5.909438133239746094e-01
2.200000000000000000e+02	6.840000000000000524e-01	7.859811782836914062e-01	7.099999999999999645e-01	1.360878646373748779e-01	2.039999999999999869e-01	4.636128842830657959e-01	6.079999999999999849e-01	7.244147062301635742e-01	6.979999999999999538e-01	2.923304438591003418e-01
2.210000000000000000e+02	5.859999999999999654e-01	4.358304738998413086e-01	3.459999999999999742e-01	4.387497007846832275e-01	2.740000000000000213e-01	4.461451768875122070e-01	6.420000000000000151e-01	7.866749167442321777e-01	5.639999999999999458e-01	6.510152816772460938e-01
2.220000000000000000e+02	1.100000000000000006e-01	2.530525326728820801e-01	1.620000000000000051e-01	1.980068236589431763e-01	7.139999999999999680e-01	2.414814531803131104e-01	5.500000000000000444e-01	7.484916448593139648e-01	5.800000000000000294e-02	1.468639075756072998e-01
2.230000000000000000e+02	9.939999999999999947e-01	1.849475502967834473e-01	5.060000000000000053e-01	1.130931079387664795e-01	9.759999999999999787e-01	9.638760089874267578e-01	8.579999999999999849e-01	7.959210872650146484e-01	8.080000000000000515e-01	8.398922681808471680e-01
2.240000000000000000e+02	4.399999999999999745e-02	7.595585286617279053e-02	1.479999999999999927e-01	5.997309088706970215e-01	7.799999999999999989e-02	3.029403686523437500e-01	1.120000000000000023e-01	5.556887984275817871e-01	2.179999999999999993e-01	4.652431234717369080e-03
2.250000000000000000e+02	4.919999999999999929e-01	5.127521753311157227e-01	2.600000000000000089e-01	6.077795028686523438e-01	7.199999999999999734e-01	2.735963463783264160e-01	5.600000000000000533e-01	5.589537024497985840e-01	3.360000000000000209e-01	2.726432085037231445e-01
2.260000000000000000e+02	1.580000000000000016e-01	3.101059198379516602e-01	4.000000000000000083e-02	3.668675422668457031e-01	3.659999999999999920e-01	1.588805317878723145e-01	6.899999999999999467e-01	4.317738115787506104e-01	6.039999999999999813e-01	5.025336146354675293e-01
2.270000000000000000e+02	3.140000000000000013e-01	5.202985405921936035e-01	9.400000000000000022e-02	1.944445669651031494e-01	5.620000000000000551e-01	7.989837527275085449e-01	5.959999999999999742e-01	5.296835303306579590e-01	1.320000000000000062e-01	2.273077070713043213e-01
2.280000000000000000e+02	7.299999999999999822e-01	6.909010410308837891e-01	8.780000000000000027e-01	5.751273632049560547e-01	1.719999999999999862e-01	2.386387437582015991e-01	2.939999999999999836e-01	3.758302927017211914e-01	2.999999999999999889e-01	6.853716373443603516e-01
2.290000000000000000e+02	4.839999999999999858e-01	6.439647674560546875e-01	7.660000000000000142e-01	5.766175389289855957e-01	9.160000000000000364e-01	8.957737088203430176e-01	7.700000000000000178e-01	9.720270633697509766e-01	7.199999999999999456e-02	2.533712983131408691e-02
2.300000000000000000e+02	1.340000000000000080e-01	4.288438335061073303e-02	8.159999999999999476e-01	6.253723502159118652e-01	2.399999999999999911e-01	2.258210331201553345e-01	2.159999999999999976e-01	9.725250303745269775e-02	1.140000000000000041e-01	8.097138255834579468e-03
2.310000000000000000e+02	7.520000000000000018e-01	3.310156166553497314e-01	2.139999999999999958e-01	1.763031929731369019e-01	3.200000000000000067e-02	4.782668948173522949e-01	8.000000000000000167e-03	3.217003643512725830e-01	7.379999999999999893e-01	6.663200855255126953e-01
2.320000000000000000e+02	1.519999999999999962e-01	2.097657918930053711e-01	7.680000000000000160e-01	3.839720785617828369e-01	1.100000000000000006e-01	2.891959622502326965e-02	1.120000000000000023e-01	1.472934484481811523e-01	1.400000000000000133e-01	4.361050128936767578e-01
2.330000000000000000e+02	7.960000000000000409e-01	5.037879347801208496e-01	1.600000000000000033e-02	1.501037329435348511e-01	2.119999999999999940e-01	3.150961399078369141e-01	5.719999999999999529e-01	6.626554131507873535e-01	5.779999999999999583e-01	5.072294473648071289e-01
2.340000000000000000e+02	3.039999999999999925e-01	3.517362773418426514e-01	3.539999999999999813e-01	5.249851942062377930e-01	4.879999999999999893e-01	2.134219557046890259e-01	2.340000000000000135e-01	4.831070601940155029e-01	8.139999999999999458e-01	7.553725242614746094e-01
2.350000000000000000e+02	6.630000000000000338e-01	5.053182244300842285e-01	8.639999999999999902e-01	5.213249325752258301e-01	8.459999999999999742e-01	7.067463397979736328e-01	4.799999999999999822e-01	3.055618703365325928e-01	7.299999999999999822e-01	8.592658638954162598e-01
2.360000000000000000e+02	5.919999999999999707e-01	3.363026976585388184e-01	7.940000000000000391e-01	5.563420653343200684e-01	4.339999999999999969e-01	7.215664982795715332e-01	5.040000000000000036e-01	3.384715318679809570e-01	8.200000000000000344e-02	1.842520236968994141e-01
2.370000000000000000e+02	9.100000000000000311e-01	2.861967086791992188e-01	4.139999999999999791e-01	4.945757389068603516e-01	6.199999999999999956e-01	7.255860567092895508e-01	6.540000000000000258e-01	5.731855034828186035e-01	7.239999999999999769e-01	7.488163709640502930e-01
2.380000000000000000e+02	5.739999999999999547e-01	1.679771840572357178e-01	3.240000000000000102e-01	9.274287521839141846e-02	2.879999999999999782e-01	7.701081037521362305e-02	1.960000000000000075e-01	2.665956020355224609e-01	8.539999999999999813e-01	5.820752978324890137e-01
2.390000000000000000e+02	6.219999999999999973e-01	5.540079474449157715e-01	8.000000000000000167e-02	1.395275294780731201e-01	6.780000000000000471e-01	4.823513627052307129e-01	2.099999999999999922e-01	8.206864446401596069e-02	7.560000000000000053e-01	7.706081271171569824e-01
2.400000000000000000e+02	5.859999999999999654e-01	4.281972348690032959e-01	1.320000000000000062e-01	3.065372407436370850e-01	8.999999999999999667e-02	1.030426472425460815e-01	6.500000000000000222e-01	6.283068060874938965e-01	4.159999999999999809e-01	6.336597800254821777e-01
2.410000000000000000e+02	3.400000000000000244e-01	6.487041115760803223e-01	4.199999999999999845e-01	2.806175947189331055e-01	3.479999999999999760e-01	5.505039095878601074e-01	8.299999999999999600e-01	3.935362696647644043e-01	6.460000000000000187e-01	4.134571850299835205e-01
2.420000000000000000e+02	6.919999999999999485e-01	6.288985610008239746e-01	9.679999999999999716e-01	6.179095506668090820e-01	6.820000000000000506e-01	7.655907273292541504e-01	6.860000000000000542e-01	5.531435012817382812e-01	6.320000000000000062e-01	2.067487090826034546e-01
2.430000000000000000e+02	3.320000000000000173e-01	4.362511932849884033e-01	4.819999999999999840e-01	2.653781175613403320e-01	7.500000000000000000e-01	6.013498306274414062e-01	2.439999999999999947e-01	2.682805061340332031e-01	9.400000000000000022e-02	2.940954454243183136e-02
2.440000000000000000e+02	9.479999999999999538e-01	6.873265504837036133e-01	6.400000000000000133e-02	1.779957860708236694e-01	4.259999999999999898e-01	6.874384284019470215e-01	5.979999999999999760e-01	8.030732274055480957e-01	6.320000000000000062e-01	2.147060632705688477e-01
2.450000000000000000e+02	8.619999999999999885e-01	5.303834080696105957e-01	9.699999999999999734e-01	5.376516580581665039e-01	8.860000000000000098e-01	6.721296310424804688e-01	8.479999999999999760e-01	4.329965412616729736e-01	7.820000000000000284e-01	4.875275194644927979e-01
2.460000000000000000e+02	2.800000000000000266e-01	4.274695515632629395e-01	7.700000000000000178e-01	5.476618409156799316e-01	2.039999999999999869e-01	9.916105866432189941e-02	2.159999999999999976e-01	1.377428174018859863e-01	9.759999999999999787e-01	7.002869844436645508e-01
2.470000000000000000e+02	8.599999999999999867e-01	6.747616529464721680e-01	2.740000000000000213e-01	5.122620463371276855e-01	9.719999999999999751e-01	9.202012419700622559e-01	7.500000000000000000e-01	6.981526017189025879e-01	2.839999999999999747e-01	2.380378991365432739e-01
2.480000000000000000e+02	8.179999999999999494e-01	9.993862360715866089e-02	4.000000000000000083e-03	7.320497184991836548e-02	4.660000000000000253e-01	6.909449696540832520e-01	8.780000000000000027e-01	9.191225171089172363e-01	9.679999999999999716e-01	5.070055723190307617e-01
2.490000000000000000e+02	8.599999999999999867e-01	2.695581912994384766e-01	4.159999999999999809e-01	7.204388380050659180e-01	8.259999999999999565e-01	5.161697864532470703e-01	4.739999999999999769e-01	5.065856575965881348e-01	4.480000000000000093e-01	7.056446075439453125e-01
2.500000000000000000e+02	9.579999999999999627e-01	6.554235219955444336e-01	9.360000000000000542e-01	8.046966791152954102e-01	7.459999999999999964e-01	8.781646490097045898e-01	3.820000000000000062e-01	5.442079901695251465e-01	5.300000000000000266e-01	5.725435614585876465e-01
2.510000000000000000e+02	8.100000000000000533e-01	9.047030210494995117e-01	8.820000000000000062e-01	4.656525254249572754e-01	9.040000000000000258e-01	8.814315795898437500e-01	6.360000000000000098e-01	5.460177063941955566e-01	8.199999999999999512e-01	9.902867674827575684e-02
2.520000000000000000e+02	8.479999999999999760e-01	5.331397652626037598e-01	8.820000000000000062e-01	6.412921547889709473e-01	3.200000000000000067e-02	1.173793226480484009e-01	5.679999999999999494e-01	7.581416368484497070e-01	9.779999999999999805e-01	8.492107391357421875e-01
2.530000000000000000e+02	9.459999999999999520e-01	9.311247467994689941e-01	9.659999999999999698e-01	7.975379824638366699e-01	4.899999999999999911e-01	7.933042049407958984e-01	8.000000000000000444e-01	6.560888886451721191e-01	6.260000000000000009e-01	5.409427285194396973e-01
2.540000000000000000e+02	2.819999999999999729e-01	2.472371757030487061e-01	2.220000000000000029e-01	1.733720898628234863e-01	3.820000000000000062e-01	6.667183041572570801e-01	3.260000000000000120e-01	1.977244168519973755e-01	8.020000000000000462e-01	6.932750940322875977e-01
2.550000000000000000e+02	7.920000000000000373e-01	8.474044799804687500e-01	1.719999999999999862e-01	2.088933736085891724e-01	1.900000000000000022e-01	1.063048988580703735e-01	6.199999999999999956e-01	4.496292173862457275e-01	5.919999999999999707e-01	4.023315906524658203e-01
2.560000000000000000e+02	9.639999999999999680e-01	1.567226201295852661e-01	6.400000000000000133e-01	7.315259575843811035e-01	6.300000000000000044e-01	6.564202308654785156e-01	4.239999999999999880e-01	5.380172729492187500e-01	2.979999999999999871e-01	4.324862957000732422e-01
2.570000000000000000e+02	1.000000000000000000e+00	9.861308932304382324e-01	6.159999999999999920e-01	5.349969863891601562e-01	7.500000000000000000e-01	8.142914175987243652e-01	1.439999999999999891e-01	2.014029324054718018e-01	2.560000000000000053e-01	5.605031847953796387e-01
2.580000000000000000e+02	2.079999999999999905e-01	2.516051232814788818e-01	2.099999999999999922e-01	2.852509021759033203e-01	5.120000000000000107e-01	1.036050543189048767e-01	2.939999999999999836e-01	1.600018590688705444e-01	9.199999999999999845e-02	1.015652716159820557e-01
2.590000000000000000e+02	6.899999999999999467e-01	4.925678074359893799e-01	9.779999999999999805e-01	7.586746811866760254e-01	1.000000000000000021e-02	6.204872950911521912e-02	9.180000000000000382e-01	9.124981164932250977e-01	6.520000000000000240e-01	7.613710165023803711e-01
2.600000000000000000e+02	9.799999999999999822e-01	8.876506090164184570e-01	3.860000000000000098e-01	3.788540363311767578e-01	5.520000000000000462e-01	7.506234645843505859e-01	6.840000000000000524e-01	6.377766728401184082e-01	5.200000000000000178e-01	2.814849913120269775e-01
2.610000000000000000e+02	3.200000000000000067e-01	4.630427360534667969e-01	9.020000000000000240e-01	3.604921698570251465e-01	3.960000000000000187e-01	2.782772183418273926e-01	6.899999999999999467e-01	2.372435182332992554e-01	5.220000000000000195e-01	2.661701440811157227e-01
2.620000000000000000e+02	7.399999999999999911e-01	5.953405499458312988e-01	8.539999999999999813e-01	7.133707404136657715e-01	2.059999999999999887e-01	6.974716782569885254e-01	5.739999999999999547e-01	1.245460957288742065e-01	5.380000000000000338e-01	5.635823607444763184e-01
2.630000000000000000e+02	9.080000000000000293e-01	7.678555846214294434e-01	8.800000000000000044e-01	5.795527100563049316e-01	5.879999999999999671e-01	7.747175693511962891e-01	8.219999999999999529e-01	7.630560398101806641e-01	4.520000000000000129e-01	5.791690349578857422e-01
2.640000000000000000e+02	4.299999999999999933e-01	2.834497988224029541e-01	9.180000000000000382e-01	6.719545722007751465e-01	6.540000000000000258e-01	6.339700222015380859e-01	2.099999999999999922e-01	4.642612338066101074e-01	4.400000000000000022e-01	4.192094206809997559e-01
2.650000000000000000e+02	3.220000000000000084e-01	6.223185658454895020e-01	8.419999999999999707e-01	8.050221800804138184e-01	1.559999999999999998e-01	8.501248806715011597e-02	7.219999999999999751e-01	3.203427195549011230e-01	1.079999999999999988e-01	1.532193422317504883e-01
2.660000000000000000e+02	1.019999999999999934e-01	9.883224219083786011e-02	9.300000000000000488e-01	4.438064694404602051e-01	7.980000000000000426e-01	8.025509119033813477e-01	8.980000000000000204e-01	9.146814942359924316e-01	5.160000000000000142e-01	6.092581152915954590e-01
2.670000000000000000e+02	6.520000000000000240e-01	5.433422923088073730e-01	6.079999999999999849e-01	7.267158031463623047e-01	1.439999999999999891e-01	2.424806952476501465e-01	1.839999999999999969e-01	6.337503790855407715e-01	6.019999999999999796e-01	8.501671552658081055e-01
2.680000000000000000e+02	7.640000000000000124e-01	2.976160347461700439e-01	3.420000000000000262e-01	3.072171211242675781e-01	1.519999999999999962e-01	9.510145336389541626e-02	8.659999999999999920e-01	5.412566065788269043e-01	6.640000000000000346e-01	4.451994299888610840e-01
2.690000000000000000e+02	1.140000000000000041e-01	6.238824129104614258e-01	8.840000000000000080e-01	5.977486371994018555e-01	9.060000000000000275e-01	4.330003857612609863e-01	2.600000000000000089e-01	3.732497692108154297e-01	7.299999999999999822e-01	8.180528879165649414e-01
2.700000000000000000e+02	5.520000000000000462e-01	1.355175375938415527e-01	9.000000000000000222e-01	4.631816446781158447e-01	6.540000000000000258e-01	5.997740626335144043e-01	6.580000000000000293e-01	2.675435245037078857e-01	8.339999999999999636e-01	9.263526797294616699e-01
2.710000000000000000e+02	7.720000000000000195e-01	5.236781239509582520e-01	6.239999999999999991e-01	5.991352796554565430e-01	3.240000000000000102e-01	4.027044475078582764e-01	7.119999999999999662e-01	6.744761466979980469e-01	2.059999999999999887e-01	8.666010499000549316e-01
2.720000000000000000e+02	6.760000000000000453e-01	7.386333942413330078e-01	2.839999999999999747e-01	3.059888184070587158e-01	5.659999999999999476e-01	7.240213155746459961e-01	6.260000000000000009e-01	7.714102864265441895e-01	6.300000000000000044e-01	5.009200572967529297e-01
2.730000000000000000e+02	9.240000000000000435e-01	4.451505839824676514e-01	1.900000000000000022e-01	4.712619483470916748e-01	8.599999999999999867e-01	8.441608548164367676e-01	7.600000000000000089e-01	6.841937303543090820e-01	2.400000000000000050e-02	4.371832683682441711e-02
2.740000000000000000e+02	2.340000000000000135e-01	2.675810754299163818e-01	5.000000000000000278e-02	2.107971608638763428e-01	3.900000000000000133e-01	4.546190500259399414e-01	9.300000000000000488e-01	8.686178922653198242e-01	7.459999999999999964e-01	9.358954429626464844e-01
2.750000000000000000e+02	9.300000000000000488e-01	8.889917731285095215e-01	5.260000000000000231e-01	6.157224774360656738e-01	2.240000000000000047e-01	1.780285239219665527e-01	5.639999999999999458e-01	6.386243700981140137e-01	2.020000000000000129e-01	7.857026904821395874e-02
2.760000000000000000e+02	8.499999999999999778e-01	3.766291141510009766e-01	3.599999999999999867e-01	5.771329402923583984e-01	5.120000000000000107e-01	4.818277657032012939e-01	2.079999999999999905e-01	2.699108123779296875e-01	2.680000000000000160e-01	4.041657224297523499e-02
2.770000000000000000e+02	6.360000000000000098e-01	7.424766421318054199e-01	4.620000000000000218e-01	1.956825256347656250e-01	5.360000000000000320e-01	3.337373733520507812e-01	6.879999999999999449e-01	5.436216592788696289e-01	2.580000000000000071e-01	4.128173291683197021e-01
2.780000000000000000e+02	9.759999999999999787e-01	9.749256968498229980e-01	1.019999999999999934e-01	3.070936203002929688e-01	5.819999999999999618e-01	7.449626922607421875e-01	9.499999999999999556e-01	8.993325233459472656e-01	5.659999999999999476e-01	4.387866854667663574e-01
2.790000000000000000e+02	5.160000000000000142e-01	1.386262029409408569e-01	4.779999999999999805e-01	3.851667046546936035e-01	5.440000000000000391e-01	3.679893910884857178e-01	8.419999999999999707e-01	5.685181617736816406e-01	7.680000000000000160e-01	7.505655884742736816e-01
2.800000000000000000e+02	5.340000000000000302e-01	1.991398334503173828e-01	9.639999999999999680e-01	4.329509437084197998e-01	8.199999999999999512e-01	7.429340481758117676e-01	5.799999999999999600e-01	5.582827925682067871e-01	4.279999999999999916e-01	5.017924904823303223e-01
2.810000000000000000e+02	6.959999999999999520e-01	5.556982755661010742e-01	3.340000000000000191e-01	2.545729279518127441e-01	2.560000000000000053e-01	4.949301183223724365e-01	5.060000000000000053e-01	7.965331673622131348e-01	2.760000000000000231e-01	6.463165283203125000e-01
2.820000000000000000e+02	4.470000000000000084e-01	6.037138104438781738e-01	2.780000000000000249e-01	7.533652782440185547e-01	9.200000000000000400e-01	7.828492522239685059e-01	7.620000000000000107e-01	4.647889733314514160e-01	2.260000000000000064e-01	1.723450720310211182e-01
2.830000000000000000e+02	4.939999999999999947e-01	4.108021557331085205e-01	9.439999999999999503e-01	7.460493445396423340e-01	3.160000000000000031e-01	8.298557996749877930e-01	6.660000000000000364e-01	5.284774303436279297e-01	3.160000000000000031e-01	5.650764107704162598e-01
2.840000000000000000e+02	8.439999999999999725e-01	8.185308575630187988e-01	9.360000000000000542e-01	4.804017543792724609e-01	7.500000000000000000e-01	3.965688049793243408e-01	6.700000000000000400e-01	5.353316664695739746e-01	2.459999999999999964e-01	2.922426462173461914e-01
2.850000000000000000e+02	2.399999999999999911e-01	4.487597346305847168e-01	7.299999999999999822e-01	3.232228457927703857e-01	4.699999999999999734e-01	2.312546521425247192e-01	1.739999999999999880e-01	2.966710031032562256e-01	9.719999999999999751e-01	8.985542058944702148e-01
2.860000000000000000e+02	1.400000000000000133e-01	5.815677046775817871e-01	7.259999999999999787e-01	5.793395042419433594e-01	6.800000000000000488e-02	7.057677209377288818e-02	1.499999999999999944e-01	2.077550590038299561e-01	7.880000000000000338e-01	8.224014043807983398e-01
2.870000000000000000e+02	2.240000000000000047e-01	3.578167259693145752e-01	3.260000000000000120e-01	2.606329321861267090e-01	5.979999999999999760e-01	4.345898032188415527e-01	2.839999999999999747e-01	4.474379122257232666e-01	6.959999999999999520e-01	1.388038396835327148e-01
2.880000000000000000e+02	7.920000000000000373e-01	7.337632775306701660e-02	1.400000000000000133e-01	3.345036208629608154e-01	3.160000000000000031e-01	4.556485414505004883e-01	4.640000000000000235e-01	5.508579015731811523e-01	6.260000000000000009e-01	4.910562634468078613e-01
2.890000000000000000e+02	8.599999999999999867e-01	5.669820308685302734e-01	4.119999999999999774e-01	3.774834573268890381e-01	9.260000000000000453e-01	8.864864110946655273e-01	4.400000000000000022e-01	3.568947315216064453e-01	4.480000000000000093e-01	6.947013139724731445e-01
2.900000000000000000e+02	1.000000000000000000e+00	9.999783039093017578e-01	2.179999999999999993e-01	6.007537245750427246e-01	9.120000000000000329e-01	8.570304512977600098e-01	1.859999999999999987e-01	4.106900990009307861e-01	6.239999999999999991e-01	7.575876712799072266e-01
2.910000000000000000e+02	7.139999999999999680e-01	6.840227842330932617e-01	5.260000000000000231e-01	7.470812201499938965e-01	7.419999999999999929e-01	8.040387630462646484e-01	6.700000000000000400e-01	8.226172327995300293e-01	2.700000000000000178e-01	2.379561662673950195e-01
2.920000000000000000e+02	5.839999999999999636e-01	1.349131166934967041e-01	4.919999999999999929e-01	3.547847867012023926e-01	1.660000000000000087e-01	1.577921956777572632e-01	6.700000000000000400e-01	3.354142308235168457e-01	1.719999999999999862e-01	3.214699327945709229e-01
2.930000000000000000e+02	9.280000000000000471e-01	4.082620143890380859e-01	7.820000000000000284e-01	1.222220808267593384e-01	4.399999999999999745e-02	4.384382814168930054e-02	6.380000000000000115e-01	6.494996547698974609e-01	4.219999999999999862e-01	7.216957807540893555e-01
2.940000000000000000e+02	5.800000000000000294e-02	3.323585391044616699e-01	9.100000000000000311e-01	7.128809094429016113e-01	7.079999999999999627e-01	6.292310953140258789e-01	3.760000000000000009e-01	6.234748959541320801e-01	5.600000000000000533e-01	5.887362957000732422e-01
2.950000000000000000e+02	1.000000000000000000e+00	9.886828064918518066e-01	7.059999999999999609e-01	7.621215581893920898e-01	2.819999999999999729e-01	1.343828737735748291e-01	7.319999999999999840e-01	5.993376374244689941e-01	3.439999999999999725e-01	2.940993942320346832e-02
2.960000000000000000e+02	4.600000000000000200e-01	3.672984838485717773e-01	3.459999999999999742e-01	6.317491531372070312e-01	4.939999999999999947e-01	2.339675724506378174e-01	5.480000000000000426e-01	1.360048353672027588e-01	8.179999999999999494e-01	7.804875969886779785e-01
2.970000000000000000e+02	6.620000000000000329e-01	5.207030177116394043e-01	2.740000000000000213e-01	3.708642423152923584e-01	5.040000000000000036e-01	4.681810140609741211e-01	3.119999999999999996e-01	5.518467426300048828e-01	2.560000000000000053e-01	9.001246839761734009e-02
2.980000000000000000e+02	1.660000000000000087e-01	3.710016310214996338e-01	5.659999999999999476e-01	6.075463294982910156e-01	5.719999999999999529e-01	8.143817782402038574e-01	7.219999999999999751e-01	4.186968505382537842e-01	3.780000000000000027e-01	1.756563633680343628e-01
2.990000000000000000e+02	9.789999999999999813e-01	9.736515879631042480e-01	2.720000000000000195e-01	3.137884736061096191e-01	9.399999999999999467e-01	8.684978485107421875e-01	7.500000000000000000e-01	6.050298213958740234e-01	4.600000000000000200e-01	5.387940406799316406e-01
3.000000000000000000e+02	4.119999999999999774e-01	2.503446936607360840e-01	6.999999999999999556e-01	7.391806244850158691e-01	7.399999999999999911e-01	9.243425130844116211e-01	9.350000000000000533e-01	9.541163444519042969e-01	8.159999999999999476e-01	4.450982213020324707e-01
3.010000000000000000e+02	6.600000000000000311e-01	3.689874410629272461e-01	3.400000000000000244e-01	4.869349598884582520e-01	4.879999999999999893e-01	5.819107890129089355e-01	7.359999999999999876e-01	5.673266649246215820e-01	9.360000000000000542e-01	8.535889387130737305e-01
3.020000000000000000e+02	4.199999999999999845e-01	4.162773489952087402e-01	6.620000000000000329e-01	3.289255499839782715e-01	4.279999999999999916e-01	5.462463200092315674e-02	5.580000000000000515e-01	3.486045300960540771e-01	9.659999999999999698e-01	6.462809443473815918e-01
3.030000000000000000e+02	8.619999999999999885e-01	6.476032733917236328e-01	5.320000000000000284e-01	3.534409403800964355e-01	8.000000000000000167e-02	3.771057128906250000e-01	5.360000000000000320e-01	6.653575301170349121e-01	5.220000000000000195e-01	7.957702875137329102e-01
3.040000000000000000e+02	9.559999999999999609e-01	3.655979335308074951e-01	4.279999999999999916e-01	1.433294862508773804e-01	6.179999999999999938e-01	2.864644825458526611e-01	6.079999999999999849e-01	7.433832287788391113e-01	7.640000000000000124e-01	9.153436422348022461e-01
3.050000000000000000e+02	6.179999999999999938e-01	4.907426834106445312e-01	5.180000000000000160e-01	5.979222059249877930e-01	9.040000000000000258e-01	5.772956609725952148e-01	7.700000000000000178e-01	7.268415689468383789e-01	7.780000000000000249e-01	5.976488590240478516e-01
3.060000000000000000e+02	0.000000000000000000e+00	2.990302145481109619e-01	3.059999999999999942e-01	4.009697437286376953e-01	9.659999999999999698e-01	8.017131686210632324e-01	7.640000000000000124e-01	8.044722676277160645e-01	5.899999999999999689e-01	4.356772303581237793e-01
3.070000000000000000e+02	6.560000000000000275e-01	7.249784469604492188e-01	2.939999999999999836e-01	6.429266929626464844e-02	6.660000000000000364e-01	3.345228135585784912e-01	5.759999999999999565e-01	3.076944053173065186e-01	2.620000000000000107e-01	2.987693250179290771e-02
3.080000000000000000e+02	9.789999999999999813e-01	9.736515879631042480e-01	8.439999999999999725e-01	8.697260022163391113e-01	2.179999999999999993e-01	3.192169964313507080e-01	7.019999999999999574e-01	6.795535683631896973e-01	4.640000000000000235e-01	4.861180186271667480e-01
3.090000000000000000e+02	9.699999999999999734e-01	5.753209590911865234e-01	6.039999999999999813e-01	4.130738675594329834e-01	3.519999999999999796e-01	2.979583442211151123e-01	5.360000000000000320e-01	3.728743493556976318e-01	8.399999999999999689e-01	7.784875631332397461e-01
3.100000000000000000e+02	7.399999999999999911e-01	3.517766594886779785e-01	9.959999999999999964e-01	9.045900106430053711e-01	4.000000000000000083e-02	1.009609624743461609e-01	6.939999999999999503e-01	8.692488670349121094e-01	2.159999999999999976e-01	3.381680697202682495e-02
3.110000000000000000e+02	3.840000000000000080e-01	1.295209825038909912e-01	7.259999999999999787e-01	3.670152723789215088e-01	1.719999999999999862e-01	5.514690279960632324e-01	1.179999999999999938e-01	2.549514770507812500e-01	6.380000000000000115e-01	5.250806212425231934e-01
3.120000000000000000e+02	8.319999999999999618e-01	6.158001422882080078e-01	1.340000000000000080e-01	3.901432752609252930e-01	6.780000000000000471e-01	6.690821647644042969e-01	7.079999999999999627e-01	3.664606213569641113e-01	5.020000000000000018e-01	2.317164391279220581e-01
3.130000000000000000e+02	6.680000000000000382e-01	7.531234025955200195e-01	6.320000000000000062e-01	6.006867289543151855e-01	8.000000000000000444e-01	7.221187353134155273e-01	5.120000000000000107e-01	5.659170150756835938e-01	7.540000000000000036e-01	3.676757812500000000e-01
3.140000000000000000e+02	8.200000000000000344e-02	4.570116996765136719e-01	7.600000000000000089e-01	6.092028021812438965e-01	9.799999999999999822e-01	9.408013224601745605e-01	5.360000000000000320e-01	3.616623878479003906e-01	5.999999999999999778e-01	3.371005654335021973e-01
3.150000000000000000e+02	1.360000000000000098e-01	4.420236349105834961e-01	1.219999999999999973e-01	1.993001103401184082e-01	3.639999999999999902e-01	2.111556380987167358e-01	7.740000000000000213e-01	7.955025434494018555e-01	9.519999999999999574e-01	8.498615026473999023e-01
3.160000000000000000e+02	8.579999999999999849e-01	7.459025382995605469e-01	9.939999999999999947e-01	7.864536046981811523e-01	4.440000000000000058e-01	7.073093056678771973e-01	5.859999999999999654e-01	5.556199550628662109e-01	2.540000000000000036e-01	1.886809170246124268e-01
3.170000000000000000e+02	8.739999999999999991e-01	6.588735580444335938e-01	9.739999999999999769e-01	6.486351490020751953e-01	8.259999999999999565e-01	4.169740080833435059e-01	3.180000000000000049e-01	2.049831300973892212e-01	8.559999999999999831e-01	4.421873092651367188e-01
3.180000000000000000e+02	6.079999999999999849e-01	8.967798948287963867e-01	7.399999999999999911e-01	4.886376559734344482e-01	3.559999999999999831e-01	4.217804670333862305e-01	5.200000000000000178e-01	5.288733243942260742e-01	6.760000000000000453e-01	8.151078224182128906e-01
3.190000000000000000e+02	3.599999999999999867e-01	5.544576048851013184e-01	7.259999999999999787e-01	2.990925908088684082e-01	6.800000000000000488e-02	2.374099008738994598e-02	4.279999999999999916e-01	4.628076851367950439e-01	5.699999999999999512e-01	7.766565084457397461e-01
3.200000000000000000e+02	7.299999999999999822e-01	5.852097868919372559e-01	4.259999999999999898e-01	2.456337362527847290e-01	8.219999999999999529e-01	6.150420904159545898e-01	8.379999999999999671e-01	6.868804097175598145e-01	8.239999999999999547e-01	7.008061408996582031e-01
3.210000000000000000e+02	0.000000000000000000e+00	3.384193181991577148e-01	5.600000000000000117e-02	5.221403837203979492e-01	5.659999999999999476e-01	5.472530722618103027e-01	7.599999999999999811e-02	4.185272380709648132e-02	4.200000000000000261e-02	3.157292678952217102e-02
3.220000000000000000e+02	2.240000000000000047e-01	5.753181576728820801e-01	6.840000000000000524e-01	4.613842666149139404e-01	7.279999999999999805e-01	7.593395113945007324e-01	5.120000000000000107e-01	5.336616635322570801e-01	9.100000000000000311e-01	8.047010898590087891e-01
3.230000000000000000e+02	3.280000000000000138e-01	7.754814624786376953e-01	7.620000000000000107e-01	4.945068359375000000e-01	8.920000000000000151e-01	8.538506627082824707e-01	9.479999999999999538e-01	9.130402207374572754e-01	5.580000000000000515e-01	6.530880928039550781e-01
3.240000000000000000e+02	6.079999999999999849e-01	5.114274621009826660e-01	3.479999999999999760e-01	3.592533171176910400e-01	6.999999999999999556e-01	8.861443996429443359e-01	2.119999999999999940e-01	4.968690276145935059e-01	4.000000000000000083e-02	9.287469089031219482e-03
3.250000000000000000e+02	4.680000000000000271e-01	6.001784801483154297e-01	7.840000000000000302e-01	5.655946731567382812e-01	9.859999999999999876e-01	9.600443243980407715e-01	6.280000000000000027e-01	3.660628199577331543e-01	9.519999999999999574e-01	8.914096951484680176e-01
3.260000000000000000e+02	7.399999999999999911e-01	4.305849075317382812e-01	8.000000000000000167e-03	1.157327517867088318e-01	5.620000000000000551e-01	2.097515910863876343e-01	6.640000000000000346e-01	3.314721584320068359e-01	2.700000000000000178e-01	7.299354672431945801e-01
3.270000000000000000e+02	1.640000000000000069e-01	1.998333632946014404e-01	8.400000000000000522e-02	9.851247817277908325e-02	5.560000000000000497e-01	5.674370378255844116e-02	5.240000000000000213e-01	7.830196022987365723e-01	6.860000000000000542e-01	7.266447544097900391e-01
3.280000000000000000e+02	9.300000000000000488e-01	6.041513085365295410e-01	6.780000000000000471e-01	6.111146807670593262e-01	9.559999999999999609e-01	8.433729410171508789e-01	8.559999999999999831e-01	7.878875732421875000e-01	9.519999999999999574e-01	9.060404300689697266e-01
3.290000000000000000e+02	5.600000000000000533e-01	4.828467071056365967e-01	1.700000000000000122e-01	2.876384258270263672e-01	5.600000000000000117e-02	5.893594771623611450e-02	1.000000000000000021e-02	1.769201755523681641e-01	5.659999999999999476e-01	6.394250988960266113e-01
3.300000000000000000e+02	8.659999999999999920e-01	7.187815308570861816e-01	9.040000000000000258e-01	6.089997887611389160e-01	4.560000000000000164e-01	3.798210918903350830e-01	1.200000000000000025e-02	5.038754343986511230e-01	7.099999999999999645e-01	6.459591388702392578e-01
3.310000000000000000e+02	2.159999999999999976e-01	4.435791075229644775e-01	8.920000000000000151e-01	4.616855084896087646e-01	4.380000000000000004e-01	5.482235550880432129e-01	4.620000000000000218e-01	5.508477687835693359e-01	5.480000000000000426e-01	7.895343303680419922e-01
3.320000000000000000e+02	2.320000000000000118e-01	4.346297383308410645e-01	8.780000000000000027e-01	3.711894452571868896e-01	6.919999999999999485e-01	6.242912411689758301e-01	9.000000000000000222e-01	8.692436218261718750e-01	6.979999999999999538e-01	4.712551832199096680e-01
3.330000000000000000e+02	6.139999999999999902e-01	7.724528908729553223e-01	8.599999999999999867e-01	4.390736818313598633e-01	2.520000000000000018e-01	1.781501471996307373e-01	1.600000000000000033e-01	6.091146469116210938e-01	8.659999999999999920e-01	3.665373623371124268e-01
3.340000000000000000e+02	2.999999999999999889e-01	4.814860522747039795e-01	6.640000000000000346e-01	4.416193366050720215e-01	9.340000000000000524e-01	8.558000922203063965e-01	7.119999999999999662e-01	5.981895923614501953e-01	2.419999999999999929e-01	2.983765006065368652e-01
3.350000000000000000e+02	1.519999999999999962e-01	1.336640566587448120e-01	6.219999999999999973e-01	5.338920354843139648e-01	5.999999999999999778e-02	6.657633185386657715e-02	5.320000000000000284e-01	5.894906520843505859e-01	4.380000000000000004e-01	3.656660914421081543e-01
3.360000000000000000e+02	4.660000000000000253e-01	4.639438688755035400e-01	6.800000000000000488e-01	4.769188761711120605e-01	4.339999999999999969e-01	7.170330286026000977e-01	7.299999999999999822e-01	6.899960637092590332e-01	6.139999999999999902e-01	2.316177636384963989e-01
3.370000000000000000e+02	6.320000000000000062e-01	1.356621831655502319e-01	6.099999999999999867e-01	6.696453690528869629e-01	3.140000000000000013e-01	7.920132279396057129e-01	8.319999999999999618e-01	4.376708567142486572e-01	8.840000000000000080e-01	5.128525495529174805e-01
3.380000000000000000e+02	6.660000000000000364e-01	8.561109304428100586e-01	6.440000000000000169e-01	5.826924443244934082e-01	4.759999999999999787e-01	5.254540443420410156e-01	1.120000000000000023e-01	1.519090682268142700e-01	5.199999999999999761e-02	5.192659050226211548e-02
3.390000000000000000e+02	6.700000000000000400e-01	8.777784109115600586e-01	4.159999999999999809e-01	2.472268640995025635e-01	7.580000000000000071e-01	3.271289765834808350e-01	2.300000000000000100e-01	3.887802958488464355e-01	3.280000000000000138e-01	3.399319648742675781e-01
3.400000000000000000e+02	5.839999999999999636e-01	2.771484851837158203e-01	5.300000000000000266e-01	5.595543980598449707e-01	1.640000000000000069e-01	2.550541758537292480e-01	5.919999999999999707e-01	2.539732158184051514e-01	8.259999999999999565e-01	7.950960397720336914e-01
3.410000000000000000e+02	5.360000000000000320e-01	5.315794944763183594e-01	9.719999999999999751e-01	4.576007425785064697e-01	8.139999999999999458e-01	8.490378856658935547e-01	4.719999999999999751e-01	1.437658965587615967e-01	8.419999999999999707e-01	6.182284951210021973e-01
3.420000000000000000e+02	4.319999999999999951e-01	5.369706153869628906e-01	7.139999999999999680e-01	2.923298776149749756e-01	9.399999999999999467e-01	8.784582018852233887e-01	7.199999999999999734e-01	9.494537711143493652e-01	3.479999999999999760e-01	6.578235626220703125e-01
3.430000000000000000e+02	8.199999999999999512e-01	8.281941413879394531e-01	8.980000000000000204e-01	5.167210698127746582e-01	4.359999999999999987e-01	1.013242602348327637e-01	6.239999999999999991e-01	3.071841001510620117e-01	5.639999999999999458e-01	5.563305020332336426e-01
3.440000000000000000e+02	9.739999999999999769e-01	3.588034212589263916e-01	5.620000000000000551e-01	5.212445855140686035e-01	9.799999999999999822e-01	7.553341388702392578e-01	3.780000000000000027e-01	6.712848544120788574e-01	4.500000000000000111e-01	8.190352469682693481e-02
3.450000000000000000e+02	8.120000000000000551e-01	7.941287755966186523e-01	6.380000000000000115e-01	6.860316991806030273e-01	1.960000000000000075e-01	4.170258343219757080e-01	5.140000000000000124e-01	5.296356081962585449e-01	9.020000000000000240e-01	6.770759224891662598e-01
3.460000000000000000e+02	2.039999999999999869e-01	8.000295758247375488e-01	7.239999999999999769e-01	5.556004643440246582e-01	3.940000000000000169e-01	4.922645390033721924e-01	4.000000000000000222e-01	5.135838985443115234e-01	4.719999999999999751e-01	4.855443537235260010e-01
3.470000000000000000e+02	2.000000000000000042e-03	2.724637389183044434e-01	8.960000000000000187e-01	3.747632801532745361e-01	6.600000000000000311e-01	1.465016305446624756e-01	3.459999999999999742e-01	4.078315496444702148e-01	5.360000000000000320e-01	8.167898058891296387e-01
3.480000000000000000e+02	1.200000000000000025e-02	9.882895648479461670e-02	1.600000000000000033e-02	1.213207393884658813e-01	9.800000000000000377e-02	8.236945271492004395e-01	3.559999999999999831e-01	4.410708844661712646e-01	4.839999999999999858e-01	2.256797701120376587e-01
3.490000000000000000e+02	7.259999999999999787e-01	2.984633743762969971e-01	6.879999999999999449e-01	5.506708025932312012e-01	6.560000000000000275e-01	9.059268236160278320e-01	6.959999999999999520e-01	7.369657158851623535e-01	4.000000000000000222e-01	4.868747293949127197e-01
3.500000000000000000e+02	8.100000000000000533e-01	1.450182199478149414e-01	9.899999999999999911e-01	8.529886603355407715e-01	6.660000000000000364e-01	2.071069777011871338e-01	8.499999999999999778e-01	9.066349267959594727e-01	1.199999999999999956e-01	3.056457042694091797e-01
3.510000000000000000e+02	6.939999999999999503e-01	2.488918751478195190e-01	9.439999999999999503e-01	5.588374137878417969e-01	4.739999999999999769e-01	1.179422587156295776e-01	2.359999999999999876e-01	2.974174916744232178e-01	1.199999999999999956e-01	5.140104517340660095e-02
3.520000000000000000e+02	7.599999999999999811e-02	2.729103341698646545e-02	8.199999999999999512e-01	7.432196736335754395e-01	4.799999999999999822e-01	8.525635600090026855e-01	5.919999999999999707e-01	8.585609793663024902e-01	5.520000000000000462e-01	7.606830596923828125e-01
3.530000000000000000e+02	7.159999999999999698e-01	4.705074727535247803e-01	6.500000000000000222e-01	2.892061769962310791e-01	6.380000000000000115e-01	7.611270546913146973e-01	6.999999999999999556e-01	3.840816617012023926e-01	6.720000000000000417e-01	6.114990711212158203e-01
3.540000000000000000e+02	3.559999999999999831e-01	5.698961615562438965e-01	7.599999999999999811e-02	6.877574324607849121e-02	7.540000000000000036e-01	6.557385921478271484e-01	6.500000000000000222e-01	4.341911673545837402e-01	8.659999999999999920e-01	4.059641659259796143e-01
3.550000000000000000e+02	3.220000000000000084e-01	1.222514957189559937e-01	9.240000000000000435e-01	6.173935532569885254e-01	7.840000000000000302e-01	5.067999958992004395e-01	6.199999999999999956e-02	2.897772789001464844e-01	8.080000000000000515e-01	5.749692916870117188e-01
3.560000000000000000e+02	7.019999999999999574e-01	7.554424405097961426e-01	1.059999999999999970e-01	1.140814870595932007e-01	5.360000000000000320e-01	2.751775681972503662e-01	9.280000000000000471e-01	9.116882681846618652e-01	4.200000000000000261e-02	2.508328557014465332e-01
3.570000000000000000e+02	8.499999999999999778e-01	2.907193005084991455e-01	9.819999999999999840e-01	7.616512179374694824e-01	4.239999999999999880e-01	6.521112918853759766e-01	7.399999999999999911e-01	5.473846793174743652e-01	7.600000000000000089e-01	6.773478984832763672e-01
3.580000000000000000e+02	5.180000000000000160e-01	8.632810115814208984e-01	1.140000000000000041e-01	3.272730708122253418e-01	9.140000000000000346e-01	6.452221274375915527e-01	2.560000000000000053e-01	4.444066882133483887e-01	5.600000000000000533e-01	4.132557809352874756e-01
3.590000000000000000e+02	4.460000000000000075e-01	3.513201475143432617e-01	7.820000000000000284e-01	5.382028222084045410e-01	1.479999999999999927e-01	1.322431415319442749e-01	8.860000000000000098e-01	6.168500781059265137e-01	8.060000000000000497e-01	9.109203219413757324e-01
3.600000000000000000e+02	7.179999999999999716e-01	1.532555967569351196e-01	5.759999999999999565e-01	4.256931245326995850e-01	6.480000000000000204e-01	6.118490099906921387e-01	5.639999999999999458e-01	2.097244262695312500e-01	6.159999999999999920e-01	3.721289038658142090e-01
3.610000000000000000e+02	4.520000000000000129e-01	4.721955060958862305e-01	5.939999999999999725e-01	7.597258687019348145e-01	5.140000000000000124e-01	5.214694738388061523e-01	4.319999999999999951e-01	5.898782014846801758e-01	1.079999999999999988e-01	2.171934247016906738e-01
3.620000000000000000e+02	4.199999999999999845e-01	2.884216904640197754e-01	2.620000000000000107e-01	5.725838541984558105e-01	2.660000000000000142e-01	3.054924309253692627e-01	9.280000000000000471e-01	8.636378645896911621e-01	7.059999999999999609e-01	3.187093734741210938e-01
3.630000000000000000e+02	8.519999999999999796e-01	3.580554127693176270e-01	6.440000000000000169e-01	4.550861120223999023e-01	4.079999999999999738e-01	8.017475008964538574e-01	2.459999999999999964e-01	1.681631803512573242e-01	2.220000000000000029e-01	1.633071601390838623e-01
3.640000000000000000e+02	5.420000000000000373e-01	5.146655440330505371e-01	5.140000000000000124e-01	4.224245548248291016e-01	4.159999999999999809e-01	4.518021047115325928e-01	5.939999999999999725e-01	3.304828703403472900e-01	7.580000000000000071e-01	4.829475581645965576e-01
3.650000000000000000e+02	1.559999999999999998e-01	2.549200356006622314e-01	8.519999999999999796e-01	7.473178505897521973e-01	8.599999999999999312e-02	9.335098415613174438e-02	7.459999999999999964e-01	6.187199354171752930e-01	5.639999999999999458e-01	3.603981137275695801e-01
3.660000000000000000e+02	5.699999999999999512e-01	1.659584790468215942e-01	5.919999999999999707e-01	5.770952105522155762e-01	4.560000000000000164e-01	1.485539078712463379e-01	9.559999999999999609e-01	9.471323490142822266e-01	1.360000000000000098e-01	7.042019814252853394e-02
3.670000000000000000e+02	8.339999999999999636e-01	7.407775521278381348e-01	9.519999999999999574e-01	7.916229963302612305e-01	6.840000000000000524e-01	5.285522937774658203e-01	3.200000000000000067e-01	5.615394115447998047e-01	8.719999999999999973e-01	6.581460237503051758e-01
3.680000000000000000e+02	9.839999999999999858e-01	9.800242781639099121e-01	3.300000000000000155e-01	6.533091664314270020e-01	4.719999999999999751e-01	6.490423679351806641e-01	3.439999999999999725e-01	3.437915146350860596e-01	3.099999999999999978e-01	5.680342391133308411e-02
3.690000000000000000e+02	9.080000000000000293e-01	9.075956344604492188e-01	4.779999999999999805e-01	2.428277730941772461e-01	9.360000000000000542e-01	4.796047806739807129e-01	6.580000000000000293e-01	5.017070770263671875e-01	5.779999999999999583e-01	4.989151656627655029e-01
3.700000000000000000e+02	3.119999999999999996e-01	4.661400020122528076e-01	7.159999999999999698e-01	5.321351885795593262e-01	6.780000000000000471e-01	4.148284494876861572e-01	8.739999999999999991e-01	8.063678741455078125e-01	7.840000000000000302e-01	4.732182919979095459e-01
3.710000000000000000e+02	6.700000000000000400e-01	2.926149368286132812e-01	3.079999999999999960e-01	6.476443409919738770e-01	7.700000000000000178e-01	5.068300366401672363e-01	7.599999999999999811e-02	4.091321229934692383e-01	6.800000000000000488e-02	1.211294997483491898e-02
3.720000000000000000e+02	8.479999999999999760e-01	2.604738771915435791e-01	2.059999999999999887e-01	3.018365800380706787e-01	7.079999999999999627e-01	2.617126405239105225e-01	1.900000000000000022e-01	6.022812128067016602e-01	7.279999999999999805e-01	7.642469406127929688e-01
3.730000000000000000e+02	1.039999999999999952e-01	3.936630785465240479e-01	3.900000000000000133e-01	9.101846069097518921e-02	4.500000000000000111e-01	2.246119081974029541e-01	3.719999999999999973e-01	6.141970157623291016e-01	3.119999999999999996e-01	6.194522976875305176e-01
3.740000000000000000e+02	4.560000000000000164e-01	3.368884921073913574e-01	2.280000000000000082e-01	1.422048211097717285e-01	3.039999999999999925e-01	3.206433951854705811e-01	4.620000000000000218e-01	5.045030117034912109e-01	5.400000000000000355e-01	2.476327568292617798e-01
3.750000000000000000e+02	8.639999999999999902e-01	9.382523894309997559e-01	2.859999999999999765e-01	4.575451016426086426e-01	2.459999999999999964e-01	1.073640361428260803e-01	8.920000000000000151e-01	8.895255923271179199e-01	3.739999999999999991e-01	2.359969764947891235e-01
3.760000000000000000e+02	8.999999999999999667e-02	5.914391279220581055e-01	2.220000000000000029e-01	2.497800141572952271e-01	9.080000000000000293e-01	7.809655070304870605e-01	2.479999999999999982e-01	4.374029338359832764e-01	6.540000000000000258e-01	5.720956921577453613e-01
3.770000000000000000e+02	4.239999999999999880e-01	6.006742119789123535e-01	3.059999999999999942e-01	4.085177481174468994e-01	3.799999999999999906e-02	1.082118749618530273e-01	6.199999999999999956e-01	2.887801229953765869e-01	5.260000000000000231e-01	4.114674329757690430e-01
3.780000000000000000e+02	1.320000000000000062e-01	9.716121107339859009e-02	3.659999999999999920e-01	4.471674859523773193e-01	4.239999999999999880e-01	7.951793670654296875e-01	6.840000000000000524e-01	6.102769970893859863e-01	2.959999999999999853e-01	3.844278454780578613e-01
3.790000000000000000e+02	7.319999999999999840e-01	6.083579659461975098e-01	9.779999999999999805e-01	5.841615796089172363e-01	8.279999999999999583e-01	7.498028278350830078e-01	2.179999999999999993e-01	1.497516632080078125e-01	6.800000000000000488e-02	7.941932231187820435e-02
3.800000000000000000e+02	5.000000000000000000e-01	4.745000302791595459e-01	9.779999999999999805e-01	8.501392006874084473e-01	7.299999999999999822e-01	5.119963884353637695e-01	6.660000000000000364e-01	8.510211110115051270e-01	8.219999999999999529e-01	9.499151110649108887e-01
3.810000000000000000e+02	5.620000000000000551e-01	2.575483322143554688e-01	4.779999999999999805e-01	1.105949431657791138e-01	5.659999999999999476e-01	6.275439858436584473e-01	7.319999999999999840e-01	5.931972861289978027e-01	2.500000000000000000e-01	5.134479403495788574e-01
3.820000000000000000e+02	3.320000000000000173e-01	4.632343724370002747e-02	2.740000000000000213e-01	3.228704333305358887e-01	7.019999999999999574e-01	9.289486408233642578e-01	2.280000000000000082e-01	6.535102725028991699e-01	7.660000000000000142e-01	7.499685287475585938e-01
3.830000000000000000e+02	9.600000000000000200e-02	1.664970517158508301e-01	3.200000000000000067e-01	2.682389020919799805e-01	7.640000000000000124e-01	9.713531732559204102e-01	1.519999999999999962e-01	5.937876701354980469e-01	8.780000000000000027e-01	7.556027173995971680e-01
3.840000000000000000e+02	5.999999999999999778e-01	2.460775375366210938e-01	2.059999999999999887e-01	2.762962877750396729e-01	6.640000000000000346e-01	5.086724758148193359e-01	9.200000000000000400e-01	9.541343450546264648e-01	8.040000000000000480e-01	9.150093197822570801e-01
3.850000000000000000e+02	4.719999999999999751e-01	1.745941936969757080e-01	8.699999999999999956e-01	5.635235309600830078e-01	3.579999999999999849e-01	6.148586273193359375e-01	8.000000000000000167e-02	1.800630986690521240e-01	2.540000000000000036e-01	1.254619210958480835e-01
3.860000000000000000e+02	1.479999999999999927e-01	3.749654591083526611e-01	3.140000000000000013e-01	3.029545843601226807e-01	8.699999999999999956e-01	6.646701693534851074e-01	2.939999999999999836e-01	3.677107989788055420e-01	2.139999999999999958e-01	1.003113090991973877e-01
3.870000000000000000e+02	3.400000000000000244e-01	2.917118072509765625e-01	5.380000000000000338e-01	6.763756871223449707e-01	9.539999999999999591e-01	8.878128528594970703e-01	5.220000000000000195e-01	2.734434306621551514e-01	1.140000000000000041e-01	6.297305971384048462e-02
3.880000000000000000e+02	1.300000000000000044e-01	4.950426220893859863e-01	6.340000000000000080e-01	5.870178341865539551e-01	7.620000000000000107e-01	9.431005716323852539e-01	5.260000000000000231e-01	6.247336864471435547e-01	8.760000000000000009e-01	8.775858283042907715e-01
3.890000000000000000e+02	3.659999999999999920e-01	6.591463685035705566e-01	9.799999999999999822e-01	8.793249726295471191e-01	2.540000000000000036e-01	3.524192869663238525e-01	6.440000000000000169e-01	7.000675201416015625e-01	5.480000000000000426e-01	6.780391931533813477e-01
3.900000000000000000e+02	2.280000000000000082e-01	5.310080647468566895e-01	5.999999999999999778e-02	2.811036631464958191e-02	9.779999999999999805e-01	5.066663622856140137e-01	8.639999999999999902e-01	6.273142695426940918e-01	3.200000000000000067e-02	8.230066299438476562e-02
3.910000000000000000e+02	4.500000000000000111e-01	1.983716338872909546e-01	9.220000000000000417e-01	6.182422637939453125e-01	3.900000000000000133e-01	7.662307620048522949e-01	1.739999999999999880e-01	3.793625831604003906e-01	5.180000000000000160e-01	4.543980956077575684e-01
3.920000000000000000e+02	9.699999999999999734e-01	3.561063408851623535e-01	9.060000000000000275e-01	6.616541147232055664e-01	4.640000000000000235e-01	3.677228093147277832e-01	6.420000000000000151e-01	5.462045669555664062e-01	2.379999999999999893e-01	2.000081986188888550e-01
3.930000000000000000e+02	3.039999999999999925e-01	5.549580454826354980e-01	9.300000000000000488e-01	5.535749793052673340e-01	1.839999999999999969e-01	1.664913147687911987e-01	2.660000000000000142e-01	5.444353818893432617e-01	1.219999999999999973e-01	6.576812863349914551e-01
3.940000000000000000e+02	1.759999999999999898e-01	6.042085886001586914e-01	1.600000000000000033e-01	1.305832862854003906e-01	2.039999999999999869e-01	1.439567208290100098e-01	4.879999999999999893e-01	5.204616189002990723e-01	3.960000000000000187e-01	6.615100502967834473e-01
3.950000000000000000e+02	7.560000000000000053e-01	4.873518347740173340e-01	5.399999999999999939e-02	6.138234958052635193e-02	6.760000000000000453e-01	2.218318134546279907e-01	6.720000000000000417e-01	4.701802432537078857e-01	6.760000000000000453e-01	9.280742406845092773e-01
3.960000000000000000e+02	3.940000000000000169e-01	5.577817559242248535e-01	5.400000000000000355e-01	6.164852976799011230e-01	9.439999999999999503e-01	9.327787756919860840e-01	3.960000000000000187e-01	3.950670957565307617e-01	8.400000000000000522e-02	8.778551220893859863e-02
3.970000000000000000e+02	3.799999999999999906e-02	1.907698810100555420e-01	5.360000000000000320e-01	1.601704359054565430e-01	6.159999999999999920e-01	6.589645147323608398e-01	1.580000000000000016e-01	3.059506118297576904e-01	4.279999999999999916e-01	3.400665819644927979e-01
3.980000000000000000e+02	5.959999999999999742e-01	5.739075541496276855e-01	6.360000000000000098e-01	4.735046327114105225e-01	8.299999999999999600e-01	6.866816878318786621e-01	5.759999999999999565e-01	4.260400831699371338e-01	7.680000000000000160e-01	5.842208862304687500e-01
3.990000000000000000e+02	6.919999999999999485e-01	6.524806618690490723e-01	7.840000000000000302e-01	3.546805977821350098e-01	8.419999999999999707e-01	2.165890634059906006e-01	3.760000000000000009e-01	5.395508185029029846e-02	9.180000000000000382e-01	8.480145931243896484e-01
4.000000000000000000e+02	5.540000000000000480e-01	2.461005151271820068e-01	4.380000000000000004e-01	5.574613213539123535e-01	5.220000000000000195e-01	4.556450843811035156e-01	9.559999999999999609e-01	9.502320885658264160e-01	7.640000000000000124e-01	4.630751311779022217e-01
4.010000000000000000e+02	9.499999999999999556e-01	5.865695476531982422e-01	1.380000000000000115e-01	3.225835263729095459e-01	3.260000000000000120e-01	3.602140247821807861e-01	3.420000000000000262e-01	2.208094149827957153e-01	8.579999999999999849e-01	9.028967618942260742e-01
4.020000000000000000e+02	7.980000000000000426e-01	8.377847671508789062e-01	5.040000000000000036e-01	5.738321542739868164e-01	1.340000000000000080e-01	1.010961458086967468e-01	1.260000000000000009e-01	1.465177536010742188e-01	7.640000000000000124e-01	6.483833193778991699e-01
4.030000000000000000e+02	7.039999999999999591e-01	1.216749548912048340e-01	9.719999999999999751e-01	8.680893778800964355e-01	4.079999999999999738e-01	3.730388283729553223e-01	8.399999999999999689e-01	5.556268095970153809e-01	5.340000000000000302e-01	6.664422750473022461e-01
4.040000000000000000e+02	5.899999999999999689e-01	1.782366782426834106e-01	1.600000000000000033e-01	3.505529761314392090e-01	2.479999999999999982e-01	1.017015650868415833e-01	8.339999999999999636e-01	5.951865911483764648e-01	7.239999999999999769e-01	5.742695927619934082e-01
4.050000000000000000e+02	8.539999999999999813e-01	4.530598521232604980e-01	9.819999999999999840e-01	9.288710951805114746e-01	9.639999999999999680e-01	1.895103007555007935e-01	8.820000000000000062e-01	8.388214707374572754e-01	4.580000000000000182e-01	5.018466114997863770e-01
4.060000000000000000e+02	8.980000000000000204e-01	6.035122871398925781e-01	8.159999999999999476e-01	5.036386847496032715e-01	4.939999999999999947e-01	5.897007584571838379e-01	4.179999999999999827e-01	3.063769936561584473e-01	6.400000000000000133e-01	8.677602410316467285e-01
4.070000000000000000e+02	3.639999999999999902e-01	5.334368348121643066e-01	8.199999999999999512e-01	4.332006275653839111e-01	6.879999999999999449e-01	5.188322067260742188e-01	2.919999999999999818e-01	4.431989789009094238e-01	7.119999999999999662e-01	7.431812286376953125e-01
4.080000000000000000e+02	5.199999999999999761e-02	4.946080967783927917e-02	7.880000000000000338e-01	3.418105244636535645e-01	2.119999999999999940e-01	5.062987804412841797e-01	3.739999999999999991e-01	7.551744580268859863e-01	1.739999999999999880e-01	1.201378777623176575e-01
4.090000000000000000e+02	2.879999999999999782e-01	6.235542297363281250e-01	8.259999999999999565e-01	4.369020760059356689e-01	3.340000000000000191e-01	1.666275560855865479e-01	6.700000000000000400e-01	6.822742223739624023e-01	8.179999999999999494e-01	4.627009928226470947e-01
4.100000000000000000e+02	5.879999999999999671e-01	3.794373869895935059e-01	4.819999999999999840e-01	1.207416728138923645e-01	9.679999999999999716e-01	9.334442615509033203e-01	6.899999999999999467e-01	5.789816379547119141e-01	8.679999999999999938e-01	4.191993474960327148e-01
4.110000000000000000e+02	8.199999999999999512e-01	3.938665390014648438e-01	4.899999999999999911e-01	4.128990769386291504e-01	3.479999999999999760e-01	3.261112272739410400e-01	5.939999999999999725e-01	6.970134377479553223e-01	3.180000000000000049e-01	5.844308137893676758e-01
4.120000000000000000e+02	1.400000000000000029e-02	2.606365382671356201e-01	7.199999999999999734e-01	8.113857507705688477e-01	1.620000000000000051e-01	2.823915481567382812e-01	6.520000000000000240e-01	3.315245509147644043e-01	2.819999999999999729e-01	3.025995790958404541e-01
4.130000000000000000e+02	9.200000000000000400e-01	8.743851184844970703e-01	4.000000000000000083e-03	1.774456650018692017e-01	9.479999999999999538e-01	4.066493213176727295e-01	5.939999999999999725e-01	6.601200699806213379e-01	4.859999999999999876e-01	6.336310505867004395e-01
4.140000000000000000e+02	6.600000000000000311e-01	1.026849895715713501e-01	4.259999999999999898e-01	5.002537369728088379e-01	3.260000000000000120e-01	5.168414711952209473e-01	5.320000000000000284e-01	7.990142703056335449e-01	6.999999999999999556e-01	6.158868670463562012e-01
4.150000000000000000e+02	7.179999999999999716e-01	2.764504849910736084e-01	6.899999999999999467e-01	7.777901887893676758e-01	8.940000000000000169e-01	6.884641647338867188e-01	2.599999999999999881e-02	2.879928052425384521e-01	4.939999999999999947e-01	7.446039319038391113e-01
4.160000000000000000e+02	8.020000000000000462e-01	4.190855622291564941e-01	7.159999999999999698e-01	1.358804702758789062e-01	8.619999999999999885e-01	8.556020855903625488e-01	4.939999999999999947e-01	6.067975163459777832e-01	8.060000000000000497e-01	6.858941912651062012e-01
4.170000000000000000e+02	1.680000000000000104e-01	6.351051479578018188e-02	7.740000000000000213e-01	8.329467773437500000e-01	1.940000000000000058e-01	2.167135328054428101e-01	9.479999999999999538e-01	9.098591208457946777e-01	4.500000000000000111e-01	1.884412020444869995e-01
4.180000000000000000e+02	5.899999999999999689e-01	3.778522908687591553e-01	1.799999999999999864e-02	7.913097739219665527e-02	7.580000000000000071e-01	6.509395837783813477e-01	6.600000000000000311e-01	7.028741240501403809e-01	8.559999999999999831e-01	8.145513534545898438e-01
4.190000000000000000e+02	7.000000000000000666e-02	4.793614745140075684e-01	4.319999999999999951e-01	4.093508422374725342e-01	6.520000000000000240e-01	5.615284442901611328e-01	7.640000000000000124e-01	5.924796462059020996e-01	2.479999999999999982e-01	1.656393706798553467e-01
4.200000000000000000e+02	1.839999999999999969e-01	7.240221500396728516e-01	5.000000000000000000e-01	2.651344239711761475e-01	3.039999999999999925e-01	4.078350067138671875e-01	7.279999999999999805e-01	7.049789428710937500e-01	2.000000000000000111e-01	5.820235013961791992e-01
4.210000000000000000e+02	8.386666666666666714e-01	3.802557587623596191e-01	2.079999999999999905e-01	1.534683853387832642e-01	9.040000000000000258e-01	6.987928152084350586e-01	6.600000000000000311e-02	3.582511544227600098e-01	6.039999999999999813e-01	8.222179412841796875e-01
4.220000000000000000e+02	5.679999999999999494e-01	7.404538393020629883e-01	9.819999999999999840e-01	6.300780177116394043e-01	6.820000000000000506e-01	3.060624897480010986e-01	2.979999999999999871e-01	5.270439982414245605e-01	4.859999999999999876e-01	7.631671428680419922e-01
4.230000000000000000e+02	5.839999999999999636e-01	1.583879739046096802e-01	9.559999999999999609e-01	4.767832159996032715e-01	5.979999999999999760e-01	7.029569149017333984e-01	7.019999999999999574e-01	2.585003972053527832e-01	8.359999999999999654e-01	5.181055068969726562e-01
4.240000000000000000e+02	5.460000000000000409e-01	6.632294654846191406e-01	6.800000000000000488e-01	2.221768796443939209e-01	4.099999999999999756e-01	3.035959601402282715e-01	6.039999999999999813e-01	7.107079625129699707e-01	3.340000000000000191e-01	2.998714148998260498e-01
4.250000000000000000e+02	3.900000000000000133e-01	6.811670064926147461e-01	3.559999999999999831e-01	2.187010347843170166e-01	3.300000000000000155e-01	1.033207178115844727e-01	9.280000000000000471e-01	8.805188536643981934e-01	3.079999999999999960e-01	6.759631633758544922e-01
4.260000000000000000e+02	8.479999999999999760e-01	7.425700426101684570e-01	9.100000000000000311e-01	6.464754343032836914e-01	3.960000000000000187e-01	2.229304313659667969e-01	1.400000000000000133e-01	2.584364712238311768e-01	7.980000000000000426e-01	5.087025165557861328e-01
4.270000000000000000e+02	8.980000000000000204e-01	5.236167311668395996e-01	7.179999999999999716e-01	2.732392549514770508e-01	9.839999999999999858e-01	7.421483993530273438e-01	8.699999999999999956e-01	8.756280541419982910e-01	3.360000000000000209e-01	7.673263549804687500e-01
4.280000000000000000e+02	1.880000000000000004e-01	4.880215227603912354e-01	3.880000000000000115e-01	5.176618099212646484e-01	9.459999999999999520e-01	6.669419407844543457e-01	7.239999999999999769e-01	6.847162246704101562e-01	2.200000000000000011e-01	2.844156324863433838e-01
4.290000000000000000e+02	1.960000000000000075e-01	3.256196081638336182e-01	9.719999999999999751e-01	6.656154990196228027e-01	6.500000000000000222e-01	8.551176190376281738e-01	9.779999999999999805e-01	9.873305559158325195e-01	6.640000000000000346e-01	7.566707730293273926e-01
4.300000000000000000e+02	9.939999999999999947e-01	9.899932742118835449e-01	8.200000000000000344e-02	1.812850981950759888e-01	8.040000000000000480e-01	8.281155824661254883e-01	6.119999999999999885e-01	3.011504113674163818e-01	7.940000000000000391e-01	6.842669248580932617e-01
4.310000000000000000e+02	5.899999999999999689e-01	9.231527447700500488e-01	2.159999999999999976e-01	3.329638242721557617e-01	3.400000000000000244e-01	5.447590351104736328e-01	6.039999999999999813e-01	1.448139697313308716e-01	9.220000000000000417e-01	6.915140748023986816e-01
4.320000000000000000e+02	2.220000000000000029e-01	5.289672613143920898e-01	4.219999999999999862e-01	4.765997231006622314e-01	2.999999999999999889e-01	2.823144197463989258e-01	6.740000000000000435e-01	6.230248212814331055e-01	4.380000000000000004e-01	2.732113599777221680e-01
4.330000000000000000e+02	5.420000000000000373e-01	7.284259200096130371e-01	3.019999999999999907e-01	4.825481772422790527e-01	2.059999999999999887e-01	2.336650043725967407e-01	3.459999999999999742e-01	5.369500517845153809e-01	6.780000000000000471e-01	8.066541552543640137e-01
4.340000000000000000e+02	1.340000000000000080e-01	5.561122894287109375e-01	9.619999999999999662e-01	8.627993464469909668e-01	9.679999999999999716e-01	8.938574194908142090e-01	4.540000000000000147e-01	6.149135828018188477e-01	2.540000000000000036e-01	3.115833736956119537e-02
4.350000000000000000e+02	6.540000000000000258e-01	2.728461325168609619e-01	1.219999999999999973e-01	6.153342723846435547e-01	4.400000000000000022e-01	5.045375823974609375e-01	3.739999999999999991e-01	1.838752329349517822e-01	3.599999999999999728e-02	3.054610639810562134e-02
4.360000000000000000e+02	6.740000000000000435e-01	1.997385770082473755e-01	6.400000000000000133e-02	5.763497948646545410e-01	8.000000000000000167e-03	4.945077002048492432e-02	1.199999999999999956e-01	4.236819148063659668e-01	9.260000000000000453e-01	8.219408392906188965e-01
4.370000000000000000e+02	6.979999999999999538e-01	6.957889795303344727e-01	6.380000000000000115e-01	5.676991939544677734e-01	8.459999999999999742e-01	8.529001474380493164e-01	7.139999999999999680e-01	9.711365699768066406e-01	5.999999999999999778e-02	1.661515831947326660e-01
4.380000000000000000e+02	5.120000000000000107e-01	6.108613014221191406e-01	1.479999999999999927e-01	1.800329536199569702e-01	2.800000000000000058e-02	1.803925633430480957e-01	4.879999999999999893e-01	7.159450054168701172e-01	3.619999999999999885e-01	4.058288037776947021e-01
4.390000000000000000e+02	8.419999999999999707e-01	4.391063153743743896e-01	9.639999999999999680e-01	5.954068303108215332e-01	4.719999999999999751e-01	2.472354024648666382e-01	2.280000000000000082e-01	2.135570943355560303e-01	7.540000000000000036e-01	8.199419379234313965e-01
4.400000000000000000e+02	2.800000000000000266e-01	6.266095638275146484e-01	3.300000000000000155e-01	6.794586181640625000e-01	9.819999999999999840e-01	9.467974901199340820e-01	8.559999999999999831e-01	7.502051591873168945e-01	5.779999999999999583e-01	2.857695519924163818e-01
4.410000000000000000e+02	1.200000000000000025e-02	5.740883946418762207e-01	1.360000000000000098e-01	3.537768721580505371e-01	3.579999999999999849e-01	1.575961112976074219e-01	4.040000000000000258e-01	1.681735664606094360e-01	8.399999999999999689e-01	4.652604162693023682e-01
4.420000000000000000e+02	2.000000000000000042e-02	1.355379223823547363e-01	2.560000000000000053e-01	6.077922582626342773e-01	1.400000000000000029e-02	1.118724122643470764e-01	6.219999999999999973e-01	5.307693481445312500e-01	8.799999999999999489e-02	2.045594900846481323e-02
4.430000000000000000e+02	5.080000000000000071e-01	6.114608645439147949e-01	6.300000000000000044e-01	7.274708747863769531e-01	8.719999999999999973e-01	5.582351684570312500e-01	1.640000000000000069e-01	3.983190953731536865e-01	5.799999999999999600e-01	4.724447429180145264e-01
4.440000000000000000e+02	6.580000000000000293e-01	8.271211385726928711e-01	5.999999999999999778e-01	4.342143535614013672e-01	8.659999999999999920e-01	8.948358297348022461e-01	7.580000000000000071e-01	5.324501991271972656e-01	2.999999999999999889e-01	1.783483177423477173e-01
4.450000000000000000e+02	2.260000000000000064e-01	4.838854372501373291e-01	6.000000000000000125e-03	2.524792850017547607e-01	5.999999999999999778e-01	5.660696625709533691e-01	3.140000000000000013e-01	4.226149618625640869e-01	4.219999999999999862e-01	3.817652165889739990e-02
4.460000000000000000e+02	9.600000000000000200e-02	1.513451188802719116e-01	6.079999999999999849e-01	1.656601727008819580e-01	3.180000000000000049e-01	4.481592476367950439e-01	3.699999999999999956e-01	6.276109218597412109e-01	9.060000000000000275e-01	9.241750836372375488e-01
4.470000000000000000e+02	1.239999999999999991e-01	8.115353584289550781e-01	2.179999999999999993e-01	2.005072236061096191e-01	4.819999999999999840e-01	1.688570678234100342e-01	4.819999999999999840e-01	2.524700462818145752e-01	5.280000000000000249e-01	1.176393255591392517e-01
4.480000000000000000e+02	6.999999999999999556e-01	3.436504900455474854e-01	5.899999999999999689e-01	3.902534246444702148e-01	5.000000000000000278e-02	7.001551985740661621e-02	1.660000000000000087e-01	3.078242540359497070e-01	9.599999999999999645e-01	8.932865262031555176e-01
4.490000000000000000e+02	1.019999999999999934e-01	2.408788800239562988e-01	9.379999999999999449e-01	7.706880569458007812e-01	8.900000000000000133e-01	4.260493218898773193e-01	1.000000000000000021e-02	5.913078412413597107e-02	6.520000000000000240e-01	7.528675198554992676e-01
4.500000000000000000e+02	1.600000000000000033e-02	4.255123436450958252e-01	2.620000000000000107e-01	5.228243470191955566e-01	6.480000000000000204e-01	6.710840463638305664e-01	6.660000000000000364e-01	7.148611545562744141e-01	5.000000000000000000e-01	5.412116646766662598e-01
4.510000000000000000e+02	3.900000000000000133e-01	1.083301901817321777e-01	9.619999999999999662e-01	5.591347813606262207e-01	8.780000000000000027e-01	5.474563241004943848e-01	3.240000000000000102e-01	4.126335382461547852e-01	8.579999999999999849e-01	7.071120142936706543e-01
4.520000000000000000e+02	5.340000000000000302e-01	3.327345550060272217e-01	3.420000000000000262e-01	4.171606302261352539e-01	1.039999999999999952e-01	1.077742278575897217e-01	9.939999999999999947e-01	9.287940859794616699e-01	7.039999999999999591e-01	5.210203528404235840e-01
4.530000000000000000e+02	6.520000000000000240e-01	6.197796463966369629e-01	3.699999999999999956e-01	3.440939188003540039e-01	4.399999999999999745e-02	1.294212341308593750e-01	8.239999999999999547e-01	5.702336430549621582e-01	3.360000000000000209e-01	6.185487657785415649e-02
4.540000000000000000e+02	9.959999999999999964e-01	9.865127801895141602e-01	9.300000000000000488e-01	6.318709850311279297e-01	2.959999999999999853e-01	1.944876462221145630e-01	7.800000000000000266e-01	6.205611824989318848e-01	5.659999999999999476e-01	4.358555376529693604e-01
4.550000000000000000e+02	4.680000000000000271e-01	5.932440757751464844e-01	4.699999999999999734e-01	6.942167282104492188e-01	8.439999999999999725e-01	6.694413423538208008e-01	5.580000000000000515e-01	3.383201658725738525e-01	5.819999999999999618e-01	9.165073931217193604e-02
4.560000000000000000e+02	2.099999999999999922e-01	7.411851286888122559e-01	4.879999999999999893e-01	5.898497700691223145e-01	7.319999999999999840e-01	7.462236881256103516e-01	7.199999999999999734e-01	3.988668620586395264e-01	9.919999999999999929e-01	8.588834404945373535e-01
4.570000000000000000e+02	2.079999999999999905e-01	4.969605207443237305e-01	3.880000000000000115e-01	3.734129071235656738e-01	5.819999999999999618e-01	7.124856710433959961e-01	5.500000000000000444e-01	3.730261921882629395e-01	7.960000000000000409e-01	3.177317976951599121e-01
4.580000000000000000e+02	4.380000000000000004e-01	5.035631060600280762e-01	9.619999999999999662e-01	6.355279684066772461e-01	5.440000000000000391e-01	5.457783341407775879e-01	1.179999999999999938e-01	5.271038413047790527e-01	6.979999999999999538e-01	8.428916931152343750e-01
4.590000000000000000e+02	5.540000000000000480e-01	4.120978713035583496e-01	7.139999999999999680e-01	6.414560079574584961e-01	2.640000000000000124e-01	1.372672915458679199e-01	4.600000000000000200e-01	7.124727964401245117e-01	3.699999999999999956e-01	2.604021728038787842e-01
4.600000000000000000e+02	3.320000000000000173e-01	7.176742553710937500e-01	6.780000000000000471e-01	6.462711095809936523e-01	5.819999999999999618e-01	6.757941246032714844e-01	3.360000000000000209e-01	3.335977494716644287e-01	7.820000000000000284e-01	7.804461121559143066e-01
4.610000000000000000e+02	4.490000000000000102e-01	2.228144109249114990e-01	6.580000000000000293e-01	5.042523741722106934e-01	7.479999999999999982e-01	9.069470167160034180e-01	1.719999999999999862e-01	4.925631284713745117e-01	1.739999999999999880e-01	8.534784615039825439e-02
4.620000000000000000e+02	7.039999999999999591e-01	3.748712539672851562e-01	6.879999999999999449e-01	5.137011408805847168e-01	2.899999999999999800e-01	5.289314389228820801e-01	6.560000000000000275e-01	8.458546400070190430e-01	6.919999999999999485e-01	3.802799582481384277e-01
4.630000000000000000e+02	5.839999999999999636e-01	2.176583409309387207e-01	3.300000000000000155e-01	4.028473794460296631e-01	1.160000000000000059e-01	6.371161341667175293e-02	5.580000000000000515e-01	5.350403189659118652e-01	6.360000000000000098e-01	3.307827711105346680e-01
4.640000000000000000e+02	2.819999999999999729e-01	6.049720048904418945e-01	4.319999999999999951e-01	7.177682518959045410e-01	4.000000000000000083e-03	6.967767328023910522e-02	8.960000000000000187e-01	1.593579351902008057e-01	3.920000000000000151e-01	4.704944789409637451e-01
4.650000000000000000e+02	3.679999999999999938e-01	7.251109480857849121e-01	9.200000000000000400e-01	7.737740874290466309e-01	7.159999999999999698e-01	7.408049702644348145e-01	6.740000000000000435e-01	7.739966511726379395e-01	3.380000000000000226e-01	4.649591818451881409e-02
4.660000000000000000e+02	9.439999999999999503e-01	1.180458739399909973e-01	8.960000000000000187e-01	6.132680773735046387e-01	6.860000000000000542e-01	5.925112366676330566e-01	4.359999999999999987e-01	4.469330608844757080e-01	6.420000000000000151e-01	7.398576736450195312e-01
4.670000000000000000e+02	1.819999999999999951e-01	6.500034928321838379e-01	4.800000000000000100e-02	4.490233659744262695e-01	4.339999999999999969e-01	6.237112879753112793e-01	6.260000000000000009e-01	1.907186508178710938e-01	9.020000000000000240e-01	7.751727700233459473e-01
4.680000000000000000e+02	1.940000000000000058e-01	6.088653206825256348e-01	2.199999999999999872e-02	7.322910428047180176e-02	1.819999999999999951e-01	4.237620830535888672e-01	6.600000000000000311e-02	1.249165311455726624e-01	2.079999999999999905e-01	4.521805420517921448e-02
4.690000000000000000e+02	3.439999999999999725e-01	3.610118925571441650e-01	4.000000000000000083e-02	1.820460110902786255e-01	3.140000000000000013e-01	7.281755208969116211e-01	4.460000000000000075e-01	2.839803099632263184e-01	8.040000000000000480e-01	7.759020328521728516e-01
4.700000000000000000e+02	7.239999999999999769e-01	5.948926806449890137e-01	2.079999999999999905e-01	2.250815331935882568e-01	4.200000000000000261e-02	3.702420294284820557e-01	4.959999999999999964e-01	5.860701799392700195e-01	3.619999999999999885e-01	7.130594253540039062e-01
4.710000000000000000e+02	1.620000000000000051e-01	1.907435804605484009e-01	1.839999999999999969e-01	2.745805680751800537e-01	1.199999999999999956e-01	2.193526774644851685e-01	8.599999999999999867e-01	8.539702892303466797e-01	5.800000000000000294e-02	7.295916974544525146e-02
4.720000000000000000e+02	2.139999999999999958e-01	7.304725646972656250e-01	6.820000000000000506e-01	7.517408728599548340e-01	6.019999999999999796e-01	3.685430586338043213e-01	6.320000000000000062e-01	5.505830645561218262e-01	2.260000000000000064e-01	4.402380883693695068e-01
4.730000000000000000e+02	8.000000000000000167e-02	7.187849283218383789e-01	2.359999999999999876e-01	3.559933900833129883e-01	7.339999999999999858e-01	2.387111037969589233e-01	6.400000000000000133e-02	1.200056523084640503e-01	6.700000000000000400e-01	8.588651418685913086e-01
4.740000000000000000e+02	9.439999999999999503e-01	2.799145281314849854e-01	6.860000000000000542e-01	5.214291214942932129e-01	8.800000000000000044e-01	8.517380356788635254e-01	6.840000000000000524e-01	6.181083321571350098e-01	9.739999999999999769e-01	7.199602127075195312e-01
4.750000000000000000e+02	1.280000000000000027e-01	7.905467152595520020e-01	6.540000000000000258e-01	4.499485194683074951e-01	4.799999999999999822e-01	2.212757021188735962e-01	9.080000000000000293e-01	9.325417876243591309e-01	2.220000000000000029e-01	5.594833493232727051e-01
4.760000000000000000e+02	5.460000000000000409e-01	5.816509723663330078e-01	2.700000000000000178e-01	6.249778866767883301e-01	2.660000000000000142e-01	5.179458260536193848e-01	5.699999999999999512e-01	7.852136492729187012e-01	7.279999999999999805e-01	8.590047955513000488e-01
4.770000000000000000e+02	1.200000000000000025e-02	2.999021708965301514e-01	2.599999999999999881e-02	4.712803959846496582e-01	9.759999999999999787e-01	9.334320425987243652e-01	6.460000000000000187e-01	7.544039487838745117e-01	8.860000000000000098e-01	8.788233399391174316e-01
4.780000000000000000e+02	1.580000000000000016e-01	2.746375799179077148e-01	8.499999999999999778e-01	4.371004402637481689e-01	5.979999999999999760e-01	6.558199524879455566e-01	4.259999999999999898e-01	3.055741786956787109e-01	6.500000000000000222e-01	3.939841389656066895e-01
4.790000000000000000e+02	5.260000000000000231e-01	6.483353972434997559e-01	1.739999999999999880e-01	3.238078355789184570e-01	5.460000000000000409e-01	6.718990206718444824e-01	6.340000000000000080e-01	4.226861000061035156e-01	5.120000000000000107e-01	3.439658284187316895e-01
4.800000000000000000e+02	8.386666666666666714e-01	3.802557587623596191e-01	9.679999999999999716e-01	4.512878060340881348e-01	4.719999999999999751e-01	1.457959711551666260e-01	8.539999999999999813e-01	9.098476767539978027e-01	6.959999999999999520e-01	8.353145718574523926e-01
4.810000000000000000e+02	2.260000000000000064e-01	2.660399079322814941e-01	9.899999999999999911e-01	7.372268438339233398e-01	5.839999999999999636e-01	3.715502023696899414e-01	5.020000000000000018e-01	7.170714139938354492e-01	1.519999999999999962e-01	4.391833767294883728e-02
4.820000000000000000e+02	5.799999999999999600e-01	3.595733046531677246e-01	8.359999999999999654e-01	6.177307963371276855e-01	2.979999999999999871e-01	3.828125298023223877e-01	9.539999999999999591e-01	9.682794809341430664e-01	7.800000000000000266e-01	8.432590961456298828e-01
4.830000000000000000e+02	3.980000000000000204e-01	3.214871883392333984e-01	2.000000000000000111e-01	2.653283476829528809e-01	9.639999999999999680e-01	9.148374199867248535e-01	2.320000000000000118e-01	2.380215823650360107e-01	2.819999999999999729e-01	3.992393612861633301e-01
4.840000000000000000e+02	7.960000000000000409e-01	3.255227208137512207e-01	2.760000000000000231e-01	4.864605963230133057e-01	1.100000000000000006e-01	6.045444607734680176e-01	4.460000000000000075e-01	2.778504192829132080e-01	1.519999999999999962e-01	2.559779584407806396e-02
4.850000000000000000e+02	9.959999999999999964e-01	9.778076410293579102e-01	9.419999999999999485e-01	4.956137835979461670e-01	2.819999999999999729e-01	2.827091515064239502e-01	9.399999999999999467e-01	9.753181338310241699e-01	9.280000000000000471e-01	4.065681695938110352e-01
4.860000000000000000e+02	9.040000000000000258e-01	7.780594229698181152e-01	4.879999999999999893e-01	3.954988420009613037e-01	7.860000000000000320e-01	9.135645031929016113e-01	4.279999999999999916e-01	6.418656706809997559e-01	4.919999999999999929e-01	5.918430685997009277e-01
4.870000000000000000e+02	7.880000000000000338e-01	8.762737512588500977e-01	2.680000000000000160e-01	2.742789089679718018e-01	5.020000000000000018e-01	6.604619622230529785e-01	4.440000000000000058e-01	5.163519382476806641e-01	2.800000000000000266e-01	4.416611492633819580e-01
4.880000000000000000e+02	7.840000000000000302e-01	3.056474626064300537e-01	7.199999999999999456e-02	9.658452123403549194e-02	1.920000000000000040e-01	5.181835889816284180e-01	2.700000000000000178e-01	6.569535136222839355e-01	2.680000000000000160e-01	5.004759430885314941e-01
4.890000000000000000e+02	3.880000000000000115e-01	7.034547924995422363e-01	6.300000000000000044e-01	7.260147929191589355e-01	9.599999999999999645e-01	5.005982518196105957e-01	7.279999999999999805e-01	7.098575234413146973e-01	6.039999999999999813e-01	8.877204656600952148e-01
4.900000000000000000e+02	5.380000000000000338e-01	1.214355304837226868e-01	3.659999999999999920e-01	6.713743805885314941e-01	9.619999999999999662e-01	8.036598563194274902e-01	2.959999999999999853e-01	4.666099846363067627e-01	5.699999999999999512e-01	4.076173901557922363e-01
4.910000000000000000e+02	2.240000000000000047e-01	8.074458241462707520e-01	9.659999999999999698e-01	6.627739071846008301e-01	4.779999999999999805e-01	6.814256906509399414e-01	4.560000000000000164e-01	7.652110457420349121e-01	2.500000000000000000e-01	6.386716365814208984e-01
4.920000000000000000e+02	2.819999999999999729e-01	1.569961458444595337e-01	1.960000000000000075e-01	1.234943419694900513e-01	8.780000000000000027e-01	3.159005343914031982e-01	7.279999999999999805e-01	5.520917773246765137e-01	2.139999999999999958e-01	5.537295341491699219e-01
4.930000000000000000e+02	3.119999999999999996e-01	1.912477463483810425e-01	9.559999999999999609e-01	3.358145952224731445e-01	2.839999999999999747e-01	8.646505475044250488e-01	5.360000000000000320e-01	5.447152256965637207e-01	6.179999999999999938e-01	1.974184960126876831e-01
4.940000000000000000e+02	4.359999999999999987e-01	5.477041602134704590e-01	9.559999999999999609e-01	7.469356656074523926e-01	2.199999999999999872e-02	3.842212259769439697e-01	1.439999999999999891e-01	2.551741600036621094e-01	6.700000000000000400e-01	5.342739224433898926e-01
4.950000000000000000e+02	6.740000000000000435e-01	2.766927480697631836e-01	5.540000000000000480e-01	5.111344456672668457e-01	9.799999999999999822e-01	9.272666573524475098e-01	8.080000000000000515e-01	7.449927330017089844e-01	8.639999999999999902e-01	6.618329882621765137e-01
4.960000000000000000e+02	9.559999999999999609e-01	2.031843811273574829e-01	5.460000000000000409e-01	7.137192487716674805e-01	1.779999999999999916e-01	2.641510367393493652e-01	2.500000000000000000e-01	5.592099428176879883e-01	6.860000000000000542e-01	5.445336103439331055e-01
4.970000000000000000e+02	9.499999999999999556e-01	6.146372556686401367e-01	2.260000000000000064e-01	2.338973581790924072e-01	2.099999999999999922e-01	6.368012726306915283e-02	5.400000000000000355e-01	7.519648075103759766e-01	1.900000000000000022e-01	1.912298202514648438e-01
4.980000000000000000e+02	5.759999999999999565e-01	8.896048665046691895e-01	1.880000000000000004e-01	6.387437582015991211e-01	7.179999999999999716e-01	7.061387896537780762e-01	4.959999999999999964e-01	6.149353981018066406e-01	5.180000000000000160e-01	8.043014407157897949e-01
4.990000000000000000e+02	8.199999999999999512e-01	6.285840272903442383e-01	4.399999999999999745e-02	9.905373305082321167e-02	1.539999999999999980e-01	4.226806163787841797e-01	4.420000000000000040e-01	6.082940697669982910e-01	1.199999999999999956e-01	5.768652260303497314e-02
5.000000000000000000e+02	6.840000000000000524e-01	7.535579800605773926e-01	6.400000000000000133e-01	5.280578136444091797e-01	2.879999999999999782e-01	3.531718552112579346e-01	9.859999999999999876e-01	8.909515142440795898e-01	6.179999999999999938e-01	7.045783996582031250e-01
5.010000000000000000e+02	6.600000000000000311e-01	3.856105804443359375e-01	3.719999999999999973e-01	2.548135519027709961e-01	8.000000000000000167e-02	1.823126077651977539e-01	7.019999999999999574e-01	5.592188239097595215e-01	8.000000000000000167e-02	1.541122496128082275e-01
5.020000000000000000e+02	3.380000000000000226e-01	1.032446697354316711e-01	1.239999999999999991e-01	1.317394524812698364e-01	3.059999999999999942e-01	2.275111228227615356e-01	9.800000000000000377e-02	2.546667158603668213e-01	9.419999999999999485e-01	8.717474937438964844e-01
5.030000000000000000e+02	7.159999999999999698e-01	7.895157337188720703e-01	5.199999999999999761e-02	2.855820059776306152e-01	1.739999999999999880e-01	1.376906037330627441e-01	1.439999999999999891e-01	2.300662100315093994e-01	3.300000000000000155e-01	1.750983297824859619e-01
5.040000000000000000e+02	2.879999999999999782e-01	6.190197467803955078e-01	8.060000000000000497e-01	1.838268190622329712e-01	1.600000000000000033e-02	4.055735096335411072e-02	1.320000000000000062e-01	7.314530611038208008e-01	1.980000000000000093e-01	4.038543701171875000e-01
5.050000000000000000e+02	8.439999999999999725e-01	4.911816120147705078e-01	7.399999999999999634e-02	1.507737487554550171e-01	5.899999999999999689e-01	4.957456886768341064e-01	1.000000000000000056e-01	5.362021923065185547e-01	1.100000000000000006e-01	5.747550632804632187e-03
5.060000000000000000e+02	6.720000000000000417e-01	6.197665929794311523e-01	8.739999999999999991e-01	7.047836184501647949e-01	3.799999999999999906e-02	8.435078710317611694e-02	1.179999999999999938e-01	6.218718290328979492e-01	2.740000000000000213e-01	1.413491815328598022e-01
5.070000000000000000e+02	6.780000000000000471e-01	3.297905623912811279e-01	6.019999999999999796e-01	7.764974981546401978e-02	8.399999999999999689e-01	9.121603369712829590e-01	4.420000000000000040e-01	6.220716238021850586e-01	6.939999999999999503e-01	6.869330406188964844e-01
5.080000000000000000e+02	2.240000000000000047e-01	5.548335313796997070e-01	3.639999999999999902e-01	4.191552698612213135e-01	1.600000000000000033e-01	2.281823605298995972e-01	6.520000000000000240e-01	5.301216840744018555e-01	1.320000000000000062e-01	9.546753764152526855e-02
5.090000000000000000e+02	4.259999999999999898e-01	8.309615254402160645e-01	6.239999999999999991e-01	5.704069733619689941e-01	5.300000000000000266e-01	3.282620906829833984e-01	7.339999999999999858e-01	5.934721231460571289e-01	9.419999999999999485e-01	7.107726931571960449e-01
5.100000000000000000e+02	5.699999999999999512e-01	3.054687678813934326e-01	4.919999999999999929e-01	2.560762166976928711e-01	5.600000000000000533e-01	3.178235590457916260e-01	7.820000000000000284e-01	4.349004924297332764e-01	6.680000000000000382e-01	6.875557899475097656e-01
5.110000000000000000e+02	8.599999999999999312e-02	2.219579517841339111e-01	3.459999999999999742e-01	6.177052855491638184e-01	5.500000000000000444e-01	4.264885187149047852e-01	5.340000000000000302e-01	8.509628474712371826e-02	3.180000000000000049e-01	6.674308180809020996e-01
5.120000000000000000e+02	3.320000000000000173e-01	4.043834507465362549e-01	2.959999999999999853e-01	3.761014044284820557e-01	9.619999999999999662e-01	6.581501364707946777e-01	4.879999999999999893e-01	6.111946105957031250e-01	5.320000000000000284e-01	6.904207468032836914e-01
5.130000000000000000e+02	7.339999999999999858e-01	6.377308964729309082e-01	1.739999999999999880e-01	2.949055433273315430e-01	3.459999999999999742e-01	1.787563115358352661e-01	5.799999999999999600e-01	6.614608764648437500e-01	6.440000000000000169e-01	5.333946943283081055e-01
5.140000000000000000e+02	5.719999999999999529e-01	4.128172397613525391e-01	7.860000000000000320e-01	4.030197560787200928e-01	8.000000000000000167e-03	9.061722457408905029e-02	3.940000000000000169e-01	5.159933567047119141e-01	8.699999999999999956e-01	6.296489238739013672e-01
5.150000000000000000e+02	4.899999999999999911e-01	8.275902867317199707e-01	6.400000000000000133e-01	6.663140058517456055e-01	8.359999999999999654e-01	8.688824176788330078e-01	2.580000000000000071e-01	1.656231135129928589e-01	9.020000000000000240e-01	8.770475387573242188e-01
5.160000000000000000e+02	5.600000000000000533e-01	8.213073015213012695e-02	9.699999999999999734e-01	6.529905200004577637e-01	6.600000000000000311e-01	9.211175441741943359e-01	6.959999999999999520e-01	8.968768715858459473e-01	7.920000000000000373e-01	5.432286858558654785e-01
5.170000000000000000e+02	9.140000000000000346e-01	6.989386677742004395e-01	4.939999999999999947e-01	5.348104834556579590e-01	2.600000000000000089e-01	1.815912425518035889e-01	3.459999999999999742e-01	3.942705392837524414e-01	4.420000000000000040e-01	4.187344312667846680e-01
5.180000000000000000e+02	3.220000000000000084e-01	2.071692496538162231e-01	6.879999999999999449e-01	4.218751788139343262e-01	2.680000000000000160e-01	2.191405147314071655e-01	3.799999999999999906e-02	2.352004349231719971e-01	2.640000000000000124e-01	2.687124311923980713e-01
5.190000000000000000e+02	6.580000000000000293e-01	7.113990187644958496e-01	9.519999999999999574e-01	8.224027752876281738e-01	7.700000000000000178e-01	8.204618096351623535e-01	5.819999999999999618e-01	5.315715670585632324e-01	2.660000000000000142e-01	2.373079955577850342e-01
5.200000000000000000e+02	8.319999999999999618e-01	2.344262003898620605e-01	4.000000000000000083e-03	1.064084246754646301e-01	6.179999999999999938e-01	7.031862139701843262e-01	8.780000000000000027e-01	9.082143306732177734e-01	5.699999999999999512e-01	2.695770561695098877e-01
5.210000000000000000e+02	3.459999999999999742e-01	3.465620577335357666e-01	8.060000000000000497e-01	5.357255935668945312e-01	1.539999999999999980e-01	6.077159643173217773e-01	7.459999999999999964e-01	7.052854299545288086e-01	4.540000000000000147e-01	3.279721438884735107e-01
5.220000000000000000e+02	3.320000000000000173e-01	4.818003177642822266e-01	8.659999999999999920e-01	5.561253428459167480e-01	2.540000000000000036e-01	3.408678472042083740e-01	8.579999999999999849e-01	5.259973406791687012e-01	3.860000000000000098e-01	2.340666204690933228e-01
5.230000000000000000e+02	8.599999999999999867e-01	8.343232274055480957e-01	6.740000000000000435e-01	3.494953811168670654e-01	1.539999999999999980e-01	3.369002342224121094e-01	3.499999999999999778e-01	7.433238029479980469e-01	1.719999999999999862e-01	3.626533970236778259e-02
5.240000000000000000e+02	8.519999999999999796e-01	7.838655710220336914e-01	9.479999999999999538e-01	6.606376171112060547e-01	7.039999999999999591e-01	8.267385959625244141e-01	4.319999999999999951e-01	1.891434490680694580e-01	7.179999999999999716e-01	4.434324204921722412e-01
5.250000000000000000e+02	2.399999999999999911e-01	8.605092018842697144e-02	8.659999999999999920e-01	5.880910158157348633e-01	3.079999999999999960e-01	7.079845070838928223e-01	5.020000000000000018e-01	2.027421742677688599e-01	8.699999999999999956e-01	5.684432387351989746e-01
5.260000000000000000e+02	2.000000000000000042e-03	5.206038430333137512e-02	6.879999999999999449e-01	7.985370159149169922e-01	2.320000000000000118e-01	2.171692252159118652e-01	5.699999999999999512e-01	5.675185322761535645e-01	4.259999999999999898e-01	6.398653388023376465e-01
5.270000000000000000e+02	3.980000000000000204e-01	5.986462831497192383e-01	9.599999999999999645e-01	5.727652907371520996e-01	4.079999999999999738e-01	1.257087588310241699e-01	2.560000000000000053e-01	7.292498350143432617e-01	3.900000000000000133e-01	3.687743842601776123e-01
5.280000000000000000e+02	5.739999999999999547e-01	4.687683582305908203e-01	9.719999999999999751e-01	8.163540959358215332e-01	9.379999999999999449e-01	5.968220233917236328e-01	1.260000000000000009e-01	4.681365489959716797e-01	2.520000000000000018e-01	3.873187303543090820e-01
5.290000000000000000e+02	5.620000000000000551e-01	5.725764632225036621e-01	5.380000000000000338e-01	6.622822880744934082e-01	6.280000000000000027e-01	1.998873353004455566e-01	8.599999999999999867e-01	7.438262104988098145e-01	7.580000000000000071e-01	8.710911870002746582e-01
5.300000000000000000e+02	3.400000000000000244e-01	5.867782235145568848e-01	9.719999999999999751e-01	6.334035396575927734e-01	9.000000000000000222e-01	8.432219624519348145e-01	6.500000000000000222e-01	6.949554085731506348e-01	6.780000000000000471e-01	5.382128953933715820e-01
5.310000000000000000e+02	4.040000000000000258e-01	1.623692363500595093e-01	3.260000000000000120e-01	2.343520373106002808e-01	9.739999999999999769e-01	5.715053677558898926e-01	3.119999999999999996e-01	3.000783026218414307e-01	7.580000000000000071e-01	7.440913319587707520e-01
5.320000000000000000e+02	8.339999999999999636e-01	3.731593787670135498e-01	8.080000000000000515e-01	3.278644382953643799e-01	2.240000000000000047e-01	2.822787463665008545e-01	7.780000000000000249e-01	8.984190821647644043e-01	3.840000000000000080e-01	7.400392889976501465e-01
5.330000000000000000e+02	3.019999999999999907e-01	3.360376358032226562e-01	6.700000000000000400e-01	5.000429153442382812e-01	1.759999999999999898e-01	7.277927994728088379e-01	7.540000000000000036e-01	6.071338653564453125e-01	5.040000000000000036e-01	5.718283057212829590e-01
5.340000000000000000e+02	7.419999999999999929e-01	5.950978994369506836e-01	8.000000000000000444e-01	7.954063415527343750e-01	1.200000000000000025e-02	2.911881506443023682e-01	7.760000000000000231e-01	7.687089443206787109e-01	5.899999999999999689e-01	4.160747230052947998e-01
5.350000000000000000e+02	5.999999999999999778e-01	8.212208151817321777e-01	9.260000000000000453e-01	5.806919932365417480e-01	7.239999999999999769e-01	1.540061384439468384e-01	3.320000000000000173e-01	2.256572097539901733e-01	6.039999999999999813e-01	7.541021108627319336e-01
5.360000000000000000e+02	6.680000000000000382e-01	7.849542498588562012e-01	3.639999999999999902e-01	6.540280580520629883e-01	6.199999999999999956e-02	7.527190446853637695e-01	1.360000000000000098e-01	3.410696983337402344e-01	9.479999999999999538e-01	5.949046015739440918e-01
5.370000000000000000e+02	4.139999999999999791e-01	2.406256943941116333e-01	3.459999999999999742e-01	6.715417504310607910e-01	9.859999999999999876e-01	9.130235314369201660e-01	8.239999999999999547e-01	6.950616836547851562e-01	1.779999999999999916e-01	5.092444643378257751e-02
5.380000000000000000e+02	7.920000000000000373e-01	7.240576744079589844e-01	6.139999999999999902e-01	7.015685439109802246e-01	8.719999999999999973e-01	4.754274189472198486e-01	8.940000000000000169e-01	6.692304015159606934e-01	3.420000000000000262e-01	7.953463196754455566e-01
5.390000000000000000e+02	3.619999999999999885e-01	4.677238762378692627e-01	2.399999999999999911e-01	4.838545024394989014e-01	9.459999999999999520e-01	6.432151198387145996e-01	6.780000000000000471e-01	2.096845805644989014e-01	9.320000000000000506e-01	9.222989678382873535e-01
5.400000000000000000e+02	5.420000000000000373e-01	3.074775338172912598e-01	1.539999999999999980e-01	3.647049665451049805e-01	2.340000000000000135e-01	3.738403320312500000e-01	7.199999999999999456e-02	4.773968160152435303e-01	2.139999999999999958e-01	2.723536789417266846e-01
5.410000000000000000e+02	3.240000000000000102e-01	5.194922685623168945e-01	3.340000000000000191e-01	5.531963706016540527e-01	7.219999999999999751e-01	6.133365035057067871e-01	4.979999999999999982e-01	5.776359438896179199e-01	9.160000000000000364e-01	9.225574135780334473e-01
5.420000000000000000e+02	5.659999999999999476e-01	7.232919335365295410e-01	3.160000000000000031e-01	6.721561551094055176e-01	2.059999999999999887e-01	3.302105963230133057e-01	4.480000000000000093e-01	7.200748324394226074e-01	8.080000000000000515e-01	6.292852759361267090e-01
5.430000000000000000e+02	9.579999999999999627e-01	3.039568662643432617e-01	9.399999999999999467e-01	4.505190551280975342e-01	6.600000000000000311e-01	4.754794538021087646e-01	6.239999999999999991e-01	7.983013391494750977e-01	1.400000000000000029e-02	3.974157944321632385e-02
5.440000000000000000e+02	2.800000000000000266e-01	1.805832386016845703e-01	4.319999999999999951e-01	3.593686819076538086e-01	7.600000000000000089e-01	2.131909430027008057e-01	8.040000000000000480e-01	4.821776151657104492e-01	4.299999999999999933e-01	7.082016766071319580e-02
5.450000000000000000e+02	6.400000000000000133e-01	5.165857672691345215e-01	6.600000000000000311e-02	4.031789004802703857e-01	4.199999999999999845e-01	3.888780772686004639e-01	5.939999999999999725e-01	8.724992275238037109e-01	5.899999999999999689e-01	5.104389190673828125e-01
5.460000000000000000e+02	7.179999999999999716e-01	6.209794878959655762e-01	1.859999999999999987e-01	6.701223850250244141e-01	7.799999999999999989e-02	1.808653771877288818e-01	5.200000000000000178e-01	2.053783535957336426e-01	4.800000000000000100e-02	1.569052040576934814e-01
5.470000000000000000e+02	1.340000000000000080e-01	1.325160562992095947e-01	5.240000000000000213e-01	2.949777841567993164e-01	6.119999999999999885e-01	7.070359587669372559e-01	9.439999999999999503e-01	8.768308162689208984e-01	4.699999999999999734e-01	4.461400806903839111e-01
5.480000000000000000e+02	8.000000000000000167e-03	3.111243546009063721e-01	8.219999999999999529e-01	5.426517128944396973e-01	9.919999999999999929e-01	3.206585347652435303e-01	2.240000000000000047e-01	5.354194641113281250e-01	1.539999999999999980e-01	4.302461445331573486e-02
5.490000000000000000e+02	2.819999999999999729e-01	8.655750155448913574e-01	2.859999999999999765e-01	2.607030272483825684e-01	4.139999999999999791e-01	3.825668990612030029e-01	6.899999999999999467e-01	5.730023980140686035e-01	8.739999999999999991e-01	8.744791150093078613e-01
5.500000000000000000e+02	4.939999999999999947e-01	3.437381088733673096e-01	2.580000000000000071e-01	3.847438097000122070e-01	3.320000000000000173e-01	4.240400493144989014e-01	3.160000000000000031e-01	4.041748940944671631e-01	4.380000000000000004e-01	5.460860729217529297e-01
5.510000000000000000e+02	9.919999999999999929e-01	9.779896140098571777e-01	5.160000000000000142e-01	4.412583112716674805e-01	5.779999999999999583e-01	1.978081166744232178e-01	5.020000000000000018e-01	6.004216670989990234e-01	6.879999999999999449e-01	7.520616054534912109e-01
5.520000000000000000e+02	8.519999999999999796e-01	2.160716354846954346e-01	7.560000000000000053e-01	3.033193647861480713e-01	2.800000000000000058e-02	6.072082370519638062e-02	5.580000000000000515e-01	7.476764321327209473e-01	5.939999999999999725e-01	2.077265977859497070e-01
5.530000000000000000e+02	7.799999999999999989e-02	4.448927342891693115e-01	8.259999999999999565e-01	2.456709891557693481e-01	2.399999999999999911e-01	3.367789387702941895e-01	7.299999999999999822e-01	7.379804849624633789e-01	4.359999999999999987e-01	3.855283558368682861e-01
5.540000000000000000e+02	3.900000000000000133e-01	7.463945746421813965e-01	7.960000000000000409e-01	4.251899421215057373e-01	9.799999999999999822e-01	3.641159534454345703e-01	9.320000000000000506e-01	8.678594827651977539e-01	2.399999999999999911e-01	4.725993275642395020e-01
5.550000000000000000e+02	7.660000000000000142e-01	2.598949074745178223e-01	9.459999999999999520e-01	7.875882983207702637e-01	6.840000000000000524e-01	6.992861628532409668e-01	5.859999999999999654e-01	4.308828413486480713e-01	1.400000000000000133e-01	3.884489536285400391e-01
5.560000000000000000e+02	1.199999999999999956e-01	3.951730132102966309e-01	7.279999999999999805e-01	5.992172956466674805e-01	4.600000000000000200e-01	5.820406675338745117e-01	4.139999999999999791e-01	2.249588668346405029e-01	4.520000000000000129e-01	2.565647661685943604e-01
5.570000000000000000e+02	3.360000000000000209e-01	4.863577485084533691e-01	6.139999999999999902e-01	5.445783734321594238e-01	1.140000000000000041e-01	7.656713724136352539e-01	4.620000000000000218e-01	6.429034471511840820e-01	5.560000000000000497e-01	4.943928122520446777e-01
5.580000000000000000e+02	3.380000000000000226e-01	6.412585377693176270e-01	2.959999999999999853e-01	1.990715414285659790e-01	9.839999999999999858e-01	9.454950690269470215e-01	6.540000000000000258e-01	8.201020956039428711e-01	5.919999999999999707e-01	7.274115681648254395e-01
5.590000000000000000e+02	8.459999999999999742e-01	7.562701702117919922e-01	6.179999999999999938e-01	2.300091385841369629e-01	6.400000000000000133e-02	3.553558886051177979e-01	1.000000000000000056e-01	4.284439682960510254e-01	8.000000000000000444e-01	6.782551407814025879e-01
5.600000000000000000e+02	7.179999999999999716e-01	1.801423728466033936e-01	9.280000000000000471e-01	7.325155735015869141e-01	3.300000000000000155e-01	6.815706193447113037e-02	9.459999999999999520e-01	7.277917861938476562e-01	8.799999999999999489e-02	8.230961859226226807e-03
5.610000000000000000e+02	8.799999999999999489e-02	4.510260224342346191e-01	6.580000000000000293e-01	6.653641462326049805e-01	2.560000000000000053e-01	6.920721381902694702e-02	2.500000000000000000e-01	1.873040497303009033e-01	1.779999999999999916e-01	7.280559837818145752e-02
5.620000000000000000e+02	7.500000000000000000e-01	7.428706288337707520e-01	3.719999999999999973e-01	2.544552981853485107e-01	6.999999999999999556e-01	6.658121943473815918e-01	8.000000000000000444e-01	8.743612766265869141e-01	5.779999999999999583e-01	1.799950748682022095e-01
5.630000000000000000e+02	7.599999999999999811e-02	7.054908871650695801e-01	4.279999999999999916e-01	3.763932287693023682e-01	4.219999999999999862e-01	3.375449478626251221e-01	6.480000000000000204e-01	6.309275627136230469e-01	8.179999999999999494e-01	5.783607959747314453e-01
5.640000000000000000e+02	8.120000000000000551e-01	4.908000826835632324e-01	8.599999999999999867e-01	3.422824740409851074e-01	5.360000000000000320e-01	7.804352045059204102e-01	8.579999999999999849e-01	8.913068175315856934e-01	4.060000000000000275e-01	6.566123366355895996e-01
5.650000000000000000e+02	4.040000000000000258e-01	4.007747769355773926e-01	4.040000000000000258e-01	6.703397631645202637e-01	9.280000000000000471e-01	6.165066361427307129e-01	5.620000000000000551e-01	7.250342369079589844e-01	5.520000000000000462e-01	8.062297701835632324e-01
5.660000000000000000e+02	9.399999999999999467e-01	4.489312767982482910e-01	7.099999999999999645e-01	5.693405270576477051e-01	2.859999999999999765e-01	7.124543190002441406e-01	7.099999999999999645e-01	5.471094846725463867e-01	6.800000000000000488e-01	4.424751102924346924e-01
5.670000000000000000e+02	1.179999999999999938e-01	5.276793837547302246e-01	3.420000000000000262e-01	7.461359500885009766e-01	1.459999999999999909e-01	3.003688156604766846e-01	7.000000000000000666e-02	2.126715481281280518e-01	4.219999999999999862e-01	6.562840342521667480e-01
5.680000000000000000e+02	8.960000000000000187e-01	6.707922220230102539e-01	6.600000000000000311e-02	2.857266664505004883e-01	6.600000000000000311e-01	3.884423375129699707e-01	9.399999999999999467e-01	8.939446210861206055e-01	5.180000000000000160e-01	8.585379719734191895e-01
5.690000000000000000e+02	7.299999999999999822e-01	3.067646324634552002e-01	6.680000000000000382e-01	4.565434455871582031e-01	4.699999999999999734e-01	2.702143192291259766e-01	8.080000000000000515e-01	6.862949132919311523e-01	6.999999999999999556e-01	4.667714834213256836e-01
5.700000000000000000e+02	5.120000000000000107e-01	5.885952115058898926e-01	9.240000000000000435e-01	6.413519382476806641e-01	4.580000000000000182e-01	4.675714075565338135e-01	9.739999999999999769e-01	9.238298535346984863e-01	7.620000000000000107e-01	3.979121148586273193e-01
5.710000000000000000e+02	6.630000000000000338e-01	5.053182244300842285e-01	2.500000000000000000e-01	5.707115530967712402e-01	6.959999999999999520e-01	8.037407994270324707e-01	9.260000000000000453e-01	9.171125888824462891e-01	6.500000000000000222e-01	4.323571920394897461e-01
5.720000000000000000e+02	9.040000000000000258e-01	9.190525412559509277e-01	2.260000000000000064e-01	2.539659440517425537e-01	4.099999999999999756e-01	4.250300526618957520e-01	1.280000000000000027e-01	1.251213401556015015e-01	3.639999999999999902e-01	6.160862445831298828e-01
5.730000000000000000e+02	9.919999999999999929e-01	9.886947274208068848e-01	7.279999999999999805e-01	5.463347434997558594e-01	6.260000000000000009e-01	4.575530886650085449e-01	1.390000000000000124e-01	3.347181081771850586e-01	9.160000000000000364e-01	8.018044233322143555e-01
5.740000000000000000e+02	8.439999999999999725e-01	6.626880764961242676e-01	5.839999999999999636e-01	5.523304939270019531e-01	4.319999999999999951e-01	8.503612279891967773e-01	8.379999999999999671e-01	6.187385320663452148e-01	7.840000000000000302e-01	6.048486828804016113e-01
5.750000000000000000e+02	5.959999999999999742e-01	8.756634593009948730e-01	6.919999999999999485e-01	7.248623967170715332e-01	5.819999999999999618e-01	2.498838305473327637e-01	8.820000000000000062e-01	8.187304139137268066e-01	6.460000000000000187e-01	6.964962482452392578e-01
5.760000000000000000e+02	5.520000000000000462e-01	5.115433931350708008e-01	8.519999999999999796e-01	5.834916234016418457e-01	2.640000000000000124e-01	4.239138960838317871e-01	6.919999999999999485e-01	6.233255267143249512e-01	6.239999999999999991e-01	7.912449240684509277e-01
5.770000000000000000e+02	1.000000000000000000e+00	9.998975992202758789e-01	3.220000000000000084e-01	1.499179005622863770e-01	1.300000000000000044e-01	6.929209828376770020e-02	7.940000000000000391e-01	6.402824521064758301e-01	7.520000000000000018e-01	6.921712756156921387e-01
5.780000000000000000e+02	9.939999999999999947e-01	9.984053969383239746e-01	8.000000000000000167e-03	9.530022740364074707e-02	9.659999999999999698e-01	7.891089320182800293e-01	4.060000000000000275e-01	4.798574149608612061e-01	6.959999999999999520e-01	8.141669034957885742e-01
5.790000000000000000e+02	2.680000000000000160e-01	8.479266613721847534e-02	6.320000000000000062e-01	4.330933690071105957e-01	6.600000000000000311e-01	2.351993322372436523e-01	7.920000000000000373e-01	9.195941090583801270e-01	3.459999999999999742e-01	1.388781815767288208e-01
5.800000000000000000e+02	3.079999999999999960e-01	5.908248424530029297e-01	9.619999999999999662e-01	7.115966081619262695e-01	6.620000000000000329e-01	5.111361742019653320e-01	6.159999999999999920e-01	8.523033857345581055e-01	2.340000000000000135e-01	2.233131378889083862e-01
5.810000000000000000e+02	8.659999999999999920e-01	7.114932537078857422e-01	8.659999999999999920e-01	3.731591701507568359e-01	1.799999999999999933e-01	1.041787192225456238e-01	5.320000000000000284e-01	6.312785148620605469e-01	3.180000000000000049e-01	4.101139903068542480e-01
5.820000000000000000e+02	7.319999999999999840e-01	7.755726575851440430e-01	9.379999999999999449e-01	6.838591098785400391e-01	5.080000000000000071e-01	5.154073238372802734e-01	7.680000000000000160e-01	3.031508922576904297e-01	5.080000000000000071e-01	3.106061518192291260e-01
5.830000000000000000e+02	4.399999999999999745e-02	7.201756834983825684e-01	7.419999999999999929e-01	4.810986816883087158e-01	6.820000000000000506e-01	5.019108653068542480e-01	1.559999999999999998e-01	6.685221195220947266e-01	6.660000000000000364e-01	3.487134575843811035e-01
5.840000000000000000e+02	9.479999999999999538e-01	6.513552665710449219e-01	9.600000000000000200e-02	3.161173760890960693e-01	5.959999999999999742e-01	3.741908669471740723e-01	8.080000000000000515e-01	6.505108475685119629e-01	8.719999999999999973e-01	3.945730030536651611e-01
5.850000000000000000e+02	4.470000000000000084e-01	6.037138104438781738e-01	4.699999999999999734e-01	7.807450890541076660e-01	3.760000000000000009e-01	1.638980805873870850e-01	1.640000000000000069e-01	1.649200469255447388e-01	9.539999999999999591e-01	8.481790423393249512e-01
5.860000000000000000e+02	8.319999999999999618e-01	3.796562254428863525e-01	9.659999999999999698e-01	7.357573509216308594e-01	4.779999999999999805e-01	5.093306303024291992e-01	4.839999999999999858e-01	6.250010728836059570e-01	5.839999999999999636e-01	1.416300535202026367e-01
5.870000000000000000e+02	8.299999999999999600e-01	2.690979242324829102e-01	5.300000000000000266e-01	5.146189332008361816e-01	5.800000000000000294e-02	3.798369765281677246e-01	3.200000000000000067e-02	1.038773730397224426e-01	5.919999999999999707e-01	3.689995408058166504e-01
5.880000000000000000e+02	7.680000000000000160e-01	4.591593444347381592e-01	7.760000000000000231e-01	4.511680006980895996e-01	9.919999999999999929e-01	7.282953262329101562e-01	1.700000000000000122e-01	5.563274025917053223e-01	5.380000000000000338e-01	4.362044632434844971e-01
5.890000000000000000e+02	6.760000000000000453e-01	2.064234912395477295e-01	3.260000000000000120e-01	4.014898240566253662e-01	1.120000000000000023e-01	6.107881665229797363e-01	7.079999999999999627e-01	6.821979880332946777e-01	5.100000000000000089e-01	8.421316146850585938e-01
5.900000000000000000e+02	7.079999999999999627e-01	6.173555850982666016e-01	9.899999999999999911e-01	9.540902972221374512e-01	5.500000000000000444e-01	3.002393543720245361e-01	5.200000000000000178e-01	5.572143793106079102e-01	5.739999999999999547e-01	8.332835137844085693e-02
5.910000000000000000e+02	8.699999999999999956e-01	3.659311234951019287e-01	5.659999999999999476e-01	6.611225008964538574e-01	5.320000000000000284e-01	2.726163268089294434e-01	3.300000000000000155e-01	2.879019677639007568e-01	3.439999999999999725e-01	4.720615744590759277e-01
5.920000000000000000e+02	6.999999999999999556e-01	8.556247949600219727e-01	5.879999999999999671e-01	5.876632332801818848e-01	7.840000000000000302e-01	7.281808257102966309e-01	4.440000000000000058e-01	6.526428461074829102e-01	8.359999999999999654e-01	8.785384893417358398e-01
5.930000000000000000e+02	8.999999999999999667e-02	7.301563620567321777e-01	7.880000000000000338e-01	4.585493206977844238e-01	9.439999999999999503e-01	2.505194544792175293e-01	8.000000000000000167e-03	1.959102451801300049e-01	2.300000000000000100e-01	1.898433119058609009e-01
5.940000000000000000e+02	9.100000000000000311e-01	8.115049004554748535e-01	3.799999999999999906e-02	1.290305405855178833e-01	5.919999999999999707e-01	5.813300609588623047e-01	8.760000000000000009e-01	7.636288404464721680e-01	3.699999999999999956e-01	2.487492263317108154e-01
5.950000000000000000e+02	9.160000000000000364e-01	6.562741398811340332e-01	9.340000000000000524e-01	4.827122390270233154e-01	9.419999999999999485e-01	8.908730149269104004e-01	4.319999999999999951e-01	6.203227043151855469e-01	4.239999999999999880e-01	3.396596908569335938e-01
5.960000000000000000e+02	5.000000000000000278e-02	1.739147603511810303e-01	2.179999999999999993e-01	3.328697681427001953e-01	7.680000000000000160e-01	2.707924842834472656e-01	4.079999999999999738e-01	3.796831965446472168e-01	2.620000000000000107e-01	3.911350667476654053e-01
5.970000000000000000e+02	0.000000000000000000e+00	5.831560492515563965e-01	7.339999999999999858e-01	3.465881645679473877e-01	3.940000000000000169e-01	3.115444481372833252e-01	8.020000000000000462e-01	9.487893581390380859e-01	2.479999999999999982e-01	3.449468016624450684e-01
5.980000000000000000e+02	6.059999999999999831e-01	5.374420881271362305e-01	8.780000000000000027e-01	5.825063586235046387e-01	5.859999999999999654e-01	6.067075729370117188e-01	7.740000000000000213e-01	5.423528552055358887e-01	4.719999999999999751e-01	3.492272794246673584e-01
5.990000000000000000e+02	9.979999999999999982e-01	9.993439316749572754e-01	3.920000000000000151e-01	5.000964999198913574e-01	5.300000000000000266e-01	5.967798829078674316e-01	1.779999999999999916e-01	3.996532261371612549e-01	2.059999999999999887e-01	6.282003223896026611e-02
6.000000000000000000e+02	8.100000000000000533e-01	1.819695979356765747e-01	7.319999999999999840e-01	5.435453653335571289e-01	5.320000000000000284e-01	5.813052654266357422e-01	5.959999999999999742e-01	5.469724535942077637e-01	9.600000000000000200e-02	5.445984750986099243e-02
6.010000000000000000e+02	9.419999999999999485e-01	7.400500774383544922e-01	8.880000000000000115e-01	3.703911900520324707e-01	8.299999999999999600e-01	9.317249655723571777e-01	6.600000000000000311e-01	6.735352277755737305e-01	4.000000000000000083e-02	2.723080851137638092e-02
6.020000000000000000e+02	8.599999999999999312e-02	3.747170567512512207e-01	8.439999999999999725e-01	3.850867450237274170e-01	7.419999999999999929e-01	3.264736235141754150e-01	2.700000000000000178e-01	3.728014528751373291e-01	8.439999999999999725e-01	6.288725137710571289e-01
6.030000000000000000e+02	7.500000000000000000e-01	3.607118129730224609e-01	4.000000000000000222e-01	3.721247911453247070e-01	1.759999999999999898e-01	1.246220618486404419e-01	5.679999999999999494e-01	6.581525206565856934e-01	1.759999999999999898e-01	6.174218654632568359e-01
6.040000000000000000e+02	9.600000000000000200e-02	6.439473628997802734e-01	9.000000000000000222e-01	5.674146413803100586e-01	9.459999999999999520e-01	8.253172636032104492e-01	7.039999999999999591e-01	5.510868430137634277e-01	3.800000000000000044e-01	3.788489699363708496e-01
6.050000000000000000e+02	5.939999999999999725e-01	5.456107854843139648e-01	5.399999999999999939e-02	2.357700616121292114e-01	9.659999999999999698e-01	8.221102356910705566e-01	4.819999999999999840e-01	5.947258472442626953e-01	5.859999999999999654e-01	4.716622829437255859e-01
6.060000000000000000e+02	8.100000000000000533e-01	4.120812714099884033e-01	4.879999999999999893e-01	5.792117714881896973e-01	7.199999999999999734e-01	8.663282394409179688e-01	2.099999999999999922e-01	5.413197875022888184e-01	4.000000000000000222e-01	2.577103078365325928e-01
6.070000000000000000e+02	8.000000000000000167e-03	1.385250538587570190e-01	5.199999999999999761e-02	1.408749222755432129e-01	2.939999999999999836e-01	2.429247051477432251e-01	7.580000000000000071e-01	6.247896552085876465e-01	2.999999999999999889e-02	4.098603501915931702e-02
6.080000000000000000e+02	5.839999999999999636e-01	6.714943647384643555e-01	8.940000000000000169e-01	6.491245627403259277e-01	1.400000000000000133e-01	9.934189170598983765e-02	4.079999999999999738e-01	7.037441730499267578e-01	8.159999999999999476e-01	5.817580819129943848e-01
6.090000000000000000e+02	4.279999999999999916e-01	4.929583966732025146e-01	8.999999999999999667e-02	6.235569119453430176e-01	1.300000000000000044e-01	2.588701248168945312e-01	2.439999999999999947e-01	2.424797415733337402e-01	1.239999999999999991e-01	7.359444350004196167e-02
6.100000000000000000e+02	7.500000000000000000e-01	8.644723296165466309e-01	5.120000000000000107e-01	2.682899236679077148e-01	6.159999999999999920e-01	1.562703400850296021e-01	5.440000000000000391e-01	2.362151145935058594e-01	1.459999999999999909e-01	2.430224418640136719e-01
6.110000000000000000e+02	9.080000000000000293e-01	8.111259937286376953e-01	6.540000000000000258e-01	6.812036037445068359e-01	2.139999999999999958e-01	8.595449477434158325e-02	2.899999999999999800e-01	3.719848692417144775e-01	3.719999999999999973e-01	3.014431297779083252e-01
6.120000000000000000e+02	2.200000000000000011e-01	5.106557011604309082e-01	5.679999999999999494e-01	6.178102493286132812e-01	1.799999999999999933e-01	3.756420612335205078e-01	2.479999999999999982e-01	6.408336758613586426e-01	3.699999999999999956e-01	4.570378065109252930e-01
6.130000000000000000e+02	6.620000000000000329e-01	2.132709324359893799e-01	9.899999999999999911e-01	4.231095016002655029e-01	3.220000000000000084e-01	3.110843002796173096e-01	4.179999999999999827e-01	6.257399916648864746e-01	3.659999999999999920e-01	2.523070871829986572e-01
6.140000000000000000e+02	9.260000000000000453e-01	8.097221255302429199e-01	3.420000000000000262e-01	6.331440210342407227e-01	8.960000000000000187e-01	8.275846838951110840e-01	9.140000000000000346e-01	6.516953110694885254e-01	6.320000000000000062e-01	3.647606670856475830e-01
6.150000000000000000e+02	3.599999999999999728e-02	8.452493548393249512e-01	9.600000000000000200e-02	2.222549617290496826e-01	8.400000000000000522e-02	6.732556223869323730e-02	8.820000000000000062e-01	8.521039485931396484e-01	4.699999999999999734e-01	5.482503771781921387e-01
6.160000000000000000e+02	9.619999999999999662e-01	6.609966754913330078e-01	6.979999999999999538e-01	3.045221567153930664e-01	8.880000000000000115e-01	3.813585340976715088e-01	8.060000000000000497e-01	6.578053832054138184e-01	1.819999999999999951e-01	2.008716613054275513e-01
6.170000000000000000e+02	5.999999999999999778e-02	6.555345654487609863e-01	6.780000000000000471e-01	5.809368491172790527e-01	8.559999999999999831e-01	9.039412140846252441e-01	4.660000000000000253e-01	4.051251113414764404e-01	7.159999999999999698e-01	6.768547892570495605e-01
6.180000000000000000e+02	9.599999999999999645e-01	5.163509249687194824e-01	2.000000000000000042e-02	5.852559953927993774e-02	6.680000000000000382e-01	1.642765700817108154e-01	1.320000000000000062e-01	4.949589669704437256e-01	6.360000000000000098e-01	2.219331264495849609e-02
6.190000000000000000e+02	1.600000000000000033e-02	7.421774417161941528e-02	9.719999999999999751e-01	7.689220309257507324e-01	9.379999999999999449e-01	3.581891655921936035e-01	9.060000000000000275e-01	5.665945410728454590e-01	1.219999999999999973e-01	5.661919340491294861e-02
6.200000000000000000e+02	4.959999999999999964e-01	6.818644404411315918e-01	6.620000000000000329e-01	6.213678121566772461e-01	6.939999999999999503e-01	7.576819062232971191e-01	4.460000000000000075e-01	4.215230941772460938e-01	2.640000000000000124e-01	5.019553378224372864e-02
6.210000000000000000e+02	5.799999999999999600e-01	3.294248878955841064e-01	4.139999999999999791e-01	3.682317733764648438e-01	9.619999999999999662e-01	6.367874741554260254e-01	3.360000000000000209e-01	6.136638522148132324e-01	7.039999999999999591e-01	3.422960340976715088e-01
6.220000000000000000e+02	5.869999999999999662e-01	2.384882271289825439e-01	5.699999999999999512e-01	4.845948815345764160e-01	5.280000000000000249e-01	7.328290939331054688e-01	7.640000000000000124e-01	5.749648809432983398e-01	2.079999999999999905e-01	2.310618013143539429e-01
6.230000000000000000e+02	7.799999999999999989e-02	2.159941345453262329e-01	1.680000000000000104e-01	7.481221109628677368e-02	7.560000000000000053e-01	5.518791079521179199e-01	6.540000000000000258e-01	3.505274355411529541e-01	5.340000000000000302e-01	2.643812596797943115e-01
6.240000000000000000e+02	8.499999999999999778e-01	3.889637589454650879e-01	5.140000000000000124e-01	5.778703689575195312e-01	9.839999999999999858e-01	7.068198919296264648e-01	1.900000000000000022e-01	4.655251801013946533e-01	9.180000000000000382e-01	7.929865121841430664e-01
6.250000000000000000e+02	4.919999999999999929e-01	6.068049669265747070e-01	8.920000000000000151e-01	6.368691921234130859e-01	2.079999999999999905e-01	1.824903637170791626e-01	8.860000000000000098e-01	9.564546942710876465e-01	8.239999999999999547e-01	8.470288515090942383e-01
6.260000000000000000e+02	4.119999999999999774e-01	7.210075855255126953e-01	7.520000000000000018e-01	5.225220918655395508e-01	5.600000000000000117e-02	1.221294105052947998e-01	2.300000000000000100e-01	4.854965806007385254e-01	6.059999999999999831e-01	8.285511136054992676e-01
6.270000000000000000e+02	2.000000000000000042e-03	3.496628105640411377e-01	7.820000000000000284e-01	6.067997217178344727e-01	8.799999999999999489e-02	8.966457098722457886e-02	7.620000000000000107e-01	7.785584926605224609e-01	7.560000000000000053e-01	6.260865330696105957e-01
6.280000000000000000e+02	1.519999999999999962e-01	7.577888369560241699e-01	6.300000000000000044e-01	3.067629039287567139e-01	6.340000000000000080e-01	3.912254571914672852e-01	4.159999999999999809e-01	3.913435935974121094e-01	2.139999999999999958e-01	4.776606857776641846e-01
6.290000000000000000e+02	1.000000000000000000e+00	9.750822186470031738e-01	6.660000000000000364e-01	4.866365492343902588e-01	9.240000000000000435e-01	6.973742842674255371e-01	2.439999999999999947e-01	2.240310758352279663e-01	6.600000000000000311e-01	6.674191355705261230e-01
6.300000000000000000e+02	0.000000000000000000e+00	1.859768480062484741e-01	2.179999999999999993e-01	1.798360943794250488e-01	2.740000000000000213e-01	2.173236608505249023e-01	1.980000000000000093e-01	8.062413334846496582e-02	8.659999999999999920e-01	7.493258714675903320e-01
6.310000000000000000e+02	8.599999999999999312e-02	1.738618463277816772e-01	8.659999999999999920e-01	5.567996501922607422e-01	6.660000000000000364e-01	2.562786042690277100e-01	1.000000000000000021e-02	1.382994353771209717e-01	7.560000000000000053e-01	6.454733610153198242e-01
6.320000000000000000e+02	4.699999999999999734e-01	3.249967694282531738e-01	1.839999999999999969e-01	5.509496331214904785e-01	1.100000000000000006e-01	1.533702909946441650e-01	1.640000000000000069e-01	5.300110578536987305e-01	5.200000000000000178e-01	1.413884013891220093e-01
6.330000000000000000e+02	3.360000000000000209e-01	7.629702687263488770e-01	5.060000000000000053e-01	2.284757345914840698e-01	7.680000000000000160e-01	6.533739566802978516e-01	5.939999999999999725e-01	6.736930608749389648e-01	5.819999999999999618e-01	3.807016313076019287e-01
6.340000000000000000e+02	9.499999999999999556e-01	1.143862232565879822e-01	6.460000000000000187e-01	7.738391160964965820e-01	8.940000000000000169e-01	8.499585986137390137e-01	1.360000000000000098e-01	4.604181051254272461e-01	5.240000000000000213e-01	5.907516479492187500e-01
6.350000000000000000e+02	2.379999999999999893e-01	1.426072120666503906e-01	8.100000000000000533e-01	6.721439361572265625e-01	9.360000000000000542e-01	2.753311097621917725e-01	5.180000000000000160e-01	5.978492498397827148e-01	6.860000000000000542e-01	6.897975802421569824e-01
6.360000000000000000e+02	3.260000000000000120e-01	1.822202950716018677e-01	4.420000000000000040e-01	2.353805750608444214e-01	4.899999999999999911e-01	5.953277945518493652e-01	1.799999999999999933e-01	3.940156698226928711e-01	7.700000000000000178e-01	7.849619984626770020e-01
6.370000000000000000e+02	1.519999999999999962e-01	1.383384466171264648e-01	6.059999999999999831e-01	6.284253597259521484e-01	5.260000000000000231e-01	7.745441794395446777e-01	1.580000000000000016e-01	9.043376892805099487e-02	6.700000000000000400e-01	6.583505868911743164e-01
6.380000000000000000e+02	3.039999999999999925e-01	3.768147528171539307e-01	2.220000000000000029e-01	2.495219856500625610e-01	8.200000000000000344e-02	3.736414611339569092e-01	1.179999999999999938e-01	2.856613099575042725e-01	3.180000000000000049e-01	5.649648308753967285e-01
6.390000000000000000e+02	8.120000000000000551e-01	8.990099430084228516e-01	2.859999999999999765e-01	1.790747642517089844e-01	9.779999999999999805e-01	7.242628335952758789e-01	2.139999999999999958e-01	5.014796555042266846e-02	8.679999999999999938e-01	6.680553555488586426e-01
6.400000000000000000e+02	1.539999999999999980e-01	3.889133930206298828e-01	5.679999999999999494e-01	4.152429103851318359e-01	2.919999999999999818e-01	4.044336676597595215e-01	7.459999999999999964e-01	5.926600694656372070e-01	5.440000000000000391e-01	3.185092657804489136e-02
6.410000000000000000e+02	5.600000000000000117e-02	7.349590659141540527e-01	4.200000000000000261e-02	1.573964804410934448e-01	5.639999999999999458e-01	4.285498559474945068e-01	5.759999999999999565e-01	4.992201030254364014e-01	4.420000000000000040e-01	4.696670174598693848e-01
6.420000000000000000e+02	3.840000000000000080e-01	5.697380900382995605e-01	2.800000000000000266e-01	3.628082275390625000e-01	7.580000000000000071e-01	6.523025631904602051e-01	2.500000000000000000e-01	6.677235364913940430e-01	7.600000000000000089e-01	8.368697762489318848e-01
6.430000000000000000e+02	3.260000000000000120e-01	6.975657939910888672e-01	4.040000000000000258e-01	5.686100125312805176e-01	8.900000000000000133e-01	8.867075443267822266e-01	3.059999999999999942e-01	3.676893115043640137e-01	3.320000000000000173e-01	1.700485348701477051e-01
6.440000000000000000e+02	3.320000000000000173e-01	6.684156060218811035e-01	7.039999999999999591e-01	2.644973695278167725e-01	4.600000000000000200e-01	2.698714733123779297e-01	5.939999999999999725e-01	7.830719351768493652e-01	5.859999999999999654e-01	7.759463191032409668e-01
6.450000000000000000e+02	7.439999999999999947e-01	7.031807899475097656e-01	1.419999999999999873e-01	3.679260909557342529e-01	2.379999999999999893e-01	2.223380357027053833e-01	6.840000000000000524e-01	6.806561946868896484e-01	4.099999999999999756e-01	6.652197837829589844e-01
6.460000000000000000e+02	1.400000000000000133e-01	1.634045243263244629e-01	9.719999999999999751e-01	6.413514018058776855e-01	9.619999999999999662e-01	7.736306786537170410e-01	2.439999999999999947e-01	1.445430666208267212e-01	3.579999999999999849e-01	1.124731302261352539e-01
6.470000000000000000e+02	4.000000000000000083e-03	5.507798194885253906e-01	6.800000000000000488e-01	3.655378520488739014e-01	4.739999999999999769e-01	5.090341567993164062e-01	2.240000000000000047e-01	3.759901821613311768e-01	6.939999999999999503e-01	1.112210899591445923e-01
6.480000000000000000e+02	4.799999999999999822e-01	6.495013236999511719e-01	5.020000000000000018e-01	3.077568411827087402e-01	6.159999999999999920e-01	2.434813380241394043e-01	5.360000000000000320e-01	3.025091588497161865e-01	6.019999999999999796e-01	6.056206822395324707e-01
6.490000000000000000e+02	8.820000000000000062e-01	1.510674357414245605e-01	9.399999999999999467e-01	7.877808809280395508e-01	3.820000000000000062e-01	9.703623503446578979e-02	7.179999999999999716e-01	4.489448964595794678e-01	2.479999999999999982e-01	6.983304619789123535e-01
6.500000000000000000e+02	9.839999999999999858e-01	9.897125959396362305e-01	1.519999999999999962e-01	2.942830622196197510e-01	4.799999999999999822e-01	1.361429393291473389e-01	3.320000000000000173e-01	2.368382960557937622e-01	7.179999999999999716e-01	2.124225497245788574e-01
6.510000000000000000e+02	3.240000000000000102e-01	1.670338511466979980e-01	4.500000000000000111e-01	1.526736468076705933e-01	9.439999999999999503e-01	2.747277617454528809e-01	9.439999999999999503e-01	9.885565042495727539e-01	4.839999999999999858e-01	6.305794715881347656e-01
6.520000000000000000e+02	9.020000000000000240e-01	9.155572056770324707e-01	9.759999999999999787e-01	7.088789343833923340e-01	3.880000000000000115e-01	3.076683282852172852e-01	5.919999999999999707e-01	4.627949297428131104e-01	5.699999999999999512e-01	3.215229511260986328e-01
6.530000000000000000e+02	7.459999999999999964e-01	2.487468719482421875e-01	7.359999999999999876e-01	6.056023240089416504e-01	3.200000000000000067e-01	6.372885107994079590e-01	9.699999999999999734e-01	8.577774763107299805e-01	6.999999999999999556e-01	7.489328384399414062e-01
6.540000000000000000e+02	3.240000000000000102e-01	4.358805418014526367e-01	6.079999999999999849e-01	3.855002820491790771e-01	1.439999999999999891e-01	2.358473688364028931e-01	7.860000000000000320e-01	6.228738427162170410e-01	7.039999999999999591e-01	7.442260980606079102e-01
6.550000000000000000e+02	5.300000000000000266e-01	8.392087221145629883e-01	8.060000000000000497e-01	7.579434514045715332e-01	8.439999999999999725e-01	4.586580097675323486e-01	7.900000000000000355e-01	6.062598824501037598e-01	7.479999999999999982e-01	8.048621416091918945e-01
6.560000000000000000e+02	1.000000000000000000e+00	8.896211385726928711e-01	4.520000000000000129e-01	7.723336219787597656e-01	7.099999999999999645e-01	2.530547976493835449e-01	3.519999999999999796e-01	4.673132896423339844e-01	6.159999999999999920e-01	5.680850744247436523e-01
6.570000000000000000e+02	4.259999999999999898e-01	6.639225482940673828e-01	5.199999999999999761e-02	3.221969008445739746e-01	2.119999999999999940e-01	7.685280442237854004e-01	7.479999999999999982e-01	5.358647108078002930e-01	8.719999999999999973e-01	8.368318080902099609e-01
6.580000000000000000e+02	7.800000000000000266e-01	7.586997151374816895e-01	5.759999999999999565e-01	6.862370967864990234e-01	6.840000000000000524e-01	2.244580835103988647e-01	3.320000000000000173e-01	4.664534926414489746e-01	1.640000000000000069e-01	5.569294691085815430e-01
6.590000000000000000e+02	9.439999999999999503e-01	3.027471601963043213e-01	5.120000000000000107e-01	5.869783759117126465e-01	1.580000000000000016e-01	2.712381184101104736e-01	6.800000000000000488e-02	1.335259675979614258e-01	6.079999999999999849e-01	6.732971668243408203e-01
6.600000000000000000e+02	5.919999999999999707e-01	1.936571896076202393e-01	1.320000000000000062e-01	3.662554919719696045e-01	6.079999999999999849e-01	9.729867577552795410e-01	1.419999999999999873e-01	3.347163200378417969e-01	2.260000000000000064e-01	4.408690631389617920e-01
6.610000000000000000e+02	3.599999999999999867e-01	3.810003399848937988e-01	3.900000000000000133e-01	4.706465899944305420e-01	5.180000000000000160e-01	1.877740472555160522e-01	1.719999999999999862e-01	4.055011272430419922e-01	3.820000000000000062e-01	1.537185311317443848e-01
6.620000000000000000e+02	3.760000000000000009e-01	3.911749720573425293e-01	3.619999999999999885e-01	2.904477417469024658e-01	3.059999999999999942e-01	6.373559832572937012e-01	7.860000000000000320e-01	3.011702597141265869e-01	2.760000000000000231e-01	6.461341381072998047e-01
6.630000000000000000e+02	4.959999999999999964e-01	2.978611886501312256e-01	3.260000000000000120e-01	2.841367423534393311e-01	6.019999999999999796e-01	2.487625032663345337e-01	8.279999999999999583e-01	7.982069849967956543e-01	6.800000000000000488e-01	8.170143961906433105e-01
6.640000000000000000e+02	2.999999999999999889e-02	3.105817437171936035e-01	5.939999999999999725e-01	3.963298797607421875e-01	2.939999999999999836e-01	3.155206441879272461e-01	7.700000000000000178e-01	9.134398698806762695e-01	7.099999999999999645e-01	6.516456007957458496e-01
6.650000000000000000e+02	9.939999999999999947e-01	9.989909529685974121e-01	9.180000000000000382e-01	7.342182397842407227e-01	8.880000000000000115e-01	8.427259922027587891e-01	7.419999999999999929e-01	4.552906453609466553e-01	2.720000000000000195e-01	4.351903796195983887e-01
6.660000000000000000e+02	9.919999999999999929e-01	5.676491856575012207e-01	7.920000000000000373e-01	7.122995257377624512e-01	5.060000000000000053e-01	5.710052847862243652e-01	3.280000000000000138e-01	6.914497017860412598e-01	3.719999999999999973e-01	8.019714951515197754e-01
6.670000000000000000e+02	7.399999999999999634e-02	1.164555847644805908e-01	4.299999999999999933e-01	5.938792228698730469e-01	4.739999999999999769e-01	6.019167304039001465e-01	7.459999999999999964e-01	6.739355325698852539e-01	3.200000000000000067e-01	8.614541292190551758e-01
6.680000000000000000e+02	3.519999999999999796e-01	1.310678273439407349e-01	6.520000000000000240e-01	5.128780603408813477e-01	1.799999999999999933e-01	6.905824542045593262e-01	6.919999999999999485e-01	5.605481266975402832e-01	4.919999999999999929e-01	3.463240861892700195e-01
6.690000000000000000e+02	7.980000000000000426e-01	7.377511262893676758e-01	2.899999999999999800e-01	2.846994698047637939e-01	9.679999999999999716e-01	6.605030894279479980e-01	7.980000000000000426e-01	4.683427214622497559e-01	3.579999999999999849e-01	3.350680470466613770e-01
6.700000000000000000e+02	6.440000000000000169e-01	5.653925538063049316e-01	1.859999999999999987e-01	1.543514728546142578e-01	7.560000000000000053e-01	5.331283807754516602e-01	3.280000000000000138e-01	7.485262751579284668e-01	5.719999999999999529e-01	2.438201755285263062e-02
6.710000000000000000e+02	3.599999999999999867e-01	3.358971774578094482e-01	4.520000000000000129e-01	4.854964613914489746e-01	8.100000000000000533e-01	8.292109370231628418e-01	9.220000000000000417e-01	7.788126468658447266e-01	8.860000000000000098e-01	6.913263797760009766e-01
6.720000000000000000e+02	3.699999999999999956e-01	3.666398227214813232e-01	9.240000000000000435e-01	5.210507512092590332e-01	7.099999999999999645e-01	7.373385429382324219e-01	1.059999999999999970e-01	3.389452695846557617e-01	4.259999999999999898e-01	3.273917436599731445e-01
6.730000000000000000e+02	8.800000000000000044e-01	2.919857800006866455e-01	1.239999999999999991e-01	4.113665521144866943e-01	5.999999999999999778e-01	9.182006716728210449e-01	6.400000000000000133e-02	2.035340368747711182e-01	7.259999999999999787e-01	6.944243907928466797e-01
6.740000000000000000e+02	5.500000000000000444e-01	6.387754082679748535e-01	3.340000000000000191e-01	5.754590630531311035e-01	1.120000000000000023e-01	2.931169867515563965e-01	7.419999999999999929e-01	4.839787483215332031e-01	8.399999999999999689e-01	9.601571559906005859e-01
6.750000000000000000e+02	1.000000000000000000e+00	9.992285966873168945e-01	8.820000000000000062e-01	4.592185020446777344e-01	2.760000000000000231e-01	2.229568809270858765e-01	5.719999999999999529e-01	5.628504157066345215e-01	5.879999999999999671e-01	7.899140119552612305e-01
6.760000000000000000e+02	2.179999999999999993e-01	3.799772858619689941e-01	2.560000000000000053e-01	4.354474246501922607e-01	6.019999999999999796e-01	8.283029198646545410e-01	5.639999999999999458e-01	2.970633804798126221e-01	6.860000000000000542e-01	5.599743723869323730e-01
6.770000000000000000e+02	1.000000000000000000e+00	9.882900714874267578e-01	5.440000000000000391e-01	8.190523982048034668e-01	7.680000000000000160e-01	2.286505252122879028e-01	8.379999999999999671e-01	8.837893605232238770e-01	8.579999999999999849e-01	7.182030677795410156e-01
6.780000000000000000e+02	3.539999999999999813e-01	3.631817400455474854e-01	5.799999999999999600e-01	4.152855575084686279e-01	2.359999999999999876e-01	8.266392350196838379e-02	1.799999999999999864e-02	2.832623720169067383e-01	9.879999999999999893e-01	6.425450444221496582e-01
6.790000000000000000e+02	1.920000000000000040e-01	4.826799631118774414e-01	8.920000000000000151e-01	3.244834244251251221e-01	1.640000000000000069e-01	5.926493406295776367e-01	2.000000000000000111e-01	6.977653503417968750e-01	6.380000000000000115e-01	4.136174917221069336e-01
6.800000000000000000e+02	6.179999999999999938e-01	8.835132122039794922e-01	3.539999999999999813e-01	6.153684258460998535e-01	7.399999999999999911e-01	2.879540324211120605e-01	4.699999999999999734e-01	7.171310782432556152e-01	6.899999999999999467e-01	1.739234477281570435e-01
6.810000000000000000e+02	7.359999999999999876e-01	4.550659656524658203e-01	3.679999999999999938e-01	6.063854694366455078e-01	6.979999999999999538e-01	2.453047782182693481e-01	3.760000000000000009e-01	8.701676726341247559e-01	7.479999999999999982e-01	4.895223677158355713e-01
6.820000000000000000e+02	9.419999999999999485e-01	7.051408290863037109e-01	4.299999999999999933e-01	6.163665056228637695e-01	4.660000000000000253e-01	1.014945283532142639e-01	7.379999999999999893e-01	7.902985811233520508e-01	4.139999999999999791e-01	4.092904031276702881e-01
6.830000000000000000e+02	3.260000000000000120e-01	8.188489675521850586e-01	2.819999999999999729e-01	3.901566863059997559e-01	9.200000000000000400e-01	7.545757293701171875e-01	9.619999999999999662e-01	9.300592541694641113e-01	6.620000000000000329e-01	7.533751130104064941e-01
6.840000000000000000e+02	7.279999999999999805e-01	1.828604489564895630e-01	7.399999999999999911e-01	4.535313248634338379e-01	8.279999999999999583e-01	6.509867906570434570e-01	3.619999999999999885e-01	5.382388830184936523e-01	1.320000000000000062e-01	9.267721325159072876e-02
6.850000000000000000e+02	8.679999999999999938e-01	6.596618294715881348e-01	4.040000000000000258e-01	8.300667405128479004e-01	7.799999999999999989e-02	1.359326243400573730e-01	4.600000000000000200e-01	6.580182909965515137e-01	1.539999999999999980e-01	9.294152259826660156e-02
6.860000000000000000e+02	2.439999999999999947e-01	2.288227528333663940e-01	2.939999999999999836e-01	4.062198102474212646e-01	1.039999999999999952e-01	5.312047004699707031e-01	6.700000000000000400e-01	7.611501812934875488e-01	3.160000000000000031e-01	4.052633345127105713e-01
6.870000000000000000e+02	3.499999999999999778e-01	4.024689197540283203e-01	2.240000000000000047e-01	3.431745469570159912e-01	9.639999999999999680e-01	8.090978264808654785e-01	6.300000000000000044e-01	4.468255341053009033e-01	8.459999999999999742e-01	9.148544669151306152e-01
6.880000000000000000e+02	5.959999999999999742e-01	3.728375732898712158e-01	1.779999999999999916e-01	2.395680695772171021e-01	6.700000000000000400e-01	8.078811168670654297e-01	4.000000000000000083e-02	2.018121182918548584e-01	4.239999999999999880e-01	7.972131371498107910e-01
6.890000000000000000e+02	4.420000000000000040e-01	2.420899420976638794e-01	5.200000000000000178e-01	4.932740628719329834e-01	3.099999999999999978e-01	8.191139250993728638e-02	2.340000000000000135e-01	2.967495322227478027e-01	1.280000000000000027e-01	1.336427498608827591e-02
6.900000000000000000e+02	5.120000000000000107e-01	2.823922969400882721e-02	4.560000000000000164e-01	2.746478319168090820e-01	8.599999999999999867e-01	8.603990674018859863e-01	2.560000000000000053e-01	4.213528633117675781e-01	2.300000000000000100e-01	3.869617283344268799e-01
6.910000000000000000e+02	1.439999999999999891e-01	5.265113711357116699e-01	9.959999999999999964e-01	5.442941784858703613e-01	1.140000000000000041e-01	1.432433724403381348e-01	2.600000000000000089e-01	6.764507293701171875e-01	2.620000000000000107e-01	4.350615441799163818e-01
6.920000000000000000e+02	5.280000000000000249e-01	3.624460101127624512e-01	3.519999999999999796e-01	5.210939049720764160e-01	5.520000000000000462e-01	7.042001485824584961e-01	6.780000000000000471e-01	7.460815310478210449e-01	6.300000000000000044e-01	3.145791888236999512e-01
6.930000000000000000e+02	9.180000000000000382e-01	4.600922465324401855e-01	4.580000000000000182e-01	4.822932779788970947e-01	2.839999999999999747e-01	5.353790521621704102e-01	4.580000000000000182e-01	1.182381883263587952e-01	3.240000000000000102e-01	4.640374779701232910e-01
6.940000000000000000e+02	8.539999999999999813e-01	5.265595912933349609e-01	7.680000000000000160e-01	6.454634666442871094e-01	4.919999999999999929e-01	4.158981740474700928e-01	3.479999999999999760e-01	3.620272278785705566e-01	6.959999999999999520e-01	4.991321265697479248e-01
6.950000000000000000e+02	3.019999999999999907e-01	3.582330346107482910e-01	4.339999999999999969e-01	1.832043230533599854e-01	1.140000000000000041e-01	4.815132021903991699e-01	3.559999999999999831e-01	4.942041337490081787e-01	6.640000000000000346e-01	3.047320842742919922e-01
6.960000000000000000e+02	5.420000000000000373e-01	1.577740609645843506e-01	2.819999999999999729e-01	2.231878936290740967e-01	5.040000000000000036e-01	2.225358486175537109e-01	2.899999999999999800e-01	5.291516780853271484e-01	6.640000000000000346e-01	1.492480635643005371e-01
6.970000000000000000e+02	8.080000000000000515e-01	5.917973518371582031e-01	9.260000000000000453e-01	5.860288739204406738e-01	3.420000000000000262e-01	6.861677169799804688e-01	3.860000000000000098e-01	3.768433332443237305e-01	8.120000000000000551e-01	5.412324666976928711e-01
6.980000000000000000e+02	7.920000000000000373e-01	4.180227518081665039e-01	6.879999999999999449e-01	4.309498667716979980e-01	5.520000000000000462e-01	5.489425659179687500e-01	4.259999999999999898e-01	3.897774815559387207e-01	3.140000000000000013e-01	3.133606910705566406e-01
6.990000000000000000e+02	9.499999999999999556e-01	5.986945629119873047e-01	2.700000000000000178e-01	1.896795928478240967e-01	1.400000000000000133e-01	2.952059805393218994e-01	8.199999999999999512e-01	4.881104230880737305e-01	2.479999999999999982e-01	4.056805968284606934e-01
7.000000000000000000e+02	8.359999999999999654e-01	6.735557913780212402e-01	3.940000000000000169e-01	5.237784981727600098e-01	8.980000000000000204e-01	4.026244580745697021e-01	4.680000000000000271e-01	5.198106765747070312e-01	3.119999999999999996e-01	4.031119048595428467e-01
7.010000000000000000e+02	2.000000000000000042e-02	3.266081511974334717e-01	9.280000000000000471e-01	6.699556112289428711e-01	5.260000000000000231e-01	7.536975145339965820e-01	6.580000000000000293e-01	5.356015563011169434e-01	6.600000000000000311e-01	7.614068388938903809e-01
7.020000000000000000e+02	2.119999999999999940e-01	1.692677289247512817e-01	2.660000000000000142e-01	3.934379220008850098e-01	6.400000000000000133e-01	7.764050960540771484e-01	2.680000000000000160e-01	7.281871438026428223e-01	5.180000000000000160e-01	6.498101949691772461e-01
7.030000000000000000e+02	5.639999999999999458e-01	2.518151104450225830e-01	1.340000000000000080e-01	1.525652259588241577e-01	6.400000000000000133e-01	6.542762517929077148e-01	6.019999999999999796e-01	3.971741795539855957e-01	3.200000000000000067e-02	3.497691079974174500e-02
7.040000000000000000e+02	6.999999999999999556e-01	4.606381058692932129e-01	4.599999999999999922e-02	9.210757911205291748e-02	5.180000000000000160e-01	5.556367635726928711e-01	5.919999999999999707e-01	7.993416786193847656e-01	6.420000000000000151e-01	4.491353034973144531e-01
7.050000000000000000e+02	8.279999999999999583e-01	3.859795331954956055e-01	2.580000000000000071e-01	2.061740309000015259e-01	6.280000000000000027e-01	3.837062418460845947e-01	7.219999999999999751e-01	7.758619189262390137e-01	9.240000000000000435e-01	5.315967202186584473e-01
7.060000000000000000e+02	9.240000000000000435e-01	7.370622158050537109e-01	5.200000000000000178e-01	4.889419078826904297e-01	5.320000000000000284e-01	4.656239151954650879e-01	7.119999999999999662e-01	6.915702819824218750e-01	2.340000000000000135e-01	4.408275485038757324e-01
7.070000000000000000e+02	5.220000000000000195e-01	6.931716799736022949e-01	2.459999999999999964e-01	5.063525438308715820e-01	9.160000000000000364e-01	6.845787763595581055e-01	5.679999999999999494e-01	1.881505846977233887e-01	5.799999999999999600e-01	2.289014011621475220e-01
7.080000000000000000e+02	6.720000000000000417e-01	6.612596511840820312e-01	4.719999999999999751e-01	5.356419086456298828e-01	7.620000000000000107e-01	9.346650838851928711e-01	5.180000000000000160e-01	5.308363437652587891e-01	6.939999999999999503e-01	4.242418110370635986e-01
7.090000000000000000e+02	5.999999999999999778e-01	8.056832551956176758e-01	6.340000000000000080e-01	4.043160080909729004e-01	9.060000000000000275e-01	6.601435542106628418e-01	7.159999999999999698e-01	7.907537817955017090e-01	9.600000000000000200e-02	8.884582668542861938e-02
7.100000000000000000e+02	1.680000000000000104e-01	4.345064759254455566e-01	9.939999999999999947e-01	8.896486163139343262e-01	9.639999999999999680e-01	9.290942549705505371e-01	4.520000000000000129e-01	4.941919445991516113e-01	9.180000000000000382e-01	3.724586069583892822e-01
7.110000000000000000e+02	4.520000000000000129e-01	4.249120652675628662e-01	8.179999999999999494e-01	6.088196635246276855e-01	4.520000000000000129e-01	4.466906785964965820e-01	9.839999999999999858e-01	9.157572984695434570e-01	6.600000000000000311e-01	7.578639388084411621e-01
7.120000000000000000e+02	1.859999999999999987e-01	6.356576681137084961e-01	1.199999999999999956e-01	6.453249603509902954e-02	1.519999999999999962e-01	3.811154067516326904e-01	8.599999999999999867e-01	2.880062460899353027e-01	5.280000000000000249e-01	7.261351943016052246e-01
7.130000000000000000e+02	1.779999999999999916e-01	5.222368240356445312e-01	5.999999999999999778e-01	3.675129711627960205e-01	6.119999999999999885e-01	8.574784398078918457e-01	4.020000000000000240e-01	5.512886047363281250e-01	2.720000000000000195e-01	8.239286541938781738e-01
7.140000000000000000e+02	9.599999999999999645e-01	9.963760972023010254e-01	7.379999999999999893e-01	4.744418859481811523e-01	9.559999999999999609e-01	7.918330430984497070e-01	2.839999999999999747e-01	6.005605459213256836e-01	7.259999999999999787e-01	4.008814692497253418e-01
7.150000000000000000e+02	8.139999999999999458e-01	4.381161332130432129e-01	2.000000000000000042e-02	7.883431762456893921e-02	1.600000000000000033e-02	3.655833005905151367e-01	7.660000000000000142e-01	4.138151407241821289e-01	3.019999999999999907e-01	7.051490545272827148e-01
7.160000000000000000e+02	3.579999999999999849e-01	2.092967778444290161e-01	3.820000000000000062e-01	4.277495443820953369e-01	8.860000000000000098e-01	4.044849276542663574e-01	4.000000000000000222e-01	6.098877787590026855e-01	1.660000000000000087e-01	6.558278203010559082e-02
7.170000000000000000e+02	9.360000000000000542e-01	9.011175036430358887e-01	8.920000000000000151e-01	6.714275479316711426e-01	5.620000000000000551e-01	5.688021779060363770e-01	5.759999999999999565e-01	4.625443518161773682e-01	3.900000000000000133e-01	6.007724627852439880e-02
7.180000000000000000e+02	4.779999999999999805e-01	5.308157801628112793e-01	8.639999999999999902e-01	5.707282423973083496e-01	9.439999999999999503e-01	8.583304882049560547e-01	5.240000000000000213e-01	7.176718711853027344e-01	3.400000000000000244e-01	8.413705229759216309e-02
7.190000000000000000e+02	3.699999999999999956e-01	3.555960655212402344e-01	9.919999999999999929e-01	6.965934038162231445e-01	1.600000000000000033e-01	2.013079822063446045e-01	3.380000000000000226e-01	6.299054026603698730e-01	4.239999999999999880e-01	5.323057770729064941e-01
7.200000000000000000e+02	7.820000000000000284e-01	7.891193032264709473e-01	9.040000000000000258e-01	4.672973453998565674e-01	9.799999999999999822e-01	9.106615185737609863e-01	5.240000000000000213e-01	6.465209722518920898e-01	8.299999999999999600e-01	5.405496954917907715e-01
7.210000000000000000e+02	4.719999999999999751e-01	5.598744750022888184e-01	9.060000000000000275e-01	5.449731349945068359e-01	9.379999999999999449e-01	6.985872983932495117e-01	1.920000000000000040e-01	1.892223656177520752e-01	8.800000000000000044e-01	3.389988243579864502e-01
7.220000000000000000e+02	4.520000000000000129e-01	4.472538828849792480e-01	6.840000000000000524e-01	2.675631642341613770e-01	3.059999999999999942e-01	6.178071498870849609e-01	8.000000000000000444e-01	7.608367204666137695e-01	7.580000000000000071e-01	3.738190829753875732e-01
7.230000000000000000e+02	8.980000000000000204e-01	4.168408513069152832e-01	3.220000000000000084e-01	2.020305246114730835e-01	8.319999999999999618e-01	7.036208510398864746e-01	8.999999999999999667e-02	7.734986394643783569e-02	5.180000000000000160e-01	4.344717264175415039e-01
7.240000000000000000e+02	5.560000000000000497e-01	5.610770583152770996e-01	9.199999999999999845e-02	1.155121251940727234e-01	2.620000000000000107e-01	1.207911595702171326e-01	5.220000000000000195e-01	4.451521933078765869e-01	5.520000000000000462e-01	1.557660847902297974e-01
7.250000000000000000e+02	9.280000000000000471e-01	6.921093463897705078e-01	2.859999999999999765e-01	6.398596763610839844e-01	5.799999999999999600e-01	7.456206679344177246e-01	9.519999999999999574e-01	9.607736468315124512e-01	6.239999999999999991e-01	3.043427467346191406e-01
7.260000000000000000e+02	8.120000000000000551e-01	3.873074948787689209e-01	4.959999999999999964e-01	6.635085940361022949e-01	3.160000000000000031e-01	3.392632305622100830e-01	5.340000000000000302e-01	5.848878622055053711e-01	7.039999999999999591e-01	5.621927976608276367e-02
7.270000000000000000e+02	9.419999999999999485e-01	5.761651992797851562e-01	2.760000000000000231e-01	2.951411008834838867e-01	9.539999999999999591e-01	7.899865508079528809e-01	6.159999999999999920e-01	7.628180384635925293e-01	3.160000000000000031e-01	3.168635964393615723e-01
7.280000000000000000e+02	8.239999999999999547e-01	5.414221286773681641e-01	9.739999999999999769e-01	8.757985830307006836e-01	1.280000000000000027e-01	3.312760889530181885e-01	7.560000000000000053e-01	5.066690444946289062e-01	3.360000000000000209e-01	2.848446667194366455e-01
7.290000000000000000e+02	5.180000000000000160e-01	6.906465291976928711e-01	5.580000000000000515e-01	2.374687939882278442e-01	9.459999999999999520e-01	9.607604742050170898e-01	1.980000000000000093e-01	1.830703318119049072e-01	3.920000000000000151e-01	5.226984024047851562e-01
7.300000000000000000e+02	9.200000000000000400e-01	4.979705214500427246e-01	9.399999999999999467e-01	7.940024137496948242e-01	9.080000000000000293e-01	3.600709140300750732e-01	5.000000000000000278e-02	2.742772996425628662e-01	4.299999999999999933e-01	1.461976319551467896e-01
7.310000000000000000e+02	7.700000000000000178e-01	8.018097281455993652e-01	9.559999999999999609e-01	6.538898944854736328e-01	1.140000000000000041e-01	1.692769825458526611e-01	5.100000000000000089e-01	5.599904656410217285e-01	4.259999999999999898e-01	5.129652023315429688e-01
7.320000000000000000e+02	5.859999999999999654e-01	8.532547950744628906e-01	6.380000000000000115e-01	6.547008752822875977e-01	6.840000000000000524e-01	4.396969974040985107e-01	4.179999999999999827e-01	2.616168558597564697e-01	7.299999999999999822e-01	4.032423496246337891e-01
7.330000000000000000e+02	9.040000000000000258e-01	4.536883533000946045e-01	7.419999999999999929e-01	6.930673122406005859e-01	6.019999999999999796e-01	3.163157701492309570e-01	8.279999999999999583e-01	9.317003488540649414e-01	4.020000000000000240e-01	4.485536515712738037e-01
7.340000000000000000e+02	1.479999999999999927e-01	4.644658565521240234e-01	1.580000000000000016e-01	3.427970409393310547e-01	3.760000000000000009e-01	6.198826432228088379e-01	6.440000000000000169e-01	5.398206114768981934e-01	1.920000000000000040e-01	1.782841682434082031e-01
7.350000000000000000e+02	2.720000000000000195e-01	5.647401809692382812e-01	1.539999999999999980e-01	1.330596506595611572e-01	9.879999999999999893e-01	8.433839678764343262e-01	8.100000000000000533e-01	6.342751383781433105e-01	2.039999999999999869e-01	5.081999674439430237e-02
7.360000000000000000e+02	6.280000000000000027e-01	4.616372585296630859e-01	3.880000000000000115e-01	2.405281066894531250e-01	1.739999999999999880e-01	8.841279149055480957e-02	4.000000000000000083e-02	2.003209888935089111e-01	5.600000000000000117e-02	2.540125511586666107e-02
7.370000000000000000e+02	2.399999999999999911e-01	4.350524842739105225e-01	9.200000000000000400e-01	5.952880978584289551e-01	2.039999999999999869e-01	3.874458968639373779e-01	7.019999999999999574e-01	5.731554627418518066e-01	6.620000000000000329e-01	8.735116124153137207e-01
7.380000000000000000e+02	5.399999999999999939e-02	8.014867305755615234e-01	6.239999999999999991e-01	6.065867543220520020e-01	7.840000000000000302e-01	5.827668905258178711e-01	5.799999999999999600e-01	2.349587380886077881e-01	4.060000000000000275e-01	4.444374144077301025e-02
7.390000000000000000e+02	6.000000000000000125e-03	4.897629022598266602e-01	7.880000000000000338e-01	6.558028459548950195e-01	5.540000000000000480e-01	6.604503393173217773e-01	2.999999999999999889e-01	5.009020566940307617e-01	3.200000000000000067e-01	4.435950219631195068e-01
7.400000000000000000e+02	9.100000000000000311e-01	6.754203438758850098e-01	7.780000000000000249e-01	7.959996461868286133e-01	5.659999999999999476e-01	5.174380540847778320e-01	8.419999999999999707e-01	9.260946512222290039e-01	5.819999999999999618e-01	6.266015768051147461e-01
7.410000000000000000e+02	5.869999999999999662e-01	2.384882271289825439e-01	3.760000000000000009e-01	2.620750069618225098e-01	3.260000000000000120e-01	6.110813617706298828e-01	7.520000000000000018e-01	5.548049807548522949e-01	6.540000000000000258e-01	3.409821987152099609e-01
7.420000000000000000e+02	6.760000000000000453e-01	6.597452759742736816e-01	4.580000000000000182e-01	5.941791534423828125e-01	8.000000000000000444e-01	7.781143188476562500e-01	5.240000000000000213e-01	6.712009310722351074e-01	4.079999999999999738e-01	5.065758228302001953e-01
7.430000000000000000e+02	7.259999999999999787e-01	6.462705731391906738e-01	3.760000000000000009e-01	5.615400671958923340e-01	4.899999999999999911e-01	5.022982358932495117e-01	8.639999999999999902e-01	9.576784372329711914e-01	5.779999999999999583e-01	1.205197721719741821e-01
7.440000000000000000e+02	1.000000000000000000e+00	9.998121857643127441e-01	2.280000000000000082e-01	3.430990278720855713e-01	5.979999999999999760e-01	7.716377377510070801e-01	8.599999999999999867e-01	9.614531993865966797e-01	7.520000000000000018e-01	7.933427691459655762e-01
7.450000000000000000e+02	5.799999999999999600e-01	2.501668035984039307e-01	6.199999999999999956e-02	3.194101154804229736e-01	5.040000000000000036e-01	3.931598663330078125e-01	7.720000000000000195e-01	4.898316562175750732e-01	4.500000000000000111e-01	5.875477790832519531e-01
7.460000000000000000e+02	3.539999999999999813e-01	4.584973156452178955e-01	3.360000000000000209e-01	1.809604167938232422e-01	1.680000000000000104e-01	6.401215195655822754e-01	8.999999999999999667e-02	4.953078180551528931e-02	7.099999999999999645e-01	8.305214643478393555e-01
7.470000000000000000e+02	8.940000000000000169e-01	8.285735845565795898e-01	1.079999999999999988e-01	2.698355019092559814e-01	5.160000000000000142e-01	8.602008223533630371e-01	4.779999999999999805e-01	4.302452206611633301e-01	2.959999999999999853e-01	7.082314491271972656e-01
7.480000000000000000e+02	8.539999999999999813e-01	7.518239617347717285e-01	4.299999999999999933e-01	5.340095162391662598e-01	6.119999999999999885e-01	5.273760855197906494e-02	4.000000000000000222e-01	5.689474344253540039e-01	7.800000000000000266e-01	5.794899463653564453e-01
7.490000000000000000e+02	7.439999999999999947e-01	6.489099860191345215e-01	5.080000000000000071e-01	5.202608108520507812e-01	3.439999999999999725e-01	3.649293780326843262e-01	4.000000000000000083e-03	4.162185192108154297e-01	6.879999999999999449e-01	5.620412230491638184e-01
7.500000000000000000e+02	5.839999999999999636e-01	3.738383352756500244e-01	1.419999999999999873e-01	5.478693842887878418e-01	6.079999999999999849e-01	5.967913866043090820e-01	3.840000000000000080e-01	4.712866842746734619e-01	1.620000000000000051e-01	1.193212047219276428e-01
7.510000000000000000e+02	5.639999999999999458e-01	7.202450633049011230e-01	8.820000000000000062e-01	6.417939066886901855e-01	5.600000000000000533e-01	2.436551451683044434e-01	1.739999999999999880e-01	5.522528290748596191e-01	2.419999999999999929e-01	3.992607891559600830e-01
7.520000000000000000e+02	7.960000000000000409e-01	5.351615548133850098e-01	9.300000000000000488e-01	6.297632455825805664e-01	4.899999999999999911e-01	1.975436657667160034e-01	1.980000000000000093e-01	1.912996917963027954e-01	8.200000000000000344e-02	2.787640988826751709e-01
7.530000000000000000e+02	1.719999999999999862e-01	5.339845418930053711e-01	7.920000000000000373e-01	7.582303285598754883e-01	8.179999999999999494e-01	8.803371191024780273e-01	9.799999999999999822e-01	9.000612497329711914e-01	1.459999999999999909e-01	1.426642984151840210e-01
7.540000000000000000e+02	3.519999999999999796e-01	3.812962174415588379e-01	3.320000000000000173e-01	4.342652559280395508e-01	5.240000000000000213e-01	7.353642582893371582e-01	2.500000000000000000e-01	2.281318306922912598e-01	3.780000000000000027e-01	8.319117873907089233e-02
7.550000000000000000e+02	7.580000000000000071e-01	5.569731593132019043e-01	8.200000000000000344e-02	3.193786144256591797e-01	8.299999999999999600e-01	7.710792422294616699e-01	6.899999999999999467e-01	8.728257417678833008e-01	1.600000000000000033e-02	3.216950595378875732e-02
7.560000000000000000e+02	5.939999999999999725e-01	1.132694631814956665e-01	4.540000000000000147e-01	5.611237287521362305e-01	7.179999999999999716e-01	8.468826413154602051e-01	2.179999999999999993e-01	5.208426713943481445e-01	6.059999999999999831e-01	5.096209645271301270e-01
7.570000000000000000e+02	5.140000000000000124e-01	4.955001771450042725e-01	9.799999999999999822e-01	5.704302191734313965e-01	4.259999999999999898e-01	2.125069946050643921e-01	1.400000000000000133e-01	4.879217445850372314e-01	7.259999999999999787e-01	8.585814833641052246e-01
7.580000000000000000e+02	2.280000000000000082e-01	6.898081898689270020e-01	5.779999999999999583e-01	6.158930659294128418e-01	7.620000000000000107e-01	3.746331930160522461e-01	3.439999999999999725e-01	1.649674177169799805e-01	8.100000000000000533e-01	3.720621764659881592e-01
7.590000000000000000e+02	4.680000000000000271e-01	2.329178154468536377e-01	4.759999999999999787e-01	2.928996384143829346e-01	8.679999999999999938e-01	7.775602936744689941e-01	2.119999999999999940e-01	6.516226530075073242e-01	8.100000000000000533e-01	6.469059586524963379e-01
7.600000000000000000e+02	4.299999999999999933e-01	6.126205921173095703e-01	8.199999999999999512e-01	2.277275919914245605e-01	2.899999999999999800e-01	4.442799687385559082e-01	4.699999999999999734e-01	6.408926248550415039e-01	8.199999999999999512e-01	5.309543013572692871e-01
7.610000000000000000e+02	1.819999999999999951e-01	6.731773614883422852e-01	5.560000000000000497e-01	3.999173641204833984e-01	4.699999999999999734e-01	2.840531766414642334e-01	6.300000000000000044e-01	4.511609673500061035e-01	3.960000000000000187e-01	6.707254797220230103e-02
7.620000000000000000e+02	4.660000000000000253e-01	3.176401257514953613e-01	8.359999999999999654e-01	2.149376422166824341e-01	2.379999999999999893e-01	2.865090668201446533e-01	2.780000000000000249e-01	2.109928429126739502e-01	6.400000000000000133e-01	8.088536858558654785e-01
7.630000000000000000e+02	6.560000000000000275e-01	7.217001318931579590e-01	6.800000000000000488e-02	5.096838474273681641e-01	9.300000000000000488e-01	7.383750677108764648e-01	3.719999999999999973e-01	3.818059563636779785e-01	6.760000000000000453e-01	6.155022978782653809e-01
7.640000000000000000e+02	3.039999999999999925e-01	2.193014770746231079e-01	6.800000000000000488e-02	2.260234504938125610e-01	8.920000000000000151e-01	5.314004421234130859e-01	1.140000000000000041e-01	2.577116191387176514e-01	1.519999999999999962e-01	4.526026174426078796e-02
7.650000000000000000e+02	9.360000000000000542e-01	6.741273403167724609e-01	4.799999999999999822e-01	2.236181646585464478e-01	8.960000000000000187e-01	9.324991106986999512e-01	3.059999999999999942e-01	2.631179094314575195e-01	7.920000000000000373e-01	7.381736040115356445e-01
7.660000000000000000e+02	5.399999999999999939e-02	5.848805904388427734e-01	7.500000000000000000e-01	7.110263705253601074e-01	5.040000000000000036e-01	1.915567368268966675e-01	4.440000000000000058e-01	7.523514628410339355e-01	2.320000000000000118e-01	3.238303959369659424e-02
7.670000000000000000e+02	5.859999999999999654e-01	6.018487811088562012e-01	5.560000000000000497e-01	3.000447452068328857e-01	7.399999999999999911e-01	5.217899680137634277e-01	3.799999999999999906e-02	1.088269799947738647e-01	2.300000000000000100e-01	3.733015954494476318e-01
7.680000000000000000e+02	1.120000000000000023e-01	6.357381343841552734e-01	7.339999999999999858e-01	6.514036059379577637e-01	3.220000000000000084e-01	5.324873924255371094e-01	4.199999999999999845e-01	4.584313631057739258e-01	2.479999999999999982e-01	7.191541790962219238e-01
7.690000000000000000e+02	1.320000000000000062e-01	6.486731767654418945e-01	3.300000000000000155e-01	4.897016584873199463e-01	2.439999999999999947e-01	5.226105451583862305e-01	1.960000000000000075e-01	4.609930813312530518e-01	4.279999999999999916e-01	5.622191429138183594e-01
7.700000000000000000e+02	2.200000000000000011e-01	7.432290166616439819e-02	8.020000000000000462e-01	3.792555630207061768e-01	8.920000000000000151e-01	8.301138877868652344e-01	8.659999999999999920e-01	4.963547587394714355e-01	6.139999999999999902e-01	1.522215306758880615e-01
7.710000000000000000e+02	6.380000000000000115e-01	4.685767292976379395e-01	8.279999999999999583e-01	5.470089316368103027e-01	3.539999999999999813e-01	5.596979260444641113e-01	5.999999999999999778e-01	5.908603668212890625e-01	9.080000000000000293e-01	7.526037693023681641e-01
7.720000000000000000e+02	7.000000000000000666e-02	1.090549528598785400e-01	1.739999999999999880e-01	4.361562132835388184e-01	5.580000000000000515e-01	6.520367860794067383e-01	5.799999999999999600e-01	4.894505739212036133e-01	7.960000000000000409e-01	3.213241696357727051e-01
7.730000000000000000e+02	3.119999999999999996e-01	5.039947628974914551e-01	1.660000000000000087e-01	1.599476188421249390e-01	5.999999999999999778e-01	3.885150253772735596e-01	3.780000000000000027e-01	6.807603836059570312e-01	4.540000000000000147e-01	6.750860810279846191e-01
7.740000000000000000e+02	1.819999999999999951e-01	1.183719336986541748e-01	8.459999999999999742e-01	7.890956401824951172e-01	2.939999999999999836e-01	6.692860722541809082e-01	2.839999999999999747e-01	4.533767998218536377e-01	3.019999999999999907e-01	6.775237619876861572e-02
7.750000000000000000e+02	8.000000000000000444e-01	2.646287679672241211e-01	5.779999999999999583e-01	5.552899241447448730e-01	7.840000000000000302e-01	5.128757357597351074e-01	9.180000000000000382e-01	9.369273781776428223e-01	6.500000000000000222e-01	8.118976950645446777e-01
7.760000000000000000e+02	3.499999999999999778e-01	5.629060864448547363e-01	1.799999999999999933e-01	6.483153253793716431e-02	8.980000000000000204e-01	7.426729202270507812e-01	3.300000000000000155e-01	6.508281230926513672e-01	6.879999999999999449e-01	6.447488665580749512e-01
7.770000000000000000e+02	2.500000000000000000e-01	3.868341743946075439e-01	6.820000000000000506e-01	2.623370885848999023e-01	8.719999999999999973e-01	6.451024413108825684e-01	4.580000000000000182e-01	6.831489205360412598e-01	2.800000000000000266e-01	3.517619669437408447e-01
7.780000000000000000e+02	5.280000000000000249e-01	5.057588219642639160e-01	8.860000000000000098e-01	4.713129401206970215e-01	2.899999999999999800e-01	2.925812602043151855e-01	5.500000000000000444e-01	6.632960438728332520e-01	9.240000000000000435e-01	4.832524955272674561e-01
7.790000000000000000e+02	9.200000000000000400e-01	8.087940216064453125e-01	8.900000000000000133e-01	6.843425035476684570e-01	6.620000000000000329e-01	7.381173372268676758e-01	9.180000000000000382e-01	9.138606190681457520e-01	7.599999999999999811e-02	7.108187302947044373e-03
7.800000000000000000e+02	2.520000000000000018e-01	8.016089200973510742e-01	8.820000000000000062e-01	6.796453595161437988e-01	6.760000000000000453e-01	1.089357659220695496e-01	4.699999999999999734e-01	8.138405084609985352e-01	5.200000000000000178e-01	6.578307598829269409e-02
7.810000000000000000e+02	8.559999999999999831e-01	3.271059095859527588e-01	1.439999999999999891e-01	2.021722346544265747e-01	2.819999999999999729e-01	8.613032698631286621e-01	4.839999999999999858e-01	3.435907065868377686e-01	4.239999999999999880e-01	1.327593773603439331e-01
7.820000000000000000e+02	3.659999999999999920e-01	6.940509676933288574e-01	9.020000000000000240e-01	6.870263218879699707e-01	1.239999999999999991e-01	7.900257706642150879e-01	2.059999999999999887e-01	2.363754659891128540e-01	3.539999999999999813e-01	1.600371599197387695e-01
7.830000000000000000e+02	8.639999999999999902e-01	1.374302208423614502e-01	9.419999999999999485e-01	8.103830218315124512e-01	9.519999999999999574e-01	7.042829990386962891e-01	3.659999999999999920e-01	4.881963729858398438e-01	8.399999999999999689e-01	8.047965764999389648e-01
7.840000000000000000e+02	2.240000000000000047e-01	6.778520345687866211e-01	3.039999999999999925e-01	1.252900809049606323e-01	5.060000000000000053e-01	6.267192363739013672e-01	5.300000000000000266e-01	4.921617805957794189e-01	4.259999999999999898e-01	2.932869195938110352e-01
7.850000000000000000e+02	3.599999999999999728e-02	1.253329217433929443e-01	6.340000000000000080e-01	4.840847551822662354e-01	7.980000000000000426e-01	6.373367905616760254e-01	3.739999999999999991e-01	3.943177163600921631e-01	4.599999999999999922e-02	2.626263201236724854e-01
7.860000000000000000e+02	3.420000000000000262e-01	2.630376517772674561e-01	7.039999999999999591e-01	7.347906827926635742e-01	2.760000000000000231e-01	2.224315851926803589e-01	5.800000000000000294e-02	5.803966149687767029e-02	8.219999999999999529e-01	7.443575859069824219e-01
7.870000000000000000e+02	6.580000000000000293e-01	7.960302829742431641e-01	3.400000000000000244e-02	1.377038806676864624e-01	9.160000000000000364e-01	7.420094013214111328e-01	6.700000000000000400e-01	8.348854184150695801e-01	4.099999999999999756e-01	7.335520386695861816e-01
7.880000000000000000e+02	9.639999999999999680e-01	4.309174418449401855e-01	6.600000000000000311e-01	6.283309459686279297e-01	9.100000000000000311e-01	7.625159025192260742e-01	8.359999999999999654e-01	7.545525431632995605e-01	6.840000000000000524e-01	8.374291062355041504e-01
7.890000000000000000e+02	7.319999999999999840e-01	2.917020320892333984e-01	1.539999999999999980e-01	4.068118333816528320e-01	4.000000000000000083e-03	7.387522608041763306e-02	5.080000000000000071e-01	4.102486371994018555e-01	7.700000000000000178e-01	7.800722122192382812e-01
7.900000000000000000e+02	4.060000000000000275e-01	2.617414891719818115e-01	1.759999999999999898e-01	1.824972778558731079e-01	2.580000000000000071e-01	6.061550974845886230e-01	9.199999999999999845e-02	2.124601900577545166e-01	8.159999999999999476e-01	8.175860047340393066e-01
7.910000000000000000e+02	5.779999999999999583e-01	7.735989093780517578e-01	8.000000000000000167e-03	2.063966691493988037e-01	6.260000000000000009e-01	6.085878610610961914e-01	2.859999999999999765e-01	2.629909217357635498e-01	7.740000000000000213e-01	2.130855321884155273e-01
7.920000000000000000e+02	5.759999999999999565e-01	6.923930048942565918e-01	8.400000000000000522e-02	1.947508156299591064e-01	2.760000000000000231e-01	8.728357404470443726e-02	2.979999999999999871e-01	2.533886432647705078e-01	6.560000000000000275e-01	6.133594512939453125e-01
7.930000000000000000e+02	5.120000000000000107e-01	7.761569619178771973e-01	2.680000000000000160e-01	5.592902898788452148e-01	1.960000000000000075e-01	2.943384349346160889e-01	6.780000000000000471e-01	5.584998726844787598e-01	4.959999999999999964e-01	3.297893404960632324e-01
7.940000000000000000e+02	3.559999999999999831e-01	4.219844639301300049e-01	3.739999999999999991e-01	6.728734374046325684e-01	9.020000000000000240e-01	5.740160346031188965e-01	3.679999999999999938e-01	4.319657981395721436e-01	1.779999999999999916e-01	4.917707741260528564e-01
7.950000000000000000e+02	6.320000000000000062e-01	8.098618984222412109e-01	9.459999999999999520e-01	9.643958210945129395e-01	3.019999999999999907e-01	4.385281205177307129e-01	8.379999999999999671e-01	6.335532069206237793e-01	1.419999999999999873e-01	4.157713651657104492e-01
7.960000000000000000e+02	6.560000000000000275e-01	4.636462628841400146e-01	9.659999999999999698e-01	8.055073022842407227e-01	5.600000000000000533e-01	3.094007074832916260e-01	2.800000000000000266e-01	4.972900152206420898e-01	7.940000000000000391e-01	8.425985574722290039e-01
7.970000000000000000e+02	6.820000000000000506e-01	6.539193391799926758e-01	6.239999999999999991e-01	6.404307484626770020e-01	5.939999999999999725e-01	3.073019981384277344e-01	3.300000000000000155e-01	4.981663227081298828e-01	8.599999999999999867e-01	8.128044605255126953e-01
7.980000000000000000e+02	1.620000000000000051e-01	2.093736976385116577e-01	7.239999999999999769e-01	2.559003233909606934e-01	9.759999999999999787e-01	9.434154629707336426e-01	4.500000000000000111e-01	4.120085537433624268e-01	5.400000000000000355e-01	7.215361595153808594e-01
7.990000000000000000e+02	6.899999999999999467e-01	4.065796434879302979e-01	3.880000000000000115e-01	2.284855097532272339e-01	1.900000000000000022e-01	7.097490429878234863e-01	8.739999999999999991e-01	5.835064053535461426e-01	9.020000000000000240e-01	4.991088807582855225e-01
8.000000000000000000e+02	2.700000000000000178e-01	2.558792531490325928e-01	8.179999999999999494e-01	5.539571046829223633e-01	9.000000000000000222e-01	8.554642200469970703e-01	6.580000000000000293e-01	4.638329446315765381e-01	2.199999999999999872e-02	9.440552443265914917e-02
8.010000000000000000e+02	4.959999999999999964e-01	4.194272160530090332e-01	4.299999999999999933e-01	4.927216172218322754e-01	9.639999999999999680e-01	5.911077857017517090e-01	5.360000000000000320e-01	5.945674180984497070e-01	8.659999999999999920e-01	1.942028254270553589e-01
8.020000000000000000e+02	5.399999999999999939e-02	7.617377638816833496e-01	1.200000000000000025e-02	5.321270227432250977e-02	4.299999999999999933e-01	6.519861817359924316e-01	2.839999999999999747e-01	5.389650464057922363e-01	5.659999999999999476e-01	8.292422294616699219e-01
8.030000000000000000e+02	4.040000000000000258e-01	7.307890057563781738e-01	2.680000000000000160e-01	6.045210361480712891e-01	1.000000000000000021e-02	2.152289748191833496e-01	4.660000000000000253e-01	4.241091012954711914e-01	5.520000000000000462e-01	3.658256307244300842e-02
8.040000000000000000e+02	1.439999999999999891e-01	2.307288795709609985e-01	1.660000000000000087e-01	5.785137414932250977e-01	6.320000000000000062e-01	5.114793181419372559e-01	6.059999999999999831e-01	3.146206736564636230e-01	4.119999999999999774e-01	7.375422716140747070e-01
8.050000000000000000e+02	5.420000000000000373e-01	1.263232529163360596e-01	3.900000000000000133e-01	1.145367324352264404e-01	5.959999999999999742e-01	6.540963649749755859e-01	2.520000000000000018e-01	4.785152077674865723e-01	4.079999999999999738e-01	7.263824939727783203e-01
8.060000000000000000e+02	7.780000000000000249e-01	4.689609706401824951e-01	9.340000000000000524e-01	7.616951465606689453e-01	6.039999999999999813e-01	4.014351069927215576e-01	6.800000000000000488e-01	4.544515311717987061e-01	8.699999999999999956e-01	6.068624854087829590e-01
8.070000000000000000e+02	5.440000000000000391e-01	2.121868729591369629e-01	5.260000000000000231e-01	5.237996578216552734e-01	7.660000000000000142e-01	1.966589391231536865e-01	5.779999999999999583e-01	7.326429486274719238e-01	6.460000000000000187e-01	6.571848392486572266e-01
8.080000000000000000e+02	3.320000000000000173e-01	7.028111815452575684e-01	2.780000000000000249e-01	6.245014071464538574e-01	6.700000000000000400e-01	9.070371389389038086e-01	6.939999999999999503e-01	9.025390744209289551e-01	7.079999999999999627e-01	5.069515705108642578e-01
8.090000000000000000e+02	6.500000000000000222e-01	1.742390543222427368e-01	3.639999999999999902e-01	3.442450165748596191e-01	1.539999999999999980e-01	5.409378409385681152e-01	2.540000000000000036e-01	2.076425403356552124e-01	8.219999999999999529e-01	5.966696739196777344e-01
8.100000000000000000e+02	6.179999999999999938e-01	1.473529189825057983e-01	1.880000000000000004e-01	2.389624863862991333e-01	9.959999999999999964e-01	9.238296747207641602e-01	4.420000000000000040e-01	8.372031450271606445e-01	2.959999999999999853e-01	5.796437263488769531e-01
8.110000000000000000e+02	5.140000000000000124e-01	2.911430597305297852e-01	9.699999999999999734e-01	7.408720850944519043e-01	2.620000000000000107e-01	6.568440794944763184e-01	5.779999999999999583e-01	7.834311127662658691e-01	8.199999999999999512e-01	8.531843423843383789e-01
8.120000000000000000e+02	2.400000000000000050e-02	4.449404031038284302e-02	6.939999999999999503e-01	5.169610381126403809e-01	7.580000000000000071e-01	9.609972238540649414e-01	8.020000000000000462e-01	7.101145982742309570e-01	2.399999999999999911e-01	1.363374590873718262e-01
8.130000000000000000e+02	2.760000000000000231e-01	5.745072960853576660e-01	9.539999999999999591e-01	7.223136425018310547e-01	3.599999999999999867e-01	6.850697994232177734e-01	4.540000000000000147e-01	6.546579003334045410e-01	5.440000000000000391e-01	5.387995839118957520e-01
8.140000000000000000e+02	8.000000000000000444e-01	5.595927834510803223e-01	5.100000000000000089e-01	2.323122620582580566e-01	6.879999999999999449e-01	7.599302530288696289e-01	9.040000000000000258e-01	5.686189532279968262e-01	5.540000000000000480e-01	5.460675358772277832e-01
8.150000000000000000e+02	8.219999999999999529e-01	8.219929337501525879e-01	6.740000000000000435e-01	6.500962972640991211e-01	5.560000000000000497e-01	6.753138303756713867e-01	8.900000000000000133e-01	6.292180418968200684e-01	4.420000000000000040e-01	4.306297004222869873e-01
8.160000000000000000e+02	1.819999999999999951e-01	1.513766050338745117e-01	2.800000000000000058e-02	3.708804845809936523e-01	4.979999999999999982e-01	2.804631292819976807e-01	1.380000000000000115e-01	3.679832518100738525e-01	6.079999999999999849e-01	8.077163100242614746e-01
8.170000000000000000e+02	6.179999999999999938e-01	2.800651788711547852e-01	4.899999999999999911e-01	1.857425570487976074e-01	3.200000000000000067e-02	1.342668682336807251e-01	5.639999999999999458e-01	2.431318461894989014e-01	4.620000000000000218e-01	1.006583869457244873e-01
8.180000000000000000e+02	6.800000000000000488e-02	3.484887480735778809e-01	7.980000000000000426e-01	3.289873898029327393e-01	2.599999999999999881e-02	3.609540760517120361e-01	7.159999999999999698e-01	8.424680233001708984e-01	8.000000000000000444e-01	5.126255154609680176e-01
8.190000000000000000e+02	6.179999999999999938e-01	6.568932533264160156e-01	2.000000000000000042e-03	7.367334514856338501e-02	2.280000000000000082e-01	1.557798385620117188e-01	6.540000000000000258e-01	5.137860774993896484e-01	2.500000000000000000e-01	2.950353324413299561e-01
8.200000000000000000e+02	8.060000000000000497e-01	1.917943954467773438e-01	6.239999999999999991e-01	6.099579930305480957e-01	7.459999999999999964e-01	7.773166298866271973e-01	4.380000000000000004e-01	4.285821616649627686e-01	6.280000000000000027e-01	2.530510723590850830e-01
8.210000000000000000e+02	6.919999999999999485e-01	5.448930859565734863e-01	1.219999999999999973e-01	2.739441394805908203e-01	2.039999999999999869e-01	1.605767905712127686e-01	6.600000000000000311e-02	1.658950150012969971e-01	8.000000000000000167e-02	2.428555339574813843e-01
8.220000000000000000e+02	1.700000000000000122e-01	7.430810928344726562e-01	5.560000000000000497e-01	3.768852651119232178e-01	5.699999999999999512e-01	7.009918689727783203e-01	3.880000000000000115e-01	4.517162740230560303e-01	9.220000000000000417e-01	8.870732188224792480e-01
8.230000000000000000e+02	4.859999999999999876e-01	3.414515554904937744e-01	8.860000000000000098e-01	6.673827171325683594e-01	5.639999999999999458e-01	7.256602644920349121e-01	9.439999999999999503e-01	7.734635472297668457e-01	3.119999999999999996e-01	6.524970531463623047e-01
8.240000000000000000e+02	3.760000000000000009e-01	2.693013250827789307e-01	1.980000000000000093e-01	5.535505414009094238e-01	8.860000000000000098e-01	6.281023621559143066e-01	5.060000000000000053e-01	1.233716681599617004e-01	2.039999999999999869e-01	5.540022850036621094e-01
8.250000000000000000e+02	7.560000000000000053e-01	4.902022182941436768e-01	4.600000000000000200e-01	6.291592121124267578e-01	3.019999999999999907e-01	3.572219908237457275e-01	8.579999999999999849e-01	6.943651437759399414e-01	7.820000000000000284e-01	3.429728150367736816e-01
8.260000000000000000e+02	3.280000000000000138e-01	1.077579036355018616e-01	2.939999999999999836e-01	4.406450688838958740e-01	1.759999999999999898e-01	3.396379351615905762e-01	6.580000000000000293e-01	5.502546429634094238e-01	1.000000000000000056e-01	3.630037233233451843e-02
8.270000000000000000e+02	8.499999999999999778e-01	8.037451505661010742e-01	7.520000000000000018e-01	3.754912018775939941e-01	7.720000000000000195e-01	8.155072927474975586e-01	6.179999999999999938e-01	6.936699151992797852e-01	2.540000000000000036e-01	1.097302734851837158e-01
8.280000000000000000e+02	5.460000000000000409e-01	2.489944547414779663e-01	1.940000000000000058e-01	5.648483633995056152e-01	4.159999999999999809e-01	4.503561258316040039e-01	4.359999999999999987e-01	7.014305591583251953e-01	6.800000000000000488e-02	3.477710485458374023e-01
8.290000000000000000e+02	6.860000000000000542e-01	3.573361337184906006e-01	6.019999999999999796e-01	4.287583827972412109e-01	4.719999999999999751e-01	5.461056232452392578e-01	7.239999999999999769e-01	8.638698458671569824e-01	7.620000000000000107e-01	7.338113188743591309e-01
8.300000000000000000e+02	7.900000000000000355e-01	3.390651643276214600e-01	1.839999999999999969e-01	1.858185976743698120e-01	4.719999999999999751e-01	7.202077507972717285e-01	8.599999999999999867e-01	7.059345245361328125e-01	7.740000000000000213e-01	7.932707667350769043e-01
8.310000000000000000e+02	8.179999999999999494e-01	4.884805381298065186e-01	4.060000000000000275e-01	5.533750653266906738e-01	1.059999999999999970e-01	1.716422587633132935e-01	4.299999999999999933e-01	3.582432866096496582e-01	4.099999999999999756e-01	4.678880572319030762e-01
8.320000000000000000e+02	6.540000000000000258e-01	3.339588046073913574e-01	6.999999999999999556e-01	6.989395618438720703e-01	4.020000000000000240e-01	7.321217060089111328e-01	3.719999999999999973e-01	6.837376952171325684e-01	4.660000000000000253e-01	6.168760657310485840e-01
8.330000000000000000e+02	2.139999999999999958e-01	1.009035930037498474e-01	1.239999999999999991e-01	5.041435956954956055e-01	2.400000000000000050e-02	1.248811744153499603e-02	2.680000000000000160e-01	1.081815436482429504e-01	6.199999999999999956e-01	6.492693424224853516e-01
8.340000000000000000e+02	5.120000000000000107e-01	7.569091916084289551e-01	2.560000000000000053e-01	3.245916366577148438e-01	6.099999999999999867e-01	9.416059255599975586e-01	3.840000000000000080e-01	7.779294252395629883e-01	5.460000000000000409e-01	6.340815424919128418e-01
8.350000000000000000e+02	1.739999999999999880e-01	3.466314673423767090e-01	5.839999999999999636e-01	5.027446746826171875e-01	4.139999999999999791e-01	4.285638779401779175e-02	4.219999999999999862e-01	6.921558976173400879e-01	9.659999999999999698e-01	9.508140087127685547e-01
8.360000000000000000e+02	8.020000000000000462e-01	7.906508445739746094e-01	7.880000000000000338e-01	4.422621726989746094e-01	8.159999999999999476e-01	4.655461311340332031e-01	2.300000000000000100e-01	6.464314460754394531e-01	7.960000000000000409e-01	7.299603223800659180e-01
8.370000000000000000e+02	7.800000000000000266e-01	6.027326583862304688e-01	6.460000000000000187e-01	6.650918722152709961e-01	4.159999999999999809e-01	4.697129726409912109e-01	7.019999999999999574e-01	5.735112428665161133e-01	8.940000000000000169e-01	8.649402260780334473e-01
8.380000000000000000e+02	7.379999999999999893e-01	2.814339995384216309e-01	6.740000000000000435e-01	7.488680481910705566e-01	1.260000000000000009e-01	4.954061806201934814e-01	7.079999999999999627e-01	6.132963895797729492e-01	6.480000000000000204e-01	6.935688257217407227e-01
8.390000000000000000e+02	6.199999999999999956e-01	4.338128566741943359e-01	9.879999999999999893e-01	5.347055792808532715e-01	7.059999999999999609e-01	3.614881336688995361e-01	9.340000000000000524e-01	9.169043302536010742e-01	5.779999999999999583e-01	2.396831214427947998e-01
8.400000000000000000e+02	7.399999999999999634e-02	3.163931071758270264e-01	9.379999999999999449e-01	6.804210543632507324e-01	2.859999999999999765e-01	9.830906242132186890e-02	4.640000000000000235e-01	5.857830047607421875e-01	3.380000000000000226e-01	7.858418822288513184e-01
8.410000000000000000e+02	8.499999999999999778e-01	2.325371950864791870e-01	3.479999999999999760e-01	3.245627284049987793e-01	1.600000000000000033e-01	6.624687314033508301e-01	1.539999999999999980e-01	1.622665673494338989e-01	9.699999999999999734e-01	8.007165193557739258e-01
8.420000000000000000e+02	5.420000000000000373e-01	2.268858850002288818e-01	9.120000000000000329e-01	6.991820335388183594e-01	8.900000000000000133e-01	8.000943064689636230e-01	6.219999999999999973e-01	5.461923480033874512e-01	4.939999999999999947e-01	2.943713963031768799e-01
8.430000000000000000e+02	8.719999999999999973e-01	5.138134956359863281e-01	1.660000000000000087e-01	5.098643302917480469e-01	2.059999999999999887e-01	6.219020485877990723e-01	3.260000000000000120e-01	3.821832537651062012e-01	6.740000000000000435e-01	9.452245831489562988e-01
8.440000000000000000e+02	7.740000000000000213e-01	8.102251887321472168e-01	7.039999999999999591e-01	6.913506388664245605e-01	4.979999999999999982e-01	5.304929614067077637e-01	8.120000000000000551e-01	6.815813183784484863e-01	8.120000000000000551e-01	8.226103782653808594e-01
8.450000000000000000e+02	6.199999999999999956e-02	2.969525158405303955e-01	1.900000000000000022e-01	2.862236201763153076e-01	1.819999999999999951e-01	8.615306764841079712e-02	4.139999999999999791e-01	7.846722602844238281e-01	7.520000000000000018e-01	4.369575083255767822e-01
8.460000000000000000e+02	9.939999999999999947e-01	9.709628224372863770e-01	1.280000000000000027e-01	2.722385823726654053e-01	6.979999999999999538e-01	7.028157711029052734e-01	6.500000000000000222e-01	4.379799067974090576e-01	7.660000000000000142e-01	4.420391023159027100e-01
8.470000000000000000e+02	2.439999999999999947e-01	1.643796712160110474e-01	2.640000000000000124e-01	3.591447770595550537e-01	7.820000000000000284e-01	1.691756993532180786e-01	6.560000000000000275e-01	3.864457905292510986e-01	4.600000000000000200e-01	8.543664216995239258e-02
8.480000000000000000e+02	6.560000000000000275e-01	8.030239939689636230e-01	1.499999999999999944e-01	3.404564559459686279e-01	7.980000000000000426e-01	8.748777508735656738e-01	7.580000000000000071e-01	7.036237120628356934e-01	8.539999999999999813e-01	8.500084877014160156e-01
8.490000000000000000e+02	4.399999999999999745e-02	1.528940647840499878e-01	1.219999999999999973e-01	2.444145083427429199e-01	5.440000000000000391e-01	4.244965687394142151e-02	8.359999999999999654e-01	5.372959971427917480e-01	6.300000000000000044e-01	6.330210566520690918e-01
8.500000000000000000e+02	5.480000000000000426e-01	5.925706028938293457e-01	2.560000000000000053e-01	9.136348217725753784e-02	2.079999999999999905e-01	4.470368921756744385e-01	4.919999999999999929e-01	7.705682516098022461e-01	9.199999999999999845e-02	6.150003522634506226e-02
8.510000000000000000e+02	8.399999999999999689e-01	6.466963887214660645e-01	7.039999999999999591e-01	6.039789319038391113e-01	5.699999999999999512e-01	6.487625241279602051e-01	2.359999999999999876e-01	3.326498270034790039e-01	2.199999999999999872e-02	1.232539564371109009e-01
8.520000000000000000e+02	7.099999999999999645e-01	6.771982312202453613e-01	9.839999999999999858e-01	6.660956144332885742e-01	5.679999999999999494e-01	7.185156345367431641e-01	8.419999999999999707e-01	8.584529161453247070e-01	6.760000000000000453e-01	7.022247314453125000e-01
8.530000000000000000e+02	9.519999999999999574e-01	7.682898640632629395e-01	8.159999999999999476e-01	4.892251193523406982e-01	2.720000000000000195e-01	3.232547938823699951e-01	5.440000000000000391e-01	5.771262049674987793e-01	4.899999999999999911e-01	1.158394813537597656e-01
8.540000000000000000e+02	9.479999999999999538e-01	6.670398116111755371e-01	7.840000000000000302e-01	5.949835777282714844e-01	6.979999999999999538e-01	3.201512098312377930e-01	5.260000000000000231e-01	4.248802661895751953e-01	2.419999999999999929e-01	2.415970116853713989e-01
8.550000000000000000e+02	1.260000000000000009e-01	4.333741366863250732e-01	7.740000000000000213e-01	6.874685287475585938e-01	8.820000000000000062e-01	1.819746643304824829e-01	3.739999999999999991e-01	7.243273854255676270e-01	4.420000000000000040e-01	3.229907751083374023e-01
8.560000000000000000e+02	6.079999999999999849e-01	2.910949587821960449e-01	5.719999999999999529e-01	6.416303515434265137e-01	6.000000000000000125e-03	8.383508771657943726e-02	7.680000000000000160e-01	8.334316015243530273e-01	4.380000000000000004e-01	3.689137101173400879e-01
8.570000000000000000e+02	4.779999999999999805e-01	7.784219980239868164e-01	3.160000000000000031e-01	6.001240015029907227e-01	6.300000000000000044e-01	2.689520120620727539e-01	2.359999999999999876e-01	1.731504946947097778e-01	8.599999999999999867e-01	8.100891709327697754e-01
8.580000000000000000e+02	3.380000000000000226e-01	6.639579534530639648e-01	6.560000000000000275e-01	5.112258195877075195e-01	6.560000000000000275e-01	4.904853999614715576e-01	1.559999999999999998e-01	4.506283104419708252e-01	5.879999999999999671e-01	6.324126124382019043e-01
8.590000000000000000e+02	8.940000000000000169e-01	6.178311109542846680e-01	5.399999999999999939e-02	2.005197852849960327e-01	3.599999999999999867e-01	6.120995879173278809e-01	2.520000000000000018e-01	7.054673433303833008e-01	8.980000000000000204e-01	7.379328608512878418e-01
8.600000000000000000e+02	8.820000000000000062e-01	8.478420972824096680e-01	8.799999999999999489e-02	4.294329136610031128e-02	9.340000000000000524e-01	4.878266155719757080e-01	7.800000000000000266e-01	6.574628353118896484e-01	7.199999999999999734e-01	6.251993179321289062e-01
8.610000000000000000e+02	8.840000000000000080e-01	4.654894769191741943e-01	9.180000000000000382e-01	3.347879648208618164e-01	8.399999999999999689e-01	7.775821089744567871e-01	5.600000000000000533e-01	6.076453924179077148e-01	2.000000000000000042e-02	2.579969912767410278e-02
8.620000000000000000e+02	3.039999999999999925e-01	4.758042991161346436e-01	1.980000000000000093e-01	1.593929529190063477e-01	1.439999999999999891e-01	3.697322905063629150e-01	7.000000000000000666e-02	8.416645228862762451e-02	3.240000000000000102e-01	1.538210660219192505e-01
8.630000000000000000e+02	2.879999999999999782e-01	6.612952351570129395e-01	8.599999999999999312e-02	1.208453699946403503e-01	2.600000000000000089e-01	9.451636672019958496e-01	1.439999999999999891e-01	1.280535161495208740e-01	8.319999999999999618e-01	7.861533164978027344e-01
8.640000000000000000e+02	2.000000000000000042e-03	7.502338886260986328e-01	5.380000000000000338e-01	6.587733626365661621e-01	9.340000000000000524e-01	6.190183758735656738e-01	3.920000000000000151e-01	3.416759073734283447e-01	7.640000000000000124e-01	4.160773158073425293e-01
8.650000000000000000e+02	4.339999999999999969e-01	4.848084747791290283e-01	3.579999999999999849e-01	6.033825278282165527e-01	9.659999999999999698e-01	8.868166804313659668e-01	9.020000000000000240e-01	8.233844637870788574e-01	2.760000000000000231e-01	1.833673268556594849e-01
8.660000000000000000e+02	9.180000000000000382e-01	6.371578574180603027e-01	9.300000000000000488e-01	5.574702024459838867e-01	1.200000000000000025e-02	6.768359243869781494e-02	8.000000000000000444e-01	8.022639751434326172e-01	8.319999999999999618e-01	9.096331000328063965e-01
8.670000000000000000e+02	8.980000000000000204e-01	3.095986545085906982e-01	3.539999999999999813e-01	7.386124730110168457e-01	7.279999999999999805e-01	8.060630559921264648e-01	5.580000000000000515e-01	1.786685287952423096e-01	6.879999999999999449e-01	5.514390468597412109e-01
8.680000000000000000e+02	5.800000000000000294e-02	9.987649321556091309e-02	4.099999999999999756e-01	6.105313301086425781e-01	3.260000000000000120e-01	5.397201776504516602e-01	7.540000000000000036e-01	9.292812347412109375e-01	6.780000000000000471e-01	7.016731500625610352e-01
8.690000000000000000e+02	8.739999999999999991e-01	2.727088928222656250e-01	3.499999999999999778e-01	5.154578685760498047e-01	1.320000000000000062e-01	5.047923326492309570e-01	5.699999999999999512e-01	4.120021760463714600e-01	8.559999999999999831e-01	7.129423618316650391e-01
8.700000000000000000e+02	6.979999999999999538e-01	9.372430294752120972e-02	7.199999999999999734e-01	6.746420860290527344e-01	4.599999999999999922e-02	1.546112149953842163e-01	7.500000000000000000e-01	4.145534634590148926e-01	7.900000000000000355e-01	4.336973130702972412e-01
8.710000000000000000e+02	9.759999999999999787e-01	6.067215800285339355e-01	8.379999999999999671e-01	8.373149633407592773e-01	2.979999999999999871e-01	8.106962442398071289e-01	6.560000000000000275e-01	3.786345124244689941e-01	6.300000000000000044e-01	6.676709651947021484e-01
8.720000000000000000e+02	6.400000000000000133e-01	2.270267605781555176e-01	2.800000000000000266e-01	4.415263235569000244e-01	4.680000000000000271e-01	5.737690329551696777e-01	2.720000000000000195e-01	6.381383538246154785e-01	8.559999999999999831e-01	5.827661752700805664e-01
8.730000000000000000e+02	3.659999999999999920e-01	6.496424078941345215e-01	7.139999999999999680e-01	3.608824908733367920e-01	3.820000000000000062e-01	7.406616806983947754e-01	6.820000000000000506e-01	7.156258821487426758e-01	8.459999999999999742e-01	7.666717767715454102e-01
8.740000000000000000e+02	2.959999999999999853e-01	8.537493348121643066e-01	7.219999999999999751e-01	8.266088962554931641e-01	1.839999999999999969e-01	5.265669226646423340e-01	8.599999999999999867e-01	8.868807554244995117e-01	3.280000000000000138e-01	5.235916376113891602e-01
8.750000000000000000e+02	2.200000000000000011e-01	2.807029485702514648e-01	9.639999999999999680e-01	6.312181949615478516e-01	8.179999999999999494e-01	2.991252243518829346e-01	3.880000000000000115e-01	1.190379038453102112e-01	8.060000000000000497e-01	9.143370389938354492e-01
8.760000000000000000e+02	5.979999999999999760e-01	7.203981876373291016e-01	4.440000000000000058e-01	3.696427047252655029e-01	1.620000000000000051e-01	2.212744951248168945e-01	4.299999999999999933e-01	3.151744604110717773e-01	1.519999999999999962e-01	6.467635929584503174e-02
8.770000000000000000e+02	6.800000000000000488e-01	4.689082503318786621e-01	6.899999999999999467e-01	5.889148712158203125e-01	6.400000000000000133e-02	7.331328988075256348e-01	7.359999999999999876e-01	6.595944166183471680e-01	4.460000000000000075e-01	2.334741353988647461e-01
8.780000000000000000e+02	9.200000000000000400e-01	5.196905732154846191e-01	4.440000000000000058e-01	3.502484560012817383e-01	1.179999999999999938e-01	4.270628690719604492e-01	5.380000000000000338e-01	7.643892765045166016e-01	4.400000000000000022e-01	3.562088012695312500e-01
8.790000000000000000e+02	8.020000000000000462e-01	5.364748835563659668e-01	6.660000000000000364e-01	6.053433418273925781e-01	7.720000000000000195e-01	7.746918201446533203e-01	2.999999999999999889e-01	4.746627211570739746e-01	4.699999999999999734e-01	9.312234520912170410e-01
8.800000000000000000e+02	4.179999999999999827e-01	5.696934461593627930e-01	6.979999999999999538e-01	6.191371083259582520e-01	1.459999999999999909e-01	8.262845873832702637e-02	6.199999999999999956e-01	5.002630352973937988e-01	8.080000000000000515e-01	3.115917444229125977e-01
8.810000000000000000e+02	6.760000000000000453e-01	3.933389782905578613e-01	4.060000000000000275e-01	3.223904967308044434e-01	3.160000000000000031e-01	8.477463722229003906e-01	2.899999999999999800e-01	2.152995169162750244e-01	9.000000000000000222e-01	5.052504539489746094e-01
8.820000000000000000e+02	4.879999999999999893e-01	6.287529468536376953e-01	5.600000000000000533e-01	6.470813751220703125e-01	4.919999999999999929e-01	4.361369609832763672e-01	4.919999999999999929e-01	6.706268787384033203e-01	1.960000000000000075e-01	1.914759725332260132e-01
8.830000000000000000e+02	4.480000000000000093e-01	2.094488441944122314e-01	9.479999999999999538e-01	7.965123653411865234e-01	2.359999999999999876e-01	2.301415801048278809e-01	5.520000000000000462e-01	6.304430365562438965e-01	5.220000000000000195e-01	2.797459065914154053e-01
8.840000000000000000e+02	8.439999999999999725e-01	7.334068417549133301e-01	9.120000000000000329e-01	6.560647487640380859e-01	7.780000000000000249e-01	8.071106076240539551e-01	6.400000000000000133e-01	3.260030746459960938e-01	9.360000000000000542e-01	8.203822374343872070e-01
8.850000000000000000e+02	8.800000000000000044e-01	3.336297273635864258e-01	1.140000000000000041e-01	8.677496761083602905e-02	8.840000000000000080e-01	5.969179272651672363e-01	7.339999999999999858e-01	7.886010408401489258e-01	7.159999999999999698e-01	8.419867753982543945e-01
8.860000000000000000e+02	9.979999999999999982e-01	9.790406227111816406e-01	1.940000000000000058e-01	1.549874097108840942e-01	6.019999999999999796e-01	5.780600905418395996e-01	4.159999999999999809e-01	4.642752707004547119e-01	1.459999999999999909e-01	3.913969695568084717e-01
8.870000000000000000e+02	4.259999999999999898e-01	4.009260535240173340e-01	1.739999999999999880e-01	5.833693146705627441e-01	9.080000000000000293e-01	9.177604913711547852e-01	6.019999999999999796e-01	7.580410838127136230e-01	6.680000000000000382e-01	6.946224570274353027e-01
8.880000000000000000e+02	5.040000000000000036e-01	1.918507367372512817e-01	9.100000000000000311e-01	6.057310700416564941e-01	8.599999999999999312e-02	1.965412795543670654e-01	8.179999999999999494e-01	8.555775880813598633e-01	2.020000000000000129e-01	4.875370860099792480e-01
8.890000000000000000e+02	6.700000000000000400e-01	7.337633371353149414e-01	5.600000000000000117e-02	1.706496477127075195e-01	3.380000000000000226e-01	7.341923117637634277e-01	9.020000000000000240e-01	6.709510087966918945e-01	7.500000000000000000e-01	9.094571471214294434e-01
8.900000000000000000e+02	9.459999999999999520e-01	4.697905480861663818e-01	5.360000000000000320e-01	6.330259442329406738e-01	3.599999999999999867e-01	3.607390224933624268e-01	1.660000000000000087e-01	4.540352523326873779e-02	5.360000000000000320e-01	3.331731855869293213e-01
8.910000000000000000e+02	9.779999999999999805e-01	8.477737903594970703e-01	1.100000000000000006e-01	1.113693937659263611e-01	2.540000000000000036e-01	8.458144664764404297e-01	2.959999999999999853e-01	5.082538723945617676e-01	9.300000000000000488e-01	4.315234124660491943e-01
8.920000000000000000e+02	4.200000000000000261e-02	5.829250216484069824e-01	1.400000000000000029e-02	4.871106520295143127e-02	5.520000000000000462e-01	8.796309828758239746e-01	6.219999999999999973e-01	4.511191844940185547e-01	3.380000000000000226e-01	1.138029173016548157e-01
8.930000000000000000e+02	5.420000000000000373e-01	2.819635272026062012e-01	3.739999999999999991e-01	3.354404568672180176e-01	4.480000000000000093e-01	5.792204141616821289e-01	1.120000000000000023e-01	6.068009734153747559e-01	2.879999999999999782e-01	3.230533003807067871e-01
8.940000000000000000e+02	9.819999999999999840e-01	6.801371574401855469e-01	3.240000000000000102e-01	3.249976634979248047e-01	9.479999999999999538e-01	9.375972747802734375e-01	8.080000000000000515e-01	8.489843606948852539e-01	5.620000000000000551e-01	4.955369532108306885e-01
8.950000000000000000e+02	2.839999999999999747e-01	5.238476991653442383e-01	9.919999999999999929e-01	6.870169639587402344e-01	5.620000000000000551e-01	4.458180665969848633e-01	5.340000000000000302e-01	4.550846517086029053e-01	7.620000000000000107e-01	4.009329676628112793e-01
8.960000000000000000e+02	1.600000000000000033e-01	2.897127866744995117e-01	9.839999999999999858e-01	6.334180831909179688e-01	5.859999999999999654e-01	4.113255441188812256e-01	4.159999999999999809e-01	2.719759941101074219e-01	4.660000000000000253e-01	7.264938950538635254e-01
8.970000000000000000e+02	2.580000000000000071e-01	2.445057779550552368e-01	2.260000000000000064e-01	4.033979475498199463e-01	5.679999999999999494e-01	8.952107429504394531e-01	6.959999999999999520e-01	7.078723907470703125e-01	2.179999999999999993e-01	7.864528894424438477e-02
8.980000000000000000e+02	4.560000000000000164e-01	8.435803055763244629e-01	7.760000000000000231e-01	5.752065181732177734e-01	3.420000000000000262e-01	5.695288777351379395e-01	2.700000000000000178e-01	1.563576757907867432e-01	2.620000000000000107e-01	3.634103834629058838e-01
8.990000000000000000e+02	4.580000000000000182e-01	5.232947468757629395e-01	8.999999999999999667e-02	8.309075236320495605e-02	9.800000000000000377e-02	3.007722198963165283e-01	3.479999999999999760e-01	7.716265320777893066e-01	7.820000000000000284e-01	8.710569143295288086e-01
9.000000000000000000e+02	5.759999999999999565e-01	2.656882405281066895e-01	7.119999999999999662e-01	6.649805903434753418e-01	9.519999999999999574e-01	7.778876423835754395e-01	9.539999999999999591e-01	9.473336338996887207e-01	8.080000000000000515e-01	3.720322251319885254e-01
9.010000000000000000e+02	1.620000000000000051e-01	5.234183669090270996e-01	8.559999999999999831e-01	6.428135633468627930e-01	1.759999999999999898e-01	5.512900352478027344e-01	4.580000000000000182e-01	3.183879852294921875e-01	3.719999999999999973e-01	5.143089890480041504e-01
9.020000000000000000e+02	3.539999999999999813e-01	6.766505837440490723e-01	6.260000000000000009e-01	6.731588840484619141e-01	4.899999999999999911e-01	8.205500841140747070e-01	6.239999999999999991e-01	6.541543006896972656e-01	9.639999999999999680e-01	7.348910570144653320e-01
9.030000000000000000e+02	7.840000000000000302e-01	3.055194318294525146e-01	3.200000000000000067e-01	3.159429430961608887e-01	7.139999999999999680e-01	6.760547757148742676e-01	7.000000000000000666e-02	1.969596743583679199e-01	2.859999999999999765e-01	3.953577876091003418e-01
9.040000000000000000e+02	6.720000000000000417e-01	3.715941309928894043e-01	3.920000000000000151e-01	7.171120643615722656e-01	2.400000000000000050e-02	4.388922825455665588e-02	6.380000000000000115e-01	4.053165614604949951e-01	2.919999999999999818e-01	5.300428867340087891e-01
9.050000000000000000e+02	7.860000000000000320e-01	6.473751068115234375e-01	9.439999999999999503e-01	2.719343900680541992e-01	3.840000000000000080e-01	4.096629321575164795e-01	6.420000000000000151e-01	7.185818552970886230e-01	4.199999999999999845e-01	3.883752226829528809e-01
9.060000000000000000e+02	2.800000000000000058e-02	2.211320698261260986e-01	9.979999999999999982e-01	5.585153102874755859e-01	8.139999999999999458e-01	6.873629093170166016e-01	5.140000000000000124e-01	1.010415554046630859e-01	2.660000000000000142e-01	3.211477398872375488e-01
9.070000000000000000e+02	2.000000000000000042e-03	7.340152263641357422e-01	1.400000000000000029e-02	1.648990064859390259e-01	8.519999999999999796e-01	6.860178709030151367e-01	8.120000000000000551e-01	7.101899981498718262e-01	4.400000000000000022e-01	3.019627630710601807e-01
9.080000000000000000e+02	2.680000000000000160e-01	4.578364789485931396e-01	5.739999999999999547e-01	3.802337050437927246e-01	2.419999999999999929e-01	1.920481175184249878e-01	9.379999999999999449e-01	8.664153814315795898e-01	4.420000000000000040e-01	3.832255899906158447e-01
9.090000000000000000e+02	2.340000000000000135e-01	2.657947838306427002e-01	5.080000000000000071e-01	4.335009753704071045e-01	5.440000000000000391e-01	6.547932028770446777e-01	8.880000000000000115e-01	8.401622176170349121e-01	5.639999999999999458e-01	4.127043485641479492e-01
9.100000000000000000e+02	6.099999999999999867e-01	7.672137618064880371e-01	9.799999999999999822e-01	5.947864055633544922e-01	7.880000000000000338e-01	8.730543851852416992e-01	3.119999999999999996e-01	1.413021534681320190e-01	4.420000000000000040e-01	7.071289420127868652e-01
9.110000000000000000e+02	9.639999999999999680e-01	3.853694498538970947e-01	4.460000000000000075e-01	2.558014690876007080e-01	4.339999999999999969e-01	8.236391544342041016e-01	7.500000000000000000e-01	9.368751645088195801e-01	7.900000000000000355e-01	4.184518158435821533e-01
9.120000000000000000e+02	2.680000000000000160e-01	6.368109583854675293e-01	3.880000000000000115e-01	4.421793818473815918e-01	9.899999999999999911e-01	9.508014321327209473e-01	2.340000000000000135e-01	7.338632345199584961e-01	9.280000000000000471e-01	4.957875907421112061e-01
9.130000000000000000e+02	6.280000000000000027e-01	5.829432606697082520e-01	5.699999999999999512e-01	4.637642204761505127e-01	9.060000000000000275e-01	8.201947212219238281e-01	7.540000000000000036e-01	5.038251280784606934e-01	7.259999999999999787e-01	6.857709288597106934e-01
9.140000000000000000e+02	8.439999999999999725e-01	6.258590817451477051e-01	5.320000000000000284e-01	6.336882710456848145e-01	8.200000000000000344e-02	2.865279912948608398e-01	1.160000000000000059e-01	1.362912356853485107e-01	2.020000000000000129e-01	2.976476252079010010e-01
9.150000000000000000e+02	5.240000000000000213e-01	4.011399447917938232e-01	8.699999999999999956e-01	7.166259288787841797e-01	7.500000000000000000e-01	2.267384976148605347e-01	2.640000000000000124e-01	5.008643865585327148e-01	5.380000000000000338e-01	2.647014856338500977e-01
9.160000000000000000e+02	1.859999999999999987e-01	1.424363404512405396e-01	2.220000000000000029e-01	3.940949141979217529e-01	6.420000000000000151e-01	7.486668825149536133e-01	2.540000000000000036e-01	6.629434227943420410e-01	1.300000000000000044e-01	1.606169193983078003e-01
9.170000000000000000e+02	1.000000000000000000e+00	9.983990788459777832e-01	4.420000000000000040e-01	2.428705841302871704e-01	2.400000000000000050e-02	3.411594033241271973e-02	4.879999999999999893e-01	3.489332199096679688e-01	6.760000000000000453e-01	4.978471994400024414e-01
9.180000000000000000e+02	5.140000000000000124e-01	5.224292874336242676e-01	6.340000000000000080e-01	3.169894218444824219e-01	6.079999999999999849e-01	9.640205502510070801e-01	4.299999999999999933e-01	4.883972108364105225e-01	5.699999999999999512e-01	3.820796012878417969e-01
9.190000000000000000e+02	6.959999999999999520e-01	5.783083438873291016e-01	5.799999999999999600e-01	5.560488700866699219e-01	8.860000000000000098e-01	9.497433304786682129e-01	4.020000000000000240e-01	4.780400097370147705e-01	2.139999999999999958e-01	5.524609684944152832e-01
9.200000000000000000e+02	7.640000000000000124e-01	7.780888080596923828e-01	3.960000000000000187e-01	5.790381431579589844e-01	5.560000000000000497e-01	3.009489774703979492e-01	3.420000000000000262e-01	6.406350135803222656e-01	2.780000000000000249e-01	8.282855898141860962e-02
9.210000000000000000e+02	8.980000000000000204e-01	9.397953748703002930e-01	2.740000000000000213e-01	5.310368537902832031e-01	3.780000000000000027e-01	3.110052943229675293e-01	1.900000000000000022e-01	3.983092606067657471e-01	1.300000000000000044e-01	3.190621733665466309e-02
9.220000000000000000e+02	6.280000000000000027e-01	3.036994338035583496e-01	8.419999999999999707e-01	7.138705849647521973e-01	6.340000000000000080e-01	2.973951101303100586e-01	8.219999999999999529e-01	6.161263585090637207e-01	6.680000000000000382e-01	3.756132423877716064e-01
9.230000000000000000e+02	4.919999999999999929e-01	5.941731333732604980e-01	8.820000000000000062e-01	3.259372413158416748e-01	1.439999999999999891e-01	1.507456749677658081e-01	9.100000000000000311e-01	8.108663558959960938e-01	8.000000000000000444e-01	8.553419709205627441e-01
9.240000000000000000e+02	7.359999999999999876e-01	2.511534392833709717e-01	1.219999999999999973e-01	6.472651958465576172e-01	1.739999999999999880e-01	3.957115411758422852e-01	5.520000000000000462e-01	2.239671647548675537e-01	2.020000000000000129e-01	1.779269427061080933e-01
9.250000000000000000e+02	2.780000000000000249e-01	7.713698148727416992e-01	6.840000000000000524e-01	6.567614674568176270e-01	9.739999999999999769e-01	2.786516845226287842e-01	5.280000000000000249e-01	7.930865883827209473e-01	3.579999999999999849e-01	6.522088050842285156e-01
9.260000000000000000e+02	5.420000000000000373e-01	2.739397883415222168e-01	8.399999999999999689e-01	4.654041826725006104e-01	8.800000000000000044e-01	6.922900676727294922e-01	7.139999999999999680e-01	5.674676299095153809e-01	2.999999999999999889e-02	2.736839093267917633e-02
9.270000000000000000e+02	8.599999999999999312e-02	7.001143693923950195e-01	4.460000000000000075e-01	2.800341844558715820e-01	7.799999999999999989e-02	2.873174287378787994e-02	8.020000000000000462e-01	2.800407111644744873e-01	2.260000000000000064e-01	1.092863678932189941e-01
9.280000000000000000e+02	8.699999999999999956e-01	7.008414864540100098e-01	5.380000000000000338e-01	5.267616510391235352e-01	5.320000000000000284e-01	4.404454529285430908e-01	7.820000000000000284e-01	8.457601666450500488e-01	3.659999999999999920e-01	7.134668231010437012e-01
9.290000000000000000e+02	6.320000000000000062e-01	2.691238820552825928e-01	4.620000000000000218e-01	3.044733405113220215e-01	3.960000000000000187e-01	6.893138885498046875e-01	7.799999999999999989e-02	1.732281148433685303e-01	3.800000000000000044e-01	8.678673207759857178e-02
9.300000000000000000e+02	5.220000000000000195e-01	3.589601218700408936e-01	5.220000000000000195e-01	5.814172625541687012e-01	4.159999999999999809e-01	3.157553076744079590e-01	4.079999999999999738e-01	7.535807490348815918e-01	5.100000000000000089e-01	6.838069558143615723e-01
9.310000000000000000e+02	7.459999999999999964e-01	5.566000342369079590e-01	3.320000000000000173e-01	4.364244639873504639e-01	7.740000000000000213e-01	3.935864865779876709e-01	7.580000000000000071e-01	4.903845787048339844e-01	4.380000000000000004e-01	2.800696790218353271e-01
9.320000000000000000e+02	5.899999999999999689e-01	7.571779489517211914e-01	9.080000000000000293e-01	7.882838845252990723e-01	5.380000000000000338e-01	5.364728569984436035e-01	9.599999999999999645e-01	7.202113270759582520e-01	9.300000000000000488e-01	8.815660476684570312e-01
9.330000000000000000e+02	1.859999999999999987e-01	4.850461781024932861e-01	5.839999999999999636e-01	4.169100224971771240e-01	1.620000000000000051e-01	3.643248677253723145e-01	4.819999999999999840e-01	2.901510298252105713e-01	4.739999999999999769e-01	4.125156402587890625e-01
9.340000000000000000e+02	4.159999999999999809e-01	3.680851757526397705e-01	1.519999999999999962e-01	7.203937768936157227e-01	8.279999999999999583e-01	4.005085229873657227e-01	4.159999999999999809e-01	4.035378694534301758e-01	2.999999999999999889e-01	5.137891173362731934e-01
9.350000000000000000e+02	5.779999999999999583e-01	6.861003637313842773e-01	2.459999999999999964e-01	3.582652211189270020e-01	2.400000000000000050e-02	5.650874376296997070e-01	6.600000000000000311e-02	1.838524043560028076e-01	2.979999999999999871e-01	6.452808380126953125e-01
9.360000000000000000e+02	2.560000000000000053e-01	2.389001548290252686e-01	9.320000000000000506e-01	6.028139591217041016e-01	9.879999999999999893e-01	4.003857970237731934e-01	9.020000000000000240e-01	7.870115637779235840e-01	6.700000000000000400e-01	6.042398810386657715e-01
9.370000000000000000e+02	8.719999999999999973e-01	5.177331566810607910e-01	4.899999999999999911e-01	6.165274381637573242e-01	9.360000000000000542e-01	8.886843323707580566e-01	8.400000000000000522e-02	3.335419595241546631e-01	3.360000000000000209e-01	4.510339796543121338e-01
9.380000000000000000e+02	7.279999999999999805e-01	5.812558531761169434e-01	8.020000000000000462e-01	6.189320087432861328e-01	4.919999999999999929e-01	2.120047211647033691e-01	1.739999999999999880e-01	7.518445700407028198e-02	6.179999999999999938e-01	7.981712222099304199e-01
9.390000000000000000e+02	3.860000000000000098e-01	5.061699151992797852e-01	8.679999999999999938e-01	6.202896237373352051e-01	3.619999999999999885e-01	6.186342239379882812e-01	7.239999999999999769e-01	5.320022702217102051e-01	7.680000000000000160e-01	4.406135082244873047e-01
9.400000000000000000e+02	8.040000000000000480e-01	8.520804047584533691e-01	7.019999999999999574e-01	6.319682598114013672e-01	3.280000000000000138e-01	1.138624101877212524e-01	3.940000000000000169e-01	5.947402715682983398e-01	2.959999999999999853e-01	5.521807670593261719e-01
9.410000000000000000e+02	3.200000000000000067e-01	3.961421847343444824e-01	9.659999999999999698e-01	7.568145990371704102e-01	4.959999999999999964e-01	6.817927956581115723e-01	3.260000000000000120e-01	1.879594027996063232e-01	1.419999999999999873e-01	3.025138378143310547e-02
9.420000000000000000e+02	7.099999999999999645e-01	4.219160676002502441e-01	4.099999999999999756e-01	3.347305357456207275e-01	5.540000000000000480e-01	7.368257045745849609e-01	2.479999999999999982e-01	3.711708784103393555e-01	3.160000000000000031e-01	1.080184653401374817e-01
9.430000000000000000e+02	5.460000000000000409e-01	4.199315607547760010e-01	5.000000000000000000e-01	3.390491306781768799e-01	1.280000000000000027e-01	1.024102047085762024e-01	2.680000000000000160e-01	1.925826221704483032e-01	3.039999999999999925e-01	2.620083987712860107e-01
9.440000000000000000e+02	9.439999999999999503e-01	4.576608836650848389e-01	4.359999999999999987e-01	7.246146202087402344e-01	8.679999999999999938e-01	8.901883363723754883e-01	7.279999999999999805e-01	6.502574682235717773e-01	3.840000000000000080e-01	6.304720789194107056e-02
9.450000000000000000e+02	8.519999999999999796e-01	4.141886830329895020e-01	8.799999999999999489e-02	3.915666043758392334e-01	9.459999999999999520e-01	6.205247044563293457e-01	2.520000000000000018e-01	1.978298276662826538e-01	3.840000000000000080e-01	6.969886422157287598e-01
9.460000000000000000e+02	5.999999999999999778e-02	7.066366076469421387e-01	4.719999999999999751e-01	6.225212812423706055e-01	9.220000000000000417e-01	8.275516629219055176e-01	3.900000000000000133e-01	6.903067827224731445e-01	5.340000000000000302e-01	7.475100755691528320e-01
9.470000000000000000e+02	7.860000000000000320e-01	8.098675608634948730e-01	2.000000000000000042e-02	1.622948348522186279e-01	4.239999999999999880e-01	7.115478515625000000e-01	9.120000000000000329e-01	9.333803057670593262e-01	7.940000000000000391e-01	6.177049279212951660e-01
9.480000000000000000e+02	6.480000000000000204e-01	8.702712655067443848e-01	6.400000000000000133e-01	6.451789736747741699e-01	1.960000000000000075e-01	2.783893644809722900e-01	7.359999999999999876e-01	6.803011298179626465e-01	6.680000000000000382e-01	3.659749329090118408e-01
9.490000000000000000e+02	4.939999999999999947e-01	3.426162302494049072e-01	3.260000000000000120e-01	4.507739841938018799e-01	7.680000000000000160e-01	3.536259531974792480e-01	9.340000000000000524e-01	9.819045662879943848e-01	1.739999999999999880e-01	1.898421160876750946e-02
9.500000000000000000e+02	1.839999999999999969e-01	7.067142724990844727e-01	4.000000000000000083e-02	2.986848056316375732e-01	2.240000000000000047e-01	3.850668370723724365e-01	7.600000000000000089e-01	6.504722237586975098e-01	5.999999999999999778e-01	4.219361543655395508e-01
9.510000000000000000e+02	1.739999999999999880e-01	2.456735521554946899e-01	5.699999999999999512e-01	5.087470412254333496e-01	5.979999999999999760e-01	1.433854997158050537e-01	3.739999999999999991e-01	4.891758263111114502e-01	5.879999999999999671e-01	7.064025998115539551e-01
9.520000000000000000e+02	7.580000000000000071e-01	4.909451603889465332e-01	4.779999999999999805e-01	4.642402529716491699e-01	6.360000000000000098e-01	9.082127213478088379e-01	3.280000000000000138e-01	7.528533339500427246e-01	6.840000000000000524e-01	5.380424261093139648e-01
9.530000000000000000e+02	1.819999999999999951e-01	5.145974755287170410e-01	3.960000000000000187e-01	4.104566574096679688e-01	9.919999999999999929e-01	8.183693289756774902e-01	8.639999999999999902e-01	9.279909729957580566e-01	3.160000000000000031e-01	3.222797214984893799e-01
9.540000000000000000e+02	7.780000000000000249e-01	9.265452623367309570e-01	8.000000000000000444e-01	6.099354028701782227e-01	8.060000000000000497e-01	7.507384419441223145e-01	5.040000000000000036e-01	6.850869655609130859e-01	5.160000000000000142e-01	5.595625042915344238e-01
9.550000000000000000e+02	1.680000000000000104e-01	3.116922378540039062e-01	4.899999999999999911e-01	4.321785569190979004e-01	6.919999999999999485e-01	9.392583966255187988e-01	1.880000000000000004e-01	7.494144439697265625e-01	5.879999999999999671e-01	7.022907137870788574e-01
9.560000000000000000e+02	7.279999999999999805e-01	8.658207058906555176e-01	8.679999999999999938e-01	8.183048367500305176e-01	7.580000000000000071e-01	2.818639278411865234e-01	4.959999999999999964e-01	2.281164973974227905e-01	6.800000000000000488e-01	1.729146093130111694e-01
9.570000000000000000e+02	5.140000000000000124e-01	2.684888839721679688e-01	2.240000000000000047e-01	4.458663463592529297e-01	8.539999999999999813e-01	7.253254055976867676e-01	5.380000000000000338e-01	2.451355159282684326e-01	5.480000000000000426e-01	7.444313168525695801e-01
9.580000000000000000e+02	4.480000000000000093e-01	7.915983200073242188e-01	4.839999999999999858e-01	3.241597414016723633e-01	9.599999999999999645e-01	9.051762819290161133e-01	4.060000000000000275e-01	4.059095978736877441e-01	7.640000000000000124e-01	5.861864089965820312e-01
9.590000000000000000e+02	9.399999999999999467e-01	8.886165618896484375e-01	8.020000000000000462e-01	5.949610471725463867e-01	7.900000000000000355e-01	3.168462812900543213e-01	8.040000000000000480e-01	9.426127672195434570e-01	4.520000000000000129e-01	2.849804162979125977e-01
9.600000000000000000e+02	8.239999999999999547e-01	5.164718031883239746e-01	6.520000000000000240e-01	4.411529004573822021e-01	9.400000000000000022e-02	1.968987584114074707e-01	8.299999999999999600e-01	6.740438342094421387e-01	2.760000000000000231e-01	1.098215430974960327e-01
9.610000000000000000e+02	4.060000000000000275e-01	6.943261027336120605e-01	7.520000000000000018e-01	3.458124697208404541e-01	8.000000000000000167e-02	5.363663658499717712e-02	9.160000000000000364e-01	8.380455374717712402e-01	8.179999999999999494e-01	9.384376406669616699e-01
9.620000000000000000e+02	5.160000000000000142e-01	6.996375322341918945e-01	1.039999999999999952e-01	4.736168980598449707e-01	1.000000000000000000e+00	9.437963366508483887e-01	2.280000000000000082e-01	5.745386481285095215e-01	8.940000000000000169e-01	8.717141151428222656e-01
9.630000000000000000e+02	8.599999999999999312e-02	4.567085504531860352e-01	7.940000000000000391e-01	7.248138189315795898e-01	2.760000000000000231e-01	4.053972959518432617e-01	6.939999999999999503e-01	7.303512096405029297e-01	2.999999999999999889e-01	3.204031586647033691e-01
9.640000000000000000e+02	6.939999999999999503e-01	7.200560569763183594e-01	7.179999999999999716e-01	5.748257637023925781e-01	7.500000000000000000e-01	4.116451740264892578e-01	9.859999999999999876e-01	8.816576004028320312e-01	2.600000000000000089e-01	5.100511908531188965e-01
9.650000000000000000e+02	9.859999999999999876e-01	5.596746206283569336e-01	8.000000000000000167e-02	2.313147783279418945e-01	8.080000000000000515e-01	7.548173069953918457e-01	9.800000000000000377e-02	7.022413611412048340e-02	6.860000000000000542e-01	7.689282894134521484e-01
9.660000000000000000e+02	7.960000000000000409e-01	6.729454994201660156e-01	6.079999999999999849e-01	3.186293244361877441e-01	2.459999999999999964e-01	7.485153079032897949e-01	6.400000000000000133e-01	7.320719361305236816e-01	6.680000000000000382e-01	6.621401309967041016e-01
9.670000000000000000e+02	8.579999999999999849e-01	5.267271995544433594e-01	5.879999999999999671e-01	7.570156455039978027e-01	9.340000000000000524e-01	3.722429573535919189e-01	4.699999999999999734e-01	5.999248623847961426e-01	3.519999999999999796e-01	3.816385269165039062e-01
9.680000000000000000e+02	4.299999999999999933e-01	4.706717729568481445e-01	4.399999999999999745e-02	1.947212219238281250e-01	6.199999999999999956e-01	8.420441746711730957e-01	7.039999999999999591e-01	5.557110905647277832e-01	5.100000000000000089e-01	4.666870236396789551e-01
9.690000000000000000e+02	8.159999999999999476e-01	6.317431926727294922e-01	5.799999999999999600e-01	2.258400917053222656e-01	6.600000000000000311e-01	4.939616024494171143e-01	4.779999999999999805e-01	7.823206186294555664e-01	3.579999999999999849e-01	1.390347629785537720e-01
9.700000000000000000e+02	9.679999999999999716e-01	4.157712459564208984e-01	6.800000000000000488e-01	6.984374523162841797e-01	3.360000000000000209e-01	7.096934914588928223e-01	6.720000000000000417e-01	4.342830181121826172e-01	2.020000000000000129e-01	5.900640487670898438e-01
9.710000000000000000e+02	9.719999999999999751e-01	6.850011944770812988e-01	6.280000000000000027e-01	6.413085460662841797e-01	6.099999999999999867e-01	8.335615396499633789e-01	4.680000000000000271e-01	6.228114962577819824e-01	2.359999999999999876e-01	3.489966094493865967e-01
9.720000000000000000e+02	3.200000000000000067e-02	7.350953221321105957e-01	7.319999999999999840e-01	2.909121811389923096e-01	2.599999999999999881e-02	3.180974721908569336e-01	6.959999999999999520e-01	8.144230842590332031e-01	2.039999999999999869e-01	3.584246709942817688e-02
9.730000000000000000e+02	2.059999999999999887e-01	4.101909399032592773e-01	9.599999999999999645e-01	5.821662545204162598e-01	2.839999999999999747e-01	1.048792377114295959e-01	5.200000000000000178e-01	3.697355687618255615e-01	7.439999999999999947e-01	3.353241980075836182e-01
9.740000000000000000e+02	9.160000000000000364e-01	8.518695235252380371e-01	6.879999999999999449e-01	6.045963168144226074e-01	2.640000000000000124e-01	6.874151825904846191e-01	4.000000000000000083e-03	2.408293187618255615e-01	2.580000000000000071e-01	3.796511292457580566e-01
9.750000000000000000e+02	1.380000000000000115e-01	8.006821870803833008e-01	9.839999999999999858e-01	6.459959745407104492e-01	7.000000000000000666e-02	9.973989427089691162e-02	6.740000000000000435e-01	6.768482327461242676e-01	9.320000000000000506e-01	9.525831341743469238e-01
9.760000000000000000e+02	1.340000000000000080e-01	2.594517469406127930e-01	5.120000000000000107e-01	5.132502913475036621e-01	9.439999999999999503e-01	8.792013525962829590e-01	5.600000000000000533e-01	7.719205021858215332e-01	7.520000000000000018e-01	6.818044185638427734e-01
9.770000000000000000e+02	9.140000000000000346e-01	4.991942644119262695e-01	5.140000000000000124e-01	9.225702285766601562e-01	7.520000000000000018e-01	3.415791094303131104e-01	5.460000000000000409e-01	7.783073782920837402e-01	6.680000000000000382e-01	5.293576717376708984e-01
9.780000000000000000e+02	1.019999999999999934e-01	6.670877933502197266e-01	1.459999999999999909e-01	6.684970855712890625e-02	2.039999999999999869e-01	9.588174521923065186e-02	8.319999999999999618e-01	9.679389595985412598e-01	8.120000000000000551e-01	6.675525307655334473e-01
9.790000000000000000e+02	1.839999999999999969e-01	8.829326182603836060e-02	3.599999999999999728e-02	5.008131861686706543e-01	9.859999999999999876e-01	7.915132641792297363e-01	8.579999999999999849e-01	9.295280575752258301e-01	5.979999999999999760e-01	6.708935499191284180e-01
9.800000000000000000e+02	7.339999999999999858e-01	1.365635842084884644e-01	8.020000000000000462e-01	4.820709526538848877e-01	9.400000000000000022e-02	1.324445307254791260e-01	7.279999999999999805e-01	8.404262661933898926e-01	9.080000000000000293e-01	8.188478946685791016e-01
9.810000000000000000e+02	6.999999999999999556e-01	1.701911240816116333e-01	1.539999999999999980e-01	4.564529955387115479e-01	4.819999999999999840e-01	7.760182023048400879e-01	1.960000000000000075e-01	3.891303837299346924e-01	1.779999999999999916e-01	3.064955212175846100e-02
9.820000000000000000e+02	6.019999999999999796e-01	4.867190122604370117e-01	6.860000000000000542e-01	7.453994750976562500e-01	7.860000000000000320e-01	6.602925658226013184e-01	1.880000000000000004e-01	2.964402437210083008e-01	6.580000000000000293e-01	5.989611744880676270e-01
9.830000000000000000e+02	1.960000000000000075e-01	1.109633371233940125e-01	4.759999999999999787e-01	3.425832688808441162e-01	2.640000000000000124e-01	3.152262568473815918e-01	3.639999999999999902e-01	4.503784775733947754e-01	9.020000000000000240e-01	2.507891356945037842e-01
9.840000000000000000e+02	2.139999999999999958e-01	9.527869522571563721e-02	8.980000000000000204e-01	6.750256419181823730e-01	6.099999999999999867e-01	5.461032390594482422e-01	2.000000000000000042e-03	4.805919155478477478e-02	5.100000000000000089e-01	2.380507141351699829e-01
9.850000000000000000e+02	1.219999999999999973e-01	5.156624913215637207e-01	7.880000000000000338e-01	6.677218675613403320e-01	5.679999999999999494e-01	5.318335294723510742e-01	9.020000000000000240e-01	9.126530885696411133e-01	8.120000000000000551e-01	6.953782439231872559e-01
9.860000000000000000e+02	8.820000000000000062e-01	6.431725621223449707e-01	3.559999999999999831e-01	2.622915506362915039e-01	6.239999999999999991e-01	4.760288894176483154e-01	6.239999999999999991e-01	4.189659655094146729e-01	1.580000000000000016e-01	3.383268713951110840e-01
9.870000000000000000e+02	1.719999999999999862e-01	6.666270494461059570e-01	4.460000000000000075e-01	2.600546777248382568e-01	9.000000000000000222e-01	8.002644181251525879e-01	2.099999999999999922e-01	3.666612505912780762e-01	6.760000000000000453e-01	8.073064088821411133e-01
9.880000000000000000e+02	6.860000000000000542e-01	5.730557441711425781e-01	6.740000000000000435e-01	7.365676164627075195e-01	9.879999999999999893e-01	9.701173901557922363e-01	6.079999999999999849e-01	7.308918833732604980e-01	9.379999999999999449e-01	6.684418320655822754e-01
9.890000000000000000e+02	8.599999999999999867e-01	5.307276248931884766e-01	2.280000000000000082e-01	4.314582943916320801e-01	4.060000000000000275e-01	7.177695631980895996e-01	4.839999999999999858e-01	8.449591994285583496e-01	9.600000000000000200e-02	1.464910358190536499e-01
9.900000000000000000e+02	9.859999999999999876e-01	5.648506283760070801e-01	5.100000000000000089e-01	6.116963624954223633e-01	3.059999999999999942e-01	2.856732532382011414e-02	9.199999999999999845e-02	8.519101142883300781e-02	1.239999999999999991e-01	2.899301052093505859e-01
9.910000000000000000e+02	8.239999999999999547e-01	7.105686068534851074e-01	4.339999999999999969e-01	5.179679989814758301e-01	3.420000000000000262e-01	4.812351465225219727e-01	1.280000000000000027e-01	3.458682298660278320e-01	4.919999999999999929e-01	8.153381943702697754e-01
9.920000000000000000e+02	6.300000000000000044e-01	4.077259004116058350e-01	5.739999999999999547e-01	5.912494659423828125e-01	8.780000000000000027e-01	8.343716859817504883e-01	3.900000000000000133e-01	3.221445977687835693e-01	9.600000000000000200e-02	2.176879346370697021e-01
9.930000000000000000e+02	4.079999999999999738e-01	5.804979801177978516e-01	6.560000000000000275e-01	8.023189902305603027e-01	5.999999999999999778e-01	1.023289412260055542e-01	1.759999999999999898e-01	3.812296688556671143e-01	6.520000000000000240e-01	7.828167080879211426e-01
9.940000000000000000e+02	8.599999999999999312e-02	4.489165842533111572e-01	8.259999999999999565e-01	5.914084911346435547e-01	6.660000000000000364e-01	8.171100616455078125e-01	5.719999999999999529e-01	3.741736412048339844e-01	4.580000000000000182e-01	6.406887173652648926e-01
9.950000000000000000e+02	6.780000000000000471e-01	2.433558404445648193e-01	4.939999999999999947e-01	4.831747710704803467e-01	6.600000000000000311e-01	6.394945383071899414e-01	2.059999999999999887e-01	1.688952296972274780e-01	5.560000000000000497e-01	6.220563650131225586e-01
9.960000000000000000e+02	1.620000000000000051e-01	2.201899439096450806e-01	2.379999999999999893e-01	6.440212130546569824e-01	4.939999999999999947e-01	7.069878578186035156e-01	8.259999999999999565e-01	6.584365367889404297e-01	1.140000000000000041e-01	5.800496935844421387e-01
9.970000000000000000e+02	3.699999999999999956e-01	8.424381017684936523e-01	9.819999999999999840e-01	7.538409829139709473e-01	7.259999999999999787e-01	8.790220618247985840e-01	6.860000000000000542e-01	5.804028511047363281e-01	5.000000000000000000e-01	8.363025784492492676e-01
9.980000000000000000e+02	3.119999999999999996e-01	2.014082372188568115e-01	6.700000000000000400e-01	4.130412638187408447e-01	4.919999999999999929e-01	4.612117707729339600e-01	7.780000000000000249e-01	5.423958301544189453e-01	8.359999999999999654e-01	5.327326059341430664e-01
9.990000000000000000e+02	2.399999999999999911e-01	5.633952617645263672e-01	8.000000000000000444e-01	6.810272336006164551e-01	9.739999999999999769e-01	9.642711281776428223e-01	2.200000000000000011e-01	4.789011180400848389e-01	7.920000000000000373e-01	7.503152489662170410e-01
