# Supplementary material for: Machine-guided path sampling to discover mechanisms of molecular self-organization
Source: Nat Comput Sci. 2023 Apr 24;3(4):334–45. doi: 10.1038/s43588-023-00428-z (PMC10766509; doi:10.1038/s43588-023-00428-z)
Supplement: Supplementary file 9 — Statistical source data for Extended Data Fig. 2. [file 43588_2023_428_MOESM9_ESM.zip › Extended_Data_Fig2_row2_transfer_trained_on_250_shooting_points.csv]

# structure index	sampled pB (LiI)	predicted pB (LiI)	sampled pB (NaCl)	predicted pB (NaCl)	sampled pB (NaI)	predicted pB (NaI)	sampled pB (CsCl)	predicted pB (CsCl)	sampled pB (CsI)	predicted pB (CsI)
0.000000000000000000e+00	6.919999999999999485e-01	8.575251698493957520e-01	2.419999999999999929e-01	1.510783433914184570e-01	5.000000000000000000e-01	5.805042758584022522e-02	5.200000000000000178e-01	5.857252478599548340e-01	7.279999999999999805e-01	6.884534358978271484e-01
1.000000000000000000e+00	2.999999999999999889e-02	1.097781881690025330e-01	8.439999999999999725e-01	8.435498476028442383e-01	2.720000000000000195e-01	3.300147950649261475e-01	7.500000000000000000e-01	8.573156595230102539e-01	3.260000000000000120e-01	1.958877742290496826e-01
2.000000000000000000e+00	7.439999999999999947e-01	7.661743760108947754e-01	3.599999999999999728e-02	6.054773330688476562e-01	9.300000000000000488e-01	9.154422283172607422e-01	5.739999999999999547e-01	4.453180432319641113e-01	7.920000000000000373e-01	9.254373311996459961e-01
3.000000000000000000e+00	8.080000000000000515e-01	5.455501079559326172e-01	8.940000000000000169e-01	8.177385330200195312e-01	8.739999999999999991e-01	7.400597929954528809e-01	5.440000000000000391e-01	6.190611720085144043e-01	7.700000000000000178e-01	7.122065424919128418e-01
4.000000000000000000e+00	9.100000000000000311e-01	2.858930826187133789e-01	1.940000000000000058e-01	3.314847350120544434e-01	6.480000000000000204e-01	5.372854471206665039e-01	4.799999999999999822e-01	5.715973973274230957e-01	5.999999999999999778e-01	6.056076288223266602e-01
5.000000000000000000e+00	1.719999999999999862e-01	4.690511822700500488e-01	6.420000000000000151e-01	5.066777467727661133e-01	4.060000000000000275e-01	4.508770108222961426e-01	1.260000000000000009e-01	2.372353523969650269e-01	5.819999999999999618e-01	5.860391855239868164e-01
6.000000000000000000e+00	3.240000000000000102e-01	5.920581817626953125e-01	7.079999999999999627e-01	6.438943743705749512e-01	5.919999999999999707e-01	6.907249689102172852e-01	1.799999999999999933e-01	7.906992733478546143e-02	4.299999999999999933e-01	3.531858623027801514e-01
7.000000000000000000e+00	2.220000000000000029e-01	4.658871889114379883e-01	5.639999999999999458e-01	3.406337797641754150e-01	8.279999999999999583e-01	8.395887017250061035e-01	2.939999999999999836e-01	5.498672127723693848e-01	5.659999999999999476e-01	6.645643115043640137e-01
8.000000000000000000e+00	7.660000000000000142e-01	5.690546631813049316e-01	1.940000000000000058e-01	5.079965591430664062e-01	8.000000000000000167e-02	2.476436644792556763e-01	6.740000000000000435e-01	2.263056188821792603e-01	3.960000000000000187e-01	5.285155177116394043e-01
9.000000000000000000e+00	5.979999999999999760e-01	5.262632966041564941e-01	8.799999999999999489e-02	5.852265357971191406e-01	8.060000000000000497e-01	4.791969954967498779e-01	6.520000000000000240e-01	7.397875785827636719e-01	8.399999999999999689e-01	7.456711530685424805e-01
1.000000000000000000e+01	7.820000000000000284e-01	5.050279498100280762e-01	1.620000000000000051e-01	6.379142999649047852e-01	1.079999999999999988e-01	3.772159516811370850e-01	2.959999999999999853e-01	2.036025077104568481e-01	1.380000000000000115e-01	4.425183534622192383e-01
1.100000000000000000e+01	5.080000000000000071e-01	9.327872395515441895e-01	7.620000000000000107e-01	5.349678397178649902e-01	5.899999999999999689e-01	7.188651561737060547e-01	6.340000000000000080e-01	5.387126803398132324e-01	7.560000000000000053e-01	7.184084057807922363e-01
1.200000000000000000e+01	9.200000000000000400e-01	5.935866236686706543e-01	1.499999999999999944e-01	6.860929727554321289e-01	3.360000000000000209e-01	1.027592495083808899e-01	6.840000000000000524e-01	6.470007300376892090e-01	5.879999999999999671e-01	5.033209323883056641e-01
1.300000000000000000e+01	4.440000000000000058e-01	3.779349625110626221e-01	4.939999999999999947e-01	5.261036753654479980e-01	2.620000000000000107e-01	1.832934767007827759e-01	6.059999999999999831e-01	1.916348040103912354e-01	7.860000000000000320e-01	8.486991524696350098e-01
1.400000000000000000e+01	1.199999999999999956e-01	4.003040194511413574e-01	3.200000000000000067e-01	4.164695441722869873e-01	9.559999999999999609e-01	8.154762983322143555e-01	6.840000000000000524e-01	5.492240190505981445e-01	6.580000000000000293e-01	5.994516015052795410e-01
1.500000000000000000e+01	5.679999999999999494e-01	3.105622231960296631e-01	4.159999999999999809e-01	5.243300199508666992e-01	7.479999999999999982e-01	3.467595577239990234e-01	5.739999999999999547e-01	7.097477912902832031e-01	5.699999999999999512e-01	4.583586156368255615e-01
1.600000000000000000e+01	5.380000000000000338e-01	2.951480746269226074e-01	5.040000000000000036e-01	1.032289564609527588e-01	9.739999999999999769e-01	8.914319276809692383e-01	4.139999999999999791e-01	4.177804887294769287e-01	7.580000000000000071e-01	2.724936604499816895e-01
1.700000000000000000e+01	9.879999999999999893e-01	9.029943346977233887e-01	7.479999999999999982e-01	5.486312508583068848e-01	1.000000000000000021e-02	3.296023979783058167e-02	7.359999999999999876e-01	4.410744607448577881e-01	2.479999999999999982e-01	3.188447356224060059e-01
1.800000000000000000e+01	8.980000000000000204e-01	9.082139134407043457e-01	1.739999999999999880e-01	5.039168596267700195e-01	8.379999999999999671e-01	6.768871545791625977e-01	5.420000000000000373e-01	6.271616220474243164e-01	3.160000000000000031e-01	1.825039535760879517e-01
1.900000000000000000e+01	6.939999999999999503e-01	3.397800326347351074e-01	7.520000000000000018e-01	5.143448114395141602e-01	1.360000000000000098e-01	3.846583366394042969e-01	3.300000000000000155e-01	5.105755925178527832e-01	8.200000000000000344e-02	3.824796378612518311e-01
2.000000000000000000e+01	2.939999999999999836e-01	2.842555046081542969e-01	5.020000000000000018e-01	7.944968938827514648e-01	5.220000000000000195e-01	5.341895222663879395e-01	4.219999999999999862e-01	6.407477259635925293e-01	3.019999999999999907e-01	2.543375492095947266e-01
2.100000000000000000e+01	5.580000000000000515e-01	8.672809004783630371e-01	7.800000000000000266e-01	5.787583589553833008e-01	8.419999999999999707e-01	4.962432980537414551e-01	1.390000000000000124e-01	2.201234251260757446e-01	7.760000000000000231e-01	7.751963138580322266e-01
2.200000000000000000e+01	9.240000000000000435e-01	7.959949374198913574e-01	5.580000000000000515e-01	1.872494518756866455e-01	4.560000000000000164e-01	5.416795015335083008e-01	7.680000000000000160e-01	7.329987883567810059e-01	4.139999999999999791e-01	4.400014281272888184e-01
2.300000000000000000e+01	5.839999999999999636e-01	9.426881670951843262e-01	3.499999999999999778e-01	4.616666138172149658e-01	3.880000000000000115e-01	7.079072594642639160e-01	2.879999999999999782e-01	2.510127127170562744e-01	7.660000000000000142e-01	8.448559641838073730e-01
2.400000000000000000e+01	5.060000000000000053e-01	4.507486522197723389e-01	3.439999999999999725e-01	2.670215070247650146e-01	8.559999999999999831e-01	7.399898171424865723e-01	5.380000000000000338e-01	5.816388130187988281e-01	1.980000000000000093e-01	2.413684576749801636e-01
2.500000000000000000e+01	2.700000000000000178e-01	1.102399230003356934e-01	3.760000000000000009e-01	1.322681158781051636e-01	4.099999999999999756e-01	7.834623456001281738e-01	1.239999999999999991e-01	1.903256922960281372e-01	4.500000000000000111e-01	6.533774137496948242e-01
2.600000000000000000e+01	5.320000000000000284e-01	7.647593617439270020e-01	4.560000000000000164e-01	9.401095658540725708e-02	3.320000000000000173e-01	7.519339323043823242e-01	1.199999999999999956e-01	1.462109535932540894e-01	4.680000000000000271e-01	7.076481580734252930e-01
2.700000000000000000e+01	9.639999999999999680e-01	5.439242720603942871e-01	9.439999999999999503e-01	3.016863167285919189e-01	1.239999999999999991e-01	1.306377202272415161e-01	6.179999999999999938e-01	6.158871650695800781e-01	4.879999999999999893e-01	8.090433478355407715e-01
2.800000000000000000e+01	3.940000000000000169e-01	2.377942055463790894e-01	2.500000000000000000e-01	2.840711772441864014e-01	4.599999999999999922e-02	1.629090495407581329e-02	6.640000000000000346e-01	6.309516429901123047e-01	1.179999999999999938e-01	1.952264159917831421e-01
2.900000000000000000e+01	4.719999999999999751e-01	2.681736350059509277e-01	9.759999999999999787e-01	8.496460318565368652e-01	7.079999999999999627e-01	7.498031258583068848e-01	1.799999999999999933e-01	3.314420878887176514e-01	5.979999999999999760e-01	7.632642388343811035e-01
3.000000000000000000e+01	4.490000000000000102e-01	6.189303845167160034e-02	1.799999999999999864e-02	5.027727037668228149e-02	6.139999999999999902e-01	6.738355159759521484e-01	7.139999999999999680e-01	3.832208812236785889e-01	7.599999999999999811e-02	1.418795585632324219e-01
3.100000000000000000e+01	8.386666666666666714e-01	5.181977152824401855e-01	4.380000000000000004e-01	6.625281572341918945e-01	8.179999999999999494e-01	8.441434502601623535e-01	9.499999999999999556e-01	9.344347715377807617e-01	5.420000000000000373e-01	8.353585600852966309e-01
3.200000000000000000e+01	7.099999999999999645e-01	4.835366308689117432e-01	9.979999999999999982e-01	9.589434266090393066e-01	3.360000000000000209e-01	7.336676120758056641e-01	2.680000000000000160e-01	4.755682349205017090e-01	4.380000000000000004e-01	4.943818449974060059e-01
3.300000000000000000e+01	2.760000000000000231e-01	4.009059667587280273e-01	9.839999999999999858e-01	9.436518549919128418e-01	9.879999999999999893e-01	9.967773556709289551e-01	5.560000000000000497e-01	2.079725116491317749e-01	8.279999999999999583e-01	8.979457020759582520e-01
3.400000000000000000e+01	1.600000000000000033e-02	2.652782499790191650e-01	2.520000000000000018e-01	8.532276749610900879e-01	1.400000000000000133e-01	2.503768503665924072e-01	1.980000000000000093e-01	2.215707004070281982e-01	7.880000000000000338e-01	7.974776029586791992e-01
3.500000000000000000e+01	1.640000000000000069e-01	1.640125066041946411e-01	6.199999999999999956e-01	7.957863211631774902e-01	7.580000000000000071e-01	6.914473176002502441e-01	2.020000000000000129e-01	5.150108337402343750e-01	5.620000000000000551e-01	6.177125573158264160e-01
3.600000000000000000e+01	5.420000000000000373e-01	6.013808846473693848e-01	7.119999999999999662e-01	8.963085412979125977e-01	4.540000000000000147e-01	2.027728408575057983e-01	6.800000000000000488e-01	5.409713387489318848e-01	4.319999999999999951e-01	3.481528162956237793e-01
3.700000000000000000e+01	3.719999999999999973e-01	4.870219230651855469e-01	5.919999999999999707e-01	7.533282637596130371e-01	1.640000000000000069e-01	3.793714568018913269e-02	7.900000000000000355e-01	5.162341594696044922e-01	2.959999999999999853e-01	5.067676901817321777e-01
3.800000000000000000e+01	3.679999999999999938e-01	1.485163569450378418e-01	8.199999999999999512e-01	3.189889192581176758e-01	4.680000000000000271e-01	3.983425796031951904e-01	6.800000000000000488e-02	9.798453003168106079e-02	7.339999999999999858e-01	8.347494006156921387e-01
3.900000000000000000e+01	1.719999999999999862e-01	3.499833345413208008e-01	4.939999999999999947e-01	2.385884523391723633e-01	6.500000000000000222e-01	5.801589488983154297e-01	1.539999999999999980e-01	2.000529170036315918e-01	5.779999999999999583e-01	6.795207858085632324e-01
4.000000000000000000e+01	2.999999999999999889e-01	5.888739824295043945e-01	4.599999999999999922e-02	1.491945236921310425e-01	5.520000000000000462e-01	3.642736375331878662e-01	1.459999999999999909e-01	8.914936333894729614e-02	3.679999999999999938e-01	7.825582623481750488e-01
4.100000000000000000e+01	7.399999999999999634e-02	5.425789952278137207e-01	9.800000000000000377e-02	2.267169356346130371e-01	5.180000000000000160e-01	7.497944235801696777e-01	3.019999999999999907e-01	2.978775501251220703e-01	7.840000000000000302e-01	9.438655376434326172e-01
4.200000000000000000e+01	9.300000000000000488e-01	6.966666579246520996e-01	2.240000000000000047e-01	4.059284031391143799e-01	1.400000000000000133e-01	1.958491653203964233e-02	3.760000000000000009e-01	4.550989270210266113e-01	8.339999999999999636e-01	7.211942076683044434e-01
4.300000000000000000e+01	5.399999999999999939e-02	5.475413054227828979e-02	2.419999999999999929e-01	3.777817785739898682e-01	3.539999999999999813e-01	2.682970762252807617e-01	2.620000000000000107e-01	2.549507319927215576e-01	5.520000000000000462e-01	7.577822208404541016e-01
4.400000000000000000e+01	4.139999999999999791e-01	2.810676097869873047e-01	4.279999999999999916e-01	6.488905549049377441e-01	2.200000000000000011e-01	4.099636971950531006e-01	4.560000000000000164e-01	5.463951230049133301e-01	4.660000000000000253e-01	4.436111152172088623e-01
4.500000000000000000e+01	5.999999999999999778e-01	5.530589818954467773e-01	7.279999999999999805e-01	6.199484467506408691e-01	9.479999999999999538e-01	7.548146247863769531e-01	2.640000000000000124e-01	1.334384530782699585e-01	1.239999999999999991e-01	1.464111506938934326e-01
4.600000000000000000e+01	7.720000000000000195e-01	8.766148686408996582e-01	1.160000000000000059e-01	3.462357521057128906e-01	7.599999999999999811e-02	8.852818608283996582e-02	6.820000000000000506e-01	9.166042208671569824e-01	3.439999999999999725e-01	5.379649400711059570e-01
4.700000000000000000e+01	6.919999999999999485e-01	5.605446696281433105e-01	9.659999999999999698e-01	7.736217379570007324e-01	6.119999999999999885e-01	4.471915960311889648e-01	6.320000000000000062e-01	2.493234127759933472e-01	4.279999999999999916e-01	3.525603413581848145e-01
4.800000000000000000e+01	1.120000000000000023e-01	2.037595957517623901e-01	4.420000000000000040e-01	6.161016225814819336e-01	9.739999999999999769e-01	7.457394003868103027e-01	4.400000000000000022e-01	6.296619176864624023e-01	4.139999999999999791e-01	6.983613967895507812e-01
4.900000000000000000e+01	1.300000000000000044e-01	1.891992241144180298e-01	2.079999999999999905e-01	3.643326163291931152e-01	7.660000000000000142e-01	6.210613846778869629e-01	3.579999999999999849e-01	2.573369741439819336e-01	3.140000000000000013e-01	8.728969693183898926e-01
5.000000000000000000e+01	8.000000000000000167e-02	4.075351357460021973e-01	5.020000000000000018e-01	4.217727482318878174e-01	3.799999999999999906e-02	4.662308469414710999e-02	7.059999999999999609e-01	6.530806422233581543e-01	4.420000000000000040e-01	2.127016186714172363e-01
5.100000000000000000e+01	1.900000000000000022e-01	1.922017335891723633e-01	1.600000000000000033e-01	3.333201408386230469e-01	8.579999999999999849e-01	8.161072134971618652e-01	4.119999999999999774e-01	4.048054218292236328e-01	8.820000000000000062e-01	8.919416069984436035e-01
5.200000000000000000e+01	9.320000000000000506e-01	6.796222925186157227e-01	3.240000000000000102e-01	4.265320003032684326e-01	7.740000000000000213e-01	4.431994557380676270e-01	2.979999999999999871e-01	1.434258371591567993e-01	1.160000000000000059e-01	1.552647352218627930e-01
5.300000000000000000e+01	3.659999999999999920e-01	2.911652326583862305e-01	9.600000000000000200e-02	3.663573265075683594e-01	1.559999999999999998e-01	4.108291864395141602e-01	4.620000000000000218e-01	1.105570718646049500e-01	5.000000000000000000e-01	3.446993529796600342e-01
5.400000000000000000e+01	8.179999999999999494e-01	7.899517416954040527e-01	3.380000000000000226e-01	8.446006774902343750e-01	2.620000000000000107e-01	8.478262275457382202e-02	4.660000000000000253e-01	2.650090456008911133e-01	6.400000000000000133e-01	5.175687074661254883e-01
5.500000000000000000e+01	9.659999999999999698e-01	8.043150901794433594e-01	7.720000000000000195e-01	4.708426594734191895e-01	2.939999999999999836e-01	7.840532064437866211e-01	6.400000000000000133e-02	1.586713343858718872e-01	5.420000000000000373e-01	5.764549374580383301e-01
5.600000000000000000e+01	3.639999999999999902e-01	7.612228393554687500e-01	7.880000000000000338e-01	4.808249175548553467e-01	1.859999999999999987e-01	2.430065125226974487e-01	3.499999999999999778e-01	5.451972484588623047e-01	1.539999999999999980e-01	1.449072062969207764e-01
5.700000000000000000e+01	4.460000000000000075e-01	2.462461590766906738e-01	6.700000000000000400e-01	3.888959884643554688e-01	9.800000000000000377e-02	1.174323484301567078e-01	5.899999999999999689e-01	6.002223491668701172e-01	4.199999999999999845e-01	5.283091664314270020e-01
5.800000000000000000e+01	3.320000000000000173e-01	2.691068947315216064e-01	9.180000000000000382e-01	5.497569441795349121e-01	8.020000000000000462e-01	6.877022385597229004e-01	4.699999999999999734e-01	6.530298590660095215e-01	4.600000000000000200e-01	2.583617866039276123e-01
5.900000000000000000e+01	2.899999999999999800e-01	2.776139378547668457e-01	4.939999999999999947e-01	8.322679996490478516e-01	4.580000000000000182e-01	2.768098413944244385e-01	4.440000000000000058e-01	2.456798851490020752e-01	6.260000000000000009e-01	5.446597337722778320e-01
6.000000000000000000e+01	1.400000000000000029e-02	2.545408010482788086e-01	9.719999999999999751e-01	9.941082000732421875e-01	9.200000000000000400e-01	8.619341850280761719e-01	3.320000000000000173e-01	3.993094265460968018e-01	2.819999999999999729e-01	2.800788581371307373e-01
6.100000000000000000e+01	2.340000000000000135e-01	7.008765339851379395e-01	9.260000000000000453e-01	6.880669593811035156e-01	7.019999999999999574e-01	6.894649863243103027e-01	8.840000000000000080e-01	8.819249272346496582e-01	3.639999999999999902e-01	2.460601329803466797e-01
6.200000000000000000e+01	2.959999999999999853e-01	4.793286621570587158e-01	2.800000000000000266e-01	1.809115558862686157e-01	5.839999999999999636e-01	8.520337194204330444e-02	1.620000000000000051e-01	9.217225760221481323e-02	7.459999999999999964e-01	9.202419519424438477e-01
6.300000000000000000e+01	4.000000000000000222e-01	4.593787491321563721e-01	4.500000000000000111e-01	5.093481540679931641e-01	9.759999999999999787e-01	8.663915395736694336e-01	6.019999999999999796e-01	6.214876174926757812e-01	7.479999999999999982e-01	7.948044538497924805e-01
6.400000000000000000e+01	8.000000000000000167e-02	1.758799999952316284e-01	9.379999999999999449e-01	8.533740639686584473e-01	5.240000000000000213e-01	6.079355478286743164e-01	7.780000000000000249e-01	8.807666897773742676e-01	5.460000000000000409e-01	8.419480323791503906e-01
6.500000000000000000e+01	3.160000000000000031e-01	1.372158825397491455e-01	2.599999999999999881e-02	1.565404236316680908e-01	1.640000000000000069e-01	4.125874042510986328e-01	9.350000000000000533e-01	9.625363349914550781e-01	7.259999999999999787e-01	4.166708588600158691e-01
6.600000000000000000e+01	3.300000000000000155e-01	5.731949806213378906e-01	1.660000000000000087e-01	9.111956506967544556e-02	5.959999999999999742e-01	4.221458137035369873e-01	5.899999999999999689e-01	3.628506064414978027e-01	2.200000000000000011e-01	5.079734921455383301e-01
6.700000000000000000e+01	1.039999999999999952e-01	5.500042811036109924e-02	1.940000000000000058e-01	5.371842980384826660e-01	4.800000000000000100e-02	2.330392971634864807e-02	8.419999999999999707e-01	6.856499910354614258e-01	5.000000000000000000e-01	6.160876154899597168e-01
6.800000000000000000e+01	6.139999999999999902e-01	5.086532235145568848e-01	3.519999999999999796e-01	5.124304294586181641e-01	1.580000000000000016e-01	4.129383340477943420e-02	7.399999999999999634e-02	2.515626847743988037e-01	3.160000000000000031e-01	3.780764043331146240e-01
6.900000000000000000e+01	2.879999999999999782e-01	2.048097550868988037e-01	3.479999999999999760e-01	6.436088085174560547e-01	7.239999999999999769e-01	6.902670264244079590e-01	5.600000000000000117e-02	1.252674460411071777e-01	5.560000000000000497e-01	5.489729046821594238e-01
7.000000000000000000e+01	9.779999999999999805e-01	9.131460785865783691e-01	4.099999999999999756e-01	6.331580281257629395e-01	2.039999999999999869e-01	3.391399979591369629e-01	2.780000000000000249e-01	1.726851016283035278e-01	4.380000000000000004e-01	6.893786787986755371e-01
7.100000000000000000e+01	2.979999999999999871e-01	4.010465443134307861e-01	3.340000000000000191e-01	6.009107232093811035e-01	4.719999999999999751e-01	7.589192390441894531e-01	8.679999999999999938e-01	8.107271194458007812e-01	2.600000000000000089e-01	1.091818138957023621e-01
7.200000000000000000e+01	7.640000000000000124e-01	8.039837479591369629e-01	6.280000000000000027e-01	8.414056301116943359e-01	2.800000000000000266e-01	1.117819100618362427e-01	7.540000000000000036e-01	4.266601204872131348e-01	8.080000000000000515e-01	6.428406834602355957e-01
7.300000000000000000e+01	2.099999999999999922e-01	5.563323497772216797e-01	2.640000000000000124e-01	2.120926678180694580e-01	5.600000000000000117e-02	1.777588874101638794e-01	7.199999999999999734e-01	1.722756326198577881e-01	3.240000000000000102e-01	5.943978428840637207e-01
7.400000000000000000e+01	5.460000000000000409e-01	3.196561336517333984e-01	9.479999999999999538e-01	8.451932668685913086e-01	3.800000000000000044e-01	4.933762550354003906e-01	8.599999999999999867e-01	8.596073389053344727e-01	7.099999999999999645e-01	6.956461668014526367e-01
7.500000000000000000e+01	0.000000000000000000e+00	4.727604091167449951e-01	4.719999999999999751e-01	8.087957501411437988e-01	5.400000000000000355e-01	5.891019105911254883e-01	1.600000000000000033e-02	1.466027796268463135e-01	1.640000000000000069e-01	2.058207988739013672e-01
7.600000000000000000e+01	4.119999999999999774e-01	1.895179897546768188e-01	3.599999999999999728e-02	1.823046058416366577e-01	9.400000000000000022e-02	3.220879137516021729e-01	6.879999999999999449e-01	2.343348860740661621e-01	6.480000000000000204e-01	7.303395271301269531e-01
7.700000000000000000e+01	3.300000000000000155e-01	4.628672003746032715e-01	3.599999999999999728e-02	3.889141976833343506e-02	6.660000000000000364e-01	8.029950261116027832e-01	2.560000000000000053e-01	1.659870445728302002e-01	3.240000000000000102e-01	2.660669982433319092e-01
7.800000000000000000e+01	1.280000000000000027e-01	6.708808541297912598e-01	6.720000000000000417e-01	1.676986068487167358e-01	2.439999999999999947e-01	8.834469318389892578e-02	8.599999999999999312e-02	3.853747248649597168e-01	6.820000000000000506e-01	7.151570320129394531e-01
7.900000000000000000e+01	3.619999999999999885e-01	2.056969553232192993e-01	5.140000000000000124e-01	3.798335790634155273e-01	1.839999999999999969e-01	7.708454132080078125e-01	8.820000000000000062e-01	9.342286586761474609e-01	7.680000000000000160e-01	3.706437945365905762e-01
8.000000000000000000e+01	2.020000000000000129e-01	4.496860504150390625e-01	9.519999999999999574e-01	8.557727336883544922e-01	2.479999999999999982e-01	1.700565963983535767e-01	3.300000000000000155e-01	1.287127286195755005e-01	6.239999999999999991e-01	5.323296189308166504e-01
8.100000000000000000e+01	8.399999999999999689e-01	7.503796219825744629e-01	4.399999999999999745e-02	8.683223277330398560e-03	3.180000000000000049e-01	3.420165479183197021e-01	2.300000000000000100e-01	3.877297043800354004e-01	9.499999999999999556e-01	9.223402738571166992e-01
8.200000000000000000e+01	8.999999999999999667e-02	1.308530718088150024e-01	2.600000000000000089e-01	3.302778005599975586e-01	1.439999999999999891e-01	1.996914297342300415e-01	2.159999999999999976e-01	8.747000247240066528e-02	2.459999999999999964e-01	3.790701329708099365e-01
8.300000000000000000e+01	1.779999999999999916e-01	1.839980930089950562e-01	1.940000000000000058e-01	1.451140791177749634e-01	8.999999999999999667e-02	3.753932416439056396e-01	8.739999999999999991e-01	4.740813672542572021e-01	1.419999999999999873e-01	3.761057555675506592e-01
8.400000000000000000e+01	6.460000000000000187e-01	2.383137345314025879e-01	9.599999999999999645e-01	7.923929691314697266e-01	9.600000000000000200e-02	1.177830919623374939e-01	8.060000000000000497e-01	4.924283623695373535e-01	4.219999999999999862e-01	3.466723859310150146e-01
8.500000000000000000e+01	9.040000000000000258e-01	8.290959000587463379e-01	4.000000000000000083e-02	3.531816303730010986e-01	3.220000000000000084e-01	6.564963459968566895e-01	2.580000000000000071e-01	2.244832366704940796e-01	6.580000000000000293e-01	5.107352137565612793e-01
8.600000000000000000e+01	8.739999999999999991e-01	9.213619232177734375e-01	8.239999999999999547e-01	7.937508225440979004e-01	2.320000000000000118e-01	4.131148755550384521e-01	2.680000000000000160e-01	2.743375003337860107e-01	8.020000000000000462e-01	8.213748931884765625e-01
8.700000000000000000e+01	8.279999999999999583e-01	7.686548829078674316e-01	3.300000000000000155e-01	6.972931623458862305e-01	6.199999999999999956e-01	6.529394388198852539e-01	4.560000000000000164e-01	2.542648017406463623e-01	7.840000000000000302e-01	8.676724433898925781e-01
8.800000000000000000e+01	1.600000000000000033e-01	6.622674465179443359e-01	5.420000000000000373e-01	4.489790499210357666e-01	7.359999999999999876e-01	6.687340736389160156e-01	7.500000000000000000e-01	6.412431597709655762e-01	2.479999999999999982e-01	3.403207063674926758e-01
8.900000000000000000e+01	1.000000000000000000e+00	9.796589612960815430e-01	2.099999999999999922e-01	1.484767198562622070e-01	1.580000000000000016e-01	5.995153188705444336e-01	8.080000000000000515e-01	7.877563834190368652e-01	2.599999999999999881e-02	9.773747622966766357e-02
9.000000000000000000e+01	4.899999999999999911e-01	8.640822023153305054e-02	3.780000000000000027e-01	5.950352549552917480e-01	9.519999999999999574e-01	8.206596970558166504e-01	8.020000000000000462e-01	9.084866642951965332e-01	4.119999999999999774e-01	3.906622529029846191e-01
9.100000000000000000e+01	3.799999999999999906e-02	6.353724002838134766e-02	9.340000000000000524e-01	5.749712586402893066e-01	4.380000000000000004e-01	6.513632535934448242e-01	1.439999999999999891e-01	2.061870694160461426e-01	7.239999999999999769e-01	7.587412595748901367e-01
9.200000000000000000e+01	4.879999999999999893e-01	6.112776994705200195e-01	2.459999999999999964e-01	5.636526346206665039e-01	7.159999999999999698e-01	4.546020627021789551e-01	2.640000000000000124e-01	3.215611875057220459e-01	6.340000000000000080e-01	6.230646371841430664e-01
9.300000000000000000e+01	2.199999999999999872e-02	3.059308230876922607e-01	7.059999999999999609e-01	4.807446599006652832e-01	7.720000000000000195e-01	6.950891017913818359e-01	5.779999999999999583e-01	7.056802511215209961e-01	4.879999999999999893e-01	7.568717002868652344e-01
9.400000000000000000e+01	2.220000000000000029e-01	3.466417491436004639e-01	3.579999999999999849e-01	2.730232179164886475e-01	8.279999999999999583e-01	2.882332205772399902e-01	1.920000000000000040e-01	2.678599953651428223e-01	4.620000000000000218e-01	4.299957454204559326e-01
9.500000000000000000e+01	7.860000000000000320e-01	8.846330642700195312e-01	1.280000000000000027e-01	1.718773990869522095e-01	4.259999999999999898e-01	4.168312847614288330e-01	5.859999999999999654e-01	2.723762691020965576e-01	2.560000000000000053e-01	1.351168751716613770e-01
9.600000000000000000e+01	6.000000000000000125e-03	8.749084919691085815e-02	2.959999999999999853e-01	5.904598832130432129e-01	8.319999999999999618e-01	6.510267257690429688e-01	8.439999999999999725e-01	2.700737118721008301e-01	6.320000000000000062e-01	4.614321291446685791e-01
9.700000000000000000e+01	2.379999999999999893e-01	1.551468819379806519e-01	6.700000000000000400e-01	4.604026377201080322e-01	3.240000000000000102e-01	7.512954473495483398e-01	7.780000000000000249e-01	8.455753326416015625e-01	7.319999999999999840e-01	4.925549030303955078e-01
9.800000000000000000e+01	6.939999999999999503e-01	7.994720935821533203e-01	4.819999999999999840e-01	2.014612853527069092e-01	3.320000000000000173e-01	6.349741220474243164e-01	1.400000000000000133e-01	2.928797602653503418e-01	8.840000000000000080e-01	8.707131147384643555e-01
9.900000000000000000e+01	6.159999999999999920e-01	3.777669668197631836e-01	8.840000000000000080e-01	4.914212524890899658e-01	7.439999999999999947e-01	5.551366806030273438e-01	8.359999999999999654e-01	7.284896969795227051e-01	7.199999999999999734e-01	3.932032287120819092e-01
1.000000000000000000e+02	1.859999999999999987e-01	7.766106128692626953e-01	8.359999999999999654e-01	5.369035005569458008e-01	8.679999999999999938e-01	9.249343872070312500e-01	2.159999999999999976e-01	1.605381071567535400e-01	7.599999999999999811e-02	1.428781896829605103e-01
1.010000000000000000e+02	8.820000000000000062e-01	7.289928197860717773e-01	1.620000000000000051e-01	1.712379008531570435e-01	8.960000000000000187e-01	3.761192858219146729e-01	3.980000000000000204e-01	2.257112860679626465e-01	8.599999999999999867e-01	8.001119494438171387e-01
1.020000000000000000e+02	5.540000000000000480e-01	8.637603521347045898e-01	8.400000000000000522e-02	1.153614670038223267e-01	6.959999999999999520e-01	3.028137981891632080e-01	6.099999999999999867e-01	5.177795290946960449e-01	2.159999999999999976e-01	3.020514249801635742e-01
1.030000000000000000e+02	7.019999999999999574e-01	6.011070013046264648e-01	9.779999999999999805e-01	8.126001358032226562e-01	5.200000000000000178e-01	4.533667564392089844e-01	2.479999999999999982e-01	1.612720787525177002e-01	3.400000000000000244e-01	5.378047823905944824e-01
1.040000000000000000e+02	4.440000000000000058e-01	4.625201523303985596e-01	9.679999999999999716e-01	9.482116103172302246e-01	7.379999999999999893e-01	6.235451698303222656e-01	7.259999999999999787e-01	4.466509222984313965e-01	9.479999999999999538e-01	9.057160615921020508e-01
1.050000000000000000e+02	8.080000000000000515e-01	7.231418490409851074e-01	4.000000000000000222e-01	3.120352923870086670e-01	4.599999999999999922e-02	2.129095196723937988e-01	2.600000000000000089e-01	1.241684779524803162e-01	7.259999999999999787e-01	6.658425927162170410e-01
1.060000000000000000e+02	9.679999999999999716e-01	9.537260532379150391e-01	1.839999999999999969e-01	2.378401756286621094e-01	6.280000000000000027e-01	3.029192388057708740e-01	2.300000000000000100e-01	3.282611370086669922e-01	3.760000000000000009e-01	2.716536819934844971e-01
1.070000000000000000e+02	6.899999999999999467e-01	7.924847006797790527e-01	3.439999999999999725e-01	6.155969500541687012e-01	6.580000000000000293e-01	4.615274369716644287e-01	3.479999999999999760e-01	1.705453842878341675e-01	4.299999999999999933e-01	4.017742574214935303e-01
1.080000000000000000e+02	8.299999999999999600e-01	9.267256259918212891e-01	6.840000000000000524e-01	4.127222597599029541e-01	8.519999999999999796e-01	8.280543684959411621e-01	6.400000000000000133e-01	8.867933750152587891e-01	5.320000000000000284e-01	5.883830785751342773e-01
1.090000000000000000e+02	8.920000000000000151e-01	8.286614418029785156e-01	6.899999999999999467e-01	1.987988948822021484e-01	3.880000000000000115e-01	7.507398724555969238e-01	1.739999999999999880e-01	5.646196380257606506e-02	1.600000000000000033e-02	2.264543473720550537e-01
1.100000000000000000e+02	7.479999999999999982e-01	4.189507067203521729e-01	6.919999999999999485e-01	7.676925063133239746e-01	5.879999999999999671e-01	5.161441564559936523e-01	7.680000000000000160e-01	6.208679080009460449e-01	6.899999999999999467e-01	6.639004349708557129e-01
1.110000000000000000e+02	6.580000000000000293e-01	1.189765185117721558e-01	3.079999999999999960e-01	3.297747969627380371e-01	8.279999999999999583e-01	5.402555465698242188e-01	9.200000000000000400e-01	6.011610627174377441e-01	4.440000000000000058e-01	1.708809882402420044e-01
1.120000000000000000e+02	9.199999999999999845e-02	3.847046494483947754e-01	5.320000000000000284e-01	3.671077191829681396e-01	3.960000000000000187e-01	4.157152771949768066e-01	7.520000000000000018e-01	4.415731728076934814e-01	8.739999999999999991e-01	8.147512674331665039e-01
1.130000000000000000e+02	9.280000000000000471e-01	8.960031270980834961e-01	3.880000000000000115e-01	7.657538056373596191e-01	3.539999999999999813e-01	6.626754999160766602e-01	7.059999999999999609e-01	6.628822684288024902e-01	4.000000000000000222e-01	3.342794179916381836e-01
1.140000000000000000e+02	8.399999999999999689e-01	7.904781699180603027e-01	1.479999999999999927e-01	1.850541830062866211e-01	3.420000000000000262e-01	6.234465241432189941e-01	5.480000000000000426e-01	4.678340554237365723e-01	5.959999999999999742e-01	8.916041851043701172e-01
1.150000000000000000e+02	7.059999999999999609e-01	2.932994663715362549e-01	7.219999999999999751e-01	7.046293020248413086e-01	5.340000000000000302e-01	5.374935269355773926e-01	7.920000000000000373e-01	7.232155799865722656e-01	6.660000000000000364e-01	4.054450690746307373e-01
1.160000000000000000e+02	2.340000000000000135e-01	6.021299958229064941e-01	9.579999999999999627e-01	9.559877514839172363e-01	6.340000000000000080e-01	4.900363087654113770e-01	7.520000000000000018e-01	8.588064908981323242e-01	8.200000000000000344e-02	8.022776991128921509e-02
1.170000000000000000e+02	4.919999999999999929e-01	4.149121046066284180e-01	4.000000000000000083e-02	4.911981821060180664e-01	3.180000000000000049e-01	5.675561428070068359e-01	3.220000000000000084e-01	3.111903369426727295e-01	9.100000000000000311e-01	9.057035446166992188e-01
1.180000000000000000e+02	6.520000000000000240e-01	6.480470895767211914e-01	8.639999999999999902e-01	3.239693939685821533e-01	1.059999999999999970e-01	9.496398270130157471e-02	8.439999999999999725e-01	9.174014925956726074e-01	6.800000000000000488e-01	5.049069523811340332e-01
1.190000000000000000e+02	2.300000000000000100e-01	2.363415807485580444e-01	8.020000000000000462e-01	3.842988014221191406e-01	9.459999999999999520e-01	7.361544966697692871e-01	3.880000000000000115e-01	1.394795626401901245e-01	5.300000000000000266e-01	5.057288408279418945e-01
1.200000000000000000e+02	7.099999999999999645e-01	7.754469513893127441e-01	9.859999999999999876e-01	9.919622540473937988e-01	4.939999999999999947e-01	6.351520419120788574e-01	8.000000000000000167e-02	6.321629881858825684e-02	1.539999999999999980e-01	7.153809815645217896e-02
1.210000000000000000e+02	9.579999999999999627e-01	8.831820487976074219e-01	4.800000000000000100e-02	4.899493604898452759e-02	6.540000000000000258e-01	6.495745182037353516e-01	6.480000000000000204e-01	7.534561753273010254e-01	5.300000000000000266e-01	6.137651205062866211e-01
1.220000000000000000e+02	4.899999999999999911e-01	5.567809939384460449e-01	4.939999999999999947e-01	7.407023310661315918e-01	6.500000000000000222e-01	7.434396147727966309e-01	7.560000000000000053e-01	5.467059016227722168e-01	7.940000000000000391e-01	5.527915954589843750e-01
1.230000000000000000e+02	6.820000000000000506e-01	3.671562671661376953e-01	1.600000000000000033e-01	4.108631908893585205e-01	3.519999999999999796e-01	6.777061820030212402e-01	2.680000000000000160e-01	6.882897019386291504e-01	3.039999999999999925e-01	2.659976780414581299e-01
1.240000000000000000e+02	6.919999999999999485e-01	8.417032361030578613e-01	1.219999999999999973e-01	1.369924843311309814e-01	6.840000000000000524e-01	4.875725805759429932e-01	7.239999999999999769e-01	6.350106596946716309e-01	3.099999999999999978e-01	5.006648302078247070e-01
1.250000000000000000e+02	5.639999999999999458e-01	5.960195660591125488e-01	2.000000000000000042e-02	1.078735757619142532e-02	6.139999999999999902e-01	4.587860405445098877e-01	5.620000000000000551e-01	3.497313261032104492e-01	8.139999999999999458e-01	5.441478490829467773e-01
1.260000000000000000e+02	6.780000000000000471e-01	7.188590168952941895e-01	5.400000000000000355e-01	7.679484486579895020e-01	6.079999999999999849e-01	1.983166933059692383e-01	9.280000000000000471e-01	9.617136716842651367e-01	4.259999999999999898e-01	3.021322190761566162e-01
1.270000000000000000e+02	8.739999999999999991e-01	7.470015883445739746e-01	7.720000000000000195e-01	9.431341886520385742e-01	1.479999999999999927e-01	2.209592908620834351e-01	2.580000000000000071e-01	1.084077954292297363e-01	6.560000000000000275e-01	8.882787823677062988e-01
1.280000000000000000e+02	8.259999999999999565e-01	1.478278487920761108e-01	4.599999999999999922e-02	3.575790822505950928e-01	2.600000000000000089e-01	4.841229319572448730e-01	2.800000000000000266e-01	2.449940741062164307e-01	6.099999999999999867e-01	7.815404534339904785e-01
1.290000000000000000e+02	9.160000000000000364e-01	8.858327269554138184e-01	1.819999999999999951e-01	6.609862446784973145e-01	8.780000000000000027e-01	8.178342580795288086e-01	2.359999999999999876e-01	3.440757989883422852e-01	7.139999999999999680e-01	5.792068839073181152e-01
1.300000000000000000e+02	1.219999999999999973e-01	1.218648627400398254e-01	9.439999999999999503e-01	6.190140247344970703e-01	5.999999999999999778e-02	1.438644677400588989e-01	4.660000000000000253e-01	4.146700799465179443e-01	4.219999999999999862e-01	6.520059108734130859e-01
1.310000000000000000e+02	6.660000000000000364e-01	5.166533589363098145e-01	8.000000000000000167e-03	1.342982500791549683e-01	6.780000000000000471e-01	4.040957689285278320e-01	8.379999999999999671e-01	7.848724126815795898e-01	8.780000000000000027e-01	9.179865717887878418e-01
1.320000000000000000e+02	3.980000000000000204e-01	5.074891448020935059e-01	9.719999999999999751e-01	9.645830988883972168e-01	1.600000000000000033e-01	6.726837158203125000e-01	4.680000000000000271e-01	7.085162997245788574e-01	6.199999999999999956e-01	8.956680893898010254e-01
1.330000000000000000e+02	8.719999999999999973e-01	7.449015378952026367e-01	6.600000000000000311e-01	7.350562810897827148e-01	9.799999999999999822e-01	8.299278616905212402e-01	2.200000000000000011e-01	1.447867006063461304e-01	8.199999999999999512e-01	7.374811768531799316e-01
1.340000000000000000e+02	8.060000000000000497e-01	3.816468715667724609e-01	9.379999999999999449e-01	8.392339944839477539e-01	3.799999999999999906e-02	2.594544589519500732e-01	4.839999999999999858e-01	3.790449798107147217e-01	4.399999999999999745e-02	2.806910574436187744e-01
1.350000000000000000e+02	4.319999999999999951e-01	6.062997579574584961e-01	6.780000000000000471e-01	2.084251344203948975e-01	1.179999999999999938e-01	7.880792021751403809e-02	5.620000000000000551e-01	2.610138356685638428e-01	6.280000000000000027e-01	7.837441563606262207e-01
1.360000000000000000e+02	3.479999999999999760e-01	3.428150415420532227e-01	2.000000000000000111e-01	6.577030420303344727e-01	4.859999999999999876e-01	3.897044360637664795e-01	4.500000000000000111e-01	3.539198935031890869e-01	9.300000000000000488e-01	8.607648611068725586e-01
1.370000000000000000e+02	9.539999999999999591e-01	8.060885667800903320e-01	6.760000000000000453e-01	5.928611159324645996e-01	9.140000000000000346e-01	8.925591111183166504e-01	1.900000000000000022e-01	4.817249476909637451e-01	7.079999999999999627e-01	6.360372900962829590e-01
1.380000000000000000e+02	3.099999999999999978e-01	5.284987688064575195e-01	5.240000000000000213e-01	1.936274617910385132e-01	1.940000000000000058e-01	2.596086561679840088e-01	1.940000000000000058e-01	1.465239524841308594e-01	4.819999999999999840e-01	2.569011449813842773e-01
1.390000000000000000e+02	7.279999999999999805e-01	3.731181621551513672e-01	4.359999999999999987e-01	6.537692546844482422e-01	2.839999999999999747e-01	6.329720020294189453e-01	3.719999999999999973e-01	1.580751687288284302e-01	2.020000000000000129e-01	2.424036115407943726e-01
1.400000000000000000e+02	1.140000000000000041e-01	1.938267499208450317e-01	2.479999999999999982e-01	7.923774123191833496e-01	3.499999999999999778e-01	7.225246429443359375e-01	6.720000000000000417e-01	4.763907790184020996e-01	9.020000000000000240e-01	9.681907296180725098e-01
1.410000000000000000e+02	1.059999999999999970e-01	4.871700406074523926e-01	7.399999999999999634e-02	5.684726834297180176e-01	4.079999999999999738e-01	7.318588495254516602e-01	5.100000000000000089e-01	1.805337369441986084e-01	9.600000000000000200e-02	1.271063834428787231e-01
1.420000000000000000e+02	8.179999999999999494e-01	5.097104907035827637e-01	8.419999999999999707e-01	8.271499276161193848e-01	1.880000000000000004e-01	2.679186761379241943e-01	5.020000000000000018e-01	4.987351894378662109e-01	6.000000000000000125e-03	1.512753814458847046e-01
1.430000000000000000e+02	2.700000000000000178e-01	3.415889739990234375e-01	9.340000000000000524e-01	8.118615150451660156e-01	9.839999999999999858e-01	8.253184556961059570e-01	5.340000000000000302e-01	7.260155081748962402e-01	7.780000000000000249e-01	8.434388041496276855e-01
1.440000000000000000e+02	5.080000000000000071e-01	5.923804640769958496e-01	7.980000000000000426e-01	7.261716127395629883e-01	2.560000000000000053e-01	5.559221506118774414e-01	2.760000000000000231e-01	3.293630480766296387e-01	1.660000000000000087e-01	5.985052585601806641e-01
1.450000000000000000e+02	9.240000000000000435e-01	6.938073039054870605e-01	8.000000000000000444e-01	7.979812026023864746e-01	1.199999999999999956e-01	1.094806715846061707e-01	1.940000000000000058e-01	3.695265948772430420e-01	3.719999999999999973e-01	5.695691704750061035e-01
1.460000000000000000e+02	2.959999999999999853e-01	4.463237226009368896e-01	5.659999999999999476e-01	6.339471340179443359e-01	6.860000000000000542e-01	8.787008523941040039e-01	3.840000000000000080e-01	2.172916829586029053e-01	8.719999999999999973e-01	9.148800969123840332e-01
1.470000000000000000e+02	8.259999999999999565e-01	7.613561749458312988e-01	9.699999999999999734e-01	8.687261343002319336e-01	4.339999999999999969e-01	4.722143411636352539e-01	6.600000000000000311e-01	5.572671890258789062e-01	1.660000000000000087e-01	2.353509366512298584e-01
1.480000000000000000e+02	6.079999999999999849e-01	6.994223594665527344e-01	6.019999999999999796e-01	4.341699481010437012e-01	4.420000000000000040e-01	6.199315786361694336e-01	5.140000000000000124e-01	5.955954790115356445e-01	4.859999999999999876e-01	3.891425132751464844e-01
1.490000000000000000e+02	4.139999999999999791e-01	1.525713801383972168e-01	8.739999999999999991e-01	8.454693555831909180e-01	4.600000000000000200e-01	7.111052274703979492e-01	5.520000000000000462e-01	6.964979171752929688e-01	6.879999999999999449e-01	6.755836009979248047e-01
1.500000000000000000e+02	6.320000000000000062e-01	4.018842279911041260e-01	2.680000000000000160e-01	1.505541801452636719e-01	5.560000000000000497e-01	2.828865945339202881e-01	4.420000000000000040e-01	8.943171054124832153e-02	3.300000000000000155e-01	2.435098141431808472e-01
1.510000000000000000e+02	5.500000000000000444e-01	6.266067028045654297e-01	9.799999999999999822e-01	7.985072731971740723e-01	5.460000000000000409e-01	7.736000418663024902e-01	5.200000000000000178e-01	2.873608469963073730e-01	5.859999999999999654e-01	8.073035478591918945e-01
1.520000000000000000e+02	8.120000000000000551e-01	7.331921458244323730e-01	3.479999999999999760e-01	9.117011427879333496e-01	7.339999999999999858e-01	6.902537345886230469e-01	7.780000000000000249e-01	7.660202383995056152e-01	7.399999999999999911e-01	6.929734945297241211e-01
1.530000000000000000e+02	6.260000000000000009e-01	1.632158756256103516e-01	6.179999999999999938e-01	4.283974468708038330e-01	1.340000000000000080e-01	3.611415922641754150e-01	5.719999999999999529e-01	2.311629652976989746e-01	3.140000000000000013e-01	1.068287193775177002e-01
1.540000000000000000e+02	6.460000000000000187e-01	3.205276131629943848e-01	2.059999999999999887e-01	1.294740736484527588e-01	4.540000000000000147e-01	1.365359276533126831e-01	5.240000000000000213e-01	4.726359248161315918e-01	9.459999999999999520e-01	8.393138051033020020e-01
1.550000000000000000e+02	5.500000000000000444e-01	6.719686388969421387e-01	7.239999999999999769e-01	3.255288004875183105e-01	3.519999999999999796e-01	2.868436276912689209e-01	1.219999999999999973e-01	1.022377312183380127e-01	2.479999999999999982e-01	4.249140918254852295e-01
1.560000000000000000e+02	4.660000000000000253e-01	4.780169129371643066e-01	3.559999999999999831e-01	3.227419257164001465e-01	4.060000000000000275e-01	1.597820520401000977e-01	1.759999999999999898e-01	3.719712197780609131e-01	1.260000000000000009e-01	8.945949375629425049e-02
1.570000000000000000e+02	1.680000000000000104e-01	2.859598696231842041e-01	6.260000000000000009e-01	7.423369586467742920e-02	3.599999999999999728e-02	5.992074310779571533e-02	4.420000000000000040e-01	3.746965825557708740e-01	2.500000000000000000e-01	4.101389348506927490e-01
1.580000000000000000e+02	8.840000000000000080e-01	4.635098576545715332e-01	7.540000000000000036e-01	4.741194546222686768e-01	1.859999999999999987e-01	6.810478568077087402e-01	3.699999999999999956e-01	3.535506129264831543e-01	9.439999999999999503e-01	9.641821980476379395e-01
1.590000000000000000e+02	8.880000000000000115e-01	4.676424562931060791e-01	7.600000000000000089e-01	7.874207496643066406e-01	4.719999999999999751e-01	3.680787086486816406e-01	8.020000000000000462e-01	8.983922004699707031e-01	8.000000000000000167e-03	1.580415517091751099e-01
1.600000000000000000e+02	4.520000000000000129e-01	5.114203691482543945e-01	4.599999999999999922e-02	5.245023369789123535e-01	8.319999999999999618e-01	8.685327172279357910e-01	4.199999999999999845e-01	2.342861443758010864e-01	6.380000000000000115e-01	7.541777491569519043e-01
1.610000000000000000e+02	6.540000000000000258e-01	3.665002882480621338e-01	8.339999999999999636e-01	5.937064886093139648e-01	8.419999999999999707e-01	5.237852931022644043e-01	3.880000000000000115e-01	2.736321985721588135e-01	3.280000000000000138e-01	7.266840338706970215e-01
1.620000000000000000e+02	7.800000000000000266e-01	3.564419150352478027e-01	2.959999999999999853e-01	2.166502624750137329e-01	3.119999999999999996e-01	1.248961985111236572e-01	4.400000000000000022e-01	4.300067722797393799e-01	6.000000000000000125e-03	3.596023619174957275e-01
1.630000000000000000e+02	2.280000000000000082e-01	1.022973954677581787e-01	3.479999999999999760e-01	7.681484818458557129e-01	8.799999999999999489e-02	1.036759093403816223e-01	2.079999999999999905e-01	2.658725678920745850e-01	3.160000000000000031e-01	4.286827445030212402e-01
1.640000000000000000e+02	4.540000000000000147e-01	8.001740574836730957e-01	1.620000000000000051e-01	7.113792896270751953e-01	3.280000000000000138e-01	2.873795032501220703e-01	5.500000000000000444e-01	4.914915561676025391e-01	2.560000000000000053e-01	2.979396283626556396e-01
1.650000000000000000e+02	6.059999999999999831e-01	1.582891643047332764e-01	6.879999999999999449e-01	4.502449929714202881e-01	7.219999999999999751e-01	7.440394163131713867e-01	6.440000000000000169e-01	5.971714854240417480e-01	5.799999999999999600e-01	4.983298778533935547e-01
1.660000000000000000e+02	2.079999999999999905e-01	4.617360830307006836e-01	2.999999999999999889e-01	2.968411147594451904e-01	3.719999999999999973e-01	2.518350481986999512e-01	1.000000000000000021e-02	1.017774417996406555e-01	7.500000000000000000e-01	8.309712409973144531e-01
1.670000000000000000e+02	2.220000000000000029e-01	5.757993459701538086e-02	5.480000000000000426e-01	8.051351308822631836e-01	4.939999999999999947e-01	1.351706683635711670e-01	5.480000000000000426e-01	5.058944225311279297e-01	7.520000000000000018e-01	7.882304191589355469e-01
1.680000000000000000e+02	3.739999999999999991e-01	9.018365740776062012e-01	6.820000000000000506e-01	8.060891628265380859e-01	5.759999999999999565e-01	2.692477703094482422e-01	7.640000000000000124e-01	7.255148887634277344e-01	6.400000000000000133e-02	2.837928831577301025e-01
1.690000000000000000e+02	5.080000000000000071e-01	1.979431509971618652e-01	9.439999999999999503e-01	8.440385460853576660e-01	5.719999999999999529e-01	5.674868226051330566e-01	7.159999999999999698e-01	9.215658903121948242e-01	1.360000000000000098e-01	3.352441489696502686e-01
1.700000000000000000e+02	4.400000000000000022e-01	5.846815705299377441e-01	2.560000000000000053e-01	7.345824241638183594e-01	5.979999999999999760e-01	8.327295184135437012e-01	5.000000000000000278e-02	1.259260177612304688e-01	7.179999999999999716e-01	5.884947776794433594e-01
1.710000000000000000e+02	1.400000000000000029e-02	6.860678642988204956e-02	2.400000000000000050e-02	9.140571951866149902e-02	7.099999999999999645e-01	7.577877640724182129e-01	3.920000000000000151e-01	1.390304118394851685e-01	7.860000000000000320e-01	9.199197292327880859e-01
1.720000000000000000e+02	2.839999999999999747e-01	2.773481607437133789e-01	8.499999999999999778e-01	9.388306736946105957e-01	4.000000000000000083e-02	2.839416563510894775e-01	5.819999999999999618e-01	3.714721202850341797e-01	5.999999999999999778e-01	5.286901593208312988e-01
1.730000000000000000e+02	7.920000000000000373e-01	8.545153737068176270e-01	4.680000000000000271e-01	3.827303946018218994e-01	2.800000000000000058e-02	9.825538098812103271e-02	2.959999999999999853e-01	3.275184333324432373e-01	1.100000000000000006e-01	2.957834005355834961e-01
1.740000000000000000e+02	6.800000000000000488e-01	3.767488300800323486e-01	4.380000000000000004e-01	6.565806865692138672e-01	1.059999999999999970e-01	3.531367480754852295e-01	8.419999999999999707e-01	9.454913139343261719e-01	9.800000000000000377e-02	2.378551065921783447e-01
1.750000000000000000e+02	6.979999999999999538e-01	5.065097212791442871e-01	6.000000000000000125e-03	1.099459752440452576e-01	8.639999999999999902e-01	7.504181861877441406e-01	8.200000000000000344e-02	1.697120219469070435e-01	2.839999999999999747e-01	1.615519374608993530e-01
1.760000000000000000e+02	4.899999999999999911e-01	2.670577168464660645e-01	2.399999999999999911e-01	6.854568123817443848e-01	9.320000000000000506e-01	6.265860199928283691e-01	3.860000000000000098e-01	4.094782769680023193e-01	9.340000000000000524e-01	9.380079507827758789e-01
1.770000000000000000e+02	4.420000000000000040e-01	7.208834886550903320e-01	1.360000000000000098e-01	1.858909279108047485e-01	6.380000000000000115e-01	3.504161536693572998e-01	1.100000000000000006e-01	1.429303288459777832e-01	1.340000000000000080e-01	1.476375907659530640e-01
1.780000000000000000e+02	4.500000000000000111e-01	2.005967497825622559e-01	4.879999999999999893e-01	3.470268845558166504e-01	2.760000000000000231e-01	2.913716137409210205e-01	8.319999999999999618e-01	9.443305134773254395e-01	7.880000000000000338e-01	8.830164074897766113e-01
1.790000000000000000e+02	7.800000000000000266e-01	4.355477690696716309e-01	1.600000000000000033e-01	1.849576681852340698e-01	5.600000000000000533e-01	5.966447591781616211e-01	5.280000000000000249e-01	6.513094305992126465e-01	8.619999999999999885e-01	9.173928499221801758e-01
1.800000000000000000e+02	9.979999999999999982e-01	9.622507691383361816e-01	9.939999999999999947e-01	9.375516176223754883e-01	2.200000000000000011e-01	5.061439275741577148e-01	3.160000000000000031e-01	5.335069298744201660e-01	5.859999999999999654e-01	7.119026184082031250e-01
1.810000000000000000e+02	8.599999999999999867e-01	6.938742399215698242e-01	3.739999999999999991e-01	3.177253305912017822e-01	4.919999999999999929e-01	3.793404102325439453e-01	5.500000000000000444e-01	6.806883215904235840e-01	6.780000000000000471e-01	5.352857708930969238e-01
1.820000000000000000e+02	7.540000000000000036e-01	3.615194559097290039e-01	4.979999999999999982e-01	4.728517234325408936e-01	6.800000000000000488e-01	5.855037569999694824e-01	8.239999999999999547e-01	8.716316223144531250e-01	6.800000000000000488e-01	6.390027999877929688e-01
1.830000000000000000e+02	9.879999999999999893e-01	7.419209480285644531e-01	7.900000000000000355e-01	6.185233592987060547e-01	3.639999999999999902e-01	4.163621366024017334e-01	5.580000000000000515e-01	6.938931345939636230e-01	1.400000000000000133e-01	1.611169725656509399e-01
1.840000000000000000e+02	9.879999999999999893e-01	9.795092344284057617e-01	5.959999999999999742e-01	8.950992822647094727e-01	6.919999999999999485e-01	4.728105664253234863e-01	8.820000000000000062e-01	6.571366190910339355e-01	4.400000000000000022e-01	8.006010651588439941e-01
1.850000000000000000e+02	6.939999999999999503e-01	8.076728582382202148e-01	5.280000000000000249e-01	5.128837227821350098e-01	5.020000000000000018e-01	3.646038174629211426e-01	4.819999999999999840e-01	4.208457767963409424e-01	3.699999999999999956e-01	3.814742267131805420e-01
1.860000000000000000e+02	4.000000000000000083e-02	2.018723040819168091e-01	9.959999999999999964e-01	9.607572555541992188e-01	5.020000000000000018e-01	5.385838150978088379e-01	7.299999999999999822e-01	8.972418308258056641e-01	6.380000000000000115e-01	7.975494861602783203e-01
1.870000000000000000e+02	5.580000000000000515e-01	4.733840525150299072e-01	1.680000000000000104e-01	3.930996358394622803e-01	3.200000000000000067e-02	1.127493828535079956e-01	2.119999999999999940e-01	2.580773532390594482e-01	6.199999999999999956e-01	7.028324007987976074e-01
1.880000000000000000e+02	5.639999999999999458e-01	8.355577290058135986e-02	9.619999999999999662e-01	9.542977213859558105e-01	8.999999999999999667e-02	7.328398823738098145e-01	6.199999999999999956e-01	6.702421903610229492e-01	7.860000000000000320e-01	5.830396413803100586e-01
1.890000000000000000e+02	5.260000000000000231e-01	8.178742527961730957e-01	5.580000000000000515e-01	7.076430916786193848e-01	5.620000000000000551e-01	9.011328816413879395e-01	4.660000000000000253e-01	1.556848883628845215e-01	7.379999999999999893e-01	6.573883295059204102e-01
1.900000000000000000e+02	3.940000000000000169e-01	8.184940367937088013e-02	9.559999999999999609e-01	6.734235286712646484e-01	3.599999999999999867e-01	4.540521502494812012e-01	8.159999999999999476e-01	6.568202376365661621e-01	6.380000000000000115e-01	2.344527244567871094e-01
1.910000000000000000e+02	6.800000000000000488e-01	6.542715430259704590e-01	2.400000000000000050e-02	1.259019412100315094e-02	6.840000000000000524e-01	8.811858296394348145e-01	2.660000000000000142e-01	7.902003824710845947e-02	5.000000000000000278e-02	1.315025538206100464e-01
1.920000000000000000e+02	2.520000000000000018e-01	5.655083060264587402e-01	8.379999999999999671e-01	6.716875433921813965e-01	1.559999999999999998e-01	5.477531552314758301e-01	7.179999999999999716e-01	3.847673237323760986e-01	4.339999999999999969e-01	4.386182427406311035e-01
1.930000000000000000e+02	7.860000000000000320e-01	9.105628728866577148e-01	8.120000000000000551e-01	3.116089701652526855e-01	5.540000000000000480e-01	7.185090184211730957e-01	6.059999999999999831e-01	4.838753342628479004e-01	2.640000000000000124e-01	2.177365720272064209e-01
1.940000000000000000e+02	6.760000000000000453e-01	4.742996096611022949e-01	9.639999999999999680e-01	9.607901573181152344e-01	1.819999999999999951e-01	3.240269608795642853e-03	6.039999999999999813e-01	6.505230665206909180e-01	7.479999999999999982e-01	5.350707173347473145e-01
1.950000000000000000e+02	2.600000000000000089e-01	2.441795319318771362e-01	4.899999999999999911e-01	5.717784762382507324e-01	2.039999999999999869e-01	3.096646666526794434e-01	8.120000000000000551e-01	8.192256093025207520e-01	6.780000000000000471e-01	3.643849790096282959e-01
1.960000000000000000e+02	4.819999999999999840e-01	2.889188230037689209e-01	2.119999999999999940e-01	4.491158947348594666e-02	4.979999999999999982e-01	6.312060356140136719e-01	1.439999999999999891e-01	4.152742624282836914e-01	7.179999999999999716e-01	6.672980189323425293e-01
1.970000000000000000e+02	7.339999999999999858e-01	9.483652114868164062e-01	9.479999999999999538e-01	4.949139952659606934e-01	2.260000000000000064e-01	2.195814810693264008e-02	4.839999999999999858e-01	4.512979090213775635e-01	5.380000000000000338e-01	5.474342107772827148e-01
1.980000000000000000e+02	4.119999999999999774e-01	5.612229108810424805e-01	2.599999999999999881e-02	2.948873490095138550e-02	2.059999999999999887e-01	4.676561951637268066e-01	5.260000000000000231e-01	4.018853604793548584e-01	7.940000000000000391e-01	3.981650471687316895e-01
1.990000000000000000e+02	6.700000000000000400e-01	3.231441080570220947e-01	7.799999999999999989e-02	5.551952123641967773e-02	8.279999999999999583e-01	7.725867629051208496e-01	1.380000000000000115e-01	3.319582343101501465e-01	7.319999999999999840e-01	8.001351952552795410e-01
2.000000000000000000e+02	9.220000000000000417e-01	4.334774911403656006e-01	4.600000000000000200e-01	1.822562068700790405e-01	7.039999999999999591e-01	7.313404679298400879e-01	2.340000000000000135e-01	1.301242113113403320e-01	7.520000000000000018e-01	2.817883193492889404e-01
2.010000000000000000e+02	5.560000000000000497e-01	5.316115617752075195e-01	5.380000000000000338e-01	7.993897199630737305e-01	2.240000000000000047e-01	5.838068127632141113e-01	7.860000000000000320e-01	7.962751984596252441e-01	8.980000000000000204e-01	9.425751566886901855e-01
2.020000000000000000e+02	2.979999999999999871e-01	4.459704160690307617e-01	6.600000000000000311e-01	3.586752414703369141e-01	6.959999999999999520e-01	5.121124982833862305e-01	5.100000000000000089e-01	3.556589484214782715e-01	4.839999999999999858e-01	3.928402662277221680e-01
2.030000000000000000e+02	6.959999999999999520e-01	5.423115491867065430e-01	5.040000000000000036e-01	7.173691391944885254e-01	2.379999999999999893e-01	1.483135372400283813e-01	5.500000000000000444e-01	2.778214216232299805e-01	6.219999999999999973e-01	6.031542420387268066e-01
2.040000000000000000e+02	9.399999999999999467e-01	8.766213655471801758e-01	1.559999999999999998e-01	3.797248601913452148e-01	4.819999999999999840e-01	2.613601386547088623e-01	6.179999999999999938e-01	5.807250738143920898e-01	9.419999999999999485e-01	9.454637169837951660e-01
2.050000000000000000e+02	9.799999999999999822e-01	9.325511455535888672e-01	1.920000000000000040e-01	7.120004296302795410e-02	2.839999999999999747e-01	7.069103121757507324e-01	1.980000000000000093e-01	2.602279782295227051e-01	7.439999999999999947e-01	8.312991261482238770e-01
2.060000000000000000e+02	6.800000000000000488e-01	4.327234029769897461e-01	3.940000000000000169e-01	8.372062444686889648e-01	7.760000000000000231e-01	8.372441530227661133e-01	1.640000000000000069e-01	4.468460977077484131e-01	5.260000000000000231e-01	3.789542913436889648e-01
2.070000000000000000e+02	8.459999999999999742e-01	7.476789355278015137e-01	8.499999999999999778e-01	4.412360787391662598e-01	2.300000000000000100e-01	4.139412939548492432e-01	4.819999999999999840e-01	3.261185288429260254e-01	8.860000000000000098e-01	8.608759045600891113e-01
2.080000000000000000e+02	9.040000000000000258e-01	7.185223102569580078e-01	5.979999999999999760e-01	7.095408439636230469e-01	9.140000000000000346e-01	8.345219492912292480e-01	7.239999999999999769e-01	7.031474709510803223e-01	6.039999999999999813e-01	6.544530391693115234e-01
2.090000000000000000e+02	6.540000000000000258e-01	1.871953606605529785e-01	8.499999999999999778e-01	8.842348456382751465e-01	6.660000000000000364e-01	5.420023202896118164e-01	7.219999999999999751e-01	5.933746099472045898e-01	8.100000000000000533e-01	7.096241712570190430e-01
2.100000000000000000e+02	1.000000000000000000e+00	8.900265693664550781e-01	7.199999999999999456e-02	4.286053776741027832e-01	7.219999999999999751e-01	7.125862836837768555e-01	3.240000000000000102e-01	3.393624424934387207e-01	7.820000000000000284e-01	6.456058025360107422e-01
2.110000000000000000e+02	4.420000000000000040e-01	4.761345982551574707e-01	2.939999999999999836e-01	3.910701721906661987e-02	7.379999999999999893e-01	7.031520605087280273e-01	4.699999999999999734e-01	2.667137682437896729e-01	5.879999999999999671e-01	6.820292472839355469e-01
2.120000000000000000e+02	5.779999999999999583e-01	6.560347080230712891e-01	4.640000000000000235e-01	1.778820157051086426e-01	2.039999999999999869e-01	2.495119571685791016e-01	6.119999999999999885e-01	3.755484223365783691e-01	4.719999999999999751e-01	2.031164318323135376e-01
2.130000000000000000e+02	4.099999999999999756e-01	3.720169067382812500e-01	6.939999999999999503e-01	7.839218378067016602e-01	8.760000000000000009e-01	6.236573457717895508e-01	7.920000000000000373e-01	4.831469953060150146e-01	8.200000000000000344e-02	2.448878884315490723e-01
2.140000000000000000e+02	5.320000000000000284e-01	6.065254211425781250e-01	4.819999999999999840e-01	7.018376588821411133e-01	2.999999999999999889e-02	1.007860060781240463e-02	2.359999999999999876e-01	2.780358493328094482e-01	3.980000000000000204e-01	4.891228079795837402e-01
2.150000000000000000e+02	6.199999999999999956e-01	6.738856434822082520e-01	7.600000000000000089e-01	4.092321693897247314e-01	5.919999999999999707e-01	9.016964435577392578e-01	1.499999999999999944e-01	1.696287989616394043e-01	5.000000000000000000e-01	2.480239868164062500e-01
2.160000000000000000e+02	8.679999999999999938e-01	4.612433612346649170e-01	8.319999999999999618e-01	5.938005447387695312e-01	6.219999999999999973e-01	6.383889317512512207e-01	5.899999999999999689e-01	8.051580190658569336e-01	1.559999999999999998e-01	2.343659996986389160e-01
2.170000000000000000e+02	6.879999999999999449e-01	3.514435589313507080e-01	8.999999999999999667e-02	5.480518341064453125e-01	9.399999999999999467e-01	8.243998289108276367e-01	6.959999999999999520e-01	5.380607843399047852e-01	6.420000000000000151e-01	6.147114634513854980e-01
2.180000000000000000e+02	6.800000000000000488e-02	1.301482319831848145e-01	3.400000000000000244e-01	6.186687946319580078e-01	9.579999999999999627e-01	5.472589135169982910e-01	6.239999999999999991e-01	8.932272791862487793e-01	6.939999999999999503e-01	5.970563888549804688e-01
2.190000000000000000e+02	8.159999999999999476e-01	8.390591740608215332e-01	7.319999999999999840e-01	7.780344486236572266e-01	9.499999999999999556e-01	4.781692326068878174e-01	4.219999999999999862e-01	3.596157729625701904e-01	6.700000000000000400e-01	8.494037985801696777e-01
2.200000000000000000e+02	6.840000000000000524e-01	6.879993081092834473e-01	7.099999999999999645e-01	2.260911464691162109e-01	2.039999999999999869e-01	3.357060253620147705e-01	6.079999999999999849e-01	5.860418081283569336e-01	6.979999999999999538e-01	2.654613554477691650e-01
2.210000000000000000e+02	5.859999999999999654e-01	1.099822595715522766e-01	3.459999999999999742e-01	3.622351288795471191e-01	2.740000000000000213e-01	3.660026490688323975e-01	6.420000000000000151e-01	4.866274297237396240e-01	5.639999999999999458e-01	8.627299666404724121e-01
2.220000000000000000e+02	1.100000000000000006e-01	2.769377827644348145e-01	1.620000000000000051e-01	5.390933156013488770e-01	7.139999999999999680e-01	4.180137813091278076e-01	5.500000000000000444e-01	3.973036110401153564e-01	5.800000000000000294e-02	2.563844919204711914e-01
2.230000000000000000e+02	9.939999999999999947e-01	8.875318169593811035e-01	5.060000000000000053e-01	6.825585663318634033e-02	9.759999999999999787e-01	9.881673455238342285e-01	8.579999999999999849e-01	8.437725901603698730e-01	8.080000000000000515e-01	8.604339361190795898e-01
2.240000000000000000e+02	4.399999999999999745e-02	1.520714610815048218e-01	1.479999999999999927e-01	4.353130161762237549e-01	7.799999999999999989e-02	6.886007189750671387e-01	1.120000000000000023e-01	8.286667615175247192e-02	2.179999999999999993e-01	1.199443712830543518e-01
2.250000000000000000e+02	4.919999999999999929e-01	4.581985771656036377e-01	2.600000000000000089e-01	3.522809147834777832e-01	7.199999999999999734e-01	3.168224990367889404e-01	5.600000000000000533e-01	2.289160788059234619e-01	3.360000000000000209e-01	2.771402597427368164e-01
2.260000000000000000e+02	1.580000000000000016e-01	2.062552273273468018e-01	4.000000000000000083e-02	4.527253508567810059e-01	3.659999999999999920e-01	3.123435974121093750e-01	6.899999999999999467e-01	5.394062995910644531e-01	6.039999999999999813e-01	5.230066776275634766e-01
2.270000000000000000e+02	3.140000000000000013e-01	8.278869986534118652e-01	9.400000000000000022e-02	2.900262549519538879e-02	5.620000000000000551e-01	6.926606297492980957e-01	5.959999999999999742e-01	5.628773570060729980e-01	1.320000000000000062e-01	2.540120184421539307e-01
2.280000000000000000e+02	7.299999999999999822e-01	8.127328157424926758e-01	8.780000000000000027e-01	7.850507497787475586e-01	1.719999999999999862e-01	4.541037678718566895e-01	2.939999999999999836e-01	3.240147829055786133e-01	2.999999999999999889e-01	7.045572400093078613e-01
2.290000000000000000e+02	4.839999999999999858e-01	4.363786578178405762e-01	7.660000000000000142e-01	7.545552253723144531e-01	9.160000000000000364e-01	9.497758150100708008e-01	7.700000000000000178e-01	9.140860438346862793e-01	7.199999999999999456e-02	2.739997208118438721e-01
2.300000000000000000e+02	1.340000000000000080e-01	5.353901162743568420e-02	8.159999999999999476e-01	8.728877902030944824e-01	2.399999999999999911e-01	6.274226307868957520e-01	2.159999999999999976e-01	1.728207468986511230e-01	1.140000000000000041e-01	3.116743862628936768e-01
2.310000000000000000e+02	7.520000000000000018e-01	2.409565746784210205e-01	2.139999999999999958e-01	2.724953889846801758e-01	3.200000000000000067e-02	2.997289896011352539e-01	8.000000000000000167e-03	1.697632223367691040e-01	7.379999999999999893e-01	8.484789133071899414e-01
2.320000000000000000e+02	1.519999999999999962e-01	2.417882680892944336e-01	7.680000000000000160e-01	7.291518449783325195e-01	1.100000000000000006e-01	4.030398279428482056e-02	1.120000000000000023e-01	1.771675944328308105e-01	1.400000000000000133e-01	3.853797018527984619e-01
2.330000000000000000e+02	7.960000000000000409e-01	9.378933310508728027e-01	1.600000000000000033e-02	6.417451798915863037e-02	2.119999999999999940e-01	2.195674479007720947e-01	5.719999999999999529e-01	5.875297188758850098e-01	5.779999999999999583e-01	4.369919598102569580e-01
2.340000000000000000e+02	3.039999999999999925e-01	6.058356165885925293e-01	3.539999999999999813e-01	6.429013609886169434e-01	4.879999999999999893e-01	5.557939410209655762e-01	2.340000000000000135e-01	4.840070009231567383e-01	8.139999999999999458e-01	8.954852223396301270e-01
2.350000000000000000e+02	6.630000000000000338e-01	5.084344148635864258e-01	8.639999999999999902e-01	6.018532514572143555e-01	8.459999999999999742e-01	4.977133870124816895e-01	4.799999999999999822e-01	2.114831954240798950e-01	7.299999999999999822e-01	9.122915267944335938e-01
2.360000000000000000e+02	5.919999999999999707e-01	6.641403436660766602e-01	7.940000000000000391e-01	8.349103927612304688e-01	4.339999999999999969e-01	7.729924321174621582e-01	5.040000000000000036e-01	3.840730488300323486e-01	8.200000000000000344e-02	5.002582073211669922e-01
2.370000000000000000e+02	9.100000000000000311e-01	6.509240865707397461e-01	4.139999999999999791e-01	8.654916286468505859e-01	6.199999999999999956e-01	6.715844273567199707e-01	6.540000000000000258e-01	6.201210618019104004e-01	7.239999999999999769e-01	7.948177456855773926e-01
2.380000000000000000e+02	5.739999999999999547e-01	1.703994423151016235e-01	3.240000000000000102e-01	2.790049016475677490e-01	2.879999999999999782e-01	2.184606790542602539e-01	1.960000000000000075e-01	2.309319525957107544e-01	8.539999999999999813e-01	5.395539999008178711e-01
2.390000000000000000e+02	6.219999999999999973e-01	4.452758133411407471e-01	8.000000000000000167e-02	2.782862447202205658e-02	6.780000000000000471e-01	6.635164618492126465e-01	2.099999999999999922e-01	2.268040776252746582e-01	7.560000000000000053e-01	6.898372769355773926e-01
2.400000000000000000e+02	5.859999999999999654e-01	5.824554562568664551e-01	1.320000000000000062e-01	3.805828690528869629e-01	8.999999999999999667e-02	3.137418255209922791e-02	6.500000000000000222e-01	5.720180273056030273e-01	4.159999999999999809e-01	5.025733113288879395e-01
2.410000000000000000e+02	3.400000000000000244e-01	6.425423622131347656e-01	4.199999999999999845e-01	5.427206158638000488e-01	3.479999999999999760e-01	6.287552118301391602e-01	8.299999999999999600e-01	5.106154084205627441e-01	6.460000000000000187e-01	7.682041525840759277e-01
2.420000000000000000e+02	6.919999999999999485e-01	9.373444914817810059e-01	9.679999999999999716e-01	8.365433216094970703e-01	6.820000000000000506e-01	5.812088251113891602e-01	6.860000000000000542e-01	5.423777699470520020e-01	6.320000000000000062e-01	3.040472865104675293e-01
2.430000000000000000e+02	3.320000000000000173e-01	3.168596923351287842e-01	4.819999999999999840e-01	4.187206625938415527e-01	7.500000000000000000e-01	6.386310458183288574e-01	2.439999999999999947e-01	2.715042829513549805e-01	9.400000000000000022e-02	1.330557316541671753e-01
2.440000000000000000e+02	9.479999999999999538e-01	9.127735495567321777e-01	6.400000000000000133e-02	2.978660166263580322e-01	4.259999999999999898e-01	6.325674653053283691e-01	5.979999999999999760e-01	5.429253578186035156e-01	6.320000000000000062e-01	3.312173783779144287e-01
2.450000000000000000e+02	8.619999999999999885e-01	8.148880004882812500e-01	9.699999999999999734e-01	7.780265808105468750e-01	8.860000000000000098e-01	7.380003929138183594e-01	8.479999999999999760e-01	2.968959212303161621e-01	7.820000000000000284e-01	7.612353563308715820e-01
2.460000000000000000e+02	2.800000000000000266e-01	4.714142978191375732e-01	7.700000000000000178e-01	7.642678022384643555e-01	2.039999999999999869e-01	4.045658707618713379e-01	2.159999999999999976e-01	3.573986887931823730e-01	9.759999999999999787e-01	9.251262545585632324e-01
2.470000000000000000e+02	8.599999999999999867e-01	7.043192982673645020e-01	2.740000000000000213e-01	5.531105399131774902e-01	9.719999999999999751e-01	9.703103899955749512e-01	7.500000000000000000e-01	6.360727548599243164e-01	2.839999999999999747e-01	2.892048358917236328e-01
2.480000000000000000e+02	8.179999999999999494e-01	6.650939583778381348e-01	4.000000000000000083e-03	2.317142300307750702e-02	4.660000000000000253e-01	7.467125058174133301e-01	8.780000000000000027e-01	8.239992856979370117e-01	9.679999999999999716e-01	8.272234201431274414e-01
2.490000000000000000e+02	8.599999999999999867e-01	8.820303678512573242e-01	4.159999999999999809e-01	6.324076652526855469e-01	8.259999999999999565e-01	5.727992057800292969e-01	4.739999999999999769e-01	2.984684407711029053e-01	4.480000000000000093e-01	4.508067667484283447e-01
2.500000000000000000e+02	9.579999999999999627e-01	6.002710461616516113e-01	9.360000000000000542e-01	9.491826891899108887e-01	7.459999999999999964e-01	7.661165595054626465e-01	3.820000000000000062e-01	3.508074879646301270e-01	5.300000000000000266e-01	2.899238765239715576e-01
2.510000000000000000e+02	8.100000000000000533e-01	9.527900815010070801e-01	8.820000000000000062e-01	8.291648626327514648e-01	9.040000000000000258e-01	9.362939596176147461e-01	6.360000000000000098e-01	4.252454638481140137e-01	8.199999999999999512e-01	4.038188457489013672e-01
2.520000000000000000e+02	8.479999999999999760e-01	6.551287770271301270e-01	8.820000000000000062e-01	7.090303897857666016e-01	3.200000000000000067e-02	6.697544455528259277e-02	5.679999999999999494e-01	5.828169584274291992e-01	9.779999999999999805e-01	9.311358928680419922e-01
2.530000000000000000e+02	9.459999999999999520e-01	7.533199191093444824e-01	9.659999999999999698e-01	8.389170169830322266e-01	4.899999999999999911e-01	5.558035373687744141e-01	8.000000000000000444e-01	6.544859409332275391e-01	6.260000000000000009e-01	6.037685275077819824e-01
2.540000000000000000e+02	2.819999999999999729e-01	4.398749172687530518e-01	2.220000000000000029e-01	3.160334229469299316e-01	3.820000000000000062e-01	6.483294814825057983e-02	3.260000000000000120e-01	1.484059691429138184e-01	8.020000000000000462e-01	6.861502528190612793e-01
2.550000000000000000e+02	7.920000000000000373e-01	9.329147338867187500e-01	1.719999999999999862e-01	5.170804858207702637e-01	1.900000000000000022e-01	3.490897119045257568e-01	6.199999999999999956e-01	6.593860387802124023e-01	5.919999999999999707e-01	6.256170868873596191e-01
2.560000000000000000e+02	9.639999999999999680e-01	5.479345321655273438e-01	6.400000000000000133e-01	5.161286592483520508e-01	6.300000000000000044e-01	4.390927553176879883e-01	4.239999999999999880e-01	4.389681220054626465e-01	2.979999999999999871e-01	4.562829136848449707e-01
2.570000000000000000e+02	1.000000000000000000e+00	9.645305275917053223e-01	6.159999999999999920e-01	4.763469398021697998e-01	7.500000000000000000e-01	3.912511467933654785e-01	1.439999999999999891e-01	2.191396355628967285e-01	2.560000000000000053e-01	8.373127579689025879e-01
2.580000000000000000e+02	2.079999999999999905e-01	1.139491721987724304e-01	2.099999999999999922e-01	3.965233266353607178e-01	5.120000000000000107e-01	5.849009752273559570e-01	2.939999999999999836e-01	1.967245787382125854e-01	9.199999999999999845e-02	2.050964087247848511e-01
2.590000000000000000e+02	6.899999999999999467e-01	4.616797268390655518e-01	9.779999999999999805e-01	9.699801802635192871e-01	1.000000000000000021e-02	2.023044973611831665e-02	9.180000000000000382e-01	9.426653981208801270e-01	6.520000000000000240e-01	7.542826533317565918e-01
2.600000000000000000e+02	9.799999999999999822e-01	9.686852693557739258e-01	3.860000000000000098e-01	5.957567095756530762e-01	5.520000000000000462e-01	2.934345901012420654e-01	6.840000000000000524e-01	3.238033950328826904e-01	5.200000000000000178e-01	4.156343340873718262e-01
2.610000000000000000e+02	3.200000000000000067e-01	7.188768386840820312e-01	9.020000000000000240e-01	5.698927640914916992e-01	3.960000000000000187e-01	5.139539837837219238e-01	6.899999999999999467e-01	5.834549069404602051e-01	5.220000000000000195e-01	5.455395579338073730e-01
2.620000000000000000e+02	7.399999999999999911e-01	9.515559673309326172e-01	8.539999999999999813e-01	7.688503861427307129e-01	2.059999999999999887e-01	4.794565439224243164e-01	5.739999999999999547e-01	2.374306172132492065e-01	5.380000000000000338e-01	7.277334928512573242e-01
2.630000000000000000e+02	9.080000000000000293e-01	5.711776018142700195e-01	8.800000000000000044e-01	6.159786581993103027e-01	5.879999999999999671e-01	7.558239698410034180e-01	8.219999999999999529e-01	6.738037467002868652e-01	4.520000000000000129e-01	6.820882558822631836e-01
2.640000000000000000e+02	4.299999999999999933e-01	5.786533951759338379e-01	9.180000000000000382e-01	9.379288554191589355e-01	6.540000000000000258e-01	4.205807745456695557e-01	2.099999999999999922e-01	2.052199393510818481e-01	4.400000000000000022e-01	4.969671070575714111e-01
2.650000000000000000e+02	3.220000000000000084e-01	6.004713177680969238e-01	8.419999999999999707e-01	8.327171802520751953e-01	1.559999999999999998e-01	7.405593991279602051e-02	7.219999999999999751e-01	1.817400902509689331e-01	1.079999999999999988e-01	2.536712288856506348e-01
2.660000000000000000e+02	1.019999999999999934e-01	1.556910276412963867e-01	9.300000000000000488e-01	7.798752188682556152e-01	7.980000000000000426e-01	7.669820785522460938e-01	8.980000000000000204e-01	9.137599468231201172e-01	5.160000000000000142e-01	3.389508128166198730e-01
2.670000000000000000e+02	6.520000000000000240e-01	7.326199412345886230e-01	6.079999999999999849e-01	8.786890506744384766e-01	1.439999999999999891e-01	4.356281459331512451e-01	1.839999999999999969e-01	4.632009863853454590e-01	6.019999999999999796e-01	4.288674592971801758e-01
2.680000000000000000e+02	7.640000000000000124e-01	4.004649519920349121e-01	3.420000000000000262e-01	7.119324803352355957e-01	1.519999999999999962e-01	1.940921097993850708e-01	8.659999999999999920e-01	8.454276323318481445e-01	6.640000000000000346e-01	7.272419333457946777e-01
2.690000000000000000e+02	1.140000000000000041e-01	6.496708989143371582e-01	8.840000000000000080e-01	7.159865498542785645e-01	9.060000000000000275e-01	7.283319830894470215e-01	2.600000000000000089e-01	3.007212579250335693e-01	7.299999999999999822e-01	5.031992793083190918e-01
2.700000000000000000e+02	5.520000000000000462e-01	5.628482699394226074e-01	9.000000000000000222e-01	7.461343407630920410e-01	6.540000000000000258e-01	4.022378623485565186e-01	6.580000000000000293e-01	2.067910879850387573e-01	8.339999999999999636e-01	9.334580898284912109e-01
2.710000000000000000e+02	7.720000000000000195e-01	7.060028314590454102e-01	6.239999999999999991e-01	8.274682760238647461e-01	3.240000000000000102e-01	3.347882926464080811e-01	7.119999999999999662e-01	6.640747785568237305e-01	2.059999999999999887e-01	4.701727628707885742e-01
2.720000000000000000e+02	6.760000000000000453e-01	5.502586960792541504e-01	2.839999999999999747e-01	3.695608973503112793e-01	5.659999999999999476e-01	8.618581295013427734e-01	6.260000000000000009e-01	2.498856186866760254e-01	6.300000000000000044e-01	6.542668342590332031e-01
2.730000000000000000e+02	9.240000000000000435e-01	1.470712721347808838e-01	1.900000000000000022e-01	6.287316679954528809e-01	8.599999999999999867e-01	6.731702685356140137e-01	7.600000000000000089e-01	7.405298352241516113e-01	2.400000000000000050e-02	2.441047728061676025e-01
2.740000000000000000e+02	2.340000000000000135e-01	2.541289031505584717e-01	5.000000000000000278e-02	2.222145944833755493e-01	3.900000000000000133e-01	7.240777015686035156e-01	9.300000000000000488e-01	9.259741306304931641e-01	7.459999999999999964e-01	9.377607107162475586e-01
2.750000000000000000e+02	9.300000000000000488e-01	8.559591770172119141e-01	5.260000000000000231e-01	7.260032296180725098e-01	2.240000000000000047e-01	3.178927004337310791e-01	5.639999999999999458e-01	7.023742794990539551e-01	2.020000000000000129e-01	2.636041939258575439e-01
2.760000000000000000e+02	8.499999999999999778e-01	3.458786010742187500e-01	3.599999999999999867e-01	5.794541835784912109e-01	5.120000000000000107e-01	4.186560511589050293e-01	2.079999999999999905e-01	2.061809748411178589e-01	2.680000000000000160e-01	2.499316483736038208e-01
2.770000000000000000e+02	6.360000000000000098e-01	3.268774747848510742e-01	4.620000000000000218e-01	3.842822611331939697e-01	5.360000000000000320e-01	3.682629168033599854e-01	6.879999999999999449e-01	7.044320702552795410e-01	2.580000000000000071e-01	4.818359017372131348e-01
2.780000000000000000e+02	9.759999999999999787e-01	9.772450327873229980e-01	1.019999999999999934e-01	3.100811243057250977e-01	5.819999999999999618e-01	6.697806715965270996e-01	9.499999999999999556e-01	9.487078785896301270e-01	5.659999999999999476e-01	3.188855648040771484e-01
2.790000000000000000e+02	5.160000000000000142e-01	1.136002540588378906e-01	4.779999999999999805e-01	1.213134303689002991e-01	5.440000000000000391e-01	6.001917719841003418e-01	8.419999999999999707e-01	7.509489059448242188e-01	7.680000000000000160e-01	8.339427709579467773e-01
2.800000000000000000e+02	5.340000000000000302e-01	3.179555833339691162e-01	9.639999999999999680e-01	9.087035655975341797e-01	8.199999999999999512e-01	7.343692779541015625e-01	5.799999999999999600e-01	2.987806797027587891e-01	4.279999999999999916e-01	6.044462919235229492e-01
2.810000000000000000e+02	6.959999999999999520e-01	8.332101106643676758e-01	3.340000000000000191e-01	3.932212293148040771e-01	2.560000000000000053e-01	5.632807016372680664e-01	5.060000000000000053e-01	7.220681905746459961e-01	2.760000000000000231e-01	4.529716968536376953e-01
2.820000000000000000e+02	4.470000000000000084e-01	7.098873257637023926e-01	2.780000000000000249e-01	3.628838658332824707e-01	9.200000000000000400e-01	5.416136980056762695e-01	7.620000000000000107e-01	5.556117892265319824e-01	2.260000000000000064e-01	1.438371688127517700e-01
2.830000000000000000e+02	4.939999999999999947e-01	6.075031161308288574e-01	9.439999999999999503e-01	8.217710852622985840e-01	3.160000000000000031e-01	4.877358675003051758e-01	6.660000000000000364e-01	2.741006314754486084e-01	3.160000000000000031e-01	6.637761592864990234e-01
2.840000000000000000e+02	8.439999999999999725e-01	6.183771491050720215e-01	9.360000000000000542e-01	2.316571176052093506e-01	7.500000000000000000e-01	8.158665299415588379e-01	6.700000000000000400e-01	3.404053151607513428e-01	2.459999999999999964e-01	5.617187023162841797e-01
2.850000000000000000e+02	2.399999999999999911e-01	5.950527191162109375e-01	7.299999999999999822e-01	2.354149371385574341e-01	4.699999999999999734e-01	4.153319895267486572e-01	1.739999999999999880e-01	1.348060369491577148e-01	9.719999999999999751e-01	9.458774924278259277e-01
2.860000000000000000e+02	1.400000000000000133e-01	2.379671931266784668e-01	7.259999999999999787e-01	6.197322010993957520e-01	6.800000000000000488e-02	8.867662400007247925e-02	1.499999999999999944e-01	3.973990678787231445e-02	7.880000000000000338e-01	8.723940849304199219e-01
2.870000000000000000e+02	2.240000000000000047e-01	2.082318961620330811e-01	3.260000000000000120e-01	5.669949650764465332e-01	5.979999999999999760e-01	5.043026208877563477e-01	2.839999999999999747e-01	2.416955381631851196e-01	6.959999999999999520e-01	3.434753119945526123e-01
2.880000000000000000e+02	7.920000000000000373e-01	4.955634772777557373e-01	1.400000000000000133e-01	5.144178271293640137e-01	3.160000000000000031e-01	4.273353219032287598e-01	4.640000000000000235e-01	3.822980821132659912e-01	6.260000000000000009e-01	7.944991588592529297e-01
2.890000000000000000e+02	8.599999999999999867e-01	8.714746236801147461e-01	4.119999999999999774e-01	2.282069474458694458e-01	9.260000000000000453e-01	8.028264045715332031e-01	4.400000000000000022e-01	4.595010876655578613e-01	4.480000000000000093e-01	7.293528318405151367e-01
2.900000000000000000e+02	1.000000000000000000e+00	9.234885573387145996e-01	2.179999999999999993e-01	4.857051670551300049e-01	9.120000000000000329e-01	8.908540010452270508e-01	1.859999999999999987e-01	1.334444284439086914e-01	6.239999999999999991e-01	5.587371587753295898e-01
2.910000000000000000e+02	7.139999999999999680e-01	6.846906542778015137e-01	5.260000000000000231e-01	5.102434754371643066e-01	7.419999999999999929e-01	8.964779973030090332e-01	6.700000000000000400e-01	9.076870679855346680e-01	2.700000000000000178e-01	2.730818688869476318e-01
2.920000000000000000e+02	5.839999999999999636e-01	4.608570337295532227e-01	4.919999999999999929e-01	4.151051640510559082e-01	1.660000000000000087e-01	1.523952782154083252e-01	6.700000000000000400e-01	4.704426527023315430e-01	1.719999999999999862e-01	2.389988750219345093e-01
2.930000000000000000e+02	9.280000000000000471e-01	7.441165447235107422e-01	7.820000000000000284e-01	3.917208015918731689e-01	4.399999999999999745e-02	1.934726536273956299e-02	6.380000000000000115e-01	2.910444140434265137e-01	4.219999999999999862e-01	8.638675808906555176e-01
2.940000000000000000e+02	5.800000000000000294e-02	1.058920621871948242e-01	9.100000000000000311e-01	6.093152761459350586e-01	7.079999999999999627e-01	1.551123857498168945e-01	3.760000000000000009e-01	3.222481310367584229e-01	5.600000000000000533e-01	6.180926561355590820e-01
2.950000000000000000e+02	1.000000000000000000e+00	9.747619032859802246e-01	7.059999999999999609e-01	6.989418268203735352e-01	2.819999999999999729e-01	1.098213046789169312e-01	7.319999999999999840e-01	2.270027846097946167e-01	3.439999999999999725e-01	1.625055372714996338e-01
2.960000000000000000e+02	4.600000000000000200e-01	7.180018424987792969e-01	3.459999999999999742e-01	6.921340823173522949e-01	4.939999999999999947e-01	3.252170979976654053e-01	5.480000000000000426e-01	2.426767796277999878e-01	8.179999999999999494e-01	8.317671418190002441e-01
2.970000000000000000e+02	6.620000000000000329e-01	5.614404678344726562e-01	2.740000000000000213e-01	6.391749978065490723e-01	5.040000000000000036e-01	5.763080716133117676e-01	3.119999999999999996e-01	3.842788040637969971e-01	2.560000000000000053e-01	2.395014166831970215e-01
2.980000000000000000e+02	1.660000000000000087e-01	1.358119845390319824e-01	5.659999999999999476e-01	1.610802859067916870e-01	5.719999999999999529e-01	8.354647755622863770e-01	7.219999999999999751e-01	6.179176568984985352e-01	3.780000000000000027e-01	1.884519010782241821e-01
2.990000000000000000e+02	9.789999999999999813e-01	8.749205470085144043e-01	2.720000000000000195e-01	8.081084489822387695e-02	9.399999999999999467e-01	9.474583864212036133e-01	7.500000000000000000e-01	7.891438007354736328e-01	4.600000000000000200e-01	3.691778779029846191e-01
3.000000000000000000e+02	4.119999999999999774e-01	7.418656945228576660e-01	6.999999999999999556e-01	5.912140011787414551e-01	7.399999999999999911e-01	8.195099830627441406e-01	9.350000000000000533e-01	9.625363349914550781e-01	8.159999999999999476e-01	8.420788049697875977e-01
3.010000000000000000e+02	6.600000000000000311e-01	8.124796152114868164e-01	3.400000000000000244e-01	5.998141765594482422e-01	4.879999999999999893e-01	7.112753391265869141e-01	7.359999999999999876e-01	7.124693989753723145e-01	9.360000000000000542e-01	9.483896493911743164e-01
3.020000000000000000e+02	4.199999999999999845e-01	9.170330166816711426e-01	6.620000000000000329e-01	8.230832219123840332e-01	4.279999999999999916e-01	4.475130140781402588e-01	5.580000000000000515e-01	1.889932155609130859e-01	9.659999999999999698e-01	8.632583022117614746e-01
3.030000000000000000e+02	8.619999999999999885e-01	7.251501083374023438e-01	5.320000000000000284e-01	6.328930854797363281e-01	8.000000000000000167e-02	1.339573711156845093e-01	5.360000000000000320e-01	3.162249624729156494e-01	5.220000000000000195e-01	4.961411058902740479e-01
3.040000000000000000e+02	9.559999999999999609e-01	7.766281366348266602e-01	4.279999999999999916e-01	2.586759030818939209e-01	6.179999999999999938e-01	5.219047069549560547e-01	6.079999999999999849e-01	5.102439522743225098e-01	7.640000000000000124e-01	9.128645658493041992e-01
3.050000000000000000e+02	6.179999999999999938e-01	6.005629897117614746e-01	5.180000000000000160e-01	3.894929587841033936e-01	9.040000000000000258e-01	9.252594113349914551e-01	7.700000000000000178e-01	8.789485096931457520e-01	7.780000000000000249e-01	5.406714081764221191e-01
3.060000000000000000e+02	0.000000000000000000e+00	8.944757282733917236e-02	3.059999999999999942e-01	8.591823577880859375e-01	9.659999999999999698e-01	8.892480731010437012e-01	7.640000000000000124e-01	7.908952236175537109e-01	5.899999999999999689e-01	3.383154869079589844e-01
3.070000000000000000e+02	6.560000000000000275e-01	6.153218746185302734e-01	2.939999999999999836e-01	2.066449522972106934e-01	6.660000000000000364e-01	4.080478250980377197e-01	5.759999999999999565e-01	5.171132683753967285e-01	2.620000000000000107e-01	1.950108408927917480e-01
3.080000000000000000e+02	9.789999999999999813e-01	8.749205470085144043e-01	8.439999999999999725e-01	9.948825836181640625e-01	2.179999999999999993e-01	4.751330614089965820e-01	7.019999999999999574e-01	6.831122040748596191e-01	4.640000000000000235e-01	2.573527693748474121e-01
3.090000000000000000e+02	9.699999999999999734e-01	9.634532332420349121e-01	6.039999999999999813e-01	6.679849028587341309e-01	3.519999999999999796e-01	2.712194919586181641e-01	5.360000000000000320e-01	8.072032332420349121e-01	8.399999999999999689e-01	8.103753924369812012e-01
3.100000000000000000e+02	7.399999999999999911e-01	8.799169063568115234e-01	9.959999999999999964e-01	9.961807727813720703e-01	4.000000000000000083e-02	4.829746857285499573e-02	6.939999999999999503e-01	8.361267447471618652e-01	2.159999999999999976e-01	3.401862978935241699e-01
3.110000000000000000e+02	3.840000000000000080e-01	1.235479637980461121e-01	7.259999999999999787e-01	5.876061916351318359e-01	1.719999999999999862e-01	4.911023676395416260e-01	1.179999999999999938e-01	1.405911594629287720e-01	6.380000000000000115e-01	6.801733970642089844e-01
3.120000000000000000e+02	8.319999999999999618e-01	6.371666193008422852e-01	1.340000000000000080e-01	1.098192408680915833e-01	6.780000000000000471e-01	8.417678475379943848e-01	7.079999999999999627e-01	7.414339780807495117e-01	5.020000000000000018e-01	4.583004117012023926e-01
3.130000000000000000e+02	6.680000000000000382e-01	3.065526187419891357e-01	6.320000000000000062e-01	6.675884723663330078e-01	8.000000000000000444e-01	7.142955660820007324e-01	5.120000000000000107e-01	1.503334939479827881e-01	7.540000000000000036e-01	4.321500360965728760e-01
3.140000000000000000e+02	8.200000000000000344e-02	4.197572767734527588e-01	7.600000000000000089e-01	2.476429641246795654e-01	9.799999999999999822e-01	9.344444870948791504e-01	5.360000000000000320e-01	6.410148739814758301e-01	5.999999999999999778e-01	6.534945964813232422e-01
3.150000000000000000e+02	1.360000000000000098e-01	9.788133949041366577e-02	1.219999999999999973e-01	1.383358091115951538e-01	3.639999999999999902e-01	6.803584694862365723e-01	7.740000000000000213e-01	8.029588460922241211e-01	9.519999999999999574e-01	9.251927733421325684e-01
3.160000000000000000e+02	8.579999999999999849e-01	8.009186983108520508e-01	9.939999999999999947e-01	9.863702058792114258e-01	4.440000000000000058e-01	1.713860929012298584e-01	5.859999999999999654e-01	3.275851011276245117e-01	2.540000000000000036e-01	2.373151481151580811e-01
3.170000000000000000e+02	8.739999999999999991e-01	7.278985977172851562e-01	9.739999999999999769e-01	8.646505475044250488e-01	8.259999999999999565e-01	6.754804253578186035e-01	3.180000000000000049e-01	8.996179699897766113e-02	8.559999999999999831e-01	6.967824101448059082e-01
3.180000000000000000e+02	6.079999999999999849e-01	9.350799918174743652e-01	7.399999999999999911e-01	3.087825477123260498e-01	3.559999999999999831e-01	4.704859256744384766e-01	5.200000000000000178e-01	3.770914673805236816e-01	6.760000000000000453e-01	7.438893318176269531e-01
3.190000000000000000e+02	3.599999999999999867e-01	5.519384145736694336e-01	7.259999999999999787e-01	6.711868643760681152e-01	6.800000000000000488e-02	9.940833784639835358e-03	4.279999999999999916e-01	1.874578148126602173e-01	5.699999999999999512e-01	3.678560853004455566e-01
3.200000000000000000e+02	7.299999999999999822e-01	3.138153553009033203e-01	4.259999999999999898e-01	3.394897282123565674e-01	8.219999999999999529e-01	7.367114424705505371e-01	8.379999999999999671e-01	7.811278104782104492e-01	8.239999999999999547e-01	9.001480340957641602e-01
3.210000000000000000e+02	0.000000000000000000e+00	6.136458739638328552e-02	5.600000000000000117e-02	4.274896383285522461e-01	5.659999999999999476e-01	2.829738855361938477e-01	7.599999999999999811e-02	7.945987582206726074e-02	4.200000000000000261e-02	2.454499304294586182e-01
3.220000000000000000e+02	2.240000000000000047e-01	2.298458069562911987e-01	6.840000000000000524e-01	4.523376822471618652e-01	7.279999999999999805e-01	4.506989121437072754e-01	5.120000000000000107e-01	3.634040951728820801e-01	9.100000000000000311e-01	9.579505324363708496e-01
3.230000000000000000e+02	3.280000000000000138e-01	4.841045439243316650e-01	7.620000000000000107e-01	4.799296557903289795e-01	8.920000000000000151e-01	9.088325500488281250e-01	9.479999999999999538e-01	9.403269886970520020e-01	5.580000000000000515e-01	7.933570742607116699e-01
3.240000000000000000e+02	6.079999999999999849e-01	9.200943708419799805e-01	3.479999999999999760e-01	2.114800661802291870e-01	6.999999999999999556e-01	9.424438476562500000e-01	2.119999999999999940e-01	4.841174185276031494e-02	4.000000000000000083e-02	2.037743628025054932e-01
3.250000000000000000e+02	4.680000000000000271e-01	1.878572106361389160e-01	7.840000000000000302e-01	3.826059401035308838e-01	9.859999999999999876e-01	7.055874466896057129e-01	6.280000000000000027e-01	3.227924406528472900e-01	9.519999999999999574e-01	8.973811864852905273e-01
3.260000000000000000e+02	7.399999999999999911e-01	4.885405004024505615e-01	8.000000000000000167e-03	3.401621803641319275e-02	5.620000000000000551e-01	4.139082133769989014e-01	6.640000000000000346e-01	6.529810428619384766e-01	2.700000000000000178e-01	3.756365776062011719e-01
3.270000000000000000e+02	1.640000000000000069e-01	3.570794165134429932e-01	8.400000000000000522e-02	1.476269122213125229e-02	5.560000000000000497e-01	5.099945068359375000e-01	5.240000000000000213e-01	3.662495613098144531e-01	6.860000000000000542e-01	6.472414731979370117e-01
3.280000000000000000e+02	9.300000000000000488e-01	8.902010917663574219e-01	6.780000000000000471e-01	4.457955658435821533e-01	9.559999999999999609e-01	8.919494748115539551e-01	8.559999999999999831e-01	9.504134654998779297e-01	9.519999999999999574e-01	9.174031615257263184e-01
3.290000000000000000e+02	5.600000000000000533e-01	6.054084300994873047e-01	1.700000000000000122e-01	3.410504162311553955e-01	5.600000000000000117e-02	1.862908601760864258e-01	1.000000000000000021e-02	2.152715325355529785e-01	5.659999999999999476e-01	3.530270159244537354e-01
3.300000000000000000e+02	8.659999999999999920e-01	2.611876726150512695e-01	9.040000000000000258e-01	6.370951533317565918e-01	4.560000000000000164e-01	2.705049812793731689e-01	1.200000000000000025e-02	2.094894498586654663e-01	7.099999999999999645e-01	5.207760334014892578e-01
3.310000000000000000e+02	2.159999999999999976e-01	3.696455359458923340e-01	8.920000000000000151e-01	8.741282820701599121e-01	4.380000000000000004e-01	7.116029262542724609e-01	4.620000000000000218e-01	4.706117212772369385e-01	5.480000000000000426e-01	7.607441544532775879e-01
3.320000000000000000e+02	2.320000000000000118e-01	7.084220051765441895e-01	8.780000000000000027e-01	5.695099234580993652e-01	6.919999999999999485e-01	5.301300883293151855e-01	9.000000000000000222e-01	8.883320093154907227e-01	6.979999999999999538e-01	4.705701768398284912e-01
3.330000000000000000e+02	6.139999999999999902e-01	6.557855606079101562e-01	8.599999999999999867e-01	7.389210462570190430e-01	2.520000000000000018e-01	5.822969600558280945e-02	1.600000000000000033e-01	3.674428761005401611e-01	8.659999999999999920e-01	6.644159555435180664e-01
3.340000000000000000e+02	2.999999999999999889e-01	5.795481204986572266e-01	6.640000000000000346e-01	5.621535181999206543e-01	9.340000000000000524e-01	6.911571025848388672e-01	7.119999999999999662e-01	4.189726412296295166e-01	2.419999999999999929e-01	1.836535930633544922e-01
3.350000000000000000e+02	1.519999999999999962e-01	1.694350242614746094e-01	6.219999999999999973e-01	8.436583280563354492e-01	5.999999999999999778e-02	1.333523392677307129e-01	5.320000000000000284e-01	5.750874280929565430e-01	4.380000000000000004e-01	3.134348094463348389e-01
3.360000000000000000e+02	4.660000000000000253e-01	4.516027569770812988e-01	6.800000000000000488e-01	6.193175315856933594e-01	4.339999999999999969e-01	7.294326424598693848e-01	7.299999999999999822e-01	8.651109337806701660e-01	6.139999999999999902e-01	4.230140447616577148e-01
3.370000000000000000e+02	6.320000000000000062e-01	6.045703887939453125e-01	6.099999999999999867e-01	3.109977543354034424e-01	3.140000000000000013e-01	5.796653628349304199e-01	8.319999999999999618e-01	5.339192748069763184e-01	8.840000000000000080e-01	8.304752707481384277e-01
3.380000000000000000e+02	6.660000000000000364e-01	4.003735780715942383e-01	6.440000000000000169e-01	5.650993585586547852e-01	4.759999999999999787e-01	5.807101726531982422e-01	1.120000000000000023e-01	1.748424619436264038e-01	5.199999999999999761e-02	1.841512620449066162e-01
3.390000000000000000e+02	6.700000000000000400e-01	7.293021678924560547e-01	4.159999999999999809e-01	4.517111182212829590e-01	7.580000000000000071e-01	7.991068363189697266e-01	2.300000000000000100e-01	2.265283614397048950e-01	3.280000000000000138e-01	2.381735593080520630e-01
3.400000000000000000e+02	5.839999999999999636e-01	8.011732697486877441e-01	5.300000000000000266e-01	2.670712769031524658e-01	1.640000000000000069e-01	4.375963807106018066e-01	5.919999999999999707e-01	3.172453343868255615e-01	8.259999999999999565e-01	9.068971276283264160e-01
3.410000000000000000e+02	5.360000000000000320e-01	4.826020002365112305e-01	9.719999999999999751e-01	8.134313225746154785e-01	8.139999999999999458e-01	5.463969111442565918e-01	4.719999999999999751e-01	2.806527614593505859e-01	8.419999999999999707e-01	8.857805728912353516e-01
3.420000000000000000e+02	4.319999999999999951e-01	5.785712003707885742e-01	7.139999999999999680e-01	5.057115554809570312e-01	9.399999999999999467e-01	8.950341939926147461e-01	7.199999999999999734e-01	9.023436307907104492e-01	3.479999999999999760e-01	5.739471912384033203e-01
3.430000000000000000e+02	8.199999999999999512e-01	6.682901978492736816e-01	8.980000000000000204e-01	6.900134086608886719e-01	4.359999999999999987e-01	4.815651178359985352e-01	6.239999999999999991e-01	6.394976973533630371e-01	5.639999999999999458e-01	2.670903801918029785e-01
3.440000000000000000e+02	9.739999999999999769e-01	8.023757934570312500e-01	5.620000000000000551e-01	1.899629533290863037e-01	9.799999999999999822e-01	7.259306311607360840e-01	3.780000000000000027e-01	3.692784309387207031e-01	4.500000000000000111e-01	2.049245387315750122e-01
3.450000000000000000e+02	8.120000000000000551e-01	2.953509390354156494e-01	6.380000000000000115e-01	4.889795184135437012e-01	1.960000000000000075e-01	6.121875643730163574e-01	5.140000000000000124e-01	4.088275134563446045e-01	9.020000000000000240e-01	9.172357320785522461e-01
3.460000000000000000e+02	2.039999999999999869e-01	8.743818402290344238e-01	7.239999999999999769e-01	8.760017752647399902e-01	3.940000000000000169e-01	7.704782485961914062e-01	4.000000000000000222e-01	5.024574398994445801e-01	4.719999999999999751e-01	4.144402146339416504e-01
3.470000000000000000e+02	2.000000000000000042e-03	2.481594085693359375e-01	8.960000000000000187e-01	8.162916302680969238e-01	6.600000000000000311e-01	6.595949530601501465e-01	3.459999999999999742e-01	2.686956524848937988e-01	5.360000000000000320e-01	3.993286788463592529e-01
3.480000000000000000e+02	1.200000000000000025e-02	1.943192444741725922e-02	1.600000000000000033e-02	2.786947488784790039e-01	9.800000000000000377e-02	4.239157736301422119e-01	3.559999999999999831e-01	2.659190595149993896e-01	4.839999999999999858e-01	5.409941077232360840e-01
3.490000000000000000e+02	7.259999999999999787e-01	5.206571221351623535e-01	6.879999999999999449e-01	6.436104178428649902e-01	6.560000000000000275e-01	9.171522259712219238e-01	6.959999999999999520e-01	4.393980503082275391e-01	4.000000000000000222e-01	3.655649125576019287e-01
3.500000000000000000e+02	8.100000000000000533e-01	4.464732408523559570e-01	9.899999999999999911e-01	9.653411507606506348e-01	6.660000000000000364e-01	5.679345130920410156e-01	8.499999999999999778e-01	6.940539479255676270e-01	1.199999999999999956e-01	2.003224343061447144e-01
3.510000000000000000e+02	6.939999999999999503e-01	7.277139425277709961e-01	9.439999999999999503e-01	9.418380856513977051e-01	4.739999999999999769e-01	3.176068365573883057e-01	2.359999999999999876e-01	2.726491093635559082e-01	1.199999999999999956e-01	1.747739315032958984e-01
3.520000000000000000e+02	7.599999999999999811e-02	2.724318392574787140e-02	8.199999999999999512e-01	7.206683158874511719e-01	4.799999999999999822e-01	7.995397448539733887e-01	5.919999999999999707e-01	4.956233799457550049e-01	5.520000000000000462e-01	4.010702073574066162e-01
3.530000000000000000e+02	7.159999999999999698e-01	2.171358168125152588e-01	6.500000000000000222e-01	2.892408668994903564e-01	6.380000000000000115e-01	7.539481520652770996e-01	6.999999999999999556e-01	4.055624306201934814e-01	6.720000000000000417e-01	5.943707823753356934e-01
3.540000000000000000e+02	3.559999999999999831e-01	5.150948166847229004e-01	7.599999999999999811e-02	1.035765260457992554e-01	7.540000000000000036e-01	4.990508854389190674e-01	6.500000000000000222e-01	2.582591176033020020e-01	8.659999999999999920e-01	9.200396537780761719e-01
3.550000000000000000e+02	3.220000000000000084e-01	2.010681480169296265e-01	9.240000000000000435e-01	7.971677184104919434e-01	7.840000000000000302e-01	4.941956698894500732e-01	6.199999999999999956e-02	2.378522455692291260e-01	8.080000000000000515e-01	5.775884389877319336e-01
3.560000000000000000e+02	7.019999999999999574e-01	8.138731718063354492e-01	1.059999999999999970e-01	2.540756464004516602e-01	5.360000000000000320e-01	2.777774631977081299e-01	9.280000000000000471e-01	8.781946301460266113e-01	4.200000000000000261e-02	2.809095382690429688e-01
3.570000000000000000e+02	8.499999999999999778e-01	3.670220077037811279e-01	9.819999999999999840e-01	8.051077723503112793e-01	4.239999999999999880e-01	4.358988702297210693e-01	7.399999999999999911e-01	7.335346341133117676e-01	7.600000000000000089e-01	8.350201845169067383e-01
3.580000000000000000e+02	5.180000000000000160e-01	7.392109632492065430e-01	1.140000000000000041e-01	1.039481386542320251e-01	9.140000000000000346e-01	7.636040449142456055e-01	2.560000000000000053e-01	1.180755943059921265e-01	5.600000000000000533e-01	3.034844994544982910e-01
3.590000000000000000e+02	4.460000000000000075e-01	1.746007055044174194e-01	7.820000000000000284e-01	4.115596115589141846e-01	1.479999999999999927e-01	5.684485659003257751e-02	8.860000000000000098e-01	8.395753502845764160e-01	8.060000000000000497e-01	7.609151005744934082e-01
3.600000000000000000e+02	7.179999999999999716e-01	7.715018987655639648e-01	5.759999999999999565e-01	2.730138003826141357e-01	6.480000000000000204e-01	6.991569399833679199e-01	5.639999999999999458e-01	6.439111828804016113e-01	6.159999999999999920e-01	5.905157923698425293e-01
3.610000000000000000e+02	4.520000000000000129e-01	4.094869196414947510e-01	5.939999999999999725e-01	4.761068224906921387e-01	5.140000000000000124e-01	2.430777102708816528e-01	4.319999999999999951e-01	5.568824410438537598e-01	1.079999999999999988e-01	2.082707583904266357e-01
3.620000000000000000e+02	4.199999999999999845e-01	5.086144804954528809e-02	2.620000000000000107e-01	5.671178102493286133e-01	2.660000000000000142e-01	1.296777427196502686e-01	9.280000000000000471e-01	8.877755403518676758e-01	7.059999999999999609e-01	5.331357121467590332e-01
3.630000000000000000e+02	8.519999999999999796e-01	3.533032536506652832e-01	6.440000000000000169e-01	6.664589643478393555e-01	4.079999999999999738e-01	4.845628142356872559e-01	2.459999999999999964e-01	4.700683355331420898e-01	2.220000000000000029e-01	1.196579858660697937e-01
3.640000000000000000e+02	5.420000000000000373e-01	8.969578146934509277e-01	5.140000000000000124e-01	4.856227636337280273e-01	4.159999999999999809e-01	5.195943713188171387e-01	5.939999999999999725e-01	3.421071469783782959e-01	7.580000000000000071e-01	8.212095499038696289e-01
3.650000000000000000e+02	1.559999999999999998e-01	8.364971280097961426e-01	8.519999999999999796e-01	6.660280227661132812e-01	8.599999999999999312e-02	4.468460381031036377e-02	7.459999999999999964e-01	7.174240350723266602e-01	5.639999999999999458e-01	4.807874858379364014e-01
3.660000000000000000e+02	5.699999999999999512e-01	6.748411059379577637e-01	5.919999999999999707e-01	1.263838708400726318e-01	4.560000000000000164e-01	4.612320363521575928e-01	9.559999999999999609e-01	9.780605435371398926e-01	1.360000000000000098e-01	1.365965455770492554e-01
3.670000000000000000e+02	8.339999999999999636e-01	8.174353837966918945e-01	9.519999999999999574e-01	9.191798567771911621e-01	6.840000000000000524e-01	6.066793799400329590e-01	3.200000000000000067e-01	3.098587095737457275e-01	8.719999999999999973e-01	8.690583109855651855e-01
3.680000000000000000e+02	9.839999999999999858e-01	9.555537104606628418e-01	3.300000000000000155e-01	4.800914824008941650e-01	4.719999999999999751e-01	4.857735633850097656e-01	3.439999999999999725e-01	1.582394689321517944e-01	3.099999999999999978e-01	3.586995005607604980e-01
3.690000000000000000e+02	9.080000000000000293e-01	5.864723324775695801e-01	4.779999999999999805e-01	1.637823730707168579e-01	9.360000000000000542e-01	3.301811516284942627e-01	6.580000000000000293e-01	4.792571067810058594e-01	5.779999999999999583e-01	6.140282154083251953e-01
3.700000000000000000e+02	3.119999999999999996e-01	3.935081064701080322e-01	7.159999999999999698e-01	5.599658489227294922e-01	6.780000000000000471e-01	6.072313189506530762e-01	8.739999999999999991e-01	6.790379285812377930e-01	7.840000000000000302e-01	6.514577269554138184e-01
3.710000000000000000e+02	6.700000000000000400e-01	2.104710489511489868e-01	3.079999999999999960e-01	7.092241644859313965e-01	7.700000000000000178e-01	4.757677614688873291e-01	7.599999999999999811e-02	1.141408458352088928e-01	6.800000000000000488e-02	1.745751053094863892e-01
3.720000000000000000e+02	8.479999999999999760e-01	9.018806219100952148e-01	2.059999999999999887e-01	2.516002058982849121e-01	7.079999999999999627e-01	4.951837062835693359e-01	1.900000000000000022e-01	2.494207322597503662e-01	7.279999999999999805e-01	6.385979056358337402e-01
3.730000000000000000e+02	1.039999999999999952e-01	4.807776212692260742e-01	3.900000000000000133e-01	2.782962918281555176e-01	4.500000000000000111e-01	4.750923216342926025e-01	3.719999999999999973e-01	4.586412906646728516e-01	3.119999999999999996e-01	8.058588504791259766e-01
3.740000000000000000e+02	4.560000000000000164e-01	2.158738225698471069e-01	2.280000000000000082e-01	1.914593726396560669e-01	3.039999999999999925e-01	5.662010312080383301e-01	4.620000000000000218e-01	2.430180013179779053e-01	5.400000000000000355e-01	5.946063995361328125e-01
3.750000000000000000e+02	8.639999999999999902e-01	9.494694471359252930e-01	2.859999999999999765e-01	2.936253249645233154e-01	2.459999999999999964e-01	4.827853143215179443e-01	8.920000000000000151e-01	5.785232782363891602e-01	3.739999999999999991e-01	3.242118656635284424e-01
3.760000000000000000e+02	8.999999999999999667e-02	4.842556715011596680e-01	2.220000000000000029e-01	7.371334433555603027e-01	9.080000000000000293e-01	6.617187857627868652e-01	2.479999999999999982e-01	4.433064460754394531e-01	6.540000000000000258e-01	4.784713089466094971e-01
3.770000000000000000e+02	4.239999999999999880e-01	3.298403918743133545e-01	3.059999999999999942e-01	9.204288572072982788e-02	3.799999999999999906e-02	6.822850555181503296e-02	6.199999999999999956e-01	3.418348431587219238e-01	5.260000000000000231e-01	3.372765183448791504e-01
3.780000000000000000e+02	1.320000000000000062e-01	6.764493882656097412e-02	3.659999999999999920e-01	2.771016955375671387e-01	4.239999999999999880e-01	6.601477265357971191e-01	6.840000000000000524e-01	7.253942489624023438e-01	2.959999999999999853e-01	3.163972198963165283e-01
3.790000000000000000e+02	7.319999999999999840e-01	4.947022199630737305e-01	9.779999999999999805e-01	7.121857404708862305e-01	8.279999999999999583e-01	7.123233675956726074e-01	2.179999999999999993e-01	1.840180754661560059e-01	6.800000000000000488e-02	2.618078589439392090e-01
3.800000000000000000e+02	5.000000000000000000e-01	2.960744798183441162e-01	9.779999999999999805e-01	7.531979680061340332e-01	7.299999999999999822e-01	4.617766141891479492e-01	6.660000000000000364e-01	9.275143146514892578e-01	8.219999999999999529e-01	9.723480343818664551e-01
3.810000000000000000e+02	5.620000000000000551e-01	8.579863309860229492e-01	4.779999999999999805e-01	2.212043851613998413e-01	5.659999999999999476e-01	4.597732424736022949e-01	7.319999999999999840e-01	3.357054591178894043e-01	2.500000000000000000e-01	3.375934958457946777e-01
3.820000000000000000e+02	3.320000000000000173e-01	2.134463489055633545e-01	2.740000000000000213e-01	6.465763449668884277e-01	7.019999999999999574e-01	3.536849319934844971e-01	2.280000000000000082e-01	2.948969900608062744e-01	7.660000000000000142e-01	9.120667576789855957e-01
3.830000000000000000e+02	9.600000000000000200e-02	1.355349421501159668e-01	3.200000000000000067e-01	1.494445502758026123e-01	7.640000000000000124e-01	8.555561304092407227e-01	1.519999999999999962e-01	3.769859373569488525e-01	8.780000000000000027e-01	9.406345486640930176e-01
3.840000000000000000e+02	5.999999999999999778e-01	8.776869624853134155e-02	2.059999999999999887e-01	4.707852602005004883e-01	6.640000000000000346e-01	3.081716895103454590e-01	9.200000000000000400e-01	9.438822269439697266e-01	8.040000000000000480e-01	9.523900747299194336e-01
3.850000000000000000e+02	4.719999999999999751e-01	8.127298206090927124e-02	8.699999999999999956e-01	5.435335636138916016e-01	3.579999999999999849e-01	6.590503454208374023e-01	8.000000000000000167e-02	1.737356781959533691e-01	2.540000000000000036e-01	1.636910289525985718e-01
3.860000000000000000e+02	1.479999999999999927e-01	4.855298399925231934e-01	3.140000000000000013e-01	6.288852095603942871e-01	8.699999999999999956e-01	8.325024247169494629e-01	2.939999999999999836e-01	5.725727677345275879e-01	2.139999999999999958e-01	1.959379762411117554e-01
3.870000000000000000e+02	3.400000000000000244e-01	3.285355567932128906e-01	5.380000000000000338e-01	6.110224723815917969e-01	9.539999999999999591e-01	9.887266755104064941e-01	5.220000000000000195e-01	4.912224709987640381e-01	1.140000000000000041e-01	1.140033602714538574e-01
3.880000000000000000e+02	1.300000000000000044e-01	2.224699854850769043e-01	6.340000000000000080e-01	7.020796537399291992e-01	7.620000000000000107e-01	8.714268803596496582e-01	5.260000000000000231e-01	6.755022406578063965e-01	8.760000000000000009e-01	9.285412430763244629e-01
3.890000000000000000e+02	3.659999999999999920e-01	7.284264564514160156e-01	9.799999999999999822e-01	9.253408312797546387e-01	2.540000000000000036e-01	5.940917134284973145e-01	6.440000000000000169e-01	4.583401679992675781e-01	5.480000000000000426e-01	7.832980751991271973e-01
3.900000000000000000e+02	2.280000000000000082e-01	6.595382690429687500e-01	5.999999999999999778e-02	1.971473172307014465e-02	9.779999999999999805e-01	7.275023460388183594e-01	8.639999999999999902e-01	5.770193338394165039e-01	3.200000000000000067e-02	2.342143505811691284e-01
3.910000000000000000e+02	4.500000000000000111e-01	3.403955698013305664e-01	9.220000000000000417e-01	6.107832193374633789e-01	3.900000000000000133e-01	6.883454322814941406e-01	1.739999999999999880e-01	2.550936639308929443e-01	5.180000000000000160e-01	5.161898136138916016e-01
3.920000000000000000e+02	9.699999999999999734e-01	9.380058646202087402e-01	9.060000000000000275e-01	8.026060461997985840e-01	4.640000000000000235e-01	6.208906769752502441e-01	6.420000000000000151e-01	4.519112408161163330e-01	2.379999999999999893e-01	2.739833593368530273e-01
3.930000000000000000e+02	3.039999999999999925e-01	5.395217537879943848e-01	9.300000000000000488e-01	8.066962361335754395e-01	1.839999999999999969e-01	2.190434932708740234e-01	2.660000000000000142e-01	3.923133015632629395e-01	1.219999999999999973e-01	2.182573527097702026e-01
3.940000000000000000e+02	1.759999999999999898e-01	5.485741496086120605e-01	1.600000000000000033e-01	1.600804775953292847e-01	2.039999999999999869e-01	1.049793586134910583e-01	4.879999999999999893e-01	1.325254738330841064e-01	3.960000000000000187e-01	5.535805225372314453e-01
3.950000000000000000e+02	7.560000000000000053e-01	6.369956731796264648e-01	5.399999999999999939e-02	4.740576446056365967e-02	6.760000000000000453e-01	3.301515579223632812e-01	6.720000000000000417e-01	4.224390089511871338e-01	6.760000000000000453e-01	7.600835561752319336e-01
3.960000000000000000e+02	3.940000000000000169e-01	4.515110850334167480e-01	5.400000000000000355e-01	7.189322113990783691e-01	9.439999999999999503e-01	8.919119238853454590e-01	3.960000000000000187e-01	2.070449143648147583e-01	8.400000000000000522e-02	1.447519212961196899e-01
3.970000000000000000e+02	3.799999999999999906e-02	2.463546693325042725e-01	5.360000000000000320e-01	5.957705378532409668e-01	6.159999999999999920e-01	5.052979588508605957e-01	1.580000000000000016e-01	4.577152431011199951e-02	4.279999999999999916e-01	4.077590703964233398e-01
3.980000000000000000e+02	5.959999999999999742e-01	7.762631177902221680e-01	6.360000000000000098e-01	8.200910687446594238e-01	8.299999999999999600e-01	7.828639745712280273e-01	5.759999999999999565e-01	6.772176027297973633e-01	7.680000000000000160e-01	5.867134928703308105e-01
3.990000000000000000e+02	6.919999999999999485e-01	8.931981325149536133e-01	7.840000000000000302e-01	4.139427542686462402e-01	8.419999999999999707e-01	7.489117383956909180e-01	3.760000000000000009e-01	2.463665604591369629e-01	9.180000000000000382e-01	9.420115351676940918e-01
4.000000000000000000e+02	5.540000000000000480e-01	1.685124933719635010e-01	4.380000000000000004e-01	6.894263029098510742e-01	5.220000000000000195e-01	6.552004814147949219e-01	9.559999999999999609e-01	8.779897093772888184e-01	7.640000000000000124e-01	8.285835385322570801e-01
4.010000000000000000e+02	9.499999999999999556e-01	9.065477252006530762e-01	1.380000000000000115e-01	3.039918541908264160e-01	3.260000000000000120e-01	5.664994120597839355e-01	3.420000000000000262e-01	1.810896992683410645e-01	8.579999999999999849e-01	9.509577155113220215e-01
4.020000000000000000e+02	7.980000000000000426e-01	4.750634729862213135e-01	5.040000000000000036e-01	5.582290291786193848e-01	1.340000000000000080e-01	5.149462223052978516e-01	1.260000000000000009e-01	1.132576987147331238e-01	7.640000000000000124e-01	7.201585769653320312e-01
4.030000000000000000e+02	7.039999999999999591e-01	2.403290569782257080e-01	9.719999999999999751e-01	9.632361531257629395e-01	4.079999999999999738e-01	4.547819793224334717e-01	8.399999999999999689e-01	8.343912959098815918e-01	5.340000000000000302e-01	7.551780939102172852e-01
4.040000000000000000e+02	5.899999999999999689e-01	5.006896853446960449e-01	1.600000000000000033e-01	2.700735032558441162e-01	2.479999999999999982e-01	7.561816275119781494e-02	8.339999999999999636e-01	6.042674183845520020e-01	7.239999999999999769e-01	7.759598493576049805e-01
4.050000000000000000e+02	8.539999999999999813e-01	9.550720453262329102e-01	9.819999999999999840e-01	9.539580345153808594e-01	9.639999999999999680e-01	7.431260943412780762e-01	8.820000000000000062e-01	7.065348029136657715e-01	4.580000000000000182e-01	5.841965675354003906e-01
4.060000000000000000e+02	8.980000000000000204e-01	7.610620260238647461e-01	8.159999999999999476e-01	7.201149463653564453e-01	4.939999999999999947e-01	8.137405514717102051e-01	4.179999999999999827e-01	5.231875777244567871e-01	6.400000000000000133e-01	8.565875291824340820e-01
4.070000000000000000e+02	3.639999999999999902e-01	3.173975944519042969e-01	8.199999999999999512e-01	7.083222270011901855e-01	6.879999999999999449e-01	7.387807965278625488e-01	2.919999999999999818e-01	5.871878862380981445e-01	7.119999999999999662e-01	8.002946972846984863e-01
4.080000000000000000e+02	5.199999999999999761e-02	8.788277953863143921e-02	7.880000000000000338e-01	6.894603967666625977e-01	2.119999999999999940e-01	5.860329270362854004e-01	3.739999999999999991e-01	1.471680402755737305e-01	1.739999999999999880e-01	7.884539663791656494e-02
4.090000000000000000e+02	2.879999999999999782e-01	4.912442564964294434e-01	8.259999999999999565e-01	5.600943565368652344e-01	3.340000000000000191e-01	6.086716055870056152e-01	6.700000000000000400e-01	8.950145244598388672e-01	8.179999999999999494e-01	7.010662555694580078e-01
4.100000000000000000e+02	5.879999999999999671e-01	2.435769736766815186e-01	4.819999999999999840e-01	5.543590784072875977e-01	9.679999999999999716e-01	2.748321890830993652e-01	6.899999999999999467e-01	6.624770760536193848e-01	8.679999999999999938e-01	8.983652591705322266e-01
4.110000000000000000e+02	8.199999999999999512e-01	4.046104550361633301e-01	4.899999999999999911e-01	7.355503439903259277e-01	3.479999999999999760e-01	4.440348148345947266e-01	5.939999999999999725e-01	7.266849279403686523e-01	3.180000000000000049e-01	7.478549480438232422e-01
4.120000000000000000e+02	1.400000000000000029e-02	4.189530909061431885e-01	7.199999999999999734e-01	6.286931633949279785e-01	1.620000000000000051e-01	3.102413117885589600e-01	6.520000000000000240e-01	1.348412185907363892e-01	2.819999999999999729e-01	2.313275039196014404e-01
4.130000000000000000e+02	9.200000000000000400e-01	6.439149975776672363e-01	4.000000000000000083e-03	5.909018963575363159e-02	9.479999999999999538e-01	5.987491011619567871e-01	5.939999999999999725e-01	7.382085323333740234e-01	4.859999999999999876e-01	3.673211634159088135e-01
4.140000000000000000e+02	6.600000000000000311e-01	2.579970657825469971e-01	4.259999999999999898e-01	6.538020372390747070e-01	3.260000000000000120e-01	6.838052868843078613e-01	5.320000000000000284e-01	3.944871425628662109e-01	6.999999999999999556e-01	8.125280141830444336e-01
4.150000000000000000e+02	7.179999999999999716e-01	3.295049667358398438e-01	6.899999999999999467e-01	7.942295670509338379e-01	8.940000000000000169e-01	8.903739452362060547e-01	2.599999999999999881e-02	2.380442768335342407e-01	4.939999999999999947e-01	5.521103739738464355e-01
4.160000000000000000e+02	8.020000000000000462e-01	4.117801487445831299e-01	7.159999999999999698e-01	2.999887168407440186e-01	8.619999999999999885e-01	9.129751920700073242e-01	4.939999999999999947e-01	7.135596871376037598e-01	8.060000000000000497e-01	8.679431676864624023e-01
4.170000000000000000e+02	1.680000000000000104e-01	3.318297863006591797e-01	7.740000000000000213e-01	4.479287862777709961e-01	1.940000000000000058e-01	1.893517225980758667e-01	9.479999999999999538e-01	9.495733380317687988e-01	4.500000000000000111e-01	3.145490884780883789e-01
4.180000000000000000e+02	5.899999999999999689e-01	3.348954319953918457e-01	1.799999999999999864e-02	1.720613241195678711e-01	7.580000000000000071e-01	7.923624515533447266e-01	6.600000000000000311e-01	3.736231327056884766e-01	8.559999999999999831e-01	6.149531602859497070e-01
4.190000000000000000e+02	7.000000000000000666e-02	1.755426228046417236e-01	4.319999999999999951e-01	7.497304677963256836e-01	6.520000000000000240e-01	6.280218958854675293e-01	7.640000000000000124e-01	4.594958126544952393e-01	2.479999999999999982e-01	1.309290230274200439e-01
4.200000000000000000e+02	1.839999999999999969e-01	7.043265700340270996e-01	5.000000000000000000e-01	7.174758911132812500e-01	3.039999999999999925e-01	4.373465180397033691e-01	7.279999999999999805e-01	5.689604282379150391e-01	2.000000000000000111e-01	5.912739038467407227e-01
4.210000000000000000e+02	8.386666666666666714e-01	5.181977152824401855e-01	2.079999999999999905e-01	2.316760569810867310e-01	9.040000000000000258e-01	7.707349061965942383e-01	6.600000000000000311e-02	3.193349838256835938e-01	6.039999999999999813e-01	7.355960607528686523e-01
4.220000000000000000e+02	5.679999999999999494e-01	8.322228789329528809e-01	9.819999999999999840e-01	8.238629698753356934e-01	6.820000000000000506e-01	2.737829387187957764e-01	2.979999999999999871e-01	3.370156288146972656e-01	4.859999999999999876e-01	3.196192979812622070e-01
4.230000000000000000e+02	5.839999999999999636e-01	2.640343010425567627e-01	9.559999999999999609e-01	8.710619807243347168e-01	5.979999999999999760e-01	8.816514611244201660e-01	7.019999999999999574e-01	5.265166759490966797e-01	8.359999999999999654e-01	3.753008842468261719e-01
4.240000000000000000e+02	5.460000000000000409e-01	6.759786009788513184e-01	6.800000000000000488e-01	7.298420667648315430e-01	4.099999999999999756e-01	3.782385885715484619e-01	6.039999999999999813e-01	8.314654231071472168e-01	3.340000000000000191e-01	4.671735763549804688e-01
4.250000000000000000e+02	3.900000000000000133e-01	7.194824218750000000e-01	3.559999999999999831e-01	2.792260646820068359e-01	3.300000000000000155e-01	1.855153143405914307e-01	9.280000000000000471e-01	9.406134486198425293e-01	3.079999999999999960e-01	5.168480873107910156e-01
4.260000000000000000e+02	8.479999999999999760e-01	7.503434419631958008e-01	9.100000000000000311e-01	5.383933186531066895e-01	3.960000000000000187e-01	2.789729535579681396e-01	1.400000000000000133e-01	2.313428372144699097e-01	7.980000000000000426e-01	6.737293601036071777e-01
4.270000000000000000e+02	8.980000000000000204e-01	5.632923245429992676e-01	7.179999999999999716e-01	5.601677298545837402e-01	9.839999999999999858e-01	9.492989182472229004e-01	8.699999999999999956e-01	3.510485291481018066e-01	3.360000000000000209e-01	7.862679362297058105e-01
4.280000000000000000e+02	1.880000000000000004e-01	3.350682854652404785e-01	3.880000000000000115e-01	2.646291553974151611e-01	9.459999999999999520e-01	8.377293348312377930e-01	7.239999999999999769e-01	3.515140712261199951e-01	2.200000000000000011e-01	3.595483899116516113e-01
4.290000000000000000e+02	1.960000000000000075e-01	5.378243327140808105e-01	9.719999999999999751e-01	8.712051510810852051e-01	6.500000000000000222e-01	8.443303704261779785e-01	9.779999999999999805e-01	8.721390366554260254e-01	6.640000000000000346e-01	6.964043378829956055e-01
4.300000000000000000e+02	9.939999999999999947e-01	9.782680869102478027e-01	8.200000000000000344e-02	1.244441941380500793e-01	8.040000000000000480e-01	8.202603459358215332e-01	6.119999999999999885e-01	4.784350395202636719e-01	7.940000000000000391e-01	8.340127468109130859e-01
4.310000000000000000e+02	5.899999999999999689e-01	4.864678084850311279e-01	2.159999999999999976e-01	8.678855895996093750e-01	3.400000000000000244e-01	2.378992140293121338e-01	6.039999999999999813e-01	2.696506679058074951e-01	9.220000000000000417e-01	8.913695216178894043e-01
4.320000000000000000e+02	2.220000000000000029e-01	2.896636128425598145e-01	4.219999999999999862e-01	5.207124352455139160e-01	2.999999999999999889e-01	2.506012022495269775e-01	6.740000000000000435e-01	7.547929883003234863e-01	4.380000000000000004e-01	2.976893484592437744e-01
4.330000000000000000e+02	5.420000000000000373e-01	6.671114563941955566e-01	3.019999999999999907e-01	5.487282276153564453e-01	2.059999999999999887e-01	6.570546030998229980e-01	3.459999999999999742e-01	1.512686461210250854e-01	6.780000000000000471e-01	8.831670880317687988e-01
4.340000000000000000e+02	1.340000000000000080e-01	4.028697907924652100e-01	9.619999999999999662e-01	8.765683770179748535e-01	9.679999999999999716e-01	7.611983418464660645e-01	4.540000000000000147e-01	5.229234099388122559e-01	2.540000000000000036e-01	1.073046252131462097e-01
4.350000000000000000e+02	6.540000000000000258e-01	6.213886141777038574e-01	1.219999999999999973e-01	2.851866781711578369e-01	4.400000000000000022e-01	7.521576285362243652e-01	3.739999999999999991e-01	2.685032188892364502e-01	3.599999999999999728e-02	1.189970150589942932e-01
4.360000000000000000e+02	6.740000000000000435e-01	5.011630058288574219e-01	6.400000000000000133e-02	7.616145014762878418e-01	8.000000000000000167e-03	2.421579323709011078e-02	1.199999999999999956e-01	3.147805035114288330e-01	9.260000000000000453e-01	8.982580900192260742e-01
4.370000000000000000e+02	6.979999999999999538e-01	4.866415858268737793e-01	6.380000000000000115e-01	3.834169507026672363e-01	8.459999999999999742e-01	7.023887634277343750e-01	7.139999999999999680e-01	8.913896083831787109e-01	5.999999999999999778e-02	2.280798703432083130e-01
4.380000000000000000e+02	5.120000000000000107e-01	6.031306385993957520e-01	1.479999999999999927e-01	1.771671175956726074e-01	2.800000000000000058e-02	9.467773139476776123e-03	4.879999999999999893e-01	4.223329126834869385e-01	3.619999999999999885e-01	3.398199677467346191e-01
4.390000000000000000e+02	8.419999999999999707e-01	3.643940687179565430e-01	9.639999999999999680e-01	7.683442234992980957e-01	4.719999999999999751e-01	7.265479564666748047e-01	2.280000000000000082e-01	3.086616694927215576e-01	7.540000000000000036e-01	8.009890913963317871e-01
4.400000000000000000e+02	2.800000000000000266e-01	1.480298638343811035e-01	3.300000000000000155e-01	5.483334660530090332e-01	9.819999999999999840e-01	9.474392533302307129e-01	8.559999999999999831e-01	8.681933879852294922e-01	5.779999999999999583e-01	3.928003013134002686e-01
4.410000000000000000e+02	1.200000000000000025e-02	3.219166398048400879e-01	1.360000000000000098e-01	1.188711300492286682e-01	3.579999999999999849e-01	7.535811662673950195e-01	4.040000000000000258e-01	2.751539349555969238e-01	8.399999999999999689e-01	8.620564937591552734e-01
4.420000000000000000e+02	2.000000000000000042e-02	9.094110876321792603e-02	2.560000000000000053e-01	3.617081344127655029e-01	1.400000000000000029e-02	5.155752878636121750e-03	6.219999999999999973e-01	2.941659986972808838e-01	8.799999999999999489e-02	1.014589071273803711e-01
4.430000000000000000e+02	5.080000000000000071e-01	6.921274662017822266e-01	6.300000000000000044e-01	8.166185021400451660e-01	8.719999999999999973e-01	4.054454267024993896e-01	1.640000000000000069e-01	1.232846453785896301e-01	5.799999999999999600e-01	5.472149252891540527e-01
4.440000000000000000e+02	6.580000000000000293e-01	4.317358136177062988e-01	5.999999999999999778e-01	8.464680910110473633e-01	8.659999999999999920e-01	8.892675042152404785e-01	7.580000000000000071e-01	4.646649360656738281e-01	2.999999999999999889e-01	2.243337780237197876e-01
4.450000000000000000e+02	2.260000000000000064e-01	7.850016951560974121e-01	6.000000000000000125e-03	1.783159077167510986e-01	5.999999999999999778e-01	8.026160001754760742e-01	3.140000000000000013e-01	3.055696785449981689e-01	4.219999999999999862e-01	2.525613903999328613e-01
4.460000000000000000e+02	9.600000000000000200e-02	5.403514578938484192e-02	6.079999999999999849e-01	2.469418346881866455e-01	3.180000000000000049e-01	7.506462931632995605e-01	3.699999999999999956e-01	5.329684615135192871e-01	9.060000000000000275e-01	9.223582148551940918e-01
4.470000000000000000e+02	1.239999999999999991e-01	5.955091118812561035e-01	2.179999999999999993e-01	4.140418171882629395e-01	4.819999999999999840e-01	1.402133256196975708e-01	4.819999999999999840e-01	6.342476010322570801e-01	5.280000000000000249e-01	2.497656792402267456e-01
4.480000000000000000e+02	6.999999999999999556e-01	3.824626207351684570e-01	5.899999999999999689e-01	3.945187628269195557e-01	5.000000000000000278e-02	5.918666347861289978e-02	1.660000000000000087e-01	1.369909048080444336e-01	9.599999999999999645e-01	9.603007435798645020e-01
4.490000000000000000e+02	1.019999999999999934e-01	4.535004496574401855e-01	9.379999999999999449e-01	8.620216250419616699e-01	8.900000000000000133e-01	6.646404862403869629e-01	1.000000000000000021e-02	1.729547083377838135e-01	6.520000000000000240e-01	5.369299054145812988e-01
4.500000000000000000e+02	1.600000000000000033e-02	1.315632015466690063e-01	2.620000000000000107e-01	1.738292872905731201e-01	6.480000000000000204e-01	2.887723445892333984e-01	6.660000000000000364e-01	7.715646028518676758e-01	5.000000000000000000e-01	7.023047804832458496e-01
4.510000000000000000e+02	3.900000000000000133e-01	3.637005984783172607e-01	9.619999999999999662e-01	7.469053268432617188e-01	8.780000000000000027e-01	8.511810302734375000e-01	3.240000000000000102e-01	4.438050687313079834e-01	8.579999999999999849e-01	8.762363195419311523e-01
4.520000000000000000e+02	5.340000000000000302e-01	7.858226299285888672e-01	3.420000000000000262e-01	4.751791954040527344e-01	1.039999999999999952e-01	7.405319064855575562e-02	9.939999999999999947e-01	9.266093969345092773e-01	7.039999999999999591e-01	4.785534739494323730e-01
4.530000000000000000e+02	6.520000000000000240e-01	1.964635998010635376e-01	3.699999999999999956e-01	6.038442254066467285e-01	4.399999999999999745e-02	2.473025470972061157e-01	8.239999999999999547e-01	7.220023870468139648e-01	3.360000000000000209e-01	2.744957506656646729e-01
4.540000000000000000e+02	9.959999999999999964e-01	9.717773795127868652e-01	9.300000000000000488e-01	9.051133990287780762e-01	2.959999999999999853e-01	6.000964045524597168e-01	7.800000000000000266e-01	6.957283616065979004e-01	5.659999999999999476e-01	2.696014344692230225e-01
4.550000000000000000e+02	4.680000000000000271e-01	2.363793551921844482e-01	4.699999999999999734e-01	2.850751280784606934e-01	8.439999999999999725e-01	3.457711935043334961e-01	5.580000000000000515e-01	3.113346695899963379e-01	5.819999999999999618e-01	6.172245740890502930e-01
4.560000000000000000e+02	2.099999999999999922e-01	6.777533888816833496e-01	4.879999999999999893e-01	3.488400578498840332e-01	7.319999999999999840e-01	6.968060135841369629e-01	7.199999999999999734e-01	7.896194458007812500e-01	9.919999999999999929e-01	9.203637838363647461e-01
4.570000000000000000e+02	2.079999999999999905e-01	8.379240036010742188e-01	3.880000000000000115e-01	8.485805392265319824e-01	5.819999999999999618e-01	7.608815431594848633e-01	5.500000000000000444e-01	2.675466835498809814e-01	7.960000000000000409e-01	5.985047221183776855e-01
4.580000000000000000e+02	4.380000000000000004e-01	4.280674457550048828e-01	9.619999999999999662e-01	8.872299194335937500e-01	5.440000000000000391e-01	6.393398642539978027e-01	1.179999999999999938e-01	4.179473519325256348e-01	6.979999999999999538e-01	6.065990924835205078e-01
4.590000000000000000e+02	5.540000000000000480e-01	6.228998899459838867e-01	7.139999999999999680e-01	4.335117340087890625e-01	2.640000000000000124e-01	1.130269840359687805e-01	4.600000000000000200e-01	6.827582120895385742e-01	3.699999999999999956e-01	5.575767159461975098e-01
4.600000000000000000e+02	3.320000000000000173e-01	9.009090065956115723e-01	6.780000000000000471e-01	4.719360172748565674e-01	5.819999999999999618e-01	5.901749730110168457e-01	3.360000000000000209e-01	3.526953160762786865e-01	7.820000000000000284e-01	8.042102456092834473e-01
4.610000000000000000e+02	4.490000000000000102e-01	6.189303845167160034e-02	6.580000000000000293e-01	6.661308407783508301e-01	7.479999999999999982e-01	8.316314220428466797e-01	1.719999999999999862e-01	4.713927805423736572e-01	1.739999999999999880e-01	1.907852441072463989e-01
4.620000000000000000e+02	7.039999999999999591e-01	5.006145834922790527e-01	6.879999999999999449e-01	6.859291791915893555e-01	2.899999999999999800e-01	5.543089509010314941e-01	6.560000000000000275e-01	6.189802289009094238e-01	6.919999999999999485e-01	8.144513964653015137e-01
4.630000000000000000e+02	5.839999999999999636e-01	3.664432168006896973e-01	3.300000000000000155e-01	6.498625278472900391e-01	1.160000000000000059e-01	2.067411392927169800e-01	5.580000000000000515e-01	4.930679798126220703e-01	6.360000000000000098e-01	6.264286041259765625e-01
4.640000000000000000e+02	2.819999999999999729e-01	6.460211873054504395e-01	4.319999999999999951e-01	8.188122510910034180e-01	4.000000000000000083e-03	7.915534079074859619e-02	8.960000000000000187e-01	5.920487046241760254e-01	3.920000000000000151e-01	2.720546126365661621e-01
4.650000000000000000e+02	3.679999999999999938e-01	4.587520658969879150e-01	9.200000000000000400e-01	7.787206768989562988e-01	7.159999999999999698e-01	8.736194372177124023e-01	6.740000000000000435e-01	4.399971961975097656e-01	3.380000000000000226e-01	1.104068830609321594e-01
4.660000000000000000e+02	9.439999999999999503e-01	3.579224944114685059e-01	8.960000000000000187e-01	6.461335420608520508e-01	6.860000000000000542e-01	7.101232409477233887e-01	4.359999999999999987e-01	3.577103316783905029e-01	6.420000000000000151e-01	7.216710448265075684e-01
4.670000000000000000e+02	1.819999999999999951e-01	3.749678432941436768e-01	4.800000000000000100e-02	3.710496425628662109e-01	4.339999999999999969e-01	3.743714690208435059e-01	6.260000000000000009e-01	2.413541525602340698e-01	9.020000000000000240e-01	7.732498049736022949e-01
4.680000000000000000e+02	1.940000000000000058e-01	2.675394117832183838e-01	2.199999999999999872e-02	2.973784320056438446e-02	1.819999999999999951e-01	4.041712880134582520e-01	6.600000000000000311e-02	2.344478070735931396e-01	2.079999999999999905e-01	2.052707374095916748e-01
4.690000000000000000e+02	3.439999999999999725e-01	5.270993113517761230e-01	4.000000000000000083e-02	9.075197577476501465e-02	3.140000000000000013e-01	3.909370303153991699e-01	4.460000000000000075e-01	2.252980023622512817e-01	8.040000000000000480e-01	8.716701865196228027e-01
4.700000000000000000e+02	7.239999999999999769e-01	8.070971965789794922e-01	2.079999999999999905e-01	8.533562719821929932e-02	4.200000000000000261e-02	2.560165524482727051e-01	4.959999999999999964e-01	4.801993370056152344e-01	3.619999999999999885e-01	8.506225943565368652e-01
4.710000000000000000e+02	1.620000000000000051e-01	3.219652473926544189e-01	1.839999999999999969e-01	1.555714905261993408e-01	1.199999999999999956e-01	3.858569562435150146e-01	8.599999999999999867e-01	8.997520804405212402e-01	5.800000000000000294e-02	1.449935734272003174e-01
4.720000000000000000e+02	2.139999999999999958e-01	4.250039756298065186e-01	6.820000000000000506e-01	8.622103333473205566e-01	6.019999999999999796e-01	7.136039137840270996e-01	6.320000000000000062e-01	8.785789608955383301e-01	2.260000000000000064e-01	2.816332280635833740e-01
4.730000000000000000e+02	8.000000000000000167e-02	3.382479846477508545e-01	2.359999999999999876e-01	4.281466901302337646e-01	7.339999999999999858e-01	2.893937826156616211e-01	6.400000000000000133e-02	2.014372497797012329e-01	6.700000000000000400e-01	8.336763978004455566e-01
4.740000000000000000e+02	9.439999999999999503e-01	8.954285383224487305e-01	6.860000000000000542e-01	8.039508461952209473e-01	8.800000000000000044e-01	7.601727247238159180e-01	6.840000000000000524e-01	5.158097743988037109e-01	9.739999999999999769e-01	9.658376574516296387e-01
4.750000000000000000e+02	1.280000000000000027e-01	3.614849448204040527e-01	6.540000000000000258e-01	5.662973523139953613e-01	4.799999999999999822e-01	6.561439037322998047e-01	9.080000000000000293e-01	8.137853741645812988e-01	2.220000000000000029e-01	3.508609533309936523e-01
4.760000000000000000e+02	5.460000000000000409e-01	3.941081166267395020e-01	2.700000000000000178e-01	2.445846050977706909e-01	2.660000000000000142e-01	7.068105936050415039e-01	5.699999999999999512e-01	3.947991132736206055e-01	7.279999999999999805e-01	8.491652607917785645e-01
4.770000000000000000e+02	1.200000000000000025e-02	1.170435771346092224e-01	2.599999999999999881e-02	5.553944110870361328e-01	9.759999999999999787e-01	8.613963723182678223e-01	6.460000000000000187e-01	5.156546235084533691e-01	8.860000000000000098e-01	9.487904906272888184e-01
4.780000000000000000e+02	1.580000000000000016e-01	3.520160317420959473e-01	8.499999999999999778e-01	5.971581339836120605e-01	5.979999999999999760e-01	2.313387095928192139e-01	4.259999999999999898e-01	4.128594100475311279e-01	6.500000000000000222e-01	5.189335942268371582e-01
4.790000000000000000e+02	5.260000000000000231e-01	5.205930471420288086e-01	1.739999999999999880e-01	2.027890980243682861e-01	5.460000000000000409e-01	7.749539613723754883e-01	6.340000000000000080e-01	6.340754628181457520e-01	5.120000000000000107e-01	3.782379627227783203e-01
4.800000000000000000e+02	8.386666666666666714e-01	5.181977152824401855e-01	9.679999999999999716e-01	9.543328881263732910e-01	4.719999999999999751e-01	4.583041369915008545e-01	8.539999999999999813e-01	8.548641800880432129e-01	6.959999999999999520e-01	8.009365200996398926e-01
4.810000000000000000e+02	2.260000000000000064e-01	4.745709300041198730e-01	9.899999999999999911e-01	5.123002529144287109e-01	5.839999999999999636e-01	6.691110730171203613e-01	5.020000000000000018e-01	2.659617364406585693e-01	1.519999999999999962e-01	3.254641890525817871e-01
4.820000000000000000e+02	5.799999999999999600e-01	8.520531654357910156e-01	8.359999999999999654e-01	8.032776713371276855e-01	2.979999999999999871e-01	2.240516394376754761e-01	9.539999999999999591e-01	9.418136477470397949e-01	7.800000000000000266e-01	9.473995566368103027e-01
4.830000000000000000e+02	3.980000000000000204e-01	2.522172927856445312e-01	2.000000000000000111e-01	1.662849187850952148e-01	9.639999999999999680e-01	9.811671376228332520e-01	2.320000000000000118e-01	2.697833478450775146e-01	2.819999999999999729e-01	3.817906379699707031e-01
4.840000000000000000e+02	7.960000000000000409e-01	2.456257641315460205e-01	2.760000000000000231e-01	7.408402562141418457e-01	1.100000000000000006e-01	1.805444508790969849e-01	4.460000000000000075e-01	5.633775591850280762e-01	1.519999999999999962e-01	2.318917810916900635e-01
4.850000000000000000e+02	9.959999999999999964e-01	9.719736576080322266e-01	9.419999999999999485e-01	7.206723093986511230e-01	2.819999999999999729e-01	2.659525275230407715e-01	9.399999999999999467e-01	9.494327902793884277e-01	9.280000000000000471e-01	9.355948567390441895e-01
4.860000000000000000e+02	9.040000000000000258e-01	9.754956364631652832e-01	4.879999999999999893e-01	7.557767033576965332e-01	7.860000000000000320e-01	8.310900330543518066e-01	4.279999999999999916e-01	8.550992012023925781e-01	4.919999999999999929e-01	4.471002817153930664e-01
4.870000000000000000e+02	7.880000000000000338e-01	5.283261537551879883e-01	2.680000000000000160e-01	3.231748342514038086e-01	5.020000000000000018e-01	6.019411087036132812e-01	4.440000000000000058e-01	3.166921138763427734e-01	2.800000000000000266e-01	3.116887211799621582e-01
4.880000000000000000e+02	7.840000000000000302e-01	7.034879326820373535e-01	7.199999999999999456e-02	3.172957152128219604e-02	1.920000000000000040e-01	6.567835211753845215e-01	2.700000000000000178e-01	3.221520483493804932e-01	2.680000000000000160e-01	2.769685089588165283e-01
4.890000000000000000e+02	3.880000000000000115e-01	3.973608911037445068e-01	6.300000000000000044e-01	3.893095850944519043e-01	9.599999999999999645e-01	6.520780920982360840e-01	7.279999999999999805e-01	9.332756400108337402e-01	6.039999999999999813e-01	9.277958869934082031e-01
4.900000000000000000e+02	5.380000000000000338e-01	3.668493628501892090e-01	3.659999999999999920e-01	3.642917573451995850e-01	9.619999999999999662e-01	7.716761231422424316e-01	2.959999999999999853e-01	5.868698954582214355e-01	5.699999999999999512e-01	4.820113778114318848e-01
4.910000000000000000e+02	2.240000000000000047e-01	5.936871170997619629e-01	9.659999999999999698e-01	8.618701696395874023e-01	4.779999999999999805e-01	7.428693175315856934e-01	4.560000000000000164e-01	4.137284457683563232e-01	2.500000000000000000e-01	1.882282495498657227e-01
4.920000000000000000e+02	2.819999999999999729e-01	1.337142586708068848e-01	1.960000000000000075e-01	6.595337390899658203e-01	8.780000000000000027e-01	8.176241517066955566e-01	7.279999999999999805e-01	6.266191005706787109e-01	2.139999999999999958e-01	5.494727492332458496e-01
4.930000000000000000e+02	3.119999999999999996e-01	1.903897523880004883e-01	9.559999999999999609e-01	9.174109697341918945e-01	2.839999999999999747e-01	5.171788930892944336e-01	5.360000000000000320e-01	6.002519130706787109e-01	6.179999999999999938e-01	5.097591876983642578e-01
4.940000000000000000e+02	4.359999999999999987e-01	7.391411662101745605e-01	9.559999999999999609e-01	7.175386548042297363e-01	2.199999999999999872e-02	2.833817005157470703e-01	1.439999999999999891e-01	2.511141896247863770e-01	6.700000000000000400e-01	4.406440556049346924e-01
4.950000000000000000e+02	6.740000000000000435e-01	2.015122026205062866e-01	5.540000000000000480e-01	6.804301142692565918e-01	9.799999999999999822e-01	9.443579316139221191e-01	8.080000000000000515e-01	8.965209722518920898e-01	8.639999999999999902e-01	9.099072813987731934e-01
4.960000000000000000e+02	9.559999999999999609e-01	6.519039869308471680e-01	5.460000000000000409e-01	7.008828520774841309e-01	1.779999999999999916e-01	4.984723627567291260e-01	2.500000000000000000e-01	6.390577554702758789e-01	6.860000000000000542e-01	5.734901428222656250e-01
4.970000000000000000e+02	9.499999999999999556e-01	5.320907235145568848e-01	2.260000000000000064e-01	2.215694338083267212e-01	2.099999999999999922e-01	7.955095171928405762e-02	5.400000000000000355e-01	8.597418069839477539e-01	1.900000000000000022e-01	4.239489734172821045e-01
4.980000000000000000e+02	5.759999999999999565e-01	9.254205822944641113e-01	1.880000000000000004e-01	2.298413962125778198e-01	7.179999999999999716e-01	6.533219218254089355e-01	4.959999999999999964e-01	5.575412511825561523e-01	5.180000000000000160e-01	7.558614015579223633e-01
4.990000000000000000e+02	8.199999999999999512e-01	8.662875294685363770e-01	4.399999999999999745e-02	3.269592300057411194e-02	1.539999999999999980e-01	6.311653256416320801e-01	4.420000000000000040e-01	3.913007080554962158e-01	1.199999999999999956e-01	1.544794738292694092e-01
5.000000000000000000e+02	6.840000000000000524e-01	7.439925074577331543e-01	6.400000000000000133e-01	6.100760698318481445e-01	2.879999999999999782e-01	4.646705389022827148e-01	9.859999999999999876e-01	9.629588723182678223e-01	6.179999999999999938e-01	5.392359495162963867e-01
5.010000000000000000e+02	6.600000000000000311e-01	1.861292868852615356e-01	3.719999999999999973e-01	3.346180915832519531e-01	8.000000000000000167e-02	5.078027397394180298e-02	7.019999999999999574e-01	2.523709535598754883e-01	8.000000000000000167e-02	3.366814255714416504e-01
5.020000000000000000e+02	3.380000000000000226e-01	1.213680505752563477e-01	1.239999999999999991e-01	6.018218398094177246e-01	3.059999999999999942e-01	2.887772023677825928e-01	9.800000000000000377e-02	2.194592803716659546e-01	9.419999999999999485e-01	9.288942217826843262e-01
5.030000000000000000e+02	7.159999999999999698e-01	7.370929121971130371e-01	5.199999999999999761e-02	1.692515313625335693e-01	1.739999999999999880e-01	3.593128323554992676e-01	1.439999999999999891e-01	1.918062567710876465e-01	3.300000000000000155e-01	2.006539851427078247e-01
5.040000000000000000e+02	2.879999999999999782e-01	8.034857511520385742e-01	8.060000000000000497e-01	5.025159120559692383e-01	1.600000000000000033e-02	3.193977475166320801e-02	1.320000000000000062e-01	1.352475583553314209e-01	1.980000000000000093e-01	3.018267750740051270e-01
5.050000000000000000e+02	8.439999999999999725e-01	6.487029790878295898e-01	7.399999999999999634e-02	2.662883326411247253e-02	5.899999999999999689e-01	5.454748868942260742e-01	1.000000000000000056e-01	1.408437937498092651e-01	1.100000000000000006e-01	1.248729601502418518e-01
5.060000000000000000e+02	6.720000000000000417e-01	7.385008931159973145e-01	8.739999999999999991e-01	5.436554551124572754e-01	3.799999999999999906e-02	6.247339025139808655e-02	1.179999999999999938e-01	1.814588010311126709e-01	2.740000000000000213e-01	2.459869831800460815e-01
5.070000000000000000e+02	6.780000000000000471e-01	8.057348132133483887e-01	6.019999999999999796e-01	1.934756785631179810e-01	8.399999999999999689e-01	7.779905200004577637e-01	4.420000000000000040e-01	3.391797840595245361e-01	6.939999999999999503e-01	5.705450773239135742e-01
5.080000000000000000e+02	2.240000000000000047e-01	7.541315555572509766e-01	3.639999999999999902e-01	6.137071847915649414e-01	1.600000000000000033e-01	1.032506376504898071e-01	6.520000000000000240e-01	5.365483164787292480e-01	1.320000000000000062e-01	2.225164622068405151e-01
5.090000000000000000e+02	4.259999999999999898e-01	3.745663464069366455e-01	6.239999999999999991e-01	7.814319133758544922e-01	5.300000000000000266e-01	4.056931138038635254e-01	7.339999999999999858e-01	8.558545708656311035e-01	9.419999999999999485e-01	8.888277411460876465e-01
5.100000000000000000e+02	5.699999999999999512e-01	7.209182381629943848e-01	4.919999999999999929e-01	4.558530449867248535e-01	5.600000000000000533e-01	5.037873983383178711e-01	7.820000000000000284e-01	4.976330399513244629e-01	6.680000000000000382e-01	6.756941676139831543e-01
5.110000000000000000e+02	8.599999999999999312e-02	2.729708254337310791e-01	3.459999999999999742e-01	8.136656284332275391e-01	5.500000000000000444e-01	5.178396105766296387e-01	5.340000000000000302e-01	4.752410054206848145e-01	3.180000000000000049e-01	3.383099734783172607e-01
5.120000000000000000e+02	3.320000000000000173e-01	2.761491537094116211e-01	2.959999999999999853e-01	1.621511280536651611e-01	9.619999999999999662e-01	8.680416941642761230e-01	4.879999999999999893e-01	7.499343156814575195e-01	5.320000000000000284e-01	6.756929159164428711e-01
5.130000000000000000e+02	7.339999999999999858e-01	6.102526187896728516e-01	1.739999999999999880e-01	6.652359366416931152e-01	3.459999999999999742e-01	2.664400935173034668e-01	5.799999999999999600e-01	8.890662193298339844e-01	6.440000000000000169e-01	6.329479813575744629e-01
5.140000000000000000e+02	5.719999999999999529e-01	4.024012982845306396e-01	7.860000000000000320e-01	7.444164156913757324e-01	8.000000000000000167e-03	1.838804967701435089e-02	3.940000000000000169e-01	3.081741929054260254e-01	8.699999999999999956e-01	8.421882987022399902e-01
5.150000000000000000e+02	4.899999999999999911e-01	5.460808873176574707e-01	6.400000000000000133e-01	6.692902445793151855e-01	8.359999999999999654e-01	4.189344942569732666e-01	2.580000000000000071e-01	3.058796525001525879e-01	9.020000000000000240e-01	9.269645214080810547e-01
5.160000000000000000e+02	5.600000000000000533e-01	4.760657548904418945e-01	9.699999999999999734e-01	8.548103570938110352e-01	6.600000000000000311e-01	6.230389475822448730e-01	6.959999999999999520e-01	8.737439513206481934e-01	7.920000000000000373e-01	4.866845607757568359e-01
5.170000000000000000e+02	9.140000000000000346e-01	5.528019666671752930e-01	4.939999999999999947e-01	6.229577064514160156e-01	2.600000000000000089e-01	4.366323053836822510e-01	3.459999999999999742e-01	2.366534620523452759e-01	4.420000000000000040e-01	3.566490709781646729e-01
5.180000000000000000e+02	3.220000000000000084e-01	1.774610131978988647e-01	6.879999999999999449e-01	6.218527555465698242e-01	2.680000000000000160e-01	5.881620049476623535e-01	3.799999999999999906e-02	7.318930327892303467e-02	2.640000000000000124e-01	2.269172966480255127e-01
5.190000000000000000e+02	6.580000000000000293e-01	5.624467134475708008e-01	9.519999999999999574e-01	9.364618659019470215e-01	7.700000000000000178e-01	7.137296795845031738e-01	5.819999999999999618e-01	3.312247693538665771e-01	2.660000000000000142e-01	3.347588777542114258e-01
5.200000000000000000e+02	8.319999999999999618e-01	2.533351778984069824e-01	4.000000000000000083e-03	3.797074779868125916e-02	6.179999999999999938e-01	6.884099245071411133e-01	8.780000000000000027e-01	9.099437594413757324e-01	5.699999999999999512e-01	2.262649238109588623e-01
5.210000000000000000e+02	3.459999999999999742e-01	4.805691242218017578e-01	8.060000000000000497e-01	6.294906139373779297e-01	1.539999999999999980e-01	3.131386935710906982e-01	7.459999999999999964e-01	4.864023625850677490e-01	4.540000000000000147e-01	4.231726825237274170e-01
5.220000000000000000e+02	3.320000000000000173e-01	3.417498767375946045e-01	8.659999999999999920e-01	4.289397895336151123e-01	2.540000000000000036e-01	3.986670970916748047e-01	8.579999999999999849e-01	8.605753779411315918e-01	3.860000000000000098e-01	3.423262238502502441e-01
5.230000000000000000e+02	8.599999999999999867e-01	6.958499550819396973e-01	6.740000000000000435e-01	5.457453131675720215e-01	1.539999999999999980e-01	2.952179610729217529e-01	3.499999999999999778e-01	3.288100659847259521e-01	1.719999999999999862e-01	2.912113070487976074e-01
5.240000000000000000e+02	8.519999999999999796e-01	6.826617717742919922e-01	9.479999999999999538e-01	8.444064259529113770e-01	7.039999999999999591e-01	8.583547472953796387e-01	4.319999999999999951e-01	5.708076953887939453e-01	7.179999999999999716e-01	6.774330735206604004e-01
5.250000000000000000e+02	2.399999999999999911e-01	2.415088713169097900e-01	8.659999999999999920e-01	9.365341067314147949e-01	3.079999999999999960e-01	5.299965143203735352e-01	5.020000000000000018e-01	2.500268220901489258e-01	8.699999999999999956e-01	5.110269188880920410e-01
5.260000000000000000e+02	2.000000000000000042e-03	6.291402131319046021e-02	6.879999999999999449e-01	4.711607396602630615e-01	2.320000000000000118e-01	3.292213678359985352e-01	5.699999999999999512e-01	5.562467575073242188e-01	4.259999999999999898e-01	3.042459189891815186e-01
5.270000000000000000e+02	3.980000000000000204e-01	1.533327996730804443e-01	9.599999999999999645e-01	8.386882543563842773e-01	4.079999999999999738e-01	1.602396368980407715e-01	2.560000000000000053e-01	2.899518311023712158e-01	3.900000000000000133e-01	3.750355541706085205e-01
5.280000000000000000e+02	5.739999999999999547e-01	7.304696440696716309e-01	9.719999999999999751e-01	8.175200223922729492e-01	9.379999999999999449e-01	8.143987059593200684e-01	1.260000000000000009e-01	3.506499230861663818e-01	2.520000000000000018e-01	2.312064468860626221e-01
5.290000000000000000e+02	5.620000000000000551e-01	8.082885742187500000e-01	5.380000000000000338e-01	5.005763173103332520e-01	6.280000000000000027e-01	6.468818187713623047e-01	8.599999999999999867e-01	5.212430953979492188e-01	7.580000000000000071e-01	8.648443818092346191e-01
5.300000000000000000e+02	3.400000000000000244e-01	6.725292205810546875e-01	9.719999999999999751e-01	8.591268062591552734e-01	9.000000000000000222e-01	6.709914803504943848e-01	6.500000000000000222e-01	4.859330654144287109e-01	6.780000000000000471e-01	7.484553456306457520e-01
5.310000000000000000e+02	4.040000000000000258e-01	6.539883017539978027e-01	3.260000000000000120e-01	4.111766815185546875e-01	9.739999999999999769e-01	9.373767375946044922e-01	3.119999999999999996e-01	2.627100050449371338e-01	7.580000000000000071e-01	8.091556429862976074e-01
5.320000000000000000e+02	8.339999999999999636e-01	4.518307149410247803e-01	8.080000000000000515e-01	7.942480444908142090e-01	2.240000000000000047e-01	6.854927539825439453e-01	7.780000000000000249e-01	7.403659224510192871e-01	3.840000000000000080e-01	5.195626020431518555e-01
5.330000000000000000e+02	3.019999999999999907e-01	3.476005494594573975e-01	6.700000000000000400e-01	6.698790192604064941e-01	1.759999999999999898e-01	3.404932320117950439e-01	7.540000000000000036e-01	9.108232855796813965e-01	5.040000000000000036e-01	3.664537966251373291e-01
5.340000000000000000e+02	7.419999999999999929e-01	7.041414976119995117e-01	8.000000000000000444e-01	6.148895025253295898e-01	1.200000000000000025e-02	1.543058156967163086e-01	7.760000000000000231e-01	8.761416673660278320e-01	5.899999999999999689e-01	4.364370405673980713e-01
5.350000000000000000e+02	5.999999999999999778e-01	8.731344938278198242e-01	9.260000000000000453e-01	8.728350996971130371e-01	7.239999999999999769e-01	6.176560521125793457e-01	3.320000000000000173e-01	3.096624910831451416e-01	6.039999999999999813e-01	5.486618876457214355e-01
5.360000000000000000e+02	6.680000000000000382e-01	5.104220509529113770e-01	3.639999999999999902e-01	6.704832315444946289e-01	6.199999999999999956e-02	5.189831852912902832e-01	1.360000000000000098e-01	1.577201485633850098e-01	9.479999999999999538e-01	9.436483383178710938e-01
5.370000000000000000e+02	4.139999999999999791e-01	4.731973409652709961e-01	3.459999999999999742e-01	3.091797530651092529e-01	9.859999999999999876e-01	9.934228062629699707e-01	8.239999999999999547e-01	8.460812568664550781e-01	1.779999999999999916e-01	2.747681140899658203e-01
5.380000000000000000e+02	7.920000000000000373e-01	7.265439033508300781e-01	6.139999999999999902e-01	6.092291474342346191e-01	8.719999999999999973e-01	7.537139654159545898e-01	8.940000000000000169e-01	8.240419030189514160e-01	3.420000000000000262e-01	5.118199586868286133e-01
5.390000000000000000e+02	3.619999999999999885e-01	1.373590677976608276e-01	2.399999999999999911e-01	4.031633138656616211e-01	9.459999999999999520e-01	6.555143594741821289e-01	6.780000000000000471e-01	4.167754650115966797e-01	9.320000000000000506e-01	9.146660566329956055e-01
5.400000000000000000e+02	5.420000000000000373e-01	3.359080255031585693e-01	1.539999999999999980e-01	1.402897983789443970e-01	2.340000000000000135e-01	4.819122552871704102e-01	7.199999999999999456e-02	2.723911106586456299e-01	2.139999999999999958e-01	2.872677743434906006e-01
5.410000000000000000e+02	3.240000000000000102e-01	3.957195281982421875e-01	3.340000000000000191e-01	5.328484177589416504e-01	7.219999999999999751e-01	8.962676525115966797e-01	4.979999999999999982e-01	1.612044274806976318e-01	9.160000000000000364e-01	9.219288229942321777e-01
5.420000000000000000e+02	5.659999999999999476e-01	3.431054949760437012e-01	3.160000000000000031e-01	6.620845198631286621e-01	2.059999999999999887e-01	4.136586189270019531e-01	4.480000000000000093e-01	6.207822561264038086e-01	8.080000000000000515e-01	6.824305653572082520e-01
5.430000000000000000e+02	9.579999999999999627e-01	5.593385100364685059e-01	9.399999999999999467e-01	6.540564894676208496e-01	6.600000000000000311e-01	3.570643365383148193e-01	6.239999999999999991e-01	8.141837716102600098e-01	1.400000000000000029e-02	8.404687047004699707e-02
5.440000000000000000e+02	2.800000000000000266e-01	2.600979208946228027e-01	4.319999999999999951e-01	2.883544564247131348e-01	7.600000000000000089e-01	3.376051187515258789e-01	8.040000000000000480e-01	2.971701025962829590e-01	4.299999999999999933e-01	1.404652595520019531e-01
5.450000000000000000e+02	6.400000000000000133e-01	6.209613680839538574e-01	6.600000000000000311e-02	6.125788092613220215e-01	4.199999999999999845e-01	6.964354515075683594e-01	5.939999999999999725e-01	9.011226296424865723e-01	5.899999999999999689e-01	4.082074761390686035e-01
5.460000000000000000e+02	7.179999999999999716e-01	6.602635979652404785e-01	1.859999999999999987e-01	2.690480351448059082e-01	7.799999999999999989e-02	1.953220069408416748e-01	5.200000000000000178e-01	6.199780702590942383e-01	4.800000000000000100e-02	1.300049573183059692e-01
5.470000000000000000e+02	1.340000000000000080e-01	1.348436325788497925e-01	5.240000000000000213e-01	6.623158454895019531e-01	6.119999999999999885e-01	5.699635148048400879e-01	9.439999999999999503e-01	9.659495353698730469e-01	4.699999999999999734e-01	2.341514825820922852e-01
5.480000000000000000e+02	8.000000000000000167e-03	1.072160005569458008e-01	8.219999999999999529e-01	3.917863368988037109e-01	9.919999999999999929e-01	7.853840589523315430e-01	2.240000000000000047e-01	1.970502138137817383e-01	1.539999999999999980e-01	1.363705098628997803e-01
5.490000000000000000e+02	2.819999999999999729e-01	8.695211410522460938e-01	2.859999999999999765e-01	2.927806675434112549e-01	4.139999999999999791e-01	4.480518698692321777e-01	6.899999999999999467e-01	7.594391107559204102e-01	8.739999999999999991e-01	9.263321161270141602e-01
5.500000000000000000e+02	4.939999999999999947e-01	1.658402383327484131e-01	2.580000000000000071e-01	1.133162006735801697e-01	3.320000000000000173e-01	4.807087406516075134e-02	3.160000000000000031e-01	5.124341845512390137e-01	4.380000000000000004e-01	5.361500978469848633e-01
5.510000000000000000e+02	9.919999999999999929e-01	9.109664559364318848e-01	5.160000000000000142e-01	1.954450905323028564e-01	5.779999999999999583e-01	4.045304656028747559e-01	5.020000000000000018e-01	3.113006055355072021e-01	6.879999999999999449e-01	7.211644649505615234e-01
5.520000000000000000e+02	8.519999999999999796e-01	5.907846689224243164e-01	7.560000000000000053e-01	6.159204244613647461e-01	2.800000000000000058e-02	5.850121378898620605e-02	5.580000000000000515e-01	4.075586199760437012e-01	5.939999999999999725e-01	3.083283305168151855e-01
5.530000000000000000e+02	7.799999999999999989e-02	2.324383556842803955e-01	8.259999999999999565e-01	2.031260728836059570e-01	2.399999999999999911e-01	2.732412815093994141e-01	7.299999999999999822e-01	8.417119979858398438e-01	4.359999999999999987e-01	1.972128152847290039e-01
5.540000000000000000e+02	3.900000000000000133e-01	7.596668004989624023e-01	7.960000000000000409e-01	6.608134508132934570e-01	9.799999999999999822e-01	6.637093424797058105e-01	9.320000000000000506e-01	9.184946417808532715e-01	2.399999999999999911e-01	3.540917932987213135e-01
5.550000000000000000e+02	7.660000000000000142e-01	8.418983817100524902e-01	9.459999999999999520e-01	6.532815694808959961e-01	6.840000000000000524e-01	3.822902441024780273e-01	5.859999999999999654e-01	5.213212966918945312e-01	1.400000000000000133e-01	3.119005262851715088e-01
5.560000000000000000e+02	1.199999999999999956e-01	1.547082662582397461e-01	7.279999999999999805e-01	9.669655561447143555e-01	4.600000000000000200e-01	6.652753353118896484e-01	4.139999999999999791e-01	2.811242341995239258e-01	4.520000000000000129e-01	3.495556414127349854e-01
5.570000000000000000e+02	3.360000000000000209e-01	5.324157476425170898e-01	6.139999999999999902e-01	5.888981223106384277e-01	1.140000000000000041e-01	6.718739271163940430e-01	4.620000000000000218e-01	2.549015283584594727e-01	5.560000000000000497e-01	5.036075711250305176e-01
5.580000000000000000e+02	3.380000000000000226e-01	6.323094367980957031e-01	2.959999999999999853e-01	3.916801810264587402e-01	9.839999999999999858e-01	9.929006099700927734e-01	6.540000000000000258e-01	4.401659667491912842e-01	5.919999999999999707e-01	3.511638045310974121e-01
5.590000000000000000e+02	8.459999999999999742e-01	8.150873780250549316e-01	6.179999999999999938e-01	4.764489531517028809e-01	6.400000000000000133e-02	1.237317398190498352e-01	1.000000000000000056e-01	2.205693274736404419e-01	8.000000000000000444e-01	5.356814265251159668e-01
5.600000000000000000e+02	7.179999999999999716e-01	9.253470897674560547e-01	9.280000000000000471e-01	8.670074343681335449e-01	3.300000000000000155e-01	1.199337691068649292e-01	9.459999999999999520e-01	7.200061678886413574e-01	8.799999999999999489e-02	1.459789574146270752e-01
5.610000000000000000e+02	8.799999999999999489e-02	1.377998888492584229e-01	6.580000000000000293e-01	4.744971096515655518e-01	2.560000000000000053e-01	1.082353293895721436e-01	2.500000000000000000e-01	2.740097939968109131e-01	1.779999999999999916e-01	2.225856631994247437e-01
5.620000000000000000e+02	7.500000000000000000e-01	4.859048128128051758e-01	3.719999999999999973e-01	1.121546179056167603e-01	6.999999999999999556e-01	4.990308582782745361e-01	8.000000000000000444e-01	7.908434867858886719e-01	5.779999999999999583e-01	5.276817679405212402e-01
5.630000000000000000e+02	7.599999999999999811e-02	8.482270240783691406e-01	4.279999999999999916e-01	2.432973384857177734e-01	4.219999999999999862e-01	1.788639873266220093e-01	6.480000000000000204e-01	6.185953617095947266e-01	8.179999999999999494e-01	8.821319341659545898e-01
5.640000000000000000e+02	8.120000000000000551e-01	4.561960995197296143e-01	8.599999999999999867e-01	1.271571367979049683e-01	5.360000000000000320e-01	5.136661529541015625e-01	8.579999999999999849e-01	9.338659644126892090e-01	4.060000000000000275e-01	4.329048097133636475e-01
5.650000000000000000e+02	4.040000000000000258e-01	4.638361334800720215e-01	4.040000000000000258e-01	5.481242537498474121e-01	9.280000000000000471e-01	7.208980917930603027e-01	5.620000000000000551e-01	7.896171808242797852e-01	5.520000000000000462e-01	8.271955251693725586e-01
5.660000000000000000e+02	9.399999999999999467e-01	7.781932950019836426e-01	7.099999999999999645e-01	2.885071635246276855e-01	2.859999999999999765e-01	4.905810356140136719e-01	7.099999999999999645e-01	6.594969034194946289e-01	6.800000000000000488e-01	4.682811200618743896e-01
5.670000000000000000e+02	1.179999999999999938e-01	3.561496436595916748e-01	3.420000000000000262e-01	5.723123550415039062e-01	1.459999999999999909e-01	1.458948254585266113e-01	7.000000000000000666e-02	7.927234470844268799e-02	4.219999999999999862e-01	6.721457839012145996e-01
5.680000000000000000e+02	8.960000000000000187e-01	7.438337206840515137e-01	6.600000000000000311e-02	5.189754366874694824e-01	6.600000000000000311e-01	7.246567606925964355e-01	9.399999999999999467e-01	9.392647147178649902e-01	5.180000000000000160e-01	7.580020427703857422e-01
5.690000000000000000e+02	7.299999999999999822e-01	6.448889970779418945e-01	6.680000000000000382e-01	8.591882586479187012e-01	4.699999999999999734e-01	6.161150932312011719e-01	8.080000000000000515e-01	5.995532274246215820e-01	6.999999999999999556e-01	6.941451430320739746e-01
5.700000000000000000e+02	5.120000000000000107e-01	3.023745119571685791e-01	9.240000000000000435e-01	9.088715314865112305e-01	4.580000000000000182e-01	4.401736855506896973e-01	9.739999999999999769e-01	9.444624781608581543e-01	7.620000000000000107e-01	7.269731760025024414e-01
5.710000000000000000e+02	6.630000000000000338e-01	5.084344148635864258e-01	2.500000000000000000e-01	3.592296242713928223e-01	6.959999999999999520e-01	8.108553290367126465e-01	9.260000000000000453e-01	9.238056540489196777e-01	6.500000000000000222e-01	5.434499979019165039e-01
5.720000000000000000e+02	9.040000000000000258e-01	8.774371743202209473e-01	2.260000000000000064e-01	1.008172407746315002e-01	4.099999999999999756e-01	6.241015791893005371e-01	1.280000000000000027e-01	1.831006407737731934e-01	3.639999999999999902e-01	4.889043867588043213e-01
5.730000000000000000e+02	9.919999999999999929e-01	9.824673533439636230e-01	7.279999999999999805e-01	5.358518362045288086e-01	6.260000000000000009e-01	6.569755673408508301e-01	1.390000000000000124e-01	2.201234251260757446e-01	9.160000000000000364e-01	7.948138117790222168e-01
5.740000000000000000e+02	8.439999999999999725e-01	8.865426182746887207e-01	5.839999999999999636e-01	3.994112014770507812e-01	4.319999999999999951e-01	7.904328107833862305e-01	8.379999999999999671e-01	7.143507003784179688e-01	7.840000000000000302e-01	7.703245878219604492e-01
5.750000000000000000e+02	5.959999999999999742e-01	8.880760073661804199e-01	6.919999999999999485e-01	8.936049342155456543e-01	5.819999999999999618e-01	3.728969693183898926e-01	8.820000000000000062e-01	9.091998934745788574e-01	6.460000000000000187e-01	7.259660959243774414e-01
5.760000000000000000e+02	5.520000000000000462e-01	5.922343730926513672e-01	8.519999999999999796e-01	6.144967079162597656e-01	2.640000000000000124e-01	3.444315493106842041e-01	6.919999999999999485e-01	5.948512554168701172e-01	6.239999999999999991e-01	5.658051371574401855e-01
5.770000000000000000e+02	1.000000000000000000e+00	8.143263459205627441e-01	3.220000000000000084e-01	2.016435265541076660e-01	1.300000000000000044e-01	7.903782278299331665e-02	7.940000000000000391e-01	8.338147997856140137e-01	7.520000000000000018e-01	8.136436343193054199e-01
5.780000000000000000e+02	9.939999999999999947e-01	9.685746431350708008e-01	8.000000000000000167e-03	2.147698029875755310e-02	9.659999999999999698e-01	8.403120040893554688e-01	4.060000000000000275e-01	2.852060496807098389e-01	6.959999999999999520e-01	7.695611119270324707e-01
5.790000000000000000e+02	2.680000000000000160e-01	9.375063329935073853e-02	6.320000000000000062e-01	8.216810822486877441e-01	6.600000000000000311e-01	2.907761335372924805e-01	7.920000000000000373e-01	8.277156352996826172e-01	3.459999999999999742e-01	3.907335698604583740e-01
5.800000000000000000e+02	3.079999999999999960e-01	4.629853367805480957e-01	9.619999999999999662e-01	8.667403459548950195e-01	6.620000000000000329e-01	7.231275439262390137e-01	6.159999999999999920e-01	4.251773059368133545e-01	2.340000000000000135e-01	1.609782278537750244e-01
5.810000000000000000e+02	8.659999999999999920e-01	7.837976813316345215e-01	8.659999999999999920e-01	8.578738570213317871e-01	1.799999999999999933e-01	1.207235604524612427e-01	5.320000000000000284e-01	5.580969452857971191e-01	3.180000000000000049e-01	3.261432051658630371e-01
5.820000000000000000e+02	7.319999999999999840e-01	4.958332479000091553e-01	9.379999999999999449e-01	3.440476953983306885e-01	5.080000000000000071e-01	6.308681964874267578e-01	7.680000000000000160e-01	3.443609476089477539e-01	5.080000000000000071e-01	4.022492170333862305e-01
5.830000000000000000e+02	4.399999999999999745e-02	5.852924585342407227e-01	7.419999999999999929e-01	5.422361493110656738e-01	6.820000000000000506e-01	1.685154438018798828e-01	1.559999999999999998e-01	7.077904939651489258e-01	6.660000000000000364e-01	3.113575875759124756e-01
5.840000000000000000e+02	9.479999999999999538e-01	7.228982448577880859e-01	9.600000000000000200e-02	3.337168395519256592e-01	5.959999999999999742e-01	5.143651962280273438e-01	8.080000000000000515e-01	5.517436861991882324e-01	8.719999999999999973e-01	8.865907788276672363e-01
5.850000000000000000e+02	4.470000000000000084e-01	7.098873257637023926e-01	4.699999999999999734e-01	8.551044464111328125e-01	3.760000000000000009e-01	5.407545566558837891e-01	1.640000000000000069e-01	3.582447767257690430e-01	9.539999999999999591e-01	8.721286654472351074e-01
5.860000000000000000e+02	8.319999999999999618e-01	7.161708474159240723e-01	9.659999999999999698e-01	9.437016248703002930e-01	4.779999999999999805e-01	4.026798009872436523e-01	4.839999999999999858e-01	5.706733465194702148e-01	5.839999999999999636e-01	4.411817193031311035e-01
5.870000000000000000e+02	8.299999999999999600e-01	5.482851266860961914e-01	5.300000000000000266e-01	3.621156215667724609e-01	5.800000000000000294e-02	6.306389570236206055e-01	3.200000000000000067e-02	1.112002506852149963e-01	5.919999999999999707e-01	6.007694602012634277e-01
5.880000000000000000e+02	7.680000000000000160e-01	7.782780528068542480e-01	7.760000000000000231e-01	8.909071683883666992e-01	9.919999999999999929e-01	9.803355932235717773e-01	1.700000000000000122e-01	1.333395540714263916e-01	5.380000000000000338e-01	5.356598496437072754e-01
5.890000000000000000e+02	6.760000000000000453e-01	2.609744668006896973e-01	3.260000000000000120e-01	8.039168715476989746e-01	1.120000000000000023e-01	1.359020024538040161e-01	7.079999999999999627e-01	6.490989327430725098e-01	5.100000000000000089e-01	5.339961647987365723e-01
5.900000000000000000e+02	7.079999999999999627e-01	9.205784201622009277e-01	9.899999999999999911e-01	9.871893525123596191e-01	5.500000000000000444e-01	2.714273035526275635e-01	5.200000000000000178e-01	3.735981881618499756e-01	5.739999999999999547e-01	9.848657250404357910e-02
5.910000000000000000e+02	8.699999999999999956e-01	6.408939957618713379e-01	5.659999999999999476e-01	4.715847074985504150e-01	5.320000000000000284e-01	4.746191203594207764e-01	3.300000000000000155e-01	4.357962906360626221e-01	3.439999999999999725e-01	4.271066188812255859e-01
5.920000000000000000e+02	6.999999999999999556e-01	5.059231519699096680e-01	5.879999999999999671e-01	8.314210772514343262e-01	7.840000000000000302e-01	8.119068145751953125e-01	4.440000000000000058e-01	4.374676346778869629e-01	8.359999999999999654e-01	9.362252354621887207e-01
5.930000000000000000e+02	8.999999999999999667e-02	3.154528141021728516e-01	7.880000000000000338e-01	8.836511969566345215e-01	9.439999999999999503e-01	6.726930737495422363e-01	8.000000000000000167e-03	1.250282227993011475e-01	2.300000000000000100e-01	2.534325420856475830e-01
5.940000000000000000e+02	9.100000000000000311e-01	8.786738514900207520e-01	3.799999999999999906e-02	6.694562733173370361e-02	5.919999999999999707e-01	1.635186672210693359e-01	8.760000000000000009e-01	8.937073349952697754e-01	3.699999999999999956e-01	2.826239466667175293e-01
5.950000000000000000e+02	9.160000000000000364e-01	7.363343238830566406e-01	9.340000000000000524e-01	6.348858475685119629e-01	9.419999999999999485e-01	8.727996349334716797e-01	4.319999999999999951e-01	8.432860374450683594e-01	4.239999999999999880e-01	3.455710113048553467e-01
5.960000000000000000e+02	5.000000000000000278e-02	2.459769845008850098e-01	2.179999999999999993e-01	1.229638233780860901e-01	7.680000000000000160e-01	6.999515295028686523e-01	4.079999999999999738e-01	2.333388775587081909e-01	2.620000000000000107e-01	4.307415783405303955e-01
5.970000000000000000e+02	0.000000000000000000e+00	8.293204009532928467e-02	7.339999999999999858e-01	8.236120939254760742e-01	3.940000000000000169e-01	1.968853473663330078e-01	8.020000000000000462e-01	9.145483374595642090e-01	2.479999999999999982e-01	2.224483489990234375e-01
5.980000000000000000e+02	6.059999999999999831e-01	3.970488309860229492e-01	8.780000000000000027e-01	5.733034014701843262e-01	5.859999999999999654e-01	3.930636048316955566e-01	7.740000000000000213e-01	4.992466568946838379e-01	4.719999999999999751e-01	2.947348654270172119e-01
5.990000000000000000e+02	9.979999999999999982e-01	9.693087339401245117e-01	3.920000000000000151e-01	6.368519663810729980e-01	5.300000000000000266e-01	7.398890852928161621e-01	1.779999999999999916e-01	2.304381877183914185e-01	2.059999999999999887e-01	2.530805766582489014e-01
6.000000000000000000e+02	8.100000000000000533e-01	3.316303193569183350e-01	7.319999999999999840e-01	5.711960196495056152e-01	5.320000000000000284e-01	7.207992076873779297e-01	5.959999999999999742e-01	6.227908730506896973e-01	9.600000000000000200e-02	2.928136289119720459e-01
6.010000000000000000e+02	9.419999999999999485e-01	7.758232951164245605e-01	8.880000000000000115e-01	4.802966713905334473e-01	8.299999999999999600e-01	7.908527255058288574e-01	6.600000000000000311e-01	6.463592648506164551e-01	4.000000000000000083e-02	2.034115791320800781e-01
6.020000000000000000e+02	8.599999999999999312e-02	3.886643648147583008e-01	8.439999999999999725e-01	5.773161649703979492e-01	7.419999999999999929e-01	5.735428333282470703e-01	2.700000000000000178e-01	2.823683321475982666e-01	8.439999999999999725e-01	9.101833105087280273e-01
6.030000000000000000e+02	7.500000000000000000e-01	7.282030582427978516e-01	4.000000000000000222e-01	5.275051593780517578e-01	1.759999999999999898e-01	2.499525099992752075e-01	5.679999999999999494e-01	4.770015776157379150e-01	1.759999999999999898e-01	3.194213807582855225e-01
6.040000000000000000e+02	9.600000000000000200e-02	4.852095842361450195e-01	9.000000000000000222e-01	7.236552834510803223e-01	9.459999999999999520e-01	6.614605188369750977e-01	7.039999999999999591e-01	4.974428713321685791e-01	3.800000000000000044e-01	3.018409609794616699e-01
6.050000000000000000e+02	5.939999999999999725e-01	4.294996261596679688e-01	5.399999999999999939e-02	4.313205555081367493e-02	9.659999999999999698e-01	7.558059692382812500e-01	4.819999999999999840e-01	4.184685945510864258e-01	5.859999999999999654e-01	3.839325308799743652e-01
6.060000000000000000e+02	8.100000000000000533e-01	4.956550002098083496e-01	4.879999999999999893e-01	5.984594821929931641e-01	7.199999999999999734e-01	8.398672342300415039e-01	2.099999999999999922e-01	2.433578968048095703e-01	4.000000000000000222e-01	2.325940281152725220e-01
6.070000000000000000e+02	8.000000000000000167e-03	1.702463775873184204e-01	5.199999999999999761e-02	4.465806111693382263e-02	2.939999999999999836e-01	2.731009721755981445e-01	7.580000000000000071e-01	5.081032514572143555e-01	2.999999999999999889e-02	2.417110204696655273e-01
6.080000000000000000e+02	5.839999999999999636e-01	6.998571753501892090e-01	8.940000000000000169e-01	6.078154444694519043e-01	1.400000000000000133e-01	9.948158264160156250e-02	4.079999999999999738e-01	6.040847897529602051e-01	8.159999999999999476e-01	8.954071998596191406e-01
6.090000000000000000e+02	4.279999999999999916e-01	2.585444152355194092e-01	8.999999999999999667e-02	6.523070931434631348e-01	1.300000000000000044e-01	1.055346578359603882e-01	2.439999999999999947e-01	1.510306298732757568e-01	1.239999999999999991e-01	1.989358067512512207e-01
6.100000000000000000e+02	7.500000000000000000e-01	8.358402252197265625e-01	5.120000000000000107e-01	1.908466219902038574e-01	6.159999999999999920e-01	1.053345203399658203e-01	5.440000000000000391e-01	2.514980733394622803e-01	1.459999999999999909e-01	1.273396015167236328e-01
6.110000000000000000e+02	9.080000000000000293e-01	7.497970461845397949e-01	6.540000000000000258e-01	2.538864612579345703e-01	2.139999999999999958e-01	4.992234706878662109e-02	2.899999999999999800e-01	2.172786295413970947e-01	3.719999999999999973e-01	3.973066806793212891e-01
6.120000000000000000e+02	2.200000000000000011e-01	3.130590319633483887e-01	5.679999999999999494e-01	5.966615080833435059e-01	1.799999999999999933e-01	3.086811006069183350e-01	2.479999999999999982e-01	1.662298142910003662e-01	3.699999999999999956e-01	4.129561483860015869e-01
6.130000000000000000e+02	6.620000000000000329e-01	2.049902528524398804e-01	9.899999999999999911e-01	3.796477317810058594e-01	3.220000000000000084e-01	4.332148730754852295e-01	4.179999999999999827e-01	5.612788796424865723e-01	3.659999999999999920e-01	2.344365566968917847e-01
6.140000000000000000e+02	9.260000000000000453e-01	9.521020054817199707e-01	3.420000000000000262e-01	6.372178196907043457e-01	8.960000000000000187e-01	6.223953366279602051e-01	9.140000000000000346e-01	7.956650853157043457e-01	6.320000000000000062e-01	5.355396866798400879e-01
6.150000000000000000e+02	3.599999999999999728e-02	4.692833125591278076e-01	9.600000000000000200e-02	2.906188666820526123e-01	8.400000000000000522e-02	7.646395266056060791e-02	8.820000000000000062e-01	7.544373273849487305e-01	4.699999999999999734e-01	3.562218248844146729e-01
6.160000000000000000e+02	9.619999999999999662e-01	6.971833705902099609e-01	6.979999999999999538e-01	4.072022140026092529e-01	8.880000000000000115e-01	4.457301199436187744e-01	8.060000000000000497e-01	7.312184572219848633e-01	1.819999999999999951e-01	2.107445597648620605e-01
6.170000000000000000e+02	5.999999999999999778e-02	3.735008239746093750e-01	6.780000000000000471e-01	2.922331094741821289e-01	8.559999999999999831e-01	7.356566786766052246e-01	4.660000000000000253e-01	6.657165288925170898e-01	7.159999999999999698e-01	7.641232013702392578e-01
6.180000000000000000e+02	9.599999999999999645e-01	9.113396406173706055e-01	2.000000000000000042e-02	2.217434719204902649e-02	6.680000000000000382e-01	2.704619169235229492e-01	1.320000000000000062e-01	2.224207669496536255e-01	6.360000000000000098e-01	1.827926188707351685e-01
6.190000000000000000e+02	1.600000000000000033e-02	4.506776332855224609e-01	9.719999999999999751e-01	9.477154016494750977e-01	9.379999999999999449e-01	5.497410893440246582e-01	9.060000000000000275e-01	7.738369107246398926e-01	1.219999999999999973e-01	2.615666091442108154e-01
6.200000000000000000e+02	4.959999999999999964e-01	5.969548821449279785e-01	6.620000000000000329e-01	4.172008931636810303e-01	6.939999999999999503e-01	6.183722615242004395e-01	4.460000000000000075e-01	1.919833123683929443e-01	2.640000000000000124e-01	1.039170175790786743e-01
6.210000000000000000e+02	5.799999999999999600e-01	3.773709833621978760e-01	4.139999999999999791e-01	2.553477883338928223e-01	9.619999999999999662e-01	6.380806565284729004e-01	3.360000000000000209e-01	4.259962737560272217e-01	7.039999999999999591e-01	5.445125699043273926e-01
6.220000000000000000e+02	5.869999999999999662e-01	5.888428092002868652e-01	5.699999999999999512e-01	3.708639740943908691e-01	5.280000000000000249e-01	7.990044355392456055e-01	7.640000000000000124e-01	7.294984459877014160e-01	2.079999999999999905e-01	1.251181364059448242e-01
6.230000000000000000e+02	7.799999999999999989e-02	2.118750959634780884e-01	1.680000000000000104e-01	3.743250668048858643e-01	7.560000000000000053e-01	7.559816241264343262e-01	6.540000000000000258e-01	6.904329657554626465e-01	5.340000000000000302e-01	6.454420685768127441e-01
6.240000000000000000e+02	8.499999999999999778e-01	6.843900084495544434e-01	5.140000000000000124e-01	6.047227978706359863e-01	9.839999999999999858e-01	6.835628151893615723e-01	1.900000000000000022e-01	1.870507597923278809e-01	9.180000000000000382e-01	9.302414655685424805e-01
6.250000000000000000e+02	4.919999999999999929e-01	5.929471254348754883e-01	8.920000000000000151e-01	9.100617766380310059e-01	2.079999999999999905e-01	4.577810168266296387e-01	8.860000000000000098e-01	9.708133935928344727e-01	8.239999999999999547e-01	8.085032701492309570e-01
6.260000000000000000e+02	4.119999999999999774e-01	1.905656903982162476e-01	7.520000000000000018e-01	8.739407062530517578e-01	5.600000000000000117e-02	3.404034674167633057e-02	2.300000000000000100e-01	2.428848147392272949e-01	6.059999999999999831e-01	6.670744419097900391e-01
6.270000000000000000e+02	2.000000000000000042e-03	9.797971695661544800e-02	7.820000000000000284e-01	6.002491712570190430e-01	8.799999999999999489e-02	2.377087920904159546e-01	7.620000000000000107e-01	9.202970862388610840e-01	7.560000000000000053e-01	7.796556949615478516e-01
6.280000000000000000e+02	1.519999999999999962e-01	4.027741551399230957e-01	6.300000000000000044e-01	1.994314044713973999e-01	6.340000000000000080e-01	7.597402334213256836e-01	4.159999999999999809e-01	3.923186957836151123e-01	2.139999999999999958e-01	2.954982817173004150e-01
6.290000000000000000e+02	1.000000000000000000e+00	9.826622009277343750e-01	6.660000000000000364e-01	6.304545998573303223e-01	9.240000000000000435e-01	7.843452692031860352e-01	2.439999999999999947e-01	2.179278582334518433e-01	6.600000000000000311e-01	6.707174181938171387e-01
6.300000000000000000e+02	0.000000000000000000e+00	2.874467968940734863e-01	2.179999999999999993e-01	2.637838423252105713e-01	2.740000000000000213e-01	6.597397327423095703e-01	1.980000000000000093e-01	1.140520572662353516e-01	8.659999999999999920e-01	8.931061029434204102e-01
6.310000000000000000e+02	8.599999999999999312e-02	1.990057975053787231e-01	8.659999999999999920e-01	8.679171204566955566e-01	6.660000000000000364e-01	7.302429676055908203e-01	1.000000000000000021e-02	1.450479775667190552e-01	7.560000000000000053e-01	6.382315754890441895e-01
6.320000000000000000e+02	4.699999999999999734e-01	4.628734886646270752e-01	1.839999999999999969e-01	6.299842596054077148e-01	1.100000000000000006e-01	3.292993605136871338e-01	1.640000000000000069e-01	2.852681577205657959e-01	5.200000000000000178e-01	3.540205657482147217e-01
6.330000000000000000e+02	3.360000000000000209e-01	3.879391252994537354e-01	5.060000000000000053e-01	3.272947967052459717e-01	7.680000000000000160e-01	6.676448583602905273e-01	5.939999999999999725e-01	7.352625727653503418e-01	5.819999999999999618e-01	3.628848195075988770e-01
6.340000000000000000e+02	9.499999999999999556e-01	9.153066873550415039e-01	6.460000000000000187e-01	4.722321927547454834e-01	8.940000000000000169e-01	8.885718584060668945e-01	1.360000000000000098e-01	2.170032560825347900e-01	5.240000000000000213e-01	3.945672214031219482e-01
6.350000000000000000e+02	2.379999999999999893e-01	1.747630089521408081e-01	8.100000000000000533e-01	2.222049832344055176e-01	9.360000000000000542e-01	7.219743728637695312e-01	5.180000000000000160e-01	6.774457097053527832e-01	6.860000000000000542e-01	7.285264730453491211e-01
6.360000000000000000e+02	3.260000000000000120e-01	1.348935365676879883e-01	4.420000000000000040e-01	4.462945759296417236e-01	4.899999999999999911e-01	7.448911666870117188e-01	1.799999999999999933e-01	2.940281331539154053e-01	7.700000000000000178e-01	9.122126102447509766e-01
6.370000000000000000e+02	1.519999999999999962e-01	1.514274775981903076e-01	6.059999999999999831e-01	4.917360544204711914e-01	5.260000000000000231e-01	8.010302186012268066e-01	1.580000000000000016e-01	1.806453019380569458e-01	6.700000000000000400e-01	7.370337247848510742e-01
6.380000000000000000e+02	3.039999999999999925e-01	5.021017789840698242e-01	2.220000000000000029e-01	2.507216334342956543e-01	8.200000000000000344e-02	2.127992212772369385e-01	1.179999999999999938e-01	1.337935775518417358e-01	3.180000000000000049e-01	2.373451888561248779e-01
6.390000000000000000e+02	8.120000000000000551e-01	4.803229570388793945e-01	2.859999999999999765e-01	1.710357218980789185e-01	9.779999999999999805e-01	9.229215979576110840e-01	2.139999999999999958e-01	1.358470022678375244e-01	8.679999999999999938e-01	8.506931662559509277e-01
6.400000000000000000e+02	1.539999999999999980e-01	6.136693358421325684e-01	5.679999999999999494e-01	5.960186123847961426e-01	2.919999999999999818e-01	4.939240813255310059e-01	7.459999999999999964e-01	6.578425765037536621e-01	5.440000000000000391e-01	4.442107975482940674e-01
6.410000000000000000e+02	5.600000000000000117e-02	8.364178538322448730e-01	4.200000000000000261e-02	2.368886955082416534e-02	5.639999999999999458e-01	7.536079883575439453e-01	5.759999999999999565e-01	5.090042352676391602e-01	4.420000000000000040e-01	2.232411354780197144e-01
6.420000000000000000e+02	3.840000000000000080e-01	8.250743150711059570e-01	2.800000000000000266e-01	1.922927349805831909e-01	7.580000000000000071e-01	7.748990654945373535e-01	2.500000000000000000e-01	4.966936707496643066e-01	7.600000000000000089e-01	7.377477288246154785e-01
6.430000000000000000e+02	3.260000000000000120e-01	8.211846351623535156e-01	4.040000000000000258e-01	5.500453710556030273e-01	8.900000000000000133e-01	9.500784277915954590e-01	3.059999999999999942e-01	5.098750591278076172e-01	3.320000000000000173e-01	2.212687432765960693e-01
6.440000000000000000e+02	3.320000000000000173e-01	4.106630682945251465e-01	7.039999999999999591e-01	4.197705686092376709e-01	4.600000000000000200e-01	3.249197900295257568e-01	5.939999999999999725e-01	6.532263159751892090e-01	5.859999999999999654e-01	7.623428702354431152e-01
6.450000000000000000e+02	7.439999999999999947e-01	7.856853008270263672e-01	1.419999999999999873e-01	8.633311837911605835e-02	2.379999999999999893e-01	3.205752372741699219e-01	6.840000000000000524e-01	7.074691057205200195e-01	4.099999999999999756e-01	2.521649599075317383e-01
6.460000000000000000e+02	1.400000000000000133e-01	1.234174668788909912e-01	9.719999999999999751e-01	9.501290917396545410e-01	9.619999999999999662e-01	9.314794540405273438e-01	2.439999999999999947e-01	2.819939255714416504e-01	3.579999999999999849e-01	1.006374955177307129e-01
6.470000000000000000e+02	4.000000000000000083e-03	4.417871236801147461e-01	6.800000000000000488e-01	8.251910805702209473e-01	4.739999999999999769e-01	4.321168363094329834e-01	2.240000000000000047e-01	1.785667240619659424e-01	6.939999999999999503e-01	4.139707386493682861e-01
6.480000000000000000e+02	4.799999999999999822e-01	5.125023126602172852e-01	5.020000000000000018e-01	1.166292876005172729e-01	6.159999999999999920e-01	5.878052711486816406e-01	5.360000000000000320e-01	3.239735066890716553e-01	6.019999999999999796e-01	4.466417729854583740e-01
6.490000000000000000e+02	8.820000000000000062e-01	4.910226762294769287e-01	9.399999999999999467e-01	9.669129252433776855e-01	3.820000000000000062e-01	1.303505897521972656e-01	7.179999999999999716e-01	7.366759181022644043e-01	2.479999999999999982e-01	5.458506941795349121e-01
6.500000000000000000e+02	9.839999999999999858e-01	9.790166020393371582e-01	1.519999999999999962e-01	3.713379800319671631e-01	4.799999999999999822e-01	4.762989282608032227e-01	3.320000000000000173e-01	4.340714216232299805e-01	7.179999999999999716e-01	6.083090305328369141e-01
6.510000000000000000e+02	3.240000000000000102e-01	3.800967633724212646e-01	4.500000000000000111e-01	4.016539454460144043e-01	9.439999999999999503e-01	2.791792154312133789e-01	9.439999999999999503e-01	8.732203841209411621e-01	4.839999999999999858e-01	8.132736086845397949e-01
6.520000000000000000e+02	9.020000000000000240e-01	8.082091212272644043e-01	9.759999999999999787e-01	8.539754748344421387e-01	3.880000000000000115e-01	3.687786459922790527e-01	5.919999999999999707e-01	4.435532987117767334e-01	5.699999999999999512e-01	5.169678330421447754e-01
6.530000000000000000e+02	7.459999999999999964e-01	7.062206864356994629e-01	7.359999999999999876e-01	7.152086496353149414e-01	3.200000000000000067e-01	4.606226980686187744e-01	9.699999999999999734e-01	9.275968670845031738e-01	6.999999999999999556e-01	5.720318555831909180e-01
6.540000000000000000e+02	3.240000000000000102e-01	3.946329951286315918e-01	6.079999999999999849e-01	8.044824004173278809e-01	1.439999999999999891e-01	1.773967295885086060e-01	7.860000000000000320e-01	8.355846405029296875e-01	7.039999999999999591e-01	8.660127520561218262e-01
6.550000000000000000e+02	5.300000000000000266e-01	5.955083370208740234e-01	8.060000000000000497e-01	6.319544911384582520e-01	8.439999999999999725e-01	8.084716200828552246e-01	7.900000000000000355e-01	5.279659628868103027e-01	7.479999999999999982e-01	7.256505489349365234e-01
6.560000000000000000e+02	1.000000000000000000e+00	9.804663062095642090e-01	4.520000000000000129e-01	5.849564671516418457e-01	7.099999999999999645e-01	1.393516808748245239e-01	3.519999999999999796e-01	4.861905276775360107e-01	6.159999999999999920e-01	4.593048989772796631e-01
6.570000000000000000e+02	4.259999999999999898e-01	3.882246017456054688e-01	5.199999999999999761e-02	1.538585424423217773e-01	2.119999999999999940e-01	7.576966881752014160e-01	7.479999999999999982e-01	5.300953984260559082e-01	8.719999999999999973e-01	9.458798170089721680e-01
6.580000000000000000e+02	7.800000000000000266e-01	7.794327735900878906e-01	5.759999999999999565e-01	3.549942672252655029e-01	6.840000000000000524e-01	5.127071142196655273e-01	3.320000000000000173e-01	2.480445653200149536e-01	1.640000000000000069e-01	6.176527142524719238e-01
6.590000000000000000e+02	9.439999999999999503e-01	3.313163518905639648e-01	5.120000000000000107e-01	8.303593993186950684e-01	1.580000000000000016e-01	5.428206324577331543e-01	6.800000000000000488e-02	7.046257704496383667e-02	6.079999999999999849e-01	6.476229429244995117e-01
6.600000000000000000e+02	5.919999999999999707e-01	4.352757930755615234e-01	1.320000000000000062e-01	5.112498998641967773e-02	6.079999999999999849e-01	7.261205911636352539e-01	1.419999999999999873e-01	1.991073787212371826e-01	2.260000000000000064e-01	2.460103929042816162e-01
6.610000000000000000e+02	3.599999999999999867e-01	1.581549197435379028e-01	3.900000000000000133e-01	1.222949549555778503e-01	5.180000000000000160e-01	4.906696379184722900e-01	1.719999999999999862e-01	1.694627553224563599e-01	3.820000000000000062e-01	1.938381642103195190e-01
6.620000000000000000e+02	3.760000000000000009e-01	3.684812188148498535e-01	3.619999999999999885e-01	6.197829842567443848e-01	3.059999999999999942e-01	3.680001497268676758e-01	7.860000000000000320e-01	4.119980037212371826e-01	2.760000000000000231e-01	6.572214961051940918e-01
6.630000000000000000e+02	4.959999999999999964e-01	6.453785896301269531e-01	3.260000000000000120e-01	6.584356427192687988e-01	6.019999999999999796e-01	2.893888950347900391e-01	8.279999999999999583e-01	6.854345202445983887e-01	6.800000000000000488e-01	9.299339652061462402e-01
6.640000000000000000e+02	2.999999999999999889e-02	5.308973193168640137e-01	5.939999999999999725e-01	6.621583700180053711e-01	2.939999999999999836e-01	2.534963190555572510e-01	7.700000000000000178e-01	7.866593599319458008e-01	7.099999999999999645e-01	5.110226869583129883e-01
6.650000000000000000e+02	9.939999999999999947e-01	9.876917004585266113e-01	9.180000000000000382e-01	6.877094507217407227e-01	8.880000000000000115e-01	7.480714917182922363e-01	7.419999999999999929e-01	5.897291898727416992e-01	2.720000000000000195e-01	5.493547320365905762e-01
6.660000000000000000e+02	9.919999999999999929e-01	8.746716976165771484e-01	7.920000000000000373e-01	3.228110969066619873e-01	5.060000000000000053e-01	6.342647671699523926e-01	3.280000000000000138e-01	5.357588529586791992e-01	3.719999999999999973e-01	8.152059912681579590e-01
6.670000000000000000e+02	7.399999999999999634e-02	8.709711581468582153e-02	4.299999999999999933e-01	5.036488771438598633e-01	4.739999999999999769e-01	3.917171955108642578e-01	7.459999999999999964e-01	5.902309417724609375e-01	3.200000000000000067e-01	7.837600111961364746e-01
6.680000000000000000e+02	3.519999999999999796e-01	3.660844564437866211e-01	6.520000000000000240e-01	7.451078295707702637e-01	1.799999999999999933e-01	1.590427011251449585e-01	6.919999999999999485e-01	9.274353384971618652e-01	4.919999999999999929e-01	6.618167757987976074e-01
6.690000000000000000e+02	7.980000000000000426e-01	4.187278151512145996e-01	2.899999999999999800e-01	2.659848630428314209e-01	9.679999999999999716e-01	8.725761771202087402e-01	7.980000000000000426e-01	5.970700383186340332e-01	3.579999999999999849e-01	3.012433946132659912e-01
6.700000000000000000e+02	6.440000000000000169e-01	8.708614706993103027e-01	1.859999999999999987e-01	1.213895156979560852e-01	7.560000000000000053e-01	3.328350782394409180e-01	3.280000000000000138e-01	3.951874673366546631e-01	5.719999999999999529e-01	2.511534988880157471e-01
6.710000000000000000e+02	3.599999999999999867e-01	7.793227434158325195e-01	4.520000000000000129e-01	2.744927704334259033e-01	8.100000000000000533e-01	6.353109478950500488e-01	9.220000000000000417e-01	8.786367774009704590e-01	8.860000000000000098e-01	8.740879297256469727e-01
6.720000000000000000e+02	3.699999999999999956e-01	4.236444830894470215e-01	9.240000000000000435e-01	7.270597815513610840e-01	7.099999999999999645e-01	8.380866050720214844e-01	1.059999999999999970e-01	2.065467685461044312e-01	4.259999999999999898e-01	4.384786486625671387e-01
6.730000000000000000e+02	8.800000000000000044e-01	2.443684339523315430e-01	1.239999999999999991e-01	6.126769185066223145e-01	5.999999999999999778e-01	6.823117136955261230e-01	6.400000000000000133e-02	2.030957043170928955e-01	7.259999999999999787e-01	8.499132990837097168e-01
6.740000000000000000e+02	5.500000000000000444e-01	6.141000986099243164e-01	3.340000000000000191e-01	8.083329796791076660e-01	1.120000000000000023e-01	6.695183515548706055e-01	7.419999999999999929e-01	7.919830679893493652e-01	8.399999999999999689e-01	8.899832963943481445e-01
6.750000000000000000e+02	1.000000000000000000e+00	9.518907070159912109e-01	8.820000000000000062e-01	5.046733021736145020e-01	2.760000000000000231e-01	1.401970535516738892e-01	5.719999999999999529e-01	4.583787620067596436e-01	5.879999999999999671e-01	4.311306476593017578e-01
6.760000000000000000e+02	2.179999999999999993e-01	5.513364076614379883e-01	2.560000000000000053e-01	3.286530971527099609e-01	6.019999999999999796e-01	6.828891634941101074e-01	5.639999999999999458e-01	6.731382012367248535e-01	6.860000000000000542e-01	7.822020053863525391e-01
6.770000000000000000e+02	1.000000000000000000e+00	9.732400178909301758e-01	5.440000000000000391e-01	9.464081525802612305e-01	7.680000000000000160e-01	7.089763283729553223e-01	8.379999999999999671e-01	8.456931710243225098e-01	8.579999999999999849e-01	8.326086401939392090e-01
6.780000000000000000e+02	3.539999999999999813e-01	1.172694563865661621e-01	5.799999999999999600e-01	7.984172701835632324e-01	2.359999999999999876e-01	2.975850403308868408e-01	1.799999999999999864e-02	1.296506971120834351e-01	9.879999999999999893e-01	9.666787385940551758e-01
6.790000000000000000e+02	1.920000000000000040e-01	7.352713942527770996e-01	8.920000000000000151e-01	4.980656504631042480e-01	1.640000000000000069e-01	5.099427103996276855e-01	2.000000000000000111e-01	4.614885151386260986e-01	6.380000000000000115e-01	2.840102612972259521e-01
6.800000000000000000e+02	6.179999999999999938e-01	9.030673503875732422e-01	3.539999999999999813e-01	7.689056992530822754e-01	7.399999999999999911e-01	1.554158180952072144e-01	4.699999999999999734e-01	4.875512421131134033e-01	6.899999999999999467e-01	4.046393632888793945e-01
6.810000000000000000e+02	7.359999999999999876e-01	5.316894054412841797e-01	3.679999999999999938e-01	1.656429916620254517e-01	6.979999999999999538e-01	6.409343481063842773e-01	3.760000000000000009e-01	4.871187806129455566e-01	7.479999999999999982e-01	5.092461109161376953e-01
6.820000000000000000e+02	9.419999999999999485e-01	8.054609894752502441e-01	4.299999999999999933e-01	6.804506778717041016e-01	4.660000000000000253e-01	2.833735048770904541e-01	7.379999999999999893e-01	6.154124736785888672e-01	4.139999999999999791e-01	5.395995974540710449e-01
6.830000000000000000e+02	3.260000000000000120e-01	6.839011311531066895e-01	2.819999999999999729e-01	5.196802616119384766e-01	9.200000000000000400e-01	6.517183780670166016e-01	9.619999999999999662e-01	9.684708714485168457e-01	6.620000000000000329e-01	8.668420910835266113e-01
6.840000000000000000e+02	7.279999999999999805e-01	5.705462098121643066e-01	7.399999999999999911e-01	2.585982680320739746e-01	8.279999999999999583e-01	7.997999787330627441e-01	3.619999999999999885e-01	3.906768858432769775e-01	1.320000000000000062e-01	1.351543366909027100e-01
6.850000000000000000e+02	8.679999999999999938e-01	8.175111413002014160e-01	4.040000000000000258e-01	5.704568028450012207e-01	7.799999999999999989e-02	1.913310885429382324e-01	4.600000000000000200e-01	2.215253561735153198e-01	1.539999999999999980e-01	1.613073945045471191e-01
6.860000000000000000e+02	2.439999999999999947e-01	2.917509675025939941e-01	2.939999999999999836e-01	5.735918283462524414e-01	1.039999999999999952e-01	2.889578044414520264e-01	6.700000000000000400e-01	4.195263087749481201e-01	3.160000000000000031e-01	4.083247482776641846e-01
6.870000000000000000e+02	3.499999999999999778e-01	4.610438346862792969e-01	2.240000000000000047e-01	4.809275567531585693e-01	9.639999999999999680e-01	8.245871067047119141e-01	6.300000000000000044e-01	5.793357491493225098e-01	8.459999999999999742e-01	9.401309490203857422e-01
6.880000000000000000e+02	5.959999999999999742e-01	7.280066013336181641e-01	1.779999999999999916e-01	2.947661876678466797e-01	6.700000000000000400e-01	5.989633202552795410e-01	4.000000000000000083e-02	1.202492639422416687e-01	4.239999999999999880e-01	4.982519745826721191e-01
6.890000000000000000e+02	4.420000000000000040e-01	4.022057652473449707e-01	5.200000000000000178e-01	6.198730468750000000e-01	3.099999999999999978e-01	4.415715932846069336e-01	2.340000000000000135e-01	3.252965211868286133e-01	1.280000000000000027e-01	2.509877681732177734e-01
6.900000000000000000e+02	5.120000000000000107e-01	1.317659765481948853e-01	4.560000000000000164e-01	6.363644003868103027e-01	8.599999999999999867e-01	7.683191895484924316e-01	2.560000000000000053e-01	2.966713607311248779e-01	2.300000000000000100e-01	5.390669107437133789e-01
6.910000000000000000e+02	1.439999999999999891e-01	3.924492299556732178e-01	9.959999999999999964e-01	7.870904207229614258e-01	1.140000000000000041e-01	2.613708674907684326e-01	2.600000000000000089e-01	3.497385382652282715e-01	2.620000000000000107e-01	3.285227119922637939e-01
6.920000000000000000e+02	5.280000000000000249e-01	1.876191794872283936e-01	3.519999999999999796e-01	4.598432779312133789e-01	5.520000000000000462e-01	6.721785664558410645e-01	6.780000000000000471e-01	7.790299654006958008e-01	6.300000000000000044e-01	5.652794241905212402e-01
6.930000000000000000e+02	9.180000000000000382e-01	3.736725449562072754e-01	4.580000000000000182e-01	4.167010784149169922e-01	2.839999999999999747e-01	3.648616969585418701e-01	4.580000000000000182e-01	3.068526983261108398e-01	3.240000000000000102e-01	1.993209719657897949e-01
6.940000000000000000e+02	8.539999999999999813e-01	7.947520017623901367e-01	7.680000000000000160e-01	5.475079417228698730e-01	4.919999999999999929e-01	5.342490673065185547e-01	3.479999999999999760e-01	3.806909024715423584e-01	6.959999999999999520e-01	7.432637214660644531e-01
6.950000000000000000e+02	3.019999999999999907e-01	4.745501577854156494e-01	4.339999999999999969e-01	1.086013615131378174e-01	1.140000000000000041e-01	2.573026902973651886e-02	3.559999999999999831e-01	2.901274263858795166e-01	6.640000000000000346e-01	5.212431550025939941e-01
6.960000000000000000e+02	5.420000000000000373e-01	2.204905748367309570e-01	2.819999999999999729e-01	3.471588790416717529e-01	5.040000000000000036e-01	3.585457503795623779e-01	2.899999999999999800e-01	1.955536007881164551e-01	6.640000000000000346e-01	5.387616157531738281e-01
6.970000000000000000e+02	8.080000000000000515e-01	4.808456301689147949e-01	9.260000000000000453e-01	9.286589622497558594e-01	3.420000000000000262e-01	4.176576435565948486e-02	3.860000000000000098e-01	3.142987191677093506e-01	8.120000000000000551e-01	6.869033575057983398e-01
6.980000000000000000e+02	7.920000000000000373e-01	7.448254227638244629e-01	6.879999999999999449e-01	8.291677236557006836e-01	5.520000000000000462e-01	3.125197589397430420e-01	4.259999999999999898e-01	2.916148006916046143e-01	3.140000000000000013e-01	2.253420948982238770e-01
6.990000000000000000e+02	9.499999999999999556e-01	9.400503635406494141e-01	2.700000000000000178e-01	5.262008309364318848e-01	1.400000000000000133e-01	3.492854535579681396e-01	8.199999999999999512e-01	3.961148560047149658e-01	2.479999999999999982e-01	2.025514543056488037e-01
7.000000000000000000e+02	8.359999999999999654e-01	8.976863622665405273e-01	3.940000000000000169e-01	5.827548503875732422e-01	8.980000000000000204e-01	5.465486645698547363e-01	4.680000000000000271e-01	6.338397860527038574e-01	3.119999999999999996e-01	2.702935039997100830e-01
7.010000000000000000e+02	2.000000000000000042e-02	4.537692964076995850e-01	9.280000000000000471e-01	9.529924392700195312e-01	5.260000000000000231e-01	6.028122305870056152e-01	6.580000000000000293e-01	8.193259239196777344e-01	6.600000000000000311e-01	6.933036446571350098e-01
7.020000000000000000e+02	2.119999999999999940e-01	3.503409922122955322e-01	2.660000000000000142e-01	5.068605542182922363e-01	6.400000000000000133e-01	7.788400650024414062e-01	2.680000000000000160e-01	2.756791114807128906e-01	5.180000000000000160e-01	6.366265416145324707e-01
7.030000000000000000e+02	5.639999999999999458e-01	8.802914619445800781e-01	1.340000000000000080e-01	1.792743653059005737e-01	6.400000000000000133e-01	4.601401090621948242e-01	6.019999999999999796e-01	6.462188363075256348e-01	3.200000000000000067e-02	1.110739558935165405e-01
7.040000000000000000e+02	6.999999999999999556e-01	3.165379166603088379e-01	4.599999999999999922e-02	7.736093550920486450e-02	5.180000000000000160e-01	5.886040329933166504e-01	5.919999999999999707e-01	5.078048110008239746e-01	6.420000000000000151e-01	7.701293826103210449e-01
7.050000000000000000e+02	8.279999999999999583e-01	7.536375522613525391e-01	2.580000000000000071e-01	4.474128484725952148e-01	6.280000000000000027e-01	5.853308439254760742e-01	7.219999999999999751e-01	3.799766004085540771e-01	9.240000000000000435e-01	9.106244444847106934e-01
7.060000000000000000e+02	9.240000000000000435e-01	8.163359761238098145e-01	5.200000000000000178e-01	6.875736713409423828e-01	5.320000000000000284e-01	6.223798394203186035e-01	7.119999999999999662e-01	3.455296158790588379e-01	2.340000000000000135e-01	4.407933652400970459e-01
7.070000000000000000e+02	5.220000000000000195e-01	4.850164651870727539e-01	2.459999999999999964e-01	3.611960113048553467e-01	9.160000000000000364e-01	6.392431259155273438e-01	5.679999999999999494e-01	4.541575610637664795e-01	5.799999999999999600e-01	5.198949575424194336e-01
7.080000000000000000e+02	6.720000000000000417e-01	2.093979865312576294e-01	4.719999999999999751e-01	7.849017381668090820e-01	7.620000000000000107e-01	4.777889847755432129e-01	5.180000000000000160e-01	6.053301095962524414e-01	6.939999999999999503e-01	4.034340679645538330e-01
7.090000000000000000e+02	5.999999999999999778e-01	5.887138843536376953e-01	6.340000000000000080e-01	5.778452157974243164e-01	9.060000000000000275e-01	7.949715852737426758e-01	7.159999999999999698e-01	8.606851696968078613e-01	9.600000000000000200e-02	2.219806313514709473e-01
7.100000000000000000e+02	1.680000000000000104e-01	5.000171065330505371e-01	9.939999999999999947e-01	9.506844878196716309e-01	9.639999999999999680e-01	7.391301393508911133e-01	4.520000000000000129e-01	3.744755685329437256e-01	9.180000000000000382e-01	9.181025028228759766e-01
7.110000000000000000e+02	4.520000000000000129e-01	6.218335628509521484e-01	8.179999999999999494e-01	5.239747166633605957e-01	4.520000000000000129e-01	7.504948973655700684e-01	9.839999999999999858e-01	9.274094104766845703e-01	6.600000000000000311e-01	7.375288009643554688e-01
7.120000000000000000e+02	1.859999999999999987e-01	2.705885171890258789e-01	1.199999999999999956e-01	4.550160095095634460e-02	1.519999999999999962e-01	4.998871982097625732e-01	8.599999999999999867e-01	6.212620139122009277e-01	5.280000000000000249e-01	3.856653869152069092e-01
7.130000000000000000e+02	1.779999999999999916e-01	5.025252699851989746e-01	5.999999999999999778e-01	5.131927132606506348e-01	6.119999999999999885e-01	7.178339362144470215e-01	4.020000000000000240e-01	4.379995763301849365e-01	2.720000000000000195e-01	5.501657128334045410e-01
7.140000000000000000e+02	9.599999999999999645e-01	6.321617364883422852e-01	7.379999999999999893e-01	6.647837162017822266e-01	9.559999999999999609e-01	8.304129838943481445e-01	2.839999999999999747e-01	2.456054240465164185e-01	7.259999999999999787e-01	6.934044957160949707e-01
7.150000000000000000e+02	8.139999999999999458e-01	6.222255825996398926e-01	2.000000000000000042e-02	1.757458597421646118e-01	1.600000000000000033e-02	1.591595858335494995e-01	7.660000000000000142e-01	5.951516628265380859e-01	3.019999999999999907e-01	5.134693384170532227e-01
7.160000000000000000e+02	3.579999999999999849e-01	3.508302569389343262e-01	3.820000000000000062e-01	5.828793048858642578e-01	8.860000000000000098e-01	3.866558372974395752e-01	4.000000000000000222e-01	4.736761748790740967e-01	1.660000000000000087e-01	1.282841265201568604e-01
7.170000000000000000e+02	9.360000000000000542e-01	7.144770622253417969e-01	8.920000000000000151e-01	7.247139215469360352e-01	5.620000000000000551e-01	5.306264162063598633e-01	5.759999999999999565e-01	4.813089072704315186e-01	3.900000000000000133e-01	2.589399814605712891e-01
7.180000000000000000e+02	4.779999999999999805e-01	2.321104705333709717e-01	8.639999999999999902e-01	4.905767440795898438e-01	9.439999999999999503e-01	9.316763281822204590e-01	5.240000000000000213e-01	7.460395693778991699e-01	3.400000000000000244e-01	2.495786547660827637e-01
7.190000000000000000e+02	3.699999999999999956e-01	5.761500597000122070e-01	9.919999999999999929e-01	8.827124834060668945e-01	1.600000000000000033e-01	9.878839552402496338e-02	3.380000000000000226e-01	1.424436420202255249e-01	4.239999999999999880e-01	5.100860595703125000e-01
7.200000000000000000e+02	7.820000000000000284e-01	5.800386071205139160e-01	9.040000000000000258e-01	6.747852563858032227e-01	9.799999999999999822e-01	9.375002384185791016e-01	5.240000000000000213e-01	1.128153130412101746e-01	8.299999999999999600e-01	6.196374297142028809e-01
7.210000000000000000e+02	4.719999999999999751e-01	5.689311027526855469e-01	9.060000000000000275e-01	5.941074490547180176e-01	9.379999999999999449e-01	6.192161440849304199e-01	1.920000000000000040e-01	1.551219522953033447e-01	8.800000000000000044e-01	5.850865244865417480e-01
7.220000000000000000e+02	4.520000000000000129e-01	5.879581570625305176e-01	6.840000000000000524e-01	8.258493542671203613e-01	3.059999999999999942e-01	3.731727898120880127e-01	8.000000000000000444e-01	8.517686724662780762e-01	7.580000000000000071e-01	7.094003558158874512e-01
7.230000000000000000e+02	8.980000000000000204e-01	5.621012449264526367e-01	3.220000000000000084e-01	1.960492730140686035e-01	8.319999999999999618e-01	6.617884635925292969e-01	8.999999999999999667e-02	2.423947602510452271e-01	5.180000000000000160e-01	6.182093024253845215e-01
7.240000000000000000e+02	5.560000000000000497e-01	6.564449071884155273e-01	9.199999999999999845e-02	2.176025137305259705e-02	2.620000000000000107e-01	5.081393718719482422e-01	5.220000000000000195e-01	4.323677122592926025e-01	5.520000000000000462e-01	3.189734816551208496e-01
7.250000000000000000e+02	9.280000000000000471e-01	4.738591015338897705e-01	2.859999999999999765e-01	6.337194442749023438e-01	5.799999999999999600e-01	7.904519438743591309e-01	9.519999999999999574e-01	9.344071149826049805e-01	6.239999999999999991e-01	7.398939728736877441e-01
7.260000000000000000e+02	8.120000000000000551e-01	7.763705253601074219e-01	4.959999999999999964e-01	3.657735884189605713e-01	3.160000000000000031e-01	3.113791346549987793e-01	5.340000000000000302e-01	2.210632115602493286e-01	7.039999999999999591e-01	5.065541267395019531e-01
7.270000000000000000e+02	9.419999999999999485e-01	6.838405728340148926e-01	2.760000000000000231e-01	6.259484291076660156e-01	9.539999999999999591e-01	9.657196402549743652e-01	6.159999999999999920e-01	2.041995823383331299e-01	3.160000000000000031e-01	3.481961488723754883e-01
7.280000000000000000e+02	8.239999999999999547e-01	5.217977762222290039e-01	9.739999999999999769e-01	9.787889719009399414e-01	1.280000000000000027e-01	1.734900176525115967e-01	7.560000000000000053e-01	5.724549889564514160e-01	3.360000000000000209e-01	4.626790881156921387e-01
7.290000000000000000e+02	5.180000000000000160e-01	7.871161699295043945e-01	5.580000000000000515e-01	4.842744469642639160e-01	9.459999999999999520e-01	9.939860105514526367e-01	1.980000000000000093e-01	4.377404153347015381e-01	3.920000000000000151e-01	3.925682902336120605e-01
7.300000000000000000e+02	9.200000000000000400e-01	2.557318806648254395e-01	9.399999999999999467e-01	8.580549955368041992e-01	9.080000000000000293e-01	7.906007766723632812e-01	5.000000000000000278e-02	1.085303202271461487e-01	4.299999999999999933e-01	2.010585367679595947e-01
7.310000000000000000e+02	7.700000000000000178e-01	9.234394431114196777e-01	9.559999999999999609e-01	9.397059082984924316e-01	1.140000000000000041e-01	5.475686788558959961e-01	5.100000000000000089e-01	5.219486951828002930e-01	4.259999999999999898e-01	3.810695409774780273e-01
7.320000000000000000e+02	5.859999999999999654e-01	7.136932015419006348e-01	6.380000000000000115e-01	6.098478436470031738e-01	6.840000000000000524e-01	7.144948244094848633e-01	4.179999999999999827e-01	6.653971076011657715e-01	7.299999999999999822e-01	3.356241285800933838e-01
7.330000000000000000e+02	9.040000000000000258e-01	6.240302920341491699e-01	7.419999999999999929e-01	9.557887315750122070e-01	6.019999999999999796e-01	6.197234988212585449e-01	8.279999999999999583e-01	9.133032560348510742e-01	4.020000000000000240e-01	5.180273056030273438e-01
7.340000000000000000e+02	1.479999999999999927e-01	4.902139604091644287e-01	1.580000000000000016e-01	4.351798295974731445e-01	3.760000000000000009e-01	4.483026564121246338e-01	6.440000000000000169e-01	2.645206153392791748e-01	1.920000000000000040e-01	1.981912851333618164e-01
7.350000000000000000e+02	2.720000000000000195e-01	1.455686688423156738e-01	1.539999999999999980e-01	3.424070402979850769e-02	9.879999999999999893e-01	8.739186525344848633e-01	8.100000000000000533e-01	4.656911790370941162e-01	2.039999999999999869e-01	1.849445104598999023e-01
7.360000000000000000e+02	6.280000000000000027e-01	4.353485703468322754e-01	3.880000000000000115e-01	3.259283602237701416e-01	1.739999999999999880e-01	4.339526295661926270e-01	4.000000000000000083e-02	2.422626763582229614e-01	5.600000000000000117e-02	1.885108351707458496e-01
7.370000000000000000e+02	2.399999999999999911e-01	2.352918237447738647e-01	9.200000000000000400e-01	9.635915756225585938e-01	2.039999999999999869e-01	4.283362925052642822e-01	7.019999999999999574e-01	2.678541839122772217e-01	6.620000000000000329e-01	6.493176221847534180e-01
7.380000000000000000e+02	5.399999999999999939e-02	3.346808552742004395e-01	6.239999999999999991e-01	2.187581807374954224e-01	7.840000000000000302e-01	4.533315300941467285e-01	5.799999999999999600e-01	2.819898724555969238e-01	4.060000000000000275e-01	1.313415765762329102e-01
7.390000000000000000e+02	6.000000000000000125e-03	1.320325434207916260e-01	7.880000000000000338e-01	5.008745789527893066e-01	5.540000000000000480e-01	6.032171249389648438e-01	2.999999999999999889e-01	3.005817830562591553e-01	3.200000000000000067e-01	2.449014633893966675e-01
7.400000000000000000e+02	9.100000000000000311e-01	8.181485533714294434e-01	7.780000000000000249e-01	8.154021501541137695e-01	5.659999999999999476e-01	5.786802172660827637e-01	8.419999999999999707e-01	9.219106435775756836e-01	5.819999999999999618e-01	3.469702005386352539e-01
7.410000000000000000e+02	5.869999999999999662e-01	5.888428092002868652e-01	3.760000000000000009e-01	2.779153883457183838e-01	3.260000000000000120e-01	6.071873307228088379e-01	7.520000000000000018e-01	7.778145670890808105e-01	6.540000000000000258e-01	4.142132103443145752e-01
7.420000000000000000e+02	6.760000000000000453e-01	5.743213891983032227e-01	4.580000000000000182e-01	4.063071608543395996e-01	8.000000000000000444e-01	8.642882704734802246e-01	5.240000000000000213e-01	5.460583567619323730e-01	4.079999999999999738e-01	4.822432696819305420e-01
7.430000000000000000e+02	7.259999999999999787e-01	7.720051407814025879e-01	3.760000000000000009e-01	8.361834287643432617e-01	4.899999999999999911e-01	4.830810725688934326e-01	8.639999999999999902e-01	9.440502524375915527e-01	5.779999999999999583e-01	4.825063347816467285e-01
7.440000000000000000e+02	1.000000000000000000e+00	6.595351696014404297e-01	2.280000000000000082e-01	5.452245473861694336e-01	5.979999999999999760e-01	3.307400047779083252e-01	8.599999999999999867e-01	9.221473932266235352e-01	7.520000000000000018e-01	8.911390304565429688e-01
7.450000000000000000e+02	5.799999999999999600e-01	3.255216777324676514e-01	6.199999999999999956e-02	2.720648646354675293e-01	5.040000000000000036e-01	2.453709393739700317e-01	7.720000000000000195e-01	5.115536451339721680e-01	4.500000000000000111e-01	6.368158459663391113e-01
7.460000000000000000e+02	3.539999999999999813e-01	4.834220409393310547e-01	3.360000000000000209e-01	4.424994587898254395e-01	1.680000000000000104e-01	2.613057792186737061e-01	8.999999999999999667e-02	2.484184205532073975e-01	7.099999999999999645e-01	3.963690996170043945e-01
7.470000000000000000e+02	8.940000000000000169e-01	7.193482518196105957e-01	1.079999999999999988e-01	7.467272877693176270e-01	5.160000000000000142e-01	6.635146737098693848e-01	4.779999999999999805e-01	3.970191478729248047e-01	2.959999999999999853e-01	5.910945534706115723e-01
7.480000000000000000e+02	8.539999999999999813e-01	7.318893074989318848e-01	4.299999999999999933e-01	6.113641858100891113e-01	6.119999999999999885e-01	1.892741471529006958e-01	4.000000000000000222e-01	4.968736171722412109e-01	7.800000000000000266e-01	5.234357714653015137e-01
7.490000000000000000e+02	7.439999999999999947e-01	5.660637617111206055e-01	5.080000000000000071e-01	5.792407989501953125e-01	3.439999999999999725e-01	4.166394472122192383e-01	4.000000000000000083e-03	2.266278713941574097e-01	6.879999999999999449e-01	4.013634920120239258e-01
7.500000000000000000e+02	5.839999999999999636e-01	2.296240925788879395e-01	1.419999999999999873e-01	6.120741963386535645e-01	6.079999999999999849e-01	3.331297039985656738e-01	3.840000000000000080e-01	4.077183306217193604e-01	1.620000000000000051e-01	3.280084431171417236e-01
7.510000000000000000e+02	5.639999999999999458e-01	8.195041418075561523e-01	8.820000000000000062e-01	8.827978372573852539e-01	5.600000000000000533e-01	6.496201157569885254e-01	1.739999999999999880e-01	5.232900977134704590e-01	2.419999999999999929e-01	2.552692890167236328e-01
7.520000000000000000e+02	7.960000000000000409e-01	4.999774098396301270e-01	9.300000000000000488e-01	6.331783533096313477e-01	4.899999999999999911e-01	3.098568916320800781e-01	1.980000000000000093e-01	1.807158589363098145e-01	8.200000000000000344e-02	1.404652595520019531e-01
7.530000000000000000e+02	1.719999999999999862e-01	2.913627624511718750e-01	7.920000000000000373e-01	9.188865423202514648e-01	8.179999999999999494e-01	7.575352787971496582e-01	9.799999999999999822e-01	9.089986681938171387e-01	1.459999999999999909e-01	2.527016401290893555e-01
7.540000000000000000e+02	3.519999999999999796e-01	1.226738393306732178e-01	3.320000000000000173e-01	4.875818490982055664e-01	5.240000000000000213e-01	4.939951002597808838e-01	2.500000000000000000e-01	3.294649422168731689e-01	3.780000000000000027e-01	2.872144281864166260e-01
7.550000000000000000e+02	7.580000000000000071e-01	8.223869204521179199e-01	8.200000000000000344e-02	2.144041061401367188e-01	8.299999999999999600e-01	7.652480006217956543e-01	6.899999999999999467e-01	7.648284435272216797e-01	1.600000000000000033e-02	2.955649793148040771e-01
7.560000000000000000e+02	5.939999999999999725e-01	4.541381299495697021e-01	4.540000000000000147e-01	3.543441593647003174e-01	7.179999999999999716e-01	6.449688673019409180e-01	2.179999999999999993e-01	2.887480854988098145e-01	6.059999999999999831e-01	7.276943922042846680e-01
7.570000000000000000e+02	5.140000000000000124e-01	5.172587633132934570e-01	9.799999999999999822e-01	8.511681556701660156e-01	4.259999999999999898e-01	4.909221231937408447e-01	1.400000000000000133e-01	3.185800313949584961e-01	7.259999999999999787e-01	9.246869087219238281e-01
7.580000000000000000e+02	2.280000000000000082e-01	6.551104187965393066e-01	5.779999999999999583e-01	5.530741214752197266e-01	7.620000000000000107e-01	8.627808690071105957e-01	3.439999999999999725e-01	4.549410045146942139e-01	8.100000000000000533e-01	6.382248401641845703e-01
7.590000000000000000e+02	4.680000000000000271e-01	1.185567080974578857e-01	4.759999999999999787e-01	4.059206247329711914e-01	8.679999999999999938e-01	8.468462228775024414e-01	2.119999999999999940e-01	3.904697895050048828e-01	8.100000000000000533e-01	3.069332242012023926e-01
7.600000000000000000e+02	4.299999999999999933e-01	4.590902924537658691e-01	8.199999999999999512e-01	4.507860541343688965e-01	2.899999999999999800e-01	2.289410978555679321e-01	4.699999999999999734e-01	2.533748149871826172e-01	8.199999999999999512e-01	7.493298649787902832e-01
7.610000000000000000e+02	1.819999999999999951e-01	3.424641191959381104e-01	5.560000000000000497e-01	1.196069568395614624e-01	4.699999999999999734e-01	4.888583719730377197e-01	6.300000000000000044e-01	4.944314956665039062e-01	3.960000000000000187e-01	2.448421418666839600e-01
7.620000000000000000e+02	4.660000000000000253e-01	1.323516517877578735e-01	8.359999999999999654e-01	4.314515888690948486e-01	2.379999999999999893e-01	3.810186088085174561e-01	2.780000000000000249e-01	4.822682142257690430e-01	6.400000000000000133e-01	8.054518103599548340e-01
7.630000000000000000e+02	6.560000000000000275e-01	8.489985466003417969e-01	6.800000000000000488e-02	3.225585520267486572e-01	9.300000000000000488e-01	9.064627885818481445e-01	3.719999999999999973e-01	4.289093911647796631e-01	6.760000000000000453e-01	5.024442076683044434e-01
7.640000000000000000e+02	3.039999999999999925e-01	6.417795419692993164e-01	6.800000000000000488e-02	1.924085915088653564e-01	8.920000000000000151e-01	8.820427656173706055e-01	1.140000000000000041e-01	1.462164670228958130e-01	1.519999999999999962e-01	1.026501879096031189e-01
7.650000000000000000e+02	9.360000000000000542e-01	3.547247946262359619e-01	4.799999999999999822e-01	6.205691695213317871e-01	8.960000000000000187e-01	7.551206350326538086e-01	3.059999999999999942e-01	1.357855200767517090e-01	7.920000000000000373e-01	9.251026511192321777e-01
7.660000000000000000e+02	5.399999999999999939e-02	7.453863620758056641e-01	7.500000000000000000e-01	8.870872259140014648e-01	5.040000000000000036e-01	3.909530341625213623e-01	4.440000000000000058e-01	3.140875995159149170e-01	2.320000000000000118e-01	2.028730660676956177e-01
7.670000000000000000e+02	5.859999999999999654e-01	9.434042572975158691e-01	5.560000000000000497e-01	7.692918777465820312e-01	7.399999999999999911e-01	4.829943478107452393e-01	3.799999999999999906e-02	6.369645148515701294e-02	2.300000000000000100e-01	1.611001193523406982e-01
7.680000000000000000e+02	1.120000000000000023e-01	3.625732958316802979e-01	7.339999999999999858e-01	6.440378427505493164e-01	3.220000000000000084e-01	6.854071021080017090e-01	4.199999999999999845e-01	2.400679439306259155e-01	2.479999999999999982e-01	4.679332673549652100e-01
7.690000000000000000e+02	1.320000000000000062e-01	8.566279411315917969e-01	3.300000000000000155e-01	8.380693197250366211e-01	2.439999999999999947e-01	4.717416465282440186e-01	1.960000000000000075e-01	4.804813861846923828e-01	4.279999999999999916e-01	2.944834828376770020e-01
7.700000000000000000e+02	2.200000000000000011e-01	1.387227922677993774e-01	8.020000000000000462e-01	4.924424886703491211e-01	8.920000000000000151e-01	7.339461445808410645e-01	8.659999999999999920e-01	7.245997190475463867e-01	6.139999999999999902e-01	5.144757032394409180e-01
7.710000000000000000e+02	6.380000000000000115e-01	3.629253208637237549e-01	8.279999999999999583e-01	8.635362386703491211e-01	3.539999999999999813e-01	1.670444458723068237e-01	5.999999999999999778e-01	3.718631565570831299e-01	9.080000000000000293e-01	9.296671748161315918e-01
7.720000000000000000e+02	7.000000000000000666e-02	1.445628255605697632e-01	1.739999999999999880e-01	2.936370372772216797e-01	5.580000000000000515e-01	4.517955780029296875e-01	5.799999999999999600e-01	3.672437965869903564e-01	7.960000000000000409e-01	5.821279287338256836e-01
7.730000000000000000e+02	3.119999999999999996e-01	3.017544448375701904e-01	1.660000000000000087e-01	2.124720215797424316e-01	5.999999999999999778e-01	6.051208972930908203e-01	3.780000000000000027e-01	2.953557670116424561e-01	4.540000000000000147e-01	7.224977612495422363e-01
7.740000000000000000e+02	1.819999999999999951e-01	5.131884217262268066e-01	8.459999999999999742e-01	8.692716360092163086e-01	2.939999999999999836e-01	6.077957153320312500e-01	2.839999999999999747e-01	1.924723386764526367e-01	3.019999999999999907e-01	2.436194866895675659e-01
7.750000000000000000e+02	8.000000000000000444e-01	5.059830546379089355e-01	5.779999999999999583e-01	6.278510689735412598e-01	7.840000000000000302e-01	6.951376199722290039e-01	9.180000000000000382e-01	9.315261244773864746e-01	6.500000000000000222e-01	5.981013178825378418e-01
7.760000000000000000e+02	3.499999999999999778e-01	3.965549767017364502e-01	1.799999999999999933e-01	1.138968244194984436e-01	8.980000000000000204e-01	6.263636946678161621e-01	3.300000000000000155e-01	7.515791654586791992e-01	6.879999999999999449e-01	8.904209733009338379e-01
7.770000000000000000e+02	2.500000000000000000e-01	5.480138063430786133e-01	6.820000000000000506e-01	6.429500579833984375e-01	8.719999999999999973e-01	6.139749884605407715e-01	4.580000000000000182e-01	6.128014922142028809e-01	2.800000000000000266e-01	3.462164700031280518e-01
7.780000000000000000e+02	5.280000000000000249e-01	6.223864555358886719e-01	8.860000000000000098e-01	9.152119159698486328e-01	2.899999999999999800e-01	2.472169250249862671e-01	5.500000000000000444e-01	5.466369986534118652e-01	9.240000000000000435e-01	9.055649638175964355e-01
7.790000000000000000e+02	9.200000000000000400e-01	4.897929728031158447e-01	8.900000000000000133e-01	8.934774398803710938e-01	6.620000000000000329e-01	7.003433704376220703e-01	9.180000000000000382e-01	9.429509639739990234e-01	7.599999999999999811e-02	1.717484146356582642e-01
7.800000000000000000e+02	2.520000000000000018e-01	8.244420289993286133e-01	8.820000000000000062e-01	3.716155886650085449e-01	6.760000000000000453e-01	3.573294579982757568e-01	4.699999999999999734e-01	7.565403580665588379e-01	5.200000000000000178e-01	2.442402690649032593e-01
7.810000000000000000e+02	8.559999999999999831e-01	5.568543672561645508e-01	1.439999999999999891e-01	2.792267203330993652e-01	2.819999999999999729e-01	5.786069035530090332e-01	4.839999999999999858e-01	3.871434926986694336e-01	4.239999999999999880e-01	3.150951862335205078e-01
7.820000000000000000e+02	3.659999999999999920e-01	5.439812541007995605e-01	9.020000000000000240e-01	6.820692420005798340e-01	1.239999999999999991e-01	4.936968088150024414e-01	2.059999999999999887e-01	1.000260114669799805e-01	3.539999999999999813e-01	1.895428001880645752e-01
7.830000000000000000e+02	8.639999999999999902e-01	5.733214020729064941e-01	9.419999999999999485e-01	9.629876017570495605e-01	9.519999999999999574e-01	6.996096968650817871e-01	3.659999999999999920e-01	3.635753989219665527e-01	8.399999999999999689e-01	9.039103388786315918e-01
7.840000000000000000e+02	2.240000000000000047e-01	3.016437292098999023e-01	3.039999999999999925e-01	2.679814994335174561e-01	5.060000000000000053e-01	5.289118885993957520e-01	5.300000000000000266e-01	4.425599873065948486e-01	4.259999999999999898e-01	1.173919513821601868e-01
7.850000000000000000e+02	3.599999999999999728e-02	3.986074626445770264e-01	6.340000000000000080e-01	4.457997083663940430e-01	7.980000000000000426e-01	7.072178125381469727e-01	3.739999999999999991e-01	3.353860080242156982e-01	4.599999999999999922e-02	1.529376804828643799e-01
7.860000000000000000e+02	3.420000000000000262e-01	3.403067290782928467e-01	7.039999999999999591e-01	3.674784302711486816e-01	2.760000000000000231e-01	3.594410121440887451e-01	5.800000000000000294e-02	1.781982332468032837e-01	8.219999999999999529e-01	7.672804594039916992e-01
7.870000000000000000e+02	6.580000000000000293e-01	8.036379218101501465e-01	3.400000000000000244e-02	9.984616935253143311e-02	9.160000000000000364e-01	6.248263716697692871e-01	6.700000000000000400e-01	8.549804091453552246e-01	4.099999999999999756e-01	7.478671073913574219e-01
7.880000000000000000e+02	9.639999999999999680e-01	3.345540761947631836e-01	6.600000000000000311e-01	9.311594963073730469e-01	9.100000000000000311e-01	8.878859281539916992e-01	8.359999999999999654e-01	6.024704575538635254e-01	6.840000000000000524e-01	7.645304203033447266e-01
7.890000000000000000e+02	7.319999999999999840e-01	3.568969070911407471e-01	1.539999999999999980e-01	4.040071070194244385e-01	4.000000000000000083e-03	6.936631351709365845e-02	5.080000000000000071e-01	1.967903971672058105e-01	7.700000000000000178e-01	4.791683256626129150e-01
7.900000000000000000e+02	4.060000000000000275e-01	2.207308411598205566e-01	1.759999999999999898e-01	1.169727370142936707e-01	2.580000000000000071e-01	4.664460122585296631e-01	9.199999999999999845e-02	1.767373532056808472e-01	8.159999999999999476e-01	9.083374142646789551e-01
7.910000000000000000e+02	5.779999999999999583e-01	7.131929993629455566e-01	8.000000000000000167e-03	2.387710288166999817e-02	6.260000000000000009e-01	4.380938112735748291e-01	2.859999999999999765e-01	4.167973101139068604e-01	7.740000000000000213e-01	5.777136087417602539e-01
7.920000000000000000e+02	5.759999999999999565e-01	4.950538277626037598e-01	8.400000000000000522e-02	2.200545966625213623e-01	2.760000000000000231e-01	3.276253640651702881e-01	2.979999999999999871e-01	3.807653188705444336e-01	6.560000000000000275e-01	5.321512818336486816e-01
7.930000000000000000e+02	5.120000000000000107e-01	6.269931197166442871e-01	2.680000000000000160e-01	5.686424374580383301e-01	1.960000000000000075e-01	4.446508586406707764e-01	6.780000000000000471e-01	5.874724388122558594e-01	4.959999999999999964e-01	1.438583135604858398e-01
7.940000000000000000e+02	3.559999999999999831e-01	4.920637309551239014e-01	3.739999999999999991e-01	7.238335013389587402e-01	9.020000000000000240e-01	4.933173954486846924e-01	3.679999999999999938e-01	3.926948010921478271e-01	1.779999999999999916e-01	2.780753970146179199e-01
7.950000000000000000e+02	6.320000000000000062e-01	8.895261883735656738e-01	9.459999999999999520e-01	9.735345840454101562e-01	3.019999999999999907e-01	4.806899130344390869e-01	8.379999999999999671e-01	6.710299253463745117e-01	1.419999999999999873e-01	2.713956534862518311e-01
7.960000000000000000e+02	6.560000000000000275e-01	4.727126955986022949e-01	9.659999999999999698e-01	9.132202267646789551e-01	5.600000000000000533e-01	6.802257895469665527e-01	2.800000000000000266e-01	1.105179637670516968e-01	7.940000000000000391e-01	7.541142106056213379e-01
7.970000000000000000e+02	6.820000000000000506e-01	6.884232759475708008e-01	6.239999999999999991e-01	6.598634123802185059e-01	5.939999999999999725e-01	6.384457945823669434e-01	3.300000000000000155e-01	4.014511406421661377e-01	8.599999999999999867e-01	7.128986716270446777e-01
7.980000000000000000e+02	1.620000000000000051e-01	3.372890949249267578e-01	7.239999999999999769e-01	6.965351104736328125e-01	9.759999999999999787e-01	7.794965505599975586e-01	4.500000000000000111e-01	3.283245861530303955e-01	5.400000000000000355e-01	5.824245214462280273e-01
7.990000000000000000e+02	6.899999999999999467e-01	7.554290294647216797e-01	3.880000000000000115e-01	4.927982985973358154e-01	1.900000000000000022e-01	5.858089923858642578e-01	8.739999999999999991e-01	8.980603218078613281e-01	9.020000000000000240e-01	9.402908086776733398e-01
8.000000000000000000e+02	2.700000000000000178e-01	6.866171956062316895e-01	8.179999999999999494e-01	8.359120488166809082e-01	9.000000000000000222e-01	9.010697603225708008e-01	6.580000000000000293e-01	3.446882069110870361e-01	2.199999999999999872e-02	1.701777428388595581e-01
8.010000000000000000e+02	4.959999999999999964e-01	4.013236463069915771e-01	4.299999999999999933e-01	4.073233306407928467e-01	9.639999999999999680e-01	8.506076335906982422e-01	5.360000000000000320e-01	4.946789443492889404e-01	8.659999999999999920e-01	8.163219690322875977e-01
8.020000000000000000e+02	5.399999999999999939e-02	5.045746564865112305e-01	1.200000000000000025e-02	7.536037825047969818e-03	4.299999999999999933e-01	3.810238838195800781e-01	2.839999999999999747e-01	3.617263138294219971e-01	5.659999999999999476e-01	8.074679970741271973e-01
8.030000000000000000e+02	4.040000000000000258e-01	8.246640563011169434e-01	2.680000000000000160e-01	3.078851401805877686e-01	1.000000000000000021e-02	1.779961884021759033e-01	4.660000000000000253e-01	1.731617152690887451e-01	5.520000000000000462e-01	4.826084971427917480e-01
8.040000000000000000e+02	1.439999999999999891e-01	1.525750905275344849e-01	1.660000000000000087e-01	2.885814607143402100e-01	6.320000000000000062e-01	5.202626585960388184e-01	6.059999999999999831e-01	4.886405766010284424e-01	4.119999999999999774e-01	6.095164418220520020e-01
8.050000000000000000e+02	5.420000000000000373e-01	9.375804662704467773e-02	3.900000000000000133e-01	2.573566138744354248e-01	5.959999999999999742e-01	6.952031254768371582e-01	2.520000000000000018e-01	2.164927273988723755e-01	4.079999999999999738e-01	4.109294116497039795e-01
8.060000000000000000e+02	7.780000000000000249e-01	8.160119652748107910e-01	9.340000000000000524e-01	9.120875597000122070e-01	6.039999999999999813e-01	5.559199452400207520e-01	6.800000000000000488e-01	5.009092688560485840e-01	8.699999999999999956e-01	8.965471386909484863e-01
8.070000000000000000e+02	5.440000000000000391e-01	3.341670632362365723e-01	5.260000000000000231e-01	4.708192944526672363e-01	7.660000000000000142e-01	4.063513278961181641e-01	5.779999999999999583e-01	6.801364421844482422e-01	6.460000000000000187e-01	7.084089517593383789e-01
8.080000000000000000e+02	3.320000000000000173e-01	7.726312279701232910e-01	2.780000000000000249e-01	5.131495594978332520e-01	6.700000000000000400e-01	7.137542366981506348e-01	6.939999999999999503e-01	5.505024194717407227e-01	7.079999999999999627e-01	8.035307526588439941e-01
8.090000000000000000e+02	6.500000000000000222e-01	3.840190768241882324e-01	3.639999999999999902e-01	5.021011233329772949e-01	1.539999999999999980e-01	5.254402756690979004e-01	2.540000000000000036e-01	2.908270657062530518e-01	8.219999999999999529e-01	9.420874714851379395e-01
8.100000000000000000e+02	6.179999999999999938e-01	1.515237838029861450e-01	1.880000000000000004e-01	3.487283289432525635e-01	9.959999999999999964e-01	9.893339276313781738e-01	4.420000000000000040e-01	5.858024358749389648e-01	2.959999999999999853e-01	3.993904292583465576e-01
8.110000000000000000e+02	5.140000000000000124e-01	4.658320248126983643e-01	9.699999999999999734e-01	3.435127735137939453e-01	2.620000000000000107e-01	1.034222841262817383e-01	5.779999999999999583e-01	4.545335769653320312e-01	8.199999999999999512e-01	9.254078865051269531e-01
8.120000000000000000e+02	2.400000000000000050e-02	1.041418537497520447e-01	6.939999999999999503e-01	6.276364922523498535e-01	7.580000000000000071e-01	8.078519105911254883e-01	8.020000000000000462e-01	6.036641597747802734e-01	2.399999999999999911e-01	3.258620798587799072e-01
8.130000000000000000e+02	2.760000000000000231e-01	3.515449464321136475e-01	9.539999999999999591e-01	4.586113989353179932e-01	3.599999999999999867e-01	6.873871088027954102e-01	4.540000000000000147e-01	3.160351812839508057e-01	5.440000000000000391e-01	5.476749539375305176e-01
8.140000000000000000e+02	8.000000000000000444e-01	5.238137245178222656e-01	5.100000000000000089e-01	5.396808981895446777e-01	6.879999999999999449e-01	7.201533317565917969e-01	9.040000000000000258e-01	6.421816349029541016e-01	5.540000000000000480e-01	7.809000611305236816e-01
8.150000000000000000e+02	8.219999999999999529e-01	9.062670469284057617e-01	6.740000000000000435e-01	8.214046359062194824e-01	5.560000000000000497e-01	7.098875641822814941e-01	8.900000000000000133e-01	9.170224666595458984e-01	4.420000000000000040e-01	6.777651309967041016e-01
8.160000000000000000e+02	1.819999999999999951e-01	1.444652378559112549e-01	2.800000000000000058e-02	5.001410245895385742e-01	4.979999999999999982e-01	3.464248180389404297e-01	1.380000000000000115e-01	6.466499716043472290e-02	6.079999999999999849e-01	6.695729494094848633e-01
8.170000000000000000e+02	6.179999999999999938e-01	5.377354621887207031e-01	4.899999999999999911e-01	7.955493330955505371e-01	3.200000000000000067e-02	2.699019014835357666e-02	5.639999999999999458e-01	2.067394405603408813e-01	4.620000000000000218e-01	1.441999971866607666e-01
8.180000000000000000e+02	6.800000000000000488e-02	2.307955026626586914e-01	7.980000000000000426e-01	5.421628355979919434e-01	2.599999999999999881e-02	7.222502231597900391e-01	7.159999999999999698e-01	7.250995039939880371e-01	8.000000000000000444e-01	7.175593376159667969e-01
8.190000000000000000e+02	6.179999999999999938e-01	8.693954348564147949e-01	2.000000000000000042e-03	1.692929267883300781e-01	2.280000000000000082e-01	3.218185901641845703e-01	6.540000000000000258e-01	2.538080811500549316e-01	2.500000000000000000e-01	6.525539159774780273e-01
8.200000000000000000e+02	8.060000000000000497e-01	8.259109854698181152e-01	6.239999999999999991e-01	8.632463216781616211e-01	7.459999999999999964e-01	5.572099089622497559e-01	4.380000000000000004e-01	2.110264301300048828e-01	6.280000000000000027e-01	6.068375110626220703e-01
8.210000000000000000e+02	6.919999999999999485e-01	4.495233893394470215e-01	1.219999999999999973e-01	1.087616682052612305e-01	2.039999999999999869e-01	4.817662388086318970e-02	6.600000000000000311e-02	3.253123462200164795e-01	8.000000000000000167e-02	2.740589678287506104e-01
8.220000000000000000e+02	1.700000000000000122e-01	6.091726422309875488e-01	5.560000000000000497e-01	6.929802894592285156e-01	5.699999999999999512e-01	8.457927703857421875e-01	3.880000000000000115e-01	4.286405146121978760e-01	9.220000000000000417e-01	8.640021681785583496e-01
8.230000000000000000e+02	4.859999999999999876e-01	5.008034706115722656e-01	8.860000000000000098e-01	7.445777058601379395e-01	5.639999999999999458e-01	7.264675498008728027e-01	9.439999999999999503e-01	9.058107137680053711e-01	3.119999999999999996e-01	4.009603261947631836e-01
8.240000000000000000e+02	3.760000000000000009e-01	2.040246278047561646e-01	1.980000000000000093e-01	1.307765543460845947e-01	8.860000000000000098e-01	8.918888568878173828e-01	5.060000000000000053e-01	2.181378901004791260e-01	2.039999999999999869e-01	3.320729136466979980e-01
8.250000000000000000e+02	7.560000000000000053e-01	5.612939596176147461e-01	4.600000000000000200e-01	6.286736726760864258e-01	3.019999999999999907e-01	1.861561983823776245e-01	8.579999999999999849e-01	6.338087916374206543e-01	7.820000000000000284e-01	8.448606729507446289e-01
8.260000000000000000e+02	3.280000000000000138e-01	4.542817175388336182e-01	2.939999999999999836e-01	4.003559350967407227e-01	1.759999999999999898e-01	3.868002295494079590e-01	6.580000000000000293e-01	3.212594389915466309e-01	1.000000000000000056e-01	1.410869061946868896e-01
8.270000000000000000e+02	8.499999999999999778e-01	6.751230955123901367e-01	7.520000000000000018e-01	3.779122233390808105e-01	7.720000000000000195e-01	6.985038518905639648e-01	6.179999999999999938e-01	3.883566558361053467e-01	2.540000000000000036e-01	2.444618940353393555e-01
8.280000000000000000e+02	5.460000000000000409e-01	2.363932728767395020e-01	1.940000000000000058e-01	4.366502165794372559e-01	4.159999999999999809e-01	3.951181471347808838e-01	4.359999999999999987e-01	3.896858692169189453e-01	6.800000000000000488e-02	2.911689281463623047e-01
8.290000000000000000e+02	6.860000000000000542e-01	3.684506714344024658e-01	6.019999999999999796e-01	7.670078277587890625e-01	4.719999999999999751e-01	7.657138705253601074e-01	7.239999999999999769e-01	7.815738320350646973e-01	7.620000000000000107e-01	5.182542204856872559e-01
8.300000000000000000e+02	7.900000000000000355e-01	5.132142305374145508e-01	1.839999999999999969e-01	1.624972373247146606e-01	4.719999999999999751e-01	5.652996301651000977e-01	8.599999999999999867e-01	6.281341910362243652e-01	7.740000000000000213e-01	8.917078375816345215e-01
8.310000000000000000e+02	8.179999999999999494e-01	5.108492374420166016e-01	4.060000000000000275e-01	4.584262371063232422e-01	1.059999999999999970e-01	2.503367364406585693e-01	4.299999999999999933e-01	3.862252235412597656e-01	4.099999999999999756e-01	7.144474983215332031e-01
8.320000000000000000e+02	6.540000000000000258e-01	3.133779764175415039e-01	6.999999999999999556e-01	3.830316364765167236e-01	4.020000000000000240e-01	2.004676461219787598e-01	3.719999999999999973e-01	1.057951971888542175e-01	4.660000000000000253e-01	2.917344570159912109e-01
8.330000000000000000e+02	2.139999999999999958e-01	1.570369005203247070e-01	1.239999999999999991e-01	1.025102362036705017e-01	2.400000000000000050e-02	1.260969415307044983e-02	2.680000000000000160e-01	1.589222103357315063e-01	6.199999999999999956e-01	8.339470028877258301e-01
8.340000000000000000e+02	5.120000000000000107e-01	5.288276076316833496e-01	2.560000000000000053e-01	1.270058751106262207e-01	6.099999999999999867e-01	2.477747350931167603e-01	3.840000000000000080e-01	7.836791276931762695e-01	5.460000000000000409e-01	8.549280762672424316e-01
8.350000000000000000e+02	1.739999999999999880e-01	5.241409540176391602e-01	5.839999999999999636e-01	6.920625567436218262e-01	4.139999999999999791e-01	1.706915050745010376e-01	4.219999999999999862e-01	4.014455080032348633e-01	9.659999999999999698e-01	9.626134037971496582e-01
8.360000000000000000e+02	8.020000000000000462e-01	5.618237257003784180e-01	7.880000000000000338e-01	4.056310653686523438e-01	8.159999999999999476e-01	3.280229866504669189e-01	2.300000000000000100e-01	2.239314019680023193e-01	7.960000000000000409e-01	8.544088006019592285e-01
8.370000000000000000e+02	7.800000000000000266e-01	5.617517232894897461e-01	6.460000000000000187e-01	2.103159427642822266e-01	4.159999999999999809e-01	6.485538482666015625e-01	7.019999999999999574e-01	6.408718824386596680e-01	8.940000000000000169e-01	9.329898953437805176e-01
8.380000000000000000e+02	7.379999999999999893e-01	6.386657953262329102e-01	6.740000000000000435e-01	3.485483229160308838e-01	1.260000000000000009e-01	5.494846105575561523e-01	7.079999999999999627e-01	4.595080018043518066e-01	6.480000000000000204e-01	2.882914245128631592e-01
8.390000000000000000e+02	6.199999999999999956e-01	6.033371686935424805e-01	9.879999999999999893e-01	9.345901012420654297e-01	7.059999999999999609e-01	7.334592342376708984e-01	9.340000000000000524e-01	9.367740154266357422e-01	5.779999999999999583e-01	1.939714252948760986e-01
8.400000000000000000e+02	7.399999999999999634e-02	1.319396942853927612e-01	9.379999999999999449e-01	7.349425554275512695e-01	2.859999999999999765e-01	5.759765505790710449e-01	4.640000000000000235e-01	1.201947107911109924e-01	3.380000000000000226e-01	6.640826463699340820e-01
8.410000000000000000e+02	8.499999999999999778e-01	5.150073766708374023e-01	3.479999999999999760e-01	5.611561536788940430e-01	1.600000000000000033e-01	2.899366319179534912e-01	1.539999999999999980e-01	1.009311378002166748e-01	9.699999999999999734e-01	9.194346070289611816e-01
8.420000000000000000e+02	5.420000000000000373e-01	3.995778560638427734e-01	9.120000000000000329e-01	8.100387454032897949e-01	8.900000000000000133e-01	9.354223012924194336e-01	6.219999999999999973e-01	3.900046944618225098e-01	4.939999999999999947e-01	2.158522903919219971e-01
8.430000000000000000e+02	8.719999999999999973e-01	4.827564060688018799e-01	1.660000000000000087e-01	8.295677900314331055e-01	2.059999999999999887e-01	2.650923430919647217e-01	3.260000000000000120e-01	2.602815330028533936e-01	6.740000000000000435e-01	6.237567067146301270e-01
8.440000000000000000e+02	7.740000000000000213e-01	5.675256252288818359e-01	7.039999999999999591e-01	5.694535970687866211e-01	4.979999999999999982e-01	6.872152686119079590e-01	8.120000000000000551e-01	7.527271509170532227e-01	8.120000000000000551e-01	8.775760531425476074e-01
8.450000000000000000e+02	6.199999999999999956e-02	2.544128596782684326e-01	1.900000000000000022e-01	4.211037755012512207e-01	1.819999999999999951e-01	3.967933356761932373e-01	4.139999999999999791e-01	4.622733294963836670e-01	7.520000000000000018e-01	4.702830016613006592e-01
8.460000000000000000e+02	9.939999999999999947e-01	8.076946139335632324e-01	1.280000000000000027e-01	2.542886137962341309e-02	6.979999999999999538e-01	7.792032957077026367e-01	6.500000000000000222e-01	5.708177089691162109e-01	7.660000000000000142e-01	6.862749457359313965e-01
8.470000000000000000e+02	2.439999999999999947e-01	2.969046831130981445e-01	2.640000000000000124e-01	6.064267754554748535e-01	7.820000000000000284e-01	5.285767912864685059e-01	6.560000000000000275e-01	7.083871960639953613e-01	4.600000000000000200e-01	1.953732371330261230e-01
8.480000000000000000e+02	6.560000000000000275e-01	6.727946400642395020e-01	1.499999999999999944e-01	2.136715799570083618e-01	7.980000000000000426e-01	8.663100004196166992e-01	7.580000000000000071e-01	5.263601541519165039e-01	8.539999999999999813e-01	8.586757779121398926e-01
8.490000000000000000e+02	4.399999999999999745e-02	3.375485241413116455e-01	1.219999999999999973e-01	5.382519364356994629e-01	5.440000000000000391e-01	2.344861775636672974e-01	8.359999999999999654e-01	4.188188314437866211e-01	6.300000000000000044e-01	3.934120237827301025e-01
8.500000000000000000e+02	5.480000000000000426e-01	4.204574227333068848e-01	2.560000000000000053e-01	3.731587901711463928e-02	2.079999999999999905e-01	4.952025413513183594e-01	4.919999999999999929e-01	2.993177771568298340e-01	9.199999999999999845e-02	1.637041568756103516e-01
8.510000000000000000e+02	8.399999999999999689e-01	4.228769242763519287e-01	7.039999999999999591e-01	8.944954872131347656e-01	5.699999999999999512e-01	6.549551486968994141e-01	2.359999999999999876e-01	4.585761129856109619e-01	2.199999999999999872e-02	2.678911089897155762e-01
8.520000000000000000e+02	7.099999999999999645e-01	7.947950363159179688e-01	9.839999999999999858e-01	9.036059975624084473e-01	5.679999999999999494e-01	7.627140283584594727e-01	8.419999999999999707e-01	8.447417020797729492e-01	6.760000000000000453e-01	7.654070854187011719e-01
8.530000000000000000e+02	9.519999999999999574e-01	5.318186283111572266e-01	8.159999999999999476e-01	5.997847914695739746e-01	2.720000000000000195e-01	3.008878529071807861e-01	5.440000000000000391e-01	2.984763383865356445e-01	4.899999999999999911e-01	3.423006832599639893e-01
8.540000000000000000e+02	9.479999999999999538e-01	7.370938062667846680e-01	7.840000000000000302e-01	7.096412181854248047e-01	6.979999999999999538e-01	6.294835805892944336e-01	5.260000000000000231e-01	8.854634761810302734e-01	2.419999999999999929e-01	3.705102503299713135e-01
8.550000000000000000e+02	1.260000000000000009e-01	4.421881437301635742e-01	7.740000000000000213e-01	4.961444437503814697e-01	8.820000000000000062e-01	5.036366581916809082e-01	3.739999999999999991e-01	6.729863882064819336e-01	4.420000000000000040e-01	5.644644498825073242e-01
8.560000000000000000e+02	6.079999999999999849e-01	3.611491024494171143e-01	5.719999999999999529e-01	7.279945015907287598e-01	6.000000000000000125e-03	1.227403655648231506e-01	7.680000000000000160e-01	5.927915573120117188e-01	4.380000000000000004e-01	3.639746904373168945e-01
8.570000000000000000e+02	4.779999999999999805e-01	8.043944239616394043e-01	3.160000000000000031e-01	5.284462571144104004e-01	6.300000000000000044e-01	6.815782189369201660e-01	2.359999999999999876e-01	1.236697509884834290e-01	8.599999999999999867e-01	8.940863013267517090e-01
8.580000000000000000e+02	3.380000000000000226e-01	3.852625787258148193e-01	6.560000000000000275e-01	5.437594652175903320e-01	6.560000000000000275e-01	3.503408432006835938e-01	1.559999999999999998e-01	1.827504187822341919e-01	5.879999999999999671e-01	2.373867034912109375e-01
8.590000000000000000e+02	8.940000000000000169e-01	8.748713135719299316e-01	5.399999999999999939e-02	1.312987506389617920e-01	3.599999999999999867e-01	3.790656030178070068e-01	2.520000000000000018e-01	5.714941024780273438e-01	8.980000000000000204e-01	6.991165876388549805e-01
8.600000000000000000e+02	8.820000000000000062e-01	7.676638960838317871e-01	8.799999999999999489e-02	6.860124319791793823e-02	9.340000000000000524e-01	6.708304286003112793e-01	7.800000000000000266e-01	7.331743240356445312e-01	7.199999999999999734e-01	5.054436922073364258e-01
8.610000000000000000e+02	8.840000000000000080e-01	2.606238126754760742e-01	9.180000000000000382e-01	6.910523176193237305e-01	8.399999999999999689e-01	6.114286780357360840e-01	5.600000000000000533e-01	5.321437716484069824e-01	2.000000000000000042e-02	1.660789847373962402e-01
8.620000000000000000e+02	3.039999999999999925e-01	5.274395346641540527e-01	1.980000000000000093e-01	3.653797805309295654e-01	1.439999999999999891e-01	5.530905127525329590e-01	7.000000000000000666e-02	5.107265710830688477e-01	3.240000000000000102e-01	3.439739942550659180e-01
8.630000000000000000e+02	2.879999999999999782e-01	8.846271634101867676e-01	8.599999999999999312e-02	2.671330869197845459e-01	2.600000000000000089e-01	7.309099435806274414e-01	1.439999999999999891e-01	1.141326352953910828e-01	8.319999999999999618e-01	9.247263669967651367e-01
8.640000000000000000e+02	2.000000000000000042e-03	1.970374435186386108e-01	5.380000000000000338e-01	8.193553686141967773e-01	9.340000000000000524e-01	8.531929254531860352e-01	3.920000000000000151e-01	1.601530760526657104e-01	7.640000000000000124e-01	7.465445995330810547e-01
8.650000000000000000e+02	4.339999999999999969e-01	2.924522459506988525e-01	3.579999999999999849e-01	4.129641354084014893e-01	9.659999999999999698e-01	9.260237812995910645e-01	9.020000000000000240e-01	7.982013225555419922e-01	2.760000000000000231e-01	1.409614086151123047e-01
8.660000000000000000e+02	9.180000000000000382e-01	5.490279793739318848e-01	9.300000000000000488e-01	8.911368250846862793e-01	1.200000000000000025e-02	3.532151132822036743e-02	8.000000000000000444e-01	6.607427000999450684e-01	8.319999999999999618e-01	8.944995403289794922e-01
8.670000000000000000e+02	8.980000000000000204e-01	9.117259383201599121e-01	3.539999999999999813e-01	3.028650581836700439e-01	7.279999999999999805e-01	8.959376811981201172e-01	5.580000000000000515e-01	3.041350841522216797e-01	6.879999999999999449e-01	7.934712171554565430e-01
8.680000000000000000e+02	5.800000000000000294e-02	1.110783293843269348e-01	4.099999999999999756e-01	7.284455299377441406e-01	3.260000000000000120e-01	4.735405445098876953e-01	7.540000000000000036e-01	8.669639825820922852e-01	6.780000000000000471e-01	5.743246674537658691e-01
8.690000000000000000e+02	8.739999999999999991e-01	9.042102694511413574e-01	3.499999999999999778e-01	6.096163988113403320e-01	1.320000000000000062e-01	3.023684918880462646e-01	5.699999999999999512e-01	4.836549460887908936e-01	8.559999999999999831e-01	8.037782907485961914e-01
8.700000000000000000e+02	6.979999999999999538e-01	5.734973549842834473e-01	7.199999999999999734e-01	9.147021174430847168e-01	4.599999999999999922e-02	1.711734384298324585e-01	7.500000000000000000e-01	7.996676564216613770e-01	7.900000000000000355e-01	6.522521972656250000e-01
8.710000000000000000e+02	9.759999999999999787e-01	7.494896054267883301e-01	8.379999999999999671e-01	9.474858641624450684e-01	2.979999999999999871e-01	7.880998253822326660e-01	6.560000000000000275e-01	6.386407017707824707e-01	6.300000000000000044e-01	8.102985024452209473e-01
8.720000000000000000e+02	6.400000000000000133e-01	2.228347063064575195e-01	2.800000000000000266e-01	1.572677940130233765e-01	4.680000000000000271e-01	3.825878500938415527e-01	2.720000000000000195e-01	2.937942445278167725e-01	8.559999999999999831e-01	9.412090182304382324e-01
8.730000000000000000e+02	3.659999999999999920e-01	6.644718050956726074e-01	7.139999999999999680e-01	2.652924954891204834e-01	3.820000000000000062e-01	6.697684526443481445e-01	6.820000000000000506e-01	7.849764227867126465e-01	8.459999999999999742e-01	9.259668588638305664e-01
8.740000000000000000e+02	2.959999999999999853e-01	6.915574073791503906e-01	7.219999999999999751e-01	6.263264417648315430e-01	1.839999999999999969e-01	2.961220443248748779e-01	8.599999999999999867e-01	8.340682387351989746e-01	3.280000000000000138e-01	3.539850115776062012e-01
8.750000000000000000e+02	2.200000000000000011e-01	5.412334203720092773e-01	9.639999999999999680e-01	6.724362969398498535e-01	8.179999999999999494e-01	2.343613952398300171e-01	3.880000000000000115e-01	2.852917611598968506e-01	8.060000000000000497e-01	5.106421113014221191e-01
8.760000000000000000e+02	5.979999999999999760e-01	6.506398320198059082e-01	4.440000000000000058e-01	4.597902297973632812e-01	1.620000000000000051e-01	2.233769297599792480e-01	4.299999999999999933e-01	4.284901320934295654e-01	1.519999999999999962e-01	3.526128232479095459e-01
8.770000000000000000e+02	6.800000000000000488e-01	3.673553466796875000e-01	6.899999999999999467e-01	5.517341494560241699e-01	6.400000000000000133e-02	2.982415258884429932e-01	7.359999999999999876e-01	6.511865854263305664e-01	4.460000000000000075e-01	1.345083564519882202e-01
8.780000000000000000e+02	9.200000000000000400e-01	6.987391114234924316e-01	4.440000000000000058e-01	1.048364043235778809e-01	1.179999999999999938e-01	5.294669866561889648e-01	5.380000000000000338e-01	5.694816112518310547e-01	4.400000000000000022e-01	3.465033471584320068e-01
8.790000000000000000e+02	8.020000000000000462e-01	6.241609454154968262e-01	6.660000000000000364e-01	7.385185360908508301e-01	7.720000000000000195e-01	8.096577525138854980e-01	2.999999999999999889e-01	7.140576839447021484e-01	4.699999999999999734e-01	5.877308249473571777e-01
8.800000000000000000e+02	4.179999999999999827e-01	1.270325034856796265e-01	6.979999999999999538e-01	8.492311835289001465e-01	1.459999999999999909e-01	4.527295231819152832e-01	6.199999999999999956e-01	5.907357335090637207e-01	8.080000000000000515e-01	8.579335212707519531e-01
8.810000000000000000e+02	6.760000000000000453e-01	4.916229248046875000e-01	4.060000000000000275e-01	5.320422053337097168e-01	3.160000000000000031e-01	6.878870129585266113e-01	2.899999999999999800e-01	2.071851789951324463e-01	9.000000000000000222e-01	6.841296553611755371e-01
8.820000000000000000e+02	4.879999999999999893e-01	8.724589347839355469e-01	5.600000000000000533e-01	3.950633704662322998e-01	4.919999999999999929e-01	3.610362410545349121e-01	4.919999999999999929e-01	4.897364675998687744e-01	1.960000000000000075e-01	3.503430187702178955e-01
8.830000000000000000e+02	4.480000000000000093e-01	1.008726060390472412e-01	9.479999999999999538e-01	9.646558761596679688e-01	2.359999999999999876e-01	3.574480116367340088e-01	5.520000000000000462e-01	5.702967047691345215e-01	5.220000000000000195e-01	7.557874321937561035e-01
8.840000000000000000e+02	8.439999999999999725e-01	9.765053987503051758e-01	9.120000000000000329e-01	7.241874337196350098e-01	7.780000000000000249e-01	8.493001461029052734e-01	6.400000000000000133e-01	4.842614829540252686e-01	9.360000000000000542e-01	9.367340803146362305e-01
8.850000000000000000e+02	8.800000000000000044e-01	4.636833071708679199e-01	1.140000000000000041e-01	1.946035586297512054e-02	8.840000000000000080e-01	7.217632532119750977e-01	7.339999999999999858e-01	1.400560587644577026e-01	7.159999999999999698e-01	7.781952023506164551e-01
8.860000000000000000e+02	9.979999999999999982e-01	9.678718447685241699e-01	1.940000000000000058e-01	3.077275753021240234e-01	6.019999999999999796e-01	6.494238376617431641e-01	4.159999999999999809e-01	3.446338474750518799e-01	1.459999999999999909e-01	2.817144989967346191e-01
8.870000000000000000e+02	4.259999999999999898e-01	1.448911726474761963e-01	1.739999999999999880e-01	6.310291886329650879e-01	9.080000000000000293e-01	7.917394638061523438e-01	6.019999999999999796e-01	4.337208867073059082e-01	6.680000000000000382e-01	4.962289929389953613e-01
8.880000000000000000e+02	5.040000000000000036e-01	5.401412248611450195e-01	9.100000000000000311e-01	9.285466074943542480e-01	8.599999999999999312e-02	1.394839435815811157e-01	8.179999999999999494e-01	7.350440025329589844e-01	2.020000000000000129e-01	3.592111766338348389e-01
8.890000000000000000e+02	6.700000000000000400e-01	9.000672698020935059e-01	5.600000000000000117e-02	2.853794991970062256e-01	3.380000000000000226e-01	5.736639499664306641e-01	9.020000000000000240e-01	8.882104754447937012e-01	7.500000000000000000e-01	8.969130516052246094e-01
8.900000000000000000e+02	9.459999999999999520e-01	6.473402380943298340e-01	5.360000000000000320e-01	6.755584478378295898e-01	3.599999999999999867e-01	6.311931610107421875e-01	1.660000000000000087e-01	1.557990908622741699e-01	5.360000000000000320e-01	6.799539327621459961e-01
8.910000000000000000e+02	9.779999999999999805e-01	9.141143560409545898e-01	1.100000000000000006e-01	8.347166329622268677e-02	2.540000000000000036e-01	6.359851956367492676e-01	2.959999999999999853e-01	1.231271699070930481e-01	9.300000000000000488e-01	8.525458574295043945e-01
8.920000000000000000e+02	4.200000000000000261e-02	4.328563809394836426e-01	1.400000000000000029e-02	1.333377808332443237e-01	5.520000000000000462e-01	5.441967844963073730e-01	6.219999999999999973e-01	6.820605993270874023e-01	3.380000000000000226e-01	2.710852324962615967e-01
8.930000000000000000e+02	5.420000000000000373e-01	6.920176744461059570e-01	3.739999999999999991e-01	7.994900941848754883e-01	4.480000000000000093e-01	1.656345278024673462e-01	1.120000000000000023e-01	4.115551412105560303e-01	2.879999999999999782e-01	4.329518675804138184e-01
8.940000000000000000e+02	9.819999999999999840e-01	9.346681237220764160e-01	3.240000000000000102e-01	3.909128010272979736e-01	9.479999999999999538e-01	9.132090806961059570e-01	8.080000000000000515e-01	8.482910990715026855e-01	5.620000000000000551e-01	2.607472538948059082e-01
8.950000000000000000e+02	2.839999999999999747e-01	1.951015889644622803e-01	9.919999999999999929e-01	9.519447684288024902e-01	5.620000000000000551e-01	7.380375266075134277e-01	5.340000000000000302e-01	6.168119311332702637e-01	7.620000000000000107e-01	7.844705581665039062e-01
8.960000000000000000e+02	1.600000000000000033e-01	1.796213686466217041e-01	9.839999999999999858e-01	9.287962317466735840e-01	5.859999999999999654e-01	4.314357936382293701e-01	4.159999999999999809e-01	4.468519985675811768e-01	4.660000000000000253e-01	5.946059823036193848e-01
8.970000000000000000e+02	2.580000000000000071e-01	4.532719552516937256e-01	2.260000000000000064e-01	4.856825470924377441e-01	5.679999999999999494e-01	2.615597546100616455e-01	6.959999999999999520e-01	4.847067296504974365e-01	2.179999999999999993e-01	2.398079782724380493e-01
8.980000000000000000e+02	4.560000000000000164e-01	2.980669438838958740e-01	7.760000000000000231e-01	6.403343081474304199e-01	3.420000000000000262e-01	6.556224822998046875e-01	2.700000000000000178e-01	1.319971978664398193e-01	2.620000000000000107e-01	4.328960776329040527e-01
8.990000000000000000e+02	4.580000000000000182e-01	7.304562926292419434e-01	8.999999999999999667e-02	3.162412345409393311e-02	9.800000000000000377e-02	5.587707757949829102e-01	3.479999999999999760e-01	6.651505827903747559e-01	7.820000000000000284e-01	9.027690887451171875e-01
9.000000000000000000e+02	5.759999999999999565e-01	1.689958721399307251e-01	7.119999999999999662e-01	4.053948223590850830e-01	9.519999999999999574e-01	6.489995121955871582e-01	9.539999999999999591e-01	9.254378080368041992e-01	8.080000000000000515e-01	5.692133903503417969e-01
9.010000000000000000e+02	1.620000000000000051e-01	4.036758840084075928e-01	8.559999999999999831e-01	6.602838635444641113e-01	1.759999999999999898e-01	2.148887813091278076e-01	4.580000000000000182e-01	3.029096126556396484e-01	3.719999999999999973e-01	2.974436581134796143e-01
9.020000000000000000e+02	3.539999999999999813e-01	2.466251701116561890e-01	6.260000000000000009e-01	5.092360377311706543e-01	4.899999999999999911e-01	4.532704949378967285e-01	6.239999999999999991e-01	6.479041576385498047e-01	9.639999999999999680e-01	9.484680294990539551e-01
9.030000000000000000e+02	7.840000000000000302e-01	3.657656908035278320e-01	3.200000000000000067e-01	4.721790254116058350e-01	7.139999999999999680e-01	7.642444968223571777e-01	7.000000000000000666e-02	8.600717037916183472e-02	2.859999999999999765e-01	4.023323953151702881e-01
9.040000000000000000e+02	6.720000000000000417e-01	3.823743164539337158e-01	3.920000000000000151e-01	6.637390851974487305e-01	2.400000000000000050e-02	1.265051029622554779e-02	6.380000000000000115e-01	3.915044665336608887e-01	2.919999999999999818e-01	3.368249237537384033e-01
9.050000000000000000e+02	7.860000000000000320e-01	8.895322680473327637e-01	9.439999999999999503e-01	6.778358817100524902e-01	3.840000000000000080e-01	6.551312208175659180e-01	6.420000000000000151e-01	3.843645453453063965e-01	4.199999999999999845e-01	2.639779150485992432e-01
9.060000000000000000e+02	2.800000000000000058e-02	5.490320324897766113e-01	9.979999999999999982e-01	6.920258998870849609e-01	8.139999999999999458e-01	5.760177969932556152e-01	5.140000000000000124e-01	5.121259689331054688e-01	2.660000000000000142e-01	3.742179870605468750e-01
9.070000000000000000e+02	2.000000000000000042e-03	3.296519517898559570e-01	1.400000000000000029e-02	1.797299832105636597e-01	8.519999999999999796e-01	7.915459871292114258e-01	8.120000000000000551e-01	3.771187365055084229e-01	4.400000000000000022e-01	2.843274474143981934e-01
9.080000000000000000e+02	2.680000000000000160e-01	2.932801544666290283e-01	5.739999999999999547e-01	7.040463685989379883e-01	2.419999999999999929e-01	5.713430047035217285e-01	9.379999999999999449e-01	9.275929331779479980e-01	4.420000000000000040e-01	5.232570767402648926e-01
9.090000000000000000e+02	2.340000000000000135e-01	2.375788539648056030e-01	5.080000000000000071e-01	8.728972673416137695e-01	5.440000000000000391e-01	3.767884671688079834e-01	8.880000000000000115e-01	8.268227577209472656e-01	5.639999999999999458e-01	5.717545747756958008e-01
9.100000000000000000e+02	6.099999999999999867e-01	7.637997269630432129e-01	9.799999999999999822e-01	8.030014634132385254e-01	7.880000000000000338e-01	8.775188326835632324e-01	3.119999999999999996e-01	9.290913492441177368e-02	4.420000000000000040e-01	7.898796796798706055e-01
9.110000000000000000e+02	9.639999999999999680e-01	7.148789167404174805e-01	4.460000000000000075e-01	2.601703405380249023e-01	4.339999999999999969e-01	7.722725272178649902e-01	7.500000000000000000e-01	5.822233557701110840e-01	7.900000000000000355e-01	6.628970503807067871e-01
9.120000000000000000e+02	2.680000000000000160e-01	5.575772523880004883e-01	3.880000000000000115e-01	5.781363248825073242e-01	9.899999999999999911e-01	9.849305152893066406e-01	2.340000000000000135e-01	2.826738953590393066e-01	9.280000000000000471e-01	8.660612702369689941e-01
9.130000000000000000e+02	6.280000000000000027e-01	4.570536017417907715e-01	5.699999999999999512e-01	1.578520238399505615e-01	9.060000000000000275e-01	8.029759526252746582e-01	7.540000000000000036e-01	6.960312724113464355e-01	7.259999999999999787e-01	2.388574779033660889e-01
9.140000000000000000e+02	8.439999999999999725e-01	8.818943500518798828e-01	5.320000000000000284e-01	2.599773108959197998e-01	8.200000000000000344e-02	1.384472548961639404e-01	1.160000000000000059e-01	1.201584339141845703e-01	2.020000000000000129e-01	3.419438600540161133e-01
9.150000000000000000e+02	5.240000000000000213e-01	7.811799645423889160e-01	8.699999999999999956e-01	5.818709731101989746e-01	7.500000000000000000e-01	4.804799854755401611e-01	2.640000000000000124e-01	2.191286087036132812e-01	5.380000000000000338e-01	5.579779744148254395e-01
9.160000000000000000e+02	1.859999999999999987e-01	1.497421115636825562e-01	2.220000000000000029e-01	2.057146281003952026e-01	6.420000000000000151e-01	5.315251946449279785e-01	2.540000000000000036e-01	2.513220906257629395e-01	1.300000000000000044e-01	2.653992772102355957e-01
9.170000000000000000e+02	1.000000000000000000e+00	9.798092842102050781e-01	4.420000000000000040e-01	9.242686033248901367e-01	2.400000000000000050e-02	2.865429595112800598e-02	4.879999999999999893e-01	1.820482760667800903e-01	6.760000000000000453e-01	8.065640926361083984e-01
9.180000000000000000e+02	5.140000000000000124e-01	2.589409947395324707e-01	6.340000000000000080e-01	1.296839565038681030e-01	6.079999999999999849e-01	8.312045931816101074e-01	4.299999999999999933e-01	4.367642700672149658e-01	5.699999999999999512e-01	2.622192800045013428e-01
9.190000000000000000e+02	6.959999999999999520e-01	7.453695535659790039e-01	5.799999999999999600e-01	3.914430141448974609e-01	8.860000000000000098e-01	6.241905689239501953e-01	4.020000000000000240e-01	4.920633733272552490e-01	2.139999999999999958e-01	4.064194560050964355e-01
9.200000000000000000e+02	7.640000000000000124e-01	3.545875847339630127e-01	3.960000000000000187e-01	3.850986957550048828e-01	5.560000000000000497e-01	7.313935756683349609e-01	3.420000000000000262e-01	1.833184510469436646e-01	2.780000000000000249e-01	2.159220129251480103e-01
9.210000000000000000e+02	8.980000000000000204e-01	9.654775857925415039e-01	2.740000000000000213e-01	2.097123712301254272e-01	3.780000000000000027e-01	7.635096311569213867e-01	1.900000000000000022e-01	2.073100656270980835e-01	1.300000000000000044e-01	1.189888194203376770e-01
9.220000000000000000e+02	6.280000000000000027e-01	1.658207029104232788e-01	8.419999999999999707e-01	9.368417859077453613e-01	6.340000000000000080e-01	5.029857158660888672e-01	8.219999999999999529e-01	6.619440913200378418e-01	6.680000000000000382e-01	7.937544584274291992e-01
9.230000000000000000e+02	4.919999999999999929e-01	8.285282850265502930e-01	8.820000000000000062e-01	8.724241852760314941e-01	1.439999999999999891e-01	1.262777745723724365e-01	9.100000000000000311e-01	9.118593335151672363e-01	8.000000000000000444e-01	7.895312905311584473e-01
9.240000000000000000e+02	7.359999999999999876e-01	1.883770078420639038e-01	1.219999999999999973e-01	2.847181558609008789e-01	1.739999999999999880e-01	4.335171878337860107e-01	5.520000000000000462e-01	3.528581857681274414e-01	2.020000000000000129e-01	2.022348195314407349e-01
9.250000000000000000e+02	2.780000000000000249e-01	5.275963544845581055e-01	6.840000000000000524e-01	7.517574429512023926e-01	9.739999999999999769e-01	7.002177834510803223e-01	5.280000000000000249e-01	7.076894044876098633e-01	3.579999999999999849e-01	2.760407626628875732e-01
9.260000000000000000e+02	5.420000000000000373e-01	7.418727278709411621e-01	8.399999999999999689e-01	5.650410652160644531e-01	8.800000000000000044e-01	7.290289998054504395e-01	7.139999999999999680e-01	6.646353006362915039e-01	2.999999999999999889e-02	1.930996477603912354e-01
9.270000000000000000e+02	8.599999999999999312e-02	2.614750862121582031e-01	4.460000000000000075e-01	2.939139306545257568e-01	7.799999999999999989e-02	1.637712493538856506e-02	8.020000000000000462e-01	5.363363623619079590e-01	2.260000000000000064e-01	1.122117117047309875e-01
9.280000000000000000e+02	8.699999999999999956e-01	6.884505748748779297e-01	5.380000000000000338e-01	7.081533670425415039e-01	5.320000000000000284e-01	1.943743824958801270e-01	7.820000000000000284e-01	9.131684303283691406e-01	3.659999999999999920e-01	5.808115005493164062e-01
9.290000000000000000e+02	6.320000000000000062e-01	4.257577955722808838e-01	4.620000000000000218e-01	2.532337009906768799e-01	3.960000000000000187e-01	4.444141089916229248e-01	7.799999999999999989e-02	1.933661103248596191e-01	3.800000000000000044e-01	7.286351174116134644e-02
9.300000000000000000e+02	5.220000000000000195e-01	6.728495955467224121e-01	5.220000000000000195e-01	7.725086212158203125e-01	4.159999999999999809e-01	7.075790166854858398e-01	4.079999999999999738e-01	4.756769239902496338e-01	5.100000000000000089e-01	5.938414335250854492e-01
9.310000000000000000e+02	7.459999999999999964e-01	6.887524724006652832e-01	3.320000000000000173e-01	5.612116456031799316e-01	7.740000000000000213e-01	5.959509611129760742e-01	7.580000000000000071e-01	3.430933058261871338e-01	4.380000000000000004e-01	3.711075186729431152e-01
9.320000000000000000e+02	5.899999999999999689e-01	8.208091259002685547e-01	9.080000000000000293e-01	9.679148197174072266e-01	5.380000000000000338e-01	5.389457941055297852e-01	9.599999999999999645e-01	9.368162751197814941e-01	9.300000000000000488e-01	9.186087846755981445e-01
9.330000000000000000e+02	1.859999999999999987e-01	6.137731671333312988e-01	5.839999999999999636e-01	9.306710362434387207e-01	1.620000000000000051e-01	4.242452383041381836e-01	4.819999999999999840e-01	4.101110696792602539e-01	4.739999999999999769e-01	4.637052118778228760e-01
9.340000000000000000e+02	4.159999999999999809e-01	2.045515626668930054e-01	1.519999999999999962e-01	5.540984869003295898e-01	8.279999999999999583e-01	4.705257713794708252e-01	4.159999999999999809e-01	3.413751721382141113e-01	2.999999999999999889e-01	4.748594164848327637e-01
9.350000000000000000e+02	5.779999999999999583e-01	8.781515955924987793e-01	2.459999999999999964e-01	1.999467164278030396e-01	2.400000000000000050e-02	5.752311944961547852e-01	6.600000000000000311e-02	2.359580248594284058e-01	2.979999999999999871e-01	6.712291240692138672e-01
9.360000000000000000e+02	2.560000000000000053e-01	2.271959781646728516e-01	9.320000000000000506e-01	7.911274433135986328e-01	9.879999999999999893e-01	8.283938765525817871e-01	9.020000000000000240e-01	8.896819949150085449e-01	6.700000000000000400e-01	2.564826905727386475e-01
9.370000000000000000e+02	8.719999999999999973e-01	5.438017249107360840e-01	4.899999999999999911e-01	5.297013521194458008e-01	9.360000000000000542e-01	8.965007066726684570e-01	8.400000000000000522e-02	1.348981410264968872e-01	3.360000000000000209e-01	5.724511742591857910e-01
9.380000000000000000e+02	7.279999999999999805e-01	3.945650160312652588e-01	8.020000000000000462e-01	7.035977840423583984e-01	4.919999999999999929e-01	1.387204974889755249e-01	1.739999999999999880e-01	4.040060192346572876e-02	6.179999999999999938e-01	8.932351469993591309e-01
9.390000000000000000e+02	3.860000000000000098e-01	4.509585797786712646e-01	8.679999999999999938e-01	8.017246127128601074e-01	3.619999999999999885e-01	4.210015833377838135e-01	7.239999999999999769e-01	5.658180713653564453e-01	7.680000000000000160e-01	3.700171411037445068e-01
9.400000000000000000e+02	8.040000000000000480e-01	7.598683834075927734e-01	7.019999999999999574e-01	8.876919150352478027e-01	3.280000000000000138e-01	1.132009625434875488e-01	3.940000000000000169e-01	6.965705156326293945e-01	2.959999999999999853e-01	3.279132544994354248e-01
9.410000000000000000e+02	3.200000000000000067e-01	4.852918982505798340e-01	9.659999999999999698e-01	8.050302267074584961e-01	4.959999999999999964e-01	5.211523771286010742e-01	3.260000000000000120e-01	5.563823580741882324e-01	1.419999999999999873e-01	1.789366006851196289e-01
9.420000000000000000e+02	7.099999999999999645e-01	6.295362114906311035e-01	4.099999999999999756e-01	7.510889768600463867e-01	5.540000000000000480e-01	5.169303417205810547e-01	2.479999999999999982e-01	2.751992046833038330e-01	3.160000000000000031e-01	1.521642655134201050e-01
9.430000000000000000e+02	5.460000000000000409e-01	7.756105661392211914e-01	5.000000000000000000e-01	4.372122287750244141e-01	1.280000000000000027e-01	6.412723660469055176e-02	2.680000000000000160e-01	4.562585353851318359e-01	3.039999999999999925e-01	1.875917315483093262e-01
9.440000000000000000e+02	9.439999999999999503e-01	5.827485918998718262e-01	4.359999999999999987e-01	5.871480107307434082e-01	8.679999999999999938e-01	8.676632046699523926e-01	7.279999999999999805e-01	5.676907300949096680e-01	3.840000000000000080e-01	2.002404034137725830e-01
9.450000000000000000e+02	8.519999999999999796e-01	3.843803405761718750e-01	8.799999999999999489e-02	6.196379661560058594e-01	9.459999999999999520e-01	6.707382798194885254e-01	2.520000000000000018e-01	5.447270274162292480e-01	3.840000000000000080e-01	4.281442463397979736e-01
9.460000000000000000e+02	5.999999999999999778e-02	1.164380908012390137e-01	4.719999999999999751e-01	7.736404538154602051e-01	9.220000000000000417e-01	5.077289342880249023e-01	3.900000000000000133e-01	6.595640182495117188e-01	5.340000000000000302e-01	8.170716166496276855e-01
9.470000000000000000e+02	7.860000000000000320e-01	3.532343208789825439e-01	2.000000000000000042e-02	1.554658357053995132e-02	4.239999999999999880e-01	6.015701889991760254e-01	9.120000000000000329e-01	8.939185142517089844e-01	7.940000000000000391e-01	6.696305274963378906e-01
9.480000000000000000e+02	6.480000000000000204e-01	5.902013778686523438e-01	6.400000000000000133e-01	4.388487040996551514e-01	1.960000000000000075e-01	1.250409930944442749e-01	7.359999999999999876e-01	6.460409760475158691e-01	6.680000000000000382e-01	4.594651758670806885e-01
9.490000000000000000e+02	4.939999999999999947e-01	1.978341192007064819e-01	3.260000000000000120e-01	8.073285818099975586e-01	7.680000000000000160e-01	3.956567645072937012e-01	9.340000000000000524e-01	9.122086763381958008e-01	1.739999999999999880e-01	8.219075947999954224e-02
9.500000000000000000e+02	1.839999999999999969e-01	4.653905630111694336e-01	4.000000000000000083e-02	1.220731809735298157e-01	2.240000000000000047e-01	7.310466170310974121e-01	7.600000000000000089e-01	5.241751670837402344e-01	5.999999999999999778e-01	7.921335697174072266e-01
9.510000000000000000e+02	1.739999999999999880e-01	4.633753001689910889e-01	5.699999999999999512e-01	6.515347957611083984e-01	5.979999999999999760e-01	3.417304754257202148e-01	3.739999999999999991e-01	3.480460345745086670e-01	5.879999999999999671e-01	6.466538906097412109e-01
9.520000000000000000e+02	7.580000000000000071e-01	6.919289827346801758e-01	4.779999999999999805e-01	8.463954329490661621e-01	6.360000000000000098e-01	9.451217055320739746e-01	3.280000000000000138e-01	2.688431143760681152e-01	6.840000000000000524e-01	7.276524901390075684e-01
9.530000000000000000e+02	1.819999999999999951e-01	3.471711874008178711e-01	3.960000000000000187e-01	3.908417224884033203e-01	9.919999999999999929e-01	8.850170969963073730e-01	8.639999999999999902e-01	9.410312175750732422e-01	3.160000000000000031e-01	2.385941594839096069e-01
9.540000000000000000e+02	7.780000000000000249e-01	9.002183079719543457e-01	8.000000000000000444e-01	8.716186881065368652e-01	8.060000000000000497e-01	1.578356176614761353e-01	5.040000000000000036e-01	7.009407281875610352e-01	5.160000000000000142e-01	3.892166912555694580e-01
9.550000000000000000e+02	1.680000000000000104e-01	2.916369438171386719e-01	4.899999999999999911e-01	5.834023356437683105e-01	6.919999999999999485e-01	6.455480456352233887e-01	1.880000000000000004e-01	3.317059576511383057e-01	5.879999999999999671e-01	8.116061687469482422e-01
9.560000000000000000e+02	7.279999999999999805e-01	9.114671945571899414e-01	8.679999999999999938e-01	7.778781056404113770e-01	7.580000000000000071e-01	7.083389163017272949e-01	4.959999999999999964e-01	2.756929397583007812e-01	6.800000000000000488e-01	4.302526414394378662e-01
9.570000000000000000e+02	5.140000000000000124e-01	5.410155057907104492e-01	2.240000000000000047e-01	6.237149238586425781e-01	8.539999999999999813e-01	9.362459182739257812e-01	5.380000000000000338e-01	3.640207052230834961e-01	5.480000000000000426e-01	7.440255284309387207e-01
9.580000000000000000e+02	4.480000000000000093e-01	7.406973838806152344e-01	4.839999999999999858e-01	6.386915445327758789e-01	9.599999999999999645e-01	7.571277022361755371e-01	4.060000000000000275e-01	3.614856302738189697e-01	7.640000000000000124e-01	5.038042068481445312e-01
9.590000000000000000e+02	9.399999999999999467e-01	8.514026403427124023e-01	8.020000000000000462e-01	3.574299812316894531e-01	7.900000000000000355e-01	8.564516901969909668e-01	8.040000000000000480e-01	8.082537651062011719e-01	4.520000000000000129e-01	4.473286271095275879e-01
9.600000000000000000e+02	8.239999999999999547e-01	8.510631918907165527e-01	6.520000000000000240e-01	3.284704387187957764e-01	9.400000000000000022e-02	3.149514198303222656e-01	8.299999999999999600e-01	8.080314993858337402e-01	2.760000000000000231e-01	2.401440441608428955e-01
9.610000000000000000e+02	4.060000000000000275e-01	3.560844361782073975e-01	7.520000000000000018e-01	1.449223309755325317e-01	8.000000000000000167e-02	1.848909109830856323e-01	9.160000000000000364e-01	8.682312369346618652e-01	8.179999999999999494e-01	9.082663059234619141e-01
9.620000000000000000e+02	5.160000000000000142e-01	4.256891310214996338e-01	1.039999999999999952e-01	2.689019739627838135e-01	1.000000000000000000e+00	9.712426066398620605e-01	2.280000000000000082e-01	3.397346436977386475e-01	8.940000000000000169e-01	8.693088889122009277e-01
9.630000000000000000e+02	8.599999999999999312e-02	3.880484700202941895e-01	7.940000000000000391e-01	6.011021137237548828e-01	2.760000000000000231e-01	5.740590095520019531e-01	6.939999999999999503e-01	4.639492034912109375e-01	2.999999999999999889e-01	1.861207634210586548e-01
9.640000000000000000e+02	6.939999999999999503e-01	3.747833371162414551e-01	7.179999999999999716e-01	8.073123097419738770e-01	7.500000000000000000e-01	6.209535002708435059e-01	9.859999999999999876e-01	9.160619974136352539e-01	2.600000000000000089e-01	2.814052999019622803e-01
9.650000000000000000e+02	9.859999999999999876e-01	9.263319373130798340e-01	8.000000000000000167e-02	7.940283417701721191e-02	8.080000000000000515e-01	8.979700207710266113e-01	9.800000000000000377e-02	2.402632832527160645e-01	6.860000000000000542e-01	7.071447372436523438e-01
9.660000000000000000e+02	7.960000000000000409e-01	6.676999330520629883e-01	6.079999999999999849e-01	6.159884929656982422e-01	2.459999999999999964e-01	4.810198545455932617e-01	6.400000000000000133e-01	8.008355498313903809e-01	6.680000000000000382e-01	7.832303047180175781e-01
9.670000000000000000e+02	8.579999999999999849e-01	7.329978346824645996e-01	5.879999999999999671e-01	9.148351848125457764e-02	9.340000000000000524e-01	3.577505648136138916e-01	4.699999999999999734e-01	3.178836703300476074e-01	3.519999999999999796e-01	5.241159200668334961e-01
9.680000000000000000e+02	4.299999999999999933e-01	3.978382945060729980e-01	4.399999999999999745e-02	8.698092401027679443e-02	6.199999999999999956e-01	7.595151066780090332e-01	7.039999999999999591e-01	7.275009155273437500e-01	5.100000000000000089e-01	6.874102354049682617e-01
9.690000000000000000e+02	8.159999999999999476e-01	7.971103787422180176e-01	5.799999999999999600e-01	1.952945739030838013e-01	6.600000000000000311e-01	2.979042530059814453e-01	4.779999999999999805e-01	6.775766015052795410e-01	3.579999999999999849e-01	4.342162311077117920e-01
9.700000000000000000e+02	9.679999999999999716e-01	8.894614577293395996e-01	6.800000000000000488e-01	3.962223231792449951e-01	3.360000000000000209e-01	5.602359771728515625e-01	6.720000000000000417e-01	5.307060480117797852e-01	2.020000000000000129e-01	4.173604547977447510e-01
9.710000000000000000e+02	9.719999999999999751e-01	9.761330485343933105e-01	6.280000000000000027e-01	5.030502080917358398e-01	6.099999999999999867e-01	5.547059178352355957e-01	4.680000000000000271e-01	6.208068728446960449e-01	2.359999999999999876e-01	4.030111730098724365e-01
9.720000000000000000e+02	3.200000000000000067e-02	2.300536930561065674e-01	7.319999999999999840e-01	2.389454692602157593e-01	2.599999999999999881e-02	7.092656940221786499e-02	6.959999999999999520e-01	8.384895920753479004e-01	2.039999999999999869e-01	1.320587098598480225e-01
9.730000000000000000e+02	2.059999999999999887e-01	5.231754183769226074e-01	9.599999999999999645e-01	8.934876322746276855e-01	2.839999999999999747e-01	2.258352339267730713e-01	5.200000000000000178e-01	3.187896311283111572e-01	7.439999999999999947e-01	6.046332716941833496e-01
9.740000000000000000e+02	9.160000000000000364e-01	8.123376369476318359e-01	6.879999999999999449e-01	3.505518138408660889e-01	2.640000000000000124e-01	5.856475234031677246e-01	4.000000000000000083e-03	1.430478245019912720e-01	2.580000000000000071e-01	3.867143988609313965e-01
9.750000000000000000e+02	1.380000000000000115e-01	5.581744313240051270e-01	9.839999999999999858e-01	8.457423448562622070e-01	7.000000000000000666e-02	1.678338795900344849e-01	6.740000000000000435e-01	8.564862012863159180e-01	9.320000000000000506e-01	9.334147572517395020e-01
9.760000000000000000e+02	1.340000000000000080e-01	4.340003430843353271e-01	5.120000000000000107e-01	3.019075393676757812e-01	9.439999999999999503e-01	9.411122798919677734e-01	5.600000000000000533e-01	3.000962436199188232e-01	7.520000000000000018e-01	7.954875826835632324e-01
9.770000000000000000e+02	9.140000000000000346e-01	6.275230050086975098e-01	5.140000000000000124e-01	9.758643507957458496e-01	7.520000000000000018e-01	2.477997988462448120e-01	5.460000000000000409e-01	6.001676917076110840e-01	6.680000000000000382e-01	8.523681163787841797e-01
9.780000000000000000e+02	1.019999999999999934e-01	6.883987784385681152e-01	1.459999999999999909e-01	7.277418673038482666e-02	2.039999999999999869e-01	5.918233394622802734e-01	8.319999999999999618e-01	8.248757719993591309e-01	8.120000000000000551e-01	8.010645508766174316e-01
9.790000000000000000e+02	1.839999999999999969e-01	2.395956516265869141e-01	3.599999999999999728e-02	2.105085700750350952e-01	9.859999999999999876e-01	8.812589645385742188e-01	8.579999999999999849e-01	9.644195437431335449e-01	5.979999999999999760e-01	4.911941587924957275e-01
9.800000000000000000e+02	7.339999999999999858e-01	3.296928107738494873e-01	8.020000000000000462e-01	4.210666120052337646e-01	9.400000000000000022e-02	5.122003331780433655e-02	7.279999999999999805e-01	7.546839714050292969e-01	9.080000000000000293e-01	9.517465829849243164e-01
9.810000000000000000e+02	6.999999999999999556e-01	7.192425727844238281e-01	1.539999999999999980e-01	4.530083835124969482e-01	4.819999999999999840e-01	8.158591389656066895e-01	1.960000000000000075e-01	1.730142831802368164e-01	1.779999999999999916e-01	1.697792857885360718e-01
9.820000000000000000e+02	6.019999999999999796e-01	6.726301908493041992e-01	6.860000000000000542e-01	5.827281475067138672e-01	7.860000000000000320e-01	6.889744997024536133e-01	1.880000000000000004e-01	1.228387877345085144e-01	6.580000000000000293e-01	8.208233118057250977e-01
9.830000000000000000e+02	1.960000000000000075e-01	9.536484628915786743e-02	4.759999999999999787e-01	5.082194209098815918e-01	2.640000000000000124e-01	4.316376447677612305e-01	3.639999999999999902e-01	1.332754194736480713e-01	9.020000000000000240e-01	9.178422093391418457e-01
9.840000000000000000e+02	2.139999999999999958e-01	8.407567143440246582e-01	8.980000000000000204e-01	8.161537051200866699e-01	6.099999999999999867e-01	7.184273600578308105e-01	2.000000000000000042e-03	1.073824390769004822e-01	5.100000000000000089e-01	4.744942188262939453e-01
9.850000000000000000e+02	1.219999999999999973e-01	6.507351994514465332e-01	7.880000000000000338e-01	6.510483622550964355e-01	5.679999999999999494e-01	5.779865384101867676e-01	9.020000000000000240e-01	9.108650684356689453e-01	8.120000000000000551e-01	8.796946406364440918e-01
9.860000000000000000e+02	8.820000000000000062e-01	9.664017558097839355e-01	3.559999999999999831e-01	3.523904383182525635e-01	6.239999999999999991e-01	2.494834661483764648e-01	6.239999999999999991e-01	1.334056407213211060e-01	1.580000000000000016e-01	2.716664671897888184e-01
9.870000000000000000e+02	1.719999999999999862e-01	3.478454649448394775e-01	4.460000000000000075e-01	4.831493645906448364e-02	9.000000000000000222e-01	7.570050954818725586e-01	2.099999999999999922e-01	5.270779728889465332e-01	6.760000000000000453e-01	8.242216110229492188e-01
9.880000000000000000e+02	6.860000000000000542e-01	5.198457837104797363e-01	6.740000000000000435e-01	9.378879666328430176e-01	9.879999999999999893e-01	9.516047239303588867e-01	6.079999999999999849e-01	6.106424331665039062e-01	9.379999999999999449e-01	9.258116483688354492e-01
9.890000000000000000e+02	8.599999999999999867e-01	7.278931736946105957e-01	2.280000000000000082e-01	6.707016229629516602e-01	4.060000000000000275e-01	5.497128367424011230e-01	4.839999999999999858e-01	8.325673341751098633e-01	9.600000000000000200e-02	3.511903285980224609e-01
9.900000000000000000e+02	9.859999999999999876e-01	8.850888013839721680e-01	5.100000000000000089e-01	9.043543934822082520e-01	3.059999999999999942e-01	9.221754968166351318e-02	9.199999999999999845e-02	4.569298923015594482e-01	1.239999999999999991e-01	1.925204843282699585e-01
9.910000000000000000e+02	8.239999999999999547e-01	6.168198585510253906e-01	4.339999999999999969e-01	8.931900858879089355e-01	3.420000000000000262e-01	2.843915224075317383e-01	1.280000000000000027e-01	1.199676021933555603e-01	4.919999999999999929e-01	6.829585433006286621e-01
9.920000000000000000e+02	6.300000000000000044e-01	2.500339746475219727e-01	5.739999999999999547e-01	5.190495848655700684e-01	8.780000000000000027e-01	6.620174646377563477e-01	3.900000000000000133e-01	4.413636922836303711e-01	9.600000000000000200e-02	2.319574654102325439e-01
9.930000000000000000e+02	4.079999999999999738e-01	3.692482411861419678e-01	6.560000000000000275e-01	7.183807492256164551e-01	5.999999999999999778e-01	1.702164262533187866e-01	1.759999999999999898e-01	1.806491464376449585e-01	6.520000000000000240e-01	6.834394931793212891e-01
9.940000000000000000e+02	8.599999999999999312e-02	3.794870376586914062e-01	8.259999999999999565e-01	7.062416672706604004e-01	6.660000000000000364e-01	9.003885984420776367e-01	5.719999999999999529e-01	2.299252152442932129e-01	4.580000000000000182e-01	7.220686674118041992e-01
9.950000000000000000e+02	6.780000000000000471e-01	2.276501059532165527e-01	4.939999999999999947e-01	8.352144956588745117e-01	6.600000000000000311e-01	6.066009402275085449e-01	2.059999999999999887e-01	1.627861261367797852e-01	5.560000000000000497e-01	4.375818669795989990e-01
9.960000000000000000e+02	1.620000000000000051e-01	2.817673683166503906e-01	2.379999999999999893e-01	7.274858653545379639e-02	4.939999999999999947e-01	6.831162571907043457e-01	8.259999999999999565e-01	7.166285514831542969e-01	1.140000000000000041e-01	4.105352461338043213e-01
9.970000000000000000e+02	3.699999999999999956e-01	4.003996551036834717e-01	9.819999999999999840e-01	8.151201009750366211e-01	7.259999999999999787e-01	8.414351940155029297e-01	6.860000000000000542e-01	3.364891707897186279e-01	5.000000000000000000e-01	7.187911868095397949e-01
9.980000000000000000e+02	3.119999999999999996e-01	8.790578246116638184e-01	6.700000000000000400e-01	4.671626389026641846e-01	4.919999999999999929e-01	4.212132394313812256e-01	7.780000000000000249e-01	6.677813529968261719e-01	8.359999999999999654e-01	8.437547683715820312e-01
9.990000000000000000e+02	2.399999999999999911e-01	8.049642443656921387e-01	8.000000000000000444e-01	6.255032420158386230e-01	9.739999999999999769e-01	9.843544960021972656e-01	2.200000000000000011e-01	4.330243766307830811e-01	7.920000000000000373e-01	9.222345948219299316e-01
