# Supplementary material for: Machine-guided path sampling to discover mechanisms of molecular self-organization
Source: Nat Comput Sci. 2023 Apr 24;3(4):334–45. doi: 10.1038/s43588-023-00428-z (PMC10766509; doi:10.1038/s43588-023-00428-z)
Supplement: Supplementary file 9 — Statistical source data for Extended Data Fig. 2. [file 43588_2023_428_MOESM9_ESM.zip › Extended_Data_Fig2_row3_transfer_trained_on_500_shooting_points.csv]

# structure index	sampled pB (LiI)	predicted pB (LiI)	sampled pB (NaCl)	predicted pB (NaCl)	sampled pB (NaI)	predicted pB (NaI)	sampled pB (CsCl)	predicted pB (CsCl)	sampled pB (CsI)	predicted pB (CsI)
0.000000000000000000e+00	6.919999999999999485e-01	6.218204498291015625e-01	2.419999999999999929e-01	1.932318508625030518e-01	5.000000000000000000e-01	2.667941153049468994e-01	5.200000000000000178e-01	7.656070590019226074e-01	7.279999999999999805e-01	4.209192693233489990e-01
1.000000000000000000e+00	2.999999999999999889e-02	1.537906527519226074e-01	8.439999999999999725e-01	8.146115541458129883e-01	2.720000000000000195e-01	4.623982012271881104e-01	7.500000000000000000e-01	7.524005174636840820e-01	3.260000000000000120e-01	3.073172867298126221e-01
2.000000000000000000e+00	7.439999999999999947e-01	6.906861066818237305e-01	3.599999999999999728e-02	5.766524672508239746e-01	9.300000000000000488e-01	8.588306903839111328e-01	5.739999999999999547e-01	5.637359619140625000e-01	7.920000000000000373e-01	7.941725254058837891e-01
3.000000000000000000e+00	8.080000000000000515e-01	5.590224266052246094e-01	8.940000000000000169e-01	8.707650899887084961e-01	8.739999999999999991e-01	7.193611264228820801e-01	5.440000000000000391e-01	8.791005015373229980e-01	7.700000000000000178e-01	6.828665137290954590e-01
4.000000000000000000e+00	9.100000000000000311e-01	2.290806025266647339e-01	1.940000000000000058e-01	5.593931078910827637e-01	6.480000000000000204e-01	5.137000083923339844e-01	4.799999999999999822e-01	4.252720177173614502e-01	5.999999999999999778e-01	5.211478471755981445e-01
5.000000000000000000e+00	1.719999999999999862e-01	3.411053121089935303e-01	6.420000000000000151e-01	7.257748246192932129e-01	4.060000000000000275e-01	4.666897356510162354e-01	1.260000000000000009e-01	1.794508546590805054e-01	5.819999999999999618e-01	5.034739971160888672e-01
6.000000000000000000e+00	3.240000000000000102e-01	5.127008557319641113e-01	7.079999999999999627e-01	5.422020554542541504e-01	5.919999999999999707e-01	5.665059089660644531e-01	1.799999999999999933e-01	1.264479160308837891e-01	4.299999999999999933e-01	3.823003172874450684e-01
7.000000000000000000e+00	2.220000000000000029e-01	2.878948450088500977e-01	5.639999999999999458e-01	2.123429477214813232e-01	8.279999999999999583e-01	7.608119845390319824e-01	2.939999999999999836e-01	5.364866852760314941e-01	5.659999999999999476e-01	5.231096148490905762e-01
8.000000000000000000e+00	7.660000000000000142e-01	5.794668197631835938e-01	1.940000000000000058e-01	3.262506127357482910e-01	8.000000000000000167e-02	4.746356606483459473e-01	6.740000000000000435e-01	4.799658954143524170e-01	3.960000000000000187e-01	6.490747332572937012e-01
9.000000000000000000e+00	5.979999999999999760e-01	4.261144399642944336e-01	8.799999999999999489e-02	2.143257707357406616e-01	8.060000000000000497e-01	5.419364571571350098e-01	6.520000000000000240e-01	6.032080054283142090e-01	8.399999999999999689e-01	5.724848508834838867e-01
1.000000000000000000e+01	7.820000000000000284e-01	6.699008941650390625e-01	1.620000000000000051e-01	2.678478062152862549e-01	1.079999999999999988e-01	4.533074200153350830e-01	2.959999999999999853e-01	2.399693876504898071e-01	1.380000000000000115e-01	4.070980846881866455e-01
1.100000000000000000e+01	5.080000000000000071e-01	8.234819173812866211e-01	7.620000000000000107e-01	4.540672004222869873e-01	5.899999999999999689e-01	5.683706402778625488e-01	6.340000000000000080e-01	4.593079686164855957e-01	7.560000000000000053e-01	7.567316293716430664e-01
1.200000000000000000e+01	9.200000000000000400e-01	6.872509121894836426e-01	1.499999999999999944e-01	5.210942029953002930e-01	3.360000000000000209e-01	3.034065067768096924e-01	6.840000000000000524e-01	7.123764753341674805e-01	5.879999999999999671e-01	5.053420662879943848e-01
1.300000000000000000e+01	4.440000000000000058e-01	6.043288707733154297e-01	4.939999999999999947e-01	6.069853305816650391e-01	2.620000000000000107e-01	2.754655778408050537e-01	6.059999999999999831e-01	4.039177298545837402e-01	7.860000000000000320e-01	7.150665521621704102e-01
1.400000000000000000e+01	1.199999999999999956e-01	1.826656758785247803e-01	3.200000000000000067e-01	2.889092266559600830e-01	9.559999999999999609e-01	8.463881611824035645e-01	6.840000000000000524e-01	7.491229176521301270e-01	6.580000000000000293e-01	6.448783874511718750e-01
1.500000000000000000e+01	5.679999999999999494e-01	2.996220588684082031e-01	4.159999999999999809e-01	4.582940042018890381e-01	7.479999999999999982e-01	7.283114194869995117e-01	5.739999999999999547e-01	6.748405098915100098e-01	5.699999999999999512e-01	5.427346229553222656e-01
1.600000000000000000e+01	5.380000000000000338e-01	4.585639834403991699e-01	5.040000000000000036e-01	4.792366325855255127e-01	9.739999999999999769e-01	9.386285543441772461e-01	4.139999999999999791e-01	3.502214848995208740e-01	7.580000000000000071e-01	5.428779125213623047e-01
1.700000000000000000e+01	9.879999999999999893e-01	8.875708580017089844e-01	7.479999999999999982e-01	4.227365255355834961e-01	1.000000000000000021e-02	1.274623870849609375e-01	7.359999999999999876e-01	6.286277770996093750e-01	2.479999999999999982e-01	4.407685399055480957e-01
1.800000000000000000e+01	8.980000000000000204e-01	8.024392127990722656e-01	1.739999999999999880e-01	4.821722507476806641e-01	8.379999999999999671e-01	7.609740495681762695e-01	5.420000000000000373e-01	4.960821270942687988e-01	3.160000000000000031e-01	1.548690348863601685e-01
1.900000000000000000e+01	6.939999999999999503e-01	5.589461326599121094e-01	7.520000000000000018e-01	7.728356719017028809e-01	1.360000000000000098e-01	2.675294578075408936e-01	3.300000000000000155e-01	6.100014448165893555e-01	8.200000000000000344e-02	3.133636415004730225e-01
2.000000000000000000e+01	2.939999999999999836e-01	3.233047425746917725e-01	5.020000000000000018e-01	5.106257796287536621e-01	5.220000000000000195e-01	3.712115287780761719e-01	4.219999999999999862e-01	6.587625145912170410e-01	3.019999999999999907e-01	4.794312715530395508e-01
2.100000000000000000e+01	5.580000000000000515e-01	8.039157390594482422e-01	7.800000000000000266e-01	4.354397654533386230e-01	8.419999999999999707e-01	6.487892866134643555e-01	1.390000000000000124e-01	1.341111809015274048e-01	7.760000000000000231e-01	7.095629572868347168e-01
2.200000000000000000e+01	9.240000000000000435e-01	5.956975221633911133e-01	5.580000000000000515e-01	4.414583742618560791e-01	4.560000000000000164e-01	5.474327802658081055e-01	7.680000000000000160e-01	6.944038867950439453e-01	4.139999999999999791e-01	5.895923376083374023e-01
2.300000000000000000e+01	5.839999999999999636e-01	7.820317745208740234e-01	3.499999999999999778e-01	4.168371856212615967e-01	3.880000000000000115e-01	5.552874207496643066e-01	2.879999999999999782e-01	5.008646845817565918e-01	7.660000000000000142e-01	7.202406525611877441e-01
2.400000000000000000e+01	5.060000000000000053e-01	3.911189436912536621e-01	3.439999999999999725e-01	3.302874863147735596e-01	8.559999999999999831e-01	8.390863537788391113e-01	5.380000000000000338e-01	4.545316100120544434e-01	1.980000000000000093e-01	2.955605685710906982e-01
2.500000000000000000e+01	2.700000000000000178e-01	3.248577713966369629e-01	3.760000000000000009e-01	4.244603812694549561e-01	4.099999999999999756e-01	7.638891935348510742e-01	1.239999999999999991e-01	1.437963247299194336e-01	4.500000000000000111e-01	8.909834027290344238e-01
2.600000000000000000e+01	5.320000000000000284e-01	7.790904045104980469e-01	4.560000000000000164e-01	2.385016828775405884e-01	3.320000000000000173e-01	7.093011140823364258e-01	1.199999999999999956e-01	1.376936137676239014e-01	4.680000000000000271e-01	6.614628434181213379e-01
2.700000000000000000e+01	9.639999999999999680e-01	7.923694252967834473e-01	9.439999999999999503e-01	4.657264053821563721e-01	1.239999999999999991e-01	1.118818446993827820e-01	6.179999999999999938e-01	5.308374166488647461e-01	4.879999999999999893e-01	5.874424576759338379e-01
2.800000000000000000e+01	3.940000000000000169e-01	1.959223151206970215e-01	2.500000000000000000e-01	3.068081438541412354e-01	4.599999999999999922e-02	1.212602034211158752e-01	6.640000000000000346e-01	7.579546570777893066e-01	1.179999999999999938e-01	1.697904467582702637e-01
2.900000000000000000e+01	4.719999999999999751e-01	1.375032216310501099e-01	9.759999999999999787e-01	8.297290802001953125e-01	7.079999999999999627e-01	7.877317070960998535e-01	1.799999999999999933e-01	1.717818677425384521e-01	5.979999999999999760e-01	6.496879458427429199e-01
3.000000000000000000e+01	4.490000000000000102e-01	1.186800822615623474e-01	1.799999999999999864e-02	2.108555436134338379e-01	6.139999999999999902e-01	4.638908207416534424e-01	7.139999999999999680e-01	6.733825802803039551e-01	7.599999999999999811e-02	2.443569451570510864e-01
3.100000000000000000e+01	8.386666666666666714e-01	4.728137552738189697e-01	4.380000000000000004e-01	2.838072180747985840e-01	8.179999999999999494e-01	6.050704121589660645e-01	9.499999999999999556e-01	9.719351530075073242e-01	5.420000000000000373e-01	7.377135753631591797e-01
3.200000000000000000e+01	7.099999999999999645e-01	4.245085418224334717e-01	9.979999999999999982e-01	9.625386595726013184e-01	3.360000000000000209e-01	4.686648547649383545e-01	2.680000000000000160e-01	4.560754597187042236e-01	4.380000000000000004e-01	6.012529730796813965e-01
3.300000000000000000e+01	2.760000000000000231e-01	5.640643835067749023e-01	9.839999999999999858e-01	9.487598538398742676e-01	9.879999999999999893e-01	9.554475545883178711e-01	5.560000000000000497e-01	4.183425307273864746e-01	8.279999999999999583e-01	8.631325960159301758e-01
3.400000000000000000e+01	1.600000000000000033e-02	3.019844591617584229e-01	2.520000000000000018e-01	6.026894450187683105e-01	1.400000000000000133e-01	2.489188164472579956e-01	1.980000000000000093e-01	4.285649061203002930e-01	7.880000000000000338e-01	7.525773644447326660e-01
3.500000000000000000e+01	1.640000000000000069e-01	3.043318092823028564e-01	6.199999999999999956e-01	3.812704086303710938e-01	7.580000000000000071e-01	7.396153211593627930e-01	2.020000000000000129e-01	5.373282432556152344e-01	5.620000000000000551e-01	5.706604123115539551e-01
3.600000000000000000e+01	5.420000000000000373e-01	4.511528909206390381e-01	7.119999999999999662e-01	5.860008597373962402e-01	4.540000000000000147e-01	3.871065378189086914e-01	6.800000000000000488e-01	6.841032505035400391e-01	4.319999999999999951e-01	3.844434320926666260e-01
3.700000000000000000e+01	3.719999999999999973e-01	3.564514219760894775e-01	5.919999999999999707e-01	4.686290025711059570e-01	1.640000000000000069e-01	3.842072784900665283e-01	7.900000000000000355e-01	7.174059152603149414e-01	2.959999999999999853e-01	4.148304164409637451e-01
3.800000000000000000e+01	3.679999999999999938e-01	3.379995524883270264e-01	8.199999999999999512e-01	6.508492827415466309e-01	4.680000000000000271e-01	4.917605519294738770e-01	6.800000000000000488e-02	1.302792578935623169e-01	7.339999999999999858e-01	7.811605930328369141e-01
3.900000000000000000e+01	1.719999999999999862e-01	4.634437859058380127e-01	4.939999999999999947e-01	2.791976332664489746e-01	6.500000000000000222e-01	5.987000465393066406e-01	1.539999999999999980e-01	1.141540408134460449e-01	5.779999999999999583e-01	7.800629138946533203e-01
4.000000000000000000e+01	2.999999999999999889e-01	6.915988326072692871e-01	4.599999999999999922e-02	1.884903758764266968e-01	5.520000000000000462e-01	5.102674365043640137e-01	1.459999999999999909e-01	1.849718391895294189e-01	3.679999999999999938e-01	4.333736896514892578e-01
4.100000000000000000e+01	7.399999999999999634e-02	3.997581005096435547e-01	9.800000000000000377e-02	2.787306904792785645e-01	5.180000000000000160e-01	6.709064841270446777e-01	3.019999999999999907e-01	3.322657942771911621e-01	7.840000000000000302e-01	9.240059852600097656e-01
4.200000000000000000e+01	9.300000000000000488e-01	6.027282476425170898e-01	2.240000000000000047e-01	2.541002333164215088e-01	1.400000000000000133e-01	1.202004104852676392e-01	3.760000000000000009e-01	3.068082034587860107e-01	8.339999999999999636e-01	6.262395381927490234e-01
4.300000000000000000e+01	5.399999999999999939e-02	1.199945658445358276e-01	2.419999999999999929e-01	4.482121765613555908e-01	3.539999999999999813e-01	3.105664849281311035e-01	2.620000000000000107e-01	3.113727271556854248e-01	5.520000000000000462e-01	4.762215912342071533e-01
4.400000000000000000e+01	4.139999999999999791e-01	4.983521401882171631e-01	4.279999999999999916e-01	6.209943890571594238e-01	2.200000000000000011e-01	5.507577657699584961e-01	4.560000000000000164e-01	5.170928835868835449e-01	4.660000000000000253e-01	3.763074576854705811e-01
4.500000000000000000e+01	5.999999999999999778e-01	4.997337758541107178e-01	7.279999999999999805e-01	6.075995564460754395e-01	9.479999999999999538e-01	8.123011589050292969e-01	2.640000000000000124e-01	3.236229419708251953e-01	1.239999999999999991e-01	9.666708856821060181e-02
4.600000000000000000e+01	7.720000000000000195e-01	7.849366664886474609e-01	1.160000000000000059e-01	5.842669606208801270e-01	7.599999999999999811e-02	1.964252591133117676e-01	6.820000000000000506e-01	8.634982109069824219e-01	3.439999999999999725e-01	5.270131826400756836e-01
4.700000000000000000e+01	6.919999999999999485e-01	4.893655180931091309e-01	9.659999999999999698e-01	8.390425443649291992e-01	6.119999999999999885e-01	7.461196184158325195e-01	6.320000000000000062e-01	4.832991659641265869e-01	4.279999999999999916e-01	4.108636081218719482e-01
4.800000000000000000e+01	1.120000000000000023e-01	3.465865552425384521e-01	4.420000000000000040e-01	4.861456155776977539e-01	9.739999999999999769e-01	8.041279315948486328e-01	4.400000000000000022e-01	4.272095859050750732e-01	4.139999999999999791e-01	6.328173279762268066e-01
4.900000000000000000e+01	1.300000000000000044e-01	2.271303981542587280e-01	2.079999999999999905e-01	2.741000950336456299e-01	7.660000000000000142e-01	4.540976583957672119e-01	3.579999999999999849e-01	2.258090078830718994e-01	3.140000000000000013e-01	7.259586453437805176e-01
5.000000000000000000e+01	8.000000000000000167e-02	2.113531827926635742e-01	5.020000000000000018e-01	6.904470920562744141e-01	3.799999999999999906e-02	1.468105614185333252e-01	7.059999999999999609e-01	6.237508654594421387e-01	4.420000000000000040e-01	5.062053799629211426e-01
5.100000000000000000e+01	1.900000000000000022e-01	3.356449007987976074e-01	1.600000000000000033e-01	3.300901055335998535e-01	8.579999999999999849e-01	7.813159227371215820e-01	4.119999999999999774e-01	3.854008913040161133e-01	8.820000000000000062e-01	8.765131831169128418e-01
5.200000000000000000e+01	9.320000000000000506e-01	6.487028002738952637e-01	3.240000000000000102e-01	3.489222824573516846e-01	7.740000000000000213e-01	4.804803133010864258e-01	2.979999999999999871e-01	2.529825568199157715e-01	1.160000000000000059e-01	9.081967175006866455e-02
5.300000000000000000e+01	3.659999999999999920e-01	4.593440890312194824e-01	9.600000000000000200e-02	1.989959627389907837e-01	1.559999999999999998e-01	5.628454685211181641e-01	4.620000000000000218e-01	4.007974565029144287e-01	5.000000000000000000e-01	4.004037976264953613e-01
5.400000000000000000e+01	8.179999999999999494e-01	6.580502986907958984e-01	3.380000000000000226e-01	9.019727110862731934e-01	2.620000000000000107e-01	1.198930516839027405e-01	4.660000000000000253e-01	4.283547401428222656e-01	6.400000000000000133e-01	5.533298850059509277e-01
5.500000000000000000e+01	9.659999999999999698e-01	8.206669688224792480e-01	7.720000000000000195e-01	5.314927697181701660e-01	2.939999999999999836e-01	6.911581754684448242e-01	6.400000000000000133e-02	5.845102667808532715e-02	5.420000000000000373e-01	5.919812321662902832e-01
5.600000000000000000e+01	3.639999999999999902e-01	7.119149565696716309e-01	7.880000000000000338e-01	7.429932951927185059e-01	1.859999999999999987e-01	2.055788338184356689e-01	3.499999999999999778e-01	6.231893301010131836e-01	1.539999999999999980e-01	1.633242070674896240e-01
5.700000000000000000e+01	4.460000000000000075e-01	1.634736210107803345e-01	6.700000000000000400e-01	7.464239597320556641e-01	9.800000000000000377e-02	3.101508617401123047e-01	5.899999999999999689e-01	7.026934027671813965e-01	4.199999999999999845e-01	4.408673942089080811e-01
5.800000000000000000e+01	3.320000000000000173e-01	3.745236694812774658e-01	9.180000000000000382e-01	6.171821951866149902e-01	8.020000000000000462e-01	5.951154828071594238e-01	4.699999999999999734e-01	4.672584235668182373e-01	4.600000000000000200e-01	2.841672301292419434e-01
5.900000000000000000e+01	2.899999999999999800e-01	4.698706269264221191e-01	4.939999999999999947e-01	3.973613381385803223e-01	4.580000000000000182e-01	4.418417513370513916e-01	4.440000000000000058e-01	5.870646238327026367e-01	6.260000000000000009e-01	4.433684051036834717e-01
6.000000000000000000e+01	1.400000000000000029e-02	1.700202822685241699e-01	9.719999999999999751e-01	9.860957264900207520e-01	9.200000000000000400e-01	9.067848920822143555e-01	3.320000000000000173e-01	4.784308671951293945e-01	2.819999999999999729e-01	2.610855996608734131e-01
6.100000000000000000e+01	2.340000000000000135e-01	5.303972363471984863e-01	9.260000000000000453e-01	5.980024337768554688e-01	7.019999999999999574e-01	6.673744320869445801e-01	8.840000000000000080e-01	9.027318954467773438e-01	3.639999999999999902e-01	3.055382966995239258e-01
6.200000000000000000e+01	2.959999999999999853e-01	4.682348966598510742e-01	2.800000000000000266e-01	2.452900856733322144e-01	5.839999999999999636e-01	3.788114488124847412e-01	1.620000000000000051e-01	1.002546697854995728e-01	7.459999999999999964e-01	8.959392309188842773e-01
6.300000000000000000e+01	4.000000000000000222e-01	5.783454179763793945e-01	4.500000000000000111e-01	7.144677042961120605e-01	9.759999999999999787e-01	6.609463691711425781e-01	6.019999999999999796e-01	8.025780320167541504e-01	7.479999999999999982e-01	7.456235289573669434e-01
6.400000000000000000e+01	8.000000000000000167e-02	2.824905812740325928e-01	9.379999999999999449e-01	8.009716868400573730e-01	5.240000000000000213e-01	4.026120901107788086e-01	7.780000000000000249e-01	8.436887860298156738e-01	5.460000000000000409e-01	6.827453374862670898e-01
6.500000000000000000e+01	3.160000000000000031e-01	4.995898902416229248e-01	2.599999999999999881e-02	2.025493532419204712e-01	1.640000000000000069e-01	6.122283935546875000e-01	9.350000000000000533e-01	9.751597642898559570e-01	7.259999999999999787e-01	3.127410411834716797e-01
6.600000000000000000e+01	3.300000000000000155e-01	5.927514433860778809e-01	1.660000000000000087e-01	9.462828189134597778e-02	5.959999999999999742e-01	3.493892550468444824e-01	5.899999999999999689e-01	4.950838685035705566e-01	2.200000000000000011e-01	3.473891913890838623e-01
6.700000000000000000e+01	1.039999999999999952e-01	8.000262826681137085e-02	1.940000000000000058e-01	3.243687152862548828e-01	4.800000000000000100e-02	1.214151233434677124e-01	8.419999999999999707e-01	7.602639794349670410e-01	5.000000000000000000e-01	6.127152442932128906e-01
6.800000000000000000e+01	6.139999999999999902e-01	5.285262465476989746e-01	3.519999999999999796e-01	2.283203899860382080e-01	1.580000000000000016e-01	1.769444495439529419e-01	7.399999999999999634e-02	3.412946164608001709e-01	3.160000000000000031e-01	4.584613144397735596e-01
6.900000000000000000e+01	2.879999999999999782e-01	3.758567273616790771e-01	3.479999999999999760e-01	6.108472943305969238e-01	7.239999999999999769e-01	7.069548964500427246e-01	5.600000000000000117e-02	3.031876087188720703e-01	5.560000000000000497e-01	5.133180618286132812e-01
7.000000000000000000e+01	9.779999999999999805e-01	9.031676054000854492e-01	4.099999999999999756e-01	5.223646759986877441e-01	2.039999999999999869e-01	2.275402247905731201e-01	2.780000000000000249e-01	4.362777769565582275e-01	4.380000000000000004e-01	6.257963180541992188e-01
7.100000000000000000e+01	2.979999999999999871e-01	6.846229434013366699e-01	3.340000000000000191e-01	5.901407599449157715e-01	4.719999999999999751e-01	6.475928425788879395e-01	8.679999999999999938e-01	9.386684894561767578e-01	2.600000000000000089e-01	1.506472975015640259e-01
7.200000000000000000e+01	7.640000000000000124e-01	5.762466192245483398e-01	6.280000000000000027e-01	6.727092266082763672e-01	2.800000000000000266e-01	2.056078165769577026e-01	7.540000000000000036e-01	5.968607664108276367e-01	8.080000000000000515e-01	5.272617340087890625e-01
7.300000000000000000e+01	2.099999999999999922e-01	4.954257309436798096e-01	2.640000000000000124e-01	4.183974564075469971e-01	5.600000000000000117e-02	2.258233129978179932e-01	7.199999999999999734e-01	3.105266690254211426e-01	3.240000000000000102e-01	5.314265489578247070e-01
7.400000000000000000e+01	5.460000000000000409e-01	4.969876110553741455e-01	9.479999999999999538e-01	9.297527670860290527e-01	3.800000000000000044e-01	5.938428640365600586e-01	8.599999999999999867e-01	9.354943633079528809e-01	7.099999999999999645e-01	6.653668284416198730e-01
7.500000000000000000e+01	0.000000000000000000e+00	3.766642212867736816e-01	4.719999999999999751e-01	7.075635790824890137e-01	5.400000000000000355e-01	5.664565563201904297e-01	1.600000000000000033e-02	7.122294604778289795e-02	1.640000000000000069e-01	1.798293292522430420e-01
7.600000000000000000e+01	4.119999999999999774e-01	2.482287287712097168e-01	3.599999999999999728e-02	2.501581609249114990e-01	9.400000000000000022e-02	1.587643772363662720e-01	6.879999999999999449e-01	6.338030695915222168e-01	6.480000000000000204e-01	5.619153976440429688e-01
7.700000000000000000e+01	3.300000000000000155e-01	3.893856704235076904e-01	3.599999999999999728e-02	1.044759526848793030e-02	6.660000000000000364e-01	6.057582497596740723e-01	2.560000000000000053e-01	2.196436822414398193e-01	3.240000000000000102e-01	4.574384987354278564e-01
7.800000000000000000e+01	1.280000000000000027e-01	5.194520950317382812e-01	6.720000000000000417e-01	2.765276432037353516e-01	2.439999999999999947e-01	1.947706490755081177e-01	8.599999999999999312e-02	2.678830623626708984e-01	6.820000000000000506e-01	5.440325736999511719e-01
7.900000000000000000e+01	3.619999999999999885e-01	3.440046310424804688e-01	5.140000000000000124e-01	4.769096970558166504e-01	1.839999999999999969e-01	3.297316133975982666e-01	8.820000000000000062e-01	9.517070055007934570e-01	7.680000000000000160e-01	3.739913702011108398e-01
8.000000000000000000e+01	2.020000000000000129e-01	3.731965124607086182e-01	9.519999999999999574e-01	9.293903112411499023e-01	2.479999999999999982e-01	3.162344992160797119e-01	3.300000000000000155e-01	1.828698962926864624e-01	6.239999999999999991e-01	5.180230140686035156e-01
8.100000000000000000e+01	8.399999999999999689e-01	6.345139145851135254e-01	4.399999999999999745e-02	2.342367544770240784e-02	3.180000000000000049e-01	4.952398240566253662e-01	2.300000000000000100e-01	6.865947246551513672e-01	9.499999999999999556e-01	8.488497138023376465e-01
8.200000000000000000e+01	8.999999999999999667e-02	2.327622920274734497e-01	2.600000000000000089e-01	2.620377838611602783e-01	1.439999999999999891e-01	1.398478299379348755e-01	2.159999999999999976e-01	2.548547387123107910e-01	2.459999999999999964e-01	3.828822374343872070e-01
8.300000000000000000e+01	1.779999999999999916e-01	4.152582287788391113e-01	1.940000000000000058e-01	1.521906554698944092e-01	8.999999999999999667e-02	3.424989581108093262e-01	8.739999999999999991e-01	6.121775507926940918e-01	1.419999999999999873e-01	3.648857772350311279e-01
8.400000000000000000e+01	6.460000000000000187e-01	2.044683992862701416e-01	9.599999999999999645e-01	8.594747781753540039e-01	9.600000000000000200e-02	1.071065738797187805e-01	8.060000000000000497e-01	7.831992506980895996e-01	4.219999999999999862e-01	4.692972600460052490e-01
8.500000000000000000e+01	9.040000000000000258e-01	7.438005805015563965e-01	4.000000000000000083e-02	1.457490324974060059e-01	3.220000000000000084e-01	4.541902244091033936e-01	2.580000000000000071e-01	3.207267224788665771e-01	6.580000000000000293e-01	3.983410298824310303e-01
8.600000000000000000e+01	8.739999999999999991e-01	9.383889436721801758e-01	8.239999999999999547e-01	7.509679794311523438e-01	2.320000000000000118e-01	3.070393204689025879e-01	2.680000000000000160e-01	3.837687671184539795e-01	8.020000000000000462e-01	8.136124610900878906e-01
8.700000000000000000e+01	8.279999999999999583e-01	9.046834707260131836e-01	3.300000000000000155e-01	6.080090403556823730e-01	6.199999999999999956e-01	5.907805562019348145e-01	4.560000000000000164e-01	5.369015336036682129e-01	7.840000000000000302e-01	7.116056680679321289e-01
8.800000000000000000e+01	1.600000000000000033e-01	6.470329165458679199e-01	5.420000000000000373e-01	3.612951338291168213e-01	7.359999999999999876e-01	6.638374924659729004e-01	7.500000000000000000e-01	6.876094341278076172e-01	2.479999999999999982e-01	3.057375848293304443e-01
8.900000000000000000e+01	1.000000000000000000e+00	9.918218255043029785e-01	2.099999999999999922e-01	2.262049764394760132e-01	1.580000000000000016e-01	5.391147136688232422e-01	8.080000000000000515e-01	8.828040361404418945e-01	2.599999999999999881e-02	1.245918348431587219e-01
9.000000000000000000e+01	4.899999999999999911e-01	2.715912759304046631e-01	3.780000000000000027e-01	2.664619088172912598e-01	9.519999999999999574e-01	8.243826627731323242e-01	8.020000000000000462e-01	9.635439515113830566e-01	4.119999999999999774e-01	3.636913895606994629e-01
9.100000000000000000e+01	3.799999999999999906e-02	1.002591997385025024e-01	9.340000000000000524e-01	8.294692039489746094e-01	4.380000000000000004e-01	5.577718019485473633e-01	1.439999999999999891e-01	5.608682632446289062e-01	7.239999999999999769e-01	7.076057791709899902e-01
9.200000000000000000e+01	4.879999999999999893e-01	5.688064694404602051e-01	2.459999999999999964e-01	2.475230842828750610e-01	7.159999999999999698e-01	6.658176779747009277e-01	2.640000000000000124e-01	1.652971506118774414e-01	6.340000000000000080e-01	5.487771630287170410e-01
9.300000000000000000e+01	2.199999999999999872e-02	3.877279460430145264e-01	7.059999999999999609e-01	6.505917310714721680e-01	7.720000000000000195e-01	7.467350959777832031e-01	5.779999999999999583e-01	4.649587869644165039e-01	4.879999999999999893e-01	6.481148600578308105e-01
9.400000000000000000e+01	2.220000000000000029e-01	3.704231977462768555e-01	3.579999999999999849e-01	2.880815267562866211e-01	8.279999999999999583e-01	3.909928500652313232e-01	1.920000000000000040e-01	2.782160043716430664e-01	4.620000000000000218e-01	4.148469567298889160e-01
9.500000000000000000e+01	7.860000000000000320e-01	8.663612008094787598e-01	1.280000000000000027e-01	3.131406009197235107e-01	4.259999999999999898e-01	7.911360859870910645e-01	5.859999999999999654e-01	3.514424562454223633e-01	2.560000000000000053e-01	7.809857279062271118e-02
9.600000000000000000e+01	6.000000000000000125e-03	1.872288584709167480e-01	2.959999999999999853e-01	3.112792074680328369e-01	8.319999999999999618e-01	5.996543765068054199e-01	8.439999999999999725e-01	3.764275312423706055e-01	6.320000000000000062e-01	5.308030247688293457e-01
9.700000000000000000e+01	2.379999999999999893e-01	1.811501085758209229e-01	6.700000000000000400e-01	6.384009718894958496e-01	3.240000000000000102e-01	7.382634282112121582e-01	7.780000000000000249e-01	5.675651431083679199e-01	7.319999999999999840e-01	5.526605844497680664e-01
9.800000000000000000e+01	6.939999999999999503e-01	8.151285052299499512e-01	4.819999999999999840e-01	3.200859427452087402e-01	3.320000000000000173e-01	4.026667475700378418e-01	1.400000000000000133e-01	3.870685994625091553e-01	8.840000000000000080e-01	8.342139124870300293e-01
9.900000000000000000e+01	6.159999999999999920e-01	3.619370460510253906e-01	8.840000000000000080e-01	6.081947684288024902e-01	7.439999999999999947e-01	5.111209154129028320e-01	8.359999999999999654e-01	8.203832507133483887e-01	7.199999999999999734e-01	4.890129268169403076e-01
1.000000000000000000e+02	1.859999999999999987e-01	7.527099251747131348e-01	8.359999999999999654e-01	5.646538734436035156e-01	8.679999999999999938e-01	5.147634148597717285e-01	2.159999999999999976e-01	1.968486905097961426e-01	7.599999999999999811e-02	1.035807281732559204e-01
1.010000000000000000e+02	8.820000000000000062e-01	5.944991111755371094e-01	1.620000000000000051e-01	4.327484965324401855e-01	8.960000000000000187e-01	7.023346424102783203e-01	3.980000000000000204e-01	3.541902899742126465e-01	8.599999999999999867e-01	6.727721095085144043e-01
1.020000000000000000e+02	5.540000000000000480e-01	7.639041543006896973e-01	8.400000000000000522e-02	1.404611766338348389e-01	6.959999999999999520e-01	5.123617053031921387e-01	6.099999999999999867e-01	1.826552748680114746e-01	2.159999999999999976e-01	3.920587003231048584e-01
1.030000000000000000e+02	7.019999999999999574e-01	7.342236638069152832e-01	9.779999999999999805e-01	8.406742215156555176e-01	5.200000000000000178e-01	5.457231402397155762e-01	2.479999999999999982e-01	3.217752575874328613e-01	3.400000000000000244e-01	3.510594666004180908e-01
1.040000000000000000e+02	4.440000000000000058e-01	5.107665061950683594e-01	9.679999999999999716e-01	9.130406975746154785e-01	7.379999999999999893e-01	6.386416554450988770e-01	7.259999999999999787e-01	6.395871639251708984e-01	9.479999999999999538e-01	9.308287501335144043e-01
1.050000000000000000e+02	8.080000000000000515e-01	8.832772970199584961e-01	4.000000000000000222e-01	3.316976130008697510e-01	4.599999999999999922e-02	2.213722467422485352e-01	2.600000000000000089e-01	3.807476460933685303e-01	7.259999999999999787e-01	5.357553362846374512e-01
1.060000000000000000e+02	9.679999999999999716e-01	7.472122311592102051e-01	1.839999999999999969e-01	2.478931844234466553e-01	6.280000000000000027e-01	4.063655138015747070e-01	2.300000000000000100e-01	4.001613557338714600e-01	3.760000000000000009e-01	3.914226889610290527e-01
1.070000000000000000e+02	6.899999999999999467e-01	7.205237150192260742e-01	3.439999999999999725e-01	5.481197237968444824e-01	6.580000000000000293e-01	6.046902537345886230e-01	3.479999999999999760e-01	3.618430793285369873e-01	4.299999999999999933e-01	4.543900191783905029e-01
1.080000000000000000e+02	8.299999999999999600e-01	6.288316845893859863e-01	6.840000000000000524e-01	7.325025200843811035e-01	8.519999999999999796e-01	9.238908886909484863e-01	6.400000000000000133e-01	8.040816783905029297e-01	5.320000000000000284e-01	6.984081864356994629e-01
1.090000000000000000e+02	8.920000000000000151e-01	7.529083490371704102e-01	6.899999999999999467e-01	3.058914840221405029e-01	3.880000000000000115e-01	7.566878199577331543e-01	1.739999999999999880e-01	2.527818381786346436e-01	1.600000000000000033e-02	1.341837048530578613e-01
1.100000000000000000e+02	7.479999999999999982e-01	2.864873707294464111e-01	6.919999999999999485e-01	6.962540149688720703e-01	5.879999999999999671e-01	3.190046548843383789e-01	7.680000000000000160e-01	7.065660357475280762e-01	6.899999999999999467e-01	6.003341078758239746e-01
1.110000000000000000e+02	6.580000000000000293e-01	3.030940890312194824e-01	3.079999999999999960e-01	5.013393759727478027e-01	8.279999999999999583e-01	6.624481678009033203e-01	9.200000000000000400e-01	8.516507148742675781e-01	4.440000000000000058e-01	2.706641554832458496e-01
1.120000000000000000e+02	9.199999999999999845e-02	3.616389334201812744e-01	5.320000000000000284e-01	3.846888542175292969e-01	3.960000000000000187e-01	3.456140160560607910e-01	7.520000000000000018e-01	7.158513069152832031e-01	8.739999999999999991e-01	6.637393832206726074e-01
1.130000000000000000e+02	9.280000000000000471e-01	9.156502485275268555e-01	3.880000000000000115e-01	5.567708611488342285e-01	3.539999999999999813e-01	6.672869324684143066e-01	7.059999999999999609e-01	7.727359533309936523e-01	4.000000000000000222e-01	4.443381428718566895e-01
1.140000000000000000e+02	8.399999999999999689e-01	7.020582556724548340e-01	1.479999999999999927e-01	2.952995896339416504e-01	3.420000000000000262e-01	5.691072344779968262e-01	5.480000000000000426e-01	4.724665582180023193e-01	5.959999999999999742e-01	7.777413725852966309e-01
1.150000000000000000e+02	7.059999999999999609e-01	3.571506738662719727e-01	7.219999999999999751e-01	5.088117718696594238e-01	5.340000000000000302e-01	6.097146868705749512e-01	7.920000000000000373e-01	9.140750169754028320e-01	6.660000000000000364e-01	4.512203037738800049e-01
1.160000000000000000e+02	2.340000000000000135e-01	4.879076480865478516e-01	9.579999999999999627e-01	8.351070880889892578e-01	6.340000000000000080e-01	3.860189914703369141e-01	7.520000000000000018e-01	7.260603308677673340e-01	8.200000000000000344e-02	1.027496978640556335e-01
1.170000000000000000e+02	4.919999999999999929e-01	3.519033789634704590e-01	4.000000000000000083e-02	2.594409883022308350e-01	3.180000000000000049e-01	5.011304020881652832e-01	3.220000000000000084e-01	4.580617845058441162e-01	9.100000000000000311e-01	9.885905385017395020e-01
1.180000000000000000e+02	6.520000000000000240e-01	9.187051653861999512e-01	8.639999999999999902e-01	5.781950354576110840e-01	1.059999999999999970e-01	2.016670703887939453e-01	8.439999999999999725e-01	9.391933083534240723e-01	6.800000000000000488e-01	5.082954764366149902e-01
1.190000000000000000e+02	2.300000000000000100e-01	2.963461577892303467e-01	8.020000000000000462e-01	4.870125353336334229e-01	9.459999999999999520e-01	9.000635147094726562e-01	3.880000000000000115e-01	3.253916501998901367e-01	5.300000000000000266e-01	6.097813844680786133e-01
1.200000000000000000e+02	7.099999999999999645e-01	5.363705754280090332e-01	9.859999999999999876e-01	9.884670972824096680e-01	4.939999999999999947e-01	6.610006690025329590e-01	8.000000000000000167e-02	1.054749265313148499e-01	1.539999999999999980e-01	1.412356942892074585e-01
1.210000000000000000e+02	9.579999999999999627e-01	6.109713315963745117e-01	4.800000000000000100e-02	5.295320227742195129e-02	6.540000000000000258e-01	5.273841023445129395e-01	6.480000000000000204e-01	9.316142797470092773e-01	5.300000000000000266e-01	5.081387162208557129e-01
1.220000000000000000e+02	4.899999999999999911e-01	6.309682726860046387e-01	4.939999999999999947e-01	5.365744233131408691e-01	6.500000000000000222e-01	5.161764621734619141e-01	7.560000000000000053e-01	6.312909722328186035e-01	7.940000000000000391e-01	3.675121068954467773e-01
1.230000000000000000e+02	6.820000000000000506e-01	7.116255760192871094e-01	1.600000000000000033e-01	1.348781883716583252e-01	3.519999999999999796e-01	5.940612554550170898e-01	2.680000000000000160e-01	5.750371813774108887e-01	3.039999999999999925e-01	2.874398827552795410e-01
1.240000000000000000e+02	6.919999999999999485e-01	7.439732551574707031e-01	1.219999999999999973e-01	1.943312734365463257e-01	6.840000000000000524e-01	5.109738707542419434e-01	7.239999999999999769e-01	7.371048331260681152e-01	3.099999999999999978e-01	4.566180706024169922e-01
1.250000000000000000e+02	5.639999999999999458e-01	4.978746771812438965e-01	2.000000000000000042e-02	5.511922016739845276e-02	6.139999999999999902e-01	3.434716463088989258e-01	5.620000000000000551e-01	1.815550178289413452e-01	8.139999999999999458e-01	6.148663163185119629e-01
1.260000000000000000e+02	6.780000000000000471e-01	6.820585727691650391e-01	5.400000000000000355e-01	6.937652826309204102e-01	6.079999999999999849e-01	4.302887916564941406e-01	9.280000000000000471e-01	9.243527054786682129e-01	4.259999999999999898e-01	3.545681834220886230e-01
1.270000000000000000e+02	8.739999999999999991e-01	8.397746682167053223e-01	7.720000000000000195e-01	9.375812411308288574e-01	1.479999999999999927e-01	3.357412517070770264e-01	2.580000000000000071e-01	2.196731418371200562e-01	6.560000000000000275e-01	8.335465192794799805e-01
1.280000000000000000e+02	8.259999999999999565e-01	3.149190545082092285e-01	4.599999999999999922e-02	1.659697890281677246e-01	2.600000000000000089e-01	4.546682834625244141e-01	2.800000000000000266e-01	4.142223894596099854e-01	6.099999999999999867e-01	7.142093777656555176e-01
1.290000000000000000e+02	9.160000000000000364e-01	8.235039114952087402e-01	1.819999999999999951e-01	5.006362795829772949e-01	8.780000000000000027e-01	5.617696046829223633e-01	2.359999999999999876e-01	4.718151986598968506e-01	7.139999999999999680e-01	4.504608511924743652e-01
1.300000000000000000e+02	1.219999999999999973e-01	2.046468406915664673e-01	9.439999999999999503e-01	6.880567669868469238e-01	5.999999999999999778e-02	1.582175195217132568e-01	4.660000000000000253e-01	6.502199172973632812e-01	4.219999999999999862e-01	5.544002056121826172e-01
1.310000000000000000e+02	6.660000000000000364e-01	5.071197152137756348e-01	8.000000000000000167e-03	9.164015948772430420e-02	6.780000000000000471e-01	3.687784075736999512e-01	8.379999999999999671e-01	8.983669281005859375e-01	8.780000000000000027e-01	8.652763962745666504e-01
1.320000000000000000e+02	3.980000000000000204e-01	5.363863110542297363e-01	9.719999999999999751e-01	9.223796129226684570e-01	1.600000000000000033e-01	6.844536662101745605e-01	4.680000000000000271e-01	5.858179926872253418e-01	6.199999999999999956e-01	8.244449496269226074e-01
1.330000000000000000e+02	8.719999999999999973e-01	6.727510094642639160e-01	6.600000000000000311e-01	5.731241106986999512e-01	9.799999999999999822e-01	8.524035215377807617e-01	2.200000000000000011e-01	1.403200030326843262e-01	8.199999999999999512e-01	6.114974617958068848e-01
1.340000000000000000e+02	8.060000000000000497e-01	3.202052712440490723e-01	9.379999999999999449e-01	6.993446350097656250e-01	3.799999999999999906e-02	3.692218363285064697e-01	4.839999999999999858e-01	4.865559637546539307e-01	4.399999999999999745e-02	5.083208158612251282e-02
1.350000000000000000e+02	4.319999999999999951e-01	4.963682889938354492e-01	6.780000000000000471e-01	3.653062582015991211e-01	1.179999999999999938e-01	1.961992979049682617e-01	5.620000000000000551e-01	3.287047743797302246e-01	6.280000000000000027e-01	7.247340083122253418e-01
1.360000000000000000e+02	3.479999999999999760e-01	5.496830344200134277e-01	2.000000000000000111e-01	4.213356077671051025e-01	4.859999999999999876e-01	3.988319337368011475e-01	4.500000000000000111e-01	6.709346175193786621e-01	9.300000000000000488e-01	7.751958370208740234e-01
1.370000000000000000e+02	9.539999999999999591e-01	7.230694890022277832e-01	6.760000000000000453e-01	7.548269629478454590e-01	9.140000000000000346e-01	8.965390324592590332e-01	1.900000000000000022e-01	6.269188523292541504e-01	7.079999999999999627e-01	6.678234338760375977e-01
1.380000000000000000e+02	3.099999999999999978e-01	4.226848185062408447e-01	5.240000000000000213e-01	2.061403095722198486e-01	1.940000000000000058e-01	3.772091567516326904e-01	1.940000000000000058e-01	1.295900642871856689e-01	4.819999999999999840e-01	3.090580105781555176e-01
1.390000000000000000e+02	7.279999999999999805e-01	4.634816348552703857e-01	4.359999999999999987e-01	5.655000805854797363e-01	2.839999999999999747e-01	2.558549046516418457e-01	3.719999999999999973e-01	3.381485641002655029e-01	2.020000000000000129e-01	1.267715245485305786e-01
1.400000000000000000e+02	1.140000000000000041e-01	5.097759962081909180e-01	2.479999999999999982e-01	4.079367816448211670e-01	3.499999999999999778e-01	5.839555859565734863e-01	6.720000000000000417e-01	6.575642824172973633e-01	9.020000000000000240e-01	9.717780947685241699e-01
1.410000000000000000e+02	1.059999999999999970e-01	3.589647412300109863e-01	7.399999999999999634e-02	2.776190340518951416e-01	4.079999999999999738e-01	6.756486892700195312e-01	5.100000000000000089e-01	4.957483708858489990e-01	9.600000000000000200e-02	4.020723104476928711e-01
1.420000000000000000e+02	8.179999999999999494e-01	4.315112829208374023e-01	8.419999999999999707e-01	7.532703876495361328e-01	1.880000000000000004e-01	4.417652487754821777e-01	5.020000000000000018e-01	4.728859066963195801e-01	6.000000000000000125e-03	7.397389411926269531e-02
1.430000000000000000e+02	2.700000000000000178e-01	5.018237233161926270e-01	9.340000000000000524e-01	8.972770571708679199e-01	9.839999999999999858e-01	7.908565998077392578e-01	5.340000000000000302e-01	5.279515981674194336e-01	7.780000000000000249e-01	7.363908886909484863e-01
1.440000000000000000e+02	5.080000000000000071e-01	2.407298982143402100e-01	7.980000000000000426e-01	5.865730643272399902e-01	2.560000000000000053e-01	4.509344995021820068e-01	2.760000000000000231e-01	4.028851985931396484e-01	1.660000000000000087e-01	5.804473161697387695e-01
1.450000000000000000e+02	9.240000000000000435e-01	6.588781476020812988e-01	8.000000000000000444e-01	8.162941336631774902e-01	1.199999999999999956e-01	2.598794102668762207e-01	1.940000000000000058e-01	3.301592767238616943e-01	3.719999999999999973e-01	6.455888152122497559e-01
1.460000000000000000e+02	2.959999999999999853e-01	4.496816396713256836e-01	5.659999999999999476e-01	3.807366192340850830e-01	6.860000000000000542e-01	7.278875112533569336e-01	3.840000000000000080e-01	2.323579192161560059e-01	8.719999999999999973e-01	8.336837291717529297e-01
1.470000000000000000e+02	8.259999999999999565e-01	7.086212635040283203e-01	9.699999999999999734e-01	6.084554195404052734e-01	4.339999999999999969e-01	5.406710505485534668e-01	6.600000000000000311e-01	6.647229194641113281e-01	1.660000000000000087e-01	3.460088372230529785e-01
1.480000000000000000e+02	6.079999999999999849e-01	6.123523116111755371e-01	6.019999999999999796e-01	4.852319359779357910e-01	4.420000000000000040e-01	6.025428771972656250e-01	5.140000000000000124e-01	3.817943632602691650e-01	4.859999999999999876e-01	4.212446510791778564e-01
1.490000000000000000e+02	4.139999999999999791e-01	9.832650423049926758e-02	8.739999999999999991e-01	8.055624961853027344e-01	4.600000000000000200e-01	5.876520872116088867e-01	5.520000000000000462e-01	5.356318950653076172e-01	6.879999999999999449e-01	5.405290126800537109e-01
1.500000000000000000e+02	6.320000000000000062e-01	5.161464214324951172e-01	2.680000000000000160e-01	2.491219043731689453e-01	5.560000000000000497e-01	2.610755562782287598e-01	4.420000000000000040e-01	1.561710536479949951e-01	3.300000000000000155e-01	3.683455288410186768e-01
1.510000000000000000e+02	5.500000000000000444e-01	6.034485101699829102e-01	9.799999999999999822e-01	8.950961232185363770e-01	5.460000000000000409e-01	7.187611460685729980e-01	5.200000000000000178e-01	3.503168523311614990e-01	5.859999999999999654e-01	6.836724281311035156e-01
1.520000000000000000e+02	8.120000000000000551e-01	6.463187932968139648e-01	3.479999999999999760e-01	9.337076544761657715e-01	7.339999999999999858e-01	9.145158529281616211e-01	7.780000000000000249e-01	8.152104616165161133e-01	7.399999999999999911e-01	6.385239958763122559e-01
1.530000000000000000e+02	6.260000000000000009e-01	3.963772654533386230e-01	6.179999999999999938e-01	3.473786413669586182e-01	1.340000000000000080e-01	2.066114842891693115e-01	5.719999999999999529e-01	5.725194811820983887e-01	3.140000000000000013e-01	2.136715054512023926e-01
1.540000000000000000e+02	6.460000000000000187e-01	3.258670270442962646e-01	2.059999999999999887e-01	1.851544976234436035e-01	4.540000000000000147e-01	2.038252204656600952e-01	5.240000000000000213e-01	4.406107366085052490e-01	9.459999999999999520e-01	9.616821408271789551e-01
1.550000000000000000e+02	5.500000000000000444e-01	4.904187023639678955e-01	7.239999999999999769e-01	2.313860803842544556e-01	3.519999999999999796e-01	3.299489915370941162e-01	1.219999999999999973e-01	3.227955698966979980e-01	2.479999999999999982e-01	5.601460933685302734e-01
1.560000000000000000e+02	4.660000000000000253e-01	6.194657087326049805e-01	3.559999999999999831e-01	3.139418959617614746e-01	4.060000000000000275e-01	2.563468515872955322e-01	1.759999999999999898e-01	3.534306883811950684e-01	1.260000000000000009e-01	1.176619082689285278e-01
1.570000000000000000e+02	1.680000000000000104e-01	2.361083328723907471e-01	6.260000000000000009e-01	1.150309368968009949e-01	3.599999999999999728e-02	1.040814816951751709e-01	4.420000000000000040e-01	5.303574800491333008e-01	2.500000000000000000e-01	3.782192468643188477e-01
1.580000000000000000e+02	8.840000000000000080e-01	3.291302323341369629e-01	7.540000000000000036e-01	6.872313618659973145e-01	1.859999999999999987e-01	3.127400279045104980e-01	3.699999999999999956e-01	1.242957413196563721e-01	9.439999999999999503e-01	9.699521660804748535e-01
1.590000000000000000e+02	8.880000000000000115e-01	7.227794528007507324e-01	7.600000000000000089e-01	6.514145731925964355e-01	4.719999999999999751e-01	5.982761383056640625e-01	8.020000000000000462e-01	9.003514647483825684e-01	8.000000000000000167e-03	6.879086047410964966e-02
1.600000000000000000e+02	4.520000000000000129e-01	5.024071335792541504e-01	4.599999999999999922e-02	1.859181076288223267e-01	8.319999999999999618e-01	7.139581441879272461e-01	4.199999999999999845e-01	1.442501544952392578e-01	6.380000000000000115e-01	6.900260448455810547e-01
1.610000000000000000e+02	6.540000000000000258e-01	2.684642076492309570e-01	8.339999999999999636e-01	4.922034740447998047e-01	8.419999999999999707e-01	3.679957091808319092e-01	3.880000000000000115e-01	5.105623602867126465e-01	3.280000000000000138e-01	6.632490754127502441e-01
1.620000000000000000e+02	7.800000000000000266e-01	2.470861673355102539e-01	2.959999999999999853e-01	4.435043334960937500e-01	3.119999999999999996e-01	2.984947562217712402e-01	4.400000000000000022e-01	3.894168734550476074e-01	6.000000000000000125e-03	3.396168351173400879e-02
1.630000000000000000e+02	2.280000000000000082e-01	1.956377476453781128e-01	3.479999999999999760e-01	4.907733201980590820e-01	8.799999999999999489e-02	6.939061731100082397e-02	2.079999999999999905e-01	3.528952896595001221e-01	3.160000000000000031e-01	4.881059229373931885e-01
1.640000000000000000e+02	4.540000000000000147e-01	7.531097531318664551e-01	1.620000000000000051e-01	3.965996503829956055e-01	3.280000000000000138e-01	4.173520803451538086e-01	5.500000000000000444e-01	6.550851464271545410e-01	2.560000000000000053e-01	4.508631229400634766e-01
1.650000000000000000e+02	6.059999999999999831e-01	3.257976174354553223e-01	6.879999999999999449e-01	6.084939837455749512e-01	7.219999999999999751e-01	9.023132920265197754e-01	6.440000000000000169e-01	6.324827075004577637e-01	5.799999999999999600e-01	5.306248068809509277e-01
1.660000000000000000e+02	2.079999999999999905e-01	3.367490768432617188e-01	2.999999999999999889e-01	5.011693835258483887e-01	3.719999999999999973e-01	2.426878362894058228e-01	1.000000000000000021e-02	2.590733468532562256e-01	7.500000000000000000e-01	6.804036498069763184e-01
1.670000000000000000e+02	2.220000000000000029e-01	8.899787813425064087e-02	5.480000000000000426e-01	5.439620018005371094e-01	4.939999999999999947e-01	2.019520848989486694e-01	5.480000000000000426e-01	3.694038987159729004e-01	7.520000000000000018e-01	7.194541096687316895e-01
1.680000000000000000e+02	3.739999999999999991e-01	7.552031874656677246e-01	6.820000000000000506e-01	3.169057369232177734e-01	5.759999999999999565e-01	6.064599752426147461e-01	7.640000000000000124e-01	8.659410476684570312e-01	6.400000000000000133e-02	2.577238380908966064e-01
1.690000000000000000e+02	5.080000000000000071e-01	3.328602015972137451e-01	9.439999999999999503e-01	7.935624122619628906e-01	5.719999999999999529e-01	4.043599963188171387e-01	7.159999999999999698e-01	8.529338836669921875e-01	1.360000000000000098e-01	2.486905604600906372e-01
1.700000000000000000e+02	4.400000000000000022e-01	4.367638230323791504e-01	2.560000000000000053e-01	4.719929993152618408e-01	5.979999999999999760e-01	8.920797705650329590e-01	5.000000000000000278e-02	1.425130814313888550e-01	7.179999999999999716e-01	4.611897468566894531e-01
1.710000000000000000e+02	1.400000000000000029e-02	3.268179893493652344e-01	2.400000000000000050e-02	7.772856205701828003e-02	7.099999999999999645e-01	6.996716856956481934e-01	3.920000000000000151e-01	2.236489802598953247e-01	7.860000000000000320e-01	9.014756679534912109e-01
1.720000000000000000e+02	2.839999999999999747e-01	3.613898456096649170e-01	8.499999999999999778e-01	8.386192917823791504e-01	4.000000000000000083e-02	1.295901983976364136e-01	5.819999999999999618e-01	4.672136604785919189e-01	5.999999999999999778e-01	5.878493785858154297e-01
1.730000000000000000e+02	7.920000000000000373e-01	8.406895399093627930e-01	4.680000000000000271e-01	5.226632952690124512e-01	2.800000000000000058e-02	1.225970461964607239e-01	2.959999999999999853e-01	4.077590405941009521e-01	1.100000000000000006e-01	3.088593780994415283e-01
1.740000000000000000e+02	6.800000000000000488e-01	5.140451788902282715e-01	4.380000000000000004e-01	3.399125039577484131e-01	1.059999999999999970e-01	1.565175354480743408e-01	8.419999999999999707e-01	9.364197254180908203e-01	9.800000000000000377e-02	7.388322800397872925e-02
1.750000000000000000e+02	6.979999999999999538e-01	5.868121981620788574e-01	6.000000000000000125e-03	8.249157667160034180e-02	8.639999999999999902e-01	7.607173919677734375e-01	8.200000000000000344e-02	1.085329130291938782e-01	2.839999999999999747e-01	1.573772579431533813e-01
1.760000000000000000e+02	4.899999999999999911e-01	3.484396338462829590e-01	2.399999999999999911e-01	6.333823800086975098e-01	9.320000000000000506e-01	7.424719333648681641e-01	3.860000000000000098e-01	5.031600594520568848e-01	9.340000000000000524e-01	9.057104587554931641e-01
1.770000000000000000e+02	4.420000000000000040e-01	7.001374959945678711e-01	1.360000000000000098e-01	1.957082599401473999e-01	6.380000000000000115e-01	4.170170426368713379e-01	1.100000000000000006e-01	2.385787218809127808e-01	1.340000000000000080e-01	2.149493396282196045e-01
1.780000000000000000e+02	4.500000000000000111e-01	1.748829036951065063e-01	4.879999999999999893e-01	5.173036456108093262e-01	2.760000000000000231e-01	2.188696414232254028e-01	8.319999999999999618e-01	9.010195136070251465e-01	7.880000000000000338e-01	7.543966770172119141e-01
1.790000000000000000e+02	7.800000000000000266e-01	5.893858671188354492e-01	1.600000000000000033e-01	4.065575003623962402e-01	5.600000000000000533e-01	5.857006907463073730e-01	5.280000000000000249e-01	8.626086115837097168e-01	8.619999999999999885e-01	8.409812450408935547e-01
1.800000000000000000e+02	9.979999999999999982e-01	9.720926284790039062e-01	9.939999999999999947e-01	9.561611413955688477e-01	2.200000000000000011e-01	3.861330747604370117e-01	3.160000000000000031e-01	8.252503871917724609e-01	5.859999999999999654e-01	6.145012378692626953e-01
1.810000000000000000e+02	8.599999999999999867e-01	3.490707874298095703e-01	3.739999999999999991e-01	2.477035671472549438e-01	4.919999999999999929e-01	5.725482106208801270e-01	5.500000000000000444e-01	6.003202795982360840e-01	6.780000000000000471e-01	4.354984760284423828e-01
1.820000000000000000e+02	7.540000000000000036e-01	4.864060878753662109e-01	4.979999999999999982e-01	4.411150813102722168e-01	6.800000000000000488e-01	5.081530809402465820e-01	8.239999999999999547e-01	9.750230908393859863e-01	6.800000000000000488e-01	4.511460959911346436e-01
1.830000000000000000e+02	9.879999999999999893e-01	6.039594411849975586e-01	7.900000000000000355e-01	5.538629889488220215e-01	3.639999999999999902e-01	6.017461419105529785e-01	5.580000000000000515e-01	7.307886481285095215e-01	1.400000000000000133e-01	1.232100576162338257e-01
1.840000000000000000e+02	9.879999999999999893e-01	9.805686473846435547e-01	5.959999999999999742e-01	6.223598718643188477e-01	6.919999999999999485e-01	4.683629572391510010e-01	8.820000000000000062e-01	7.095252871513366699e-01	4.400000000000000022e-01	6.110727787017822266e-01
1.850000000000000000e+02	6.939999999999999503e-01	6.914991140365600586e-01	5.280000000000000249e-01	3.052347600460052490e-01	5.020000000000000018e-01	5.725968480110168457e-01	4.819999999999999840e-01	2.244669198989868164e-01	3.699999999999999956e-01	5.217923521995544434e-01
1.860000000000000000e+02	4.000000000000000083e-02	5.361835360527038574e-01	9.959999999999999964e-01	9.661315083503723145e-01	5.020000000000000018e-01	4.034932553768157959e-01	7.299999999999999822e-01	8.155944943428039551e-01	6.380000000000000115e-01	6.980140209197998047e-01
1.870000000000000000e+02	5.580000000000000515e-01	2.848544120788574219e-01	1.680000000000000104e-01	5.460283160209655762e-01	3.200000000000000067e-02	1.552632600069046021e-01	2.119999999999999940e-01	5.168361067771911621e-01	6.199999999999999956e-01	3.978124856948852539e-01
1.880000000000000000e+02	5.639999999999999458e-01	1.299059838056564331e-01	9.619999999999999662e-01	7.293162941932678223e-01	8.999999999999999667e-02	4.594562053680419922e-01	6.199999999999999956e-01	6.852089762687683105e-01	7.860000000000000320e-01	4.403313100337982178e-01
1.890000000000000000e+02	5.260000000000000231e-01	7.527033686637878418e-01	5.580000000000000515e-01	5.460514426231384277e-01	5.620000000000000551e-01	9.010910391807556152e-01	4.660000000000000253e-01	2.286467403173446655e-01	7.379999999999999893e-01	7.714751958847045898e-01
1.900000000000000000e+02	3.940000000000000169e-01	8.296560496091842651e-02	9.559999999999999609e-01	8.388102054595947266e-01	3.599999999999999867e-01	8.455554246902465820e-01	8.159999999999999476e-01	7.055760025978088379e-01	6.380000000000000115e-01	2.822420299053192139e-01
1.910000000000000000e+02	6.800000000000000488e-01	1.904067844152450562e-01	2.400000000000000050e-02	3.419811651110649109e-02	6.840000000000000524e-01	6.295104026794433594e-01	2.660000000000000142e-01	2.974029481410980225e-01	5.000000000000000278e-02	1.210424825549125671e-01
1.920000000000000000e+02	2.520000000000000018e-01	5.092572569847106934e-01	8.379999999999999671e-01	6.930621266365051270e-01	1.559999999999999998e-01	5.711115598678588867e-01	7.179999999999999716e-01	5.392289161682128906e-01	4.339999999999999969e-01	4.582906663417816162e-01
1.930000000000000000e+02	7.860000000000000320e-01	8.093436956405639648e-01	8.120000000000000551e-01	4.637023806571960449e-01	5.540000000000000480e-01	7.625758647918701172e-01	6.059999999999999831e-01	3.373670279979705811e-01	2.640000000000000124e-01	1.137251630425453186e-01
1.940000000000000000e+02	6.760000000000000453e-01	5.400353074073791504e-01	9.639999999999999680e-01	8.550228476524353027e-01	1.819999999999999951e-01	5.887830629944801331e-02	6.039999999999999813e-01	6.408962607383728027e-01	7.479999999999999982e-01	4.796416461467742920e-01
1.950000000000000000e+02	2.600000000000000089e-01	3.007397651672363281e-01	4.899999999999999911e-01	5.951498746871948242e-01	2.039999999999999869e-01	3.154623210430145264e-01	8.120000000000000551e-01	9.100360870361328125e-01	6.780000000000000471e-01	4.952434599399566650e-01
1.960000000000000000e+02	4.819999999999999840e-01	1.919275969266891479e-01	2.119999999999999940e-01	1.667802035808563232e-01	4.979999999999999982e-01	7.986212968826293945e-01	1.439999999999999891e-01	2.930857837200164795e-01	7.179999999999999716e-01	6.336753964424133301e-01
1.970000000000000000e+02	7.339999999999999858e-01	9.223131537437438965e-01	9.479999999999999538e-01	6.461712718009948730e-01	2.260000000000000064e-01	1.363829523324966431e-01	4.839999999999999858e-01	5.189413428306579590e-01	5.380000000000000338e-01	5.515158176422119141e-01
1.980000000000000000e+02	4.119999999999999774e-01	5.218464732170104980e-01	2.599999999999999881e-02	6.312294304370880127e-02	2.059999999999999887e-01	4.130539596080780029e-01	5.260000000000000231e-01	6.289984583854675293e-01	7.940000000000000391e-01	5.325013399124145508e-01
1.990000000000000000e+02	6.700000000000000400e-01	3.089367747306823730e-01	7.799999999999999989e-02	2.833100035786628723e-02	8.279999999999999583e-01	7.359825372695922852e-01	1.380000000000000115e-01	1.815712600946426392e-01	7.319999999999999840e-01	6.389432549476623535e-01
2.000000000000000000e+02	9.220000000000000417e-01	3.672661185264587402e-01	4.600000000000000200e-01	2.087761461734771729e-01	7.039999999999999591e-01	8.657198548316955566e-01	2.340000000000000135e-01	4.585957527160644531e-01	7.520000000000000018e-01	4.634982347488403320e-01
2.010000000000000000e+02	5.560000000000000497e-01	2.694730460643768311e-01	5.380000000000000338e-01	5.523546338081359863e-01	2.240000000000000047e-01	6.648985743522644043e-01	7.860000000000000320e-01	7.659329771995544434e-01	8.980000000000000204e-01	9.478381276130676270e-01
2.020000000000000000e+02	2.979999999999999871e-01	3.985321819782257080e-01	6.600000000000000311e-01	4.809165000915527344e-01	6.959999999999999520e-01	4.204117953777313232e-01	5.100000000000000089e-01	4.861328899860382080e-01	4.839999999999999858e-01	3.732532858848571777e-01
2.030000000000000000e+02	6.959999999999999520e-01	5.185252428054809570e-01	5.040000000000000036e-01	3.266352713108062744e-01	2.379999999999999893e-01	2.126152962446212769e-01	5.500000000000000444e-01	3.201459646224975586e-01	6.219999999999999973e-01	6.026108264923095703e-01
2.040000000000000000e+02	9.399999999999999467e-01	8.778549432754516602e-01	1.559999999999999998e-01	3.092858493328094482e-01	4.819999999999999840e-01	3.444676101207733154e-01	6.179999999999999938e-01	7.355648279190063477e-01	9.419999999999999485e-01	9.365612864494323730e-01
2.050000000000000000e+02	9.799999999999999822e-01	9.186441302299499512e-01	1.920000000000000040e-01	1.884431988000869751e-01	2.839999999999999747e-01	6.020731329917907715e-01	1.980000000000000093e-01	3.979443609714508057e-01	7.439999999999999947e-01	7.772656679153442383e-01
2.060000000000000000e+02	6.800000000000000488e-01	2.980015873908996582e-01	3.940000000000000169e-01	4.578669965267181396e-01	7.760000000000000231e-01	7.690516710281372070e-01	1.640000000000000069e-01	3.267136812210083008e-01	5.260000000000000231e-01	3.332659304141998291e-01
2.070000000000000000e+02	8.459999999999999742e-01	7.953029870986938477e-01	8.499999999999999778e-01	2.155018597841262817e-01	2.300000000000000100e-01	2.742681801319122314e-01	4.819999999999999840e-01	3.364602923393249512e-01	8.860000000000000098e-01	8.533654808998107910e-01
2.080000000000000000e+02	9.040000000000000258e-01	8.925111889839172363e-01	5.979999999999999760e-01	9.034442305564880371e-01	9.140000000000000346e-01	8.435535430908203125e-01	7.239999999999999769e-01	6.242604851722717285e-01	6.039999999999999813e-01	5.067300200462341309e-01
2.090000000000000000e+02	6.540000000000000258e-01	3.486393988132476807e-01	8.499999999999999778e-01	6.725463271141052246e-01	6.660000000000000364e-01	5.051843523979187012e-01	7.219999999999999751e-01	4.663107693195343018e-01	8.100000000000000533e-01	5.661168098449707031e-01
2.100000000000000000e+02	1.000000000000000000e+00	9.648576974868774414e-01	7.199999999999999456e-02	2.284960895776748657e-01	7.219999999999999751e-01	5.654061436653137207e-01	3.240000000000000102e-01	4.730129241943359375e-01	7.820000000000000284e-01	4.880245923995971680e-01
2.110000000000000000e+02	4.420000000000000040e-01	5.697140693664550781e-01	2.939999999999999836e-01	3.799964115023612976e-02	7.379999999999999893e-01	6.851421594619750977e-01	4.699999999999999734e-01	3.927247226238250732e-01	5.879999999999999671e-01	7.792962193489074707e-01
2.120000000000000000e+02	5.779999999999999583e-01	5.186352133750915527e-01	4.640000000000000235e-01	3.487825393676757812e-01	2.039999999999999869e-01	2.816117405891418457e-01	6.119999999999999885e-01	4.667145609855651855e-01	4.719999999999999751e-01	2.488605976104736328e-01
2.130000000000000000e+02	4.099999999999999756e-01	2.671009898185729980e-01	6.939999999999999503e-01	8.218436241149902344e-01	8.760000000000000009e-01	5.929169654846191406e-01	7.920000000000000373e-01	5.274029970169067383e-01	8.200000000000000344e-02	1.596344709396362305e-01
2.140000000000000000e+02	5.320000000000000284e-01	5.442158579826354980e-01	4.819999999999999840e-01	5.100196599960327148e-01	2.999999999999999889e-02	1.013217642903327942e-01	2.359999999999999876e-01	3.294782638549804688e-01	3.980000000000000204e-01	5.625851750373840332e-01
2.150000000000000000e+02	6.199999999999999956e-01	6.483815908432006836e-01	7.600000000000000089e-01	7.371530532836914062e-01	5.919999999999999707e-01	5.838325023651123047e-01	1.499999999999999944e-01	2.108352035284042358e-01	5.000000000000000000e-01	3.283834159374237061e-01
2.160000000000000000e+02	8.679999999999999938e-01	5.493137836456298828e-01	8.319999999999999618e-01	5.045505166053771973e-01	6.219999999999999973e-01	5.702803134918212891e-01	5.899999999999999689e-01	6.456137299537658691e-01	1.559999999999999998e-01	2.457011789083480835e-01
2.170000000000000000e+02	6.879999999999999449e-01	6.157038807868957520e-01	8.999999999999999667e-02	4.251539409160614014e-01	9.399999999999999467e-01	8.127761483192443848e-01	6.959999999999999520e-01	7.640967369079589844e-01	6.420000000000000151e-01	4.299092590808868408e-01
2.180000000000000000e+02	6.800000000000000488e-02	4.425980150699615479e-01	3.400000000000000244e-01	5.360333323478698730e-01	9.579999999999999627e-01	7.253109216690063477e-01	6.239999999999999991e-01	9.113678336143493652e-01	6.939999999999999503e-01	6.474041938781738281e-01
2.190000000000000000e+02	8.159999999999999476e-01	7.033035159111022949e-01	7.319999999999999840e-01	5.008036494255065918e-01	9.499999999999999556e-01	4.874361157417297363e-01	4.219999999999999862e-01	6.262250542640686035e-01	6.700000000000000400e-01	6.292272806167602539e-01
2.200000000000000000e+02	6.840000000000000524e-01	5.712489485740661621e-01	7.099999999999999645e-01	2.922430932521820068e-01	2.039999999999999869e-01	3.364167511463165283e-01	6.079999999999999849e-01	3.768973052501678467e-01	6.979999999999999538e-01	4.161397218704223633e-01
2.210000000000000000e+02	5.859999999999999654e-01	2.522534132003784180e-01	3.459999999999999742e-01	3.897076249122619629e-01	2.740000000000000213e-01	2.575182616710662842e-01	6.420000000000000151e-01	5.920054912567138672e-01	5.639999999999999458e-01	7.014393210411071777e-01
2.220000000000000000e+02	1.100000000000000006e-01	3.424661457538604736e-01	1.620000000000000051e-01	2.977311015129089355e-01	7.139999999999999680e-01	5.349012613296508789e-01	5.500000000000000444e-01	4.839225709438323975e-01	5.800000000000000294e-02	1.118393540382385254e-01
2.230000000000000000e+02	9.939999999999999947e-01	9.231536984443664551e-01	5.060000000000000053e-01	1.131538376212120056e-01	9.759999999999999787e-01	9.215000867843627930e-01	8.579999999999999849e-01	8.311864733695983887e-01	8.080000000000000515e-01	7.574748396873474121e-01
2.240000000000000000e+02	4.399999999999999745e-02	2.698031663894653320e-01	1.479999999999999927e-01	5.199238061904907227e-01	7.799999999999999989e-02	2.205692529678344727e-01	1.120000000000000023e-01	3.360692560672760010e-01	2.179999999999999993e-01	1.099537014961242676e-01
2.250000000000000000e+02	4.919999999999999929e-01	1.632393598556518555e-01	2.600000000000000089e-01	3.206103444099426270e-01	7.199999999999999734e-01	3.869736194610595703e-01	5.600000000000000533e-01	3.360563218593597412e-01	3.360000000000000209e-01	4.159397482872009277e-01
2.260000000000000000e+02	1.580000000000000016e-01	3.153111338615417480e-01	4.000000000000000083e-02	3.190067410469055176e-01	3.659999999999999920e-01	3.175800144672393799e-01	6.899999999999999467e-01	8.452430367469787598e-01	6.039999999999999813e-01	4.073408544063568115e-01
2.270000000000000000e+02	3.140000000000000013e-01	5.455282926559448242e-01	9.400000000000000022e-02	8.812221139669418335e-02	5.620000000000000551e-01	6.758995056152343750e-01	5.959999999999999742e-01	5.500478148460388184e-01	1.320000000000000062e-01	2.471369802951812744e-01
2.280000000000000000e+02	7.299999999999999822e-01	6.744564175605773926e-01	8.780000000000000027e-01	6.092590093612670898e-01	1.719999999999999862e-01	5.024982690811157227e-01	2.939999999999999836e-01	4.817620217800140381e-01	2.999999999999999889e-01	4.007238745689392090e-01
2.290000000000000000e+02	4.839999999999999858e-01	2.762272953987121582e-01	7.660000000000000142e-01	5.947587490081787109e-01	9.160000000000000364e-01	8.544725179672241211e-01	7.700000000000000178e-01	9.258575439453125000e-01	7.199999999999999456e-02	3.408262133598327637e-02
2.300000000000000000e+02	1.340000000000000080e-01	3.114348649978637695e-01	8.159999999999999476e-01	9.212136268615722656e-01	2.399999999999999911e-01	2.713648974895477295e-01	2.159999999999999976e-01	1.157649382948875427e-01	1.140000000000000041e-01	9.810406714677810669e-02
2.310000000000000000e+02	7.520000000000000018e-01	4.318434894084930420e-01	2.139999999999999958e-01	2.136612683534622192e-01	3.200000000000000067e-02	3.359217345714569092e-01	8.000000000000000167e-03	2.596304416656494141e-01	7.379999999999999893e-01	7.560398578643798828e-01
2.320000000000000000e+02	1.519999999999999962e-01	3.205565810203552246e-01	7.680000000000000160e-01	4.686308205127716064e-01	1.100000000000000006e-01	2.298354357481002808e-01	1.120000000000000023e-01	1.198923289775848389e-01	1.400000000000000133e-01	5.277536511421203613e-01
2.330000000000000000e+02	7.960000000000000409e-01	6.147463917732238770e-01	1.600000000000000033e-02	3.818188235163688660e-02	2.119999999999999940e-01	2.446334511041641235e-01	5.719999999999999529e-01	7.582439184188842773e-01	5.779999999999999583e-01	4.285524487495422363e-01
2.340000000000000000e+02	3.039999999999999925e-01	5.447847247123718262e-01	3.539999999999999813e-01	6.566938161849975586e-01	4.879999999999999893e-01	5.034893751144409180e-01	2.340000000000000135e-01	3.588839173316955566e-01	8.139999999999999458e-01	8.916329145431518555e-01
2.350000000000000000e+02	6.630000000000000338e-01	4.102860391139984131e-01	8.639999999999999902e-01	5.586234927177429199e-01	8.459999999999999742e-01	6.634887456893920898e-01	4.799999999999999822e-01	3.938651978969573975e-01	7.299999999999999822e-01	8.587131500244140625e-01
2.360000000000000000e+02	5.919999999999999707e-01	6.501646637916564941e-01	7.940000000000000391e-01	8.445872068405151367e-01	4.339999999999999969e-01	7.669644951820373535e-01	5.040000000000000036e-01	2.470339834690093994e-01	8.200000000000000344e-02	5.607813596725463867e-01
2.370000000000000000e+02	9.100000000000000311e-01	4.550038278102874756e-01	4.139999999999999791e-01	7.823649644851684570e-01	6.199999999999999956e-01	5.695250034332275391e-01	6.540000000000000258e-01	8.710648417472839355e-01	7.239999999999999769e-01	6.098107695579528809e-01
2.380000000000000000e+02	5.739999999999999547e-01	2.222604453563690186e-01	3.240000000000000102e-01	2.260498851537704468e-01	2.879999999999999782e-01	2.005932629108428955e-01	1.960000000000000075e-01	4.109104871749877930e-01	8.539999999999999813e-01	6.120907068252563477e-01
2.390000000000000000e+02	6.219999999999999973e-01	4.140188395977020264e-01	8.000000000000000167e-02	1.710859239101409912e-01	6.780000000000000471e-01	6.375504136085510254e-01	2.099999999999999922e-01	2.154864072799682617e-01	7.560000000000000053e-01	5.807709693908691406e-01
2.400000000000000000e+02	5.859999999999999654e-01	6.142617464065551758e-01	1.320000000000000062e-01	3.360640704631805420e-01	8.999999999999999667e-02	1.092632263898849487e-01	6.500000000000000222e-01	7.084481120109558105e-01	4.159999999999999809e-01	5.237316489219665527e-01
2.410000000000000000e+02	3.400000000000000244e-01	6.919184327125549316e-01	4.199999999999999845e-01	3.451632261276245117e-01	3.479999999999999760e-01	4.313091635704040527e-01	8.299999999999999600e-01	7.515611648559570312e-01	6.460000000000000187e-01	3.941512405872344971e-01
2.420000000000000000e+02	6.919999999999999485e-01	8.514994382858276367e-01	9.679999999999999716e-01	9.407309293746948242e-01	6.820000000000000506e-01	4.487006664276123047e-01	6.860000000000000542e-01	7.515158653259277344e-01	6.320000000000000062e-01	2.861194610595703125e-01
2.430000000000000000e+02	3.320000000000000173e-01	2.545697689056396484e-01	4.819999999999999840e-01	3.992428481578826904e-01	7.500000000000000000e-01	6.149380207061767578e-01	2.439999999999999947e-01	3.458760678768157959e-01	9.400000000000000022e-02	9.553826600313186646e-02
2.440000000000000000e+02	9.479999999999999538e-01	8.874499201774597168e-01	6.400000000000000133e-02	3.092600107192993164e-01	4.259999999999999898e-01	4.932101070880889893e-01	5.979999999999999760e-01	7.606323361396789551e-01	6.320000000000000062e-01	2.359195351600646973e-01
2.450000000000000000e+02	8.619999999999999885e-01	7.360513806343078613e-01	9.699999999999999734e-01	5.452690124511718750e-01	8.860000000000000098e-01	7.157173752784729004e-01	8.479999999999999760e-01	3.576010465621948242e-01	7.820000000000000284e-01	6.735283732414245605e-01
2.460000000000000000e+02	2.800000000000000266e-01	5.798758268356323242e-01	7.700000000000000178e-01	5.243309140205383301e-01	2.039999999999999869e-01	4.937693476676940918e-01	2.159999999999999976e-01	1.749714463949203491e-01	9.759999999999999787e-01	9.239025115966796875e-01
2.470000000000000000e+02	8.599999999999999867e-01	4.257212877273559570e-01	2.740000000000000213e-01	4.415839612483978271e-01	9.719999999999999751e-01	9.120233058929443359e-01	7.500000000000000000e-01	5.745614171028137207e-01	2.839999999999999747e-01	3.203856050968170166e-01
2.480000000000000000e+02	8.179999999999999494e-01	6.720323562622070312e-01	4.000000000000000083e-03	4.853080213069915771e-02	4.660000000000000253e-01	6.663202643394470215e-01	8.780000000000000027e-01	7.782796621322631836e-01	9.679999999999999716e-01	8.449579477310180664e-01
2.490000000000000000e+02	8.599999999999999867e-01	8.063908219337463379e-01	4.159999999999999809e-01	6.726921796798706055e-01	8.259999999999999565e-01	4.616214931011199951e-01	4.739999999999999769e-01	3.829568326473236084e-01	4.480000000000000093e-01	5.165529251098632812e-01
2.500000000000000000e+02	9.579999999999999627e-01	6.802443861961364746e-01	9.360000000000000542e-01	9.495310187339782715e-01	7.459999999999999964e-01	8.590127229690551758e-01	3.820000000000000062e-01	3.931992053985595703e-01	5.300000000000000266e-01	2.347010970115661621e-01
2.510000000000000000e+02	8.100000000000000533e-01	7.540823221206665039e-01	8.820000000000000062e-01	5.610510110855102539e-01	9.040000000000000258e-01	8.833566904067993164e-01	6.360000000000000098e-01	3.356479108333587646e-01	8.199999999999999512e-01	5.359265804290771484e-01
2.520000000000000000e+02	8.479999999999999760e-01	6.908738017082214355e-01	8.820000000000000062e-01	5.817381143569946289e-01	3.200000000000000067e-02	1.301079988479614258e-01	5.679999999999999494e-01	3.881612122058868408e-01	9.779999999999999805e-01	8.887958526611328125e-01
2.530000000000000000e+02	9.459999999999999520e-01	7.807589769363403320e-01	9.659999999999999698e-01	6.808328628540039062e-01	4.899999999999999911e-01	6.071941256523132324e-01	8.000000000000000444e-01	7.123773694038391113e-01	6.260000000000000009e-01	5.866221785545349121e-01
2.540000000000000000e+02	2.819999999999999729e-01	2.867435216903686523e-01	2.220000000000000029e-01	2.709431648254394531e-01	3.820000000000000062e-01	2.966583669185638428e-01	3.260000000000000120e-01	3.395483493804931641e-01	8.020000000000000462e-01	5.932645797729492188e-01
2.550000000000000000e+02	7.920000000000000373e-01	7.201731801033020020e-01	1.719999999999999862e-01	2.608000338077545166e-01	1.900000000000000022e-01	3.161691427230834961e-01	6.199999999999999956e-01	7.730367183685302734e-01	5.919999999999999707e-01	5.355485677719116211e-01
2.560000000000000000e+02	9.639999999999999680e-01	7.620763778686523438e-01	6.400000000000000133e-01	6.598924994468688965e-01	6.300000000000000044e-01	3.550965189933776855e-01	4.239999999999999880e-01	5.052505731582641602e-01	2.979999999999999871e-01	4.673444330692291260e-01
2.570000000000000000e+02	1.000000000000000000e+00	9.729968905448913574e-01	6.159999999999999920e-01	5.641779303550720215e-01	7.500000000000000000e-01	7.004764676094055176e-01	1.439999999999999891e-01	3.580653071403503418e-01	2.560000000000000053e-01	5.450235605239868164e-01
2.580000000000000000e+02	2.079999999999999905e-01	2.416039705276489258e-01	2.099999999999999922e-01	4.421482384204864502e-01	5.120000000000000107e-01	5.028297901153564453e-01	2.939999999999999836e-01	1.644303202629089355e-01	9.199999999999999845e-02	3.027376234531402588e-01
2.590000000000000000e+02	6.899999999999999467e-01	7.318687438964843750e-01	9.779999999999999805e-01	9.064486026763916016e-01	1.000000000000000021e-02	1.141692698001861572e-01	9.180000000000000382e-01	9.671998023986816406e-01	6.520000000000000240e-01	6.805424094200134277e-01
2.600000000000000000e+02	9.799999999999999822e-01	8.569766879081726074e-01	3.860000000000000098e-01	5.737008452415466309e-01	5.520000000000000462e-01	4.869275689125061035e-01	6.840000000000000524e-01	7.675321698188781738e-01	5.200000000000000178e-01	6.276013851165771484e-01
2.610000000000000000e+02	3.200000000000000067e-01	4.674985110759735107e-01	9.020000000000000240e-01	4.606317877769470215e-01	3.960000000000000187e-01	3.584511280059814453e-01	6.899999999999999467e-01	7.925093173980712891e-01	5.220000000000000195e-01	4.913803339004516602e-01
2.620000000000000000e+02	7.399999999999999911e-01	9.201678633689880371e-01	8.539999999999999813e-01	7.651304602622985840e-01	2.059999999999999887e-01	5.325350165367126465e-01	5.739999999999999547e-01	6.054812073707580566e-01	5.380000000000000338e-01	4.673746824264526367e-01
2.630000000000000000e+02	9.080000000000000293e-01	6.840310692787170410e-01	8.800000000000000044e-01	6.277170181274414062e-01	5.879999999999999671e-01	8.754406571388244629e-01	8.219999999999999529e-01	8.509804606437683105e-01	4.520000000000000129e-01	4.390873610973358154e-01
2.640000000000000000e+02	4.299999999999999933e-01	5.525959730148315430e-01	9.180000000000000382e-01	9.492689371109008789e-01	6.540000000000000258e-01	4.155729711055755615e-01	2.099999999999999922e-01	2.578593194484710693e-01	4.400000000000000022e-01	3.272840976715087891e-01
2.650000000000000000e+02	3.220000000000000084e-01	5.027710795402526855e-01	8.419999999999999707e-01	6.901995539665222168e-01	1.559999999999999998e-01	1.076266393065452576e-01	7.219999999999999751e-01	4.251184761524200439e-01	1.079999999999999988e-01	3.402847945690155029e-01
2.660000000000000000e+02	1.019999999999999934e-01	1.780795902013778687e-01	9.300000000000000488e-01	5.385541915893554688e-01	7.980000000000000426e-01	6.518201828002929688e-01	8.980000000000000204e-01	9.097638130187988281e-01	5.160000000000000142e-01	3.764395117759704590e-01
2.670000000000000000e+02	6.520000000000000240e-01	7.826120257377624512e-01	6.079999999999999849e-01	6.082263588905334473e-01	1.439999999999999891e-01	3.028120696544647217e-01	1.839999999999999969e-01	6.531095504760742188e-01	6.019999999999999796e-01	7.170965075492858887e-01
2.680000000000000000e+02	7.640000000000000124e-01	4.544638395309448242e-01	3.420000000000000262e-01	8.157026171684265137e-01	1.519999999999999962e-01	2.503260970115661621e-01	8.659999999999999920e-01	9.610399007797241211e-01	6.640000000000000346e-01	5.431558489799499512e-01
2.690000000000000000e+02	1.140000000000000041e-01	3.765659630298614502e-01	8.840000000000000080e-01	8.559010028839111328e-01	9.060000000000000275e-01	6.791682243347167969e-01	2.600000000000000089e-01	5.123832821846008301e-01	7.299999999999999822e-01	3.808074593544006348e-01
2.700000000000000000e+02	5.520000000000000462e-01	5.288408398628234863e-01	9.000000000000000222e-01	5.081798434257507324e-01	6.540000000000000258e-01	6.041556596755981445e-01	6.580000000000000293e-01	5.558298826217651367e-01	8.339999999999999636e-01	9.010282158851623535e-01
2.710000000000000000e+02	7.720000000000000195e-01	6.342736482620239258e-01	6.239999999999999991e-01	7.936000227928161621e-01	3.240000000000000102e-01	2.374842017889022827e-01	7.119999999999999662e-01	8.116999268531799316e-01	2.059999999999999887e-01	5.292321443557739258e-01
2.720000000000000000e+02	6.760000000000000453e-01	4.351414442062377930e-01	2.839999999999999747e-01	3.594103157520294189e-01	5.659999999999999476e-01	6.506282091140747070e-01	6.260000000000000009e-01	5.744240880012512207e-01	6.300000000000000044e-01	5.537598729133605957e-01
2.730000000000000000e+02	9.240000000000000435e-01	2.699092626571655273e-01	1.900000000000000022e-01	5.626425147056579590e-01	8.599999999999999867e-01	7.030597329139709473e-01	7.600000000000000089e-01	7.418780922889709473e-01	2.400000000000000050e-02	5.925229564309120178e-02
2.740000000000000000e+02	2.340000000000000135e-01	2.996340095996856689e-01	5.000000000000000278e-02	1.065315380692481995e-01	3.900000000000000133e-01	4.476897418498992920e-01	9.300000000000000488e-01	9.605021476745605469e-01	7.459999999999999964e-01	8.979052305221557617e-01
2.750000000000000000e+02	9.300000000000000488e-01	6.440724134445190430e-01	5.260000000000000231e-01	8.504002094268798828e-01	2.240000000000000047e-01	3.315026760101318359e-01	5.639999999999999458e-01	5.630468130111694336e-01	2.020000000000000129e-01	2.429267317056655884e-01
2.760000000000000000e+02	8.499999999999999778e-01	2.167850881814956665e-01	3.599999999999999867e-01	6.215012073516845703e-01	5.120000000000000107e-01	6.791220307350158691e-01	2.079999999999999905e-01	3.387196660041809082e-01	2.680000000000000160e-01	1.319100707769393921e-01
2.770000000000000000e+02	6.360000000000000098e-01	7.073400020599365234e-01	4.620000000000000218e-01	2.069792598485946655e-01	5.360000000000000320e-01	3.230367004871368408e-01	6.879999999999999449e-01	8.459610342979431152e-01	2.580000000000000071e-01	6.143203377723693848e-01
2.780000000000000000e+02	9.759999999999999787e-01	9.476369023323059082e-01	1.019999999999999934e-01	2.263545244932174683e-01	5.819999999999999618e-01	4.806477129459381104e-01	9.499999999999999556e-01	9.495355486869812012e-01	5.659999999999999476e-01	2.353015840053558350e-01
2.790000000000000000e+02	5.160000000000000142e-01	3.183562755584716797e-01	4.779999999999999805e-01	3.088504374027252197e-01	5.440000000000000391e-01	5.657094717025756836e-01	8.419999999999999707e-01	7.710075974464416504e-01	7.680000000000000160e-01	6.943405270576477051e-01
2.800000000000000000e+02	5.340000000000000302e-01	3.430046439170837402e-01	9.639999999999999680e-01	6.953696012496948242e-01	8.199999999999999512e-01	7.436120510101318359e-01	5.799999999999999600e-01	4.427855610847473145e-01	4.279999999999999916e-01	6.656237840652465820e-01
2.810000000000000000e+02	6.959999999999999520e-01	8.410654664039611816e-01	3.340000000000000191e-01	3.842242062091827393e-01	2.560000000000000053e-01	4.156232178211212158e-01	5.060000000000000053e-01	7.047158479690551758e-01	2.760000000000000231e-01	5.006652474403381348e-01
2.820000000000000000e+02	4.470000000000000084e-01	6.522443890571594238e-01	2.780000000000000249e-01	8.390141129493713379e-01	9.200000000000000400e-01	5.833225846290588379e-01	7.620000000000000107e-01	4.762701988220214844e-01	2.260000000000000064e-01	2.371896356344223022e-01
2.830000000000000000e+02	4.939999999999999947e-01	6.268424391746520996e-01	9.439999999999999503e-01	9.233214259147644043e-01	3.160000000000000031e-01	5.394678115844726562e-01	6.660000000000000364e-01	5.731063485145568848e-01	3.160000000000000031e-01	5.088938474655151367e-01
2.840000000000000000e+02	8.439999999999999725e-01	7.725588083267211914e-01	9.360000000000000542e-01	3.687103390693664551e-01	7.500000000000000000e-01	8.224033713340759277e-01	6.700000000000000400e-01	5.260650515556335449e-01	2.459999999999999964e-01	1.889664232730865479e-01
2.850000000000000000e+02	2.399999999999999911e-01	2.611295580863952637e-01	7.299999999999999822e-01	1.527423411607742310e-01	4.699999999999999734e-01	4.076174795627593994e-01	1.739999999999999880e-01	2.040383666753768921e-01	9.719999999999999751e-01	9.831025004386901855e-01
2.860000000000000000e+02	1.400000000000000133e-01	3.455032110214233398e-01	7.259999999999999787e-01	6.018234491348266602e-01	6.800000000000000488e-02	1.057385727763175964e-01	1.499999999999999944e-01	9.738072007894515991e-02	7.880000000000000338e-01	7.201262116432189941e-01
2.870000000000000000e+02	2.240000000000000047e-01	4.185645580291748047e-01	3.260000000000000120e-01	4.808467328548431396e-01	5.979999999999999760e-01	5.823148488998413086e-01	2.839999999999999747e-01	5.257126092910766602e-01	6.959999999999999520e-01	4.633884429931640625e-01
2.880000000000000000e+02	7.920000000000000373e-01	5.591589212417602539e-01	1.400000000000000133e-01	5.520138144493103027e-01	3.160000000000000031e-01	1.765186786651611328e-01	4.640000000000000235e-01	4.569320082664489746e-01	6.260000000000000009e-01	6.134003996849060059e-01
2.890000000000000000e+02	8.599999999999999867e-01	7.821083664894104004e-01	4.119999999999999774e-01	4.114918112754821777e-01	9.260000000000000453e-01	7.662559151649475098e-01	4.400000000000000022e-01	4.171425402164459229e-01	4.480000000000000093e-01	5.918669700622558594e-01
2.900000000000000000e+02	1.000000000000000000e+00	9.344186782836914062e-01	2.179999999999999993e-01	6.381055116653442383e-01	9.120000000000000329e-01	8.964081406593322754e-01	1.859999999999999987e-01	2.957875728607177734e-01	6.239999999999999991e-01	5.141249895095825195e-01
2.910000000000000000e+02	7.139999999999999680e-01	4.197481572628021240e-01	5.260000000000000231e-01	7.616162300109863281e-01	7.419999999999999929e-01	7.362129688262939453e-01	6.700000000000000400e-01	9.536870121955871582e-01	2.700000000000000178e-01	2.892507016658782959e-01
2.920000000000000000e+02	5.839999999999999636e-01	5.681253671646118164e-01	4.919999999999999929e-01	2.308920472860336304e-01	1.660000000000000087e-01	3.805491030216217041e-01	6.700000000000000400e-01	6.755433082580566406e-01	1.719999999999999862e-01	3.715712428092956543e-01
2.930000000000000000e+02	9.280000000000000471e-01	3.347823619842529297e-01	7.820000000000000284e-01	2.310800850391387939e-01	4.399999999999999745e-02	8.695983141660690308e-02	6.380000000000000115e-01	5.344242453575134277e-01	4.219999999999999862e-01	6.618942618370056152e-01
2.940000000000000000e+02	5.800000000000000294e-02	2.517500519752502441e-01	9.100000000000000311e-01	8.038674592971801758e-01	7.079999999999999627e-01	4.760785996913909912e-01	3.760000000000000009e-01	3.795021772384643555e-01	5.600000000000000533e-01	5.937686562538146973e-01
2.950000000000000000e+02	1.000000000000000000e+00	8.728086948394775391e-01	7.059999999999999609e-01	7.812759280204772949e-01	2.819999999999999729e-01	1.868684291839599609e-01	7.319999999999999840e-01	5.853301286697387695e-01	3.439999999999999725e-01	2.985155284404754639e-01
2.960000000000000000e+02	4.600000000000000200e-01	4.649223983287811279e-01	3.459999999999999742e-01	7.848647832870483398e-01	4.939999999999999947e-01	4.546721875667572021e-01	5.480000000000000426e-01	3.149719536304473877e-01	8.179999999999999494e-01	6.769422292709350586e-01
2.970000000000000000e+02	6.620000000000000329e-01	6.636931896209716797e-01	2.740000000000000213e-01	7.295545935630798340e-01	5.040000000000000036e-01	7.003330588340759277e-01	3.119999999999999996e-01	4.126900136470794678e-01	2.560000000000000053e-01	3.015555143356323242e-01
2.980000000000000000e+02	1.660000000000000087e-01	2.093438655138015747e-01	5.659999999999999476e-01	5.190054774284362793e-01	5.719999999999999529e-01	6.577453613281250000e-01	7.219999999999999751e-01	7.735006809234619141e-01	3.780000000000000027e-01	3.146639168262481689e-01
2.990000000000000000e+02	9.789999999999999813e-01	9.248300194740295410e-01	2.720000000000000195e-01	1.815240383148193359e-01	9.399999999999999467e-01	8.411052823066711426e-01	7.500000000000000000e-01	9.151663780212402344e-01	4.600000000000000200e-01	3.928348422050476074e-01
3.000000000000000000e+02	4.119999999999999774e-01	4.689189791679382324e-01	6.999999999999999556e-01	8.635014891624450684e-01	7.399999999999999911e-01	9.134982824325561523e-01	9.350000000000000533e-01	9.751597642898559570e-01	8.159999999999999476e-01	5.958201289176940918e-01
3.010000000000000000e+02	6.600000000000000311e-01	7.636708617210388184e-01	3.400000000000000244e-01	4.138507843017578125e-01	4.879999999999999893e-01	5.819070935249328613e-01	7.359999999999999876e-01	8.431667685508728027e-01	9.360000000000000542e-01	9.502924680709838867e-01
3.020000000000000000e+02	4.199999999999999845e-01	9.269009232521057129e-01	6.620000000000000329e-01	2.918077707290649414e-01	4.279999999999999916e-01	6.088991761207580566e-01	5.580000000000000515e-01	5.288349986076354980e-01	9.659999999999999698e-01	8.836064338684082031e-01
3.030000000000000000e+02	8.619999999999999885e-01	6.559045314788818359e-01	5.320000000000000284e-01	4.330810308456420898e-01	8.000000000000000167e-02	4.251216650009155273e-01	5.360000000000000320e-01	3.829924166202545166e-01	5.220000000000000195e-01	6.322557926177978516e-01
3.040000000000000000e+02	9.559999999999999609e-01	9.042236804962158203e-01	4.279999999999999916e-01	2.397888153791427612e-01	6.179999999999999938e-01	6.058930158615112305e-01	6.079999999999999849e-01	4.438581764698028564e-01	7.640000000000000124e-01	7.068429589271545410e-01
3.050000000000000000e+02	6.179999999999999938e-01	4.545847475528717041e-01	5.180000000000000160e-01	3.483783006668090820e-01	9.040000000000000258e-01	8.612358570098876953e-01	7.700000000000000178e-01	7.206069231033325195e-01	7.780000000000000249e-01	3.655010461807250977e-01
3.060000000000000000e+02	0.000000000000000000e+00	2.079963237047195435e-01	3.059999999999999942e-01	4.034239053726196289e-01	9.659999999999999698e-01	6.521506905555725098e-01	7.640000000000000124e-01	8.534496426582336426e-01	5.899999999999999689e-01	3.711536228656768799e-01
3.070000000000000000e+02	6.560000000000000275e-01	5.550162196159362793e-01	2.939999999999999836e-01	4.348374605178833008e-01	6.660000000000000364e-01	5.147930979728698730e-01	5.759999999999999565e-01	9.918624162673950195e-02	2.620000000000000107e-01	1.141494438052177429e-01
3.080000000000000000e+02	9.789999999999999813e-01	9.248300194740295410e-01	8.439999999999999725e-01	9.904390573501586914e-01	2.179999999999999993e-01	5.880423784255981445e-01	7.019999999999999574e-01	7.883523106575012207e-01	4.640000000000000235e-01	3.978078663349151611e-01
3.090000000000000000e+02	9.699999999999999734e-01	9.446594715118408203e-01	6.039999999999999813e-01	5.761998891830444336e-01	3.519999999999999796e-01	1.894447952508926392e-01	5.360000000000000320e-01	8.362756371498107910e-01	8.399999999999999689e-01	7.123269438743591309e-01
3.100000000000000000e+02	7.399999999999999911e-01	6.826450228691101074e-01	9.959999999999999964e-01	9.961829781532287598e-01	4.000000000000000083e-02	1.796966791152954102e-01	6.939999999999999503e-01	8.599475026130676270e-01	2.159999999999999976e-01	4.351075291633605957e-01
3.110000000000000000e+02	3.840000000000000080e-01	1.739507466554641724e-01	7.259999999999999787e-01	7.181438207626342773e-01	1.719999999999999862e-01	2.507573664188385010e-01	1.179999999999999938e-01	1.492441445589065552e-01	6.380000000000000115e-01	5.176263451576232910e-01
3.120000000000000000e+02	8.319999999999999618e-01	6.787739992141723633e-01	1.340000000000000080e-01	1.460764557123184204e-01	6.780000000000000471e-01	6.465659737586975098e-01	7.079999999999999627e-01	8.955264687538146973e-01	5.020000000000000018e-01	4.824047684669494629e-01
3.130000000000000000e+02	6.680000000000000382e-01	1.856217384338378906e-01	6.320000000000000062e-01	7.467182278633117676e-01	8.000000000000000444e-01	6.201286315917968750e-01	5.120000000000000107e-01	2.502029240131378174e-01	7.540000000000000036e-01	2.750520110130310059e-01
3.140000000000000000e+02	8.200000000000000344e-02	4.622824192047119141e-01	7.600000000000000089e-01	8.021369576454162598e-01	9.799999999999999822e-01	7.614902257919311523e-01	5.360000000000000320e-01	6.950940489768981934e-01	5.999999999999999778e-01	4.549251496791839600e-01
3.150000000000000000e+02	1.360000000000000098e-01	2.148742377758026123e-01	1.219999999999999973e-01	2.498270273208618164e-01	3.639999999999999902e-01	4.600869119167327881e-01	7.740000000000000213e-01	7.892384529113769531e-01	9.519999999999999574e-01	9.537805914878845215e-01
3.160000000000000000e+02	8.579999999999999849e-01	8.029246330261230469e-01	9.939999999999999947e-01	9.473744034767150879e-01	4.440000000000000058e-01	5.195495486259460449e-01	5.859999999999999654e-01	6.046406030654907227e-01	2.540000000000000036e-01	5.114777684211730957e-01
3.170000000000000000e+02	8.739999999999999991e-01	6.482333540916442871e-01	9.739999999999999769e-01	7.045465707778930664e-01	8.259999999999999565e-01	4.010834693908691406e-01	3.180000000000000049e-01	3.532865345478057861e-01	8.559999999999999831e-01	6.870744824409484863e-01
3.180000000000000000e+02	6.079999999999999849e-01	7.559857368469238281e-01	7.399999999999999911e-01	6.590224504470825195e-01	3.559999999999999831e-01	3.131752610206604004e-01	5.200000000000000178e-01	2.688609361648559570e-01	6.760000000000000453e-01	6.257445812225341797e-01
3.190000000000000000e+02	3.599999999999999867e-01	4.820196926593780518e-01	7.259999999999999787e-01	7.231430411338806152e-01	6.800000000000000488e-02	6.616247445344924927e-02	4.279999999999999916e-01	4.453491866588592529e-01	5.699999999999999512e-01	4.329244792461395264e-01
3.200000000000000000e+02	7.299999999999999822e-01	2.637312710285186768e-01	4.259999999999999898e-01	3.287469744682312012e-01	8.219999999999999529e-01	8.401346206665039062e-01	8.379999999999999671e-01	7.180656194686889648e-01	8.239999999999999547e-01	8.371244072914123535e-01
3.210000000000000000e+02	0.000000000000000000e+00	8.925018459558486938e-02	5.600000000000000117e-02	2.433857768774032593e-01	5.659999999999999476e-01	2.469126433134078979e-01	7.599999999999999811e-02	7.957575470209121704e-02	4.200000000000000261e-02	9.611082822084426880e-02
3.220000000000000000e+02	2.240000000000000047e-01	4.811714887619018555e-01	6.840000000000000524e-01	6.829213500022888184e-01	7.279999999999999805e-01	4.286031126976013184e-01	5.120000000000000107e-01	4.700617790222167969e-01	9.100000000000000311e-01	9.163085818290710449e-01
3.230000000000000000e+02	3.280000000000000138e-01	7.368153333663940430e-01	7.620000000000000107e-01	5.503512024879455566e-01	8.920000000000000151e-01	9.143432974815368652e-01	9.479999999999999538e-01	8.899995684623718262e-01	5.580000000000000515e-01	6.348015666007995605e-01
3.240000000000000000e+02	6.079999999999999849e-01	7.190364003181457520e-01	3.479999999999999760e-01	2.252237051725387573e-01	6.999999999999999556e-01	8.202966451644897461e-01	2.119999999999999940e-01	1.237422227859497070e-01	4.000000000000000083e-02	7.592111825942993164e-02
3.250000000000000000e+02	4.680000000000000271e-01	1.987507343292236328e-01	7.840000000000000302e-01	5.063624978065490723e-01	9.859999999999999876e-01	8.867166042327880859e-01	6.280000000000000027e-01	4.807970821857452393e-01	9.519999999999999574e-01	7.142497897148132324e-01
3.260000000000000000e+02	7.399999999999999911e-01	6.255708932876586914e-01	8.000000000000000167e-03	5.289832502603530884e-02	5.620000000000000551e-01	4.447526633739471436e-01	6.640000000000000346e-01	4.587700664997100830e-01	2.700000000000000178e-01	4.285009801387786865e-01
3.270000000000000000e+02	1.640000000000000069e-01	1.724954843521118164e-01	8.400000000000000522e-02	3.333561122417449951e-02	5.560000000000000497e-01	5.835952162742614746e-01	5.240000000000000213e-01	3.682580590248107910e-01	6.860000000000000542e-01	5.378825068473815918e-01
3.280000000000000000e+02	9.300000000000000488e-01	7.881006598472595215e-01	6.780000000000000471e-01	7.867322564125061035e-01	9.559999999999999609e-01	7.231280207633972168e-01	8.559999999999999831e-01	9.592758417129516602e-01	9.519999999999999574e-01	8.424965143203735352e-01
3.290000000000000000e+02	5.600000000000000533e-01	6.122951507568359375e-01	1.700000000000000122e-01	2.026727348566055298e-01	5.600000000000000117e-02	2.293431609869003296e-01	1.000000000000000021e-02	1.864157915115356445e-01	5.659999999999999476e-01	4.741521179676055908e-01
3.300000000000000000e+02	8.659999999999999920e-01	3.287967443466186523e-01	9.040000000000000258e-01	6.145313978195190430e-01	4.560000000000000164e-01	4.321112334728240967e-01	1.200000000000000025e-02	1.835135668516159058e-01	7.099999999999999645e-01	4.759984314441680908e-01
3.310000000000000000e+02	2.159999999999999976e-01	3.796390593051910400e-01	8.920000000000000151e-01	8.336886167526245117e-01	4.380000000000000004e-01	6.083722114562988281e-01	4.620000000000000218e-01	4.255574941635131836e-01	5.480000000000000426e-01	6.022148132324218750e-01
3.320000000000000000e+02	2.320000000000000118e-01	7.463689446449279785e-01	8.780000000000000027e-01	5.665138363838195801e-01	6.919999999999999485e-01	6.801751255989074707e-01	9.000000000000000222e-01	9.215538501739501953e-01	6.979999999999999538e-01	4.947993159294128418e-01
3.330000000000000000e+02	6.139999999999999902e-01	4.127605259418487549e-01	8.599999999999999867e-01	5.249447822570800781e-01	2.520000000000000018e-01	1.128937825560569763e-01	1.600000000000000033e-01	5.390886664390563965e-01	8.659999999999999920e-01	7.086480259895324707e-01
3.340000000000000000e+02	2.999999999999999889e-01	5.145822763442993164e-01	6.640000000000000346e-01	4.062630832195281982e-01	9.340000000000000524e-01	6.458708047866821289e-01	7.119999999999999662e-01	8.006453514099121094e-01	2.419999999999999929e-01	1.945165544748306274e-01
3.350000000000000000e+02	1.519999999999999962e-01	1.695258170366287231e-01	6.219999999999999973e-01	6.381093859672546387e-01	5.999999999999999778e-02	9.542559832334518433e-02	5.320000000000000284e-01	3.281549215316772461e-01	4.380000000000000004e-01	3.823707103729248047e-01
3.360000000000000000e+02	4.660000000000000253e-01	3.609476983547210693e-01	6.800000000000000488e-01	5.002478957176208496e-01	4.339999999999999969e-01	6.021414399147033691e-01	7.299999999999999822e-01	7.099200487136840820e-01	6.139999999999999902e-01	4.044894576072692871e-01
3.370000000000000000e+02	6.320000000000000062e-01	6.022856235504150391e-01	6.099999999999999867e-01	5.815288424491882324e-01	3.140000000000000013e-01	7.229269742965698242e-01	8.319999999999999618e-01	7.253635525703430176e-01	8.840000000000000080e-01	7.215236425399780273e-01
3.380000000000000000e+02	6.660000000000000364e-01	4.150463342666625977e-01	6.440000000000000169e-01	6.752897500991821289e-01	4.759999999999999787e-01	5.077623724937438965e-01	1.120000000000000023e-01	2.091514170169830322e-01	5.199999999999999761e-02	1.513794213533401489e-01
3.390000000000000000e+02	6.700000000000000400e-01	6.013783216476440430e-01	4.159999999999999809e-01	2.226041108369827271e-01	7.580000000000000071e-01	5.721467733383178711e-01	2.300000000000000100e-01	3.791611492633819580e-01	3.280000000000000138e-01	2.645922303199768066e-01
3.400000000000000000e+02	5.839999999999999636e-01	8.285782933235168457e-01	5.300000000000000266e-01	3.413667380809783936e-01	1.640000000000000069e-01	2.588298320770263672e-01	5.919999999999999707e-01	3.380250036716461182e-01	8.259999999999999565e-01	8.946280479431152344e-01
3.410000000000000000e+02	5.360000000000000320e-01	5.559909343719482422e-01	9.719999999999999751e-01	8.685900568962097168e-01	8.139999999999999458e-01	7.932542562484741211e-01	4.719999999999999751e-01	1.397583633661270142e-01	8.419999999999999707e-01	8.696484565734863281e-01
3.420000000000000000e+02	4.319999999999999951e-01	3.313375115394592285e-01	7.139999999999999680e-01	3.536702990531921387e-01	9.399999999999999467e-01	7.744455337524414062e-01	7.199999999999999734e-01	9.047105908393859863e-01	3.479999999999999760e-01	5.391775965690612793e-01
3.430000000000000000e+02	8.199999999999999512e-01	4.891903102397918701e-01	8.980000000000000204e-01	5.604490041732788086e-01	4.359999999999999987e-01	3.916883766651153564e-01	6.239999999999999991e-01	6.785606741905212402e-01	5.639999999999999458e-01	5.303072929382324219e-01
3.440000000000000000e+02	9.739999999999999769e-01	4.296750426292419434e-01	5.620000000000000551e-01	4.795746207237243652e-01	9.799999999999999822e-01	7.985501289367675781e-01	3.780000000000000027e-01	5.212852954864501953e-01	4.500000000000000111e-01	2.635004818439483643e-01
3.450000000000000000e+02	8.120000000000000551e-01	1.726072132587432861e-01	6.380000000000000115e-01	7.729464173316955566e-01	1.960000000000000075e-01	3.372073173522949219e-01	5.140000000000000124e-01	5.544875264167785645e-01	9.020000000000000240e-01	9.079694151878356934e-01
3.460000000000000000e+02	2.039999999999999869e-01	7.665374279022216797e-01	7.239999999999999769e-01	6.677180528640747070e-01	3.940000000000000169e-01	6.471574306488037109e-01	4.000000000000000222e-01	6.154509782791137695e-01	4.719999999999999751e-01	4.620138406753540039e-01
3.470000000000000000e+02	2.000000000000000042e-03	2.260031104087829590e-01	8.960000000000000187e-01	6.145130395889282227e-01	6.600000000000000311e-01	7.334355115890502930e-01	3.459999999999999742e-01	1.495464146137237549e-01	5.360000000000000320e-01	5.375398397445678711e-01
3.480000000000000000e+02	1.200000000000000025e-02	6.834547221660614014e-02	1.600000000000000033e-02	1.485060602426528931e-01	9.800000000000000377e-02	5.208877921104431152e-01	3.559999999999999831e-01	4.668139815330505371e-01	4.839999999999999858e-01	4.793865978717803955e-01
3.490000000000000000e+02	7.259999999999999787e-01	5.757492780685424805e-01	6.879999999999999449e-01	8.376425504684448242e-01	6.560000000000000275e-01	8.803434371948242188e-01	6.959999999999999520e-01	7.537896037101745605e-01	4.000000000000000222e-01	5.006889700889587402e-01
3.500000000000000000e+02	8.100000000000000533e-01	5.447211265563964844e-01	9.899999999999999911e-01	9.715209007263183594e-01	6.660000000000000364e-01	4.959581196308135986e-01	8.499999999999999778e-01	8.891619443893432617e-01	1.199999999999999956e-01	1.788083314895629883e-01
3.510000000000000000e+02	6.939999999999999503e-01	7.193706035614013672e-01	9.439999999999999503e-01	5.985015034675598145e-01	4.739999999999999769e-01	5.199164748191833496e-01	2.359999999999999876e-01	1.746349036693572998e-01	1.199999999999999956e-01	1.135296896100044250e-01
3.520000000000000000e+02	7.599999999999999811e-02	2.151269763708114624e-01	8.199999999999999512e-01	4.799505770206451416e-01	4.799999999999999822e-01	5.994049906730651855e-01	5.919999999999999707e-01	4.926187694072723389e-01	5.520000000000000462e-01	3.498341143131256104e-01
3.530000000000000000e+02	7.159999999999999698e-01	4.340130686759948730e-01	6.500000000000000222e-01	5.160273313522338867e-01	6.380000000000000115e-01	7.018475532531738281e-01	6.999999999999999556e-01	5.040680170059204102e-01	6.720000000000000417e-01	4.988652765750885010e-01
3.540000000000000000e+02	3.559999999999999831e-01	3.672699928283691406e-01	7.599999999999999811e-02	1.825923323631286621e-01	7.540000000000000036e-01	4.819945991039276123e-01	6.500000000000000222e-01	5.765691399574279785e-01	8.659999999999999920e-01	9.260496497154235840e-01
3.550000000000000000e+02	3.220000000000000084e-01	3.090480566024780273e-01	9.240000000000000435e-01	6.605931520462036133e-01	7.840000000000000302e-01	4.877538979053497314e-01	6.199999999999999956e-02	3.874988555908203125e-01	8.080000000000000515e-01	6.133137345314025879e-01
3.560000000000000000e+02	7.019999999999999574e-01	7.004934549331665039e-01	1.059999999999999970e-01	1.769921481609344482e-01	5.360000000000000320e-01	1.890936791896820068e-01	9.280000000000000471e-01	7.802564501762390137e-01	4.200000000000000261e-02	2.184051424264907837e-01
3.570000000000000000e+02	8.499999999999999778e-01	2.682147324085235596e-01	9.819999999999999840e-01	8.768953680992126465e-01	4.239999999999999880e-01	5.132559537887573242e-01	7.399999999999999911e-01	8.589742183685302734e-01	7.600000000000000089e-01	8.484086990356445312e-01
3.580000000000000000e+02	5.180000000000000160e-01	6.522339582443237305e-01	1.140000000000000041e-01	1.183288693428039551e-01	9.140000000000000346e-01	6.100375056266784668e-01	2.560000000000000053e-01	3.611910343170166016e-01	5.600000000000000533e-01	6.014304757118225098e-01
3.590000000000000000e+02	4.460000000000000075e-01	3.817620575428009033e-01	7.820000000000000284e-01	3.729381859302520752e-01	1.479999999999999927e-01	1.643202304840087891e-01	8.860000000000000098e-01	8.758195042610168457e-01	8.060000000000000497e-01	7.319141030311584473e-01
3.600000000000000000e+02	7.179999999999999716e-01	5.144076347351074219e-01	5.759999999999999565e-01	5.159165859222412109e-01	6.480000000000000204e-01	7.350820899009704590e-01	5.639999999999999458e-01	6.148164868354797363e-01	6.159999999999999920e-01	4.136214852333068848e-01
3.610000000000000000e+02	4.520000000000000129e-01	3.079774081707000732e-01	5.939999999999999725e-01	1.778720021247863770e-01	5.140000000000000124e-01	3.736186623573303223e-01	4.319999999999999951e-01	4.609183967113494873e-01	1.079999999999999988e-01	3.151317834854125977e-01
3.620000000000000000e+02	4.199999999999999845e-01	1.282517910003662109e-01	2.620000000000000107e-01	3.219121694564819336e-01	2.660000000000000142e-01	1.504604667425155640e-01	9.280000000000000471e-01	9.028367400169372559e-01	7.059999999999999609e-01	5.291528105735778809e-01
3.630000000000000000e+02	8.519999999999999796e-01	3.295727372169494629e-01	6.440000000000000169e-01	5.208587050437927246e-01	4.079999999999999738e-01	6.855360269546508789e-01	2.459999999999999964e-01	3.430549800395965576e-01	2.220000000000000029e-01	2.347483336925506592e-01
3.640000000000000000e+02	5.420000000000000373e-01	5.466578006744384766e-01	5.140000000000000124e-01	6.354495286941528320e-01	4.159999999999999809e-01	5.605397224426269531e-01	5.939999999999999725e-01	2.319270372390747070e-01	7.580000000000000071e-01	7.475320696830749512e-01
3.650000000000000000e+02	1.559999999999999998e-01	5.883004665374755859e-01	8.519999999999999796e-01	6.265519857406616211e-01	8.599999999999999312e-02	1.069630682468414307e-01	7.459999999999999964e-01	6.928203701972961426e-01	5.639999999999999458e-01	4.718177318572998047e-01
3.660000000000000000e+02	5.699999999999999512e-01	6.895239949226379395e-01	5.919999999999999707e-01	2.928295433521270752e-01	4.560000000000000164e-01	5.269472599029541016e-01	9.559999999999999609e-01	9.733600020408630371e-01	1.360000000000000098e-01	1.240299791097640991e-01
3.670000000000000000e+02	8.339999999999999636e-01	8.378097414970397949e-01	9.519999999999999574e-01	9.078827500343322754e-01	6.840000000000000524e-01	5.609055161476135254e-01	3.200000000000000067e-01	3.962650597095489502e-01	8.719999999999999973e-01	7.753767371177673340e-01
3.680000000000000000e+02	9.839999999999999858e-01	9.350439310073852539e-01	3.300000000000000155e-01	5.493783354759216309e-01	4.719999999999999751e-01	4.434665441513061523e-01	3.439999999999999725e-01	1.838453561067581177e-01	3.099999999999999978e-01	4.690671265125274658e-01
3.690000000000000000e+02	9.080000000000000293e-01	5.846329331398010254e-01	4.779999999999999805e-01	1.896466910839080811e-01	9.360000000000000542e-01	5.573399066925048828e-01	6.580000000000000293e-01	5.900940895080566406e-01	5.779999999999999583e-01	5.025098919868469238e-01
3.700000000000000000e+02	3.119999999999999996e-01	3.745125532150268555e-01	7.159999999999999698e-01	5.065176486968994141e-01	6.780000000000000471e-01	7.100994586944580078e-01	8.739999999999999991e-01	5.400037169456481934e-01	7.840000000000000302e-01	6.558054089546203613e-01
3.710000000000000000e+02	6.700000000000000400e-01	2.725597918033599854e-01	3.079999999999999960e-01	3.623875677585601807e-01	7.700000000000000178e-01	6.735003590583801270e-01	7.599999999999999811e-02	2.047113180160522461e-01	6.800000000000000488e-02	5.247630178928375244e-02
3.720000000000000000e+02	8.479999999999999760e-01	8.743488788604736328e-01	2.059999999999999887e-01	3.532294034957885742e-01	7.079999999999999627e-01	6.298692822456359863e-01	1.900000000000000022e-01	1.965651363134384155e-01	7.279999999999999805e-01	6.225948929786682129e-01
3.730000000000000000e+02	1.039999999999999952e-01	2.956717014312744141e-01	3.900000000000000133e-01	3.456060290336608887e-01	4.500000000000000111e-01	6.079740524291992188e-01	3.719999999999999973e-01	6.096735596656799316e-01	3.119999999999999996e-01	6.371988058090209961e-01
3.740000000000000000e+02	4.560000000000000164e-01	2.099024355411529541e-01	2.280000000000000082e-01	1.184257566928863525e-01	3.039999999999999925e-01	5.978116393089294434e-01	4.620000000000000218e-01	4.712301790714263916e-01	5.400000000000000355e-01	6.000815033912658691e-01
3.750000000000000000e+02	8.639999999999999902e-01	9.541368484497070312e-01	2.859999999999999765e-01	4.254730939865112305e-01	2.459999999999999964e-01	3.778349757194519043e-01	8.920000000000000151e-01	5.041858553886413574e-01	3.739999999999999991e-01	4.131324291229248047e-01
3.760000000000000000e+02	8.999999999999999667e-02	1.942195147275924683e-01	2.220000000000000029e-01	4.834729135036468506e-01	9.080000000000000293e-01	6.085294485092163086e-01	2.479999999999999982e-01	3.460724055767059326e-01	6.540000000000000258e-01	5.817751884460449219e-01
3.770000000000000000e+02	4.239999999999999880e-01	4.970031976699829102e-01	3.059999999999999942e-01	3.336076736450195312e-01	3.799999999999999906e-02	1.060238480567932129e-01	6.199999999999999956e-01	4.993472397327423096e-01	5.260000000000000231e-01	5.889566540718078613e-01
3.780000000000000000e+02	1.320000000000000062e-01	2.262032181024551392e-01	3.659999999999999920e-01	3.321937620639801025e-01	4.239999999999999880e-01	6.991932988166809082e-01	6.840000000000000524e-01	6.254069209098815918e-01	2.959999999999999853e-01	3.220973610877990723e-01
3.790000000000000000e+02	7.319999999999999840e-01	4.398934543132781982e-01	9.779999999999999805e-01	6.949299573898315430e-01	8.279999999999999583e-01	6.090239286422729492e-01	2.179999999999999993e-01	7.937449961900711060e-02	6.800000000000000488e-02	1.730391532182693481e-01
3.800000000000000000e+02	5.000000000000000000e-01	2.022061944007873535e-01	9.779999999999999805e-01	8.512765765190124512e-01	7.299999999999999822e-01	6.842327117919921875e-01	6.660000000000000364e-01	7.253202795982360840e-01	8.219999999999999529e-01	9.413484930992126465e-01
3.810000000000000000e+02	5.620000000000000551e-01	8.241757154464721680e-01	4.779999999999999805e-01	2.113253027200698853e-01	5.659999999999999476e-01	4.311248660087585449e-01	7.319999999999999840e-01	5.240877866744995117e-01	2.500000000000000000e-01	4.959558546543121338e-01
3.820000000000000000e+02	3.320000000000000173e-01	1.423690915107727051e-01	2.740000000000000213e-01	3.424743711948394775e-01	7.019999999999999574e-01	6.127062439918518066e-01	2.280000000000000082e-01	5.174149870872497559e-01	7.660000000000000142e-01	8.963171243667602539e-01
3.830000000000000000e+02	9.600000000000000200e-02	1.075605899095535278e-01	3.200000000000000067e-01	1.941883862018585205e-01	7.640000000000000124e-01	9.684365391731262207e-01	1.519999999999999962e-01	5.497604608535766602e-01	8.780000000000000027e-01	9.487612247467041016e-01
3.840000000000000000e+02	5.999999999999999778e-01	1.766860783100128174e-01	2.059999999999999887e-01	5.616698861122131348e-01	6.640000000000000346e-01	4.707667231559753418e-01	9.200000000000000400e-01	8.618749380111694336e-01	8.040000000000000480e-01	9.455714821815490723e-01
3.850000000000000000e+02	4.719999999999999751e-01	2.335509359836578369e-01	8.699999999999999956e-01	4.480319619178771973e-01	3.579999999999999849e-01	5.240193009376525879e-01	8.000000000000000167e-02	2.859515547752380371e-01	2.540000000000000036e-01	6.886314749717712402e-01
3.860000000000000000e+02	1.479999999999999927e-01	4.792807698249816895e-01	3.140000000000000013e-01	2.993490993976593018e-01	8.699999999999999956e-01	7.914743423461914062e-01	2.939999999999999836e-01	5.663619041442871094e-01	2.139999999999999958e-01	3.832019567489624023e-01
3.870000000000000000e+02	3.400000000000000244e-01	2.818494439125061035e-01	5.380000000000000338e-01	7.667143344879150391e-01	9.539999999999999591e-01	9.158799648284912109e-01	5.220000000000000195e-01	5.215175151824951172e-01	1.140000000000000041e-01	1.285949349403381348e-01
3.880000000000000000e+02	1.300000000000000044e-01	2.844430506229400635e-01	6.340000000000000080e-01	6.452530622482299805e-01	7.620000000000000107e-01	8.090402483940124512e-01	5.260000000000000231e-01	6.628450751304626465e-01	8.760000000000000009e-01	9.711595177650451660e-01
3.890000000000000000e+02	3.659999999999999920e-01	7.133839130401611328e-01	9.799999999999999822e-01	9.553684592247009277e-01	2.540000000000000036e-01	3.364005088806152344e-01	6.440000000000000169e-01	6.581878662109375000e-01	5.480000000000000426e-01	6.367936730384826660e-01
3.900000000000000000e+02	2.280000000000000082e-01	5.419985651969909668e-01	5.999999999999999778e-02	1.714706234633922577e-02	9.779999999999999805e-01	7.523218989372253418e-01	8.639999999999999902e-01	4.552651345729827881e-01	3.200000000000000067e-02	1.216010153293609619e-01
3.910000000000000000e+02	4.500000000000000111e-01	4.198200702667236328e-01	9.220000000000000417e-01	5.213938355445861816e-01	3.900000000000000133e-01	4.601549804210662842e-01	1.739999999999999880e-01	2.841791510581970215e-01	5.180000000000000160e-01	4.395867288112640381e-01
3.920000000000000000e+02	9.699999999999999734e-01	8.999043703079223633e-01	9.060000000000000275e-01	7.884962558746337891e-01	4.640000000000000235e-01	3.297570347785949707e-01	6.420000000000000151e-01	7.040495872497558594e-01	2.379999999999999893e-01	3.304886519908905029e-01
3.930000000000000000e+02	3.039999999999999925e-01	4.843363761901855469e-01	9.300000000000000488e-01	7.764371037483215332e-01	1.839999999999999969e-01	4.811659157276153564e-01	2.660000000000000142e-01	3.485919833183288574e-01	1.219999999999999973e-01	4.705019295215606689e-01
3.940000000000000000e+02	1.759999999999999898e-01	3.789678514003753662e-01	1.600000000000000033e-01	1.296074986457824707e-01	2.039999999999999869e-01	2.694859206676483154e-01	4.879999999999999893e-01	1.752784997224807739e-01	3.960000000000000187e-01	4.898263812065124512e-01
3.950000000000000000e+02	7.560000000000000053e-01	6.789274811744689941e-01	5.399999999999999939e-02	4.041718319058418274e-02	6.760000000000000453e-01	4.700561463832855225e-01	6.720000000000000417e-01	5.231998562812805176e-01	6.760000000000000453e-01	7.050410509109497070e-01
3.960000000000000000e+02	3.940000000000000169e-01	4.259684085845947266e-01	5.400000000000000355e-01	7.167175412178039551e-01	9.439999999999999503e-01	9.355609416961669922e-01	3.960000000000000187e-01	5.010654330253601074e-01	8.400000000000000522e-02	2.307905852794647217e-01
3.970000000000000000e+02	3.799999999999999906e-02	4.335788488388061523e-01	5.360000000000000320e-01	4.067610502243041992e-01	6.159999999999999920e-01	5.951320528984069824e-01	1.580000000000000016e-01	1.516433209180831909e-01	4.279999999999999916e-01	4.056682288646697998e-01
3.980000000000000000e+02	5.959999999999999742e-01	6.963748931884765625e-01	6.360000000000000098e-01	4.923689067363739014e-01	8.299999999999999600e-01	7.844521403312683105e-01	5.759999999999999565e-01	5.545298457145690918e-01	7.680000000000000160e-01	5.841081738471984863e-01
3.990000000000000000e+02	6.919999999999999485e-01	8.060839176177978516e-01	7.840000000000000302e-01	5.908407568931579590e-01	8.419999999999999707e-01	7.446611523628234863e-01	3.760000000000000009e-01	2.951585650444030762e-01	9.180000000000000382e-01	9.702178239822387695e-01
4.000000000000000000e+02	5.540000000000000480e-01	1.967960447072982788e-01	4.380000000000000004e-01	4.814278185367584229e-01	5.220000000000000195e-01	6.003232002258300781e-01	9.559999999999999609e-01	9.766993522644042969e-01	7.640000000000000124e-01	7.908794283866882324e-01
4.010000000000000000e+02	9.499999999999999556e-01	7.435231208801269531e-01	1.380000000000000115e-01	3.531216084957122803e-01	3.260000000000000120e-01	5.683146715164184570e-01	3.420000000000000262e-01	2.528204619884490967e-01	8.579999999999999849e-01	9.670863151550292969e-01
4.020000000000000000e+02	7.980000000000000426e-01	3.260854184627532959e-01	5.040000000000000036e-01	3.935336768627166748e-01	1.340000000000000080e-01	2.366269677877426147e-01	1.260000000000000009e-01	1.105165109038352966e-01	7.640000000000000124e-01	6.467198133468627930e-01
4.030000000000000000e+02	7.039999999999999591e-01	2.149444967508316040e-01	9.719999999999999751e-01	8.819977045059204102e-01	4.079999999999999738e-01	1.876985430717468262e-01	8.399999999999999689e-01	5.743227601051330566e-01	5.340000000000000302e-01	7.137373685836791992e-01
4.040000000000000000e+02	5.899999999999999689e-01	6.012095212936401367e-01	1.600000000000000033e-01	3.078594207763671875e-01	2.479999999999999982e-01	1.830317825078964233e-01	8.339999999999999636e-01	7.908868789672851562e-01	7.239999999999999769e-01	6.816922426223754883e-01
4.050000000000000000e+02	8.539999999999999813e-01	9.035797119140625000e-01	9.819999999999999840e-01	9.791585803031921387e-01	9.639999999999999680e-01	6.689717769622802734e-01	8.820000000000000062e-01	4.231013655662536621e-01	4.580000000000000182e-01	6.473858952522277832e-01
4.060000000000000000e+02	8.980000000000000204e-01	7.124060988426208496e-01	8.159999999999999476e-01	5.096880197525024414e-01	4.939999999999999947e-01	6.012955307960510254e-01	4.179999999999999827e-01	3.993415236473083496e-01	6.400000000000000133e-01	5.858392119407653809e-01
4.070000000000000000e+02	3.639999999999999902e-01	4.050074815750122070e-01	8.199999999999999512e-01	5.861191153526306152e-01	6.879999999999999449e-01	3.899830877780914307e-01	2.919999999999999818e-01	6.287477612495422363e-01	7.119999999999999662e-01	6.912813782691955566e-01
4.080000000000000000e+02	5.199999999999999761e-02	1.782685071229934692e-01	7.880000000000000338e-01	4.650275111198425293e-01	2.119999999999999940e-01	2.260354310274124146e-01	3.739999999999999991e-01	2.653212249279022217e-01	1.739999999999999880e-01	5.947519466280937195e-02
4.090000000000000000e+02	2.879999999999999782e-01	4.795870780944824219e-01	8.259999999999999565e-01	5.204522013664245605e-01	3.340000000000000191e-01	6.862059831619262695e-01	6.700000000000000400e-01	9.206736087799072266e-01	8.179999999999999494e-01	7.368216514587402344e-01
4.100000000000000000e+02	5.879999999999999671e-01	4.611803293228149414e-01	4.819999999999999840e-01	5.407454371452331543e-01	9.679999999999999716e-01	5.847467780113220215e-01	6.899999999999999467e-01	8.138743042945861816e-01	8.679999999999999938e-01	8.493567109107971191e-01
4.110000000000000000e+02	8.199999999999999512e-01	2.070018053054809570e-01	4.899999999999999911e-01	3.340434730052947998e-01	3.479999999999999760e-01	3.852888643741607666e-01	5.939999999999999725e-01	7.512713074684143066e-01	3.180000000000000049e-01	5.393839478492736816e-01
4.120000000000000000e+02	1.400000000000000029e-02	3.562792837619781494e-01	7.199999999999999734e-01	7.342079281806945801e-01	1.620000000000000051e-01	4.066918790340423584e-01	6.520000000000000240e-01	2.857589125633239746e-01	2.819999999999999729e-01	2.333258092403411865e-01
4.130000000000000000e+02	9.200000000000000400e-01	8.124050498008728027e-01	4.000000000000000083e-03	4.957899078726768494e-02	9.479999999999999538e-01	7.300859093666076660e-01	5.939999999999999725e-01	7.742000222206115723e-01	4.859999999999999876e-01	3.995774984359741211e-01
4.140000000000000000e+02	6.600000000000000311e-01	4.159476757049560547e-01	4.259999999999999898e-01	5.526020526885986328e-01	3.260000000000000120e-01	3.524656891822814941e-01	5.320000000000000284e-01	6.416612863540649414e-01	6.999999999999999556e-01	6.109929680824279785e-01
4.150000000000000000e+02	7.179999999999999716e-01	3.908330202102661133e-01	6.899999999999999467e-01	9.054162502288818359e-01	8.940000000000000169e-01	7.874872088432312012e-01	2.599999999999999881e-02	6.914677470922470093e-02	4.939999999999999947e-01	5.292573571205139160e-01
4.160000000000000000e+02	8.020000000000000462e-01	5.238917469978332520e-01	7.159999999999999698e-01	2.927723824977874756e-01	8.619999999999999885e-01	8.283213376998901367e-01	4.939999999999999947e-01	8.337098360061645508e-01	8.060000000000000497e-01	7.977195382118225098e-01
4.170000000000000000e+02	1.680000000000000104e-01	4.827674031257629395e-01	7.740000000000000213e-01	7.487059831619262695e-01	1.940000000000000058e-01	2.942807972431182861e-01	9.479999999999999538e-01	9.801774024963378906e-01	4.500000000000000111e-01	4.370756745338439941e-01
4.180000000000000000e+02	5.899999999999999689e-01	4.459706842899322510e-01	1.799999999999999864e-02	1.829807609319686890e-01	7.580000000000000071e-01	5.881950855255126953e-01	6.600000000000000311e-01	4.265120029449462891e-01	8.559999999999999831e-01	5.463185906410217285e-01
4.190000000000000000e+02	7.000000000000000666e-02	2.705896496772766113e-01	4.319999999999999951e-01	5.602242946624755859e-01	6.520000000000000240e-01	4.550988674163818359e-01	7.640000000000000124e-01	3.925059139728546143e-01	2.479999999999999982e-01	2.932589650154113770e-01
4.200000000000000000e+02	1.839999999999999969e-01	6.516807675361633301e-01	5.000000000000000000e-01	4.155246615409851074e-01	3.039999999999999925e-01	4.101403951644897461e-01	7.279999999999999805e-01	5.603376030921936035e-01	2.000000000000000111e-01	4.115657210350036621e-01
4.210000000000000000e+02	8.386666666666666714e-01	4.728137552738189697e-01	2.079999999999999905e-01	3.718851804733276367e-01	9.040000000000000258e-01	7.877115607261657715e-01	6.600000000000000311e-02	3.781906068325042725e-01	6.039999999999999813e-01	6.007798910140991211e-01
4.220000000000000000e+02	5.679999999999999494e-01	9.026994109153747559e-01	9.819999999999999840e-01	6.950821876525878906e-01	6.820000000000000506e-01	5.668034553527832031e-01	2.979999999999999871e-01	5.543694496154785156e-01	4.859999999999999876e-01	4.494203925132751465e-01
4.230000000000000000e+02	5.839999999999999636e-01	3.572046160697937012e-01	9.559999999999999609e-01	8.199141621589660645e-01	5.979999999999999760e-01	8.559986352920532227e-01	7.019999999999999574e-01	6.965615153312683105e-01	8.359999999999999654e-01	6.305742859840393066e-01
4.240000000000000000e+02	5.460000000000000409e-01	6.564019322395324707e-01	6.800000000000000488e-01	5.249096155166625977e-01	4.099999999999999756e-01	4.254683852195739746e-01	6.039999999999999813e-01	9.625654816627502441e-01	3.340000000000000191e-01	4.240523278713226318e-01
4.250000000000000000e+02	3.900000000000000133e-01	7.310534715652465820e-01	3.559999999999999831e-01	3.063042163848876953e-01	3.300000000000000155e-01	3.058447837829589844e-01	9.280000000000000471e-01	9.750620722770690918e-01	3.079999999999999960e-01	4.674788117408752441e-01
4.260000000000000000e+02	8.479999999999999760e-01	4.957185089588165283e-01	9.100000000000000311e-01	5.555824041366577148e-01	3.960000000000000187e-01	2.389021366834640503e-01	1.400000000000000133e-01	2.670227587223052979e-01	7.980000000000000426e-01	7.165737152099609375e-01
4.270000000000000000e+02	8.980000000000000204e-01	8.042244315147399902e-01	7.179999999999999716e-01	3.593688309192657471e-01	9.839999999999999858e-01	8.479167222976684570e-01	8.699999999999999956e-01	5.801829099655151367e-01	3.360000000000000209e-01	7.403752207756042480e-01
4.280000000000000000e+02	1.880000000000000004e-01	1.851482838392257690e-01	3.880000000000000115e-01	2.189022600650787354e-01	9.459999999999999520e-01	6.345836520195007324e-01	7.239999999999999769e-01	5.055674314498901367e-01	2.200000000000000011e-01	4.477126896381378174e-01
4.290000000000000000e+02	1.960000000000000075e-01	3.180545270442962646e-01	9.719999999999999751e-01	8.446243405342102051e-01	6.500000000000000222e-01	8.329778909683227539e-01	9.779999999999999805e-01	9.787391424179077148e-01	6.640000000000000346e-01	6.870272159576416016e-01
4.300000000000000000e+02	9.939999999999999947e-01	8.768435716629028320e-01	8.200000000000000344e-02	1.978394091129302979e-01	8.040000000000000480e-01	8.370820283889770508e-01	6.119999999999999885e-01	6.885583996772766113e-01	7.940000000000000391e-01	7.784305214881896973e-01
4.310000000000000000e+02	5.899999999999999689e-01	7.731202840805053711e-01	2.159999999999999976e-01	4.237931668758392334e-01	3.400000000000000244e-01	3.748473525047302246e-01	6.039999999999999813e-01	3.908750712871551514e-01	9.220000000000000417e-01	7.933682799339294434e-01
4.320000000000000000e+02	2.220000000000000029e-01	4.772792160511016846e-01	4.219999999999999862e-01	5.496464371681213379e-01	2.999999999999999889e-01	2.587157487869262695e-01	6.740000000000000435e-01	5.175589323043823242e-01	4.380000000000000004e-01	3.703427910804748535e-01
4.330000000000000000e+02	5.420000000000000373e-01	4.896831810474395752e-01	3.019999999999999907e-01	5.540692210197448730e-01	2.059999999999999887e-01	5.565193891525268555e-01	3.459999999999999742e-01	4.621349871158599854e-01	6.780000000000000471e-01	7.576375007629394531e-01
4.340000000000000000e+02	1.340000000000000080e-01	2.962943017482757568e-01	9.619999999999999662e-01	8.776934742927551270e-01	9.679999999999999716e-01	7.020337581634521484e-01	4.540000000000000147e-01	8.024141788482666016e-01	2.540000000000000036e-01	1.225448995828628540e-01
4.350000000000000000e+02	6.540000000000000258e-01	8.804923295974731445e-01	1.219999999999999973e-01	2.280991673469543457e-01	4.400000000000000022e-01	7.165579795837402344e-01	3.739999999999999991e-01	1.855563223361968994e-01	3.599999999999999728e-02	1.984986513853073120e-01
4.360000000000000000e+02	6.740000000000000435e-01	6.418946981430053711e-01	6.400000000000000133e-02	3.416313529014587402e-01	8.000000000000000167e-03	7.803506404161453247e-02	1.199999999999999956e-01	2.266011983156204224e-01	9.260000000000000453e-01	8.668413162231445312e-01
4.370000000000000000e+02	6.979999999999999538e-01	5.543451309204101562e-01	6.380000000000000115e-01	3.074544370174407959e-01	8.459999999999999742e-01	8.157544136047363281e-01	7.139999999999999680e-01	8.293048143386840820e-01	5.999999999999999778e-02	1.086598336696624756e-01
4.380000000000000000e+02	5.120000000000000107e-01	6.958605647087097168e-01	1.479999999999999927e-01	2.157786637544631958e-01	2.800000000000000058e-02	1.040084213018417358e-01	4.879999999999999893e-01	3.110154867172241211e-01	3.619999999999999885e-01	3.795900642871856689e-01
4.390000000000000000e+02	8.419999999999999707e-01	5.319393277168273926e-01	9.639999999999999680e-01	8.101206421852111816e-01	4.719999999999999751e-01	5.152705311775207520e-01	2.280000000000000082e-01	2.263834774494171143e-01	7.540000000000000036e-01	5.815712213516235352e-01
4.400000000000000000e+02	2.800000000000000266e-01	3.930407762527465820e-01	3.300000000000000155e-01	6.028480529785156250e-01	9.819999999999999840e-01	9.141149520874023438e-01	8.559999999999999831e-01	9.709240198135375977e-01	5.779999999999999583e-01	4.768969714641571045e-01
4.410000000000000000e+02	1.200000000000000025e-02	3.487791717052459717e-01	1.360000000000000098e-01	6.027308851480484009e-02	3.579999999999999849e-01	6.903686523437500000e-01	4.040000000000000258e-01	2.589544057846069336e-01	8.399999999999999689e-01	8.178576231002807617e-01
4.420000000000000000e+02	2.000000000000000042e-02	7.945624738931655884e-02	2.560000000000000053e-01	3.279842436313629150e-01	1.400000000000000029e-02	6.732734292745590210e-02	6.219999999999999973e-01	5.777064561843872070e-01	8.799999999999999489e-02	1.700629889965057373e-01
4.430000000000000000e+02	5.080000000000000071e-01	6.338653564453125000e-01	6.300000000000000044e-01	7.156721353530883789e-01	8.719999999999999973e-01	4.474070370197296143e-01	1.640000000000000069e-01	2.350244969129562378e-01	5.799999999999999600e-01	4.821965098381042480e-01
4.440000000000000000e+02	6.580000000000000293e-01	3.878956437110900879e-01	5.999999999999999778e-01	6.189327836036682129e-01	8.659999999999999920e-01	8.342486023902893066e-01	7.580000000000000071e-01	5.983383059501647949e-01	2.999999999999999889e-01	1.820406466722488403e-01
4.450000000000000000e+02	2.260000000000000064e-01	8.849473595619201660e-01	6.000000000000000125e-03	1.541313529014587402e-01	5.999999999999999778e-01	5.138234496116638184e-01	3.140000000000000013e-01	5.091526508331298828e-01	4.219999999999999862e-01	1.313637644052505493e-01
4.460000000000000000e+02	9.600000000000000200e-02	2.672083377838134766e-01	6.079999999999999849e-01	2.941245138645172119e-01	3.180000000000000049e-01	5.892634391784667969e-01	3.699999999999999956e-01	3.788657784461975098e-01	9.060000000000000275e-01	8.903657793998718262e-01
4.470000000000000000e+02	1.239999999999999991e-01	6.397540569305419922e-01	2.179999999999999993e-01	4.246196746826171875e-01	4.819999999999999840e-01	2.803577184677124023e-01	4.819999999999999840e-01	5.989868044853210449e-01	5.280000000000000249e-01	7.243574857711791992e-01
4.480000000000000000e+02	6.999999999999999556e-01	2.101993709802627563e-01	5.899999999999999689e-01	4.726310372352600098e-01	5.000000000000000278e-02	9.586997330188751221e-02	1.660000000000000087e-01	2.455048412084579468e-01	9.599999999999999645e-01	9.467470645904541016e-01
4.490000000000000000e+02	1.019999999999999934e-01	2.825806438922882080e-01	9.379999999999999449e-01	8.081246018409729004e-01	8.900000000000000133e-01	5.375155210494995117e-01	1.000000000000000021e-02	7.650795578956604004e-02	6.520000000000000240e-01	5.672208070755004883e-01
4.500000000000000000e+02	1.600000000000000033e-02	1.625383496284484863e-01	2.620000000000000107e-01	4.224481582641601562e-01	6.480000000000000204e-01	3.325966894626617432e-01	6.660000000000000364e-01	9.272745847702026367e-01	5.000000000000000000e-01	6.621942520141601562e-01
4.510000000000000000e+02	3.900000000000000133e-01	3.891299366950988770e-01	9.619999999999999662e-01	7.909639477729797363e-01	8.780000000000000027e-01	8.069487214088439941e-01	3.240000000000000102e-01	5.481859445571899414e-01	8.579999999999999849e-01	7.626731991767883301e-01
4.520000000000000000e+02	5.340000000000000302e-01	7.855731844902038574e-01	3.420000000000000262e-01	2.236798405647277832e-01	1.039999999999999952e-01	2.459672242403030396e-01	9.939999999999999947e-01	9.394963383674621582e-01	7.039999999999999591e-01	5.197256803512573242e-01
4.530000000000000000e+02	6.520000000000000240e-01	4.632670581340789795e-01	3.699999999999999956e-01	3.434613645076751709e-01	4.399999999999999745e-02	3.264597654342651367e-01	8.239999999999999547e-01	8.635609745979309082e-01	3.360000000000000209e-01	2.453454136848449707e-01
4.540000000000000000e+02	9.959999999999999964e-01	9.737755656242370605e-01	9.300000000000000488e-01	7.447018623352050781e-01	2.959999999999999853e-01	5.377624034881591797e-01	7.800000000000000266e-01	6.543204188346862793e-01	5.659999999999999476e-01	3.915337622165679932e-01
4.550000000000000000e+02	4.680000000000000271e-01	3.035388886928558350e-01	4.699999999999999734e-01	6.465006470680236816e-01	8.439999999999999725e-01	3.302482068538665771e-01	5.580000000000000515e-01	4.344074130058288574e-01	5.819999999999999618e-01	5.336715579032897949e-01
4.560000000000000000e+02	2.099999999999999922e-01	4.877316653728485107e-01	4.879999999999999893e-01	6.731233000755310059e-01	7.319999999999999840e-01	4.741455018520355225e-01	7.199999999999999734e-01	7.670606970787048340e-01	9.919999999999999929e-01	9.036364555358886719e-01
4.570000000000000000e+02	2.079999999999999905e-01	6.969096064567565918e-01	3.880000000000000115e-01	7.275959253311157227e-01	5.819999999999999618e-01	7.275471687316894531e-01	5.500000000000000444e-01	4.673312008380889893e-01	7.960000000000000409e-01	6.577895283699035645e-01
4.580000000000000000e+02	4.380000000000000004e-01	3.928548693656921387e-01	9.619999999999999662e-01	8.025728464126586914e-01	5.440000000000000391e-01	6.045345664024353027e-01	1.179999999999999938e-01	3.593093752861022949e-01	6.979999999999999538e-01	4.194895625114440918e-01
4.590000000000000000e+02	5.540000000000000480e-01	6.436942219734191895e-01	7.139999999999999680e-01	5.887050032615661621e-01	2.640000000000000124e-01	1.996702998876571655e-01	4.600000000000000200e-01	7.137849330902099609e-01	3.699999999999999956e-01	3.254054188728332520e-01
4.600000000000000000e+02	3.320000000000000173e-01	5.692207217216491699e-01	6.780000000000000471e-01	6.538435816764831543e-01	5.819999999999999618e-01	5.144608020782470703e-01	3.360000000000000209e-01	3.310367763042449951e-01	7.820000000000000284e-01	7.928062081336975098e-01
4.610000000000000000e+02	4.490000000000000102e-01	1.186800822615623474e-01	6.580000000000000293e-01	5.395579934120178223e-01	7.479999999999999982e-01	6.916701793670654297e-01	1.719999999999999862e-01	5.847116708755493164e-01	1.739999999999999880e-01	1.155100241303443909e-01
4.620000000000000000e+02	7.039999999999999591e-01	4.061350822448730469e-01	6.879999999999999449e-01	4.297114908695220947e-01	2.899999999999999800e-01	3.008508384227752686e-01	6.560000000000000275e-01	4.235523641109466553e-01	6.919999999999999485e-01	7.587740421295166016e-01
4.630000000000000000e+02	5.839999999999999636e-01	3.489413857460021973e-01	3.300000000000000155e-01	5.028843879699707031e-01	1.160000000000000059e-01	2.197216004133224487e-01	5.580000000000000515e-01	5.799241662025451660e-01	6.360000000000000098e-01	5.014598965644836426e-01
4.640000000000000000e+02	2.819999999999999729e-01	5.575754046440124512e-01	4.319999999999999951e-01	8.765518069267272949e-01	4.000000000000000083e-03	5.414999648928642273e-02	8.960000000000000187e-01	6.526343226432800293e-01	3.920000000000000151e-01	2.959851026535034180e-01
4.650000000000000000e+02	3.679999999999999938e-01	4.148712456226348877e-01	9.200000000000000400e-01	8.781318068504333496e-01	7.159999999999999698e-01	7.441756725311279297e-01	6.740000000000000435e-01	4.564032554626464844e-01	3.380000000000000226e-01	3.430423438549041748e-01
4.660000000000000000e+02	9.439999999999999503e-01	5.366663336753845215e-01	8.960000000000000187e-01	6.587793231010437012e-01	6.860000000000000542e-01	5.825153589248657227e-01	4.359999999999999987e-01	4.565930664539337158e-01	6.420000000000000151e-01	5.797603130340576172e-01
4.670000000000000000e+02	1.819999999999999951e-01	5.830291509628295898e-01	4.800000000000000100e-02	4.727699160575866699e-01	4.339999999999999969e-01	3.735216856002807617e-01	6.260000000000000009e-01	2.468573600053787231e-01	9.020000000000000240e-01	6.763919591903686523e-01
4.680000000000000000e+02	1.940000000000000058e-01	3.186194896697998047e-01	2.199999999999999872e-02	4.656473547220230103e-02	1.819999999999999951e-01	1.889354586601257324e-01	6.600000000000000311e-02	2.120344340801239014e-01	2.079999999999999905e-01	1.991288512945175171e-01
4.690000000000000000e+02	3.439999999999999725e-01	4.663151204586029053e-01	4.000000000000000083e-02	2.003621906042098999e-01	3.140000000000000013e-01	6.131690740585327148e-01	4.460000000000000075e-01	3.980228900909423828e-01	8.040000000000000480e-01	7.638682723045349121e-01
4.700000000000000000e+02	7.239999999999999769e-01	6.897163987159729004e-01	2.079999999999999905e-01	1.645692884922027588e-01	4.200000000000000261e-02	2.032134681940078735e-01	4.959999999999999964e-01	4.457890987396240234e-01	3.619999999999999885e-01	6.287297606468200684e-01
4.710000000000000000e+02	1.620000000000000051e-01	2.429466545581817627e-01	1.839999999999999969e-01	3.424634039402008057e-01	1.199999999999999956e-01	4.317496716976165771e-01	8.599999999999999867e-01	9.347974658012390137e-01	5.800000000000000294e-02	2.072874456644058228e-01
4.720000000000000000e+02	2.139999999999999958e-01	4.074831604957580566e-01	6.820000000000000506e-01	7.641659975051879883e-01	6.019999999999999796e-01	6.790157556533813477e-01	6.320000000000000062e-01	8.230066299438476562e-01	2.260000000000000064e-01	2.093628495931625366e-01
4.730000000000000000e+02	8.000000000000000167e-02	3.161904215812683105e-01	2.359999999999999876e-01	5.021061897277832031e-01	7.339999999999999858e-01	4.534661173820495605e-01	6.400000000000000133e-02	6.680750846862792969e-02	6.700000000000000400e-01	5.763248205184936523e-01
4.740000000000000000e+02	9.439999999999999503e-01	7.595816850662231445e-01	6.860000000000000542e-01	7.737116217613220215e-01	8.800000000000000044e-01	7.035870552062988281e-01	6.840000000000000524e-01	7.019677162170410156e-01	9.739999999999999769e-01	9.458753466606140137e-01
4.750000000000000000e+02	1.280000000000000027e-01	3.721700906753540039e-01	6.540000000000000258e-01	3.472710251808166504e-01	4.799999999999999822e-01	5.308068394660949707e-01	9.080000000000000293e-01	8.291541337966918945e-01	2.220000000000000029e-01	3.848600983619689941e-01
4.760000000000000000e+02	5.460000000000000409e-01	3.028417825698852539e-01	2.700000000000000178e-01	3.042908906936645508e-01	2.660000000000000142e-01	7.969118356704711914e-01	5.699999999999999512e-01	5.451325178146362305e-01	7.279999999999999805e-01	7.893742322921752930e-01
4.770000000000000000e+02	1.200000000000000025e-02	2.123291045427322388e-01	2.599999999999999881e-02	6.306431293487548828e-01	9.759999999999999787e-01	6.984266638755798340e-01	6.460000000000000187e-01	4.871963858604431152e-01	8.860000000000000098e-01	9.434679746627807617e-01
4.780000000000000000e+02	1.580000000000000016e-01	4.964971840381622314e-01	8.499999999999999778e-01	4.051120281219482422e-01	5.979999999999999760e-01	3.344479203224182129e-01	4.259999999999999898e-01	4.905398488044738770e-01	6.500000000000000222e-01	5.653813481330871582e-01
4.790000000000000000e+02	5.260000000000000231e-01	6.443786621093750000e-01	1.739999999999999880e-01	4.152482748031616211e-01	5.460000000000000409e-01	5.375601649284362793e-01	6.340000000000000080e-01	7.271512150764465332e-01	5.120000000000000107e-01	4.575690627098083496e-01
4.800000000000000000e+02	8.386666666666666714e-01	4.728137552738189697e-01	9.679999999999999716e-01	9.456661343574523926e-01	4.719999999999999751e-01	3.672156929969787598e-01	8.539999999999999813e-01	8.921916484832763672e-01	6.959999999999999520e-01	6.810188889503479004e-01
4.810000000000000000e+02	2.260000000000000064e-01	3.989494442939758301e-01	9.899999999999999911e-01	6.317261457443237305e-01	5.839999999999999636e-01	3.835028111934661865e-01	5.020000000000000018e-01	4.252071380615234375e-01	1.519999999999999962e-01	7.537814974784851074e-02
4.820000000000000000e+02	5.799999999999999600e-01	6.876889467239379883e-01	8.359999999999999654e-01	8.364675045013427734e-01	2.979999999999999871e-01	3.984625935554504395e-01	9.539999999999999591e-01	8.747232556343078613e-01	7.800000000000000266e-01	9.163514375686645508e-01
4.830000000000000000e+02	3.980000000000000204e-01	4.705052375793457031e-01	2.000000000000000111e-01	2.191898524761199951e-01	9.639999999999999680e-01	9.546871781349182129e-01	2.320000000000000118e-01	4.595302939414978027e-01	2.819999999999999729e-01	4.966006577014923096e-01
4.840000000000000000e+02	7.960000000000000409e-01	1.793161183595657349e-01	2.760000000000000231e-01	6.197968125343322754e-01	1.100000000000000006e-01	3.897816836833953857e-01	4.460000000000000075e-01	3.735070228576660156e-01	1.519999999999999962e-01	3.332351520657539368e-02
4.850000000000000000e+02	9.959999999999999964e-01	9.911239147186279297e-01	9.419999999999999485e-01	7.060019373893737793e-01	2.819999999999999729e-01	4.077854454517364502e-01	9.399999999999999467e-01	9.369031190872192383e-01	9.280000000000000471e-01	9.462162256240844727e-01
4.860000000000000000e+02	9.040000000000000258e-01	9.496185183525085449e-01	4.879999999999999893e-01	4.991530179977416992e-01	7.860000000000000320e-01	8.676492571830749512e-01	4.279999999999999916e-01	7.499275207519531250e-01	4.919999999999999929e-01	3.448176980018615723e-01
4.870000000000000000e+02	7.880000000000000338e-01	7.973319292068481445e-01	2.680000000000000160e-01	2.052440345287322998e-01	5.020000000000000018e-01	6.264230012893676758e-01	4.440000000000000058e-01	4.437625110149383545e-01	2.800000000000000266e-01	2.987641692161560059e-01
4.880000000000000000e+02	7.840000000000000302e-01	6.227288246154785156e-01	7.199999999999999456e-02	3.988746553659439087e-02	1.920000000000000040e-01	3.206536471843719482e-01	2.700000000000000178e-01	6.202128529548645020e-01	2.680000000000000160e-01	1.939513981342315674e-01
4.890000000000000000e+02	3.880000000000000115e-01	5.544552206993103027e-01	6.300000000000000044e-01	5.658172965049743652e-01	9.599999999999999645e-01	6.281688213348388672e-01	7.279999999999999805e-01	8.332389593124389648e-01	6.039999999999999813e-01	7.237632274627685547e-01
4.900000000000000000e+02	5.380000000000000338e-01	6.742727160453796387e-01	3.659999999999999920e-01	5.548461079597473145e-01	9.619999999999999662e-01	7.750779986381530762e-01	2.959999999999999853e-01	4.655137360095977783e-01	5.699999999999999512e-01	5.556647777557373047e-01
4.910000000000000000e+02	2.240000000000000047e-01	3.525423407554626465e-01	9.659999999999999698e-01	7.253675460815429688e-01	4.779999999999999805e-01	4.697965383529663086e-01	4.560000000000000164e-01	4.343596100807189941e-01	2.500000000000000000e-01	3.720217943191528320e-01
4.920000000000000000e+02	2.819999999999999729e-01	1.205506846308708191e-01	1.960000000000000075e-01	4.282436668872833252e-01	8.780000000000000027e-01	6.917484402656555176e-01	7.279999999999999805e-01	6.354290843009948730e-01	2.139999999999999958e-01	4.165148437023162842e-01
4.930000000000000000e+02	3.119999999999999996e-01	5.083919167518615723e-01	9.559999999999999609e-01	7.817150950431823730e-01	2.839999999999999747e-01	8.660363554954528809e-01	5.360000000000000320e-01	6.564217209815979004e-01	6.179999999999999938e-01	4.164952039718627930e-01
4.940000000000000000e+02	4.359999999999999987e-01	3.560296595096588135e-01	9.559999999999999609e-01	7.901023030281066895e-01	2.199999999999999872e-02	2.769248187541961670e-01	1.439999999999999891e-01	3.828008174896240234e-01	6.700000000000000400e-01	4.823708832263946533e-01
4.950000000000000000e+02	6.740000000000000435e-01	2.856576442718505859e-01	5.540000000000000480e-01	5.436245799064636230e-01	9.799999999999999822e-01	8.639830350875854492e-01	8.080000000000000515e-01	8.720681071281433105e-01	8.639999999999999902e-01	7.974686622619628906e-01
4.960000000000000000e+02	9.559999999999999609e-01	6.935945749282836914e-01	5.460000000000000409e-01	8.196042776107788086e-01	1.779999999999999916e-01	4.296712279319763184e-01	2.500000000000000000e-01	5.397576689720153809e-01	6.860000000000000542e-01	4.262557029724121094e-01
4.970000000000000000e+02	9.499999999999999556e-01	4.870951771736145020e-01	2.260000000000000064e-01	4.616612195968627930e-01	2.099999999999999922e-01	1.156124472618103027e-01	5.400000000000000355e-01	8.233740329742431641e-01	1.900000000000000022e-01	3.802129626274108887e-01
4.980000000000000000e+02	5.759999999999999565e-01	8.605772852897644043e-01	1.880000000000000004e-01	5.485534667968750000e-01	7.179999999999999716e-01	5.637114644050598145e-01	4.959999999999999964e-01	4.209089577198028564e-01	5.180000000000000160e-01	6.671831607818603516e-01
4.990000000000000000e+02	8.199999999999999512e-01	7.105243206024169922e-01	4.399999999999999745e-02	8.471795171499252319e-02	1.539999999999999980e-01	7.396137714385986328e-01	4.420000000000000040e-01	5.004798769950866699e-01	1.199999999999999956e-01	1.217878684401512146e-01
5.000000000000000000e+02	6.840000000000000524e-01	4.601909518241882324e-01	6.400000000000000133e-01	4.720187187194824219e-01	2.879999999999999782e-01	3.889078199863433838e-01	9.859999999999999876e-01	9.705438017845153809e-01	6.179999999999999938e-01	5.013260841369628906e-01
5.010000000000000000e+02	6.600000000000000311e-01	2.822754085063934326e-01	3.719999999999999973e-01	4.561147093772888184e-01	8.000000000000000167e-02	1.405161023139953613e-01	7.019999999999999574e-01	5.048942565917968750e-01	8.000000000000000167e-02	2.772100865840911865e-01
5.020000000000000000e+02	3.380000000000000226e-01	2.251364439725875854e-01	1.239999999999999991e-01	2.328436523675918579e-01	3.059999999999999942e-01	3.197295367717742920e-01	9.800000000000000377e-02	1.560374349355697632e-01	9.419999999999999485e-01	8.871253132820129395e-01
5.030000000000000000e+02	7.159999999999999698e-01	8.733308315277099609e-01	5.199999999999999761e-02	1.450557410717010498e-01	1.739999999999999880e-01	2.426491081714630127e-01	1.439999999999999891e-01	2.304382622241973877e-01	3.300000000000000155e-01	2.493993788957595825e-01
5.040000000000000000e+02	2.879999999999999782e-01	6.697408556938171387e-01	8.060000000000000497e-01	4.300628304481506348e-01	1.600000000000000033e-02	4.786186292767524719e-02	1.320000000000000062e-01	3.211777806282043457e-01	1.980000000000000093e-01	2.774982452392578125e-01
5.050000000000000000e+02	8.439999999999999725e-01	5.733229517936706543e-01	7.399999999999999634e-02	2.265175804495811462e-02	5.899999999999999689e-01	5.518229007720947266e-01	1.000000000000000056e-01	2.357978373765945435e-01	1.100000000000000006e-01	9.033445268869400024e-02
5.060000000000000000e+02	6.720000000000000417e-01	6.839951872825622559e-01	8.739999999999999991e-01	5.513690710067749023e-01	3.799999999999999906e-02	1.387047767639160156e-01	1.179999999999999938e-01	2.871008217334747314e-01	2.740000000000000213e-01	2.210666686296463013e-01
5.070000000000000000e+02	6.780000000000000471e-01	6.954017877578735352e-01	6.019999999999999796e-01	1.701373755931854248e-01	8.399999999999999689e-01	5.632354021072387695e-01	4.420000000000000040e-01	4.417825639247894287e-01	6.939999999999999503e-01	6.338317990303039551e-01
5.080000000000000000e+02	2.240000000000000047e-01	3.728694319725036621e-01	3.639999999999999902e-01	3.183452785015106201e-01	1.600000000000000033e-01	3.318747878074645996e-01	6.520000000000000240e-01	6.093338131904602051e-01	1.320000000000000062e-01	1.819420605897903442e-01
5.090000000000000000e+02	4.259999999999999898e-01	4.863411188125610352e-01	6.239999999999999991e-01	4.064406454563140869e-01	5.300000000000000266e-01	3.312472105026245117e-01	7.339999999999999858e-01	8.193858861923217773e-01	9.419999999999999485e-01	8.633890151977539062e-01
5.100000000000000000e+02	5.699999999999999512e-01	5.710538625717163086e-01	4.919999999999999929e-01	5.913023948669433594e-01	5.600000000000000533e-01	4.504720568656921387e-01	7.820000000000000284e-01	7.543194890022277832e-01	6.680000000000000382e-01	4.992160499095916748e-01
5.110000000000000000e+02	8.599999999999999312e-02	3.669778406620025635e-01	3.459999999999999742e-01	7.243809103965759277e-01	5.500000000000000444e-01	5.119721293449401855e-01	5.340000000000000302e-01	7.963879704475402832e-01	3.180000000000000049e-01	4.300727546215057373e-01
5.120000000000000000e+02	3.320000000000000173e-01	3.737378716468811035e-01	2.959999999999999853e-01	2.573642432689666748e-01	9.619999999999999662e-01	8.437879085540771484e-01	4.879999999999999893e-01	7.349005937576293945e-01	5.320000000000000284e-01	6.539937257766723633e-01
5.130000000000000000e+02	7.339999999999999858e-01	3.961762785911560059e-01	1.739999999999999880e-01	3.711454868316650391e-01	3.459999999999999742e-01	2.741799950599670410e-01	5.799999999999999600e-01	9.067085385322570801e-01	6.440000000000000169e-01	5.603944063186645508e-01
5.140000000000000000e+02	5.719999999999999529e-01	3.249293267726898193e-01	7.860000000000000320e-01	4.620904028415679932e-01	8.000000000000000167e-03	5.587453395128250122e-02	3.940000000000000169e-01	3.603263199329376221e-01	8.699999999999999956e-01	7.016687393188476562e-01
5.150000000000000000e+02	4.899999999999999911e-01	3.994682133197784424e-01	6.400000000000000133e-01	5.230845212936401367e-01	8.359999999999999654e-01	8.260564208030700684e-01	2.580000000000000071e-01	5.388013720512390137e-01	9.020000000000000240e-01	9.347024559974670410e-01
5.160000000000000000e+02	5.600000000000000533e-01	5.981567502021789551e-01	9.699999999999999734e-01	8.092476129531860352e-01	6.600000000000000311e-01	7.179623842239379883e-01	6.959999999999999520e-01	9.019573330879211426e-01	7.920000000000000373e-01	3.384815156459808350e-01
5.170000000000000000e+02	9.140000000000000346e-01	8.247683048248291016e-01	4.939999999999999947e-01	4.817529916763305664e-01	2.600000000000000089e-01	2.015239000320434570e-01	3.459999999999999742e-01	3.602462112903594971e-01	4.420000000000000040e-01	6.767977476119995117e-01
5.180000000000000000e+02	3.220000000000000084e-01	2.691519558429718018e-01	6.879999999999999449e-01	3.983660042285919189e-01	2.680000000000000160e-01	6.098664999008178711e-01	3.799999999999999906e-02	1.829114407300949097e-01	2.640000000000000124e-01	3.546662330627441406e-01
5.190000000000000000e+02	6.580000000000000293e-01	5.501844882965087891e-01	9.519999999999999574e-01	9.359267950057983398e-01	7.700000000000000178e-01	7.026471495628356934e-01	5.819999999999999618e-01	5.605798363685607910e-01	2.660000000000000142e-01	3.858354389667510986e-01
5.200000000000000000e+02	8.319999999999999618e-01	2.804335653781890869e-01	4.000000000000000083e-03	7.677961140871047974e-02	6.179999999999999938e-01	6.052533388137817383e-01	8.780000000000000027e-01	7.549777030944824219e-01	5.699999999999999512e-01	4.947793483734130859e-01
5.210000000000000000e+02	3.459999999999999742e-01	6.383939385414123535e-01	8.060000000000000497e-01	4.304373860359191895e-01	1.539999999999999980e-01	5.032910704612731934e-01	7.459999999999999964e-01	7.024966478347778320e-01	4.540000000000000147e-01	5.255917906761169434e-01
5.220000000000000000e+02	3.320000000000000173e-01	3.106633424758911133e-01	8.659999999999999920e-01	5.707997083663940430e-01	2.540000000000000036e-01	3.597169518470764160e-01	8.579999999999999849e-01	9.218101501464843750e-01	3.860000000000000098e-01	2.736731767654418945e-01
5.230000000000000000e+02	8.599999999999999867e-01	7.763695716857910156e-01	6.740000000000000435e-01	4.725792706012725830e-01	1.539999999999999980e-01	2.857243418693542480e-01	3.499999999999999778e-01	4.838244915008544922e-01	1.719999999999999862e-01	2.011401504278182983e-01
5.240000000000000000e+02	8.519999999999999796e-01	6.058663129806518555e-01	9.479999999999999538e-01	6.852819919586181641e-01	7.039999999999999591e-01	7.638716697692871094e-01	4.319999999999999951e-01	5.225346088409423828e-01	7.179999999999999716e-01	4.817521274089813232e-01
5.250000000000000000e+02	2.399999999999999911e-01	4.646658003330230713e-01	8.659999999999999920e-01	9.074170589447021484e-01	3.079999999999999960e-01	4.873289167881011963e-01	5.020000000000000018e-01	4.074682593345642090e-01	8.699999999999999956e-01	2.901988029479980469e-01
5.260000000000000000e+02	2.000000000000000042e-03	1.001012623310089111e-01	6.879999999999999449e-01	8.209748864173889160e-01	2.320000000000000118e-01	5.963498950004577637e-01	5.699999999999999512e-01	8.096085190773010254e-01	4.259999999999999898e-01	4.293067753314971924e-01
5.270000000000000000e+02	3.980000000000000204e-01	8.219040930271148682e-02	9.599999999999999645e-01	6.465010046958923340e-01	4.079999999999999738e-01	2.006020843982696533e-01	2.560000000000000053e-01	4.577285349369049072e-01	3.900000000000000133e-01	2.817039489746093750e-01
5.280000000000000000e+02	5.739999999999999547e-01	5.240020751953125000e-01	9.719999999999999751e-01	7.621843814849853516e-01	9.379999999999999449e-01	7.929835915565490723e-01	1.260000000000000009e-01	5.766014456748962402e-01	2.520000000000000018e-01	2.012813836336135864e-01
5.290000000000000000e+02	5.620000000000000551e-01	8.014449477195739746e-01	5.380000000000000338e-01	6.521699428558349609e-01	6.280000000000000027e-01	5.016436576843261719e-01	8.599999999999999867e-01	8.026888966560363770e-01	7.580000000000000071e-01	7.671480774879455566e-01
5.300000000000000000e+02	3.400000000000000244e-01	6.173612475395202637e-01	9.719999999999999751e-01	7.985025048255920410e-01	9.000000000000000222e-01	8.096773028373718262e-01	6.500000000000000222e-01	7.042642235755920410e-01	6.780000000000000471e-01	4.272998869419097900e-01
5.310000000000000000e+02	4.040000000000000258e-01	5.916088223457336426e-01	3.260000000000000120e-01	3.316630423069000244e-01	9.739999999999999769e-01	3.572936058044433594e-01	3.119999999999999996e-01	2.978360056877136230e-01	7.580000000000000071e-01	7.318248748779296875e-01
5.320000000000000000e+02	8.339999999999999636e-01	6.333317160606384277e-01	8.080000000000000515e-01	5.907047986984252930e-01	2.240000000000000047e-01	5.806910395622253418e-01	7.780000000000000249e-01	6.573603153228759766e-01	3.840000000000000080e-01	4.852177798748016357e-01
5.330000000000000000e+02	3.019999999999999907e-01	2.712840735912322998e-01	6.700000000000000400e-01	6.142218112945556641e-01	1.759999999999999898e-01	2.979108691215515137e-01	7.540000000000000036e-01	8.858743309974670410e-01	5.040000000000000036e-01	2.876271307468414307e-01
5.340000000000000000e+02	7.419999999999999929e-01	7.608639597892761230e-01	8.000000000000000444e-01	6.176419854164123535e-01	1.200000000000000025e-02	1.199875921010971069e-01	7.760000000000000231e-01	7.380303144454956055e-01	5.899999999999999689e-01	4.074283838272094727e-01
5.350000000000000000e+02	5.999999999999999778e-01	8.151540756225585938e-01	9.260000000000000453e-01	7.540504932403564453e-01	7.239999999999999769e-01	4.873578548431396484e-01	3.320000000000000173e-01	3.019161820411682129e-01	6.039999999999999813e-01	5.723170638084411621e-01
5.360000000000000000e+02	6.680000000000000382e-01	3.825876712799072266e-01	3.639999999999999902e-01	8.472653627395629883e-01	6.199999999999999956e-02	4.251930415630340576e-01	1.360000000000000098e-01	1.643330752849578857e-01	9.479999999999999538e-01	9.463475346565246582e-01
5.370000000000000000e+02	4.139999999999999791e-01	3.672218024730682373e-01	3.459999999999999742e-01	4.894599914550781250e-01	9.859999999999999876e-01	9.510703682899475098e-01	8.239999999999999547e-01	9.129274487495422363e-01	1.779999999999999916e-01	4.946301877498626709e-02
5.380000000000000000e+02	7.920000000000000373e-01	7.894181013107299805e-01	6.139999999999999902e-01	6.360053420066833496e-01	8.719999999999999973e-01	7.945862412452697754e-01	8.940000000000000169e-01	9.142133593559265137e-01	3.420000000000000262e-01	6.086988449096679688e-01
5.390000000000000000e+02	3.619999999999999885e-01	3.451143801212310791e-01	2.399999999999999911e-01	3.381274640560150146e-01	9.459999999999999520e-01	6.861527562141418457e-01	6.780000000000000471e-01	5.780009627342224121e-01	9.320000000000000506e-01	8.323301076889038086e-01
5.400000000000000000e+02	5.420000000000000373e-01	3.867652118206024170e-01	1.539999999999999980e-01	4.293811917304992676e-01	2.340000000000000135e-01	6.070151329040527344e-01	7.199999999999999456e-02	4.454265236854553223e-01	2.139999999999999958e-01	4.018526375293731689e-01
5.410000000000000000e+02	3.240000000000000102e-01	2.834556400775909424e-01	3.340000000000000191e-01	7.954604625701904297e-01	7.219999999999999751e-01	8.573994040489196777e-01	4.979999999999999982e-01	3.563079833984375000e-01	9.160000000000000364e-01	9.332492351531982422e-01
5.420000000000000000e+02	5.659999999999999476e-01	5.447385907173156738e-01	3.160000000000000031e-01	5.950631499290466309e-01	2.059999999999999887e-01	5.348249673843383789e-01	4.480000000000000093e-01	4.870175123214721680e-01	8.080000000000000515e-01	5.857241153717041016e-01
5.430000000000000000e+02	9.579999999999999627e-01	7.199569344520568848e-01	9.399999999999999467e-01	6.858934760093688965e-01	6.600000000000000311e-01	5.694308876991271973e-01	6.239999999999999991e-01	7.260096073150634766e-01	1.400000000000000029e-02	2.129578441381454468e-01
5.440000000000000000e+02	2.800000000000000266e-01	2.528110146522521973e-01	4.319999999999999951e-01	3.746864795684814453e-01	7.600000000000000089e-01	4.761712551116943359e-01	8.040000000000000480e-01	7.162326574325561523e-01	4.299999999999999933e-01	2.918106615543365479e-01
5.450000000000000000e+02	6.400000000000000133e-01	5.601990222930908203e-01	6.600000000000000311e-02	3.515427410602569580e-01	4.199999999999999845e-01	6.179902553558349609e-01	5.939999999999999725e-01	6.560009717941284180e-01	5.899999999999999689e-01	5.166628360748291016e-01
5.460000000000000000e+02	7.179999999999999716e-01	6.890791058540344238e-01	1.859999999999999987e-01	3.659553229808807373e-01	7.799999999999999989e-02	1.984114050865173340e-01	5.200000000000000178e-01	7.649369835853576660e-01	4.800000000000000100e-02	1.866907626390457153e-01
5.470000000000000000e+02	1.340000000000000080e-01	1.732195019721984863e-01	5.240000000000000213e-01	5.791556239128112793e-01	6.119999999999999885e-01	5.360894203186035156e-01	9.439999999999999503e-01	9.175192713737487793e-01	4.699999999999999734e-01	2.040339559316635132e-01
5.480000000000000000e+02	8.000000000000000167e-03	1.510147154331207275e-01	8.219999999999999529e-01	4.528697729110717773e-01	9.919999999999999929e-01	7.650772929191589355e-01	2.240000000000000047e-01	4.056112766265869141e-01	1.539999999999999980e-01	2.272903770208358765e-01
5.490000000000000000e+02	2.819999999999999729e-01	8.430113792419433594e-01	2.859999999999999765e-01	5.793973207473754883e-01	4.139999999999999791e-01	5.605554580688476562e-01	6.899999999999999467e-01	8.799449801445007324e-01	8.739999999999999991e-01	8.914266228675842285e-01
5.500000000000000000e+02	4.939999999999999947e-01	4.847078025341033936e-01	2.580000000000000071e-01	2.660664618015289307e-01	3.320000000000000173e-01	1.664997190237045288e-01	3.160000000000000031e-01	6.393853425979614258e-01	4.380000000000000004e-01	5.219137072563171387e-01
5.510000000000000000e+02	9.919999999999999929e-01	9.598179459571838379e-01	5.160000000000000142e-01	4.284857511520385742e-01	5.779999999999999583e-01	4.455593228340148926e-01	5.020000000000000018e-01	5.401703119277954102e-01	6.879999999999999449e-01	6.347472667694091797e-01
5.520000000000000000e+02	8.519999999999999796e-01	6.206178665161132812e-01	7.560000000000000053e-01	5.063326954841613770e-01	2.800000000000000058e-02	1.325960159301757812e-01	5.580000000000000515e-01	4.732187688350677490e-01	5.939999999999999725e-01	6.480517983436584473e-01
5.530000000000000000e+02	7.799999999999999989e-02	2.013606280088424683e-01	8.259999999999999565e-01	2.838969230651855469e-01	2.399999999999999911e-01	3.703067004680633545e-01	7.299999999999999822e-01	7.071514129638671875e-01	4.359999999999999987e-01	2.791363596916198730e-01
5.540000000000000000e+02	3.900000000000000133e-01	6.994499564170837402e-01	7.960000000000000409e-01	4.879185557365417480e-01	9.799999999999999822e-01	5.307167172431945801e-01	9.320000000000000506e-01	9.566329121589660645e-01	2.399999999999999911e-01	3.749807476997375488e-01
5.550000000000000000e+02	7.660000000000000142e-01	7.760163545608520508e-01	9.459999999999999520e-01	6.950521469116210938e-01	6.840000000000000524e-01	4.977881312370300293e-01	5.859999999999999654e-01	5.801420211791992188e-01	1.400000000000000133e-01	2.783513665199279785e-01
5.560000000000000000e+02	1.199999999999999956e-01	2.304102778434753418e-01	7.279999999999999805e-01	9.575408101081848145e-01	4.600000000000000200e-01	3.671947419643402100e-01	4.139999999999999791e-01	3.272341191768646240e-01	4.520000000000000129e-01	3.182300031185150146e-01
5.570000000000000000e+02	3.360000000000000209e-01	7.096882462501525879e-01	6.139999999999999902e-01	5.078703165054321289e-01	1.140000000000000041e-01	4.528673291206359863e-01	4.620000000000000218e-01	4.393144249916076660e-01	5.560000000000000497e-01	4.927960038185119629e-01
5.580000000000000000e+02	3.380000000000000226e-01	4.629621803760528564e-01	2.959999999999999853e-01	2.699196636676788330e-01	9.839999999999999858e-01	7.496237158775329590e-01	6.540000000000000258e-01	6.036452651023864746e-01	5.919999999999999707e-01	4.211314320564270020e-01
5.590000000000000000e+02	8.459999999999999742e-01	7.778499126434326172e-01	6.179999999999999938e-01	4.190092086791992188e-01	6.400000000000000133e-02	1.940618306398391724e-01	1.000000000000000056e-01	2.698920965194702148e-01	8.000000000000000444e-01	4.798763990402221680e-01
5.600000000000000000e+02	7.179999999999999716e-01	8.915513753890991211e-01	9.280000000000000471e-01	6.737321019172668457e-01	3.300000000000000155e-01	2.655664980411529541e-01	9.459999999999999520e-01	7.648819088935852051e-01	8.799999999999999489e-02	7.019644975662231445e-02
5.610000000000000000e+02	8.799999999999999489e-02	3.079644441604614258e-01	6.580000000000000293e-01	5.434606075286865234e-01	2.560000000000000053e-01	2.246122062206268311e-01	2.500000000000000000e-01	1.815041899681091309e-01	1.779999999999999916e-01	9.148675203323364258e-02
5.620000000000000000e+02	7.500000000000000000e-01	5.550574064254760742e-01	3.719999999999999973e-01	1.437007039785385132e-01	6.999999999999999556e-01	4.294172823429107666e-01	8.000000000000000444e-01	7.904436588287353516e-01	5.779999999999999583e-01	5.411255359649658203e-01
5.630000000000000000e+02	7.599999999999999811e-02	5.484206080436706543e-01	4.279999999999999916e-01	3.680259883403778076e-01	4.219999999999999862e-01	2.223564088344573975e-01	6.480000000000000204e-01	6.266512274742126465e-01	8.179999999999999494e-01	8.657478094100952148e-01
5.640000000000000000e+02	8.120000000000000551e-01	5.116425156593322754e-01	8.599999999999999867e-01	3.349731564521789551e-01	5.360000000000000320e-01	5.911135077476501465e-01	8.579999999999999849e-01	8.711361289024353027e-01	4.060000000000000275e-01	5.898765921592712402e-01
5.650000000000000000e+02	4.040000000000000258e-01	7.374392747879028320e-01	4.040000000000000258e-01	7.954635024070739746e-01	9.280000000000000471e-01	7.308117747306823730e-01	5.620000000000000551e-01	7.070172429084777832e-01	5.520000000000000462e-01	7.828984260559082031e-01
5.660000000000000000e+02	9.399999999999999467e-01	6.919466257095336914e-01	7.099999999999999645e-01	5.319889783859252930e-01	2.859999999999999765e-01	6.192005872726440430e-01	7.099999999999999645e-01	8.441718816757202148e-01	6.800000000000000488e-01	4.395875930786132812e-01
5.670000000000000000e+02	1.179999999999999938e-01	3.350691795349121094e-01	3.420000000000000262e-01	5.766683816909790039e-01	1.459999999999999909e-01	4.542847573757171631e-01	7.000000000000000666e-02	1.431064307689666748e-01	4.219999999999999862e-01	5.200372934341430664e-01
5.680000000000000000e+02	8.960000000000000187e-01	6.763234734535217285e-01	6.600000000000000311e-02	2.910575270652770996e-01	6.600000000000000311e-01	7.698096036911010742e-01	9.399999999999999467e-01	8.586788773536682129e-01	5.180000000000000160e-01	6.474755406379699707e-01
5.690000000000000000e+02	7.299999999999999822e-01	6.265181303024291992e-01	6.680000000000000382e-01	8.186440467834472656e-01	4.699999999999999734e-01	5.305870175361633301e-01	8.080000000000000515e-01	7.528944015502929688e-01	6.999999999999999556e-01	5.642524957656860352e-01
5.700000000000000000e+02	5.120000000000000107e-01	3.230209648609161377e-01	9.240000000000000435e-01	8.702115416526794434e-01	4.580000000000000182e-01	5.529329180717468262e-01	9.739999999999999769e-01	9.251793026924133301e-01	7.620000000000000107e-01	5.734705328941345215e-01
5.710000000000000000e+02	6.630000000000000338e-01	4.102860391139984131e-01	2.500000000000000000e-01	3.429933786392211914e-01	6.959999999999999520e-01	6.675732731819152832e-01	9.260000000000000453e-01	9.416974782943725586e-01	6.500000000000000222e-01	5.047874450683593750e-01
5.720000000000000000e+02	9.040000000000000258e-01	8.599026799201965332e-01	2.260000000000000064e-01	2.749797701835632324e-01	4.099999999999999756e-01	4.526391923427581787e-01	1.280000000000000027e-01	1.969971358776092529e-01	3.639999999999999902e-01	4.716818928718566895e-01
5.730000000000000000e+02	9.919999999999999929e-01	9.879734516143798828e-01	7.279999999999999805e-01	5.491104722023010254e-01	6.260000000000000009e-01	6.278322935104370117e-01	1.390000000000000124e-01	1.341111809015274048e-01	9.160000000000000364e-01	7.821459174156188965e-01
5.740000000000000000e+02	8.439999999999999725e-01	8.612042069435119629e-01	5.839999999999999636e-01	4.290800988674163818e-01	4.319999999999999951e-01	7.215761542320251465e-01	8.379999999999999671e-01	7.825784683227539062e-01	7.840000000000000302e-01	7.541915178298950195e-01
5.750000000000000000e+02	5.959999999999999742e-01	8.106900453567504883e-01	6.919999999999999485e-01	8.724269866943359375e-01	5.819999999999999618e-01	4.593690931797027588e-01	8.820000000000000062e-01	9.311069846153259277e-01	6.460000000000000187e-01	5.925371050834655762e-01
5.760000000000000000e+02	5.520000000000000462e-01	7.225710749626159668e-01	8.519999999999999796e-01	6.561624407768249512e-01	2.640000000000000124e-01	2.478740811347961426e-01	6.919999999999999485e-01	2.879609465599060059e-01	6.239999999999999991e-01	4.395406246185302734e-01
5.770000000000000000e+02	1.000000000000000000e+00	8.980354070663452148e-01	3.220000000000000084e-01	2.703274488449096680e-01	1.300000000000000044e-01	3.982167840003967285e-01	7.940000000000000391e-01	8.583735227584838867e-01	7.520000000000000018e-01	5.607900619506835938e-01
5.780000000000000000e+02	9.939999999999999947e-01	9.850828647613525391e-01	8.000000000000000167e-03	3.382834419608116150e-02	9.659999999999999698e-01	8.654392957687377930e-01	4.060000000000000275e-01	3.223302960395812988e-01	6.959999999999999520e-01	6.702535152435302734e-01
5.790000000000000000e+02	2.680000000000000160e-01	1.491557061672210693e-01	6.320000000000000062e-01	4.330179095268249512e-01	6.600000000000000311e-01	4.767879843711853027e-01	7.920000000000000373e-01	7.765679955482482910e-01	3.459999999999999742e-01	2.951225936412811279e-01
5.800000000000000000e+02	3.079999999999999960e-01	5.481073856353759766e-01	9.619999999999999662e-01	7.360569834709167480e-01	6.620000000000000329e-01	4.653771221637725830e-01	6.159999999999999920e-01	6.641862988471984863e-01	2.340000000000000135e-01	2.581062614917755127e-01
5.810000000000000000e+02	8.659999999999999920e-01	7.062381505966186523e-01	8.659999999999999920e-01	6.883673667907714844e-01	1.799999999999999933e-01	2.870101928710937500e-01	5.320000000000000284e-01	8.104112148284912109e-01	3.180000000000000049e-01	3.820089697837829590e-01
5.820000000000000000e+02	7.319999999999999840e-01	7.093017697334289551e-01	9.379999999999999449e-01	6.053882241249084473e-01	5.080000000000000071e-01	3.822242319583892822e-01	7.680000000000000160e-01	5.568428635597229004e-01	5.080000000000000071e-01	5.237488746643066406e-01
5.830000000000000000e+02	4.399999999999999745e-02	3.463793992996215820e-01	7.419999999999999929e-01	4.475706517696380615e-01	6.820000000000000506e-01	4.018283784389495850e-01	1.559999999999999998e-01	3.845972120761871338e-01	6.660000000000000364e-01	4.411589801311492920e-01
5.840000000000000000e+02	9.479999999999999538e-01	7.380591630935668945e-01	9.600000000000000200e-02	1.747514605522155762e-01	5.959999999999999742e-01	6.989216208457946777e-01	8.080000000000000515e-01	7.524209618568420410e-01	8.719999999999999973e-01	7.848571538925170898e-01
5.850000000000000000e+02	4.470000000000000084e-01	6.522443890571594238e-01	4.699999999999999734e-01	8.048276901245117188e-01	3.760000000000000009e-01	3.130853772163391113e-01	1.640000000000000069e-01	5.011295080184936523e-01	9.539999999999999591e-01	8.789727091789245605e-01
5.860000000000000000e+02	8.319999999999999618e-01	7.261759638786315918e-01	9.659999999999999698e-01	8.758850097656250000e-01	4.779999999999999805e-01	5.099167227745056152e-01	4.839999999999999858e-01	7.000160217285156250e-01	5.839999999999999636e-01	4.703261852264404297e-01
5.870000000000000000e+02	8.299999999999999600e-01	4.756421744823455811e-01	5.300000000000000266e-01	8.687630295753479004e-01	5.800000000000000294e-02	4.449608325958251953e-01	3.200000000000000067e-02	1.245528683066368103e-01	5.919999999999999707e-01	6.108793020248413086e-01
5.880000000000000000e+02	7.680000000000000160e-01	6.790416240692138672e-01	7.760000000000000231e-01	4.795758128166198730e-01	9.919999999999999929e-01	8.882723450660705566e-01	1.700000000000000122e-01	1.881518214941024780e-01	5.380000000000000338e-01	3.869194984436035156e-01
5.890000000000000000e+02	6.760000000000000453e-01	4.887686967849731445e-01	3.260000000000000120e-01	5.637450218200683594e-01	1.120000000000000023e-01	1.271720677614212036e-01	7.079999999999999627e-01	5.707225799560546875e-01	5.100000000000000089e-01	6.085281372070312500e-01
5.900000000000000000e+02	7.079999999999999627e-01	8.720116019248962402e-01	9.899999999999999911e-01	9.851041436195373535e-01	5.500000000000000444e-01	2.878162860870361328e-01	5.200000000000000178e-01	6.660683751106262207e-01	5.739999999999999547e-01	5.692299604415893555e-01
5.910000000000000000e+02	8.699999999999999956e-01	4.783176183700561523e-01	5.659999999999999476e-01	4.711624979972839355e-01	5.320000000000000284e-01	3.273178339004516602e-01	3.300000000000000155e-01	6.776307821273803711e-01	3.439999999999999725e-01	3.727072179317474365e-01
5.920000000000000000e+02	6.999999999999999556e-01	2.924911379814147949e-01	5.879999999999999671e-01	5.745349526405334473e-01	7.840000000000000302e-01	6.926351189613342285e-01	4.440000000000000058e-01	5.761046409606933594e-01	8.359999999999999654e-01	9.482740759849548340e-01
5.930000000000000000e+02	8.999999999999999667e-02	2.914891839027404785e-01	7.880000000000000338e-01	5.382528305053710938e-01	9.439999999999999503e-01	6.688954830169677734e-01	8.000000000000000167e-03	1.577739119529724121e-01	2.300000000000000100e-01	2.874128818511962891e-01
5.940000000000000000e+02	9.100000000000000311e-01	8.256302475929260254e-01	3.799999999999999906e-02	5.952002853155136108e-02	5.919999999999999707e-01	2.623407840728759766e-01	8.760000000000000009e-01	8.141611218452453613e-01	3.699999999999999956e-01	4.563134014606475830e-01
5.950000000000000000e+02	9.160000000000000364e-01	5.342861413955688477e-01	9.340000000000000524e-01	5.764706134796142578e-01	9.419999999999999485e-01	7.490590214729309082e-01	4.319999999999999951e-01	5.712237954139709473e-01	4.239999999999999880e-01	4.647827744483947754e-01
5.960000000000000000e+02	5.000000000000000278e-02	1.596226543188095093e-01	2.179999999999999993e-01	9.850540012121200562e-02	7.680000000000000160e-01	7.376851439476013184e-01	4.079999999999999738e-01	3.829490542411804199e-01	2.620000000000000107e-01	4.958575665950775146e-01
5.970000000000000000e+02	0.000000000000000000e+00	8.365393429994583130e-02	7.339999999999999858e-01	7.069802284240722656e-01	3.940000000000000169e-01	4.932240843772888184e-01	8.020000000000000462e-01	9.358956813812255859e-01	2.479999999999999982e-01	2.630812823772430420e-01
5.980000000000000000e+02	6.059999999999999831e-01	3.109499812126159668e-01	8.780000000000000027e-01	5.362390279769897461e-01	5.859999999999999654e-01	4.078543186187744141e-01	7.740000000000000213e-01	5.805243253707885742e-01	4.719999999999999751e-01	3.778580725193023682e-01
5.990000000000000000e+02	9.979999999999999982e-01	9.837865233421325684e-01	3.920000000000000151e-01	4.800310432910919189e-01	5.300000000000000266e-01	5.603755712509155273e-01	1.779999999999999916e-01	2.955871224403381348e-01	2.059999999999999887e-01	4.183426201343536377e-01
6.000000000000000000e+02	8.100000000000000533e-01	3.351621329784393311e-01	7.319999999999999840e-01	3.426977097988128662e-01	5.320000000000000284e-01	7.873067855834960938e-01	5.959999999999999742e-01	5.208907723426818848e-01	9.600000000000000200e-02	5.658407881855964661e-02
6.010000000000000000e+02	9.419999999999999485e-01	8.027567267417907715e-01	8.880000000000000115e-01	6.083131432533264160e-01	8.299999999999999600e-01	8.296956419944763184e-01	6.600000000000000311e-01	7.470274567604064941e-01	4.000000000000000083e-02	3.113057315349578857e-01
6.020000000000000000e+02	8.599999999999999312e-02	1.688360422849655151e-01	8.439999999999999725e-01	5.289516448974609375e-01	7.419999999999999929e-01	6.189446449279785156e-01	2.700000000000000178e-01	5.746347904205322266e-01	8.439999999999999725e-01	9.132628440856933594e-01
6.030000000000000000e+02	7.500000000000000000e-01	6.815756559371948242e-01	4.000000000000000222e-01	3.770551085472106934e-01	1.759999999999999898e-01	1.229815930128097534e-01	5.679999999999999494e-01	7.641842365264892578e-01	1.759999999999999898e-01	3.651561439037322998e-01
6.040000000000000000e+02	9.600000000000000200e-02	4.113263785839080811e-01	9.000000000000000222e-01	4.546857178211212158e-01	9.459999999999999520e-01	8.518956303596496582e-01	7.039999999999999591e-01	5.080357193946838379e-01	3.800000000000000044e-01	3.732188045978546143e-01
6.050000000000000000e+02	5.939999999999999725e-01	5.089382529258728027e-01	5.399999999999999939e-02	8.968921750783920288e-02	9.659999999999999698e-01	8.123716115951538086e-01	4.819999999999999840e-01	6.132779121398925781e-01	5.859999999999999654e-01	4.821188747882843018e-01
6.060000000000000000e+02	8.100000000000000533e-01	2.658362090587615967e-01	4.879999999999999893e-01	2.652214467525482178e-01	7.199999999999999734e-01	7.466328144073486328e-01	2.099999999999999922e-01	2.968487739562988281e-01	4.000000000000000222e-01	2.671039998531341553e-01
6.070000000000000000e+02	8.000000000000000167e-03	2.886883020401000977e-01	5.199999999999999761e-02	5.125952512025833130e-02	2.939999999999999836e-01	1.597729474306106567e-01	7.580000000000000071e-01	4.904424548149108887e-01	2.999999999999999889e-02	4.329489171504974365e-02
6.080000000000000000e+02	5.839999999999999636e-01	4.651454389095306396e-01	8.940000000000000169e-01	6.615034937858581543e-01	1.400000000000000133e-01	1.143858507275581360e-01	4.079999999999999738e-01	6.693755984306335449e-01	8.159999999999999476e-01	8.112012743949890137e-01
6.090000000000000000e+02	4.279999999999999916e-01	3.806912004947662354e-01	8.999999999999999667e-02	4.703430533409118652e-01	1.300000000000000044e-01	2.272432446479797363e-01	2.439999999999999947e-01	2.202394753694534302e-01	1.239999999999999991e-01	9.884727746248245239e-02
6.100000000000000000e+02	7.500000000000000000e-01	6.148166060447692871e-01	5.120000000000000107e-01	2.033956199884414673e-01	6.159999999999999920e-01	2.203885316848754883e-01	5.440000000000000391e-01	2.832727730274200439e-01	1.459999999999999909e-01	2.302887290716171265e-01
6.110000000000000000e+02	9.080000000000000293e-01	7.701972723007202148e-01	6.540000000000000258e-01	5.782604813575744629e-01	2.139999999999999958e-01	1.320456117391586304e-01	2.899999999999999800e-01	3.359917402267456055e-01	3.719999999999999973e-01	5.980728268623352051e-01
6.120000000000000000e+02	2.200000000000000011e-01	2.106519937515258789e-01	5.679999999999999494e-01	4.486528038978576660e-01	1.799999999999999933e-01	3.143890500068664551e-01	2.479999999999999982e-01	2.179331928491592407e-01	3.699999999999999956e-01	4.452668428421020508e-01
6.130000000000000000e+02	6.620000000000000329e-01	3.293995559215545654e-01	9.899999999999999911e-01	4.828539490699768066e-01	3.220000000000000084e-01	4.751718640327453613e-01	4.179999999999999827e-01	6.647952795028686523e-01	3.659999999999999920e-01	4.172617793083190918e-01
6.140000000000000000e+02	9.260000000000000453e-01	8.750862479209899902e-01	3.420000000000000262e-01	6.989756226539611816e-01	8.960000000000000187e-01	6.319434642791748047e-01	9.140000000000000346e-01	7.761875987052917480e-01	6.320000000000000062e-01	5.004457235336303711e-01
6.150000000000000000e+02	3.599999999999999728e-02	3.362070620059967041e-01	9.600000000000000200e-02	4.491862058639526367e-01	8.400000000000000522e-02	1.206627711653709412e-01	8.820000000000000062e-01	9.367041587829589844e-01	4.699999999999999734e-01	2.517000734806060791e-01
6.160000000000000000e+02	9.619999999999999662e-01	7.703326344490051270e-01	6.979999999999999538e-01	6.311988830566406250e-01	8.880000000000000115e-01	3.943777084350585938e-01	8.060000000000000497e-01	4.914259314537048340e-01	1.819999999999999951e-01	3.340876996517181396e-01
6.170000000000000000e+02	5.999999999999999778e-02	2.561418712139129639e-01	6.780000000000000471e-01	3.454423844814300537e-01	8.559999999999999831e-01	8.968511819839477539e-01	4.660000000000000253e-01	6.283487677574157715e-01	7.159999999999999698e-01	4.940416514873504639e-01
6.180000000000000000e+02	9.599999999999999645e-01	8.774046897888183594e-01	2.000000000000000042e-02	4.791344702243804932e-02	6.680000000000000382e-01	4.627005755901336670e-01	1.320000000000000062e-01	4.956134259700775146e-01	6.360000000000000098e-01	3.721404671669006348e-01
6.190000000000000000e+02	1.600000000000000033e-02	3.651748895645141602e-01	9.719999999999999751e-01	9.455438852310180664e-01	9.379999999999999449e-01	7.431721091270446777e-01	9.060000000000000275e-01	8.136535882949829102e-01	1.219999999999999973e-01	1.502792835235595703e-01
6.200000000000000000e+02	4.959999999999999964e-01	5.699869394302368164e-01	6.620000000000000329e-01	6.793074011802673340e-01	6.939999999999999503e-01	5.275580286979675293e-01	4.460000000000000075e-01	3.163679540157318115e-01	2.640000000000000124e-01	1.549682021141052246e-01
6.210000000000000000e+02	5.799999999999999600e-01	2.515861093997955322e-01	4.139999999999999791e-01	1.606344282627105713e-01	9.619999999999999662e-01	6.414129137992858887e-01	3.360000000000000209e-01	3.439536392688751221e-01	7.039999999999999591e-01	6.087712645530700684e-01
6.220000000000000000e+02	5.869999999999999662e-01	5.841940045356750488e-01	5.699999999999999512e-01	3.459985256195068359e-01	5.280000000000000249e-01	7.302403450012207031e-01	7.640000000000000124e-01	4.198466241359710693e-01	2.079999999999999905e-01	2.278476357460021973e-01
6.230000000000000000e+02	7.799999999999999989e-02	1.452151089906692505e-01	1.680000000000000104e-01	2.000541388988494873e-01	7.560000000000000053e-01	7.188470363616943359e-01	6.540000000000000258e-01	7.425740957260131836e-01	5.340000000000000302e-01	4.530830383300781250e-01
6.240000000000000000e+02	8.499999999999999778e-01	6.149607300758361816e-01	5.140000000000000124e-01	6.868779063224792480e-01	9.839999999999999858e-01	7.353302836418151855e-01	1.900000000000000022e-01	4.551411271095275879e-01	9.180000000000000382e-01	9.422906637191772461e-01
6.250000000000000000e+02	4.919999999999999929e-01	5.621796250343322754e-01	8.920000000000000151e-01	8.588286638259887695e-01	2.079999999999999905e-01	6.408822536468505859e-01	8.860000000000000098e-01	9.652045369148254395e-01	8.239999999999999547e-01	6.877235174179077148e-01
6.260000000000000000e+02	4.119999999999999774e-01	2.217649370431900024e-01	7.520000000000000018e-01	4.596883356571197510e-01	5.600000000000000117e-02	1.408004164695739746e-01	2.300000000000000100e-01	3.675508797168731689e-01	6.059999999999999831e-01	5.571535825729370117e-01
6.270000000000000000e+02	2.000000000000000042e-03	7.907014340162277222e-02	7.820000000000000284e-01	5.886399745941162109e-01	8.799999999999999489e-02	2.045619189739227295e-01	7.620000000000000107e-01	8.796678781509399414e-01	7.560000000000000053e-01	6.238752603530883789e-01
6.280000000000000000e+02	1.519999999999999962e-01	5.914683341979980469e-01	6.300000000000000044e-01	5.141486525535583496e-01	6.340000000000000080e-01	5.729374289512634277e-01	4.159999999999999809e-01	3.725929558277130127e-01	2.139999999999999958e-01	5.042235851287841797e-01
6.290000000000000000e+02	1.000000000000000000e+00	9.929214119911193848e-01	6.660000000000000364e-01	4.173423647880554199e-01	9.240000000000000435e-01	4.322775900363922119e-01	2.439999999999999947e-01	2.476596236228942871e-01	6.600000000000000311e-01	6.551212072372436523e-01
6.300000000000000000e+02	0.000000000000000000e+00	1.771942526102066040e-01	2.179999999999999993e-01	2.379164844751358032e-01	2.740000000000000213e-01	3.619618713855743408e-01	1.980000000000000093e-01	9.495254606008529663e-02	8.659999999999999920e-01	8.679482340812683105e-01
6.310000000000000000e+02	8.599999999999999312e-02	2.362677007913589478e-01	8.659999999999999920e-01	7.141897082328796387e-01	6.660000000000000364e-01	5.372639894485473633e-01	1.000000000000000021e-02	1.610504388809204102e-01	7.560000000000000053e-01	7.233006358146667480e-01
6.320000000000000000e+02	4.699999999999999734e-01	5.325935482978820801e-01	1.839999999999999969e-01	4.939104616641998291e-01	1.100000000000000006e-01	3.743940889835357666e-01	1.640000000000000069e-01	3.098024725914001465e-01	5.200000000000000178e-01	4.478083848953247070e-01
6.330000000000000000e+02	3.360000000000000209e-01	3.530631363391876221e-01	5.060000000000000053e-01	5.315647125244140625e-01	7.680000000000000160e-01	6.161515116691589355e-01	5.939999999999999725e-01	8.511283397674560547e-01	5.819999999999999618e-01	2.619457542896270752e-01
6.340000000000000000e+02	9.499999999999999556e-01	9.098403453826904297e-01	6.460000000000000187e-01	7.657023072242736816e-01	8.940000000000000169e-01	8.480826616287231445e-01	1.360000000000000098e-01	3.264820277690887451e-01	5.240000000000000213e-01	4.931254386901855469e-01
6.350000000000000000e+02	2.379999999999999893e-01	2.729691267013549805e-01	8.100000000000000533e-01	4.640949368476867676e-01	9.360000000000000542e-01	6.833772659301757812e-01	5.180000000000000160e-01	4.654121994972229004e-01	6.860000000000000542e-01	5.628303289413452148e-01
6.360000000000000000e+02	3.260000000000000120e-01	2.611899673938751221e-01	4.420000000000000040e-01	3.690644800662994385e-01	4.899999999999999911e-01	7.251064181327819824e-01	1.799999999999999933e-01	3.563541471958160400e-01	7.700000000000000178e-01	8.751928806304931641e-01
6.370000000000000000e+02	1.519999999999999962e-01	1.748649924993515015e-01	6.059999999999999831e-01	5.851529240608215332e-01	5.260000000000000231e-01	7.744285464286804199e-01	1.580000000000000016e-01	1.021325588226318359e-01	6.700000000000000400e-01	6.274983286857604980e-01
6.380000000000000000e+02	3.039999999999999925e-01	3.656356036663055420e-01	2.220000000000000029e-01	1.885858923196792603e-01	8.200000000000000344e-02	1.628407239913940430e-01	1.179999999999999938e-01	3.421363830566406250e-01	3.180000000000000049e-01	3.237421512603759766e-01
6.390000000000000000e+02	8.120000000000000551e-01	3.134279847145080566e-01	2.859999999999999765e-01	2.346041202545166016e-01	9.779999999999999805e-01	8.980965614318847656e-01	2.139999999999999958e-01	1.194367408752441406e-01	8.679999999999999938e-01	9.668657183647155762e-01
6.400000000000000000e+02	1.539999999999999980e-01	8.050195574760437012e-01	5.679999999999999494e-01	4.353666007518768311e-01	2.919999999999999818e-01	5.170223116874694824e-01	7.459999999999999964e-01	4.059439599514007568e-01	5.440000000000000391e-01	5.871021151542663574e-01
6.410000000000000000e+02	5.600000000000000117e-02	5.470813512802124023e-01	4.200000000000000261e-02	8.885205537080764771e-02	5.639999999999999458e-01	6.779407262802124023e-01	5.759999999999999565e-01	4.104147851467132568e-01	4.420000000000000040e-01	2.525901496410369873e-01
6.420000000000000000e+02	3.840000000000000080e-01	8.504472374916076660e-01	2.800000000000000266e-01	2.863336801528930664e-01	7.580000000000000071e-01	6.158599257469177246e-01	2.500000000000000000e-01	4.849743843078613281e-01	7.600000000000000089e-01	4.662637114524841309e-01
6.430000000000000000e+02	3.260000000000000120e-01	6.893493533134460449e-01	4.040000000000000258e-01	6.277655363082885742e-01	8.900000000000000133e-01	9.342033267021179199e-01	3.059999999999999942e-01	2.615709006786346436e-01	3.320000000000000173e-01	3.825284242630004883e-01
6.440000000000000000e+02	3.320000000000000173e-01	2.598752379417419434e-01	7.039999999999999591e-01	4.098218679428100586e-01	4.600000000000000200e-01	3.577834367752075195e-01	5.939999999999999725e-01	6.946032643318176270e-01	5.859999999999999654e-01	6.107252240180969238e-01
6.450000000000000000e+02	7.439999999999999947e-01	6.279471516609191895e-01	1.419999999999999873e-01	1.386013925075531006e-01	2.379999999999999893e-01	2.089457213878631592e-01	6.840000000000000524e-01	6.921629309654235840e-01	4.099999999999999756e-01	4.932703673839569092e-01
6.460000000000000000e+02	1.400000000000000133e-01	2.231076359748840332e-01	9.719999999999999751e-01	9.198317527770996094e-01	9.619999999999999662e-01	4.497867822647094727e-01	2.439999999999999947e-01	1.329119801521301270e-01	3.579999999999999849e-01	3.494433462619781494e-01
6.470000000000000000e+02	4.000000000000000083e-03	3.252370953559875488e-01	6.800000000000000488e-01	6.869074702262878418e-01	4.739999999999999769e-01	6.040953397750854492e-01	2.240000000000000047e-01	2.913810014724731445e-01	6.939999999999999503e-01	6.157001852989196777e-01
6.480000000000000000e+02	4.799999999999999822e-01	4.503862559795379639e-01	5.020000000000000018e-01	2.524574697017669678e-01	6.159999999999999920e-01	6.792317032814025879e-01	5.360000000000000320e-01	7.578890919685363770e-01	6.019999999999999796e-01	5.821875929832458496e-01
6.490000000000000000e+02	8.820000000000000062e-01	3.517149984836578369e-01	9.399999999999999467e-01	9.894173741340637207e-01	3.820000000000000062e-01	1.239258795976638794e-01	7.179999999999999716e-01	4.314975738525390625e-01	2.479999999999999982e-01	5.459520816802978516e-01
6.500000000000000000e+02	9.839999999999999858e-01	9.759313464164733887e-01	1.519999999999999962e-01	2.893169224262237549e-01	4.799999999999999822e-01	3.885780870914459229e-01	3.320000000000000173e-01	4.819358289241790771e-01	7.179999999999999716e-01	4.902545213699340820e-01
6.510000000000000000e+02	3.240000000000000102e-01	3.355671763420104980e-01	4.500000000000000111e-01	2.619377672672271729e-01	9.439999999999999503e-01	5.663845539093017578e-01	9.439999999999999503e-01	9.393240213394165039e-01	4.839999999999999858e-01	7.062251567840576172e-01
6.520000000000000000e+02	9.020000000000000240e-01	7.357606291770935059e-01	9.759999999999999787e-01	9.137047529220581055e-01	3.880000000000000115e-01	2.879980206489562988e-01	5.919999999999999707e-01	4.492214024066925049e-01	5.699999999999999512e-01	6.049216389656066895e-01
6.530000000000000000e+02	7.459999999999999964e-01	5.213873982429504395e-01	7.359999999999999876e-01	3.958098590373992920e-01	3.200000000000000067e-01	3.592357635498046875e-01	9.699999999999999734e-01	9.851733446121215820e-01	6.999999999999999556e-01	6.024283766746520996e-01
6.540000000000000000e+02	3.240000000000000102e-01	2.245316803455352783e-01	6.079999999999999849e-01	7.052473425865173340e-01	1.439999999999999891e-01	4.266322851181030273e-01	7.860000000000000320e-01	8.693587779998779297e-01	7.039999999999999591e-01	9.145671129226684570e-01
6.550000000000000000e+02	5.300000000000000266e-01	6.604567766189575195e-01	8.060000000000000497e-01	6.458693742752075195e-01	8.439999999999999725e-01	7.692100405693054199e-01	7.900000000000000355e-01	6.539252996444702148e-01	7.479999999999999982e-01	6.657158136367797852e-01
6.560000000000000000e+02	1.000000000000000000e+00	9.840234518051147461e-01	4.520000000000000129e-01	7.141807079315185547e-01	7.099999999999999645e-01	3.912273347377777100e-01	3.519999999999999796e-01	5.426753163337707520e-01	6.159999999999999920e-01	5.280233025550842285e-01
6.570000000000000000e+02	4.259999999999999898e-01	4.189549684524536133e-01	5.199999999999999761e-02	1.677073389291763306e-01	2.119999999999999940e-01	7.131341695785522461e-01	7.479999999999999982e-01	3.975999057292938232e-01	8.719999999999999973e-01	9.389030933380126953e-01
6.580000000000000000e+02	7.800000000000000266e-01	8.118559718132019043e-01	5.759999999999999565e-01	5.376661419868469238e-01	6.840000000000000524e-01	4.046042859554290771e-01	3.320000000000000173e-01	2.248810976743698120e-01	1.640000000000000069e-01	6.436069607734680176e-01
6.590000000000000000e+02	9.439999999999999503e-01	5.988705754280090332e-01	5.120000000000000107e-01	7.783759832382202148e-01	1.580000000000000016e-01	2.981226146221160889e-01	6.800000000000000488e-02	1.692390441894531250e-01	6.079999999999999849e-01	5.741817951202392578e-01
6.600000000000000000e+02	5.919999999999999707e-01	6.088176965713500977e-01	1.320000000000000062e-01	4.042288064956665039e-01	6.079999999999999849e-01	8.210679292678833008e-01	1.419999999999999873e-01	3.788403570652008057e-01	2.260000000000000064e-01	3.471351861953735352e-01
6.610000000000000000e+02	3.599999999999999867e-01	1.347717940807342529e-01	3.900000000000000133e-01	4.547618925571441650e-01	5.180000000000000160e-01	3.826666176319122314e-01	1.719999999999999862e-01	1.870106011629104614e-01	3.820000000000000062e-01	1.466309726238250732e-01
6.620000000000000000e+02	3.760000000000000009e-01	3.890663683414459229e-01	3.619999999999999885e-01	4.448688328266143799e-01	3.059999999999999942e-01	2.876458466053009033e-01	7.860000000000000320e-01	6.094557046890258789e-01	2.760000000000000231e-01	4.402197897434234619e-01
6.630000000000000000e+02	4.959999999999999964e-01	2.103497236967086792e-01	3.260000000000000120e-01	5.122588276863098145e-01	6.019999999999999796e-01	2.420438826084136963e-01	8.279999999999999583e-01	7.860118150711059570e-01	6.800000000000000488e-01	8.678297996520996094e-01
6.640000000000000000e+02	2.999999999999999889e-02	2.912821471691131592e-01	5.939999999999999725e-01	6.507686376571655273e-01	2.939999999999999836e-01	3.842885792255401611e-01	7.700000000000000178e-01	6.634377241134643555e-01	7.099999999999999645e-01	5.275859236717224121e-01
6.650000000000000000e+02	9.939999999999999947e-01	9.631056785583496094e-01	9.180000000000000382e-01	6.901542544364929199e-01	8.880000000000000115e-01	5.712853074073791504e-01	7.419999999999999929e-01	7.333072423934936523e-01	2.720000000000000195e-01	4.753690659999847412e-01
6.660000000000000000e+02	9.919999999999999929e-01	9.222196936607360840e-01	7.920000000000000373e-01	3.674497902393341064e-01	5.060000000000000053e-01	2.241128385066986084e-01	3.280000000000000138e-01	5.920183062553405762e-01	3.719999999999999973e-01	7.158081531524658203e-01
6.670000000000000000e+02	7.399999999999999634e-02	1.756220012903213501e-01	4.299999999999999933e-01	3.697001039981842041e-01	4.739999999999999769e-01	4.425511360168457031e-01	7.459999999999999964e-01	7.369135022163391113e-01	3.200000000000000067e-01	5.202060937881469727e-01
6.680000000000000000e+02	3.519999999999999796e-01	3.769810497760772705e-01	6.520000000000000240e-01	4.159239530563354492e-01	1.799999999999999933e-01	2.475709766149520874e-01	6.919999999999999485e-01	8.670327067375183105e-01	4.919999999999999929e-01	6.204753518104553223e-01
6.690000000000000000e+02	7.980000000000000426e-01	5.349909067153930664e-01	2.899999999999999800e-01	3.593072891235351562e-01	9.679999999999999716e-01	5.034004449844360352e-01	7.980000000000000426e-01	7.141692638397216797e-01	3.579999999999999849e-01	3.056363463401794434e-01
6.700000000000000000e+02	6.440000000000000169e-01	8.422879576683044434e-01	1.859999999999999987e-01	8.734948188066482544e-02	7.560000000000000053e-01	4.809883534908294678e-01	3.280000000000000138e-01	4.308631718158721924e-01	5.719999999999999529e-01	4.376154243946075439e-01
6.710000000000000000e+02	3.599999999999999867e-01	6.868326663970947266e-01	4.520000000000000129e-01	5.484625101089477539e-01	8.100000000000000533e-01	8.167582750320434570e-01	9.220000000000000417e-01	7.899411916732788086e-01	8.860000000000000098e-01	8.668760061264038086e-01
6.720000000000000000e+02	3.699999999999999956e-01	3.952058255672454834e-01	9.240000000000000435e-01	7.461841106414794922e-01	7.099999999999999645e-01	5.490648150444030762e-01	1.059999999999999970e-01	3.564403057098388672e-01	4.259999999999999898e-01	4.438863694667816162e-01
6.730000000000000000e+02	8.800000000000000044e-01	3.286803960800170898e-01	1.239999999999999991e-01	2.951719164848327637e-01	5.999999999999999778e-01	7.985032200813293457e-01	6.400000000000000133e-02	1.347838640213012695e-01	7.259999999999999787e-01	7.400311827659606934e-01
6.740000000000000000e+02	5.500000000000000444e-01	5.726696252822875977e-01	3.340000000000000191e-01	7.404005527496337891e-01	1.120000000000000023e-01	4.660874903202056885e-01	7.419999999999999929e-01	8.389571309089660645e-01	8.399999999999999689e-01	9.220107793807983398e-01
6.750000000000000000e+02	1.000000000000000000e+00	9.799352288246154785e-01	8.820000000000000062e-01	3.829730451107025146e-01	2.760000000000000231e-01	4.449363648891448975e-01	5.719999999999999529e-01	4.827380180358886719e-01	5.879999999999999671e-01	4.146353006362915039e-01
6.760000000000000000e+02	2.179999999999999993e-01	4.789796471595764160e-01	2.560000000000000053e-01	3.556744158267974854e-01	6.019999999999999796e-01	6.385180950164794922e-01	5.639999999999999458e-01	8.215155005455017090e-01	6.860000000000000542e-01	7.811132073402404785e-01
6.770000000000000000e+02	1.000000000000000000e+00	9.764194488525390625e-01	5.440000000000000391e-01	9.725143313407897949e-01	7.680000000000000160e-01	5.394980311393737793e-01	8.379999999999999671e-01	8.455033898353576660e-01	8.579999999999999849e-01	6.780305504798889160e-01
6.780000000000000000e+02	3.539999999999999813e-01	2.029644995927810669e-01	5.799999999999999600e-01	5.895089507102966309e-01	2.359999999999999876e-01	4.159522056579589844e-01	1.799999999999999864e-02	1.237298995256423950e-01	9.879999999999999893e-01	9.684857130050659180e-01
6.790000000000000000e+02	1.920000000000000040e-01	3.790915012359619141e-01	8.920000000000000151e-01	3.638553917407989502e-01	1.640000000000000069e-01	6.276296973228454590e-01	2.000000000000000111e-01	4.384264647960662842e-01	6.380000000000000115e-01	4.375471174716949463e-01
6.800000000000000000e+02	6.179999999999999938e-01	7.489988803863525391e-01	3.539999999999999813e-01	7.218438386917114258e-01	7.399999999999999911e-01	5.319623351097106934e-01	4.699999999999999734e-01	4.476480782032012939e-01	6.899999999999999467e-01	5.222060680389404297e-01
6.810000000000000000e+02	7.359999999999999876e-01	4.004112780094146729e-01	3.679999999999999938e-01	2.585626840591430664e-01	6.979999999999999538e-01	4.281487166881561279e-01	3.760000000000000009e-01	6.328742504119873047e-01	7.479999999999999982e-01	2.989506423473358154e-01
6.820000000000000000e+02	9.419999999999999485e-01	5.191124677658081055e-01	4.299999999999999933e-01	5.633658766746520996e-01	4.660000000000000253e-01	3.734904825687408447e-01	7.379999999999999893e-01	8.328033089637756348e-01	4.139999999999999791e-01	6.275563836097717285e-01
6.830000000000000000e+02	3.260000000000000120e-01	5.823033452033996582e-01	2.819999999999999729e-01	7.817050814628601074e-01	9.200000000000000400e-01	6.836929321289062500e-01	9.619999999999999662e-01	9.775146245956420898e-01	6.620000000000000329e-01	7.365300059318542480e-01
6.840000000000000000e+02	7.279999999999999805e-01	6.612221002578735352e-01	7.399999999999999911e-01	2.034033685922622681e-01	8.279999999999999583e-01	7.103258967399597168e-01	3.619999999999999885e-01	3.106522262096405029e-01	1.320000000000000062e-01	2.209376841783523560e-01
6.850000000000000000e+02	8.679999999999999938e-01	7.339787483215332031e-01	4.040000000000000258e-01	6.371793746948242188e-01	7.799999999999999989e-02	9.083178639411926270e-02	4.600000000000000200e-01	2.852606773376464844e-01	1.539999999999999980e-01	1.209683567285537720e-01
6.860000000000000000e+02	2.439999999999999947e-01	3.802917003631591797e-01	2.939999999999999836e-01	6.002707481384277344e-01	1.039999999999999952e-01	2.446699142456054688e-01	6.700000000000000400e-01	4.415211081504821777e-01	3.160000000000000031e-01	4.279910326004028320e-01
6.870000000000000000e+02	3.499999999999999778e-01	1.762579828500747681e-01	2.240000000000000047e-01	3.757182061672210693e-01	9.639999999999999680e-01	7.852721214294433594e-01	6.300000000000000044e-01	7.623435854911804199e-01	8.459999999999999742e-01	8.901962637901306152e-01
6.880000000000000000e+02	5.959999999999999742e-01	5.684248208999633789e-01	1.779999999999999916e-01	3.408459126949310303e-01	6.700000000000000400e-01	7.368025183677673340e-01	4.000000000000000083e-02	1.225095763802528381e-01	4.239999999999999880e-01	6.044485569000244141e-01
6.890000000000000000e+02	4.420000000000000040e-01	3.606088161468505859e-01	5.200000000000000178e-01	7.544468641281127930e-01	3.099999999999999978e-01	3.782334625720977783e-01	2.340000000000000135e-01	2.864560186862945557e-01	1.280000000000000027e-01	2.959894835948944092e-01
6.900000000000000000e+02	5.120000000000000107e-01	3.335043489933013916e-01	4.560000000000000164e-01	4.378435611724853516e-01	8.599999999999999867e-01	8.604897856712341309e-01	2.560000000000000053e-01	5.746201276779174805e-01	2.300000000000000100e-01	3.541970252990722656e-01
6.910000000000000000e+02	1.439999999999999891e-01	1.631019562482833862e-01	9.959999999999999964e-01	7.039259076118469238e-01	1.140000000000000041e-01	2.031508237123489380e-01	2.600000000000000089e-01	3.118145465850830078e-01	2.620000000000000107e-01	3.144940137863159180e-01
6.920000000000000000e+02	5.280000000000000249e-01	4.923947751522064209e-01	3.519999999999999796e-01	3.016404807567596436e-01	5.520000000000000462e-01	7.870286703109741211e-01	6.780000000000000471e-01	8.141933679580688477e-01	6.300000000000000044e-01	4.098635315895080566e-01
6.930000000000000000e+02	9.180000000000000382e-01	3.654849827289581299e-01	4.580000000000000182e-01	4.643610417842864990e-01	2.839999999999999747e-01	2.196317911148071289e-01	4.580000000000000182e-01	3.498321473598480225e-01	3.240000000000000102e-01	4.013459086418151855e-01
6.940000000000000000e+02	8.539999999999999813e-01	7.861121296882629395e-01	7.680000000000000160e-01	5.941861271858215332e-01	4.919999999999999929e-01	3.833775818347930908e-01	3.479999999999999760e-01	1.830253899097442627e-01	6.959999999999999520e-01	7.320072054862976074e-01
6.950000000000000000e+02	3.019999999999999907e-01	5.542757511138916016e-01	4.339999999999999969e-01	2.809155881404876709e-01	1.140000000000000041e-01	1.064251139760017395e-01	3.559999999999999831e-01	4.630784690380096436e-01	6.640000000000000346e-01	4.175466895103454590e-01
6.960000000000000000e+02	5.420000000000000373e-01	2.070875763893127441e-01	2.819999999999999729e-01	3.147579133510589600e-01	5.040000000000000036e-01	2.847545444965362549e-01	2.899999999999999800e-01	4.912579059600830078e-01	6.640000000000000346e-01	3.683876991271972656e-01
6.970000000000000000e+02	8.080000000000000515e-01	5.821735858917236328e-01	9.260000000000000453e-01	9.185757040977478027e-01	3.420000000000000262e-01	2.589255571365356445e-01	3.860000000000000098e-01	3.981922566890716553e-01	8.120000000000000551e-01	6.455501317977905273e-01
6.980000000000000000e+02	7.920000000000000373e-01	6.100695133209228516e-01	6.879999999999999449e-01	5.467463731765747070e-01	5.520000000000000462e-01	2.699146568775177002e-01	4.259999999999999898e-01	5.146335959434509277e-01	3.140000000000000013e-01	3.149418532848358154e-01
6.990000000000000000e+02	9.499999999999999556e-01	8.879046440124511719e-01	2.700000000000000178e-01	2.714837789535522461e-01	1.400000000000000133e-01	3.510459959506988525e-01	8.199999999999999512e-01	6.921124458312988281e-01	2.479999999999999982e-01	3.413090109825134277e-01
7.000000000000000000e+02	8.359999999999999654e-01	7.169933915138244629e-01	3.940000000000000169e-01	5.731542110443115234e-01	8.980000000000000204e-01	6.784905791282653809e-01	4.680000000000000271e-01	7.847492098808288574e-01	3.119999999999999996e-01	5.018177628517150879e-01
7.010000000000000000e+02	2.000000000000000042e-02	3.208634257316589355e-01	9.280000000000000471e-01	9.142964482307434082e-01	5.260000000000000231e-01	6.919457316398620605e-01	6.580000000000000293e-01	8.896892666816711426e-01	6.600000000000000311e-01	7.210223674774169922e-01
7.020000000000000000e+02	2.119999999999999940e-01	2.401691228151321411e-01	2.660000000000000142e-01	4.478098154067993164e-01	6.400000000000000133e-01	6.201843023300170898e-01	2.680000000000000160e-01	4.762739837169647217e-01	5.180000000000000160e-01	4.598747193813323975e-01
7.030000000000000000e+02	5.639999999999999458e-01	8.408504128456115723e-01	1.340000000000000080e-01	4.167077541351318359e-01	6.400000000000000133e-01	5.202097892761230469e-01	6.019999999999999796e-01	7.557917237281799316e-01	3.200000000000000067e-02	1.518623828887939453e-01
7.040000000000000000e+02	6.999999999999999556e-01	4.745021760463714600e-01	4.599999999999999922e-02	1.607611924409866333e-01	5.180000000000000160e-01	5.510754585266113281e-01	5.919999999999999707e-01	6.023114919662475586e-01	6.420000000000000151e-01	7.253947257995605469e-01
7.050000000000000000e+02	8.279999999999999583e-01	5.424684286117553711e-01	2.580000000000000071e-01	3.792364299297332764e-01	6.280000000000000027e-01	6.987300515174865723e-01	7.219999999999999751e-01	4.879446625709533691e-01	9.240000000000000435e-01	9.540446996688842773e-01
7.060000000000000000e+02	9.240000000000000435e-01	8.330279588699340820e-01	5.200000000000000178e-01	5.764257907867431641e-01	5.320000000000000284e-01	5.056002140045166016e-01	7.119999999999999662e-01	4.331005215644836426e-01	2.340000000000000135e-01	4.489248394966125488e-01
7.070000000000000000e+02	5.220000000000000195e-01	4.956479668617248535e-01	2.459999999999999964e-01	3.250963985919952393e-01	9.160000000000000364e-01	4.672071039676666260e-01	5.679999999999999494e-01	7.620516419410705566e-01	5.799999999999999600e-01	7.937831282615661621e-01
7.080000000000000000e+02	6.720000000000000417e-01	3.908608555793762207e-01	4.719999999999999751e-01	4.915485382080078125e-01	7.620000000000000107e-01	5.072696208953857422e-01	5.180000000000000160e-01	2.934191524982452393e-01	6.939999999999999503e-01	3.777512609958648682e-01
7.090000000000000000e+02	5.999999999999999778e-01	5.939017534255981445e-01	6.340000000000000080e-01	3.638409376144409180e-01	9.060000000000000275e-01	8.100547790527343750e-01	7.159999999999999698e-01	8.203005194664001465e-01	9.600000000000000200e-02	1.297196298837661743e-01
7.100000000000000000e+02	1.680000000000000104e-01	4.425725042819976807e-01	9.939999999999999947e-01	9.230036735534667969e-01	9.639999999999999680e-01	9.515658020973205566e-01	4.520000000000000129e-01	2.756983339786529541e-01	9.180000000000000382e-01	8.937144875526428223e-01
7.110000000000000000e+02	4.520000000000000129e-01	4.102335274219512939e-01	8.179999999999999494e-01	5.021165013313293457e-01	4.520000000000000129e-01	8.080947995185852051e-01	9.839999999999999858e-01	9.712935686111450195e-01	6.600000000000000311e-01	5.372623205184936523e-01
7.120000000000000000e+02	1.859999999999999987e-01	1.736916005611419678e-01	1.199999999999999956e-01	5.008174851536750793e-02	1.519999999999999962e-01	4.911243319511413574e-01	8.599999999999999867e-01	7.012236118316650391e-01	5.280000000000000249e-01	5.773999691009521484e-01
7.130000000000000000e+02	1.779999999999999916e-01	4.505367279052734375e-01	5.999999999999999778e-01	6.900985240936279297e-01	6.119999999999999885e-01	8.046383857727050781e-01	4.020000000000000240e-01	5.618113875389099121e-01	2.720000000000000195e-01	5.023018121719360352e-01
7.140000000000000000e+02	9.599999999999999645e-01	7.537824511528015137e-01	7.379999999999999893e-01	6.276559233665466309e-01	9.559999999999999609e-01	8.561597466468811035e-01	2.839999999999999747e-01	3.298701643943786621e-01	7.259999999999999787e-01	6.641383171081542969e-01
7.150000000000000000e+02	8.139999999999999458e-01	5.934089422225952148e-01	2.000000000000000042e-02	1.051452755928039551e-01	1.600000000000000033e-02	3.431322872638702393e-01	7.660000000000000142e-01	6.868971586227416992e-01	3.019999999999999907e-01	4.933144450187683105e-01
7.160000000000000000e+02	3.579999999999999849e-01	3.891412913799285889e-01	3.820000000000000062e-01	3.719943761825561523e-01	8.860000000000000098e-01	5.599041581153869629e-01	4.000000000000000222e-01	6.377535462379455566e-01	1.660000000000000087e-01	1.184538900852203369e-01
7.170000000000000000e+02	9.360000000000000542e-01	6.346728205680847168e-01	8.920000000000000151e-01	5.091725587844848633e-01	5.620000000000000551e-01	5.513929724693298340e-01	5.759999999999999565e-01	2.976722121238708496e-01	3.900000000000000133e-01	1.936266422271728516e-01
7.180000000000000000e+02	4.779999999999999805e-01	2.567585408687591553e-01	8.639999999999999902e-01	4.133456349372863770e-01	9.439999999999999503e-01	9.109664559364318848e-01	5.240000000000000213e-01	6.105128526687622070e-01	3.400000000000000244e-01	3.753229975700378418e-01
7.190000000000000000e+02	3.699999999999999956e-01	2.316214740276336670e-01	9.919999999999999929e-01	9.548887610435485840e-01	1.600000000000000033e-01	3.414997458457946777e-01	3.380000000000000226e-01	2.502107024192810059e-01	4.239999999999999880e-01	5.933888554573059082e-01
7.200000000000000000e+02	7.820000000000000284e-01	4.223739206790924072e-01	9.040000000000000258e-01	5.222632288932800293e-01	9.799999999999999822e-01	9.107995033264160156e-01	5.240000000000000213e-01	4.917232692241668701e-01	8.299999999999999600e-01	6.164928078651428223e-01
7.210000000000000000e+02	4.719999999999999751e-01	4.833332002162933350e-01	9.060000000000000275e-01	5.123255252838134766e-01	9.379999999999999449e-01	7.092650532722473145e-01	1.920000000000000040e-01	1.480909585952758789e-01	8.800000000000000044e-01	4.835176765918731689e-01
7.220000000000000000e+02	4.520000000000000129e-01	3.677040636539459229e-01	6.840000000000000524e-01	4.947562515735626221e-01	3.059999999999999942e-01	3.943188786506652832e-01	8.000000000000000444e-01	9.128812551498413086e-01	7.580000000000000071e-01	5.538756251335144043e-01
7.230000000000000000e+02	8.980000000000000204e-01	4.211890697479248047e-01	3.220000000000000084e-01	1.444631218910217285e-01	8.319999999999999618e-01	6.565844416618347168e-01	8.999999999999999667e-02	9.025306999683380127e-02	5.180000000000000160e-01	2.357876002788543701e-01
7.240000000000000000e+02	5.560000000000000497e-01	6.159914731979370117e-01	9.199999999999999845e-02	3.289959579706192017e-02	2.620000000000000107e-01	5.393561124801635742e-01	5.220000000000000195e-01	4.781815111637115479e-01	5.520000000000000462e-01	5.771632790565490723e-01
7.250000000000000000e+02	9.280000000000000471e-01	5.176771879196166992e-01	2.859999999999999765e-01	5.210534930229187012e-01	5.799999999999999600e-01	6.469190120697021484e-01	9.519999999999999574e-01	9.607451558113098145e-01	6.239999999999999991e-01	7.244117856025695801e-01
7.260000000000000000e+02	8.120000000000000551e-01	5.939404964447021484e-01	4.959999999999999964e-01	6.014415025711059570e-01	3.160000000000000031e-01	2.591780722141265869e-01	5.340000000000000302e-01	4.045856595039367676e-01	7.039999999999999591e-01	5.051137804985046387e-01
7.270000000000000000e+02	9.419999999999999485e-01	5.906024575233459473e-01	2.760000000000000231e-01	7.565021514892578125e-01	9.539999999999999591e-01	9.058560132980346680e-01	6.159999999999999920e-01	2.182240635156631470e-01	3.160000000000000031e-01	2.967993915081024170e-01
7.280000000000000000e+02	8.239999999999999547e-01	4.878915250301361084e-01	9.739999999999999769e-01	9.622942805290222168e-01	1.280000000000000027e-01	5.118163228034973145e-01	7.560000000000000053e-01	7.852686643600463867e-01	3.360000000000000209e-01	6.094579696655273438e-01
7.290000000000000000e+02	5.180000000000000160e-01	7.105122208595275879e-01	5.580000000000000515e-01	2.628885805606842041e-01	9.459999999999999520e-01	9.403938055038452148e-01	1.980000000000000093e-01	2.643622457981109619e-01	3.920000000000000151e-01	3.517883419990539551e-01
7.300000000000000000e+02	9.200000000000000400e-01	4.437184929847717285e-01	9.399999999999999467e-01	9.469270706176757812e-01	9.080000000000000293e-01	8.485074639320373535e-01	5.000000000000000278e-02	1.517159938812255859e-01	4.299999999999999933e-01	3.452613949775695801e-01
7.310000000000000000e+02	7.700000000000000178e-01	8.776578307151794434e-01	9.559999999999999609e-01	9.134514331817626953e-01	1.140000000000000041e-01	3.373162746429443359e-01	5.100000000000000089e-01	2.600505650043487549e-01	4.259999999999999898e-01	4.801033139228820801e-01
7.320000000000000000e+02	5.859999999999999654e-01	7.575675845146179199e-01	6.380000000000000115e-01	6.394184231758117676e-01	6.840000000000000524e-01	4.261849224567413330e-01	4.179999999999999827e-01	2.177803069353103638e-01	7.299999999999999822e-01	4.116863310337066650e-01
7.330000000000000000e+02	9.040000000000000258e-01	5.397834777832031250e-01	7.419999999999999929e-01	9.428825378417968750e-01	6.019999999999999796e-01	6.583523154258728027e-01	8.279999999999999583e-01	9.402629733085632324e-01	4.020000000000000240e-01	3.818750381469726562e-01
7.340000000000000000e+02	1.479999999999999927e-01	2.773428559303283691e-01	1.580000000000000016e-01	1.548166275024414062e-01	3.760000000000000009e-01	1.674924641847610474e-01	6.440000000000000169e-01	3.212564885616302490e-01	1.920000000000000040e-01	2.241774052381515503e-01
7.350000000000000000e+02	2.720000000000000195e-01	1.773743182420730591e-01	1.539999999999999980e-01	9.886824339628219604e-02	9.879999999999999893e-01	7.934364080429077148e-01	8.100000000000000533e-01	5.140329599380493164e-01	2.039999999999999869e-01	9.343428909778594971e-02
7.360000000000000000e+02	6.280000000000000027e-01	3.729569017887115479e-01	3.880000000000000115e-01	4.042996466159820557e-01	1.739999999999999880e-01	3.957597017288208008e-01	4.000000000000000083e-02	5.867244005203247070e-01	5.600000000000000117e-02	7.413830608129501343e-02
7.370000000000000000e+02	2.399999999999999911e-01	2.731558680534362793e-01	9.200000000000000400e-01	6.847392916679382324e-01	2.039999999999999869e-01	4.470678269863128662e-01	7.019999999999999574e-01	2.539593279361724854e-01	6.620000000000000329e-01	4.863263368606567383e-01
7.380000000000000000e+02	5.399999999999999939e-02	3.861959874629974365e-01	6.239999999999999991e-01	3.882704675197601318e-01	7.840000000000000302e-01	6.267457008361816406e-01	5.799999999999999600e-01	2.825094461441040039e-01	4.060000000000000275e-01	2.319684922695159912e-01
7.390000000000000000e+02	6.000000000000000125e-03	1.023745462298393250e-01	7.880000000000000338e-01	5.558933615684509277e-01	5.540000000000000480e-01	5.808080434799194336e-01	2.999999999999999889e-01	5.622863769531250000e-01	3.200000000000000067e-01	3.203683197498321533e-01
7.400000000000000000e+02	9.100000000000000311e-01	8.475991487503051758e-01	7.780000000000000249e-01	8.832999467849731445e-01	5.659999999999999476e-01	3.516353666782379150e-01	8.419999999999999707e-01	9.280918240547180176e-01	5.819999999999999618e-01	3.498089611530303955e-01
7.410000000000000000e+02	5.869999999999999662e-01	5.841940045356750488e-01	3.760000000000000009e-01	5.406183004379272461e-01	3.260000000000000120e-01	6.227787137031555176e-01	7.520000000000000018e-01	8.905584216117858887e-01	6.540000000000000258e-01	4.932244122028350830e-01
7.420000000000000000e+02	6.760000000000000453e-01	7.589331269264221191e-01	4.580000000000000182e-01	5.799656510353088379e-01	8.000000000000000444e-01	4.982548058032989502e-01	5.240000000000000213e-01	7.419319748878479004e-01	4.079999999999999738e-01	2.978060245513916016e-01
7.430000000000000000e+02	7.259999999999999787e-01	8.120616078376770020e-01	3.760000000000000009e-01	5.882419943809509277e-01	4.899999999999999911e-01	3.420207202434539795e-01	8.639999999999999902e-01	9.014185070991516113e-01	5.779999999999999583e-01	7.084468603134155273e-01
7.440000000000000000e+02	1.000000000000000000e+00	6.927691102027893066e-01	2.280000000000000082e-01	3.653322756290435791e-01	5.979999999999999760e-01	5.695677995681762695e-01	8.599999999999999867e-01	9.738672375679016113e-01	7.520000000000000018e-01	8.107970952987670898e-01
7.450000000000000000e+02	5.799999999999999600e-01	5.801539421081542969e-01	6.199999999999999956e-02	2.445366233587265015e-01	5.040000000000000036e-01	4.059626162052154541e-01	7.720000000000000195e-01	6.550674438476562500e-01	4.500000000000000111e-01	5.929347276687622070e-01
7.460000000000000000e+02	3.539999999999999813e-01	4.481091201305389404e-01	3.360000000000000209e-01	4.673534929752349854e-01	1.680000000000000104e-01	4.216187596321105957e-01	8.999999999999999667e-02	2.087818235158920288e-01	7.099999999999999645e-01	6.508941054344177246e-01
7.470000000000000000e+02	8.940000000000000169e-01	6.051704883575439453e-01	1.079999999999999988e-01	6.286442875862121582e-01	5.160000000000000142e-01	8.016723990440368652e-01	4.779999999999999805e-01	6.793891191482543945e-01	2.959999999999999853e-01	5.290997028350830078e-01
7.480000000000000000e+02	8.539999999999999813e-01	7.568003535270690918e-01	4.299999999999999933e-01	5.126289725303649902e-01	6.119999999999999885e-01	3.400475978851318359e-01	4.000000000000000222e-01	6.008120179176330566e-01	7.800000000000000266e-01	7.120317816734313965e-01
7.490000000000000000e+02	7.439999999999999947e-01	6.914234161376953125e-01	5.080000000000000071e-01	7.269564270973205566e-01	3.439999999999999725e-01	6.148213744163513184e-01	4.000000000000000083e-03	2.258497178554534912e-01	6.879999999999999449e-01	4.671155214309692383e-01
7.500000000000000000e+02	5.839999999999999636e-01	4.468984305858612061e-01	1.419999999999999873e-01	3.885715305805206299e-01	6.079999999999999849e-01	6.366115808486938477e-01	3.840000000000000080e-01	5.511518120765686035e-01	1.620000000000000051e-01	4.471544325351715088e-01
7.510000000000000000e+02	5.639999999999999458e-01	7.575334906578063965e-01	8.820000000000000062e-01	9.614391922950744629e-01	5.600000000000000533e-01	6.208556294441223145e-01	1.739999999999999880e-01	3.674587905406951904e-01	2.419999999999999929e-01	5.172303915023803711e-01
7.520000000000000000e+02	7.960000000000000409e-01	6.240650415420532227e-01	9.300000000000000488e-01	6.043294668197631836e-01	4.899999999999999911e-01	4.958845973014831543e-01	1.980000000000000093e-01	2.113448530435562134e-01	8.200000000000000344e-02	1.103049218654632568e-01
7.530000000000000000e+02	1.719999999999999862e-01	2.680974602699279785e-01	7.920000000000000373e-01	9.124268293380737305e-01	8.179999999999999494e-01	7.879761457443237305e-01	9.799999999999999822e-01	9.730825424194335938e-01	1.459999999999999909e-01	1.095394343137741089e-01
7.540000000000000000e+02	3.519999999999999796e-01	1.743004918098449707e-01	3.320000000000000173e-01	7.469177842140197754e-01	5.240000000000000213e-01	7.790806293487548828e-01	2.500000000000000000e-01	4.686603546142578125e-01	3.780000000000000027e-01	4.098584949970245361e-01
7.550000000000000000e+02	7.580000000000000071e-01	8.483434319496154785e-01	8.200000000000000344e-02	2.984806597232818604e-01	8.299999999999999600e-01	7.043311595916748047e-01	6.899999999999999467e-01	5.310975909233093262e-01	1.600000000000000033e-02	7.704011350870132446e-02
7.560000000000000000e+02	5.939999999999999725e-01	8.000758290290832520e-01	4.540000000000000147e-01	4.215634167194366455e-01	7.179999999999999716e-01	7.800180912017822266e-01	2.179999999999999993e-01	2.698622941970825195e-01	6.059999999999999831e-01	6.251923441886901855e-01
7.570000000000000000e+02	5.140000000000000124e-01	4.983745217323303223e-01	9.799999999999999822e-01	7.631772756576538086e-01	4.259999999999999898e-01	5.137053132057189941e-01	1.400000000000000133e-01	5.167948007583618164e-01	7.259999999999999787e-01	9.535379409790039062e-01
7.580000000000000000e+02	2.280000000000000082e-01	5.655248761177062988e-01	5.779999999999999583e-01	8.537864089012145996e-01	7.620000000000000107e-01	7.825065851211547852e-01	3.439999999999999725e-01	6.652457714080810547e-01	8.100000000000000533e-01	6.633926630020141602e-01
7.590000000000000000e+02	4.680000000000000271e-01	1.325752735137939453e-01	4.759999999999999787e-01	3.106893599033355713e-01	8.679999999999999938e-01	6.957184672355651855e-01	2.119999999999999940e-01	5.568069219589233398e-01	8.100000000000000533e-01	4.220220446586608887e-01
7.600000000000000000e+02	4.299999999999999933e-01	4.331925809383392334e-01	8.199999999999999512e-01	3.439928591251373291e-01	2.899999999999999800e-01	2.179261296987533569e-01	4.699999999999999734e-01	6.274420619010925293e-01	8.199999999999999512e-01	6.749318838119506836e-01
7.610000000000000000e+02	1.819999999999999951e-01	4.813274741172790527e-01	5.560000000000000497e-01	6.214722394943237305e-01	4.699999999999999734e-01	6.753050088882446289e-01	6.300000000000000044e-01	7.086637020111083984e-01	3.960000000000000187e-01	2.683519124984741211e-01
7.620000000000000000e+02	4.660000000000000253e-01	2.649817466735839844e-01	8.359999999999999654e-01	1.571260839700698853e-01	2.379999999999999893e-01	4.257638156414031982e-01	2.780000000000000249e-01	2.894026041030883789e-01	6.400000000000000133e-01	7.293098568916320801e-01
7.630000000000000000e+02	6.560000000000000275e-01	7.454218268394470215e-01	6.800000000000000488e-02	2.325375527143478394e-01	9.300000000000000488e-01	9.072512984275817871e-01	3.719999999999999973e-01	4.978097975254058838e-01	6.760000000000000453e-01	4.939948618412017822e-01
7.640000000000000000e+02	3.039999999999999925e-01	4.225461781024932861e-01	6.800000000000000488e-02	3.931379020214080811e-01	8.920000000000000151e-01	7.140480279922485352e-01	1.140000000000000041e-01	4.280596673488616943e-01	1.519999999999999962e-01	8.427242189645767212e-02
7.650000000000000000e+02	9.360000000000000542e-01	7.261657714843750000e-01	4.799999999999999822e-01	6.490561366081237793e-01	8.960000000000000187e-01	6.347951889038085938e-01	3.059999999999999942e-01	4.018198549747467041e-01	7.920000000000000373e-01	8.818582892417907715e-01
7.660000000000000000e+02	5.399999999999999939e-02	4.721710681915283203e-01	7.500000000000000000e-01	8.930707573890686035e-01	5.040000000000000036e-01	5.380302071571350098e-01	4.440000000000000058e-01	6.049809455871582031e-01	2.320000000000000118e-01	1.304663568735122681e-01
7.670000000000000000e+02	5.859999999999999654e-01	7.869493961334228516e-01	5.560000000000000497e-01	7.089319825172424316e-01	7.399999999999999911e-01	7.994238138198852539e-01	3.799999999999999906e-02	1.330980360507965088e-01	2.300000000000000100e-01	5.836571455001831055e-01
7.680000000000000000e+02	1.120000000000000023e-01	3.069924712181091309e-01	7.339999999999999858e-01	7.810604572296142578e-01	3.220000000000000084e-01	5.620924234390258789e-01	4.199999999999999845e-01	6.285410523414611816e-01	2.479999999999999982e-01	4.627031385898590088e-01
7.690000000000000000e+02	1.320000000000000062e-01	7.503426074981689453e-01	3.300000000000000155e-01	8.332995176315307617e-01	2.439999999999999947e-01	4.907534122467041016e-01	1.960000000000000075e-01	6.824765205383300781e-01	4.279999999999999916e-01	3.671520352363586426e-01
7.700000000000000000e+02	2.200000000000000011e-01	2.778973579406738281e-01	8.020000000000000462e-01	4.517165720462799072e-01	8.920000000000000151e-01	8.873513340950012207e-01	8.659999999999999920e-01	7.901157736778259277e-01	6.139999999999999902e-01	5.254304409027099609e-01
7.710000000000000000e+02	6.380000000000000115e-01	4.259423911571502686e-01	8.279999999999999583e-01	8.219988942146301270e-01	3.539999999999999813e-01	4.320448040962219238e-01	5.999999999999999778e-01	4.804907441139221191e-01	9.080000000000000293e-01	9.549725651741027832e-01
7.720000000000000000e+02	7.000000000000000666e-02	3.407742083072662354e-01	1.739999999999999880e-01	4.356271028518676758e-01	5.580000000000000515e-01	4.797800183296203613e-01	5.799999999999999600e-01	5.552837252616882324e-01	7.960000000000000409e-01	5.466265678405761719e-01
7.730000000000000000e+02	3.119999999999999996e-01	2.080433666706085205e-01	1.660000000000000087e-01	2.768740355968475342e-01	5.999999999999999778e-01	3.433411717414855957e-01	3.780000000000000027e-01	3.584770560264587402e-01	4.540000000000000147e-01	6.110110282897949219e-01
7.740000000000000000e+02	1.819999999999999951e-01	3.392096757888793945e-01	8.459999999999999742e-01	9.140891432762145996e-01	2.939999999999999836e-01	5.250343084335327148e-01	2.839999999999999747e-01	2.748523056507110596e-01	3.019999999999999907e-01	1.440475881099700928e-01
7.750000000000000000e+02	8.000000000000000444e-01	4.627343714237213135e-01	5.779999999999999583e-01	4.691307842731475830e-01	7.840000000000000302e-01	5.398900508880615234e-01	9.180000000000000382e-01	9.625803828239440918e-01	6.500000000000000222e-01	5.656174421310424805e-01
7.760000000000000000e+02	3.499999999999999778e-01	6.345168352127075195e-01	1.799999999999999933e-01	9.988196939229965210e-02	8.980000000000000204e-01	6.776078939437866211e-01	3.300000000000000155e-01	4.535821378231048584e-01	6.879999999999999449e-01	8.467095494270324707e-01
7.770000000000000000e+02	2.500000000000000000e-01	4.592156410217285156e-01	6.820000000000000506e-01	6.622991561889648438e-01	8.719999999999999973e-01	5.469913482666015625e-01	4.580000000000000182e-01	5.087096691131591797e-01	2.800000000000000266e-01	2.948890924453735352e-01
7.780000000000000000e+02	5.280000000000000249e-01	4.794926047325134277e-01	8.860000000000000098e-01	4.318803548812866211e-01	2.899999999999999800e-01	4.478601217269897461e-01	5.500000000000000444e-01	2.841024994850158691e-01	9.240000000000000435e-01	9.142737388610839844e-01
7.790000000000000000e+02	9.200000000000000400e-01	6.347376704216003418e-01	8.900000000000000133e-01	9.170296788215637207e-01	6.620000000000000329e-01	6.161955595016479492e-01	9.180000000000000382e-01	9.508569240570068359e-01	7.599999999999999811e-02	1.425222903490066528e-01
7.800000000000000000e+02	2.520000000000000018e-01	6.783937811851501465e-01	8.820000000000000062e-01	6.084139347076416016e-01	6.760000000000000453e-01	4.367567896842956543e-01	4.699999999999999734e-01	7.123104333877563477e-01	5.200000000000000178e-01	3.119868338108062744e-01
7.810000000000000000e+02	8.559999999999999831e-01	4.406613409519195557e-01	1.439999999999999891e-01	1.653319001197814941e-01	2.819999999999999729e-01	5.288981199264526367e-01	4.839999999999999858e-01	3.341633975505828857e-01	4.239999999999999880e-01	3.653644323348999023e-01
7.820000000000000000e+02	3.659999999999999920e-01	5.539270639419555664e-01	9.020000000000000240e-01	5.948551893234252930e-01	1.239999999999999991e-01	6.022943258285522461e-01	2.059999999999999887e-01	2.122705131769180298e-01	3.539999999999999813e-01	2.558823525905609131e-01
7.830000000000000000e+02	8.639999999999999902e-01	5.251879692077636719e-01	9.419999999999999485e-01	9.618042707443237305e-01	9.519999999999999574e-01	5.290536880493164062e-01	3.659999999999999920e-01	8.326804041862487793e-01	8.399999999999999689e-01	8.732787966728210449e-01
7.840000000000000000e+02	2.240000000000000047e-01	5.261917710304260254e-01	3.039999999999999925e-01	2.024858444929122925e-01	5.060000000000000053e-01	7.505037188529968262e-01	5.300000000000000266e-01	4.889919459819793701e-01	4.259999999999999898e-01	2.404977083206176758e-01
7.850000000000000000e+02	3.599999999999999728e-02	2.412683218717575073e-01	6.340000000000000080e-01	8.028924465179443359e-01	7.980000000000000426e-01	7.542294263839721680e-01	3.739999999999999991e-01	1.818093061447143555e-01	4.599999999999999922e-02	2.357822954654693604e-01
7.860000000000000000e+02	3.420000000000000262e-01	5.026444196701049805e-01	7.039999999999999591e-01	7.488315105438232422e-01	2.760000000000000231e-01	1.105985864996910095e-01	5.800000000000000294e-02	1.136443018913269043e-01	8.219999999999999529e-01	6.523362994194030762e-01
7.870000000000000000e+02	6.580000000000000293e-01	7.733502388000488281e-01	3.400000000000000244e-02	1.001367941498756409e-01	9.160000000000000364e-01	6.697576045989990234e-01	6.700000000000000400e-01	8.385196328163146973e-01	4.099999999999999756e-01	6.660717725753784180e-01
7.880000000000000000e+02	9.639999999999999680e-01	4.053556323051452637e-01	6.600000000000000311e-01	6.565788388252258301e-01	9.100000000000000311e-01	5.143870711326599121e-01	8.359999999999999654e-01	7.382490634918212891e-01	6.840000000000000524e-01	7.274655103683471680e-01
7.890000000000000000e+02	7.319999999999999840e-01	3.840930759906768799e-01	1.539999999999999980e-01	2.577760517597198486e-01	4.000000000000000083e-03	6.306216865777969360e-02	5.080000000000000071e-01	3.359412550926208496e-01	7.700000000000000178e-01	5.743209123611450195e-01
7.900000000000000000e+02	4.060000000000000275e-01	2.249539345502853394e-01	1.759999999999999898e-01	1.285268217325210571e-01	2.580000000000000071e-01	4.593901932239532471e-01	9.199999999999999845e-02	8.649369329214096069e-02	8.159999999999999476e-01	8.079352974891662598e-01
7.910000000000000000e+02	5.779999999999999583e-01	4.772590100765228271e-01	8.000000000000000167e-03	5.896141752600669861e-03	6.260000000000000009e-01	4.043616950511932373e-01	2.859999999999999765e-01	3.533217310905456543e-01	7.740000000000000213e-01	3.860581517219543457e-01
7.920000000000000000e+02	5.759999999999999565e-01	4.580073952674865723e-01	8.400000000000000522e-02	2.631215453147888184e-01	2.760000000000000231e-01	3.929408490657806396e-01	2.979999999999999871e-01	1.661027669906616211e-01	6.560000000000000275e-01	6.208774447441101074e-01
7.930000000000000000e+02	5.120000000000000107e-01	7.230919003486633301e-01	2.680000000000000160e-01	4.604017734527587891e-01	1.960000000000000075e-01	3.739615976810455322e-01	6.780000000000000471e-01	4.120311439037322998e-01	4.959999999999999964e-01	3.531551659107208252e-01
7.940000000000000000e+02	3.559999999999999831e-01	5.140208005905151367e-01	3.739999999999999991e-01	6.020838618278503418e-01	9.020000000000000240e-01	5.894381403923034668e-01	3.679999999999999938e-01	3.844791054725646973e-01	1.779999999999999916e-01	2.626677751541137695e-01
7.950000000000000000e+02	6.320000000000000062e-01	6.051470637321472168e-01	9.459999999999999520e-01	8.126012682914733887e-01	3.019999999999999907e-01	3.222758471965789795e-01	8.379999999999999671e-01	6.840130090713500977e-01	1.419999999999999873e-01	4.406947195529937744e-01
7.960000000000000000e+02	6.560000000000000275e-01	4.974611103534698486e-01	9.659999999999999698e-01	9.259331226348876953e-01	5.600000000000000533e-01	4.572267830371856689e-01	2.800000000000000266e-01	3.414833247661590576e-01	7.940000000000000391e-01	8.662738800048828125e-01
7.970000000000000000e+02	6.820000000000000506e-01	7.379642724990844727e-01	6.239999999999999991e-01	6.146064996719360352e-01	5.939999999999999725e-01	6.352508664131164551e-01	3.300000000000000155e-01	5.887905359268188477e-01	8.599999999999999867e-01	8.518915772438049316e-01
7.980000000000000000e+02	1.620000000000000051e-01	1.739099323749542236e-01	7.239999999999999769e-01	7.973504662513732910e-01	9.759999999999999787e-01	8.235018849372863770e-01	4.500000000000000111e-01	3.901211023330688477e-01	5.400000000000000355e-01	5.142046213150024414e-01
7.990000000000000000e+02	6.899999999999999467e-01	6.727925539016723633e-01	3.880000000000000115e-01	4.815521836280822754e-01	1.900000000000000022e-01	6.268163323402404785e-01	8.739999999999999991e-01	9.489928483963012695e-01	9.020000000000000240e-01	9.281890392303466797e-01
8.000000000000000000e+02	2.700000000000000178e-01	5.986464023590087891e-01	8.179999999999999494e-01	8.607703447341918945e-01	9.000000000000000222e-01	8.460858464241027832e-01	6.580000000000000293e-01	4.630680382251739502e-01	2.199999999999999872e-02	8.243658393621444702e-02
8.010000000000000000e+02	4.959999999999999964e-01	3.291943371295928955e-01	4.299999999999999933e-01	4.805628955364227295e-01	9.639999999999999680e-01	8.401398062705993652e-01	5.360000000000000320e-01	6.397132873535156250e-01	8.659999999999999920e-01	3.782554864883422852e-01
8.020000000000000000e+02	5.399999999999999939e-02	4.469221830368041992e-01	1.200000000000000025e-02	1.501152478158473969e-02	4.299999999999999933e-01	5.474723577499389648e-01	2.839999999999999747e-01	2.927040457725524902e-01	5.659999999999999476e-01	8.038671016693115234e-01
8.030000000000000000e+02	4.040000000000000258e-01	7.053605318069458008e-01	2.680000000000000160e-01	3.571115136146545410e-01	1.000000000000000021e-02	3.107910454273223877e-01	4.660000000000000253e-01	1.228897571563720703e-01	5.520000000000000462e-01	4.233674705028533936e-01
8.040000000000000000e+02	1.439999999999999891e-01	2.831867635250091553e-01	1.660000000000000087e-01	3.347454369068145752e-01	6.320000000000000062e-01	4.906241297721862793e-01	6.059999999999999831e-01	5.645883679389953613e-01	4.119999999999999774e-01	3.240885734558105469e-01
8.050000000000000000e+02	5.420000000000000373e-01	2.471936047077178955e-01	3.900000000000000133e-01	3.523838818073272705e-01	5.959999999999999742e-01	3.879316747188568115e-01	2.520000000000000018e-01	4.176105260848999023e-01	4.079999999999999738e-01	4.185567498207092285e-01
8.060000000000000000e+02	7.780000000000000249e-01	7.556337118148803711e-01	9.340000000000000524e-01	8.699809908866882324e-01	6.039999999999999813e-01	4.385788440704345703e-01	6.800000000000000488e-01	6.243275403976440430e-01	8.699999999999999956e-01	8.121123909950256348e-01
8.070000000000000000e+02	5.440000000000000391e-01	4.453138709068298340e-01	5.260000000000000231e-01	2.513636648654937744e-01	7.660000000000000142e-01	3.018333315849304199e-01	5.779999999999999583e-01	8.469653129577636719e-01	6.460000000000000187e-01	4.910232722759246826e-01
8.080000000000000000e+02	3.320000000000000173e-01	6.575027108192443848e-01	2.780000000000000249e-01	6.637688279151916504e-01	6.700000000000000400e-01	7.611774206161499023e-01	6.939999999999999503e-01	5.613585710525512695e-01	7.079999999999999627e-01	6.815643310546875000e-01
8.090000000000000000e+02	6.500000000000000222e-01	5.387283563613891602e-01	3.639999999999999902e-01	6.258233189582824707e-01	1.539999999999999980e-01	3.581275045871734619e-01	2.540000000000000036e-01	1.051524132490158081e-01	8.219999999999999529e-01	9.184466600418090820e-01
8.100000000000000000e+02	6.179999999999999938e-01	2.668381631374359131e-01	1.880000000000000004e-01	3.590372204780578613e-01	9.959999999999999964e-01	9.246738553047180176e-01	4.420000000000000040e-01	6.487673521041870117e-01	2.959999999999999853e-01	3.925446271896362305e-01
8.110000000000000000e+02	5.140000000000000124e-01	5.013199448585510254e-01	9.699999999999999734e-01	6.612561941146850586e-01	2.620000000000000107e-01	2.015862613916397095e-01	5.779999999999999583e-01	5.601943135261535645e-01	8.199999999999999512e-01	8.772569298744201660e-01
8.120000000000000000e+02	2.400000000000000050e-02	3.987135887145996094e-01	6.939999999999999503e-01	8.781205415725708008e-01	7.580000000000000071e-01	8.261160850524902344e-01	8.020000000000000462e-01	6.160233020782470703e-01	2.399999999999999911e-01	2.581332623958587646e-01
8.130000000000000000e+02	2.760000000000000231e-01	4.279276728630065918e-01	9.539999999999999591e-01	5.747656226158142090e-01	3.599999999999999867e-01	4.323867261409759521e-01	4.540000000000000147e-01	5.350644588470458984e-01	5.440000000000000391e-01	3.463723957538604736e-01
8.140000000000000000e+02	8.000000000000000444e-01	6.021098494529724121e-01	5.100000000000000089e-01	5.412197709083557129e-01	6.879999999999999449e-01	6.727640032768249512e-01	9.040000000000000258e-01	8.593734502792358398e-01	5.540000000000000480e-01	6.867445707321166992e-01
8.150000000000000000e+02	8.219999999999999529e-01	5.865052342414855957e-01	6.740000000000000435e-01	7.623751759529113770e-01	5.560000000000000497e-01	3.359967172145843506e-01	8.900000000000000133e-01	9.640958905220031738e-01	4.420000000000000040e-01	4.400862753391265869e-01
8.160000000000000000e+02	1.819999999999999951e-01	2.072807252407073975e-01	2.800000000000000058e-02	2.493968605995178223e-01	4.979999999999999982e-01	5.455865263938903809e-01	1.380000000000000115e-01	2.817863821983337402e-01	6.079999999999999849e-01	4.808951616287231445e-01
8.170000000000000000e+02	6.179999999999999938e-01	5.422704815864562988e-01	4.899999999999999911e-01	4.017788767814636230e-01	3.200000000000000067e-02	9.659690409898757935e-02	5.639999999999999458e-01	1.861049681901931763e-01	4.620000000000000218e-01	2.264957278966903687e-01
8.180000000000000000e+02	6.800000000000000488e-02	2.132852971553802490e-01	7.980000000000000426e-01	2.825998365879058838e-01	2.599999999999999881e-02	6.325949430465698242e-01	7.159999999999999698e-01	5.669189095497131348e-01	8.000000000000000444e-01	7.934092879295349121e-01
8.190000000000000000e+02	6.179999999999999938e-01	5.223583579063415527e-01	2.000000000000000042e-03	6.432942301034927368e-02	2.280000000000000082e-01	2.405226379632949829e-01	6.540000000000000258e-01	3.794375956058502197e-01	2.500000000000000000e-01	4.495688676834106445e-01
8.200000000000000000e+02	8.060000000000000497e-01	7.010975480079650879e-01	6.239999999999999991e-01	7.448742389678955078e-01	7.459999999999999964e-01	8.304355144500732422e-01	4.380000000000000004e-01	3.439235687255859375e-01	6.280000000000000027e-01	1.955806016921997070e-01
8.210000000000000000e+02	6.919999999999999485e-01	4.968879222869873047e-01	1.219999999999999973e-01	2.181833386421203613e-01	2.039999999999999869e-01	2.414251416921615601e-01	6.600000000000000311e-02	9.861331433057785034e-02	8.000000000000000167e-02	3.026863038539886475e-01
8.220000000000000000e+02	1.700000000000000122e-01	3.503595292568206787e-01	5.560000000000000497e-01	2.223465591669082642e-01	5.699999999999999512e-01	5.016384720802307129e-01	3.880000000000000115e-01	5.448693037033081055e-01	9.220000000000000417e-01	5.218780636787414551e-01
8.230000000000000000e+02	4.859999999999999876e-01	3.458016812801361084e-01	8.860000000000000098e-01	6.130372285842895508e-01	5.639999999999999458e-01	6.345679163932800293e-01	9.439999999999999503e-01	9.477358460426330566e-01	3.119999999999999996e-01	4.330886304378509521e-01
8.240000000000000000e+02	3.760000000000000009e-01	2.664821147918701172e-01	1.980000000000000093e-01	1.249370574951171875e-01	8.860000000000000098e-01	8.655306696891784668e-01	5.060000000000000053e-01	1.086709424853324890e-01	2.039999999999999869e-01	4.195059239864349365e-01
8.250000000000000000e+02	7.560000000000000053e-01	6.654750108718872070e-01	4.600000000000000200e-01	7.062321901321411133e-01	3.019999999999999907e-01	3.077453076839447021e-01	8.579999999999999849e-01	7.042422294616699219e-01	7.820000000000000284e-01	7.286921739578247070e-01
8.260000000000000000e+02	3.280000000000000138e-01	6.817902326583862305e-01	2.939999999999999836e-01	3.569490313529968262e-01	1.759999999999999898e-01	2.913460433483123779e-01	6.580000000000000293e-01	6.765320897102355957e-01	1.000000000000000056e-01	1.756626814603805542e-01
8.270000000000000000e+02	8.499999999999999778e-01	5.101615786552429199e-01	7.520000000000000018e-01	5.857088565826416016e-01	7.720000000000000195e-01	7.321234941482543945e-01	6.179999999999999938e-01	5.460824370384216309e-01	2.540000000000000036e-01	2.747589349746704102e-01
8.280000000000000000e+02	5.460000000000000409e-01	3.852316439151763916e-01	1.940000000000000058e-01	4.558815956115722656e-01	4.159999999999999809e-01	4.737187027931213379e-01	4.359999999999999987e-01	5.301105976104736328e-01	6.800000000000000488e-02	3.150091171264648438e-01
8.290000000000000000e+02	6.860000000000000542e-01	3.641521036624908447e-01	6.019999999999999796e-01	5.211867690086364746e-01	4.719999999999999751e-01	7.629644274711608887e-01	7.239999999999999769e-01	5.401988029479980469e-01	7.620000000000000107e-01	5.218828916549682617e-01
8.300000000000000000e+02	7.900000000000000355e-01	5.428929328918457031e-01	1.839999999999999969e-01	2.183952480554580688e-01	4.719999999999999751e-01	5.288451313972473145e-01	8.599999999999999867e-01	7.193834781646728516e-01	7.740000000000000213e-01	7.536035180091857910e-01
8.310000000000000000e+02	8.179999999999999494e-01	4.417684078216552734e-01	4.060000000000000275e-01	3.642553091049194336e-01	1.059999999999999970e-01	2.625803351402282715e-01	4.299999999999999933e-01	4.170628190040588379e-01	4.099999999999999756e-01	4.555935859680175781e-01
8.320000000000000000e+02	6.540000000000000258e-01	2.399480789899826050e-01	6.999999999999999556e-01	4.804473519325256348e-01	4.020000000000000240e-01	3.808122277259826660e-01	3.719999999999999973e-01	2.937980294227600098e-01	4.660000000000000253e-01	2.795444726943969727e-01
8.330000000000000000e+02	2.139999999999999958e-01	3.544872701168060303e-01	1.239999999999999991e-01	1.768295764923095703e-01	2.400000000000000050e-02	7.636951655149459839e-02	2.680000000000000160e-01	2.113848179578781128e-01	6.199999999999999956e-01	7.637862563133239746e-01
8.340000000000000000e+02	5.120000000000000107e-01	6.931481957435607910e-01	2.560000000000000053e-01	1.824948936700820923e-01	6.099999999999999867e-01	7.367896437644958496e-01	3.840000000000000080e-01	7.946490645408630371e-01	5.460000000000000409e-01	8.100746870040893555e-01
8.350000000000000000e+02	1.739999999999999880e-01	4.162763655185699463e-01	5.839999999999999636e-01	6.182549595832824707e-01	4.139999999999999791e-01	2.287393361330032349e-01	4.219999999999999862e-01	5.391007065773010254e-01	9.659999999999999698e-01	9.269520044326782227e-01
8.360000000000000000e+02	8.020000000000000462e-01	7.382740378379821777e-01	7.880000000000000338e-01	4.961290061473846436e-01	8.159999999999999476e-01	4.070480763912200928e-01	2.300000000000000100e-01	4.102972745895385742e-01	7.960000000000000409e-01	7.268227934837341309e-01
8.370000000000000000e+02	7.800000000000000266e-01	6.138619780540466309e-01	6.460000000000000187e-01	3.029118776321411133e-01	4.159999999999999809e-01	5.088766813278198242e-01	7.019999999999999574e-01	7.356678247451782227e-01	8.940000000000000169e-01	8.715090751647949219e-01
8.380000000000000000e+02	7.379999999999999893e-01	5.129833221435546875e-01	6.740000000000000435e-01	3.999572098255157471e-01	1.260000000000000009e-01	2.376633733510971069e-01	7.079999999999999627e-01	6.751095652580261230e-01	6.480000000000000204e-01	4.432780146598815918e-01
8.390000000000000000e+02	6.199999999999999956e-01	3.913301527500152588e-01	9.879999999999999893e-01	9.584911465644836426e-01	7.059999999999999609e-01	7.000070810317993164e-01	9.340000000000000524e-01	9.386257529258728027e-01	5.779999999999999583e-01	3.860151469707489014e-01
8.400000000000000000e+02	7.399999999999999634e-02	1.260792762041091919e-01	9.379999999999999449e-01	9.060767292976379395e-01	2.859999999999999765e-01	4.576359689235687256e-01	4.640000000000000235e-01	3.676888644695281982e-01	3.380000000000000226e-01	4.820015132427215576e-01
8.410000000000000000e+02	8.499999999999999778e-01	7.812305092811584473e-01	3.479999999999999760e-01	3.857640624046325684e-01	1.600000000000000033e-01	4.197905063629150391e-01	1.539999999999999980e-01	2.742091119289398193e-01	9.699999999999999734e-01	9.373824000358581543e-01
8.420000000000000000e+02	5.420000000000000373e-01	5.493944287300109863e-01	9.120000000000000329e-01	7.590386271476745605e-01	8.900000000000000133e-01	7.073520421981811523e-01	6.219999999999999973e-01	4.914626479148864746e-01	4.939999999999999947e-01	3.239472806453704834e-01
8.430000000000000000e+02	8.719999999999999973e-01	3.463898301124572754e-01	1.660000000000000087e-01	6.873450875282287598e-01	2.059999999999999887e-01	2.317481189966201782e-01	3.260000000000000120e-01	5.299661755561828613e-01	6.740000000000000435e-01	7.504534125328063965e-01
8.440000000000000000e+02	7.740000000000000213e-01	7.769825458526611328e-01	7.039999999999999591e-01	5.545409321784973145e-01	4.979999999999999982e-01	6.374254822731018066e-01	8.120000000000000551e-01	8.936349153518676758e-01	8.120000000000000551e-01	8.644215464591979980e-01
8.450000000000000000e+02	6.199999999999999956e-02	2.515984773635864258e-01	1.900000000000000022e-01	2.557567358016967773e-01	1.819999999999999951e-01	2.782898247241973877e-01	4.139999999999999791e-01	5.364739298820495605e-01	7.520000000000000018e-01	5.055924057960510254e-01
8.460000000000000000e+02	9.939999999999999947e-01	9.278044104576110840e-01	1.280000000000000027e-01	3.178729116916656494e-01	6.979999999999999538e-01	7.940173745155334473e-01	6.500000000000000222e-01	6.343008875846862793e-01	7.660000000000000142e-01	6.269531250000000000e-01
8.470000000000000000e+02	2.439999999999999947e-01	1.434513330459594727e-01	2.640000000000000124e-01	4.115552604198455811e-01	7.820000000000000284e-01	5.419934391975402832e-01	6.560000000000000275e-01	5.024913549423217773e-01	4.600000000000000200e-01	4.731375575065612793e-01
8.480000000000000000e+02	6.560000000000000275e-01	6.119346618652343750e-01	1.499999999999999944e-01	3.636626601219177246e-01	7.980000000000000426e-01	7.742052078247070312e-01	7.580000000000000071e-01	7.818889617919921875e-01	8.539999999999999813e-01	6.371726989746093750e-01
8.490000000000000000e+02	4.399999999999999745e-02	1.723206788301467896e-01	1.219999999999999973e-01	3.275361359119415283e-01	5.440000000000000391e-01	4.552598893642425537e-01	8.359999999999999654e-01	5.059055089950561523e-01	6.300000000000000044e-01	4.726867377758026123e-01
8.500000000000000000e+02	5.480000000000000426e-01	7.351364493370056152e-01	2.560000000000000053e-01	1.196516379714012146e-01	2.079999999999999905e-01	5.997388362884521484e-01	4.919999999999999929e-01	3.278813660144805908e-01	9.199999999999999845e-02	9.386979043483734131e-02
8.510000000000000000e+02	8.399999999999999689e-01	6.580649614334106445e-01	7.039999999999999591e-01	4.881921708583831787e-01	5.699999999999999512e-01	6.435849070549011230e-01	2.359999999999999876e-01	4.353434741497039795e-01	2.199999999999999872e-02	1.391459852457046509e-01
8.520000000000000000e+02	7.099999999999999645e-01	7.914514541625976562e-01	9.839999999999999858e-01	7.376221418380737305e-01	5.679999999999999494e-01	6.074423193931579590e-01	8.419999999999999707e-01	8.681528568267822266e-01	6.760000000000000453e-01	6.680964231491088867e-01
8.530000000000000000e+02	9.519999999999999574e-01	5.723415017127990723e-01	8.159999999999999476e-01	5.022821426391601562e-01	2.720000000000000195e-01	5.336133837699890137e-01	5.440000000000000391e-01	3.790002465248107910e-01	4.899999999999999911e-01	4.103934466838836670e-01
8.540000000000000000e+02	9.479999999999999538e-01	6.702626347541809082e-01	7.840000000000000302e-01	6.049767136573791504e-01	6.979999999999999538e-01	4.872891008853912354e-01	5.260000000000000231e-01	6.060785055160522461e-01	2.419999999999999929e-01	3.091734945774078369e-01
8.550000000000000000e+02	1.260000000000000009e-01	2.133329361677169800e-01	7.740000000000000213e-01	6.509204506874084473e-01	8.820000000000000062e-01	3.011822700500488281e-01	3.739999999999999991e-01	5.858428478240966797e-01	4.420000000000000040e-01	3.943825960159301758e-01
8.560000000000000000e+02	6.079999999999999849e-01	3.043660819530487061e-01	5.719999999999999529e-01	4.842016696929931641e-01	6.000000000000000125e-03	2.854861319065093994e-01	7.680000000000000160e-01	7.098280787467956543e-01	4.380000000000000004e-01	4.313626587390899658e-01
8.570000000000000000e+02	4.779999999999999805e-01	7.323102355003356934e-01	3.160000000000000031e-01	4.650741815567016602e-01	6.300000000000000044e-01	4.143383204936981201e-01	2.359999999999999876e-01	1.330953389406204224e-01	8.599999999999999867e-01	8.639394044876098633e-01
8.580000000000000000e+02	3.380000000000000226e-01	4.145138859748840332e-01	6.560000000000000275e-01	5.116349458694458008e-01	6.560000000000000275e-01	5.224159955978393555e-01	1.559999999999999998e-01	3.411550521850585938e-01	5.879999999999999671e-01	3.254415392875671387e-01
8.590000000000000000e+02	8.940000000000000169e-01	8.473604917526245117e-01	5.399999999999999939e-02	5.936111509799957275e-02	3.599999999999999867e-01	4.164420068264007568e-01	2.520000000000000018e-01	7.048048973083496094e-01	8.980000000000000204e-01	7.074537277221679688e-01
8.600000000000000000e+02	8.820000000000000062e-01	7.735267877578735352e-01	8.799999999999999489e-02	5.140190199017524719e-02	9.340000000000000524e-01	6.922287344932556152e-01	7.800000000000000266e-01	8.458001613616943359e-01	7.199999999999999734e-01	4.868699312210083008e-01
8.610000000000000000e+02	8.840000000000000080e-01	3.889417648315429688e-01	9.180000000000000382e-01	7.521398067474365234e-01	8.399999999999999689e-01	7.172554731369018555e-01	5.600000000000000533e-01	6.820474863052368164e-01	2.000000000000000042e-02	6.768560409545898438e-02
8.620000000000000000e+02	3.039999999999999925e-01	1.945894807577133179e-01	1.980000000000000093e-01	3.146413266658782959e-01	1.439999999999999891e-01	2.777104675769805908e-01	7.000000000000000666e-02	1.359215080738067627e-01	3.240000000000000102e-01	3.795607984066009521e-01
8.630000000000000000e+02	2.879999999999999782e-01	6.976320147514343262e-01	8.599999999999999312e-02	1.185519620776176453e-01	2.600000000000000089e-01	7.486693263053894043e-01	1.439999999999999891e-01	1.354134380817413330e-01	8.319999999999999618e-01	7.929844260215759277e-01
8.640000000000000000e+02	2.000000000000000042e-03	3.007471561431884766e-01	5.380000000000000338e-01	7.742134332656860352e-01	9.340000000000000524e-01	7.826855778694152832e-01	3.920000000000000151e-01	2.823131084442138672e-01	7.640000000000000124e-01	6.427812576293945312e-01
8.650000000000000000e+02	4.339999999999999969e-01	3.565814197063446045e-01	3.579999999999999849e-01	4.305111169815063477e-01	9.659999999999999698e-01	8.363843560218811035e-01	9.020000000000000240e-01	8.312292695045471191e-01	2.760000000000000231e-01	3.282769620418548584e-01
8.660000000000000000e+02	9.180000000000000382e-01	5.198312401771545410e-01	9.300000000000000488e-01	8.723936676979064941e-01	1.200000000000000025e-02	1.109499484300613403e-01	8.000000000000000444e-01	8.078149557113647461e-01	8.319999999999999618e-01	7.312400341033935547e-01
8.670000000000000000e+02	8.980000000000000204e-01	8.095747828483581543e-01	3.539999999999999813e-01	5.737344622611999512e-01	7.279999999999999805e-01	9.073817133903503418e-01	5.580000000000000515e-01	5.324760079383850098e-01	6.879999999999999449e-01	6.137197613716125488e-01
8.680000000000000000e+02	5.800000000000000294e-02	1.839328110218048096e-01	4.099999999999999756e-01	7.345565557479858398e-01	3.260000000000000120e-01	4.803867638111114502e-01	7.540000000000000036e-01	8.102772831916809082e-01	6.780000000000000471e-01	5.756342411041259766e-01
8.690000000000000000e+02	8.739999999999999991e-01	8.195902109146118164e-01	3.499999999999999778e-01	5.641788840293884277e-01	1.320000000000000062e-01	1.816897243261337280e-01	5.699999999999999512e-01	6.831371188163757324e-01	8.559999999999999831e-01	6.307479739189147949e-01
8.700000000000000000e+02	6.979999999999999538e-01	4.862938523292541504e-01	7.199999999999999734e-01	8.845074176788330078e-01	4.599999999999999922e-02	2.544007599353790283e-01	7.500000000000000000e-01	7.835371494293212891e-01	7.900000000000000355e-01	5.335444808006286621e-01
8.710000000000000000e+02	9.759999999999999787e-01	6.912558078765869141e-01	8.379999999999999671e-01	9.088606238365173340e-01	2.979999999999999871e-01	6.189145445823669434e-01	6.560000000000000275e-01	8.346050381660461426e-01	6.300000000000000044e-01	7.574101090431213379e-01
8.720000000000000000e+02	6.400000000000000133e-01	1.571573317050933838e-01	2.800000000000000266e-01	3.689110577106475830e-01	4.680000000000000271e-01	5.290955901145935059e-01	2.720000000000000195e-01	5.439748167991638184e-01	8.559999999999999831e-01	9.327940940856933594e-01
8.730000000000000000e+02	3.659999999999999920e-01	6.763899326324462891e-01	7.139999999999999680e-01	6.016758680343627930e-01	3.820000000000000062e-01	6.878970265388488770e-01	6.820000000000000506e-01	4.789583086967468262e-01	8.459999999999999742e-01	7.982374429702758789e-01
8.740000000000000000e+02	2.959999999999999853e-01	6.167806386947631836e-01	7.219999999999999751e-01	7.418964505195617676e-01	1.839999999999999969e-01	1.884536743164062500e-01	8.599999999999999867e-01	8.138152360916137695e-01	3.280000000000000138e-01	4.846725165843963623e-01
8.750000000000000000e+02	2.200000000000000011e-01	6.217415332794189453e-01	9.639999999999999680e-01	6.304704546928405762e-01	8.179999999999999494e-01	5.456968545913696289e-01	3.880000000000000115e-01	1.249796748161315918e-01	8.060000000000000497e-01	5.634348392486572266e-01
8.760000000000000000e+02	5.979999999999999760e-01	4.201742708683013916e-01	4.440000000000000058e-01	3.505685329437255859e-01	1.620000000000000051e-01	2.854423522949218750e-01	4.299999999999999933e-01	3.617743551731109619e-01	1.519999999999999962e-01	1.848288625478744507e-01
8.770000000000000000e+02	6.800000000000000488e-01	4.634847044944763184e-01	6.899999999999999467e-01	5.754363536834716797e-01	6.400000000000000133e-02	3.231538832187652588e-01	7.359999999999999876e-01	7.304066419601440430e-01	4.460000000000000075e-01	2.497653514146804810e-01
8.780000000000000000e+02	9.200000000000000400e-01	7.045238614082336426e-01	4.440000000000000058e-01	3.842519521713256836e-01	1.179999999999999938e-01	2.431111335754394531e-01	5.380000000000000338e-01	6.347447037696838379e-01	4.400000000000000022e-01	5.343635082244873047e-01
8.790000000000000000e+02	8.020000000000000462e-01	4.057632684707641602e-01	6.660000000000000364e-01	8.762723803520202637e-01	7.720000000000000195e-01	7.126154899597167969e-01	2.999999999999999889e-01	7.179320454597473145e-01	4.699999999999999734e-01	6.015310287475585938e-01
8.800000000000000000e+02	4.179999999999999827e-01	9.777836501598358154e-02	6.979999999999999538e-01	7.837839126586914062e-01	1.459999999999999909e-01	2.815264761447906494e-01	6.199999999999999956e-01	7.814766764640808105e-01	8.080000000000000515e-01	7.830242514610290527e-01
8.810000000000000000e+02	6.760000000000000453e-01	6.211501359939575195e-01	4.060000000000000275e-01	4.442939460277557373e-01	3.160000000000000031e-01	6.307873725891113281e-01	2.899999999999999800e-01	3.866173326969146729e-01	9.000000000000000222e-01	5.536001324653625488e-01
8.820000000000000000e+02	4.879999999999999893e-01	8.123762607574462891e-01	5.600000000000000533e-01	5.582396388053894043e-01	4.919999999999999929e-01	3.548008799552917480e-01	4.919999999999999929e-01	6.898961067199707031e-01	1.960000000000000075e-01	4.462600946426391602e-01
8.830000000000000000e+02	4.480000000000000093e-01	2.932097911834716797e-01	9.479999999999999538e-01	9.527735710144042969e-01	2.359999999999999876e-01	3.943239748477935791e-01	5.520000000000000462e-01	5.701593756675720215e-01	5.220000000000000195e-01	5.977307558059692383e-01
8.840000000000000000e+02	8.439999999999999725e-01	8.762615919113159180e-01	9.120000000000000329e-01	5.662362575531005859e-01	7.780000000000000249e-01	7.009554505348205566e-01	6.400000000000000133e-01	2.561563253402709961e-01	9.360000000000000542e-01	9.227340817451477051e-01
8.850000000000000000e+02	8.800000000000000044e-01	4.878861010074615479e-01	1.140000000000000041e-01	7.950492203235626221e-02	8.840000000000000080e-01	8.391823768615722656e-01	7.339999999999999858e-01	3.242154419422149658e-01	7.159999999999999698e-01	6.513639092445373535e-01
8.860000000000000000e+02	9.979999999999999982e-01	9.856016039848327637e-01	1.940000000000000058e-01	1.550814509391784668e-01	6.019999999999999796e-01	6.874383091926574707e-01	4.159999999999999809e-01	4.046988785266876221e-01	1.459999999999999909e-01	3.918712735176086426e-01
8.870000000000000000e+02	4.259999999999999898e-01	2.164629548788070679e-01	1.739999999999999880e-01	9.517425298690795898e-01	9.080000000000000293e-01	9.082349538803100586e-01	6.019999999999999796e-01	2.091258466243743896e-01	6.680000000000000382e-01	4.425920844078063965e-01
8.880000000000000000e+02	5.040000000000000036e-01	5.391637086868286133e-01	9.100000000000000311e-01	7.442410588264465332e-01	8.599999999999999312e-02	2.499086260795593262e-01	8.179999999999999494e-01	7.629997730255126953e-01	2.020000000000000129e-01	3.261276185512542725e-01
8.890000000000000000e+02	6.700000000000000400e-01	7.880684733390808105e-01	5.600000000000000117e-02	3.515233397483825684e-01	3.380000000000000226e-01	3.987160027027130127e-01	9.020000000000000240e-01	8.603363633155822754e-01	7.500000000000000000e-01	8.718636035919189453e-01
8.900000000000000000e+02	9.459999999999999520e-01	6.488795280456542969e-01	5.360000000000000320e-01	6.072363257408142090e-01	3.599999999999999867e-01	6.345757842063903809e-01	1.660000000000000087e-01	7.469885796308517456e-02	5.360000000000000320e-01	6.145040988922119141e-01
8.910000000000000000e+02	9.779999999999999805e-01	7.639330029487609863e-01	1.100000000000000006e-01	7.897370308637619019e-02	2.540000000000000036e-01	4.996677339076995850e-01	2.959999999999999853e-01	2.144592553377151489e-01	9.300000000000000488e-01	8.282538652420043945e-01
8.920000000000000000e+02	4.200000000000000261e-02	3.428988754749298096e-01	1.400000000000000029e-02	7.533439248800277710e-02	5.520000000000000462e-01	7.170527577400207520e-01	6.219999999999999973e-01	7.495412826538085938e-01	3.380000000000000226e-01	1.609802842140197754e-01
8.930000000000000000e+02	5.420000000000000373e-01	7.314745783805847168e-01	3.739999999999999991e-01	4.183593690395355225e-01	4.480000000000000093e-01	4.902317225933074951e-01	1.120000000000000023e-01	4.388778805732727051e-01	2.879999999999999782e-01	5.060612559318542480e-01
8.940000000000000000e+02	9.819999999999999840e-01	9.637416601181030273e-01	3.240000000000000102e-01	2.112986743450164795e-01	9.479999999999999538e-01	9.305173158645629883e-01	8.080000000000000515e-01	7.292661070823669434e-01	5.620000000000000551e-01	4.497195482254028320e-01
8.950000000000000000e+02	2.839999999999999747e-01	2.707698047161102295e-01	9.919999999999999929e-01	9.871901869773864746e-01	5.620000000000000551e-01	6.351684927940368652e-01	5.340000000000000302e-01	4.468169808387756348e-01	7.620000000000000107e-01	6.970689892768859863e-01
8.960000000000000000e+02	1.600000000000000033e-01	4.181379377841949463e-01	9.839999999999999858e-01	9.379349350929260254e-01	5.859999999999999654e-01	5.508684515953063965e-01	4.159999999999999809e-01	5.951224565505981445e-01	4.660000000000000253e-01	5.277504920959472656e-01
8.970000000000000000e+02	2.580000000000000071e-01	6.564064621925354004e-01	2.260000000000000064e-01	7.549258470535278320e-01	5.679999999999999494e-01	4.977307021617889404e-01	6.959999999999999520e-01	6.424153447151184082e-01	2.179999999999999993e-01	1.853855401277542114e-01
8.980000000000000000e+02	4.560000000000000164e-01	4.627592861652374268e-01	7.760000000000000231e-01	5.792396664619445801e-01	3.420000000000000262e-01	4.317965805530548096e-01	2.700000000000000178e-01	1.908671557903289795e-01	2.620000000000000107e-01	3.133999705314636230e-01
8.990000000000000000e+02	4.580000000000000182e-01	6.340677142143249512e-01	8.999999999999999667e-02	4.450214281678199768e-02	9.800000000000000377e-02	2.912202775478363037e-01	3.479999999999999760e-01	5.984392762184143066e-01	7.820000000000000284e-01	8.888267278671264648e-01
9.000000000000000000e+02	5.759999999999999565e-01	1.488769799470901489e-01	7.119999999999999662e-01	4.899800717830657959e-01	9.519999999999999574e-01	7.492461800575256348e-01	9.539999999999999591e-01	9.131263494491577148e-01	8.080000000000000515e-01	5.923935770988464355e-01
9.010000000000000000e+02	1.620000000000000051e-01	6.697635650634765625e-01	8.559999999999999831e-01	7.170929312705993652e-01	1.759999999999999898e-01	2.853396832942962646e-01	4.580000000000000182e-01	4.909679591655731201e-01	3.719999999999999973e-01	3.654597997665405273e-01
9.020000000000000000e+02	3.539999999999999813e-01	2.863228619098663330e-01	6.260000000000000009e-01	4.973424673080444336e-01	4.899999999999999911e-01	5.513255596160888672e-01	6.239999999999999991e-01	7.660469412803649902e-01	9.639999999999999680e-01	9.703615903854370117e-01
9.030000000000000000e+02	7.840000000000000302e-01	6.192604303359985352e-01	3.200000000000000067e-01	4.111161530017852783e-01	7.139999999999999680e-01	6.088233590126037598e-01	7.000000000000000666e-02	6.595518440008163452e-02	2.859999999999999765e-01	4.002253413200378418e-01
9.040000000000000000e+02	6.720000000000000417e-01	5.249046087265014648e-01	3.920000000000000151e-01	7.294102311134338379e-01	2.400000000000000050e-02	8.933793753385543823e-02	6.380000000000000115e-01	4.970459043979644775e-01	2.919999999999999818e-01	4.605907201766967773e-01
9.050000000000000000e+02	7.860000000000000320e-01	8.582273721694946289e-01	9.439999999999999503e-01	9.187266230583190918e-01	3.840000000000000080e-01	5.244108438491821289e-01	6.420000000000000151e-01	4.629367291927337646e-01	4.199999999999999845e-01	3.563902080059051514e-01
9.060000000000000000e+02	2.800000000000000058e-02	6.506323814392089844e-01	9.979999999999999982e-01	6.480556130409240723e-01	8.139999999999999458e-01	4.440148770809173584e-01	5.140000000000000124e-01	3.797526955604553223e-01	2.660000000000000142e-01	3.720214068889617920e-01
9.070000000000000000e+02	2.000000000000000042e-03	2.802913486957550049e-01	1.400000000000000029e-02	1.119291484355926514e-01	8.519999999999999796e-01	7.746377587318420410e-01	8.120000000000000551e-01	5.123187899589538574e-01	4.400000000000000022e-01	4.567778408527374268e-01
9.080000000000000000e+02	2.680000000000000160e-01	3.792196810245513916e-01	5.739999999999999547e-01	6.510052084922790527e-01	2.419999999999999929e-01	4.732820987701416016e-01	9.379999999999999449e-01	9.092575311660766602e-01	4.420000000000000040e-01	5.236392021179199219e-01
9.090000000000000000e+02	2.340000000000000135e-01	2.945057153701782227e-01	5.080000000000000071e-01	7.257734537124633789e-01	5.440000000000000391e-01	2.781587541103363037e-01	8.880000000000000115e-01	8.594363927841186523e-01	5.639999999999999458e-01	3.359515964984893799e-01
9.100000000000000000e+02	6.099999999999999867e-01	5.049372911453247070e-01	9.799999999999999822e-01	9.535717368125915527e-01	7.880000000000000338e-01	6.986998319625854492e-01	3.119999999999999996e-01	1.056127399206161499e-01	4.420000000000000040e-01	6.870962381362915039e-01
9.110000000000000000e+02	9.639999999999999680e-01	5.815246105194091797e-01	4.460000000000000075e-01	3.163744807243347168e-01	4.339999999999999969e-01	6.499721407890319824e-01	7.500000000000000000e-01	6.727383732795715332e-01	7.900000000000000355e-01	4.343432784080505371e-01
9.120000000000000000e+02	2.680000000000000160e-01	5.668730735778808594e-01	3.880000000000000115e-01	5.885241031646728516e-01	9.899999999999999911e-01	8.879864215850830078e-01	2.340000000000000135e-01	5.032932758331298828e-01	9.280000000000000471e-01	9.166973829269409180e-01
9.130000000000000000e+02	6.280000000000000027e-01	2.343189269304275513e-01	5.699999999999999512e-01	4.184607863426208496e-01	9.060000000000000275e-01	6.737644076347351074e-01	7.540000000000000036e-01	7.681018710136413574e-01	7.259999999999999787e-01	3.527249991893768311e-01
9.140000000000000000e+02	8.439999999999999725e-01	8.275375962257385254e-01	5.320000000000000284e-01	4.016833007335662842e-01	8.200000000000000344e-02	9.992562979459762573e-02	1.160000000000000059e-01	1.157024130225181580e-01	2.020000000000000129e-01	5.270741581916809082e-01
9.150000000000000000e+02	5.240000000000000213e-01	6.761559247970581055e-01	8.699999999999999956e-01	6.428055763244628906e-01	7.500000000000000000e-01	5.127167701721191406e-01	2.640000000000000124e-01	3.181776106357574463e-01	5.380000000000000338e-01	3.719694614410400391e-01
9.160000000000000000e+02	1.859999999999999987e-01	2.674534618854522705e-01	2.220000000000000029e-01	2.999465763568878174e-01	6.420000000000000151e-01	7.856981158256530762e-01	2.540000000000000036e-01	4.383435249328613281e-01	1.300000000000000044e-01	4.739615619182586670e-01
9.170000000000000000e+02	1.000000000000000000e+00	9.862042665481567383e-01	4.420000000000000040e-01	6.428055167198181152e-01	2.400000000000000050e-02	8.056384325027465820e-02	4.879999999999999893e-01	2.805689871311187744e-01	6.760000000000000453e-01	4.041227102279663086e-01
9.180000000000000000e+02	5.140000000000000124e-01	4.120926856994628906e-01	6.340000000000000080e-01	8.496298640966415405e-02	6.079999999999999849e-01	7.191435098648071289e-01	4.299999999999999933e-01	3.321418166160583496e-01	5.699999999999999512e-01	2.988393306732177734e-01
9.190000000000000000e+02	6.959999999999999520e-01	4.715955555438995361e-01	5.799999999999999600e-01	6.719440221786499023e-01	8.860000000000000098e-01	8.453940153121948242e-01	4.020000000000000240e-01	4.852107167243957520e-01	2.139999999999999958e-01	4.828269183635711670e-01
9.200000000000000000e+02	7.640000000000000124e-01	5.583429932594299316e-01	3.960000000000000187e-01	4.689049422740936279e-01	5.560000000000000497e-01	5.043027400970458984e-01	3.420000000000000262e-01	4.056172668933868408e-01	2.780000000000000249e-01	2.575440406799316406e-01
9.210000000000000000e+02	8.980000000000000204e-01	8.810111284255981445e-01	2.740000000000000213e-01	2.729314565658569336e-01	3.780000000000000027e-01	7.606447935104370117e-01	1.900000000000000022e-01	4.505434036254882812e-01	1.300000000000000044e-01	8.940887451171875000e-02
9.220000000000000000e+02	6.280000000000000027e-01	2.165060043334960938e-01	8.419999999999999707e-01	9.493145942687988281e-01	6.340000000000000080e-01	5.141468048095703125e-01	8.219999999999999529e-01	5.349988341331481934e-01	6.680000000000000382e-01	7.217171192169189453e-01
9.230000000000000000e+02	4.919999999999999929e-01	8.058618307113647461e-01	8.820000000000000062e-01	9.253125786781311035e-01	1.439999999999999891e-01	1.135016232728958130e-01	9.100000000000000311e-01	9.821866750717163086e-01	8.000000000000000444e-01	7.011324763298034668e-01
9.240000000000000000e+02	7.359999999999999876e-01	2.540347278118133545e-01	1.219999999999999973e-01	5.069622993469238281e-01	1.739999999999999880e-01	3.088628351688385010e-01	5.520000000000000462e-01	5.842642784118652344e-01	2.020000000000000129e-01	2.904449701309204102e-01
9.250000000000000000e+02	2.780000000000000249e-01	3.665602803230285645e-01	6.840000000000000524e-01	6.814607977867126465e-01	9.739999999999999769e-01	5.657750368118286133e-01	5.280000000000000249e-01	6.856922507286071777e-01	3.579999999999999849e-01	4.317390620708465576e-01
9.260000000000000000e+02	5.420000000000000373e-01	7.407451272010803223e-01	8.399999999999999689e-01	5.603840351104736328e-01	8.800000000000000044e-01	4.466422498226165771e-01	7.139999999999999680e-01	7.559825778007507324e-01	2.999999999999999889e-02	4.840068519115447998e-02
9.270000000000000000e+02	8.599999999999999312e-02	2.292857766151428223e-01	4.460000000000000075e-01	2.036427408456802368e-01	7.799999999999999989e-02	5.970421060919761658e-02	8.020000000000000462e-01	8.807668089866638184e-01	2.260000000000000064e-01	2.426697760820388794e-01
9.280000000000000000e+02	8.699999999999999956e-01	7.476935386657714844e-01	5.380000000000000338e-01	6.708464026451110840e-01	5.320000000000000284e-01	4.459391534328460693e-01	7.820000000000000284e-01	8.795094490051269531e-01	3.659999999999999920e-01	4.904873967170715332e-01
9.290000000000000000e+02	6.320000000000000062e-01	5.619802474975585938e-01	4.620000000000000218e-01	2.365815490484237671e-01	3.960000000000000187e-01	3.161566257476806641e-01	7.799999999999999989e-02	1.587371826171875000e-01	3.800000000000000044e-01	4.722336828708648682e-01
9.300000000000000000e+02	5.220000000000000195e-01	4.794526398181915283e-01	5.220000000000000195e-01	6.771529912948608398e-01	4.159999999999999809e-01	4.338066577911376953e-01	4.079999999999999738e-01	4.669672548770904541e-01	5.100000000000000089e-01	5.429235696792602539e-01
9.310000000000000000e+02	7.459999999999999964e-01	7.416964769363403320e-01	3.320000000000000173e-01	4.146501421928405762e-01	7.740000000000000213e-01	5.214549899101257324e-01	7.580000000000000071e-01	6.879682540893554688e-01	4.380000000000000004e-01	3.191553950309753418e-01
9.320000000000000000e+02	5.899999999999999689e-01	6.781306862831115723e-01	9.080000000000000293e-01	9.555302858352661133e-01	5.380000000000000338e-01	3.896769583225250244e-01	9.599999999999999645e-01	9.528334140777587891e-01	9.300000000000000488e-01	8.736893534660339355e-01
9.330000000000000000e+02	1.859999999999999987e-01	3.844628930091857910e-01	5.839999999999999636e-01	5.677552819252014160e-01	1.620000000000000051e-01	5.513157844543457031e-01	4.819999999999999840e-01	4.207022786140441895e-01	4.739999999999999769e-01	4.062277674674987793e-01
9.340000000000000000e+02	4.159999999999999809e-01	4.093519151210784912e-01	1.519999999999999962e-01	4.876248240470886230e-01	8.279999999999999583e-01	5.980926156044006348e-01	4.159999999999999809e-01	3.331884145736694336e-01	2.999999999999999889e-01	4.654395580291748047e-01
9.350000000000000000e+02	5.779999999999999583e-01	9.324964880943298340e-01	2.459999999999999964e-01	5.231477618217468262e-01	2.400000000000000050e-02	1.755574047565460205e-01	6.600000000000000311e-02	2.418646216392517090e-01	2.979999999999999871e-01	5.855545997619628906e-01
9.360000000000000000e+02	2.560000000000000053e-01	3.789799809455871582e-01	9.320000000000000506e-01	9.397015571594238281e-01	9.879999999999999893e-01	8.128352165222167969e-01	9.020000000000000240e-01	9.735425114631652832e-01	6.700000000000000400e-01	3.747861087322235107e-01
9.370000000000000000e+02	8.719999999999999973e-01	4.714590013027191162e-01	4.899999999999999911e-01	5.219652056694030762e-01	9.360000000000000542e-01	8.338408470153808594e-01	8.400000000000000522e-02	3.076725304126739502e-01	3.360000000000000209e-01	4.987284243106842041e-01
9.380000000000000000e+02	7.279999999999999805e-01	5.915986299514770508e-01	8.020000000000000462e-01	7.080228328704833984e-01	4.919999999999999929e-01	2.035675346851348877e-01	1.739999999999999880e-01	7.650910317897796631e-02	6.179999999999999938e-01	7.608801722526550293e-01
9.390000000000000000e+02	3.860000000000000098e-01	4.763036370277404785e-01	8.679999999999999938e-01	7.519587874412536621e-01	3.619999999999999885e-01	6.947836875915527344e-01	7.239999999999999769e-01	5.247676968574523926e-01	7.680000000000000160e-01	5.136809349060058594e-01
9.400000000000000000e+02	8.040000000000000480e-01	5.892233252525329590e-01	7.019999999999999574e-01	6.983404755592346191e-01	3.280000000000000138e-01	4.135108292102813721e-01	3.940000000000000169e-01	7.840111255645751953e-01	2.959999999999999853e-01	3.003341853618621826e-01
9.410000000000000000e+02	3.200000000000000067e-01	1.320994198322296143e-01	9.659999999999999698e-01	9.101350903511047363e-01	4.959999999999999964e-01	5.362349748611450195e-01	3.260000000000000120e-01	5.040996670722961426e-01	1.419999999999999873e-01	1.295621246099472046e-01
9.420000000000000000e+02	7.099999999999999645e-01	5.168220996856689453e-01	4.099999999999999756e-01	6.992458701133728027e-01	5.540000000000000480e-01	6.016918420791625977e-01	2.479999999999999982e-01	4.059432744979858398e-01	3.160000000000000031e-01	1.815142035484313965e-01
9.430000000000000000e+02	5.460000000000000409e-01	7.929407954216003418e-01	5.000000000000000000e-01	2.848570644855499268e-01	1.280000000000000027e-01	1.622612923383712769e-01	2.680000000000000160e-01	4.760813117027282715e-01	3.039999999999999925e-01	3.645494580268859863e-01
9.440000000000000000e+02	9.439999999999999503e-01	8.371956348419189453e-01	4.359999999999999987e-01	4.791630506515502930e-01	8.679999999999999938e-01	9.036853313446044922e-01	7.279999999999999805e-01	6.439609527587890625e-01	3.840000000000000080e-01	3.803037703037261963e-01
9.450000000000000000e+02	8.519999999999999796e-01	3.380520641803741455e-01	8.799999999999999489e-02	3.139049112796783447e-01	9.459999999999999520e-01	8.240473270416259766e-01	2.520000000000000018e-01	6.054539680480957031e-01	3.840000000000000080e-01	3.456524014472961426e-01
9.460000000000000000e+02	5.999999999999999778e-02	2.317499816417694092e-01	4.719999999999999751e-01	6.758873462677001953e-01	9.220000000000000417e-01	6.122381687164306641e-01	3.900000000000000133e-01	5.212359428405761719e-01	5.340000000000000302e-01	6.712340712547302246e-01
9.470000000000000000e+02	7.860000000000000320e-01	5.300939083099365234e-01	2.000000000000000042e-02	2.433667331933975220e-02	4.239999999999999880e-01	6.707633733749389648e-01	9.120000000000000329e-01	9.548750519752502441e-01	7.940000000000000391e-01	6.656618714332580566e-01
9.480000000000000000e+02	6.480000000000000204e-01	6.421266794204711914e-01	6.400000000000000133e-01	4.480513334274291992e-01	1.960000000000000075e-01	2.164154499769210815e-01	7.359999999999999876e-01	7.254757881164550781e-01	6.680000000000000382e-01	5.923105478286743164e-01
9.490000000000000000e+02	4.939999999999999947e-01	3.557870090007781982e-01	3.260000000000000120e-01	4.656330347061157227e-01	7.680000000000000160e-01	4.671314358711242676e-01	9.340000000000000524e-01	8.907847404479980469e-01	1.739999999999999880e-01	2.473900914192199707e-01
9.500000000000000000e+02	1.839999999999999969e-01	4.579522013664245605e-01	4.000000000000000083e-02	1.566175073385238647e-01	2.240000000000000047e-01	5.703703761100769043e-01	7.600000000000000089e-01	4.435705840587615967e-01	5.999999999999999778e-01	7.835770249366760254e-01
9.510000000000000000e+02	1.739999999999999880e-01	2.323493510484695435e-01	5.699999999999999512e-01	6.196057796478271484e-01	5.979999999999999760e-01	5.682874321937561035e-01	3.739999999999999991e-01	4.949848949909210205e-01	5.879999999999999671e-01	6.368139982223510742e-01
9.520000000000000000e+02	7.580000000000000071e-01	5.065420866012573242e-01	4.779999999999999805e-01	4.695049822330474854e-01	6.360000000000000098e-01	8.985679149627685547e-01	3.280000000000000138e-01	4.779432713985443115e-01	6.840000000000000524e-01	6.503615379333496094e-01
9.530000000000000000e+02	1.819999999999999951e-01	5.349465012550354004e-01	3.960000000000000187e-01	2.930793464183807373e-01	9.919999999999999929e-01	9.073712229728698730e-01	8.639999999999999902e-01	8.965773582458496094e-01	3.160000000000000031e-01	2.943994402885437012e-01
9.540000000000000000e+02	7.780000000000000249e-01	7.593566179275512695e-01	8.000000000000000444e-01	6.196727752685546875e-01	8.060000000000000497e-01	4.136130213737487793e-01	5.040000000000000036e-01	8.106451034545898438e-01	5.160000000000000142e-01	3.893262147903442383e-01
9.550000000000000000e+02	1.680000000000000104e-01	4.656529724597930908e-01	4.899999999999999911e-01	5.522502064704895020e-01	6.919999999999999485e-01	8.355469107627868652e-01	1.880000000000000004e-01	2.298030853271484375e-01	5.879999999999999671e-01	6.393337845802307129e-01
9.560000000000000000e+02	7.279999999999999805e-01	8.726660609245300293e-01	8.679999999999999938e-01	9.042865633964538574e-01	7.580000000000000071e-01	5.147587656974792480e-01	4.959999999999999964e-01	3.131161332130432129e-01	6.800000000000000488e-01	4.665164649486541748e-01
9.570000000000000000e+02	5.140000000000000124e-01	6.350578069686889648e-01	2.240000000000000047e-01	7.102470993995666504e-01	8.539999999999999813e-01	8.961185812950134277e-01	5.380000000000000338e-01	3.590589463710784912e-01	5.480000000000000426e-01	7.511178851127624512e-01
9.580000000000000000e+02	4.480000000000000093e-01	7.825112342834472656e-01	4.839999999999999858e-01	3.769464194774627686e-01	9.599999999999999645e-01	6.988448500633239746e-01	4.060000000000000275e-01	6.172649860382080078e-01	7.640000000000000124e-01	4.195007979869842529e-01
9.590000000000000000e+02	9.399999999999999467e-01	8.097130656242370605e-01	8.020000000000000462e-01	5.627443194389343262e-01	7.900000000000000355e-01	7.346435189247131348e-01	8.040000000000000480e-01	7.808004617691040039e-01	4.520000000000000129e-01	3.205665647983551025e-01
9.600000000000000000e+02	8.239999999999999547e-01	7.463980913162231445e-01	6.520000000000000240e-01	4.508808851242065430e-01	9.400000000000000022e-02	4.834919869899749756e-01	8.299999999999999600e-01	8.378378152847290039e-01	2.760000000000000231e-01	2.419953495264053345e-01
9.610000000000000000e+02	4.060000000000000275e-01	4.233072996139526367e-01	7.520000000000000018e-01	3.913415372371673584e-01	8.000000000000000167e-02	3.728773295879364014e-01	9.160000000000000364e-01	8.907012343406677246e-01	8.179999999999999494e-01	8.814681768417358398e-01
9.620000000000000000e+02	5.160000000000000142e-01	1.873033791780471802e-01	1.039999999999999952e-01	4.441146552562713623e-01	1.000000000000000000e+00	9.030738472938537598e-01	2.280000000000000082e-01	2.312478870153427124e-01	8.940000000000000169e-01	6.952313184738159180e-01
9.630000000000000000e+02	8.599999999999999312e-02	5.365291237831115723e-01	7.940000000000000391e-01	5.661101341247558594e-01	2.760000000000000231e-01	6.633153557777404785e-01	6.939999999999999503e-01	5.916492938995361328e-01	2.999999999999999889e-01	2.268372625112533569e-01
9.640000000000000000e+02	6.939999999999999503e-01	5.292980670928955078e-01	7.179999999999999716e-01	7.058238387107849121e-01	7.500000000000000000e-01	4.158116877079010010e-01	9.859999999999999876e-01	9.625498056411743164e-01	2.600000000000000089e-01	4.096555709838867188e-01
9.650000000000000000e+02	9.859999999999999876e-01	8.393159508705139160e-01	8.000000000000000167e-02	1.108180731534957886e-01	8.080000000000000515e-01	8.738247752189636230e-01	9.800000000000000377e-02	4.686365649104118347e-02	6.860000000000000542e-01	6.430361270904541016e-01
9.660000000000000000e+02	7.960000000000000409e-01	6.219109296798706055e-01	6.079999999999999849e-01	4.338610470294952393e-01	2.459999999999999964e-01	4.694653153419494629e-01	6.400000000000000133e-01	7.709438800811767578e-01	6.680000000000000382e-01	6.498263478279113770e-01
9.670000000000000000e+02	8.579999999999999849e-01	7.664800286293029785e-01	5.879999999999999671e-01	4.672845304012298584e-01	9.340000000000000524e-01	6.056000590324401855e-01	4.699999999999999734e-01	3.410064280033111572e-01	3.519999999999999796e-01	4.931325018405914307e-01
9.680000000000000000e+02	4.299999999999999933e-01	4.061316251754760742e-01	4.399999999999999745e-02	3.619570434093475342e-01	6.199999999999999956e-01	4.934945702552795410e-01	7.039999999999999591e-01	7.497258782386779785e-01	5.100000000000000089e-01	5.675863027572631836e-01
9.690000000000000000e+02	8.159999999999999476e-01	8.977670669555664062e-01	5.799999999999999600e-01	2.793597877025604248e-01	6.600000000000000311e-01	2.061105370521545410e-01	4.779999999999999805e-01	8.782927393913269043e-01	3.579999999999999849e-01	2.401217967271804810e-01
9.700000000000000000e+02	9.679999999999999716e-01	7.376713156700134277e-01	6.800000000000000488e-01	4.583682417869567871e-01	3.360000000000000209e-01	4.581994712352752686e-01	6.720000000000000417e-01	7.718462944030761719e-01	2.020000000000000129e-01	3.759018182754516602e-01
9.710000000000000000e+02	9.719999999999999751e-01	9.384365081787109375e-01	6.280000000000000027e-01	5.570030808448791504e-01	6.099999999999999867e-01	6.509838700294494629e-01	4.680000000000000271e-01	6.287154555320739746e-01	2.359999999999999876e-01	2.917081713676452637e-01
9.720000000000000000e+02	3.200000000000000067e-02	4.482454061508178711e-01	7.319999999999999840e-01	2.243967801332473755e-01	2.599999999999999881e-02	1.607799082994461060e-01	6.959999999999999520e-01	9.094136357307434082e-01	2.039999999999999869e-01	1.110476478934288025e-01
9.730000000000000000e+02	2.059999999999999887e-01	2.645820081233978271e-01	9.599999999999999645e-01	9.649516940116882324e-01	2.839999999999999747e-01	2.300050258636474609e-01	5.200000000000000178e-01	4.593902826309204102e-01	7.439999999999999947e-01	5.326778888702392578e-01
9.740000000000000000e+02	9.160000000000000364e-01	8.285903334617614746e-01	6.879999999999999449e-01	6.437952518463134766e-01	2.640000000000000124e-01	2.734831869602203369e-01	4.000000000000000083e-03	1.920104771852493286e-01	2.580000000000000071e-01	5.088052749633789062e-01
9.750000000000000000e+02	1.380000000000000115e-01	6.657022833824157715e-01	9.839999999999999858e-01	8.391472101211547852e-01	7.000000000000000666e-02	2.220071107149124146e-01	6.740000000000000435e-01	8.179891705513000488e-01	9.320000000000000506e-01	9.475188255310058594e-01
9.760000000000000000e+02	1.340000000000000080e-01	2.923928499221801758e-01	5.120000000000000107e-01	5.275596380233764648e-01	9.439999999999999503e-01	8.404592871665954590e-01	5.600000000000000533e-01	5.748623609542846680e-01	7.520000000000000018e-01	7.034480571746826172e-01
9.770000000000000000e+02	9.140000000000000346e-01	7.432615160942077637e-01	5.140000000000000124e-01	7.095911502838134766e-01	7.520000000000000018e-01	5.105422139167785645e-01	5.460000000000000409e-01	7.447184324264526367e-01	6.680000000000000382e-01	6.723799705505371094e-01
9.780000000000000000e+02	1.019999999999999934e-01	6.722381114959716797e-01	1.459999999999999909e-01	6.336580216884613037e-02	2.039999999999999869e-01	4.970580339431762695e-01	8.319999999999999618e-01	8.757789731025695801e-01	8.120000000000000551e-01	5.745252966880798340e-01
9.790000000000000000e+02	1.839999999999999969e-01	5.345080494880676270e-01	3.599999999999999728e-02	3.609072566032409668e-01	9.859999999999999876e-01	8.059313893318176270e-01	8.579999999999999849e-01	9.855341911315917969e-01	5.979999999999999760e-01	4.984027147293090820e-01
9.800000000000000000e+02	7.339999999999999858e-01	3.798551261425018311e-01	8.020000000000000462e-01	7.627201080322265625e-01	9.400000000000000022e-02	2.291846126317977905e-01	7.279999999999999805e-01	6.788058876991271973e-01	9.080000000000000293e-01	9.782896637916564941e-01
9.810000000000000000e+02	6.999999999999999556e-01	6.492696404457092285e-01	1.539999999999999980e-01	4.689916670322418213e-01	4.819999999999999840e-01	7.957382202148437500e-01	1.960000000000000075e-01	3.966567516326904297e-01	1.779999999999999916e-01	2.328114956617355347e-01
9.820000000000000000e+02	6.019999999999999796e-01	5.891835689544677734e-01	6.860000000000000542e-01	6.139841079711914062e-01	7.860000000000000320e-01	7.554805278778076172e-01	1.880000000000000004e-01	2.094167768955230713e-01	6.580000000000000293e-01	8.602535128593444824e-01
9.830000000000000000e+02	1.960000000000000075e-01	2.826261520385742188e-01	4.759999999999999787e-01	5.854153633117675781e-01	2.640000000000000124e-01	3.209530413150787354e-01	3.639999999999999902e-01	1.804490834474563599e-01	9.020000000000000240e-01	8.415890932083129883e-01
9.840000000000000000e+02	2.139999999999999958e-01	6.081062555313110352e-01	8.980000000000000204e-01	6.291313171386718750e-01	6.099999999999999867e-01	5.200562477111816406e-01	2.000000000000000042e-03	5.471115186810493469e-02	5.100000000000000089e-01	3.501589000225067139e-01
9.850000000000000000e+02	1.219999999999999973e-01	5.188599228858947754e-01	7.880000000000000338e-01	6.769508719444274902e-01	5.679999999999999494e-01	7.246987223625183105e-01	9.020000000000000240e-01	9.369251132011413574e-01	8.120000000000000551e-01	7.968658208847045898e-01
9.860000000000000000e+02	8.820000000000000062e-01	9.581857919692993164e-01	3.559999999999999831e-01	3.236243426799774170e-01	6.239999999999999991e-01	3.753514587879180908e-01	6.239999999999999991e-01	5.408744215965270996e-01	1.580000000000000016e-01	4.260897636413574219e-01
9.870000000000000000e+02	1.719999999999999862e-01	3.005871474742889404e-01	4.460000000000000075e-01	3.173652887344360352e-01	9.000000000000000222e-01	9.187614321708679199e-01	2.099999999999999922e-01	2.767855823040008545e-01	6.760000000000000453e-01	6.890544295310974121e-01
9.880000000000000000e+02	6.860000000000000542e-01	6.704483628273010254e-01	6.740000000000000435e-01	9.455666542053222656e-01	9.879999999999999893e-01	8.775208592414855957e-01	6.079999999999999849e-01	6.823377609252929688e-01	9.379999999999999449e-01	9.159259796142578125e-01
9.890000000000000000e+02	8.599999999999999867e-01	8.009758591651916504e-01	2.280000000000000082e-01	7.624244689941406250e-01	4.060000000000000275e-01	5.296046733856201172e-01	4.839999999999999858e-01	8.015143871307373047e-01	9.600000000000000200e-02	2.591996788978576660e-01
9.900000000000000000e+02	9.859999999999999876e-01	8.006716966629028320e-01	5.100000000000000089e-01	9.073847532272338867e-01	3.059999999999999942e-01	2.025385946035385132e-01	9.199999999999999845e-02	4.050190150737762451e-01	1.239999999999999991e-01	2.098190188407897949e-01
9.910000000000000000e+02	8.239999999999999547e-01	5.592197775840759277e-01	4.339999999999999969e-01	8.147078752517700195e-01	3.420000000000000262e-01	3.624352216720581055e-01	1.280000000000000027e-01	3.097772300243377686e-01	4.919999999999999929e-01	3.861589431762695312e-01
9.920000000000000000e+02	6.300000000000000044e-01	3.557690382003784180e-01	5.739999999999999547e-01	6.491708755493164062e-01	8.780000000000000027e-01	8.528193831443786621e-01	3.900000000000000133e-01	2.480330020189285278e-01	9.600000000000000200e-02	3.795578777790069580e-01
9.930000000000000000e+02	4.079999999999999738e-01	1.741582155227661133e-01	6.560000000000000275e-01	9.050713181495666504e-01	5.999999999999999778e-01	2.569514214992523193e-01	1.759999999999999898e-01	3.353518545627593994e-01	6.520000000000000240e-01	6.247661113739013672e-01
9.940000000000000000e+02	8.599999999999999312e-02	3.350541293621063232e-01	8.259999999999999565e-01	5.145199298858642578e-01	6.660000000000000364e-01	8.701093792915344238e-01	5.719999999999999529e-01	3.299400210380554199e-01	4.580000000000000182e-01	7.136021852493286133e-01
9.950000000000000000e+02	6.780000000000000471e-01	3.503746390342712402e-01	4.939999999999999947e-01	4.115186929702758789e-01	6.600000000000000311e-01	6.212687492370605469e-01	2.059999999999999887e-01	5.722681283950805664e-01	5.560000000000000497e-01	3.762651383876800537e-01
9.960000000000000000e+02	1.620000000000000051e-01	1.765128672122955322e-01	2.379999999999999893e-01	2.602637708187103271e-01	4.939999999999999947e-01	5.746900439262390137e-01	8.259999999999999565e-01	6.381863355636596680e-01	1.140000000000000041e-01	3.748203217983245850e-01
9.970000000000000000e+02	3.699999999999999956e-01	3.613194823265075684e-01	9.819999999999999840e-01	8.534368276596069336e-01	7.259999999999999787e-01	7.959464788436889648e-01	6.860000000000000542e-01	4.661782979965209961e-01	5.000000000000000000e-01	6.594557166099548340e-01
9.980000000000000000e+02	3.119999999999999996e-01	6.440428495407104492e-01	6.700000000000000400e-01	2.536268532276153564e-01	4.919999999999999929e-01	4.222054779529571533e-01	7.780000000000000249e-01	7.509442567825317383e-01	8.359999999999999654e-01	7.832201123237609863e-01
9.990000000000000000e+02	2.399999999999999911e-01	6.123523116111755371e-01	8.000000000000000444e-01	5.716618895530700684e-01	9.739999999999999769e-01	9.249264001846313477e-01	2.200000000000000011e-01	4.470086395740509033e-01	7.920000000000000373e-01	8.376753330230712891e-01
