# Supplementary material for: Machine-guided path sampling to discover mechanisms of molecular self-organization
Source: Nat Comput Sci. 2023 Apr 24;3(4):334–45. doi: 10.1038/s43588-023-00428-z (PMC10766509; doi:10.1038/s43588-023-00428-z)
Supplement: Supplementary file 9 — Statistical source data for Extended Data Fig. 2. [file 43588_2023_428_MOESM9_ESM.zip › Extended_Data_Fig2_row4_transfer_trained_on_1000_shooting_points.csv]

# structure index	sampled pB (LiI)	predicted pB (LiI)	sampled pB (NaCl)	predicted pB (NaCl)	sampled pB (NaI)	predicted pB (NaI)	sampled pB (CsCl)	predicted pB (CsCl)	sampled pB (CsI)	predicted pB (CsI)
0.000000000000000000e+00	6.919999999999999485e-01	7.649093866348266602e-01	2.419999999999999929e-01	1.244320124387741089e-01	5.000000000000000000e-01	2.015748172998428345e-01	5.200000000000000178e-01	4.594779014587402344e-01	7.279999999999999805e-01	7.251640558242797852e-01
1.000000000000000000e+00	2.999999999999999889e-02	3.197005689144134521e-01	8.439999999999999725e-01	9.494498968124389648e-01	2.720000000000000195e-01	4.801167845726013184e-01	7.500000000000000000e-01	8.007825613021850586e-01	3.260000000000000120e-01	3.119972050189971924e-01
2.000000000000000000e+00	7.439999999999999947e-01	7.129002213478088379e-01	3.599999999999999728e-02	4.346976280212402344e-01	9.300000000000000488e-01	7.805275917053222656e-01	5.739999999999999547e-01	5.610622763633728027e-01	7.920000000000000373e-01	7.749626636505126953e-01
3.000000000000000000e+00	8.080000000000000515e-01	4.129902720451354980e-01	8.940000000000000169e-01	8.038086295127868652e-01	8.739999999999999991e-01	6.876875758171081543e-01	5.440000000000000391e-01	7.198469042778015137e-01	7.700000000000000178e-01	6.893652677536010742e-01
4.000000000000000000e+00	9.100000000000000311e-01	3.569481968879699707e-01	1.940000000000000058e-01	4.646225571632385254e-01	6.480000000000000204e-01	4.732935726642608643e-01	4.799999999999999822e-01	3.511923253536224365e-01	5.999999999999999778e-01	5.679004192352294922e-01
5.000000000000000000e+00	1.719999999999999862e-01	2.091814130544662476e-01	6.420000000000000151e-01	4.767129421234130859e-01	4.060000000000000275e-01	3.637283742427825928e-01	1.260000000000000009e-01	2.008696645498275757e-01	5.819999999999999618e-01	4.494274258613586426e-01
6.000000000000000000e+00	3.240000000000000102e-01	6.344160437583923340e-01	7.079999999999999627e-01	5.518223643302917480e-01	5.919999999999999707e-01	5.730544328689575195e-01	1.799999999999999933e-01	9.818318486213684082e-02	4.299999999999999933e-01	2.883454263210296631e-01
7.000000000000000000e+00	2.220000000000000029e-01	3.684979975223541260e-01	5.639999999999999458e-01	2.438039183616638184e-01	8.279999999999999583e-01	7.643107175827026367e-01	2.939999999999999836e-01	4.264892339706420898e-01	5.659999999999999476e-01	6.458976268768310547e-01
8.000000000000000000e+00	7.660000000000000142e-01	5.210509896278381348e-01	1.940000000000000058e-01	4.676910638809204102e-01	8.000000000000000167e-02	2.856271564960479736e-01	6.740000000000000435e-01	5.599309802055358887e-01	3.960000000000000187e-01	3.937946856021881104e-01
9.000000000000000000e+00	5.979999999999999760e-01	3.796773552894592285e-01	8.799999999999999489e-02	3.522403836250305176e-01	8.060000000000000497e-01	4.871818125247955322e-01	6.520000000000000240e-01	5.148680210113525391e-01	8.399999999999999689e-01	7.137827873229980469e-01
1.000000000000000000e+01	7.820000000000000284e-01	6.889954805374145508e-01	1.620000000000000051e-01	2.718814909458160400e-01	1.079999999999999988e-01	4.314998090267181396e-01	2.959999999999999853e-01	1.948457360267639160e-01	1.380000000000000115e-01	5.101271867752075195e-01
1.100000000000000000e+01	5.080000000000000071e-01	8.357422947883605957e-01	7.620000000000000107e-01	5.469620227813720703e-01	5.899999999999999689e-01	7.808052301406860352e-01	6.340000000000000080e-01	5.540291070938110352e-01	7.560000000000000053e-01	7.611519098281860352e-01
1.200000000000000000e+01	9.200000000000000400e-01	7.687741518020629883e-01	1.499999999999999944e-01	4.399181902408599854e-01	3.360000000000000209e-01	1.248912736773490906e-01	6.840000000000000524e-01	5.487173795700073242e-01	5.879999999999999671e-01	3.445824682712554932e-01
1.300000000000000000e+01	4.440000000000000058e-01	6.525160074234008789e-01	4.939999999999999947e-01	6.632851362228393555e-01	2.620000000000000107e-01	3.123449981212615967e-01	6.059999999999999831e-01	2.257265746593475342e-01	7.860000000000000320e-01	7.129137516021728516e-01
1.400000000000000000e+01	1.199999999999999956e-01	3.001720607280731201e-01	3.200000000000000067e-01	3.232343196868896484e-01	9.559999999999999609e-01	7.643103599548339844e-01	6.840000000000000524e-01	5.365990400314331055e-01	6.580000000000000293e-01	7.516353726387023926e-01
1.500000000000000000e+01	5.679999999999999494e-01	5.301355719566345215e-01	4.159999999999999809e-01	6.865458488464355469e-01	7.479999999999999982e-01	6.941909193992614746e-01	5.739999999999999547e-01	5.843632817268371582e-01	5.699999999999999512e-01	6.540692448616027832e-01
1.600000000000000000e+01	5.380000000000000338e-01	1.667598485946655273e-01	5.040000000000000036e-01	3.658862113952636719e-01	9.739999999999999769e-01	8.667734861373901367e-01	4.139999999999999791e-01	5.606859326362609863e-01	7.580000000000000071e-01	4.456878900527954102e-01
1.700000000000000000e+01	9.879999999999999893e-01	9.233822226524353027e-01	7.479999999999999982e-01	5.759317874908447266e-01	1.000000000000000021e-02	1.565907597541809082e-01	7.359999999999999876e-01	7.153123021125793457e-01	2.479999999999999982e-01	4.156601130962371826e-01
1.800000000000000000e+01	8.980000000000000204e-01	8.118513226509094238e-01	1.739999999999999880e-01	4.891763329505920410e-01	8.379999999999999671e-01	5.976027846336364746e-01	5.420000000000000373e-01	4.614126682281494141e-01	3.160000000000000031e-01	2.518970668315887451e-01
1.900000000000000000e+01	6.939999999999999503e-01	5.107267498970031738e-01	7.520000000000000018e-01	7.075903415679931641e-01	1.360000000000000098e-01	2.156865000724792480e-01	3.300000000000000155e-01	5.362908840179443359e-01	8.200000000000000344e-02	1.943582296371459961e-01
2.000000000000000000e+01	2.939999999999999836e-01	5.004079937934875488e-01	5.020000000000000018e-01	6.051393151283264160e-01	5.220000000000000195e-01	5.701063275337219238e-01	4.219999999999999862e-01	5.704801082611083984e-01	3.019999999999999907e-01	3.336246609687805176e-01
2.100000000000000000e+01	5.580000000000000515e-01	7.184017896652221680e-01	7.800000000000000266e-01	4.699981510639190674e-01	8.419999999999999707e-01	7.699957489967346191e-01	1.390000000000000124e-01	2.171466052532196045e-01	7.760000000000000231e-01	6.952584385871887207e-01
2.200000000000000000e+01	9.240000000000000435e-01	7.267758250236511230e-01	5.580000000000000515e-01	3.995031714439392090e-01	4.560000000000000164e-01	5.145766139030456543e-01	7.680000000000000160e-01	5.504629015922546387e-01	4.139999999999999791e-01	4.957461655139923096e-01
2.300000000000000000e+01	5.839999999999999636e-01	8.391786217689514160e-01	3.499999999999999778e-01	4.032501578330993652e-01	3.880000000000000115e-01	6.460786461830139160e-01	2.879999999999999782e-01	3.116737306118011475e-01	7.660000000000000142e-01	7.326593399047851562e-01
2.400000000000000000e+01	5.060000000000000053e-01	4.900251924991607666e-01	3.439999999999999725e-01	3.772883415222167969e-01	8.559999999999999831e-01	8.785293102264404297e-01	5.380000000000000338e-01	5.988096594810485840e-01	1.980000000000000093e-01	4.541738927364349365e-01
2.500000000000000000e+01	2.700000000000000178e-01	2.373627126216888428e-01	3.760000000000000009e-01	3.189418017864227295e-01	4.099999999999999756e-01	7.681885361671447754e-01	1.239999999999999991e-01	2.049282193183898926e-01	4.500000000000000111e-01	6.476755738258361816e-01
2.600000000000000000e+01	5.320000000000000284e-01	7.896541357040405273e-01	4.560000000000000164e-01	3.349994122982025146e-01	3.320000000000000173e-01	6.663169860839843750e-01	1.199999999999999956e-01	1.262051910161972046e-01	4.680000000000000271e-01	7.623053789138793945e-01
2.700000000000000000e+01	9.639999999999999680e-01	6.572222113609313965e-01	9.439999999999999503e-01	4.192734360694885254e-01	1.239999999999999991e-01	8.300265669822692871e-02	6.179999999999999938e-01	3.691375553607940674e-01	4.879999999999999893e-01	5.727958083152770996e-01
2.800000000000000000e+01	3.940000000000000169e-01	2.833162546157836914e-01	2.500000000000000000e-01	6.088090687990188599e-02	4.599999999999999922e-02	8.547262847423553467e-02	6.640000000000000346e-01	7.328683733940124512e-01	1.179999999999999938e-01	3.522416949272155762e-01
2.900000000000000000e+01	4.719999999999999751e-01	2.580469250679016113e-01	9.759999999999999787e-01	9.055720567703247070e-01	7.079999999999999627e-01	8.549991846084594727e-01	1.799999999999999933e-01	2.280956953763961792e-01	5.979999999999999760e-01	6.957408189773559570e-01
3.000000000000000000e+01	4.490000000000000102e-01	2.419340610504150391e-01	1.799999999999999864e-02	3.987646847963333130e-02	6.139999999999999902e-01	5.249553918838500977e-01	7.139999999999999680e-01	6.949823498725891113e-01	7.599999999999999811e-02	1.671063005924224854e-01
3.100000000000000000e+01	8.386666666666666714e-01	3.589270114898681641e-01	4.380000000000000004e-01	3.378143608570098877e-01	8.179999999999999494e-01	5.173958539962768555e-01	9.499999999999999556e-01	9.379672408103942871e-01	5.420000000000000373e-01	6.675327420234680176e-01
3.200000000000000000e+01	7.099999999999999645e-01	3.611714243888854980e-01	9.979999999999999982e-01	9.034914374351501465e-01	3.360000000000000209e-01	4.723658859729766846e-01	2.680000000000000160e-01	3.588795959949493408e-01	4.380000000000000004e-01	4.941581785678863525e-01
3.300000000000000000e+01	2.760000000000000231e-01	6.632429361343383789e-01	9.839999999999999858e-01	9.220440387725830078e-01	9.879999999999999893e-01	9.702315330505371094e-01	5.560000000000000497e-01	4.696567058563232422e-01	8.279999999999999583e-01	7.997341156005859375e-01
3.400000000000000000e+01	1.600000000000000033e-02	3.406127393245697021e-01	2.520000000000000018e-01	6.883983612060546875e-01	1.400000000000000133e-01	3.375504612922668457e-01	1.980000000000000093e-01	3.569453358650207520e-01	7.880000000000000338e-01	6.455250382423400879e-01
3.500000000000000000e+01	1.640000000000000069e-01	2.266704440116882324e-01	6.199999999999999956e-01	4.176622629165649414e-01	7.580000000000000071e-01	8.594167828559875488e-01	2.020000000000000129e-01	6.153385639190673828e-01	5.620000000000000551e-01	5.697171688079833984e-01
3.600000000000000000e+01	5.420000000000000373e-01	3.712684810161590576e-01	7.119999999999999662e-01	6.884039044380187988e-01	4.540000000000000147e-01	3.286412954330444336e-01	6.800000000000000488e-01	5.993279814720153809e-01	4.319999999999999951e-01	5.356515049934387207e-01
3.700000000000000000e+01	3.719999999999999973e-01	5.744121074676513672e-01	5.919999999999999707e-01	5.144481658935546875e-01	1.640000000000000069e-01	3.727970719337463379e-01	7.900000000000000355e-01	5.649985671043395996e-01	2.959999999999999853e-01	5.326668620109558105e-01
3.800000000000000000e+01	3.679999999999999938e-01	1.591545343399047852e-01	8.199999999999999512e-01	6.356900334358215332e-01	4.680000000000000271e-01	4.071900546550750732e-01	6.800000000000000488e-02	5.562893301248550415e-02	7.339999999999999858e-01	7.682807445526123047e-01
3.900000000000000000e+01	1.719999999999999862e-01	6.224504113197326660e-01	4.939999999999999947e-01	3.786723017692565918e-01	6.500000000000000222e-01	4.506841897964477539e-01	1.539999999999999980e-01	1.626467257738113403e-01	5.779999999999999583e-01	7.409418225288391113e-01
4.000000000000000000e+01	2.999999999999999889e-01	5.584357976913452148e-01	4.599999999999999922e-02	1.864374279975891113e-01	5.520000000000000462e-01	6.023210287094116211e-01	1.459999999999999909e-01	8.909124881029129028e-02	3.679999999999999938e-01	6.281008124351501465e-01
4.100000000000000000e+01	7.399999999999999634e-02	2.577730417251586914e-01	9.800000000000000377e-02	2.109340876340866089e-01	5.180000000000000160e-01	6.107568740844726562e-01	3.019999999999999907e-01	3.804318606853485107e-01	7.840000000000000302e-01	8.516134619712829590e-01
4.200000000000000000e+01	9.300000000000000488e-01	5.345510840415954590e-01	2.240000000000000047e-01	3.961473107337951660e-01	1.400000000000000133e-01	1.544195860624313354e-01	3.760000000000000009e-01	5.889173746109008789e-01	8.339999999999999636e-01	7.412294745445251465e-01
4.300000000000000000e+01	5.399999999999999939e-02	9.620754420757293701e-02	2.419999999999999929e-01	4.368448853492736816e-01	3.539999999999999813e-01	4.161362648010253906e-01	2.620000000000000107e-01	4.708720445632934570e-01	5.520000000000000462e-01	6.598390936851501465e-01
4.400000000000000000e+01	4.139999999999999791e-01	6.099618673324584961e-01	4.279999999999999916e-01	8.338442444801330566e-01	2.200000000000000011e-01	3.018105328083038330e-01	4.560000000000000164e-01	4.091362059116363525e-01	4.660000000000000253e-01	6.019505858421325684e-01
4.500000000000000000e+01	5.999999999999999778e-01	6.244895458221435547e-01	7.279999999999999805e-01	8.490935564041137695e-01	9.479999999999999538e-01	8.606323003768920898e-01	2.640000000000000124e-01	1.498809754848480225e-01	1.239999999999999991e-01	9.145258367061614990e-02
4.600000000000000000e+01	7.720000000000000195e-01	7.125487327575683594e-01	1.160000000000000059e-01	3.040902018547058105e-01	7.599999999999999811e-02	2.103287279605865479e-01	6.820000000000000506e-01	8.353134989738464355e-01	3.439999999999999725e-01	5.209868550300598145e-01
4.700000000000000000e+01	6.919999999999999485e-01	6.505376100540161133e-01	9.659999999999999698e-01	8.051488399505615234e-01	6.119999999999999885e-01	6.806753873825073242e-01	6.320000000000000062e-01	3.774438500404357910e-01	4.279999999999999916e-01	4.434061646461486816e-01
4.800000000000000000e+01	1.120000000000000023e-01	2.178744226694107056e-01	4.420000000000000040e-01	6.604438424110412598e-01	9.739999999999999769e-01	6.923649311065673828e-01	4.400000000000000022e-01	4.784212708473205566e-01	4.139999999999999791e-01	5.034298896789550781e-01
4.900000000000000000e+01	1.300000000000000044e-01	2.608792781829833984e-01	2.079999999999999905e-01	2.492669969797134399e-01	7.660000000000000142e-01	6.178789138793945312e-01	3.579999999999999849e-01	2.252002358436584473e-01	3.140000000000000013e-01	7.867256402969360352e-01
5.000000000000000000e+01	8.000000000000000167e-02	2.590789794921875000e-01	5.020000000000000018e-01	4.157517850399017334e-01	3.799999999999999906e-02	1.502639651298522949e-01	7.059999999999999609e-01	7.187101244926452637e-01	4.420000000000000040e-01	4.528774917125701904e-01
5.100000000000000000e+01	1.900000000000000022e-01	3.794463872909545898e-01	1.600000000000000033e-01	3.502992689609527588e-01	8.579999999999999849e-01	7.667426466941833496e-01	4.119999999999999774e-01	4.978496432304382324e-01	8.820000000000000062e-01	8.152099847793579102e-01
5.200000000000000000e+01	9.320000000000000506e-01	3.347015082836151123e-01	3.240000000000000102e-01	3.675764203071594238e-01	7.740000000000000213e-01	4.827583432197570801e-01	2.979999999999999871e-01	2.624697983264923096e-01	1.160000000000000059e-01	1.436081528663635254e-01
5.300000000000000000e+01	3.659999999999999920e-01	5.980402827262878418e-01	9.600000000000000200e-02	2.542692124843597412e-01	1.559999999999999998e-01	4.969009459018707275e-01	4.620000000000000218e-01	2.841590046882629395e-01	5.000000000000000000e-01	2.723478972911834717e-01
5.400000000000000000e+01	8.179999999999999494e-01	5.744343996047973633e-01	3.380000000000000226e-01	8.338330388069152832e-01	2.620000000000000107e-01	1.748982965946197510e-01	4.660000000000000253e-01	2.657917141914367676e-01	6.400000000000000133e-01	4.362497925758361816e-01
5.500000000000000000e+01	9.659999999999999698e-01	9.394839406013488770e-01	7.720000000000000195e-01	5.570194125175476074e-01	2.939999999999999836e-01	6.670549511909484863e-01	6.400000000000000133e-02	1.083496809005737305e-01	5.420000000000000373e-01	6.430312395095825195e-01
5.600000000000000000e+01	3.639999999999999902e-01	8.808587193489074707e-01	7.880000000000000338e-01	6.685374975204467773e-01	1.859999999999999987e-01	3.339282274246215820e-01	3.499999999999999778e-01	5.077904462814331055e-01	1.539999999999999980e-01	1.858363449573516846e-01
5.700000000000000000e+01	4.460000000000000075e-01	1.791374832391738892e-01	6.700000000000000400e-01	8.108147978782653809e-01	9.800000000000000377e-02	2.689876556396484375e-01	5.899999999999999689e-01	7.257654070854187012e-01	4.199999999999999845e-01	3.629285395145416260e-01
5.800000000000000000e+01	3.320000000000000173e-01	4.769746661186218262e-01	9.180000000000000382e-01	6.525101661682128906e-01	8.020000000000000462e-01	6.119609475135803223e-01	4.699999999999999734e-01	4.940260648727416992e-01	4.600000000000000200e-01	3.542385399341583252e-01
5.900000000000000000e+01	2.899999999999999800e-01	2.688929736614227295e-01	4.939999999999999947e-01	6.746200323104858398e-01	4.580000000000000182e-01	4.397343099117279053e-01	4.440000000000000058e-01	2.579870522022247314e-01	6.260000000000000009e-01	5.668171644210815430e-01
6.000000000000000000e+01	1.400000000000000029e-02	1.356072425842285156e-01	9.719999999999999751e-01	8.952113986015319824e-01	9.200000000000000400e-01	7.911143302917480469e-01	3.320000000000000173e-01	5.883695483207702637e-01	2.819999999999999729e-01	3.513918220996856689e-01
6.100000000000000000e+01	2.340000000000000135e-01	7.313295602798461914e-01	9.260000000000000453e-01	6.467815041542053223e-01	7.019999999999999574e-01	5.973585247993469238e-01	8.840000000000000080e-01	8.271753191947937012e-01	3.639999999999999902e-01	3.368895947933197021e-01
6.200000000000000000e+01	2.959999999999999853e-01	5.154796838760375977e-01	2.800000000000000266e-01	1.912839114665985107e-01	5.839999999999999636e-01	3.086630403995513916e-01	1.620000000000000051e-01	6.675171852111816406e-02	7.459999999999999964e-01	8.327281475067138672e-01
6.300000000000000000e+01	4.000000000000000222e-01	4.698745310306549072e-01	4.500000000000000111e-01	6.336265802383422852e-01	9.759999999999999787e-01	9.313536286354064941e-01	6.019999999999999796e-01	6.068294048309326172e-01	7.479999999999999982e-01	6.448352932929992676e-01
6.400000000000000000e+01	8.000000000000000167e-02	1.895292848348617554e-01	9.379999999999999449e-01	7.906275987625122070e-01	5.240000000000000213e-01	3.765708506107330322e-01	7.780000000000000249e-01	9.161077141761779785e-01	5.460000000000000409e-01	7.036362886428833008e-01
6.500000000000000000e+01	3.160000000000000031e-01	3.474344611167907715e-01	2.599999999999999881e-02	7.183928042650222778e-02	1.640000000000000069e-01	5.583600401878356934e-01	9.350000000000000533e-01	9.775435328483581543e-01	7.259999999999999787e-01	5.266450047492980957e-01
6.600000000000000000e+01	3.300000000000000155e-01	7.806620597839355469e-01	1.660000000000000087e-01	1.652897298336029053e-01	5.959999999999999742e-01	3.602210283279418945e-01	5.899999999999999689e-01	4.191946387290954590e-01	2.200000000000000011e-01	4.879624843597412109e-01
6.700000000000000000e+01	1.039999999999999952e-01	9.268362075090408325e-02	1.940000000000000058e-01	2.928141057491302490e-01	4.800000000000000100e-02	1.803698390722274780e-01	8.419999999999999707e-01	6.666714549064636230e-01	5.000000000000000000e-01	4.790504276752471924e-01
6.800000000000000000e+01	6.139999999999999902e-01	7.119433879852294922e-01	3.519999999999999796e-01	5.664479136466979980e-01	1.580000000000000016e-01	1.835806667804718018e-01	7.399999999999999634e-02	3.326486945152282715e-01	3.160000000000000031e-01	3.183255195617675781e-01
6.900000000000000000e+01	2.879999999999999782e-01	3.055186867713928223e-01	3.479999999999999760e-01	4.798988997936248779e-01	7.239999999999999769e-01	6.567923426628112793e-01	5.600000000000000117e-02	1.650485694408416748e-01	5.560000000000000497e-01	5.891152620315551758e-01
7.000000000000000000e+01	9.779999999999999805e-01	9.655764102935791016e-01	4.099999999999999756e-01	5.411519408226013184e-01	2.039999999999999869e-01	2.772469818592071533e-01	2.780000000000000249e-01	2.735197544097900391e-01	4.380000000000000004e-01	6.044755578041076660e-01
7.100000000000000000e+01	2.979999999999999871e-01	6.869912147521972656e-01	3.340000000000000191e-01	5.958706736564636230e-01	4.719999999999999751e-01	6.573741436004638672e-01	8.679999999999999938e-01	9.362555146217346191e-01	2.600000000000000089e-01	1.282923370599746704e-01
7.200000000000000000e+01	7.640000000000000124e-01	4.429474472999572754e-01	6.280000000000000027e-01	6.589640378952026367e-01	2.800000000000000266e-01	2.000154107809066772e-01	7.540000000000000036e-01	7.349658608436584473e-01	8.080000000000000515e-01	6.989153623580932617e-01
7.300000000000000000e+01	2.099999999999999922e-01	5.555747151374816895e-01	2.640000000000000124e-01	2.033883929252624512e-01	5.600000000000000117e-02	2.774268090724945068e-01	7.199999999999999734e-01	2.982644736766815186e-01	3.240000000000000102e-01	4.034207165241241455e-01
7.400000000000000000e+01	5.460000000000000409e-01	3.883469104766845703e-01	9.479999999999999538e-01	8.813414573669433594e-01	3.800000000000000044e-01	2.610520124435424805e-01	8.599999999999999867e-01	7.548595666885375977e-01	7.099999999999999645e-01	6.483978033065795898e-01
7.500000000000000000e+01	0.000000000000000000e+00	4.889013171195983887e-01	4.719999999999999751e-01	9.751615524291992188e-01	5.400000000000000355e-01	5.887944698333740234e-01	1.600000000000000033e-02	8.476382493972778320e-02	1.640000000000000069e-01	4.758933484554290771e-01
7.600000000000000000e+01	4.119999999999999774e-01	8.908108621835708618e-02	3.599999999999999728e-02	4.100377559661865234e-01	9.400000000000000022e-02	1.412317603826522827e-01	6.879999999999999449e-01	5.189690589904785156e-01	6.480000000000000204e-01	7.006790637969970703e-01
7.700000000000000000e+01	3.300000000000000155e-01	2.409931719303131104e-01	3.599999999999999728e-02	3.431728109717369080e-02	6.660000000000000364e-01	6.740394830703735352e-01	2.560000000000000053e-01	4.775195419788360596e-01	3.240000000000000102e-01	4.177598059177398682e-01
7.800000000000000000e+01	1.280000000000000027e-01	3.211242854595184326e-01	6.720000000000000417e-01	2.756363153457641602e-01	2.439999999999999947e-01	2.719449698925018311e-01	8.599999999999999312e-02	3.174357116222381592e-01	6.820000000000000506e-01	5.986576080322265625e-01
7.900000000000000000e+01	3.619999999999999885e-01	5.349242687225341797e-01	5.140000000000000124e-01	4.889576435089111328e-01	1.839999999999999969e-01	2.518522739410400391e-01	8.820000000000000062e-01	8.687192201614379883e-01	7.680000000000000160e-01	4.817981123924255371e-01
8.000000000000000000e+01	2.020000000000000129e-01	3.538652658462524414e-01	9.519999999999999574e-01	6.666588187217712402e-01	2.479999999999999982e-01	2.627198994159698486e-01	3.300000000000000155e-01	2.534287273883819580e-01	6.239999999999999991e-01	5.550064444541931152e-01
8.100000000000000000e+01	8.399999999999999689e-01	7.671383023262023926e-01	4.399999999999999745e-02	2.321737632155418396e-02	3.180000000000000049e-01	2.835336327552795410e-01	2.300000000000000100e-01	4.340630173683166504e-01	9.499999999999999556e-01	8.454231619834899902e-01
8.200000000000000000e+01	8.999999999999999667e-02	3.201861977577209473e-01	2.600000000000000089e-01	5.243177413940429688e-01	1.439999999999999891e-01	1.975192576646804810e-01	2.159999999999999976e-01	3.211810886859893799e-01	2.459999999999999964e-01	2.182156145572662354e-01
8.300000000000000000e+01	1.779999999999999916e-01	4.975152015686035156e-01	1.940000000000000058e-01	1.467502564191818237e-01	8.999999999999999667e-02	1.634902060031890869e-01	8.739999999999999991e-01	4.314102828502655029e-01	1.419999999999999873e-01	2.558793425559997559e-01
8.400000000000000000e+01	6.460000000000000187e-01	1.808565407991409302e-01	9.599999999999999645e-01	8.424448370933532715e-01	9.600000000000000200e-02	1.021644100546836853e-01	8.060000000000000497e-01	5.293465256690979004e-01	4.219999999999999862e-01	2.966724336147308350e-01
8.500000000000000000e+01	9.040000000000000258e-01	4.482313692569732666e-01	4.000000000000000083e-02	2.308114320039749146e-01	3.220000000000000084e-01	2.634947299957275391e-01	2.580000000000000071e-01	3.217722773551940918e-01	6.580000000000000293e-01	5.015349984169006348e-01
8.600000000000000000e+01	8.739999999999999991e-01	9.106408953666687012e-01	8.239999999999999547e-01	6.379842162132263184e-01	2.320000000000000118e-01	3.829262256622314453e-01	2.680000000000000160e-01	4.135817885398864746e-01	8.020000000000000462e-01	8.145475387573242188e-01
8.700000000000000000e+01	8.279999999999999583e-01	8.913403153419494629e-01	3.300000000000000155e-01	6.203414201736450195e-01	6.199999999999999956e-01	5.715249776840209961e-01	4.560000000000000164e-01	5.245621204376220703e-01	7.840000000000000302e-01	6.957950592041015625e-01
8.800000000000000000e+01	1.600000000000000033e-01	4.884106814861297607e-01	5.420000000000000373e-01	3.385987579822540283e-01	7.359999999999999876e-01	6.863122582435607910e-01	7.500000000000000000e-01	7.748562097549438477e-01	2.479999999999999982e-01	2.786548435688018799e-01
8.900000000000000000e+01	1.000000000000000000e+00	9.883913397789001465e-01	2.099999999999999922e-01	1.950496286153793335e-01	1.580000000000000016e-01	6.070464253425598145e-01	8.080000000000000515e-01	6.974534392356872559e-01	2.599999999999999881e-02	6.126011908054351807e-02
9.000000000000000000e+01	4.899999999999999911e-01	1.222675144672393799e-01	3.780000000000000027e-01	3.222699165344238281e-01	9.519999999999999574e-01	7.946001291275024414e-01	8.020000000000000462e-01	9.035000801086425781e-01	4.119999999999999774e-01	5.168395638465881348e-01
9.100000000000000000e+01	3.799999999999999906e-02	1.011017113924026489e-01	9.340000000000000524e-01	8.186257481575012207e-01	4.380000000000000004e-01	2.925220131874084473e-01	1.439999999999999891e-01	3.475838005542755127e-01	7.239999999999999769e-01	6.819652915000915527e-01
9.200000000000000000e+01	4.879999999999999893e-01	4.672506153583526611e-01	2.459999999999999964e-01	2.883802652359008789e-01	7.159999999999999698e-01	6.946429014205932617e-01	2.640000000000000124e-01	1.598567515611648560e-01	6.340000000000000080e-01	5.715111494064331055e-01
9.300000000000000000e+01	2.199999999999999872e-02	3.624063432216644287e-01	7.059999999999999609e-01	5.785152912139892578e-01	7.720000000000000195e-01	7.272220849990844727e-01	5.779999999999999583e-01	8.492693901062011719e-01	4.879999999999999893e-01	6.685933470726013184e-01
9.400000000000000000e+01	2.220000000000000029e-01	4.622241854667663574e-01	3.579999999999999849e-01	1.726498752832412720e-01	8.279999999999999583e-01	5.148347616195678711e-01	1.920000000000000040e-01	3.537046611309051514e-01	4.620000000000000218e-01	4.097678363323211670e-01
9.500000000000000000e+01	7.860000000000000320e-01	9.260355830192565918e-01	1.280000000000000027e-01	1.049774512648582458e-01	4.259999999999999898e-01	7.013562321662902832e-01	5.859999999999999654e-01	3.599308133125305176e-01	2.560000000000000053e-01	1.170428097248077393e-01
9.600000000000000000e+01	6.000000000000000125e-03	1.300667971372604370e-01	2.959999999999999853e-01	3.002705872058868408e-01	8.319999999999999618e-01	6.190392374992370605e-01	8.439999999999999725e-01	2.615113258361816406e-01	6.320000000000000062e-01	3.486159443855285645e-01
9.700000000000000000e+01	2.379999999999999893e-01	1.410774737596511841e-01	6.700000000000000400e-01	4.958848357200622559e-01	3.240000000000000102e-01	6.101475954055786133e-01	7.780000000000000249e-01	7.688094377517700195e-01	7.319999999999999840e-01	6.501950025558471680e-01
9.800000000000000000e+01	6.939999999999999503e-01	8.244250416755676270e-01	4.819999999999999840e-01	2.538501620292663574e-01	3.320000000000000173e-01	3.788275122642517090e-01	1.400000000000000133e-01	3.322414159774780273e-01	8.840000000000000080e-01	7.562118172645568848e-01
9.900000000000000000e+01	6.159999999999999920e-01	3.614654541015625000e-01	8.840000000000000080e-01	6.152471303939819336e-01	7.439999999999999947e-01	5.860401391983032227e-01	8.359999999999999654e-01	7.243262529373168945e-01	7.199999999999999734e-01	5.255259275436401367e-01
1.000000000000000000e+02	1.859999999999999987e-01	3.762261569499969482e-01	8.359999999999999654e-01	6.957918405532836914e-01	8.679999999999999938e-01	7.062875628471374512e-01	2.159999999999999976e-01	1.719992011785507202e-01	7.599999999999999811e-02	6.702236086130142212e-02
1.010000000000000000e+02	8.820000000000000062e-01	7.808974385261535645e-01	1.620000000000000051e-01	3.132205605506896973e-01	8.960000000000000187e-01	5.377260446548461914e-01	3.980000000000000204e-01	3.912414610385894775e-01	8.599999999999999867e-01	8.434318900108337402e-01
1.020000000000000000e+02	5.540000000000000480e-01	6.774461865425109863e-01	8.400000000000000522e-02	8.659549057483673096e-02	6.959999999999999520e-01	5.163134336471557617e-01	6.099999999999999867e-01	2.863791286945343018e-01	2.159999999999999976e-01	2.444417774677276611e-01
1.030000000000000000e+02	7.019999999999999574e-01	7.404956817626953125e-01	9.779999999999999805e-01	8.988657593727111816e-01	5.200000000000000178e-01	4.486459493637084961e-01	2.479999999999999982e-01	2.503356933593750000e-01	3.400000000000000244e-01	5.446690320968627930e-01
1.040000000000000000e+02	4.440000000000000058e-01	5.408226847648620605e-01	9.679999999999999716e-01	9.716742038726806641e-01	7.379999999999999893e-01	8.063958883285522461e-01	7.259999999999999787e-01	4.482181072235107422e-01	9.479999999999999538e-01	7.848926782608032227e-01
1.050000000000000000e+02	8.080000000000000515e-01	9.082254171371459961e-01	4.000000000000000222e-01	3.006307780742645264e-01	4.599999999999999922e-02	2.740082442760467529e-01	2.600000000000000089e-01	3.293865025043487549e-01	7.259999999999999787e-01	4.563899636268615723e-01
1.060000000000000000e+02	9.679999999999999716e-01	7.196692228317260742e-01	1.839999999999999969e-01	1.647865772247314453e-01	6.280000000000000027e-01	4.525606334209442139e-01	2.300000000000000100e-01	6.446143388748168945e-01	3.760000000000000009e-01	4.589883983135223389e-01
1.070000000000000000e+02	6.899999999999999467e-01	5.694438815116882324e-01	3.439999999999999725e-01	5.156095623970031738e-01	6.580000000000000293e-01	5.510736107826232910e-01	3.479999999999999760e-01	3.425835967063903809e-01	4.299999999999999933e-01	4.442877769470214844e-01
1.080000000000000000e+02	8.299999999999999600e-01	5.388563275337219238e-01	6.840000000000000524e-01	7.885935306549072266e-01	8.519999999999999796e-01	8.090825676918029785e-01	6.400000000000000133e-01	6.282995343208312988e-01	5.320000000000000284e-01	3.304536640644073486e-01
1.090000000000000000e+02	8.920000000000000151e-01	8.467126488685607910e-01	6.899999999999999467e-01	2.535915672779083252e-01	3.880000000000000115e-01	7.066179513931274414e-01	1.739999999999999880e-01	1.088952943682670593e-01	1.600000000000000033e-02	1.260371208190917969e-01
1.100000000000000000e+02	7.479999999999999982e-01	4.762893319129943848e-01	6.919999999999999485e-01	8.503963351249694824e-01	5.879999999999999671e-01	3.412690758705139160e-01	7.680000000000000160e-01	7.480826377868652344e-01	6.899999999999999467e-01	7.511208653450012207e-01
1.110000000000000000e+02	6.580000000000000293e-01	2.733086347579956055e-01	3.079999999999999960e-01	3.893711864948272705e-01	8.279999999999999583e-01	5.618382096290588379e-01	9.200000000000000400e-01	8.173238039016723633e-01	4.440000000000000058e-01	1.216573193669319153e-01
1.120000000000000000e+02	9.199999999999999845e-02	2.712377905845642090e-01	5.320000000000000284e-01	2.630991041660308838e-01	3.960000000000000187e-01	2.831245660781860352e-01	7.520000000000000018e-01	4.912033081054687500e-01	8.739999999999999991e-01	7.234228849411010742e-01
1.130000000000000000e+02	9.280000000000000471e-01	8.980833888053894043e-01	3.880000000000000115e-01	6.745019555091857910e-01	3.539999999999999813e-01	6.978439688682556152e-01	7.059999999999999609e-01	6.828852891921997070e-01	4.000000000000000222e-01	3.839767277240753174e-01
1.140000000000000000e+02	8.399999999999999689e-01	7.691572308540344238e-01	1.479999999999999927e-01	1.911194026470184326e-01	3.420000000000000262e-01	6.007683873176574707e-01	5.480000000000000426e-01	3.720555305480957031e-01	5.959999999999999742e-01	6.486979722976684570e-01
1.150000000000000000e+02	7.059999999999999609e-01	3.713298738002777100e-01	7.219999999999999751e-01	8.082819581031799316e-01	5.340000000000000302e-01	4.024677276611328125e-01	7.920000000000000373e-01	7.953952550888061523e-01	6.660000000000000364e-01	4.278338253498077393e-01
1.160000000000000000e+02	2.340000000000000135e-01	6.694335341453552246e-01	9.579999999999999627e-01	9.120486974716186523e-01	6.340000000000000080e-01	3.790997266769409180e-01	7.520000000000000018e-01	7.744392156600952148e-01	8.200000000000000344e-02	5.386037752032279968e-02
1.170000000000000000e+02	4.919999999999999929e-01	1.895754784345626831e-01	4.000000000000000083e-02	1.851041913032531738e-01	3.180000000000000049e-01	3.465027511119842529e-01	3.220000000000000084e-01	2.984327673912048340e-01	9.100000000000000311e-01	8.825071454048156738e-01
1.180000000000000000e+02	6.520000000000000240e-01	7.307424545288085938e-01	8.639999999999999902e-01	5.809459686279296875e-01	1.059999999999999970e-01	1.657864302396774292e-01	8.439999999999999725e-01	8.805598616600036621e-01	6.800000000000000488e-01	5.255553126335144043e-01
1.190000000000000000e+02	2.300000000000000100e-01	4.087317585945129395e-01	8.020000000000000462e-01	3.332764506340026855e-01	9.459999999999999520e-01	7.646477818489074707e-01	3.880000000000000115e-01	3.199774920940399170e-01	5.300000000000000266e-01	6.503352522850036621e-01
1.200000000000000000e+02	7.099999999999999645e-01	6.438182592391967773e-01	9.859999999999999876e-01	9.752944707870483398e-01	4.939999999999999947e-01	7.495018839836120605e-01	8.000000000000000167e-02	9.866379201412200928e-02	1.539999999999999980e-01	8.583877980709075928e-02
1.210000000000000000e+02	9.579999999999999627e-01	7.717827558517456055e-01	4.800000000000000100e-02	3.616946190595626831e-02	6.540000000000000258e-01	5.622022747993469238e-01	6.480000000000000204e-01	8.014756441116333008e-01	5.300000000000000266e-01	6.887769699096679688e-01
1.220000000000000000e+02	4.899999999999999911e-01	5.957580208778381348e-01	4.939999999999999947e-01	7.975283265113830566e-01	6.500000000000000222e-01	6.136191487312316895e-01	7.560000000000000053e-01	5.249876976013183594e-01	7.940000000000000391e-01	5.861832499504089355e-01
1.230000000000000000e+02	6.820000000000000506e-01	6.385174989700317383e-01	1.600000000000000033e-01	1.547767668962478638e-01	3.519999999999999796e-01	5.878442525863647461e-01	2.680000000000000160e-01	4.578159451484680176e-01	3.039999999999999925e-01	2.712097764015197754e-01
1.240000000000000000e+02	6.919999999999999485e-01	7.548586130142211914e-01	1.219999999999999973e-01	1.834845840930938721e-01	6.840000000000000524e-01	3.215588629245758057e-01	7.239999999999999769e-01	7.071985602378845215e-01	3.099999999999999978e-01	6.683340072631835938e-01
1.250000000000000000e+02	5.639999999999999458e-01	5.436023473739624023e-01	2.000000000000000042e-02	2.225338295102119446e-02	6.139999999999999902e-01	4.553095698356628418e-01	5.620000000000000551e-01	3.812267482280731201e-01	8.139999999999999458e-01	8.216875195503234863e-01
1.260000000000000000e+02	6.780000000000000471e-01	7.186597585678100586e-01	5.400000000000000355e-01	5.255523920059204102e-01	6.079999999999999849e-01	3.267680406570434570e-01	9.280000000000000471e-01	9.255774021148681641e-01	4.259999999999999898e-01	4.845032691955566406e-01
1.270000000000000000e+02	8.739999999999999991e-01	8.808975815773010254e-01	7.720000000000000195e-01	8.508741855621337891e-01	1.479999999999999927e-01	1.760437339544296265e-01	2.580000000000000071e-01	2.468117177486419678e-01	6.560000000000000275e-01	7.254818081855773926e-01
1.280000000000000000e+02	8.259999999999999565e-01	4.707983732223510742e-01	4.599999999999999922e-02	1.716832369565963745e-01	2.600000000000000089e-01	4.577588737010955811e-01	2.800000000000000266e-01	3.106239736080169678e-01	6.099999999999999867e-01	5.375584363937377930e-01
1.290000000000000000e+02	9.160000000000000364e-01	8.776513934135437012e-01	1.819999999999999951e-01	5.290979146957397461e-01	8.780000000000000027e-01	6.235050559043884277e-01	2.359999999999999876e-01	3.369144499301910400e-01	7.139999999999999680e-01	5.047066211700439453e-01
1.300000000000000000e+02	1.219999999999999973e-01	3.032483160495758057e-01	9.439999999999999503e-01	8.977994322776794434e-01	5.999999999999999778e-02	2.067715227603912354e-01	4.660000000000000253e-01	4.893451035022735596e-01	4.219999999999999862e-01	5.758253931999206543e-01
1.310000000000000000e+02	6.660000000000000364e-01	5.666794180870056152e-01	8.000000000000000167e-03	7.986682653427124023e-02	6.780000000000000471e-01	2.555570304393768311e-01	8.379999999999999671e-01	8.304111957550048828e-01	8.780000000000000027e-01	7.858409285545349121e-01
1.320000000000000000e+02	3.980000000000000204e-01	4.710049331188201904e-01	9.719999999999999751e-01	7.817387580871582031e-01	1.600000000000000033e-01	6.210814714431762695e-01	4.680000000000000271e-01	6.340826749801635742e-01	6.199999999999999956e-01	7.689743638038635254e-01
1.330000000000000000e+02	8.719999999999999973e-01	5.813865661621093750e-01	6.600000000000000311e-01	5.199800133705139160e-01	9.799999999999999822e-01	7.523306012153625488e-01	2.200000000000000011e-01	1.536279171705245972e-01	8.199999999999999512e-01	7.186963558197021484e-01
1.340000000000000000e+02	8.060000000000000497e-01	5.054478049278259277e-01	9.379999999999999449e-01	6.163664460182189941e-01	3.799999999999999906e-02	1.407562792301177979e-01	4.839999999999999858e-01	4.405651092529296875e-01	4.399999999999999745e-02	9.015276283025741577e-02
1.350000000000000000e+02	4.319999999999999951e-01	6.241671442985534668e-01	6.780000000000000471e-01	2.454420924186706543e-01	1.179999999999999938e-01	1.937473267316818237e-01	5.620000000000000551e-01	4.007075726985931396e-01	6.280000000000000027e-01	7.760792374610900879e-01
1.360000000000000000e+02	3.479999999999999760e-01	3.821635544300079346e-01	2.000000000000000111e-01	2.866689562797546387e-01	4.859999999999999876e-01	5.390890240669250488e-01	4.500000000000000111e-01	6.013917326927185059e-01	9.300000000000000488e-01	7.120032906532287598e-01
1.370000000000000000e+02	9.539999999999999591e-01	8.363239765167236328e-01	6.760000000000000453e-01	6.463794708251953125e-01	9.140000000000000346e-01	8.544367551803588867e-01	1.900000000000000022e-01	5.182626843452453613e-01	7.079999999999999627e-01	5.420863032341003418e-01
1.380000000000000000e+02	3.099999999999999978e-01	4.256392121315002441e-01	5.240000000000000213e-01	1.846357285976409912e-01	1.940000000000000058e-01	4.206837415695190430e-01	1.940000000000000058e-01	8.557475358247756958e-02	4.819999999999999840e-01	3.857155740261077881e-01
1.390000000000000000e+02	7.279999999999999805e-01	5.484783053398132324e-01	4.359999999999999987e-01	5.012319087982177734e-01	2.839999999999999747e-01	2.619254887104034424e-01	3.719999999999999973e-01	4.026008248329162598e-01	2.020000000000000129e-01	2.241772860288619995e-01
1.400000000000000000e+02	1.140000000000000041e-01	3.784070909023284912e-01	2.479999999999999982e-01	5.831692814826965332e-01	3.499999999999999778e-01	6.325095295906066895e-01	6.720000000000000417e-01	5.956472158432006836e-01	9.020000000000000240e-01	9.073008894920349121e-01
1.410000000000000000e+02	1.059999999999999970e-01	3.630582690238952637e-01	7.399999999999999634e-02	2.858595252037048340e-01	4.079999999999999738e-01	6.939637660980224609e-01	5.100000000000000089e-01	2.806703150272369385e-01	9.600000000000000200e-02	1.860267668962478638e-01
1.420000000000000000e+02	8.179999999999999494e-01	3.754733502864837646e-01	8.419999999999999707e-01	9.020704030990600586e-01	1.880000000000000004e-01	3.339791595935821533e-01	5.020000000000000018e-01	3.966727256774902344e-01	6.000000000000000125e-03	3.777616098523139954e-02
1.430000000000000000e+02	2.700000000000000178e-01	6.425578594207763672e-01	9.340000000000000524e-01	8.230457901954650879e-01	9.839999999999999858e-01	6.053579449653625488e-01	5.340000000000000302e-01	6.451373100280761719e-01	7.780000000000000249e-01	7.446064352989196777e-01
1.440000000000000000e+02	5.080000000000000071e-01	4.919876456260681152e-01	7.980000000000000426e-01	7.780733704566955566e-01	2.560000000000000053e-01	6.484080553054809570e-01	2.760000000000000231e-01	6.625755429267883301e-01	1.660000000000000087e-01	4.874550402164459229e-01
1.450000000000000000e+02	9.240000000000000435e-01	7.305292487144470215e-01	8.000000000000000444e-01	7.376332879066467285e-01	1.199999999999999956e-01	2.033719867467880249e-01	1.940000000000000058e-01	3.910794854164123535e-01	3.719999999999999973e-01	6.525425314903259277e-01
1.460000000000000000e+02	2.959999999999999853e-01	4.260293841361999512e-01	5.659999999999999476e-01	7.034513354301452637e-01	6.860000000000000542e-01	6.944288015365600586e-01	3.840000000000000080e-01	2.281564474105834961e-01	8.719999999999999973e-01	7.064830064773559570e-01
1.470000000000000000e+02	8.259999999999999565e-01	7.081366181373596191e-01	9.699999999999999734e-01	7.579853534698486328e-01	4.339999999999999969e-01	4.386492371559143066e-01	6.600000000000000311e-01	5.556744933128356934e-01	1.660000000000000087e-01	2.678306996822357178e-01
1.480000000000000000e+02	6.079999999999999849e-01	5.107375383377075195e-01	6.019999999999999796e-01	6.028607487678527832e-01	4.420000000000000040e-01	6.594480872154235840e-01	5.140000000000000124e-01	5.540736913681030273e-01	4.859999999999999876e-01	5.228068232536315918e-01
1.490000000000000000e+02	4.139999999999999791e-01	2.967459857463836670e-01	8.739999999999999991e-01	8.428365588188171387e-01	4.600000000000000200e-01	5.753912329673767090e-01	5.520000000000000462e-01	6.060269474983215332e-01	6.879999999999999449e-01	6.241711378097534180e-01
1.500000000000000000e+02	6.320000000000000062e-01	6.903971433639526367e-01	2.680000000000000160e-01	2.348157912492752075e-01	5.560000000000000497e-01	1.189543306827545166e-01	4.420000000000000040e-01	2.793757021427154541e-01	3.300000000000000155e-01	3.413258790969848633e-01
1.510000000000000000e+02	5.500000000000000444e-01	7.599355578422546387e-01	9.799999999999999822e-01	6.563401818275451660e-01	5.460000000000000409e-01	7.810916304588317871e-01	5.200000000000000178e-01	4.644334316253662109e-01	5.859999999999999654e-01	6.837357878684997559e-01
1.520000000000000000e+02	8.120000000000000551e-01	8.632077574729919434e-01	3.479999999999999760e-01	8.637214899063110352e-01	7.339999999999999858e-01	8.066734671592712402e-01	7.780000000000000249e-01	7.384832501411437988e-01	7.399999999999999911e-01	6.516641378402709961e-01
1.530000000000000000e+02	6.260000000000000009e-01	3.548920750617980957e-01	6.179999999999999938e-01	2.049309164285659790e-01	1.340000000000000080e-01	2.260002046823501587e-01	5.719999999999999529e-01	3.270838260650634766e-01	3.140000000000000013e-01	2.846110463142395020e-01
1.540000000000000000e+02	6.460000000000000187e-01	7.410657405853271484e-01	2.059999999999999887e-01	1.636008024215698242e-01	4.540000000000000147e-01	3.122095465660095215e-01	5.240000000000000213e-01	4.656566381454467773e-01	9.459999999999999520e-01	8.685117959976196289e-01
1.550000000000000000e+02	5.500000000000000444e-01	5.132948756217956543e-01	7.239999999999999769e-01	3.262521028518676758e-01	3.519999999999999796e-01	3.447190821170806885e-01	1.219999999999999973e-01	2.011246681213378906e-01	2.479999999999999982e-01	4.967832267284393311e-01
1.560000000000000000e+02	4.660000000000000253e-01	6.506567597389221191e-01	3.559999999999999831e-01	2.262344062328338623e-01	4.060000000000000275e-01	2.891539931297302246e-01	1.759999999999999898e-01	2.923378050327301025e-01	1.260000000000000009e-01	1.240848153829574585e-01
1.570000000000000000e+02	1.680000000000000104e-01	3.280107080936431885e-01	6.260000000000000009e-01	1.622108221054077148e-01	3.599999999999999728e-02	2.227920293807983398e-01	4.420000000000000040e-01	3.208605945110321045e-01	2.500000000000000000e-01	4.399617314338684082e-01
1.580000000000000000e+02	8.840000000000000080e-01	3.821534216403961182e-01	7.540000000000000036e-01	6.397662758827209473e-01	1.859999999999999987e-01	3.024613261222839355e-01	3.699999999999999956e-01	3.977769613265991211e-01	9.439999999999999503e-01	9.099539518356323242e-01
1.590000000000000000e+02	8.880000000000000115e-01	7.511906027793884277e-01	7.600000000000000089e-01	8.175716996192932129e-01	4.719999999999999751e-01	5.066513419151306152e-01	8.020000000000000462e-01	8.403824567794799805e-01	8.000000000000000167e-03	4.342699423432350159e-02
1.600000000000000000e+02	4.520000000000000129e-01	5.705873966217041016e-01	4.599999999999999922e-02	1.097735017538070679e-01	8.319999999999999618e-01	6.401592493057250977e-01	4.199999999999999845e-01	1.855469495058059692e-01	6.380000000000000115e-01	6.506127715110778809e-01
1.610000000000000000e+02	6.540000000000000258e-01	3.697032332420349121e-01	8.339999999999999636e-01	4.991337656974792480e-01	8.419999999999999707e-01	5.005937814712524414e-01	3.880000000000000115e-01	3.312961459159851074e-01	3.280000000000000138e-01	4.391232430934906006e-01
1.620000000000000000e+02	7.800000000000000266e-01	6.822022795677185059e-01	2.959999999999999853e-01	6.411727070808410645e-01	3.119999999999999996e-01	2.242750525474548340e-01	4.400000000000000022e-01	2.883127629756927490e-01	6.000000000000000125e-03	9.080272167921066284e-02
1.630000000000000000e+02	2.280000000000000082e-01	1.248868852853775024e-01	3.479999999999999760e-01	6.307278871536254883e-01	8.799999999999999489e-02	9.785727411508560181e-02	2.079999999999999905e-01	4.078335762023925781e-01	3.160000000000000031e-01	3.553784787654876709e-01
1.640000000000000000e+02	4.540000000000000147e-01	9.039352536201477051e-01	1.620000000000000051e-01	5.998052954673767090e-01	3.280000000000000138e-01	2.362644225358963013e-01	5.500000000000000444e-01	6.359524130821228027e-01	2.560000000000000053e-01	3.628814816474914551e-01
1.650000000000000000e+02	6.059999999999999831e-01	3.071394562721252441e-01	6.879999999999999449e-01	6.865935921669006348e-01	7.219999999999999751e-01	8.386043310165405273e-01	6.440000000000000169e-01	6.968305706977844238e-01	5.799999999999999600e-01	5.462332367897033691e-01
1.660000000000000000e+02	2.079999999999999905e-01	4.922747611999511719e-01	2.999999999999999889e-01	4.500280320644378662e-01	3.719999999999999973e-01	2.859368622303009033e-01	1.000000000000000021e-02	1.703689992427825928e-01	7.500000000000000000e-01	7.213715910911560059e-01
1.670000000000000000e+02	2.220000000000000029e-01	1.226198449730873108e-01	5.480000000000000426e-01	7.973833084106445312e-01	4.939999999999999947e-01	2.518171072006225586e-01	5.480000000000000426e-01	4.639317989349365234e-01	7.520000000000000018e-01	6.679593324661254883e-01
1.680000000000000000e+02	3.739999999999999991e-01	8.718044757843017578e-01	6.820000000000000506e-01	7.365816235542297363e-01	5.759999999999999565e-01	6.610773205757141113e-01	7.640000000000000124e-01	7.161709666252136230e-01	6.400000000000000133e-02	5.965299606323242188e-01
1.690000000000000000e+02	5.080000000000000071e-01	2.879882752895355225e-01	9.439999999999999503e-01	8.748558759689331055e-01	5.719999999999999529e-01	5.240626931190490723e-01	7.159999999999999698e-01	9.539950489997863770e-01	1.360000000000000098e-01	3.296789526939392090e-01
1.700000000000000000e+02	4.400000000000000022e-01	2.141808420419692993e-01	2.560000000000000053e-01	5.833011865615844727e-01	5.979999999999999760e-01	7.786971926689147949e-01	5.000000000000000278e-02	1.073228344321250916e-01	7.179999999999999716e-01	4.249102175235748291e-01
1.710000000000000000e+02	1.400000000000000029e-02	2.371013313531875610e-01	2.400000000000000050e-02	1.014853268861770630e-01	7.099999999999999645e-01	7.033283114433288574e-01	3.920000000000000151e-01	3.228491842746734619e-01	7.860000000000000320e-01	8.589807748794555664e-01
1.720000000000000000e+02	2.839999999999999747e-01	5.378011465072631836e-01	8.499999999999999778e-01	9.501504898071289062e-01	4.000000000000000083e-02	6.486793756484985352e-01	5.819999999999999618e-01	2.822093963623046875e-01	5.999999999999999778e-01	6.969236731529235840e-01
1.730000000000000000e+02	7.920000000000000373e-01	8.171250820159912109e-01	4.680000000000000271e-01	3.056361377239227295e-01	2.800000000000000058e-02	1.678348034620285034e-01	2.959999999999999853e-01	2.844021618366241455e-01	1.100000000000000006e-01	4.271466434001922607e-01
1.740000000000000000e+02	6.800000000000000488e-01	4.489873349666595459e-01	4.380000000000000004e-01	5.619057416915893555e-01	1.059999999999999970e-01	2.471415847539901733e-01	8.419999999999999707e-01	8.772208094596862793e-01	9.800000000000000377e-02	1.171563416719436646e-01
1.750000000000000000e+02	6.979999999999999538e-01	9.006698727607727051e-01	6.000000000000000125e-03	9.768918901681900024e-02	8.639999999999999902e-01	7.025402784347534180e-01	8.200000000000000344e-02	1.503131538629531860e-01	2.839999999999999747e-01	1.315747499465942383e-01
1.760000000000000000e+02	4.899999999999999911e-01	1.823069751262664795e-01	2.399999999999999911e-01	4.651384949684143066e-01	9.320000000000000506e-01	6.981121897697448730e-01	3.860000000000000098e-01	5.920931696891784668e-01	9.340000000000000524e-01	9.372805953025817871e-01
1.770000000000000000e+02	4.420000000000000040e-01	4.782207012176513672e-01	1.360000000000000098e-01	2.491977661848068237e-01	6.380000000000000115e-01	3.439896404743194580e-01	1.100000000000000006e-01	2.512928545475006104e-01	1.340000000000000080e-01	2.252001464366912842e-01
1.780000000000000000e+02	4.500000000000000111e-01	3.409103155136108398e-01	4.879999999999999893e-01	4.824188649654388428e-01	2.760000000000000231e-01	3.219508230686187744e-01	8.319999999999999618e-01	9.358567595481872559e-01	7.880000000000000338e-01	7.875177860260009766e-01
1.790000000000000000e+02	7.800000000000000266e-01	6.973538398742675781e-01	1.600000000000000033e-01	4.155422449111938477e-01	5.600000000000000533e-01	4.229214191436767578e-01	5.280000000000000249e-01	5.321626067161560059e-01	8.619999999999999885e-01	7.909492254257202148e-01
1.800000000000000000e+02	9.979999999999999982e-01	9.460585117340087891e-01	9.939999999999999947e-01	9.335914850234985352e-01	2.200000000000000011e-01	5.709185600280761719e-01	3.160000000000000031e-01	6.871548891067504883e-01	5.859999999999999654e-01	5.644218325614929199e-01
1.810000000000000000e+02	8.599999999999999867e-01	3.869933784008026123e-01	3.739999999999999991e-01	3.844988644123077393e-01	4.919999999999999929e-01	5.640749335289001465e-01	5.500000000000000444e-01	6.717039346694946289e-01	6.780000000000000471e-01	4.647112488746643066e-01
1.820000000000000000e+02	7.540000000000000036e-01	4.540980756282806396e-01	4.979999999999999982e-01	3.300698995590209961e-01	6.800000000000000488e-01	5.462999343872070312e-01	8.239999999999999547e-01	8.420425653457641602e-01	6.800000000000000488e-01	5.824396610260009766e-01
1.830000000000000000e+02	9.879999999999999893e-01	5.301170945167541504e-01	7.900000000000000355e-01	7.366461157798767090e-01	3.639999999999999902e-01	4.667430222034454346e-01	5.580000000000000515e-01	4.948779046535491943e-01	1.400000000000000133e-01	9.874533861875534058e-02
1.840000000000000000e+02	9.879999999999999893e-01	9.895274639129638672e-01	5.959999999999999742e-01	7.089998126029968262e-01	6.919999999999999485e-01	5.678497552871704102e-01	8.820000000000000062e-01	6.140469312667846680e-01	4.400000000000000022e-01	5.683439373970031738e-01
1.850000000000000000e+02	6.939999999999999503e-01	7.525994777679443359e-01	5.280000000000000249e-01	4.137613773345947266e-01	5.020000000000000018e-01	5.413283109664916992e-01	4.819999999999999840e-01	2.933739423751831055e-01	3.699999999999999956e-01	5.130901932716369629e-01
1.860000000000000000e+02	4.000000000000000083e-02	3.667849302291870117e-01	9.959999999999999964e-01	9.125479459762573242e-01	5.020000000000000018e-01	5.347201228141784668e-01	7.299999999999999822e-01	8.828535676002502441e-01	6.380000000000000115e-01	6.888284683227539062e-01
1.870000000000000000e+02	5.580000000000000515e-01	3.550999164581298828e-01	1.680000000000000104e-01	4.067075252532958984e-01	3.200000000000000067e-02	1.979597955942153931e-01	2.119999999999999940e-01	3.732174038887023926e-01	6.199999999999999956e-01	6.637459993362426758e-01
1.880000000000000000e+02	5.639999999999999458e-01	1.604764759540557861e-01	9.619999999999999662e-01	8.881151080131530762e-01	8.999999999999999667e-02	3.518154323101043701e-01	6.199999999999999956e-01	6.106399893760681152e-01	7.860000000000000320e-01	5.001270174980163574e-01
1.890000000000000000e+02	5.260000000000000231e-01	7.651655673980712891e-01	5.580000000000000515e-01	7.418007850646972656e-01	5.620000000000000551e-01	8.868528604507446289e-01	4.660000000000000253e-01	4.553495645523071289e-01	7.379999999999999893e-01	6.673510670661926270e-01
1.900000000000000000e+02	3.940000000000000169e-01	7.201977074146270752e-02	9.559999999999999609e-01	9.129284024238586426e-01	3.599999999999999867e-01	6.632714867591857910e-01	8.159999999999999476e-01	4.980863034725189209e-01	6.380000000000000115e-01	2.566414177417755127e-01
1.910000000000000000e+02	6.800000000000000488e-01	5.050299167633056641e-01	2.400000000000000050e-02	3.065724112093448639e-02	6.840000000000000524e-01	7.786808609962463379e-01	2.660000000000000142e-01	1.177613735198974609e-01	5.000000000000000278e-02	1.446108520030975342e-01
1.920000000000000000e+02	2.520000000000000018e-01	5.048376321792602539e-01	8.379999999999999671e-01	7.921629548072814941e-01	1.559999999999999998e-01	6.000486612319946289e-01	7.179999999999999716e-01	3.727752864360809326e-01	4.339999999999999969e-01	5.995968580245971680e-01
1.930000000000000000e+02	7.860000000000000320e-01	6.703875660896301270e-01	8.120000000000000551e-01	4.397893846035003662e-01	5.540000000000000480e-01	7.579504847526550293e-01	6.059999999999999831e-01	5.532907247543334961e-01	2.640000000000000124e-01	3.811202645301818848e-01
1.940000000000000000e+02	6.760000000000000453e-01	4.770928025245666504e-01	9.639999999999999680e-01	8.938249349594116211e-01	1.819999999999999951e-01	3.331683576107025146e-01	6.039999999999999813e-01	5.652713179588317871e-01	7.479999999999999982e-01	5.167809724807739258e-01
1.950000000000000000e+02	2.600000000000000089e-01	2.822671234607696533e-01	4.899999999999999911e-01	6.541694402694702148e-01	2.039999999999999869e-01	3.378643393516540527e-01	8.120000000000000551e-01	8.304014801979064941e-01	6.780000000000000471e-01	4.823307693004608154e-01
1.960000000000000000e+02	4.819999999999999840e-01	3.578832149505615234e-01	2.119999999999999940e-01	2.143149077892303467e-01	4.979999999999999982e-01	8.153837919235229492e-01	1.439999999999999891e-01	3.560896217823028564e-01	7.179999999999999716e-01	5.963357090950012207e-01
1.970000000000000000e+02	7.339999999999999858e-01	9.557357430458068848e-01	9.479999999999999538e-01	6.150131225585937500e-01	2.260000000000000064e-01	1.155176907777786255e-01	4.839999999999999858e-01	4.437231421470642090e-01	5.380000000000000338e-01	6.075953245162963867e-01
1.980000000000000000e+02	4.119999999999999774e-01	5.428221225738525391e-01	2.599999999999999881e-02	6.980339437723159790e-02	2.059999999999999887e-01	4.251266717910766602e-01	5.260000000000000231e-01	4.822123348712921143e-01	7.940000000000000391e-01	6.047951579093933105e-01
1.990000000000000000e+02	6.700000000000000400e-01	4.219166636466979980e-01	7.799999999999999989e-02	3.079714439809322357e-02	8.279999999999999583e-01	7.189702391624450684e-01	1.380000000000000115e-01	2.815764844417572021e-01	7.319999999999999840e-01	7.505580782890319824e-01
2.000000000000000000e+02	9.220000000000000417e-01	4.082309007644653320e-01	4.600000000000000200e-01	2.987277507781982422e-01	7.039999999999999591e-01	7.521627545356750488e-01	2.340000000000000135e-01	2.432273030281066895e-01	7.520000000000000018e-01	4.568992555141448975e-01
2.010000000000000000e+02	5.560000000000000497e-01	3.502824306488037109e-01	5.380000000000000338e-01	5.413365364074707031e-01	2.240000000000000047e-01	4.521602094173431396e-01	7.860000000000000320e-01	6.362984776496887207e-01	8.980000000000000204e-01	8.792802691459655762e-01
2.020000000000000000e+02	2.979999999999999871e-01	5.987229347229003906e-01	6.600000000000000311e-01	4.258540570735931396e-01	6.959999999999999520e-01	4.489422440528869629e-01	5.100000000000000089e-01	3.176210522651672363e-01	4.839999999999999858e-01	4.584615230560302734e-01
2.030000000000000000e+02	6.959999999999999520e-01	4.221663773059844971e-01	5.040000000000000036e-01	5.283605456352233887e-01	2.379999999999999893e-01	1.647607088088989258e-01	5.500000000000000444e-01	3.460229635238647461e-01	6.219999999999999973e-01	3.493286967277526855e-01
2.040000000000000000e+02	9.399999999999999467e-01	8.530743718147277832e-01	1.559999999999999998e-01	3.782277703285217285e-01	4.819999999999999840e-01	2.310692816972732544e-01	6.179999999999999938e-01	8.250539898872375488e-01	9.419999999999999485e-01	8.818383216857910156e-01
2.050000000000000000e+02	9.799999999999999822e-01	9.438791275024414062e-01	1.920000000000000040e-01	1.235029697418212891e-01	2.839999999999999747e-01	5.633118748664855957e-01	1.980000000000000093e-01	1.669001281261444092e-01	7.439999999999999947e-01	7.578632831573486328e-01
2.060000000000000000e+02	6.800000000000000488e-01	2.388246804475784302e-01	3.940000000000000169e-01	6.752791404724121094e-01	7.760000000000000231e-01	6.914368867874145508e-01	1.640000000000000069e-01	3.959165513515472412e-01	5.260000000000000231e-01	3.680989742279052734e-01
2.070000000000000000e+02	8.459999999999999742e-01	7.649610042572021484e-01	8.499999999999999778e-01	2.197465002536773682e-01	2.300000000000000100e-01	3.264050185680389404e-01	4.819999999999999840e-01	3.820722997188568115e-01	8.860000000000000098e-01	7.658074498176574707e-01
2.080000000000000000e+02	9.040000000000000258e-01	8.633139133453369141e-01	5.979999999999999760e-01	7.881678938865661621e-01	9.140000000000000346e-01	7.408878803253173828e-01	7.239999999999999769e-01	5.327671170234680176e-01	6.039999999999999813e-01	5.941072702407836914e-01
2.090000000000000000e+02	6.540000000000000258e-01	4.775341153144836426e-01	8.499999999999999778e-01	8.875959515571594238e-01	6.660000000000000364e-01	5.432933568954467773e-01	7.219999999999999751e-01	4.218141436576843262e-01	8.100000000000000533e-01	6.612359881401062012e-01
2.100000000000000000e+02	1.000000000000000000e+00	9.714591503143310547e-01	7.199999999999999456e-02	2.635445892810821533e-01	7.219999999999999751e-01	5.405890345573425293e-01	3.240000000000000102e-01	3.800454437732696533e-01	7.820000000000000284e-01	7.406600117683410645e-01
2.110000000000000000e+02	4.420000000000000040e-01	3.446789681911468506e-01	2.939999999999999836e-01	7.079253345727920532e-02	7.379999999999999893e-01	6.025338172912597656e-01	4.699999999999999734e-01	5.137643814086914062e-01	5.879999999999999671e-01	4.180842041969299316e-01
2.120000000000000000e+02	5.779999999999999583e-01	4.449352025985717773e-01	4.640000000000000235e-01	4.046581983566284180e-01	2.039999999999999869e-01	3.960343599319458008e-01	6.119999999999999885e-01	5.649647116661071777e-01	4.719999999999999751e-01	2.061476707458496094e-01
2.130000000000000000e+02	4.099999999999999756e-01	3.055770397186279297e-01	6.939999999999999503e-01	5.989460945129394531e-01	8.760000000000000009e-01	4.009648561477661133e-01	7.920000000000000373e-01	5.507646203041076660e-01	8.200000000000000344e-02	1.384388655424118042e-01
2.140000000000000000e+02	5.320000000000000284e-01	6.153139472007751465e-01	4.819999999999999840e-01	6.345422267913818359e-01	2.999999999999999889e-02	1.883769184350967407e-01	2.359999999999999876e-01	2.423484921455383301e-01	3.980000000000000204e-01	5.185890197753906250e-01
2.150000000000000000e+02	6.199999999999999956e-01	6.727101206779479980e-01	7.600000000000000089e-01	7.633811831474304199e-01	5.919999999999999707e-01	6.241303682327270508e-01	1.499999999999999944e-01	1.410452276468276978e-01	5.000000000000000000e-01	2.792033553123474121e-01
2.160000000000000000e+02	8.679999999999999938e-01	6.121973395347595215e-01	8.319999999999999618e-01	6.639766693115234375e-01	6.219999999999999973e-01	6.063699722290039062e-01	5.899999999999999689e-01	6.473366618156433105e-01	1.559999999999999998e-01	1.725196987390518188e-01
2.170000000000000000e+02	6.879999999999999449e-01	5.391474366188049316e-01	8.999999999999999667e-02	4.420002698898315430e-01	9.399999999999999467e-01	7.189903259277343750e-01	6.959999999999999520e-01	6.411138772964477539e-01	6.420000000000000151e-01	6.740872859954833984e-01
2.180000000000000000e+02	6.800000000000000488e-02	1.472049206495285034e-01	3.400000000000000244e-01	4.842666387557983398e-01	9.579999999999999627e-01	6.797453165054321289e-01	6.239999999999999991e-01	7.809428572654724121e-01	6.939999999999999503e-01	6.358716487884521484e-01
2.190000000000000000e+02	8.159999999999999476e-01	8.377608060836791992e-01	7.319999999999999840e-01	5.793330073356628418e-01	9.499999999999999556e-01	4.338620305061340332e-01	4.219999999999999862e-01	4.107224345207214355e-01	6.700000000000000400e-01	6.440982222557067871e-01
2.200000000000000000e+02	6.840000000000000524e-01	5.491861104965209961e-01	7.099999999999999645e-01	5.629616379737854004e-01	2.039999999999999869e-01	3.265779912471771240e-01	6.079999999999999849e-01	4.905015826225280762e-01	6.979999999999999538e-01	3.446594178676605225e-01
2.210000000000000000e+02	5.859999999999999654e-01	3.543783128261566162e-01	3.459999999999999742e-01	5.351836085319519043e-01	2.740000000000000213e-01	3.631137013435363770e-01	6.420000000000000151e-01	5.077484846115112305e-01	5.639999999999999458e-01	7.102565169334411621e-01
2.220000000000000000e+02	1.100000000000000006e-01	4.365297853946685791e-01	1.620000000000000051e-01	3.100766837596893311e-01	7.139999999999999680e-01	4.149417579174041748e-01	5.500000000000000444e-01	3.047389686107635498e-01	5.800000000000000294e-02	6.689728796482086182e-02
2.230000000000000000e+02	9.939999999999999947e-01	9.515244364738464355e-01	5.060000000000000053e-01	1.468010693788528442e-01	9.759999999999999787e-01	8.853361010551452637e-01	8.579999999999999849e-01	7.748773097991943359e-01	8.080000000000000515e-01	7.216679453849792480e-01
2.240000000000000000e+02	4.399999999999999745e-02	1.866068392992019653e-01	1.479999999999999927e-01	4.674884378910064697e-01	7.799999999999999989e-02	3.443565666675567627e-01	1.120000000000000023e-01	1.971791088581085205e-01	2.179999999999999993e-01	1.896220892667770386e-01
2.250000000000000000e+02	4.919999999999999929e-01	3.172642886638641357e-01	2.600000000000000089e-01	3.609308004379272461e-01	7.199999999999999734e-01	2.665987610816955566e-01	5.600000000000000533e-01	3.130767643451690674e-01	3.360000000000000209e-01	2.948891222476959229e-01
2.260000000000000000e+02	1.580000000000000016e-01	4.034755229949951172e-01	4.000000000000000083e-02	2.835453152656555176e-01	3.659999999999999920e-01	1.698847860097885132e-01	6.899999999999999467e-01	7.476791143417358398e-01	6.039999999999999813e-01	4.360018372535705566e-01
2.270000000000000000e+02	3.140000000000000013e-01	3.704485595226287842e-01	9.400000000000000022e-02	4.551417380571365356e-02	5.620000000000000551e-01	7.531251907348632812e-01	5.959999999999999742e-01	5.482391715049743652e-01	1.320000000000000062e-01	1.448386907577514648e-01
2.280000000000000000e+02	7.299999999999999822e-01	6.857399940490722656e-01	8.780000000000000027e-01	8.222509026527404785e-01	1.719999999999999862e-01	2.754962444305419922e-01	2.939999999999999836e-01	2.207975089550018311e-01	2.999999999999999889e-01	5.617889761924743652e-01
2.290000000000000000e+02	4.839999999999999858e-01	3.824723362922668457e-01	7.660000000000000142e-01	6.669761538505554199e-01	9.160000000000000364e-01	8.038263320922851562e-01	7.700000000000000178e-01	8.767370581626892090e-01	7.199999999999999456e-02	6.979890167713165283e-02
2.300000000000000000e+02	1.340000000000000080e-01	1.755215674638748169e-01	8.159999999999999476e-01	8.594900965690612793e-01	2.399999999999999911e-01	4.694471657276153564e-01	2.159999999999999976e-01	1.238568425178527832e-01	1.140000000000000041e-01	2.052052021026611328e-01
2.310000000000000000e+02	7.520000000000000018e-01	4.316631257534027100e-01	2.139999999999999958e-01	2.106842398643493652e-01	3.200000000000000067e-02	3.654513359069824219e-01	8.000000000000000167e-03	2.661592364311218262e-01	7.379999999999999893e-01	8.220585584640502930e-01
2.320000000000000000e+02	1.519999999999999962e-01	2.046574205160140991e-01	7.680000000000000160e-01	5.309461355209350586e-01	1.100000000000000006e-01	2.561496198177337646e-01	1.120000000000000023e-01	3.206656277179718018e-01	1.400000000000000133e-01	4.278358221054077148e-01
2.330000000000000000e+02	7.960000000000000409e-01	3.287637531757354736e-01	1.600000000000000033e-02	5.589165166020393372e-02	2.119999999999999940e-01	2.733358442783355713e-01	5.719999999999999529e-01	5.408300757408142090e-01	5.779999999999999583e-01	5.833872556686401367e-01
2.340000000000000000e+02	3.039999999999999925e-01	3.830090761184692383e-01	3.539999999999999813e-01	7.519497275352478027e-01	4.879999999999999893e-01	4.912433028221130371e-01	2.340000000000000135e-01	3.723474144935607910e-01	8.139999999999999458e-01	8.760356307029724121e-01
2.350000000000000000e+02	6.630000000000000338e-01	3.400082886219024658e-01	8.639999999999999902e-01	7.678818702697753906e-01	8.459999999999999742e-01	5.796262621879577637e-01	4.799999999999999822e-01	2.989900708198547363e-01	7.299999999999999822e-01	8.415451645851135254e-01
2.360000000000000000e+02	5.919999999999999707e-01	5.246993899345397949e-01	7.940000000000000391e-01	8.960418701171875000e-01	4.339999999999999969e-01	6.820951104164123535e-01	5.040000000000000036e-01	4.527625441551208496e-01	8.200000000000000344e-02	4.293596744537353516e-01
2.370000000000000000e+02	9.100000000000000311e-01	7.381426095962524414e-01	4.139999999999999791e-01	8.808419704437255859e-01	6.199999999999999956e-01	5.568355321884155273e-01	6.540000000000000258e-01	6.100655198097229004e-01	7.239999999999999769e-01	7.306714653968811035e-01
2.380000000000000000e+02	5.739999999999999547e-01	2.481446415185928345e-01	3.240000000000000102e-01	1.416206806898117065e-01	2.879999999999999782e-01	2.546264827251434326e-01	1.960000000000000075e-01	3.597679436206817627e-01	8.539999999999999813e-01	4.623257815837860107e-01
2.390000000000000000e+02	6.219999999999999973e-01	3.630700111389160156e-01	8.000000000000000167e-02	1.151509284973144531e-01	6.780000000000000471e-01	5.864250659942626953e-01	2.099999999999999922e-01	7.522398978471755981e-02	7.560000000000000053e-01	7.053183913230895996e-01
2.400000000000000000e+02	5.859999999999999654e-01	8.178776502609252930e-01	1.320000000000000062e-01	3.101323544979095459e-01	8.999999999999999667e-02	8.930799365043640137e-02	6.500000000000000222e-01	7.118409276008605957e-01	4.159999999999999809e-01	5.771672129631042480e-01
2.410000000000000000e+02	3.400000000000000244e-01	7.593188881874084473e-01	4.199999999999999845e-01	6.241655945777893066e-01	3.479999999999999760e-01	4.685339927673339844e-01	8.299999999999999600e-01	6.228133440017700195e-01	6.460000000000000187e-01	8.011478185653686523e-01
2.420000000000000000e+02	6.919999999999999485e-01	9.125755429267883301e-01	9.679999999999999716e-01	9.481500983238220215e-01	6.820000000000000506e-01	5.843794345855712891e-01	6.860000000000000542e-01	7.418172955513000488e-01	6.320000000000000062e-01	5.044510960578918457e-01
2.430000000000000000e+02	3.320000000000000173e-01	3.330663144588470459e-01	4.819999999999999840e-01	4.889045059680938721e-01	7.500000000000000000e-01	7.000092267990112305e-01	2.439999999999999947e-01	4.544149041175842285e-01	9.400000000000000022e-02	1.164686381816864014e-01
2.440000000000000000e+02	9.479999999999999538e-01	8.969182968139648438e-01	6.400000000000000133e-02	2.100737541913986206e-01	4.259999999999999898e-01	6.061683297157287598e-01	5.979999999999999760e-01	5.558989048004150391e-01	6.320000000000000062e-01	2.599251270294189453e-01
2.450000000000000000e+02	8.619999999999999885e-01	8.438531160354614258e-01	9.699999999999999734e-01	4.906697571277618408e-01	8.860000000000000098e-01	7.067618966102600098e-01	8.479999999999999760e-01	5.749890804290771484e-01	7.820000000000000284e-01	5.827760100364685059e-01
2.460000000000000000e+02	2.800000000000000266e-01	6.640334129333496094e-01	7.700000000000000178e-01	5.603191256523132324e-01	2.039999999999999869e-01	4.287641644477844238e-01	2.159999999999999976e-01	1.575679779052734375e-01	9.759999999999999787e-01	8.570410609245300293e-01
2.470000000000000000e+02	8.599999999999999867e-01	6.381608843803405762e-01	2.740000000000000213e-01	5.193960070610046387e-01	9.719999999999999751e-01	8.430917859077453613e-01	7.500000000000000000e-01	4.981960952281951904e-01	2.839999999999999747e-01	2.828652262687683105e-01
2.480000000000000000e+02	8.179999999999999494e-01	8.584313392639160156e-01	4.000000000000000083e-03	4.324332624673843384e-02	4.660000000000000253e-01	5.538380146026611328e-01	8.780000000000000027e-01	5.967952013015747070e-01	9.679999999999999716e-01	9.020051956176757812e-01
2.490000000000000000e+02	8.599999999999999867e-01	9.717356562614440918e-01	4.159999999999999809e-01	6.626658439636230469e-01	8.259999999999999565e-01	5.747236609458923340e-01	4.739999999999999769e-01	4.436589777469635010e-01	4.480000000000000093e-01	4.095712900161743164e-01
2.500000000000000000e+02	9.579999999999999627e-01	5.574780702590942383e-01	9.360000000000000542e-01	9.030645489692687988e-01	7.459999999999999964e-01	8.122623562812805176e-01	3.820000000000000062e-01	4.000775218009948730e-01	5.300000000000000266e-01	3.411003351211547852e-01
2.510000000000000000e+02	8.100000000000000533e-01	8.381245732307434082e-01	8.820000000000000062e-01	7.891044616699218750e-01	9.040000000000000258e-01	7.534626722335815430e-01	6.360000000000000098e-01	4.962947368621826172e-01	8.199999999999999512e-01	7.093813419342041016e-01
2.520000000000000000e+02	8.479999999999999760e-01	7.881277799606323242e-01	8.820000000000000062e-01	6.875525116920471191e-01	3.200000000000000067e-02	1.636335253715515137e-01	5.679999999999999494e-01	6.795288920402526855e-01	9.779999999999999805e-01	8.698635101318359375e-01
2.530000000000000000e+02	9.459999999999999520e-01	7.542536854743957520e-01	9.659999999999999698e-01	7.409802675247192383e-01	4.899999999999999911e-01	6.601020693778991699e-01	8.000000000000000444e-01	6.217486858367919922e-01	6.260000000000000009e-01	6.350302100181579590e-01
2.540000000000000000e+02	2.819999999999999729e-01	2.712207138538360596e-01	2.220000000000000029e-01	1.668707728385925293e-01	3.820000000000000062e-01	1.869309246540069580e-01	3.260000000000000120e-01	3.145590424537658691e-01	8.020000000000000462e-01	6.525183916091918945e-01
2.550000000000000000e+02	7.920000000000000373e-01	7.229852080345153809e-01	1.719999999999999862e-01	4.707149863243103027e-01	1.900000000000000022e-01	2.960104048252105713e-01	6.199999999999999956e-01	7.790705561637878418e-01	5.919999999999999707e-01	6.346259713172912598e-01
2.560000000000000000e+02	9.639999999999999680e-01	5.709387660026550293e-01	6.400000000000000133e-01	8.103058934211730957e-01	6.300000000000000044e-01	3.484052121639251709e-01	4.239999999999999880e-01	6.046935915946960449e-01	2.979999999999999871e-01	2.406654804944992065e-01
2.570000000000000000e+02	1.000000000000000000e+00	9.898101091384887695e-01	6.159999999999999920e-01	7.310352921485900879e-01	7.500000000000000000e-01	7.594099044799804688e-01	1.439999999999999891e-01	3.921323418617248535e-01	2.560000000000000053e-01	6.313047409057617188e-01
2.580000000000000000e+02	2.079999999999999905e-01	2.367844134569168091e-01	2.099999999999999922e-01	5.604442358016967773e-01	5.120000000000000107e-01	3.374146819114685059e-01	2.939999999999999836e-01	2.088782638311386108e-01	9.199999999999999845e-02	2.234387695789337158e-01
2.590000000000000000e+02	6.899999999999999467e-01	5.125684142112731934e-01	9.779999999999999805e-01	9.466351270675659180e-01	1.000000000000000021e-02	9.420372545719146729e-02	9.180000000000000382e-01	9.323010444641113281e-01	6.520000000000000240e-01	6.460008621215820312e-01
2.600000000000000000e+02	9.799999999999999822e-01	8.637012839317321777e-01	3.860000000000000098e-01	5.482018589973449707e-01	5.520000000000000462e-01	4.770089983940124512e-01	6.840000000000000524e-01	5.554831027984619141e-01	5.200000000000000178e-01	4.673818051815032959e-01
2.610000000000000000e+02	3.200000000000000067e-01	6.133843064308166504e-01	9.020000000000000240e-01	5.721266269683837891e-01	3.960000000000000187e-01	4.170981049537658691e-01	6.899999999999999467e-01	6.076385974884033203e-01	5.220000000000000195e-01	4.798034429550170898e-01
2.620000000000000000e+02	7.399999999999999911e-01	9.089701175689697266e-01	8.539999999999999813e-01	8.364721536636352539e-01	2.059999999999999887e-01	4.817219674587249756e-01	5.739999999999999547e-01	6.020416021347045898e-01	5.380000000000000338e-01	6.585718393325805664e-01
2.630000000000000000e+02	9.080000000000000293e-01	7.542808651924133301e-01	8.800000000000000044e-01	7.682313919067382812e-01	5.879999999999999671e-01	7.766193151473999023e-01	8.219999999999999529e-01	6.258159279823303223e-01	4.520000000000000129e-01	7.425273656845092773e-01
2.640000000000000000e+02	4.299999999999999933e-01	5.774574875831604004e-01	9.180000000000000382e-01	9.156795144081115723e-01	6.540000000000000258e-01	5.121369361877441406e-01	2.099999999999999922e-01	4.042865633964538574e-01	4.400000000000000022e-01	3.154177069664001465e-01
2.650000000000000000e+02	3.220000000000000084e-01	4.087035357952117920e-01	8.419999999999999707e-01	6.294486522674560547e-01	1.559999999999999998e-01	1.420877128839492798e-01	7.219999999999999751e-01	4.910839796066284180e-01	1.079999999999999988e-01	2.446885854005813599e-01
2.660000000000000000e+02	1.019999999999999934e-01	1.810406893491744995e-01	9.300000000000000488e-01	5.631702542304992676e-01	7.980000000000000426e-01	7.297887802124023438e-01	8.980000000000000204e-01	8.644229769706726074e-01	5.160000000000000142e-01	5.462627410888671875e-01
2.670000000000000000e+02	6.520000000000000240e-01	7.849537730216979980e-01	6.079999999999999849e-01	7.824477553367614746e-01	1.439999999999999891e-01	2.716244161128997803e-01	1.839999999999999969e-01	2.963535785675048828e-01	6.019999999999999796e-01	3.275874257087707520e-01
2.680000000000000000e+02	7.640000000000000124e-01	3.186687827110290527e-01	3.420000000000000262e-01	6.924166083335876465e-01	1.519999999999999962e-01	2.485463470220565796e-01	8.659999999999999920e-01	8.655172586441040039e-01	6.640000000000000346e-01	7.839035391807556152e-01
2.690000000000000000e+02	1.140000000000000041e-01	1.259287595748901367e-01	8.840000000000000080e-01	8.014343976974487305e-01	9.060000000000000275e-01	6.944500803947448730e-01	2.600000000000000089e-01	3.096199035644531250e-01	7.299999999999999822e-01	7.056273221969604492e-01
2.700000000000000000e+02	5.520000000000000462e-01	4.374672174453735352e-01	9.000000000000000222e-01	5.468229651451110840e-01	6.540000000000000258e-01	6.046749353408813477e-01	6.580000000000000293e-01	5.429637432098388672e-01	8.339999999999999636e-01	8.433842062950134277e-01
2.710000000000000000e+02	7.720000000000000195e-01	5.958271622657775879e-01	6.239999999999999991e-01	8.900309205055236816e-01	3.240000000000000102e-01	3.386518359184265137e-01	7.119999999999999662e-01	5.450538992881774902e-01	2.059999999999999887e-01	4.718239009380340576e-01
2.720000000000000000e+02	6.760000000000000453e-01	4.666411280632019043e-01	2.839999999999999747e-01	2.414109557867050171e-01	5.659999999999999476e-01	4.924897849559783936e-01	6.260000000000000009e-01	4.691684544086456299e-01	6.300000000000000044e-01	6.498227715492248535e-01
2.730000000000000000e+02	9.240000000000000435e-01	3.438053727149963379e-01	1.900000000000000022e-01	5.436935424804687500e-01	8.599999999999999867e-01	7.412490844726562500e-01	7.600000000000000089e-01	6.913465261459350586e-01	2.400000000000000050e-02	7.231719046831130981e-02
2.740000000000000000e+02	2.340000000000000135e-01	4.539617598056793213e-01	5.000000000000000278e-02	1.081910505890846252e-01	3.900000000000000133e-01	5.478126406669616699e-01	9.300000000000000488e-01	9.460805058479309082e-01	7.459999999999999964e-01	8.190584778785705566e-01
2.750000000000000000e+02	9.300000000000000488e-01	7.026122212409973145e-01	5.260000000000000231e-01	8.801636099815368652e-01	2.240000000000000047e-01	2.132902443408966064e-01	5.639999999999999458e-01	5.594813823699951172e-01	2.020000000000000129e-01	2.826154828071594238e-01
2.760000000000000000e+02	8.499999999999999778e-01	2.993421554565429688e-01	3.599999999999999867e-01	7.114857435226440430e-01	5.120000000000000107e-01	4.660755097866058350e-01	2.079999999999999905e-01	3.031024634838104248e-01	2.680000000000000160e-01	2.375786602497100830e-01
2.770000000000000000e+02	6.360000000000000098e-01	4.782413542270660400e-01	4.620000000000000218e-01	2.023599743843078613e-01	5.360000000000000320e-01	3.297493457794189453e-01	6.879999999999999449e-01	6.628854274749755859e-01	2.580000000000000071e-01	4.864528477191925049e-01
2.780000000000000000e+02	9.759999999999999787e-01	9.610860347747802734e-01	1.019999999999999934e-01	2.805434167385101318e-01	5.819999999999999618e-01	5.238372087478637695e-01	9.499999999999999556e-01	9.195017218589782715e-01	5.659999999999999476e-01	5.781064033508300781e-01
2.790000000000000000e+02	5.160000000000000142e-01	3.767296969890594482e-01	4.779999999999999805e-01	2.264222651720046997e-01	5.440000000000000391e-01	5.835720896720886230e-01	8.419999999999999707e-01	6.508826613426208496e-01	7.680000000000000160e-01	8.204360008239746094e-01
2.800000000000000000e+02	5.340000000000000302e-01	3.439869284629821777e-01	9.639999999999999680e-01	7.931896448135375977e-01	8.199999999999999512e-01	5.483617186546325684e-01	5.799999999999999600e-01	3.129604756832122803e-01	4.279999999999999916e-01	5.221206545829772949e-01
2.810000000000000000e+02	6.959999999999999520e-01	8.758056759834289551e-01	3.340000000000000191e-01	5.203502774238586426e-01	2.560000000000000053e-01	4.965369701385498047e-01	5.060000000000000053e-01	6.947966217994689941e-01	2.760000000000000231e-01	5.070607662200927734e-01
2.820000000000000000e+02	4.470000000000000084e-01	6.312170028686523438e-01	2.780000000000000249e-01	8.019831776618957520e-01	9.200000000000000400e-01	6.397605538368225098e-01	7.620000000000000107e-01	5.721231698989868164e-01	2.260000000000000064e-01	2.370452284812927246e-01
2.830000000000000000e+02	4.939999999999999947e-01	5.418336391448974609e-01	9.439999999999999503e-01	8.998814225196838379e-01	3.160000000000000031e-01	6.929422616958618164e-01	6.660000000000000364e-01	3.778070807456970215e-01	3.160000000000000031e-01	5.636334419250488281e-01
2.840000000000000000e+02	8.439999999999999725e-01	7.922483682632446289e-01	9.360000000000000542e-01	3.351278007030487061e-01	7.500000000000000000e-01	6.678860783576965332e-01	6.700000000000000400e-01	5.787978172302246094e-01	2.459999999999999964e-01	6.633227467536926270e-01
2.850000000000000000e+02	2.399999999999999911e-01	4.794624447822570801e-01	7.299999999999999822e-01	1.745647341012954712e-01	4.699999999999999734e-01	4.323733150959014893e-01	1.739999999999999880e-01	1.996490210294723511e-01	9.719999999999999751e-01	9.274981021881103516e-01
2.860000000000000000e+02	1.400000000000000133e-01	5.553733110427856445e-01	7.259999999999999787e-01	4.773588478565216064e-01	6.800000000000000488e-02	2.134481519460678101e-01	1.499999999999999944e-01	6.263347715139389038e-02	7.880000000000000338e-01	8.221375346183776855e-01
2.870000000000000000e+02	2.240000000000000047e-01	2.534396350383758545e-01	3.260000000000000120e-01	3.447604477405548096e-01	5.979999999999999760e-01	5.919452309608459473e-01	2.839999999999999747e-01	4.019481837749481201e-01	6.959999999999999520e-01	4.514190852642059326e-01
2.880000000000000000e+02	7.920000000000000373e-01	5.953564047813415527e-01	1.400000000000000133e-01	4.686407744884490967e-01	3.160000000000000031e-01	8.557405471801757812e-01	4.640000000000000235e-01	5.578507781028747559e-01	6.260000000000000009e-01	6.892687678337097168e-01
2.890000000000000000e+02	8.599999999999999867e-01	8.082818984985351562e-01	4.119999999999999774e-01	3.929129540920257568e-01	9.260000000000000453e-01	8.550835251808166504e-01	4.400000000000000022e-01	5.076537728309631348e-01	4.480000000000000093e-01	6.240870356559753418e-01
2.900000000000000000e+02	1.000000000000000000e+00	9.909383058547973633e-01	2.179999999999999993e-01	5.648525953292846680e-01	9.120000000000000329e-01	8.438202738761901855e-01	1.859999999999999987e-01	2.449701279401779175e-01	6.239999999999999991e-01	4.859540164470672607e-01
2.910000000000000000e+02	7.139999999999999680e-01	4.008934795856475830e-01	5.260000000000000231e-01	9.161746501922607422e-01	7.419999999999999929e-01	8.621755838394165039e-01	6.700000000000000400e-01	8.323513269424438477e-01	2.700000000000000178e-01	2.888739407062530518e-01
2.920000000000000000e+02	5.839999999999999636e-01	4.961229860782623291e-01	4.919999999999999929e-01	4.346398413181304932e-01	1.660000000000000087e-01	2.011658549308776855e-01	6.700000000000000400e-01	6.819205880165100098e-01	1.719999999999999862e-01	3.503065407276153564e-01
2.930000000000000000e+02	9.280000000000000471e-01	6.235457062721252441e-01	7.820000000000000284e-01	4.577502310276031494e-01	4.399999999999999745e-02	1.298280805349349976e-01	6.380000000000000115e-01	4.589543938636779785e-01	4.219999999999999862e-01	6.215506792068481445e-01
2.940000000000000000e+02	5.800000000000000294e-02	1.673989742994308472e-01	9.100000000000000311e-01	7.884831428527832031e-01	7.079999999999999627e-01	5.299667716026306152e-01	3.760000000000000009e-01	4.203622639179229736e-01	5.600000000000000533e-01	5.585575699806213379e-01
2.950000000000000000e+02	1.000000000000000000e+00	9.853794574737548828e-01	7.059999999999999609e-01	7.611125707626342773e-01	2.819999999999999729e-01	1.762372255325317383e-01	7.319999999999999840e-01	5.031057000160217285e-01	3.439999999999999725e-01	2.490724921226501465e-01
2.960000000000000000e+02	4.600000000000000200e-01	4.042075276374816895e-01	3.459999999999999742e-01	7.895954251289367676e-01	4.939999999999999947e-01	2.875012755393981934e-01	5.480000000000000426e-01	4.029053151607513428e-01	8.179999999999999494e-01	6.988294720649719238e-01
2.970000000000000000e+02	6.620000000000000329e-01	5.129493474960327148e-01	2.740000000000000213e-01	5.716943740844726562e-01	5.040000000000000036e-01	5.311403274536132812e-01	3.119999999999999996e-01	2.926191389560699463e-01	2.560000000000000053e-01	2.117383033037185669e-01
2.980000000000000000e+02	1.660000000000000087e-01	1.315607726573944092e-01	5.659999999999999476e-01	5.625880360603332520e-01	5.719999999999999529e-01	6.636840701103210449e-01	7.219999999999999751e-01	6.051419973373413086e-01	3.780000000000000027e-01	2.675900459289550781e-01
2.990000000000000000e+02	9.789999999999999813e-01	8.377379179000854492e-01	2.720000000000000195e-01	1.061504930257797241e-01	9.399999999999999467e-01	8.118891716003417969e-01	7.500000000000000000e-01	8.149816989898681641e-01	4.600000000000000200e-01	5.069195628166198730e-01
3.000000000000000000e+02	4.119999999999999774e-01	4.294946491718292236e-01	6.999999999999999556e-01	8.166744709014892578e-01	7.399999999999999911e-01	8.132146000862121582e-01	9.350000000000000533e-01	9.775435328483581543e-01	8.159999999999999476e-01	6.935691833496093750e-01
3.010000000000000000e+02	6.600000000000000311e-01	6.448165178298950195e-01	3.400000000000000244e-01	3.724677860736846924e-01	4.879999999999999893e-01	5.298668146133422852e-01	7.359999999999999876e-01	6.802427172660827637e-01	9.360000000000000542e-01	8.674431443214416504e-01
3.020000000000000000e+02	4.199999999999999845e-01	9.585169553756713867e-01	6.620000000000000329e-01	4.011846482753753662e-01	4.279999999999999916e-01	4.800975322723388672e-01	5.580000000000000515e-01	3.479903936386108398e-01	9.659999999999999698e-01	8.823706507682800293e-01
3.030000000000000000e+02	8.619999999999999885e-01	7.871016263961791992e-01	5.320000000000000284e-01	5.730108022689819336e-01	8.000000000000000167e-02	5.409383773803710938e-01	5.360000000000000320e-01	1.827575415372848511e-01	5.220000000000000195e-01	4.160014390945434570e-01
3.040000000000000000e+02	9.559999999999999609e-01	9.172127842903137207e-01	4.279999999999999916e-01	1.699299514293670654e-01	6.179999999999999938e-01	4.243391454219818115e-01	6.079999999999999849e-01	6.699980497360229492e-01	7.640000000000000124e-01	8.110424280166625977e-01
3.050000000000000000e+02	6.179999999999999938e-01	4.792490303516387939e-01	5.180000000000000160e-01	5.273420810699462891e-01	9.040000000000000258e-01	8.200465440750122070e-01	7.700000000000000178e-01	8.068317770957946777e-01	7.780000000000000249e-01	6.040453910827636719e-01
3.060000000000000000e+02	0.000000000000000000e+00	8.981510996818542480e-02	3.059999999999999942e-01	5.176177620887756348e-01	9.659999999999999698e-01	7.719165682792663574e-01	7.640000000000000124e-01	7.542886734008789062e-01	5.899999999999999689e-01	3.705114126205444336e-01
3.070000000000000000e+02	6.560000000000000275e-01	8.052399158477783203e-01	2.939999999999999836e-01	2.661416530609130859e-01	6.660000000000000364e-01	4.699178636074066162e-01	5.759999999999999565e-01	2.816953957080841064e-01	2.620000000000000107e-01	1.856844723224639893e-01
3.080000000000000000e+02	9.789999999999999813e-01	8.377379179000854492e-01	8.439999999999999725e-01	9.497066736221313477e-01	2.179999999999999993e-01	5.713722705841064453e-01	7.019999999999999574e-01	6.612420678138732910e-01	4.640000000000000235e-01	5.039837956428527832e-01
3.090000000000000000e+02	9.699999999999999734e-01	9.757344722747802734e-01	6.039999999999999813e-01	6.132209897041320801e-01	3.519999999999999796e-01	1.597878187894821167e-01	5.360000000000000320e-01	6.820848584175109863e-01	8.399999999999999689e-01	6.599117517471313477e-01
3.100000000000000000e+02	7.399999999999999911e-01	7.805052995681762695e-01	9.959999999999999964e-01	9.546389579772949219e-01	4.000000000000000083e-02	1.011733785271644592e-01	6.939999999999999503e-01	7.482220530509948730e-01	2.159999999999999976e-01	7.651811838150024414e-01
3.110000000000000000e+02	3.840000000000000080e-01	1.461330503225326538e-01	7.259999999999999787e-01	5.604389905929565430e-01	1.719999999999999862e-01	2.252978831529617310e-01	1.179999999999999938e-01	1.773788779973983765e-01	6.380000000000000115e-01	6.664379239082336426e-01
3.120000000000000000e+02	8.319999999999999618e-01	6.898496747016906738e-01	1.340000000000000080e-01	1.129644736647605896e-01	6.780000000000000471e-01	7.059389948844909668e-01	7.079999999999999627e-01	7.076961398124694824e-01	5.020000000000000018e-01	5.511403083801269531e-01
3.130000000000000000e+02	6.680000000000000382e-01	2.550829648971557617e-01	6.320000000000000062e-01	7.582766413688659668e-01	8.000000000000000444e-01	6.260300278663635254e-01	5.120000000000000107e-01	2.923545837402343750e-01	7.540000000000000036e-01	4.698708057403564453e-01
3.140000000000000000e+02	8.200000000000000344e-02	5.817969441413879395e-01	7.600000000000000089e-01	6.175018548965454102e-01	9.799999999999999822e-01	8.015428781509399414e-01	5.360000000000000320e-01	4.143199622631072998e-01	5.999999999999999778e-01	6.599770784378051758e-01
3.150000000000000000e+02	1.360000000000000098e-01	2.934070527553558350e-01	1.219999999999999973e-01	1.244186684489250183e-01	3.639999999999999902e-01	4.953266382217407227e-01	7.740000000000000213e-01	6.153859496116638184e-01	9.519999999999999574e-01	8.509910702705383301e-01
3.160000000000000000e+02	8.579999999999999849e-01	6.234566569328308105e-01	9.939999999999999947e-01	9.244532585144042969e-01	4.440000000000000058e-01	4.168778061866760254e-01	5.859999999999999654e-01	6.187750697135925293e-01	2.540000000000000036e-01	5.733187198638916016e-01
3.170000000000000000e+02	8.739999999999999991e-01	8.748286962509155273e-01	9.739999999999999769e-01	8.195666670799255371e-01	8.259999999999999565e-01	5.011457800865173340e-01	3.180000000000000049e-01	3.570347428321838379e-01	8.559999999999999831e-01	5.756320953369140625e-01
3.180000000000000000e+02	6.079999999999999849e-01	7.267268300056457520e-01	7.399999999999999911e-01	5.813993811607360840e-01	3.559999999999999831e-01	2.937246561050415039e-01	5.200000000000000178e-01	5.634135007858276367e-01	6.760000000000000453e-01	5.613932013511657715e-01
3.190000000000000000e+02	3.599999999999999867e-01	3.578271567821502686e-01	7.259999999999999787e-01	6.345818638801574707e-01	6.800000000000000488e-02	1.730775684118270874e-01	4.279999999999999916e-01	2.870670258998870850e-01	5.699999999999999512e-01	4.314156472682952881e-01
3.200000000000000000e+02	7.299999999999999822e-01	5.147016644477844238e-01	4.259999999999999898e-01	1.810686588287353516e-01	8.219999999999999529e-01	7.395974993705749512e-01	8.379999999999999671e-01	7.503815889358520508e-01	8.239999999999999547e-01	7.764272689819335938e-01
3.210000000000000000e+02	0.000000000000000000e+00	3.051132895052433014e-02	5.600000000000000117e-02	2.379510998725891113e-01	5.659999999999999476e-01	2.472320497035980225e-01	7.599999999999999811e-02	3.602569103240966797e-01	4.200000000000000261e-02	3.179849088191986084e-01
3.220000000000000000e+02	2.240000000000000047e-01	5.851055383682250977e-01	6.840000000000000524e-01	7.973363399505615234e-01	7.279999999999999805e-01	6.623410582542419434e-01	5.120000000000000107e-01	4.580025374889373779e-01	9.100000000000000311e-01	9.098247885704040527e-01
3.230000000000000000e+02	3.280000000000000138e-01	5.147521495819091797e-01	7.620000000000000107e-01	6.062739491462707520e-01	8.920000000000000151e-01	8.467272520065307617e-01	9.479999999999999538e-01	8.806300759315490723e-01	5.580000000000000515e-01	6.832102537155151367e-01
3.240000000000000000e+02	6.079999999999999849e-01	6.482764482498168945e-01	3.479999999999999760e-01	4.233977198600769043e-01	6.999999999999999556e-01	7.386802434921264648e-01	2.119999999999999940e-01	9.378974139690399170e-02	4.000000000000000083e-02	2.587583661079406738e-01
3.250000000000000000e+02	4.680000000000000271e-01	4.709388613700866699e-01	7.840000000000000302e-01	4.842783808708190918e-01	9.859999999999999876e-01	7.375281453132629395e-01	6.280000000000000027e-01	3.806901574134826660e-01	9.519999999999999574e-01	8.124592900276184082e-01
3.260000000000000000e+02	7.399999999999999911e-01	4.246892333030700684e-01	8.000000000000000167e-03	5.498245358467102051e-02	5.620000000000000551e-01	4.133558869361877441e-01	6.640000000000000346e-01	5.858359932899475098e-01	2.700000000000000178e-01	3.654910922050476074e-01
3.270000000000000000e+02	1.640000000000000069e-01	2.098830640316009521e-01	8.400000000000000522e-02	5.425328761339187622e-02	5.560000000000000497e-01	4.186195433139801025e-01	5.240000000000000213e-01	4.337139129638671875e-01	6.860000000000000542e-01	7.461338043212890625e-01
3.280000000000000000e+02	9.300000000000000488e-01	9.706822633743286133e-01	6.780000000000000471e-01	8.369888067245483398e-01	9.559999999999999609e-01	8.494492769241333008e-01	8.559999999999999831e-01	8.007624149322509766e-01	9.519999999999999574e-01	8.408933281898498535e-01
3.290000000000000000e+02	5.600000000000000533e-01	7.041194438934326172e-01	1.700000000000000122e-01	2.579594254493713379e-01	5.600000000000000117e-02	1.721919924020767212e-01	1.000000000000000021e-02	1.165133863687515259e-01	5.659999999999999476e-01	4.134504199028015137e-01
3.300000000000000000e+02	8.659999999999999920e-01	3.605427443981170654e-01	9.040000000000000258e-01	6.198097467422485352e-01	4.560000000000000164e-01	3.156959712505340576e-01	1.200000000000000025e-02	1.486422121524810791e-01	7.099999999999999645e-01	4.538639187812805176e-01
3.310000000000000000e+02	2.159999999999999976e-01	3.549944758415222168e-01	8.920000000000000151e-01	9.289235472679138184e-01	4.380000000000000004e-01	6.590914726257324219e-01	4.620000000000000218e-01	4.897282421588897705e-01	5.480000000000000426e-01	6.986231207847595215e-01
3.320000000000000000e+02	2.320000000000000118e-01	7.661257386207580566e-01	8.780000000000000027e-01	5.397410392761230469e-01	6.919999999999999485e-01	6.653764247894287109e-01	9.000000000000000222e-01	8.754043579101562500e-01	6.979999999999999538e-01	5.407359004020690918e-01
3.330000000000000000e+02	6.139999999999999902e-01	5.519005060195922852e-01	8.599999999999999867e-01	6.209044456481933594e-01	2.520000000000000018e-01	7.848997414112091064e-02	1.600000000000000033e-01	2.969938516616821289e-01	8.659999999999999920e-01	6.676726937294006348e-01
3.340000000000000000e+02	2.999999999999999889e-01	3.541284203529357910e-01	6.640000000000000346e-01	5.529937148094177246e-01	9.340000000000000524e-01	6.022987961769104004e-01	7.119999999999999662e-01	5.102802515029907227e-01	2.419999999999999929e-01	2.215893715620040894e-01
3.350000000000000000e+02	1.519999999999999962e-01	2.554104626178741455e-01	6.219999999999999973e-01	8.470550179481506348e-01	5.999999999999999778e-02	2.241996675729751587e-01	5.320000000000000284e-01	4.449471533298492432e-01	4.380000000000000004e-01	2.885306775569915771e-01
3.360000000000000000e+02	4.660000000000000253e-01	2.883041501045227051e-01	6.800000000000000488e-01	7.703773975372314453e-01	4.339999999999999969e-01	6.223062276840209961e-01	7.299999999999999822e-01	6.654062867164611816e-01	6.139999999999999902e-01	5.238443017005920410e-01
3.370000000000000000e+02	6.320000000000000062e-01	7.024357914924621582e-01	6.099999999999999867e-01	4.032171964645385742e-01	3.140000000000000013e-01	5.989148020744323730e-01	8.319999999999999618e-01	5.887760519981384277e-01	8.840000000000000080e-01	7.996157407760620117e-01
3.380000000000000000e+02	6.660000000000000364e-01	4.366493225097656250e-01	6.440000000000000169e-01	6.546106934547424316e-01	4.759999999999999787e-01	3.923186659812927246e-01	1.120000000000000023e-01	2.050216794013977051e-01	5.199999999999999761e-02	1.352356374263763428e-01
3.390000000000000000e+02	6.700000000000000400e-01	5.611557364463806152e-01	4.159999999999999809e-01	5.155644416809082031e-01	7.580000000000000071e-01	7.370638251304626465e-01	2.300000000000000100e-01	4.564969539642333984e-01	3.280000000000000138e-01	1.723677068948745728e-01
3.400000000000000000e+02	5.839999999999999636e-01	8.518779277801513672e-01	5.300000000000000266e-01	3.419827818870544434e-01	1.640000000000000069e-01	2.460262030363082886e-01	5.919999999999999707e-01	6.217779517173767090e-01	8.259999999999999565e-01	8.239786624908447266e-01
3.410000000000000000e+02	5.360000000000000320e-01	4.946810901165008545e-01	9.719999999999999751e-01	8.145671486854553223e-01	8.139999999999999458e-01	5.857120156288146973e-01	4.719999999999999751e-01	2.239685654640197754e-01	8.419999999999999707e-01	7.375676631927490234e-01
3.420000000000000000e+02	4.319999999999999951e-01	4.024898409843444824e-01	7.139999999999999680e-01	5.770897865295410156e-01	9.399999999999999467e-01	8.404383063316345215e-01	7.199999999999999734e-01	8.716310858726501465e-01	3.479999999999999760e-01	4.824632704257965088e-01
3.430000000000000000e+02	8.199999999999999512e-01	4.720341861248016357e-01	8.980000000000000204e-01	5.516574382781982422e-01	4.359999999999999987e-01	3.020344972610473633e-01	6.239999999999999991e-01	7.095492482185363770e-01	5.639999999999999458e-01	3.668895065784454346e-01
3.440000000000000000e+02	9.739999999999999769e-01	8.003091216087341309e-01	5.620000000000000551e-01	3.584532737731933594e-01	9.799999999999999822e-01	8.948515653610229492e-01	3.780000000000000027e-01	4.589829444885253906e-01	4.500000000000000111e-01	3.757926821708679199e-01
3.450000000000000000e+02	8.120000000000000551e-01	3.042986690998077393e-01	6.380000000000000115e-01	7.869257330894470215e-01	1.960000000000000075e-01	3.606320321559906006e-01	5.140000000000000124e-01	5.756204128265380859e-01	9.020000000000000240e-01	8.581950664520263672e-01
3.460000000000000000e+02	2.039999999999999869e-01	8.039864301681518555e-01	7.239999999999999769e-01	7.916256189346313477e-01	3.940000000000000169e-01	6.745478510856628418e-01	4.000000000000000222e-01	4.541792869567871094e-01	4.719999999999999751e-01	3.228615820407867432e-01
3.470000000000000000e+02	2.000000000000000042e-03	1.624375581741333008e-01	8.960000000000000187e-01	7.233951091766357422e-01	6.600000000000000311e-01	3.290387392044067383e-01	3.459999999999999742e-01	2.665643692016601562e-01	5.360000000000000320e-01	2.716497480869293213e-01
3.480000000000000000e+02	1.200000000000000025e-02	4.273508861660957336e-02	1.600000000000000033e-02	1.890930980443954468e-01	9.800000000000000377e-02	5.613890290260314941e-01	3.559999999999999831e-01	3.582941889762878418e-01	4.839999999999999858e-01	5.629556179046630859e-01
3.490000000000000000e+02	7.259999999999999787e-01	7.015753984451293945e-01	6.879999999999999449e-01	7.952392101287841797e-01	6.560000000000000275e-01	8.106641173362731934e-01	6.959999999999999520e-01	5.241632461547851562e-01	4.000000000000000222e-01	4.440073668956756592e-01
3.500000000000000000e+02	8.100000000000000533e-01	6.317469477653503418e-01	9.899999999999999911e-01	9.645511507987976074e-01	6.660000000000000364e-01	5.342242717742919922e-01	8.499999999999999778e-01	6.779837012290954590e-01	1.199999999999999956e-01	1.714221090078353882e-01
3.510000000000000000e+02	6.939999999999999503e-01	7.270185947418212891e-01	9.439999999999999503e-01	6.830954551696777344e-01	4.739999999999999769e-01	2.648237347602844238e-01	2.359999999999999876e-01	4.918355941772460938e-01	1.199999999999999956e-01	7.206875830888748169e-02
3.520000000000000000e+02	7.599999999999999811e-02	1.214149892330169678e-01	8.199999999999999512e-01	6.410933732986450195e-01	4.799999999999999822e-01	5.560041069984436035e-01	5.919999999999999707e-01	2.976087927818298340e-01	5.520000000000000462e-01	4.546789824962615967e-01
3.530000000000000000e+02	7.159999999999999698e-01	4.234145283699035645e-01	6.500000000000000222e-01	4.072149395942687988e-01	6.380000000000000115e-01	6.960234045982360840e-01	6.999999999999999556e-01	4.061056673526763916e-01	6.720000000000000417e-01	5.470354557037353516e-01
3.540000000000000000e+02	3.559999999999999831e-01	6.120845079421997070e-01	7.599999999999999811e-02	7.611163705587387085e-02	7.540000000000000036e-01	4.437062740325927734e-01	6.500000000000000222e-01	5.367294549942016602e-01	8.659999999999999920e-01	8.122485876083374023e-01
3.550000000000000000e+02	3.220000000000000084e-01	2.230731248855590820e-01	9.240000000000000435e-01	8.760978579521179199e-01	7.840000000000000302e-01	5.768086910247802734e-01	6.199999999999999956e-02	2.878752052783966064e-01	8.080000000000000515e-01	5.619091987609863281e-01
3.560000000000000000e+02	7.019999999999999574e-01	7.461688518524169922e-01	1.059999999999999970e-01	2.848905622959136963e-01	5.360000000000000320e-01	2.658285796642303467e-01	9.280000000000000471e-01	7.454321384429931641e-01	4.200000000000000261e-02	1.903576403856277466e-01
3.570000000000000000e+02	8.499999999999999778e-01	3.488895297050476074e-01	9.819999999999999840e-01	6.121193170547485352e-01	4.239999999999999880e-01	6.421797871589660645e-01	7.399999999999999911e-01	8.155261278152465820e-01	7.600000000000000089e-01	8.421347737312316895e-01
3.580000000000000000e+02	5.180000000000000160e-01	7.142343521118164062e-01	1.140000000000000041e-01	3.175297379493713379e-01	9.140000000000000346e-01	6.711193919181823730e-01	2.560000000000000053e-01	1.983604282140731812e-01	5.600000000000000533e-01	6.748688220977783203e-01
3.590000000000000000e+02	4.460000000000000075e-01	4.911102056503295898e-01	7.820000000000000284e-01	3.242643475532531738e-01	1.479999999999999927e-01	1.531390845775604248e-01	8.860000000000000098e-01	8.170408010482788086e-01	8.060000000000000497e-01	6.600350141525268555e-01
3.600000000000000000e+02	7.179999999999999716e-01	4.114827811717987061e-01	5.759999999999999565e-01	5.146960616111755371e-01	6.480000000000000204e-01	6.302033662796020508e-01	5.639999999999999458e-01	5.381923913955688477e-01	6.159999999999999920e-01	6.540614962577819824e-01
3.610000000000000000e+02	4.520000000000000129e-01	3.483613431453704834e-01	5.939999999999999725e-01	2.182148844003677368e-01	5.140000000000000124e-01	3.280099928379058838e-01	4.319999999999999951e-01	5.392124652862548828e-01	1.079999999999999988e-01	2.760390043258666992e-01
3.620000000000000000e+02	4.199999999999999845e-01	1.987298727035522461e-01	2.620000000000000107e-01	5.021352171897888184e-01	2.660000000000000142e-01	1.167121231555938721e-01	9.280000000000000471e-01	8.419566154479980469e-01	7.059999999999999609e-01	6.799582839012145996e-01
3.630000000000000000e+02	8.519999999999999796e-01	2.648343145847320557e-01	6.440000000000000169e-01	5.386164188385009766e-01	4.079999999999999738e-01	7.302194833755493164e-01	2.459999999999999964e-01	3.145428895950317383e-01	2.220000000000000029e-01	1.631442755460739136e-01
3.640000000000000000e+02	5.420000000000000373e-01	6.792151927947998047e-01	5.140000000000000124e-01	8.010970354080200195e-01	4.159999999999999809e-01	3.474468588829040527e-01	5.939999999999999725e-01	4.433555901050567627e-01	7.580000000000000071e-01	6.062307953834533691e-01
3.650000000000000000e+02	1.559999999999999998e-01	5.797363519668579102e-01	8.519999999999999796e-01	6.304655075073242188e-01	8.599999999999999312e-02	1.344039738178253174e-01	7.459999999999999964e-01	6.545596718788146973e-01	5.639999999999999458e-01	6.104602217674255371e-01
3.660000000000000000e+02	5.699999999999999512e-01	8.030033111572265625e-01	5.919999999999999707e-01	3.195080161094665527e-01	4.560000000000000164e-01	4.427289664745330811e-01	9.559999999999999609e-01	9.702919721603393555e-01	1.360000000000000098e-01	7.410958409309387207e-02
3.670000000000000000e+02	8.339999999999999636e-01	8.427794575691223145e-01	9.519999999999999574e-01	8.687970042228698730e-01	6.840000000000000524e-01	5.790209174156188965e-01	3.200000000000000067e-01	2.076783329248428345e-01	8.719999999999999973e-01	8.221816420555114746e-01
3.680000000000000000e+02	9.839999999999999858e-01	9.772719144821166992e-01	3.300000000000000155e-01	5.022081136703491211e-01	4.719999999999999751e-01	5.184299945831298828e-01	3.439999999999999725e-01	3.424986898899078369e-01	3.099999999999999978e-01	5.810166597366333008e-01
3.690000000000000000e+02	9.080000000000000293e-01	5.158983469009399414e-01	4.779999999999999805e-01	6.195243000984191895e-01	9.360000000000000542e-01	7.208150625228881836e-01	6.580000000000000293e-01	5.184831619262695312e-01	5.779999999999999583e-01	4.946465492248535156e-01
3.700000000000000000e+02	3.119999999999999996e-01	3.959392011165618896e-01	7.159999999999999698e-01	6.429404020309448242e-01	6.780000000000000471e-01	4.579100608825683594e-01	8.739999999999999991e-01	6.831254959106445312e-01	7.840000000000000302e-01	6.649369597434997559e-01
3.710000000000000000e+02	6.700000000000000400e-01	2.686862349510192871e-01	3.079999999999999960e-01	3.493227660655975342e-01	7.700000000000000178e-01	6.251541376113891602e-01	7.599999999999999811e-02	1.663457453250885010e-01	6.800000000000000488e-02	7.638349384069442749e-02
3.720000000000000000e+02	8.479999999999999760e-01	9.741232991218566895e-01	2.059999999999999887e-01	2.405249625444412231e-01	7.079999999999999627e-01	4.179129600524902344e-01	1.900000000000000022e-01	2.936800718307495117e-01	7.279999999999999805e-01	7.003743052482604980e-01
3.730000000000000000e+02	1.039999999999999952e-01	2.925858795642852783e-01	3.900000000000000133e-01	1.661285310983657837e-01	4.500000000000000111e-01	3.030640780925750732e-01	3.719999999999999973e-01	4.317870140075683594e-01	3.119999999999999996e-01	6.017251610755920410e-01
3.740000000000000000e+02	4.560000000000000164e-01	3.530536293983459473e-01	2.280000000000000082e-01	1.369345486164093018e-01	3.039999999999999925e-01	5.268402099609375000e-01	4.620000000000000218e-01	3.109652996063232422e-01	5.400000000000000355e-01	5.434913039207458496e-01
3.750000000000000000e+02	8.639999999999999902e-01	8.699132204055786133e-01	2.859999999999999765e-01	3.398028910160064697e-01	2.459999999999999964e-01	3.466628789901733398e-01	8.920000000000000151e-01	6.139530539512634277e-01	3.739999999999999991e-01	4.283899068832397461e-01
3.760000000000000000e+02	8.999999999999999667e-02	3.826107084751129150e-01	2.220000000000000029e-01	5.214590430259704590e-01	9.080000000000000293e-01	5.152733325958251953e-01	2.479999999999999982e-01	2.451774179935455322e-01	6.540000000000000258e-01	5.715321302413940430e-01
3.770000000000000000e+02	4.239999999999999880e-01	2.996450960636138916e-01	3.059999999999999942e-01	1.453572958707809448e-01	3.799999999999999906e-02	8.790373057126998901e-02	6.199999999999999956e-01	5.267385244369506836e-01	5.260000000000000231e-01	4.297234714031219482e-01
3.780000000000000000e+02	1.320000000000000062e-01	1.587193459272384644e-01	3.659999999999999920e-01	2.410415858030319214e-01	4.239999999999999880e-01	7.879052162170410156e-01	6.840000000000000524e-01	4.605531990528106689e-01	2.959999999999999853e-01	2.329034060239791870e-01
3.790000000000000000e+02	7.319999999999999840e-01	6.363826990127563477e-01	9.779999999999999805e-01	5.247087478637695312e-01	8.279999999999999583e-01	6.253505945205688477e-01	2.179999999999999993e-01	1.830568313598632812e-01	6.800000000000000488e-02	4.049651920795440674e-01
3.800000000000000000e+02	5.000000000000000000e-01	2.524156868457794189e-01	9.779999999999999805e-01	8.596895337104797363e-01	7.299999999999999822e-01	6.577291488647460938e-01	6.660000000000000364e-01	5.337937474250793457e-01	8.219999999999999529e-01	8.884442448616027832e-01
3.810000000000000000e+02	5.620000000000000551e-01	8.541911244392395020e-01	4.779999999999999805e-01	1.921776831150054932e-01	5.659999999999999476e-01	4.652134478092193604e-01	7.319999999999999840e-01	5.037876367568969727e-01	2.500000000000000000e-01	5.644332766532897949e-01
3.820000000000000000e+02	3.320000000000000173e-01	1.379225850105285645e-01	2.740000000000000213e-01	3.673243820667266846e-01	7.019999999999999574e-01	5.918365120887756348e-01	2.280000000000000082e-01	3.833508789539337158e-01	7.660000000000000142e-01	8.684670925140380859e-01
3.830000000000000000e+02	9.600000000000000200e-02	1.123468428850173950e-01	3.200000000000000067e-01	1.842040419578552246e-01	7.640000000000000124e-01	8.113828301429748535e-01	1.519999999999999962e-01	3.065915703773498535e-01	8.780000000000000027e-01	8.528279662132263184e-01
3.840000000000000000e+02	5.999999999999999778e-01	2.526313364505767822e-01	2.059999999999999887e-01	3.796342611312866211e-01	6.640000000000000346e-01	5.767044425010681152e-01	9.200000000000000400e-01	9.069319367408752441e-01	8.040000000000000480e-01	8.701761960983276367e-01
3.850000000000000000e+02	4.719999999999999751e-01	1.438716202974319458e-01	8.699999999999999956e-01	4.529426395893096924e-01	3.579999999999999849e-01	5.638600587844848633e-01	8.000000000000000167e-02	2.703084051609039307e-01	2.540000000000000036e-01	2.966379821300506592e-01
3.860000000000000000e+02	1.479999999999999927e-01	7.224715352058410645e-01	3.140000000000000013e-01	3.187284171581268311e-01	8.699999999999999956e-01	8.144357204437255859e-01	2.939999999999999836e-01	3.727722465991973877e-01	2.139999999999999958e-01	3.000467717647552490e-01
3.870000000000000000e+02	3.400000000000000244e-01	3.897067010402679443e-01	5.380000000000000338e-01	7.504062056541442871e-01	9.539999999999999591e-01	9.158580899238586426e-01	5.220000000000000195e-01	5.369474291801452637e-01	1.140000000000000041e-01	1.302199661731719971e-01
3.880000000000000000e+02	1.300000000000000044e-01	1.194977164268493652e-01	6.340000000000000080e-01	4.879774749279022217e-01	7.620000000000000107e-01	7.711569666862487793e-01	5.260000000000000231e-01	5.119398832321166992e-01	8.760000000000000009e-01	9.030848741531372070e-01
3.890000000000000000e+02	3.659999999999999920e-01	7.694630622863769531e-01	9.799999999999999822e-01	8.770676255226135254e-01	2.540000000000000036e-01	3.267552554607391357e-01	6.440000000000000169e-01	5.396662354469299316e-01	5.480000000000000426e-01	7.441641688346862793e-01
3.900000000000000000e+02	2.280000000000000082e-01	3.630540668964385986e-01	5.999999999999999778e-02	1.823660917580127716e-02	9.779999999999999805e-01	8.457177281379699707e-01	8.639999999999999902e-01	3.920012116432189941e-01	3.200000000000000067e-02	1.432179361581802368e-01
3.910000000000000000e+02	4.500000000000000111e-01	5.512596368789672852e-01	9.220000000000000417e-01	7.351284623146057129e-01	3.900000000000000133e-01	5.750488042831420898e-01	1.739999999999999880e-01	2.267915159463882446e-01	5.180000000000000160e-01	5.058082342147827148e-01
3.920000000000000000e+02	9.699999999999999734e-01	8.699001669883728027e-01	9.060000000000000275e-01	8.021546602249145508e-01	4.640000000000000235e-01	6.863461136817932129e-01	6.420000000000000151e-01	5.545047521591186523e-01	2.379999999999999893e-01	2.714428901672363281e-01
3.930000000000000000e+02	3.039999999999999925e-01	3.475790917873382568e-01	9.300000000000000488e-01	6.776838302612304688e-01	1.839999999999999969e-01	2.745172381401062012e-01	2.660000000000000142e-01	3.920766711235046387e-01	1.219999999999999973e-01	3.037888705730438232e-01
3.940000000000000000e+02	1.759999999999999898e-01	5.263962745666503906e-01	1.600000000000000033e-01	8.820973336696624756e-02	2.039999999999999869e-01	2.165983766317367554e-01	4.879999999999999893e-01	3.687485754489898682e-01	3.960000000000000187e-01	7.010695338249206543e-01
3.950000000000000000e+02	7.560000000000000053e-01	8.874515295028686523e-01	5.399999999999999939e-02	3.097463026642799377e-02	6.760000000000000453e-01	4.216987490653991699e-01	6.720000000000000417e-01	5.411384701728820801e-01	6.760000000000000453e-01	6.623464822769165039e-01
3.960000000000000000e+02	3.940000000000000169e-01	3.752382099628448486e-01	5.400000000000000355e-01	8.913627862930297852e-01	9.439999999999999503e-01	8.169965744018554688e-01	3.960000000000000187e-01	2.659520506858825684e-01	8.400000000000000522e-02	3.138034939765930176e-01
3.970000000000000000e+02	3.799999999999999906e-02	3.750557601451873779e-01	5.360000000000000320e-01	4.269029200077056885e-01	6.159999999999999920e-01	6.078561544418334961e-01	1.580000000000000016e-01	1.114033237099647522e-01	4.279999999999999916e-01	3.314411342144012451e-01
3.980000000000000000e+02	5.959999999999999742e-01	8.055620789527893066e-01	6.360000000000000098e-01	5.835822224617004395e-01	8.299999999999999600e-01	7.153738141059875488e-01	5.759999999999999565e-01	4.366368651390075684e-01	7.680000000000000160e-01	4.947270154953002930e-01
3.990000000000000000e+02	6.919999999999999485e-01	8.475835323333740234e-01	7.840000000000000302e-01	7.129501700401306152e-01	8.419999999999999707e-01	5.390157103538513184e-01	3.760000000000000009e-01	2.847979664802551270e-01	9.180000000000000382e-01	9.041048288345336914e-01
4.000000000000000000e+02	5.540000000000000480e-01	1.781646609306335449e-01	4.380000000000000004e-01	4.317395389080047607e-01	5.220000000000000195e-01	5.838958621025085449e-01	9.559999999999999609e-01	9.006199836730957031e-01	7.640000000000000124e-01	7.618720531463623047e-01
4.010000000000000000e+02	9.499999999999999556e-01	6.175972819328308105e-01	1.380000000000000115e-01	4.229309558868408203e-01	3.260000000000000120e-01	3.624725639820098877e-01	3.420000000000000262e-01	4.330483973026275635e-01	8.579999999999999849e-01	8.942721486091613770e-01
4.020000000000000000e+02	7.980000000000000426e-01	4.765543043613433838e-01	5.040000000000000036e-01	3.086368739604949951e-01	1.340000000000000080e-01	2.234523296356201172e-01	1.260000000000000009e-01	1.771637946367263794e-01	7.640000000000000124e-01	6.019023060798645020e-01
4.030000000000000000e+02	7.039999999999999591e-01	1.924105137586593628e-01	9.719999999999999751e-01	8.810100555419921875e-01	4.079999999999999738e-01	1.224373206496238708e-01	8.399999999999999689e-01	7.392911314964294434e-01	5.340000000000000302e-01	7.508866190910339355e-01
4.040000000000000000e+02	5.899999999999999689e-01	6.335541605949401855e-01	1.600000000000000033e-01	2.306344658136367798e-01	2.479999999999999982e-01	2.332268953323364258e-01	8.339999999999999636e-01	5.559843778610229492e-01	7.239999999999999769e-01	6.753091216087341309e-01
4.050000000000000000e+02	8.539999999999999813e-01	9.479213356971740723e-01	9.819999999999999840e-01	9.334614276885986328e-01	9.639999999999999680e-01	5.168909430503845215e-01	8.820000000000000062e-01	6.922389268875122070e-01	4.580000000000000182e-01	7.854061126708984375e-01
4.060000000000000000e+02	8.980000000000000204e-01	7.710667848587036133e-01	8.159999999999999476e-01	7.117801308631896973e-01	4.939999999999999947e-01	7.959290146827697754e-01	4.179999999999999827e-01	5.373198986053466797e-01	6.400000000000000133e-01	7.070873975753784180e-01
4.070000000000000000e+02	3.639999999999999902e-01	3.320747315883636475e-01	8.199999999999999512e-01	5.799425244331359863e-01	6.879999999999999449e-01	4.052165746688842773e-01	2.919999999999999818e-01	6.395549774169921875e-01	7.119999999999999662e-01	5.211789608001708984e-01
4.080000000000000000e+02	5.199999999999999761e-02	4.900258034467697144e-02	7.880000000000000338e-01	3.324869275093078613e-01	2.119999999999999940e-01	2.546910345554351807e-01	3.739999999999999991e-01	1.835493892431259155e-01	1.739999999999999880e-01	8.604508638381958008e-02
4.090000000000000000e+02	2.879999999999999782e-01	6.861490607261657715e-01	8.259999999999999565e-01	7.242228984832763672e-01	3.340000000000000191e-01	4.621443152427673340e-01	6.700000000000000400e-01	8.291019201278686523e-01	8.179999999999999494e-01	7.895422577857971191e-01
4.100000000000000000e+02	5.879999999999999671e-01	3.212407231330871582e-01	4.819999999999999840e-01	3.383776843547821045e-01	9.679999999999999716e-01	5.762460231781005859e-01	6.899999999999999467e-01	7.232058644294738770e-01	8.679999999999999938e-01	8.660010099411010742e-01
4.110000000000000000e+02	8.199999999999999512e-01	2.645250856876373291e-01	4.899999999999999911e-01	5.634337067604064941e-01	3.479999999999999760e-01	5.250184535980224609e-01	5.939999999999999725e-01	7.548235654830932617e-01	3.180000000000000049e-01	6.452205777168273926e-01
4.120000000000000000e+02	1.400000000000000029e-02	2.045507878065109253e-01	7.199999999999999734e-01	7.490171194076538086e-01	1.620000000000000051e-01	3.659730851650238037e-01	6.520000000000000240e-01	2.438920885324478149e-01	2.819999999999999729e-01	2.705072760581970215e-01
4.130000000000000000e+02	9.200000000000000400e-01	6.452848315238952637e-01	4.000000000000000083e-03	8.680157363414764404e-02	9.479999999999999538e-01	4.911861121654510498e-01	5.939999999999999725e-01	5.935347080230712891e-01	4.859999999999999876e-01	3.787214756011962891e-01
4.140000000000000000e+02	6.600000000000000311e-01	4.409364461898803711e-01	4.259999999999999898e-01	6.007779836654663086e-01	3.260000000000000120e-01	5.066165924072265625e-01	5.320000000000000284e-01	2.324318289756774902e-01	6.999999999999999556e-01	7.216594815254211426e-01
4.150000000000000000e+02	7.179999999999999716e-01	4.935316145420074463e-01	6.899999999999999467e-01	9.126581549644470215e-01	8.940000000000000169e-01	6.975078582763671875e-01	2.599999999999999881e-02	1.991081535816192627e-01	4.939999999999999947e-01	6.310837864875793457e-01
4.160000000000000000e+02	8.020000000000000462e-01	5.229576826095581055e-01	7.159999999999999698e-01	3.032730519771575928e-01	8.619999999999999885e-01	9.275241494178771973e-01	4.939999999999999947e-01	5.640099048614501953e-01	8.060000000000000497e-01	7.549289464950561523e-01
4.170000000000000000e+02	1.680000000000000104e-01	1.813212186098098755e-01	7.740000000000000213e-01	7.950419783592224121e-01	1.940000000000000058e-01	2.638085186481475830e-01	9.479999999999999538e-01	9.474995732307434082e-01	4.500000000000000111e-01	2.864075601100921631e-01
4.180000000000000000e+02	5.899999999999999689e-01	4.945547580718994141e-01	1.799999999999999864e-02	8.245361596345901489e-02	7.580000000000000071e-01	5.177918076515197754e-01	6.600000000000000311e-01	5.718206763267517090e-01	8.559999999999999831e-01	7.064562439918518066e-01
4.190000000000000000e+02	7.000000000000000666e-02	2.833091318607330322e-01	4.319999999999999951e-01	5.183631181716918945e-01	6.520000000000000240e-01	3.739790022373199463e-01	7.640000000000000124e-01	5.210230946540832520e-01	2.479999999999999982e-01	1.873119026422500610e-01
4.200000000000000000e+02	1.839999999999999969e-01	7.464757561683654785e-01	5.000000000000000000e-01	5.306133031845092773e-01	3.039999999999999925e-01	3.523906469345092773e-01	7.279999999999999805e-01	4.802590012550354004e-01	2.000000000000000111e-01	6.067268848419189453e-01
4.210000000000000000e+02	8.386666666666666714e-01	3.589270114898681641e-01	2.079999999999999905e-01	1.417900025844573975e-01	9.040000000000000258e-01	5.910470485687255859e-01	6.600000000000000311e-02	3.602707684040069580e-01	6.039999999999999813e-01	5.536352992057800293e-01
4.220000000000000000e+02	5.679999999999999494e-01	9.316370487213134766e-01	9.819999999999999840e-01	7.535336017608642578e-01	6.820000000000000506e-01	4.272496104240417480e-01	2.979999999999999871e-01	4.176556468009948730e-01	4.859999999999999876e-01	2.682400345802307129e-01
4.230000000000000000e+02	5.839999999999999636e-01	6.201496124267578125e-01	9.559999999999999609e-01	9.212679266929626465e-01	5.979999999999999760e-01	9.079023003578186035e-01	7.019999999999999574e-01	6.459988951683044434e-01	8.359999999999999654e-01	5.867955088615417480e-01
4.240000000000000000e+02	5.460000000000000409e-01	6.265675425529479980e-01	6.800000000000000488e-01	3.149121701717376709e-01	4.099999999999999756e-01	3.473032116889953613e-01	6.039999999999999813e-01	8.148942589759826660e-01	3.340000000000000191e-01	4.295021891593933105e-01
4.250000000000000000e+02	3.900000000000000133e-01	8.446978330612182617e-01	3.559999999999999831e-01	1.348793059587478638e-01	3.300000000000000155e-01	1.733751147985458374e-01	9.280000000000000471e-01	9.382166266441345215e-01	3.079999999999999960e-01	4.805200099945068359e-01
4.260000000000000000e+02	8.479999999999999760e-01	2.520483434200286865e-01	9.100000000000000311e-01	7.834153771400451660e-01	3.960000000000000187e-01	2.279016077518463135e-01	1.400000000000000133e-01	3.069645464420318604e-01	7.980000000000000426e-01	8.009362220764160156e-01
4.270000000000000000e+02	8.980000000000000204e-01	6.789209842681884766e-01	7.179999999999999716e-01	5.719530582427978516e-01	9.839999999999999858e-01	8.672264814376831055e-01	8.699999999999999956e-01	7.006680369377136230e-01	3.360000000000000209e-01	7.767863273620605469e-01
4.280000000000000000e+02	1.880000000000000004e-01	2.961152493953704834e-01	3.880000000000000115e-01	3.078517317771911621e-01	9.459999999999999520e-01	7.851464152336120605e-01	7.239999999999999769e-01	4.844554662704467773e-01	2.200000000000000011e-01	5.430372357368469238e-01
4.290000000000000000e+02	1.960000000000000075e-01	3.536045253276824951e-01	9.719999999999999751e-01	7.699880599975585938e-01	6.500000000000000222e-01	8.004406094551086426e-01	9.779999999999999805e-01	8.947876095771789551e-01	6.640000000000000346e-01	6.457882523536682129e-01
4.300000000000000000e+02	9.939999999999999947e-01	9.813018441200256348e-01	8.200000000000000344e-02	5.372194200754165649e-02	8.040000000000000480e-01	7.615610361099243164e-01	6.119999999999999885e-01	5.235106348991394043e-01	7.940000000000000391e-01	7.562236785888671875e-01
4.310000000000000000e+02	5.899999999999999689e-01	7.352339029312133789e-01	2.159999999999999976e-01	4.859813749790191650e-01	3.400000000000000244e-01	2.739811837673187256e-01	6.039999999999999813e-01	3.213334083557128906e-01	9.220000000000000417e-01	7.963081598281860352e-01
4.320000000000000000e+02	2.220000000000000029e-01	4.187811911106109619e-01	4.219999999999999862e-01	6.138394474983215332e-01	2.999999999999999889e-01	2.683129608631134033e-01	6.740000000000000435e-01	6.805876493453979492e-01	4.380000000000000004e-01	3.144532442092895508e-01
4.330000000000000000e+02	5.420000000000000373e-01	4.516980946063995361e-01	3.019999999999999907e-01	6.628853082656860352e-01	2.059999999999999887e-01	6.266330480575561523e-01	3.459999999999999742e-01	2.752602100372314453e-01	6.780000000000000471e-01	7.380184531211853027e-01
4.340000000000000000e+02	1.340000000000000080e-01	5.694245696067810059e-01	9.619999999999999662e-01	8.311366438865661621e-01	9.679999999999999716e-01	8.406659364700317383e-01	4.540000000000000147e-01	5.210585594177246094e-01	2.540000000000000036e-01	1.177906990051269531e-01
4.350000000000000000e+02	6.540000000000000258e-01	8.659908175468444824e-01	1.219999999999999973e-01	3.000220656394958496e-01	4.400000000000000022e-01	7.191618680953979492e-01	3.739999999999999991e-01	1.821494102478027344e-01	3.599999999999999728e-02	2.227561026811599731e-01
4.360000000000000000e+02	6.740000000000000435e-01	5.529693365097045898e-01	6.400000000000000133e-02	4.873130023479461670e-01	8.000000000000000167e-03	8.713539689779281616e-02	1.199999999999999956e-01	3.844425082206726074e-01	9.260000000000000453e-01	7.513093948364257812e-01
4.370000000000000000e+02	6.979999999999999538e-01	5.228791832923889160e-01	6.380000000000000115e-01	3.609395623207092285e-01	8.459999999999999742e-01	7.350119352340698242e-01	7.139999999999999680e-01	8.931776285171508789e-01	5.999999999999999778e-02	9.554779529571533203e-02
4.380000000000000000e+02	5.120000000000000107e-01	6.725763082504272461e-01	1.479999999999999927e-01	1.112133562564849854e-01	2.800000000000000058e-02	1.345095038414001465e-01	4.879999999999999893e-01	4.565826058387756348e-01	3.619999999999999885e-01	5.218620300292968750e-01
4.390000000000000000e+02	8.419999999999999707e-01	5.179395079612731934e-01	9.639999999999999680e-01	8.573238849639892578e-01	4.719999999999999751e-01	5.116301774978637695e-01	2.280000000000000082e-01	5.381155610084533691e-01	7.540000000000000036e-01	7.474681138992309570e-01
4.400000000000000000e+02	2.800000000000000266e-01	3.705379962921142578e-01	3.300000000000000155e-01	6.879380345344543457e-01	9.819999999999999840e-01	8.891483545303344727e-01	8.559999999999999831e-01	8.887640237808227539e-01	5.779999999999999583e-01	6.254017353057861328e-01
4.410000000000000000e+02	1.200000000000000025e-02	3.071314096450805664e-01	1.360000000000000098e-01	3.499385416507720947e-01	3.579999999999999849e-01	5.812782645225524902e-01	4.040000000000000258e-01	4.429185390472412109e-01	8.399999999999999689e-01	7.594157457351684570e-01
4.420000000000000000e+02	2.000000000000000042e-02	8.750094473361968994e-02	2.560000000000000053e-01	2.846492230892181396e-01	1.400000000000000029e-02	5.900363251566886902e-02	6.219999999999999973e-01	5.588824152946472168e-01	8.799999999999999489e-02	9.996658563613891602e-02
4.430000000000000000e+02	5.080000000000000071e-01	4.836719930171966553e-01	6.300000000000000044e-01	7.466228008270263672e-01	8.719999999999999973e-01	4.891680479049682617e-01	1.640000000000000069e-01	1.942931115627288818e-01	5.799999999999999600e-01	5.215311050415039062e-01
4.440000000000000000e+02	6.580000000000000293e-01	5.828875899314880371e-01	5.999999999999999778e-01	6.571494936943054199e-01	8.659999999999999920e-01	8.150748014450073242e-01	7.580000000000000071e-01	6.789205670356750488e-01	2.999999999999999889e-01	1.253865212202072144e-01
4.450000000000000000e+02	2.260000000000000064e-01	8.240405917167663574e-01	6.000000000000000125e-03	1.423681229352951050e-01	5.999999999999999778e-01	6.304310560226440430e-01	3.140000000000000013e-01	5.491694808006286621e-01	4.219999999999999862e-01	1.653809547424316406e-01
4.460000000000000000e+02	9.600000000000000200e-02	2.204451411962509155e-01	6.079999999999999849e-01	2.184694409370422363e-01	3.180000000000000049e-01	5.610195398330688477e-01	3.699999999999999956e-01	3.552253842353820801e-01	9.060000000000000275e-01	8.787868022918701172e-01
4.470000000000000000e+02	1.239999999999999991e-01	8.525408506393432617e-01	2.179999999999999993e-01	4.007007777690887451e-01	4.819999999999999840e-01	2.234681397676467896e-01	4.819999999999999840e-01	3.484241962432861328e-01	5.280000000000000249e-01	3.869908750057220459e-01
4.480000000000000000e+02	6.999999999999999556e-01	2.539445161819458008e-01	5.899999999999999689e-01	3.500074446201324463e-01	5.000000000000000278e-02	1.362828016281127930e-01	1.660000000000000087e-01	1.333166211843490601e-01	9.599999999999999645e-01	8.689050078392028809e-01
4.490000000000000000e+02	1.019999999999999934e-01	3.586446642875671387e-01	9.379999999999999449e-01	8.823841214179992676e-01	8.900000000000000133e-01	7.536334991455078125e-01	1.000000000000000021e-02	6.401111185550689697e-02	6.520000000000000240e-01	3.539674282073974609e-01
4.500000000000000000e+02	1.600000000000000033e-02	2.920423448085784912e-01	2.620000000000000107e-01	2.519195973873138428e-01	6.480000000000000204e-01	4.911053478717803955e-01	6.660000000000000364e-01	7.898741960525512695e-01	5.000000000000000000e-01	6.038797497749328613e-01
4.510000000000000000e+02	3.900000000000000133e-01	2.226443290710449219e-01	9.619999999999999662e-01	8.015242815017700195e-01	8.780000000000000027e-01	8.706460595130920410e-01	3.240000000000000102e-01	3.553458750247955322e-01	8.579999999999999849e-01	7.768790721893310547e-01
4.520000000000000000e+02	5.340000000000000302e-01	8.786081671714782715e-01	3.420000000000000262e-01	2.459343969821929932e-01	1.039999999999999952e-01	1.997525840997695923e-01	9.939999999999999947e-01	9.133301973342895508e-01	7.039999999999999591e-01	3.676891028881072998e-01
4.530000000000000000e+02	6.520000000000000240e-01	7.275318503379821777e-01	3.699999999999999956e-01	2.739006280899047852e-01	4.399999999999999745e-02	2.669674456119537354e-01	8.239999999999999547e-01	7.843803763389587402e-01	3.360000000000000209e-01	2.465524524450302124e-01
4.540000000000000000e+02	9.959999999999999964e-01	9.862355589866638184e-01	9.300000000000000488e-01	8.505820631980895996e-01	2.959999999999999853e-01	3.678307235240936279e-01	7.800000000000000266e-01	4.722774028778076172e-01	5.659999999999999476e-01	3.905873596668243408e-01
4.550000000000000000e+02	4.680000000000000271e-01	4.307383894920349121e-01	4.699999999999999734e-01	7.750433683395385742e-01	8.439999999999999725e-01	6.590192914009094238e-01	5.580000000000000515e-01	5.534770488739013672e-01	5.819999999999999618e-01	8.220843076705932617e-01
4.560000000000000000e+02	2.099999999999999922e-01	5.729429721832275391e-01	4.879999999999999893e-01	4.587107300758361816e-01	7.319999999999999840e-01	6.195912957191467285e-01	7.199999999999999734e-01	7.321239113807678223e-01	9.919999999999999929e-01	7.841169834136962891e-01
4.570000000000000000e+02	2.079999999999999905e-01	5.881130695343017578e-01	3.880000000000000115e-01	5.547633767127990723e-01	5.819999999999999618e-01	6.567459106445312500e-01	5.500000000000000444e-01	3.269590437412261963e-01	7.960000000000000409e-01	7.619166374206542969e-01
4.580000000000000000e+02	4.380000000000000004e-01	4.430266320705413818e-01	9.619999999999999662e-01	8.523589372634887695e-01	5.440000000000000391e-01	6.614535450935363770e-01	1.179999999999999938e-01	3.527423143386840820e-01	6.979999999999999538e-01	6.138603687286376953e-01
4.590000000000000000e+02	5.540000000000000480e-01	5.923127532005310059e-01	7.139999999999999680e-01	6.916680932044982910e-01	2.640000000000000124e-01	2.676153481006622314e-01	4.600000000000000200e-01	5.754897594451904297e-01	3.699999999999999956e-01	7.246596813201904297e-01
4.600000000000000000e+02	3.320000000000000173e-01	5.970737338066101074e-01	6.780000000000000471e-01	5.887596607208251953e-01	5.819999999999999618e-01	6.022505164146423340e-01	3.360000000000000209e-01	3.106621801853179932e-01	7.820000000000000284e-01	7.707774639129638672e-01
4.610000000000000000e+02	4.490000000000000102e-01	2.419340610504150391e-01	6.580000000000000293e-01	6.714230775833129883e-01	7.479999999999999982e-01	8.569623231887817383e-01	1.719999999999999862e-01	5.359433889389038086e-01	1.739999999999999880e-01	7.459618896245956421e-02
4.620000000000000000e+02	7.039999999999999591e-01	5.414118766784667969e-01	6.879999999999999449e-01	5.513679385185241699e-01	2.899999999999999800e-01	4.193175137042999268e-01	6.560000000000000275e-01	6.193451881408691406e-01	6.919999999999999485e-01	7.501702904701232910e-01
4.630000000000000000e+02	5.839999999999999636e-01	3.884013891220092773e-01	3.300000000000000155e-01	4.309465885162353516e-01	1.160000000000000059e-01	3.354001939296722412e-01	5.580000000000000515e-01	6.063140034675598145e-01	6.360000000000000098e-01	6.513596177101135254e-01
4.640000000000000000e+02	2.819999999999999729e-01	7.116559147834777832e-01	4.319999999999999951e-01	9.086817502975463867e-01	4.000000000000000083e-03	5.942694097757339478e-02	8.960000000000000187e-01	6.354385018348693848e-01	3.920000000000000151e-01	3.650737702846527100e-01
4.650000000000000000e+02	3.679999999999999938e-01	7.160049676895141602e-01	9.200000000000000400e-01	8.926633000373840332e-01	7.159999999999999698e-01	7.188385128974914551e-01	6.740000000000000435e-01	4.129406213760375977e-01	3.380000000000000226e-01	2.266956567764282227e-01
4.660000000000000000e+02	9.439999999999999503e-01	4.811339974403381348e-01	8.960000000000000187e-01	7.232851982116699219e-01	6.860000000000000542e-01	5.803253054618835449e-01	4.359999999999999987e-01	5.735787153244018555e-01	6.420000000000000151e-01	6.296961307525634766e-01
4.670000000000000000e+02	1.819999999999999951e-01	3.267824351787567139e-01	4.800000000000000100e-02	4.775838255882263184e-01	4.339999999999999969e-01	4.465168118476867676e-01	6.260000000000000009e-01	5.032886266708374023e-01	9.020000000000000240e-01	7.700214385986328125e-01
4.680000000000000000e+02	1.940000000000000058e-01	2.739483416080474854e-01	2.199999999999999872e-02	3.637548536062240601e-02	1.819999999999999951e-01	1.843647956848144531e-01	6.600000000000000311e-02	1.817513108253479004e-01	2.079999999999999905e-01	2.607117295265197754e-01
4.690000000000000000e+02	3.439999999999999725e-01	8.397099971771240234e-01	4.000000000000000083e-02	5.374297872185707092e-02	3.140000000000000013e-01	7.433505654335021973e-01	4.460000000000000075e-01	4.628767669200897217e-01	8.040000000000000480e-01	7.301540374755859375e-01
4.700000000000000000e+02	7.239999999999999769e-01	8.154343366622924805e-01	2.079999999999999905e-01	1.175804659724235535e-01	4.200000000000000261e-02	2.051201760768890381e-01	4.959999999999999964e-01	6.440767645835876465e-01	3.619999999999999885e-01	6.489167809486389160e-01
4.710000000000000000e+02	1.620000000000000051e-01	3.539656996726989746e-01	1.839999999999999969e-01	1.697348058223724365e-01	1.199999999999999956e-01	3.732970654964447021e-01	8.599999999999999867e-01	8.177402019500732422e-01	5.800000000000000294e-02	2.392880469560623169e-01
4.720000000000000000e+02	2.139999999999999958e-01	6.600996255874633789e-01	6.820000000000000506e-01	6.275479793548583984e-01	6.019999999999999796e-01	5.665684342384338379e-01	6.320000000000000062e-01	6.607546806335449219e-01	2.260000000000000064e-01	2.325085699558258057e-01
4.730000000000000000e+02	8.000000000000000167e-02	2.844044566154479980e-01	2.359999999999999876e-01	3.047657907009124756e-01	7.339999999999999858e-01	5.221531391143798828e-01	6.400000000000000133e-02	1.817580759525299072e-01	6.700000000000000400e-01	6.461398005485534668e-01
4.740000000000000000e+02	9.439999999999999503e-01	7.883294820785522461e-01	6.860000000000000542e-01	8.141400814056396484e-01	8.800000000000000044e-01	7.086873054504394531e-01	6.840000000000000524e-01	7.070783376693725586e-01	9.739999999999999769e-01	9.095977544784545898e-01
4.750000000000000000e+02	1.280000000000000027e-01	4.349267482757568359e-01	6.540000000000000258e-01	3.663775920867919922e-01	4.799999999999999822e-01	4.905089735984802246e-01	9.080000000000000293e-01	9.226439595222473145e-01	2.220000000000000029e-01	3.819886744022369385e-01
4.760000000000000000e+02	5.460000000000000409e-01	3.619850277900695801e-01	2.700000000000000178e-01	3.401521444320678711e-01	2.660000000000000142e-01	6.832263469696044922e-01	5.699999999999999512e-01	5.092905759811401367e-01	7.279999999999999805e-01	7.078405618667602539e-01
4.770000000000000000e+02	1.200000000000000025e-02	2.520426213741302490e-01	2.599999999999999881e-02	5.419005751609802246e-01	9.759999999999999787e-01	7.999079227447509766e-01	6.460000000000000187e-01	4.326950907707214355e-01	8.860000000000000098e-01	8.926649093627929688e-01
4.780000000000000000e+02	1.580000000000000016e-01	5.451550483703613281e-01	8.499999999999999778e-01	7.498077750205993652e-01	5.979999999999999760e-01	4.001514315605163574e-01	4.259999999999999898e-01	3.530044257640838623e-01	6.500000000000000222e-01	5.529925227165222168e-01
4.790000000000000000e+02	5.260000000000000231e-01	4.911547005176544189e-01	1.739999999999999880e-01	2.359666824340820312e-01	5.460000000000000409e-01	4.263744056224822998e-01	6.340000000000000080e-01	5.946184396743774414e-01	5.120000000000000107e-01	3.564050793647766113e-01
4.800000000000000000e+02	8.386666666666666714e-01	3.589270114898681641e-01	9.679999999999999716e-01	9.770004749298095703e-01	4.719999999999999751e-01	2.924114465713500977e-01	8.539999999999999813e-01	8.324061632156372070e-01	6.959999999999999520e-01	6.705147624015808105e-01
4.810000000000000000e+02	2.260000000000000064e-01	5.924977064132690430e-01	9.899999999999999911e-01	7.542660832405090332e-01	5.839999999999999636e-01	4.109137952327728271e-01	5.020000000000000018e-01	3.384894132614135742e-01	1.519999999999999962e-01	6.694513559341430664e-02
4.820000000000000000e+02	5.799999999999999600e-01	9.299780130386352539e-01	8.359999999999999654e-01	7.691649794578552246e-01	2.979999999999999871e-01	1.936368197202682495e-01	9.539999999999999591e-01	8.928117156028747559e-01	7.800000000000000266e-01	8.248116374015808105e-01
4.830000000000000000e+02	3.980000000000000204e-01	5.899869799613952637e-01	2.000000000000000111e-01	1.458985507488250732e-01	9.639999999999999680e-01	9.198029041290283203e-01	2.320000000000000118e-01	3.377307653427124023e-01	2.819999999999999729e-01	4.625450670719146729e-01
4.840000000000000000e+02	7.960000000000000409e-01	1.806767731904983521e-01	2.760000000000000231e-01	5.094875097274780273e-01	1.100000000000000006e-01	2.825831770896911621e-01	4.460000000000000075e-01	4.948462545871734619e-01	1.519999999999999962e-01	4.120867699384689331e-02
4.850000000000000000e+02	9.959999999999999964e-01	9.942321181297302246e-01	9.419999999999999485e-01	4.558017253875732422e-01	2.819999999999999729e-01	1.726658344268798828e-01	9.399999999999999467e-01	9.562410116195678711e-01	9.280000000000000471e-01	8.221102356910705566e-01
4.860000000000000000e+02	9.040000000000000258e-01	9.459187388420104980e-01	4.879999999999999893e-01	6.941019296646118164e-01	7.860000000000000320e-01	7.351027131080627441e-01	4.279999999999999916e-01	6.947896480560302734e-01	4.919999999999999929e-01	5.227284431457519531e-01
4.870000000000000000e+02	7.880000000000000338e-01	6.828392744064331055e-01	2.680000000000000160e-01	2.286809384822845459e-01	5.020000000000000018e-01	5.803725719451904297e-01	4.440000000000000058e-01	3.861423730850219727e-01	2.800000000000000266e-01	2.829776704311370850e-01
4.880000000000000000e+02	7.840000000000000302e-01	5.596660971641540527e-01	7.199999999999999456e-02	4.784028604626655579e-02	1.920000000000000040e-01	5.105609297752380371e-01	2.700000000000000178e-01	2.840799689292907715e-01	2.680000000000000160e-01	2.541451752185821533e-01
4.890000000000000000e+02	3.880000000000000115e-01	4.388628005981445312e-01	6.300000000000000044e-01	5.863963365554809570e-01	9.599999999999999645e-01	7.229455709457397461e-01	7.279999999999999805e-01	8.440593481063842773e-01	6.039999999999999813e-01	8.100159764289855957e-01
4.900000000000000000e+02	5.380000000000000338e-01	5.513188838958740234e-01	3.659999999999999920e-01	6.056184768676757812e-01	9.619999999999999662e-01	7.100092768669128418e-01	2.959999999999999853e-01	4.231635630130767822e-01	5.699999999999999512e-01	6.204383373260498047e-01
4.910000000000000000e+02	2.240000000000000047e-01	5.436732172966003418e-01	9.659999999999999698e-01	8.954181075096130371e-01	4.779999999999999805e-01	3.080569207668304443e-01	4.560000000000000164e-01	4.263391494750976562e-01	2.500000000000000000e-01	2.102663964033126831e-01
4.920000000000000000e+02	2.819999999999999729e-01	1.200836300849914551e-01	1.960000000000000075e-01	5.974467396736145020e-01	8.780000000000000027e-01	6.461464166641235352e-01	7.279999999999999805e-01	6.138557195663452148e-01	2.139999999999999958e-01	5.529775023460388184e-01
4.930000000000000000e+02	3.119999999999999996e-01	4.193134009838104248e-01	9.559999999999999609e-01	8.979627490043640137e-01	2.839999999999999747e-01	6.865870952606201172e-01	5.360000000000000320e-01	5.720535516738891602e-01	6.179999999999999938e-01	7.645651102066040039e-01
4.940000000000000000e+02	4.359999999999999987e-01	5.978187322616577148e-01	9.559999999999999609e-01	8.803136348724365234e-01	2.199999999999999872e-02	3.964755833148956299e-01	1.439999999999999891e-01	1.431785374879837036e-01	6.700000000000000400e-01	4.842541515827178955e-01
4.950000000000000000e+02	6.740000000000000435e-01	2.003589123487472534e-01	5.540000000000000480e-01	7.097650170326232910e-01	9.799999999999999822e-01	7.450091242790222168e-01	8.080000000000000515e-01	8.759526610374450684e-01	8.639999999999999902e-01	8.551788330078125000e-01
4.960000000000000000e+02	9.559999999999999609e-01	8.667923808097839355e-01	5.460000000000000409e-01	8.391051292419433594e-01	1.779999999999999916e-01	2.207750529050827026e-01	2.500000000000000000e-01	5.899277329444885254e-01	6.860000000000000542e-01	5.463397502899169922e-01
4.970000000000000000e+02	9.499999999999999556e-01	5.677102208137512207e-01	2.260000000000000064e-01	1.697283834218978882e-01	2.099999999999999922e-01	9.143247455358505249e-02	5.400000000000000355e-01	7.578086256980895996e-01	1.900000000000000022e-01	5.561911463737487793e-01
4.980000000000000000e+02	5.759999999999999565e-01	7.983217239379882812e-01	1.880000000000000004e-01	5.599859356880187988e-01	7.179999999999999716e-01	6.241149306297302246e-01	4.959999999999999964e-01	4.655431509017944336e-01	5.180000000000000160e-01	6.094816327095031738e-01
4.990000000000000000e+02	8.199999999999999512e-01	6.914018988609313965e-01	4.399999999999999745e-02	3.578386828303337097e-02	1.539999999999999980e-01	5.827549099922180176e-01	4.420000000000000040e-01	4.052045643329620361e-01	1.199999999999999956e-01	8.066235482692718506e-02
5.000000000000000000e+02	6.840000000000000524e-01	5.001244544982910156e-01	6.400000000000000133e-01	4.587939977645874023e-01	2.879999999999999782e-01	3.091553747653961182e-01	9.859999999999999876e-01	8.879106640815734863e-01	6.179999999999999938e-01	5.223035812377929688e-01
5.010000000000000000e+02	6.600000000000000311e-01	3.417852520942687988e-01	3.719999999999999973e-01	3.286727368831634521e-01	8.000000000000000167e-02	1.076455190777778625e-01	7.019999999999999574e-01	5.012007951736450195e-01	8.000000000000000167e-02	4.476014375686645508e-01
5.020000000000000000e+02	3.380000000000000226e-01	2.803432047367095947e-01	1.239999999999999991e-01	4.075238108634948730e-01	3.059999999999999942e-01	3.205454349517822266e-01	9.800000000000000377e-02	1.311091482639312744e-01	9.419999999999999485e-01	8.548936247825622559e-01
5.030000000000000000e+02	7.159999999999999698e-01	8.350392580032348633e-01	5.199999999999999761e-02	1.477395296096801758e-01	1.739999999999999880e-01	3.119566142559051514e-01	1.439999999999999891e-01	2.918125391006469727e-01	3.300000000000000155e-01	2.190158814191818237e-01
5.040000000000000000e+02	2.879999999999999782e-01	7.645515799522399902e-01	8.060000000000000497e-01	3.904518485069274902e-01	1.600000000000000033e-02	2.712692320346832275e-02	1.320000000000000062e-01	1.911921948194503784e-01	1.980000000000000093e-01	1.371294558048248291e-01
5.050000000000000000e+02	8.439999999999999725e-01	4.881969988346099854e-01	7.399999999999999634e-02	6.829365342855453491e-02	5.899999999999999689e-01	5.115371942520141602e-01	1.000000000000000056e-01	1.886348724365234375e-01	1.100000000000000006e-01	1.021306291222572327e-01
5.060000000000000000e+02	6.720000000000000417e-01	7.258446216583251953e-01	8.739999999999999991e-01	6.168371438980102539e-01	3.799999999999999906e-02	1.473365277051925659e-01	1.179999999999999938e-01	1.672650277614593506e-01	2.740000000000000213e-01	1.245470270514488220e-01
5.070000000000000000e+02	6.780000000000000471e-01	7.242139577865600586e-01	6.019999999999999796e-01	1.012243926525115967e-01	8.399999999999999689e-01	7.058284282684326172e-01	4.420000000000000040e-01	3.827908337116241455e-01	6.939999999999999503e-01	4.930190145969390869e-01
5.080000000000000000e+02	2.240000000000000047e-01	5.311948060989379883e-01	3.639999999999999902e-01	4.000563025474548340e-01	1.600000000000000033e-01	2.503382861614227295e-01	6.520000000000000240e-01	6.640862226486206055e-01	1.320000000000000062e-01	1.496796011924743652e-01
5.090000000000000000e+02	4.259999999999999898e-01	2.926134467124938965e-01	6.239999999999999991e-01	4.069142043590545654e-01	5.300000000000000266e-01	3.798617720603942871e-01	7.339999999999999858e-01	7.474462389945983887e-01	9.419999999999999485e-01	8.830648064613342285e-01
5.100000000000000000e+02	5.699999999999999512e-01	3.223770260810852051e-01	4.919999999999999929e-01	3.649840354919433594e-01	5.600000000000000533e-01	4.736278355121612549e-01	7.820000000000000284e-01	5.810098648071289062e-01	6.680000000000000382e-01	6.943272948265075684e-01
5.110000000000000000e+02	8.599999999999999312e-02	3.482479155063629150e-01	3.459999999999999742e-01	8.123080730438232422e-01	5.500000000000000444e-01	5.459374785423278809e-01	5.340000000000000302e-01	7.597013711929321289e-01	3.180000000000000049e-01	2.343900501728057861e-01
5.120000000000000000e+02	3.320000000000000173e-01	2.681221067905426025e-01	2.959999999999999853e-01	1.489216238260269165e-01	9.619999999999999662e-01	8.812465667724609375e-01	4.879999999999999893e-01	4.229167699813842773e-01	5.320000000000000284e-01	6.058278679847717285e-01
5.130000000000000000e+02	7.339999999999999858e-01	5.781716108322143555e-01	1.739999999999999880e-01	4.017938077449798584e-01	3.459999999999999742e-01	3.901136815547943115e-01	5.799999999999999600e-01	8.219363689422607422e-01	6.440000000000000169e-01	6.663358211517333984e-01
5.140000000000000000e+02	5.719999999999999529e-01	4.396287798881530762e-01	7.860000000000000320e-01	5.692129731178283691e-01	8.000000000000000167e-03	1.277391761541366577e-01	3.940000000000000169e-01	3.226118683815002441e-01	8.699999999999999956e-01	6.493362784385681152e-01
5.150000000000000000e+02	4.899999999999999911e-01	4.328023493289947510e-01	6.400000000000000133e-01	4.771177470684051514e-01	8.359999999999999654e-01	6.127902269363403320e-01	2.580000000000000071e-01	4.545024335384368896e-01	9.020000000000000240e-01	8.778834939002990723e-01
5.160000000000000000e+02	5.600000000000000533e-01	4.411825537681579590e-01	9.699999999999999734e-01	8.728901743888854980e-01	6.600000000000000311e-01	6.194354295730590820e-01	6.959999999999999520e-01	7.674070000648498535e-01	7.920000000000000373e-01	7.209703326225280762e-01
5.170000000000000000e+02	9.140000000000000346e-01	6.541622877120971680e-01	4.939999999999999947e-01	4.313165247440338135e-01	2.600000000000000089e-01	2.133681923151016235e-01	3.459999999999999742e-01	3.056184053421020508e-01	4.420000000000000040e-01	5.846706628799438477e-01
5.180000000000000000e+02	3.220000000000000084e-01	1.881856322288513184e-01	6.879999999999999449e-01	7.037358283996582031e-01	2.680000000000000160e-01	4.786677956581115723e-01	3.799999999999999906e-02	2.071920931339263916e-01	2.640000000000000124e-01	2.759664058685302734e-01
5.190000000000000000e+02	6.580000000000000293e-01	6.385441422462463379e-01	9.519999999999999574e-01	9.486233592033386230e-01	7.700000000000000178e-01	6.699882745742797852e-01	5.819999999999999618e-01	4.207314848899841309e-01	2.660000000000000142e-01	3.390712440013885498e-01
5.200000000000000000e+02	8.319999999999999618e-01	3.895326852798461914e-01	4.000000000000000083e-03	4.159211367368698120e-02	6.179999999999999938e-01	6.863021254539489746e-01	8.780000000000000027e-01	8.364593386650085449e-01	5.699999999999999512e-01	2.913714349269866943e-01
5.210000000000000000e+02	3.459999999999999742e-01	8.185085654258728027e-01	8.060000000000000497e-01	8.112595677375793457e-01	1.539999999999999980e-01	5.066640377044677734e-01	7.459999999999999964e-01	6.377975344657897949e-01	4.540000000000000147e-01	6.465837359428405762e-01
5.220000000000000000e+02	3.320000000000000173e-01	5.662565827369689941e-01	8.659999999999999920e-01	5.624012947082519531e-01	2.540000000000000036e-01	2.507350742816925049e-01	8.579999999999999849e-01	7.634471654891967773e-01	3.860000000000000098e-01	4.645211398601531982e-01
5.230000000000000000e+02	8.599999999999999867e-01	8.234528303146362305e-01	6.740000000000000435e-01	6.072912812232971191e-01	1.539999999999999980e-01	2.774061858654022217e-01	3.499999999999999778e-01	3.957307934761047363e-01	1.719999999999999862e-01	5.180667638778686523e-01
5.240000000000000000e+02	8.519999999999999796e-01	7.229974865913391113e-01	9.479999999999999538e-01	6.932061910629272461e-01	7.039999999999999591e-01	7.120542526245117188e-01	4.319999999999999951e-01	7.017911672592163086e-01	7.179999999999999716e-01	6.189976334571838379e-01
5.250000000000000000e+02	2.399999999999999911e-01	3.851110637187957764e-01	8.659999999999999920e-01	8.641936779022216797e-01	3.079999999999999960e-01	5.621425509452819824e-01	5.020000000000000018e-01	4.514375030994415283e-01	8.699999999999999956e-01	5.158914923667907715e-01
5.260000000000000000e+02	2.000000000000000042e-03	7.076631486415863037e-02	6.879999999999999449e-01	7.594132423400878906e-01	2.320000000000000118e-01	3.943187892436981201e-01	5.699999999999999512e-01	5.970360636711120605e-01	4.259999999999999898e-01	2.281367927789688110e-01
5.270000000000000000e+02	3.980000000000000204e-01	6.657934188842773438e-02	9.599999999999999645e-01	8.339107036590576172e-01	4.079999999999999738e-01	1.739124059677124023e-01	2.560000000000000053e-01	2.882775366306304932e-01	3.900000000000000133e-01	2.700482308864593506e-01
5.280000000000000000e+02	5.739999999999999547e-01	2.709423005580902100e-01	9.719999999999999751e-01	7.552807927131652832e-01	9.379999999999999449e-01	6.876493096351623535e-01	1.260000000000000009e-01	3.588567376136779785e-01	2.520000000000000018e-01	1.054403185844421387e-01
5.290000000000000000e+02	5.620000000000000551e-01	7.239018678665161133e-01	5.380000000000000338e-01	7.009891271591186523e-01	6.280000000000000027e-01	4.405830502510070801e-01	8.599999999999999867e-01	7.145723700523376465e-01	7.580000000000000071e-01	7.162443399429321289e-01
5.300000000000000000e+02	3.400000000000000244e-01	7.209035158157348633e-01	9.719999999999999751e-01	8.083949685096740723e-01	9.000000000000000222e-01	7.205040454864501953e-01	6.500000000000000222e-01	3.666068315505981445e-01	6.780000000000000471e-01	7.556680440902709961e-01
5.310000000000000000e+02	4.040000000000000258e-01	4.561367630958557129e-01	3.260000000000000120e-01	3.273514807224273682e-01	9.739999999999999769e-01	6.868039965629577637e-01	3.119999999999999996e-01	3.677873909473419189e-01	7.580000000000000071e-01	6.690540909767150879e-01
5.320000000000000000e+02	8.339999999999999636e-01	6.767998337745666504e-01	8.080000000000000515e-01	6.761680841445922852e-01	2.240000000000000047e-01	5.511068105697631836e-01	7.780000000000000249e-01	6.748428344726562500e-01	3.840000000000000080e-01	5.577254295349121094e-01
5.330000000000000000e+02	3.019999999999999907e-01	1.974656581878662109e-01	6.700000000000000400e-01	6.115838289260864258e-01	1.759999999999999898e-01	3.039803802967071533e-01	7.540000000000000036e-01	9.025452136993408203e-01	5.040000000000000036e-01	3.736144304275512695e-01
5.340000000000000000e+02	7.419999999999999929e-01	8.721931576728820801e-01	8.000000000000000444e-01	7.411395907402038574e-01	1.200000000000000025e-02	1.145017370581626892e-01	7.760000000000000231e-01	8.507620096206665039e-01	5.899999999999999689e-01	3.822747766971588135e-01
5.350000000000000000e+02	5.999999999999999778e-01	7.392131090164184570e-01	9.260000000000000453e-01	8.513780832290649414e-01	7.239999999999999769e-01	7.607624530792236328e-01	3.320000000000000173e-01	3.094401657581329346e-01	6.039999999999999813e-01	5.773993730545043945e-01
5.360000000000000000e+02	6.680000000000000382e-01	5.584101080894470215e-01	3.639999999999999902e-01	9.416072964668273926e-01	6.199999999999999956e-02	4.712036550045013428e-01	1.360000000000000098e-01	2.403459697961807251e-01	9.479999999999999538e-01	8.610367774963378906e-01
5.370000000000000000e+02	4.139999999999999791e-01	4.253745973110198975e-01	3.459999999999999742e-01	4.825889468193054199e-01	9.859999999999999876e-01	9.662812948226928711e-01	8.239999999999999547e-01	7.978630661964416504e-01	1.779999999999999916e-01	5.922492593526840210e-02
5.380000000000000000e+02	7.920000000000000373e-01	7.342557907104492188e-01	6.139999999999999902e-01	5.800934433937072754e-01	8.719999999999999973e-01	6.479869484901428223e-01	8.940000000000000169e-01	8.096194267272949219e-01	3.420000000000000262e-01	6.466349363327026367e-01
5.390000000000000000e+02	3.619999999999999885e-01	2.443204820156097412e-01	2.399999999999999911e-01	3.217745423316955566e-01	9.459999999999999520e-01	6.763296127319335938e-01	6.780000000000000471e-01	6.079242229461669922e-01	9.320000000000000506e-01	8.682329654693603516e-01
5.400000000000000000e+02	5.420000000000000373e-01	5.102586150169372559e-01	1.539999999999999980e-01	2.039632797241210938e-01	2.340000000000000135e-01	3.611606061458587646e-01	7.199999999999999456e-02	3.042845129966735840e-01	2.139999999999999958e-01	2.743099331855773926e-01
5.410000000000000000e+02	3.240000000000000102e-01	4.306148588657379150e-01	3.340000000000000191e-01	8.137882351875305176e-01	7.219999999999999751e-01	6.990736722946166992e-01	4.979999999999999982e-01	2.620076537132263184e-01	9.160000000000000364e-01	8.584855198860168457e-01
5.420000000000000000e+02	5.659999999999999476e-01	5.964008569717407227e-01	3.160000000000000031e-01	2.703598141670227051e-01	2.059999999999999887e-01	3.256530463695526123e-01	4.480000000000000093e-01	6.007586121559143066e-01	8.080000000000000515e-01	6.689895987510681152e-01
5.430000000000000000e+02	9.579999999999999627e-01	7.234516143798828125e-01	9.399999999999999467e-01	5.214597582817077637e-01	6.600000000000000311e-01	5.059815645217895508e-01	6.239999999999999991e-01	5.575126409530639648e-01	1.400000000000000029e-02	2.019701898097991943e-01
5.440000000000000000e+02	2.800000000000000266e-01	2.355934232473373413e-01	4.319999999999999951e-01	2.636149823665618896e-01	7.600000000000000089e-01	2.293232083320617676e-01	8.040000000000000480e-01	5.857869982719421387e-01	4.299999999999999933e-01	3.106586039066314697e-01
5.450000000000000000e+02	6.400000000000000133e-01	7.514149546623229980e-01	6.600000000000000311e-02	4.248060584068298340e-01	4.199999999999999845e-01	5.279101729393005371e-01	5.939999999999999725e-01	8.540750145912170410e-01	5.899999999999999689e-01	4.157374799251556396e-01
5.460000000000000000e+02	7.179999999999999716e-01	6.563056707382202148e-01	1.859999999999999987e-01	3.667918443679809570e-01	7.799999999999999989e-02	1.763483583927154541e-01	5.200000000000000178e-01	5.965855121612548828e-01	4.800000000000000100e-02	7.904127985239028931e-02
5.470000000000000000e+02	1.340000000000000080e-01	2.254851758480072021e-01	5.240000000000000213e-01	4.114450812339782715e-01	6.119999999999999885e-01	5.624834895133972168e-01	9.439999999999999503e-01	9.228653311729431152e-01	4.699999999999999734e-01	2.801450788974761963e-01
5.480000000000000000e+02	8.000000000000000167e-03	2.050019949674606323e-01	8.219999999999999529e-01	5.622607469558715820e-01	9.919999999999999929e-01	7.258559465408325195e-01	2.240000000000000047e-01	3.264448642730712891e-01	1.539999999999999980e-01	1.613511890172958374e-01
5.490000000000000000e+02	2.819999999999999729e-01	9.354783892631530762e-01	2.859999999999999765e-01	3.624496757984161377e-01	4.139999999999999791e-01	2.761689424514770508e-01	6.899999999999999467e-01	7.100949883460998535e-01	8.739999999999999991e-01	8.693390488624572754e-01
5.500000000000000000e+02	4.939999999999999947e-01	6.107640266418457031e-01	2.580000000000000071e-01	2.279131561517715454e-01	3.320000000000000173e-01	1.728936135768890381e-01	3.160000000000000031e-01	5.564445257186889648e-01	4.380000000000000004e-01	5.623860955238342285e-01
5.510000000000000000e+02	9.919999999999999929e-01	9.924160242080688477e-01	5.160000000000000142e-01	2.304251939058303833e-01	5.779999999999999583e-01	3.576922714710235596e-01	5.020000000000000018e-01	3.616821765899658203e-01	6.879999999999999449e-01	6.606056094169616699e-01
5.520000000000000000e+02	8.519999999999999796e-01	5.895097255706787109e-01	7.560000000000000053e-01	5.270671844482421875e-01	2.800000000000000058e-02	9.840358793735504150e-02	5.580000000000000515e-01	5.340009331703186035e-01	5.939999999999999725e-01	4.175656735897064209e-01
5.530000000000000000e+02	7.799999999999999989e-02	2.762599289417266846e-01	8.259999999999999565e-01	1.762444972991943359e-01	2.399999999999999911e-01	4.966212809085845947e-01	7.299999999999999822e-01	8.217853903770446777e-01	4.359999999999999987e-01	3.049597740173339844e-01
5.540000000000000000e+02	3.900000000000000133e-01	8.388001322746276855e-01	7.960000000000000409e-01	6.048921942710876465e-01	9.799999999999999822e-01	5.122901797294616699e-01	9.320000000000000506e-01	9.154842495918273926e-01	2.399999999999999911e-01	4.399900734424591064e-01
5.550000000000000000e+02	7.660000000000000142e-01	8.405319452285766602e-01	9.459999999999999520e-01	9.357277154922485352e-01	6.840000000000000524e-01	4.594967365264892578e-01	5.859999999999999654e-01	6.102575063705444336e-01	1.400000000000000133e-01	3.708709478378295898e-01
5.560000000000000000e+02	1.199999999999999956e-01	2.697011828422546387e-01	7.279999999999999805e-01	9.129927754402160645e-01	4.600000000000000200e-01	3.063588142395019531e-01	4.139999999999999791e-01	4.692231416702270508e-01	4.520000000000000129e-01	3.166199624538421631e-01
5.570000000000000000e+02	3.360000000000000209e-01	7.893272042274475098e-01	6.139999999999999902e-01	4.769648611545562744e-01	1.140000000000000041e-01	5.045005679130554199e-01	4.620000000000000218e-01	3.976559638977050781e-01	5.560000000000000497e-01	3.740777373313903809e-01
5.580000000000000000e+02	3.380000000000000226e-01	4.615176618099212646e-01	2.959999999999999853e-01	4.126507937908172607e-01	9.839999999999999858e-01	9.522759318351745605e-01	6.540000000000000258e-01	4.978399872779846191e-01	5.919999999999999707e-01	3.169995546340942383e-01
5.590000000000000000e+02	8.459999999999999742e-01	5.403980016708374023e-01	6.179999999999999938e-01	4.369960725307464600e-01	6.400000000000000133e-02	7.023842632770538330e-02	1.000000000000000056e-01	3.804806470870971680e-01	8.000000000000000444e-01	4.974466562271118164e-01
5.600000000000000000e+02	7.179999999999999716e-01	9.686357975006103516e-01	9.280000000000000471e-01	7.062751054763793945e-01	3.300000000000000155e-01	2.348435074090957642e-01	9.459999999999999520e-01	7.514252662658691406e-01	8.799999999999999489e-02	5.513013899326324463e-02
5.610000000000000000e+02	8.799999999999999489e-02	2.593956291675567627e-01	6.580000000000000293e-01	4.858595430850982666e-01	2.560000000000000053e-01	1.893005669116973877e-01	2.500000000000000000e-01	2.327872812747955322e-01	1.779999999999999916e-01	7.296372205018997192e-02
5.620000000000000000e+02	7.500000000000000000e-01	5.882800221443176270e-01	3.719999999999999973e-01	1.982750296592712402e-01	6.999999999999999556e-01	4.939366877079010010e-01	8.000000000000000444e-01	7.698789238929748535e-01	5.779999999999999583e-01	6.956266760826110840e-01
5.630000000000000000e+02	7.599999999999999811e-02	2.118443995714187622e-01	4.279999999999999916e-01	2.569008469581604004e-01	4.219999999999999862e-01	1.735201925039291382e-01	6.480000000000000204e-01	6.056797504425048828e-01	8.179999999999999494e-01	8.073741197586059570e-01
5.640000000000000000e+02	8.120000000000000551e-01	5.604540109634399414e-01	8.599999999999999867e-01	5.181723237037658691e-01	5.360000000000000320e-01	5.596740841865539551e-01	8.579999999999999849e-01	8.691413998603820801e-01	4.060000000000000275e-01	5.157598257064819336e-01
5.650000000000000000e+02	4.040000000000000258e-01	6.622961759567260742e-01	4.040000000000000258e-01	6.951519250869750977e-01	9.280000000000000471e-01	7.065162658691406250e-01	5.620000000000000551e-01	6.290233731269836426e-01	5.520000000000000462e-01	7.202291488647460938e-01
5.660000000000000000e+02	9.399999999999999467e-01	7.135031223297119141e-01	7.099999999999999645e-01	4.041366875171661377e-01	2.859999999999999765e-01	6.323835849761962891e-01	7.099999999999999645e-01	6.439922451972961426e-01	6.800000000000000488e-01	6.319234371185302734e-01
5.670000000000000000e+02	1.179999999999999938e-01	4.754797518253326416e-01	3.420000000000000262e-01	6.017286181449890137e-01	1.459999999999999909e-01	2.455879300832748413e-01	7.000000000000000666e-02	1.403782665729522705e-01	4.219999999999999862e-01	5.478257536888122559e-01
5.680000000000000000e+02	8.960000000000000187e-01	8.363576531410217285e-01	6.600000000000000311e-02	4.562404155731201172e-01	6.600000000000000311e-01	7.156366109848022461e-01	9.399999999999999467e-01	8.252192139625549316e-01	5.180000000000000160e-01	6.074571609497070312e-01
5.690000000000000000e+02	7.299999999999999822e-01	6.929172277450561523e-01	6.680000000000000382e-01	8.924150466918945312e-01	4.699999999999999734e-01	5.256133675575256348e-01	8.080000000000000515e-01	4.968212246894836426e-01	6.999999999999999556e-01	6.382529139518737793e-01
5.700000000000000000e+02	5.120000000000000107e-01	2.933340370655059814e-01	9.240000000000000435e-01	8.838450908660888672e-01	4.580000000000000182e-01	5.192107558250427246e-01	9.739999999999999769e-01	8.920462131500244141e-01	7.620000000000000107e-01	6.751176118850708008e-01
5.710000000000000000e+02	6.630000000000000338e-01	3.400082886219024658e-01	2.500000000000000000e-01	4.347275495529174805e-01	6.959999999999999520e-01	7.167810201644897461e-01	9.260000000000000453e-01	9.398890137672424316e-01	6.500000000000000222e-01	6.755945682525634766e-01
5.720000000000000000e+02	9.040000000000000258e-01	8.557330965995788574e-01	2.260000000000000064e-01	2.019322067499160767e-01	4.099999999999999756e-01	4.485719203948974609e-01	1.280000000000000027e-01	2.171460688114166260e-01	3.639999999999999902e-01	3.143863081932067871e-01
5.730000000000000000e+02	9.919999999999999929e-01	9.852602481842041016e-01	7.279999999999999805e-01	5.442293882369995117e-01	6.260000000000000009e-01	5.714735984802246094e-01	1.390000000000000124e-01	2.171466052532196045e-01	9.160000000000000364e-01	8.273521065711975098e-01
5.740000000000000000e+02	8.439999999999999725e-01	9.157324433326721191e-01	5.839999999999999636e-01	6.327812075614929199e-01	4.319999999999999951e-01	7.159981131553649902e-01	8.379999999999999671e-01	5.292541384696960449e-01	7.840000000000000302e-01	7.825756072998046875e-01
5.750000000000000000e+02	5.959999999999999742e-01	6.714991331100463867e-01	6.919999999999999485e-01	9.466068148612976074e-01	5.819999999999999618e-01	3.732775449752807617e-01	8.820000000000000062e-01	8.877850174903869629e-01	6.460000000000000187e-01	6.366694569587707520e-01
5.760000000000000000e+02	5.520000000000000462e-01	6.195694804191589355e-01	8.519999999999999796e-01	4.502485692501068115e-01	2.640000000000000124e-01	3.065496683120727539e-01	6.919999999999999485e-01	1.766424179077148438e-01	6.239999999999999991e-01	6.114878058433532715e-01
5.770000000000000000e+02	1.000000000000000000e+00	9.467869400978088379e-01	3.220000000000000084e-01	2.308856099843978882e-01	1.300000000000000044e-01	3.134016096591949463e-01	7.940000000000000391e-01	8.149067759513854980e-01	7.520000000000000018e-01	7.584853172302246094e-01
5.780000000000000000e+02	9.939999999999999947e-01	9.944428801536560059e-01	8.000000000000000167e-03	5.160390213131904602e-02	9.659999999999999698e-01	9.368062615394592285e-01	4.060000000000000275e-01	4.729977846145629883e-01	6.959999999999999520e-01	6.083014011383056641e-01
5.790000000000000000e+02	2.680000000000000160e-01	1.712570935487747192e-01	6.320000000000000062e-01	6.124122738838195801e-01	6.600000000000000311e-01	2.654959559440612793e-01	7.920000000000000373e-01	7.481471896171569824e-01	3.459999999999999742e-01	4.160498380661010742e-01
5.800000000000000000e+02	3.079999999999999960e-01	4.386644363403320312e-01	9.619999999999999662e-01	8.408759832382202148e-01	6.620000000000000329e-01	4.410924613475799561e-01	6.159999999999999920e-01	6.469827294349670410e-01	2.340000000000000135e-01	1.641829907894134521e-01
5.810000000000000000e+02	8.659999999999999920e-01	8.441876173019409180e-01	8.659999999999999920e-01	7.684676051139831543e-01	1.799999999999999933e-01	1.990895718336105347e-01	5.320000000000000284e-01	6.367537379264831543e-01	3.180000000000000049e-01	2.689211666584014893e-01
5.820000000000000000e+02	7.319999999999999840e-01	5.142458081245422363e-01	9.379999999999999449e-01	7.367517948150634766e-01	5.080000000000000071e-01	3.941475749015808105e-01	7.680000000000000160e-01	5.774099826812744141e-01	5.080000000000000071e-01	5.112575292587280273e-01
5.830000000000000000e+02	4.399999999999999745e-02	4.818805754184722900e-01	7.419999999999999929e-01	5.224034190177917480e-01	6.820000000000000506e-01	4.992056488990783691e-01	1.559999999999999998e-01	4.626437723636627197e-01	6.660000000000000364e-01	5.152792930603027344e-01
5.840000000000000000e+02	9.479999999999999538e-01	7.304021716117858887e-01	9.600000000000000200e-02	1.883293241262435913e-01	5.959999999999999742e-01	4.927778244018554688e-01	8.080000000000000515e-01	7.071174979209899902e-01	8.719999999999999973e-01	7.951802611351013184e-01
5.850000000000000000e+02	4.470000000000000084e-01	6.312170028686523438e-01	4.699999999999999734e-01	7.213765382766723633e-01	3.760000000000000009e-01	3.277295827865600586e-01	1.640000000000000069e-01	3.601828217506408691e-01	9.539999999999999591e-01	7.944427132606506348e-01
5.860000000000000000e+02	8.319999999999999618e-01	7.385289669036865234e-01	9.659999999999999698e-01	8.993804454803466797e-01	4.779999999999999805e-01	5.521088838577270508e-01	4.839999999999999858e-01	4.624295532703399658e-01	5.839999999999999636e-01	7.005444169044494629e-01
5.870000000000000000e+02	8.299999999999999600e-01	5.437440872192382812e-01	5.300000000000000266e-01	6.002562642097473145e-01	5.800000000000000294e-02	4.079253077507019043e-01	3.200000000000000067e-02	1.402001082897186279e-01	5.919999999999999707e-01	3.629067838191986084e-01
5.880000000000000000e+02	7.680000000000000160e-01	7.217601537704467773e-01	7.760000000000000231e-01	6.339508891105651855e-01	9.919999999999999929e-01	9.425992965698242188e-01	1.700000000000000122e-01	2.666800618171691895e-01	5.380000000000000338e-01	5.000326037406921387e-01
5.890000000000000000e+02	6.760000000000000453e-01	4.974462985992431641e-01	3.260000000000000120e-01	6.835828423500061035e-01	1.120000000000000023e-01	1.843412369489669800e-01	7.079999999999999627e-01	6.027679443359375000e-01	5.100000000000000089e-01	4.643389284610748291e-01
5.900000000000000000e+02	7.079999999999999627e-01	6.045000553131103516e-01	9.899999999999999911e-01	9.660277366638183594e-01	5.500000000000000444e-01	4.415394365787506104e-01	5.200000000000000178e-01	4.591716229915618896e-01	5.739999999999999547e-01	2.878250181674957275e-01
5.910000000000000000e+02	8.699999999999999956e-01	7.929536700248718262e-01	5.659999999999999476e-01	4.802016019821166992e-01	5.320000000000000284e-01	3.586328625679016113e-01	3.300000000000000155e-01	5.675359368324279785e-01	3.439999999999999725e-01	4.418851435184478760e-01
5.920000000000000000e+02	6.999999999999999556e-01	8.348888754844665527e-01	5.879999999999999671e-01	6.976678967475891113e-01	7.840000000000000302e-01	7.632221579551696777e-01	4.440000000000000058e-01	4.029577374458312988e-01	8.359999999999999654e-01	8.731517195701599121e-01
5.930000000000000000e+02	8.999999999999999667e-02	2.127529680728912354e-01	7.880000000000000338e-01	5.904853343963623047e-01	9.439999999999999503e-01	7.132282853126525879e-01	8.000000000000000167e-03	9.469521045684814453e-02	2.300000000000000100e-01	4.754234850406646729e-01
5.940000000000000000e+02	9.100000000000000311e-01	8.318151831626892090e-01	3.799999999999999906e-02	4.470122605562210083e-02	5.919999999999999707e-01	2.746506333351135254e-01	8.760000000000000009e-01	6.786460876464843750e-01	3.699999999999999956e-01	2.588967084884643555e-01
5.950000000000000000e+02	9.160000000000000364e-01	6.481728553771972656e-01	9.340000000000000524e-01	6.794985532760620117e-01	9.419999999999999485e-01	7.831013202667236328e-01	4.319999999999999951e-01	7.146720886230468750e-01	4.239999999999999880e-01	3.334353566169738770e-01
5.960000000000000000e+02	5.000000000000000278e-02	2.833831608295440674e-01	2.179999999999999993e-01	1.570701599121093750e-01	7.680000000000000160e-01	5.299691557884216309e-01	4.079999999999999738e-01	3.116621971130371094e-01	2.620000000000000107e-01	4.303048849105834961e-01
5.970000000000000000e+02	0.000000000000000000e+00	4.392740875482559204e-02	7.339999999999999858e-01	8.013770580291748047e-01	3.940000000000000169e-01	4.141706824302673340e-01	8.020000000000000462e-01	8.346402049064636230e-01	2.479999999999999982e-01	1.901071667671203613e-01
5.980000000000000000e+02	6.059999999999999831e-01	3.279278874397277832e-01	8.780000000000000027e-01	5.095160603523254395e-01	5.859999999999999654e-01	4.026216566562652588e-01	7.740000000000000213e-01	6.569071412086486816e-01	4.719999999999999751e-01	3.457627296447753906e-01
5.990000000000000000e+02	9.979999999999999982e-01	9.803486466407775879e-01	3.920000000000000151e-01	5.519182085990905762e-01	5.300000000000000266e-01	5.511078834533691406e-01	1.779999999999999916e-01	4.379587769508361816e-01	2.059999999999999887e-01	4.258928000926971436e-01
6.000000000000000000e+02	8.100000000000000533e-01	3.044701814651489258e-01	7.319999999999999840e-01	3.531418442726135254e-01	5.320000000000000284e-01	8.380019068717956543e-01	5.959999999999999742e-01	5.236508846282958984e-01	9.600000000000000200e-02	1.164045333862304688e-01
6.010000000000000000e+02	9.419999999999999485e-01	6.307849884033203125e-01	8.880000000000000115e-01	6.099269390106201172e-01	8.299999999999999600e-01	7.355010509490966797e-01	6.600000000000000311e-01	6.092193722724914551e-01	4.000000000000000083e-02	2.206254899501800537e-01
6.020000000000000000e+02	8.599999999999999312e-02	2.281218767166137695e-01	8.439999999999999725e-01	6.770009994506835938e-01	7.419999999999999929e-01	5.400637984275817871e-01	2.700000000000000178e-01	4.413986802101135254e-01	8.439999999999999725e-01	8.173407316207885742e-01
6.030000000000000000e+02	7.500000000000000000e-01	6.653136610984802246e-01	4.000000000000000222e-01	3.168730735778808594e-01	1.759999999999999898e-01	1.163862124085426331e-01	5.679999999999999494e-01	5.916445255279541016e-01	1.759999999999999898e-01	3.190008401870727539e-01
6.040000000000000000e+02	9.600000000000000200e-02	3.436979949474334717e-01	9.000000000000000222e-01	5.992015004158020020e-01	9.459999999999999520e-01	7.486563920974731445e-01	7.039999999999999591e-01	4.969772994518280029e-01	3.800000000000000044e-01	4.113377034664154053e-01
6.050000000000000000e+02	5.939999999999999725e-01	5.904037356376647949e-01	5.399999999999999939e-02	8.729299902915954590e-02	9.659999999999999698e-01	8.338094949722290039e-01	4.819999999999999840e-01	5.252025127410888672e-01	5.859999999999999654e-01	4.779313504695892334e-01
6.060000000000000000e+02	8.100000000000000533e-01	4.910293519496917725e-01	4.879999999999999893e-01	2.737564444541931152e-01	7.199999999999999734e-01	7.341470718383789062e-01	2.099999999999999922e-01	3.787504732608795166e-01	4.000000000000000222e-01	3.577976822853088379e-01
6.070000000000000000e+02	8.000000000000000167e-03	2.333586812019348145e-01	5.199999999999999761e-02	1.131379976868629456e-01	2.939999999999999836e-01	2.268902510404586792e-01	7.580000000000000071e-01	5.525295734405517578e-01	2.999999999999999889e-02	6.934998184442520142e-02
6.080000000000000000e+02	5.839999999999999636e-01	5.521448850631713867e-01	8.940000000000000169e-01	8.006185293197631836e-01	1.400000000000000133e-01	2.158958613872528076e-01	4.079999999999999738e-01	5.417000055313110352e-01	8.159999999999999476e-01	7.727807760238647461e-01
6.090000000000000000e+02	4.279999999999999916e-01	2.897086143493652344e-01	8.999999999999999667e-02	6.333299875259399414e-01	1.300000000000000044e-01	1.493098735809326172e-01	2.439999999999999947e-01	1.948240697383880615e-01	1.239999999999999991e-01	1.087007597088813782e-01
6.100000000000000000e+02	7.500000000000000000e-01	6.379619836807250977e-01	5.120000000000000107e-01	1.536200344562530518e-01	6.159999999999999920e-01	1.310560554265975952e-01	5.440000000000000391e-01	2.966165244579315186e-01	1.459999999999999909e-01	1.875314861536026001e-01
6.110000000000000000e+02	9.080000000000000293e-01	7.736849784851074219e-01	6.540000000000000258e-01	6.488968729972839355e-01	2.139999999999999958e-01	1.786171644926071167e-01	2.899999999999999800e-01	2.558087408542633057e-01	3.719999999999999973e-01	5.420179367065429688e-01
6.120000000000000000e+02	2.200000000000000011e-01	1.627942323684692383e-01	5.679999999999999494e-01	4.603253304958343506e-01	1.799999999999999933e-01	4.052538871765136719e-01	2.479999999999999982e-01	3.121042251586914062e-01	3.699999999999999956e-01	6.422879099845886230e-01
6.130000000000000000e+02	6.620000000000000329e-01	3.995710015296936035e-01	9.899999999999999911e-01	3.962924778461456299e-01	3.220000000000000084e-01	2.568554282188415527e-01	4.179999999999999827e-01	6.297077536582946777e-01	3.659999999999999920e-01	3.303942978382110596e-01
6.140000000000000000e+02	9.260000000000000453e-01	8.317941427230834961e-01	3.420000000000000262e-01	8.196430206298828125e-01	8.960000000000000187e-01	6.582493782043457031e-01	9.140000000000000346e-01	8.163989782333374023e-01	6.320000000000000062e-01	5.586989521980285645e-01
6.150000000000000000e+02	3.599999999999999728e-02	2.836493253707885742e-01	9.600000000000000200e-02	4.474873244762420654e-01	8.400000000000000522e-02	8.745461702346801758e-02	8.820000000000000062e-01	8.241662979125976562e-01	4.699999999999999734e-01	3.628098964691162109e-01
6.160000000000000000e+02	9.619999999999999662e-01	8.585169911384582520e-01	6.979999999999999538e-01	6.314019560813903809e-01	8.880000000000000115e-01	5.335984826087951660e-01	8.060000000000000497e-01	7.229713797569274902e-01	1.819999999999999951e-01	2.262910604476928711e-01
6.170000000000000000e+02	5.999999999999999778e-02	3.421174883842468262e-01	6.780000000000000471e-01	4.253012537956237793e-01	8.559999999999999831e-01	7.552323341369628906e-01	4.660000000000000253e-01	6.366560459136962891e-01	7.159999999999999698e-01	6.934881806373596191e-01
6.180000000000000000e+02	9.599999999999999645e-01	9.331595301628112793e-01	2.000000000000000042e-02	7.362493872642517090e-02	6.680000000000000382e-01	2.814808487892150879e-01	1.320000000000000062e-01	4.174308180809020996e-01	6.360000000000000098e-01	6.435726881027221680e-01
6.190000000000000000e+02	1.600000000000000033e-02	2.758696973323822021e-01	9.719999999999999751e-01	9.221069812774658203e-01	9.379999999999999449e-01	5.403103828430175781e-01	9.060000000000000275e-01	7.396484017372131348e-01	1.219999999999999973e-01	1.158936396241188049e-01
6.200000000000000000e+02	4.959999999999999964e-01	4.446527957916259766e-01	6.620000000000000329e-01	6.517168283462524414e-01	6.939999999999999503e-01	6.621243357658386230e-01	4.460000000000000075e-01	2.957003712654113770e-01	2.640000000000000124e-01	1.748714745044708252e-01
6.210000000000000000e+02	5.799999999999999600e-01	2.035917639732360840e-01	4.139999999999999791e-01	2.074486166238784790e-01	9.619999999999999662e-01	7.464910149574279785e-01	3.360000000000000209e-01	3.028474450111389160e-01	7.039999999999999591e-01	7.700869441032409668e-01
6.220000000000000000e+02	5.869999999999999662e-01	6.132730841636657715e-01	5.699999999999999512e-01	5.791568756103515625e-01	5.280000000000000249e-01	7.377045154571533203e-01	7.640000000000000124e-01	7.199521660804748535e-01	2.079999999999999905e-01	1.457878798246383667e-01
6.230000000000000000e+02	7.799999999999999989e-02	1.913507729768753052e-01	1.680000000000000104e-01	3.307304978370666504e-01	7.560000000000000053e-01	6.589858531951904297e-01	6.540000000000000258e-01	6.165314912796020508e-01	5.340000000000000302e-01	6.192290186882019043e-01
6.240000000000000000e+02	8.499999999999999778e-01	7.851003408432006836e-01	5.140000000000000124e-01	4.778399765491485596e-01	9.839999999999999858e-01	8.170748949050903320e-01	1.900000000000000022e-01	4.327880442142486572e-01	9.180000000000000382e-01	8.465999960899353027e-01
6.250000000000000000e+02	4.919999999999999929e-01	6.093659996986389160e-01	8.920000000000000151e-01	9.091197848320007324e-01	2.079999999999999905e-01	5.860125422477722168e-01	8.860000000000000098e-01	9.459981322288513184e-01	8.239999999999999547e-01	6.826518177986145020e-01
6.260000000000000000e+02	4.119999999999999774e-01	2.525204420089721680e-01	7.520000000000000018e-01	7.001137137413024902e-01	5.600000000000000117e-02	1.588693112134933472e-01	2.300000000000000100e-01	1.983614861965179443e-01	6.059999999999999831e-01	5.652085542678833008e-01
6.270000000000000000e+02	2.000000000000000042e-03	2.127317339181900024e-01	7.820000000000000284e-01	4.799900650978088379e-01	8.799999999999999489e-02	2.436790913343429565e-01	7.620000000000000107e-01	8.184180855751037598e-01	7.560000000000000053e-01	7.710406780242919922e-01
6.280000000000000000e+02	1.519999999999999962e-01	5.838479399681091309e-01	6.300000000000000044e-01	4.163254499435424805e-01	6.340000000000000080e-01	5.803232789039611816e-01	4.159999999999999809e-01	3.323129713535308838e-01	2.139999999999999958e-01	3.796050846576690674e-01
6.290000000000000000e+02	1.000000000000000000e+00	9.906325340270996094e-01	6.660000000000000364e-01	4.711953699588775635e-01	9.240000000000000435e-01	4.211526513099670410e-01	2.439999999999999947e-01	2.883974015712738037e-01	6.600000000000000311e-01	6.520807147026062012e-01
6.300000000000000000e+02	0.000000000000000000e+00	7.623314112424850464e-02	2.179999999999999993e-01	3.557150363922119141e-01	2.740000000000000213e-01	3.306743204593658447e-01	1.980000000000000093e-01	9.883725643157958984e-02	8.659999999999999920e-01	7.630116343498229980e-01
6.310000000000000000e+02	8.599999999999999312e-02	2.669675946235656738e-01	8.659999999999999920e-01	7.570989727973937988e-01	6.660000000000000364e-01	6.497047543525695801e-01	1.000000000000000021e-02	9.806576371192932129e-02	7.560000000000000053e-01	5.887261629104614258e-01
6.320000000000000000e+02	4.699999999999999734e-01	4.858356416225433350e-01	1.839999999999999969e-01	3.339532315731048584e-01	1.100000000000000006e-01	3.595681190490722656e-01	1.640000000000000069e-01	4.979545474052429199e-01	5.200000000000000178e-01	4.717347025871276855e-01
6.330000000000000000e+02	3.360000000000000209e-01	2.447624653577804565e-01	5.060000000000000053e-01	5.820928215980529785e-01	7.680000000000000160e-01	7.112651467323303223e-01	5.939999999999999725e-01	7.579925656318664551e-01	5.819999999999999618e-01	3.966321349143981934e-01
6.340000000000000000e+02	9.499999999999999556e-01	9.447035193443298340e-01	6.460000000000000187e-01	8.981257677078247070e-01	8.940000000000000169e-01	8.222700357437133789e-01	1.360000000000000098e-01	3.326186835765838623e-01	5.240000000000000213e-01	5.122157335281372070e-01
6.350000000000000000e+02	2.379999999999999893e-01	4.031401574611663818e-01	8.100000000000000533e-01	4.468177258968353271e-01	9.360000000000000542e-01	7.833155989646911621e-01	5.180000000000000160e-01	5.527985692024230957e-01	6.860000000000000542e-01	5.449485182762145996e-01
6.360000000000000000e+02	3.260000000000000120e-01	3.365190327167510986e-01	4.420000000000000040e-01	4.312140941619873047e-01	4.899999999999999911e-01	8.270345926284790039e-01	1.799999999999999933e-01	3.270433247089385986e-01	7.700000000000000178e-01	8.683457374572753906e-01
6.370000000000000000e+02	1.519999999999999962e-01	2.844044864177703857e-01	6.059999999999999831e-01	5.672839879989624023e-01	5.260000000000000231e-01	7.411715984344482422e-01	1.580000000000000016e-01	6.882371008396148682e-02	6.700000000000000400e-01	6.646377444267272949e-01
6.380000000000000000e+02	3.039999999999999925e-01	1.935416162014007568e-01	2.220000000000000029e-01	2.674065232276916504e-01	8.200000000000000344e-02	1.734482049942016602e-01	1.179999999999999938e-01	1.525062322616577148e-01	3.180000000000000049e-01	2.600995600223541260e-01
6.390000000000000000e+02	8.120000000000000551e-01	6.189045310020446777e-01	2.859999999999999765e-01	1.810869425535202026e-01	9.779999999999999805e-01	8.584281802177429199e-01	2.139999999999999958e-01	1.880617737770080566e-01	8.679999999999999938e-01	8.518263697624206543e-01
6.400000000000000000e+02	1.539999999999999980e-01	8.853672742843627930e-01	5.679999999999999494e-01	4.153523147106170654e-01	2.919999999999999818e-01	4.239807426929473877e-01	7.459999999999999964e-01	4.917971789836883545e-01	5.440000000000000391e-01	6.822084188461303711e-01
6.410000000000000000e+02	5.600000000000000117e-02	3.588604927062988281e-01	4.200000000000000261e-02	4.479509964585304260e-02	5.639999999999999458e-01	6.992860436439514160e-01	5.759999999999999565e-01	5.763123631477355957e-01	4.420000000000000040e-01	2.113195359706878662e-01
6.420000000000000000e+02	3.840000000000000080e-01	8.442958593368530273e-01	2.800000000000000266e-01	2.264108061790466309e-01	7.580000000000000071e-01	6.168123483657836914e-01	2.500000000000000000e-01	5.214159488677978516e-01	7.600000000000000089e-01	6.480039358139038086e-01
6.430000000000000000e+02	3.260000000000000120e-01	7.304072976112365723e-01	4.040000000000000258e-01	4.762374758720397949e-01	8.900000000000000133e-01	8.219459652900695801e-01	3.059999999999999942e-01	5.153310894966125488e-01	3.320000000000000173e-01	3.483081161975860596e-01
6.440000000000000000e+02	3.320000000000000173e-01	4.243072271347045898e-01	7.039999999999999591e-01	5.197091102600097656e-01	4.600000000000000200e-01	3.943611681461334229e-01	5.939999999999999725e-01	5.565139055252075195e-01	5.859999999999999654e-01	6.742208600044250488e-01
6.450000000000000000e+02	7.439999999999999947e-01	7.673743367195129395e-01	1.419999999999999873e-01	1.312301456928253174e-01	2.379999999999999893e-01	2.642590701580047607e-01	6.840000000000000524e-01	8.369248509407043457e-01	4.099999999999999756e-01	2.755790948867797852e-01
6.460000000000000000e+02	1.400000000000000133e-01	5.616313591599464417e-02	9.719999999999999751e-01	9.827289581298828125e-01	9.619999999999999662e-01	6.140619516372680664e-01	2.439999999999999947e-01	2.341875135898590088e-01	3.579999999999999849e-01	2.624464929103851318e-01
6.470000000000000000e+02	4.000000000000000083e-03	2.176715284585952759e-01	6.800000000000000488e-01	6.995671987533569336e-01	4.739999999999999769e-01	5.767595171928405762e-01	2.240000000000000047e-01	3.187170624732971191e-01	6.939999999999999503e-01	5.144621133804321289e-01
6.480000000000000000e+02	4.799999999999999822e-01	6.080901622772216797e-01	5.020000000000000018e-01	2.282100766897201538e-01	6.159999999999999920e-01	6.370234489440917969e-01	5.360000000000000320e-01	4.744349718093872070e-01	6.019999999999999796e-01	3.668290376663208008e-01
6.490000000000000000e+02	8.820000000000000062e-01	4.358497262001037598e-01	9.399999999999999467e-01	9.708714485168457031e-01	3.820000000000000062e-01	2.020666897296905518e-01	7.179999999999999716e-01	5.524039864540100098e-01	2.479999999999999982e-01	5.753391385078430176e-01
6.500000000000000000e+02	9.839999999999999858e-01	9.772296547889709473e-01	1.519999999999999962e-01	3.570187091827392578e-01	4.799999999999999822e-01	4.108646214008331299e-01	3.320000000000000173e-01	6.731590628623962402e-01	7.179999999999999716e-01	6.472218632698059082e-01
6.510000000000000000e+02	3.240000000000000102e-01	5.249018073081970215e-01	4.500000000000000111e-01	1.562519818544387817e-01	9.439999999999999503e-01	5.287010669708251953e-01	9.439999999999999503e-01	8.494539856910705566e-01	4.839999999999999858e-01	6.705664396286010742e-01
6.520000000000000000e+02	9.020000000000000240e-01	7.297167181968688965e-01	9.759999999999999787e-01	5.623432397842407227e-01	3.880000000000000115e-01	2.584622502326965332e-01	5.919999999999999707e-01	4.855650365352630615e-01	5.699999999999999512e-01	4.737784862518310547e-01
6.530000000000000000e+02	7.459999999999999964e-01	5.858702063560485840e-01	7.359999999999999876e-01	6.053256988525390625e-01	3.200000000000000067e-01	5.277201533317565918e-01	9.699999999999999734e-01	9.064830541610717773e-01	6.999999999999999556e-01	5.893405079841613770e-01
6.540000000000000000e+02	3.240000000000000102e-01	2.823382318019866943e-01	6.079999999999999849e-01	6.236608624458312988e-01	1.439999999999999891e-01	1.506174206733703613e-01	7.860000000000000320e-01	8.185057044029235840e-01	7.039999999999999591e-01	6.875935792922973633e-01
6.550000000000000000e+02	5.300000000000000266e-01	7.095778584480285645e-01	8.060000000000000497e-01	5.538612008094787598e-01	8.439999999999999725e-01	6.147446632385253906e-01	7.900000000000000355e-01	4.979510009288787842e-01	7.479999999999999982e-01	6.696006655693054199e-01
6.560000000000000000e+02	1.000000000000000000e+00	9.553701877593994141e-01	4.520000000000000129e-01	9.242214560508728027e-01	7.099999999999999645e-01	3.589350283145904541e-01	3.519999999999999796e-01	3.106127381324768066e-01	6.159999999999999920e-01	4.150830805301666260e-01
6.570000000000000000e+02	4.259999999999999898e-01	4.483858644962310791e-01	5.199999999999999761e-02	1.485333442687988281e-01	2.119999999999999940e-01	7.343453168869018555e-01	7.479999999999999982e-01	4.831448495388031006e-01	8.719999999999999973e-01	8.273766636848449707e-01
6.580000000000000000e+02	7.800000000000000266e-01	7.827762961387634277e-01	5.759999999999999565e-01	5.998728871345520020e-01	6.840000000000000524e-01	3.858203291893005371e-01	3.320000000000000173e-01	3.206938803195953369e-01	1.640000000000000069e-01	5.800330042839050293e-01
6.590000000000000000e+02	9.439999999999999503e-01	7.048068046569824219e-01	5.120000000000000107e-01	9.698107838630676270e-01	1.580000000000000016e-01	2.052296251058578491e-01	6.800000000000000488e-02	2.498060166835784912e-01	6.079999999999999849e-01	5.027005076408386230e-01
6.600000000000000000e+02	5.919999999999999707e-01	5.767944455146789551e-01	1.320000000000000062e-01	1.853382289409637451e-01	6.079999999999999849e-01	6.959647536277770996e-01	1.419999999999999873e-01	2.203890383243560791e-01	2.260000000000000064e-01	3.561892807483673096e-01
6.610000000000000000e+02	3.599999999999999867e-01	3.178903758525848389e-01	3.900000000000000133e-01	3.935370743274688721e-01	5.180000000000000160e-01	2.625276446342468262e-01	1.719999999999999862e-01	1.499333381652832031e-01	3.820000000000000062e-01	1.304527968168258667e-01
6.620000000000000000e+02	3.760000000000000009e-01	3.947606980800628662e-01	3.619999999999999885e-01	6.263549923896789551e-01	3.059999999999999942e-01	2.221758961677551270e-01	7.860000000000000320e-01	4.743323922157287598e-01	2.760000000000000231e-01	6.564026474952697754e-01
6.630000000000000000e+02	4.959999999999999964e-01	2.657165229320526123e-01	3.260000000000000120e-01	4.831014275550842285e-01	6.019999999999999796e-01	2.707116007804870605e-01	8.279999999999999583e-01	7.428172826766967773e-01	6.800000000000000488e-01	8.500369787216186523e-01
6.640000000000000000e+02	2.999999999999999889e-02	4.005790650844573975e-01	5.939999999999999725e-01	3.969700634479522705e-01	2.939999999999999836e-01	2.906987369060516357e-01	7.700000000000000178e-01	6.094167232513427734e-01	7.099999999999999645e-01	8.114932179450988770e-01
6.650000000000000000e+02	9.939999999999999947e-01	9.606114625930786133e-01	9.180000000000000382e-01	4.150593280792236328e-01	8.880000000000000115e-01	6.337016820907592773e-01	7.419999999999999929e-01	4.801279902458190918e-01	2.720000000000000195e-01	5.338512659072875977e-01
6.660000000000000000e+02	9.919999999999999929e-01	9.781401157379150391e-01	7.920000000000000373e-01	3.637981116771697998e-01	5.060000000000000053e-01	2.790712118148803711e-01	3.280000000000000138e-01	5.050876736640930176e-01	3.719999999999999973e-01	6.071246266365051270e-01
6.670000000000000000e+02	7.399999999999999634e-02	2.655625939369201660e-01	4.299999999999999933e-01	4.228900671005249023e-01	4.739999999999999769e-01	5.531038045883178711e-01	7.459999999999999964e-01	5.833718180656433105e-01	3.200000000000000067e-01	6.740224361419677734e-01
6.680000000000000000e+02	3.519999999999999796e-01	3.392352759838104248e-01	6.520000000000000240e-01	4.494767189025878906e-01	1.799999999999999933e-01	2.949460446834564209e-01	6.919999999999999485e-01	7.838672399520874023e-01	4.919999999999999929e-01	6.938192248344421387e-01
6.690000000000000000e+02	7.980000000000000426e-01	7.082617282867431641e-01	2.899999999999999800e-01	3.735155761241912842e-01	9.679999999999999716e-01	8.147897124290466309e-01	7.980000000000000426e-01	5.040637254714965820e-01	3.579999999999999849e-01	3.350584506988525391e-01
6.700000000000000000e+02	6.440000000000000169e-01	8.263721466064453125e-01	1.859999999999999987e-01	1.005137488245964050e-01	7.560000000000000053e-01	4.761736989021301270e-01	3.280000000000000138e-01	4.724372923374176025e-01	5.719999999999999529e-01	6.180313229560852051e-01
6.710000000000000000e+02	3.599999999999999867e-01	6.732367873191833496e-01	4.520000000000000129e-01	3.930636942386627197e-01	8.100000000000000533e-01	6.963388919830322266e-01	9.220000000000000417e-01	7.768884897232055664e-01	8.860000000000000098e-01	6.730810403823852539e-01
6.720000000000000000e+02	3.699999999999999956e-01	4.970169961452484131e-01	9.240000000000000435e-01	7.126725912094116211e-01	7.099999999999999645e-01	5.266889929771423340e-01	1.059999999999999970e-01	3.226625323295593262e-01	4.259999999999999898e-01	3.983449637889862061e-01
6.730000000000000000e+02	8.800000000000000044e-01	2.818791270256042480e-01	1.239999999999999991e-01	4.020801484584808350e-01	5.999999999999999778e-01	7.518255710601806641e-01	6.400000000000000133e-02	1.250930577516555786e-01	7.259999999999999787e-01	7.703708410263061523e-01
6.740000000000000000e+02	5.500000000000000444e-01	4.569048583507537842e-01	3.340000000000000191e-01	9.483528733253479004e-01	1.120000000000000023e-01	5.563737154006958008e-01	7.419999999999999929e-01	6.282832622528076172e-01	8.399999999999999689e-01	8.469426035881042480e-01
6.750000000000000000e+02	1.000000000000000000e+00	9.852382540702819824e-01	8.820000000000000062e-01	6.668294072151184082e-01	2.760000000000000231e-01	5.437475442886352539e-01	5.719999999999999529e-01	3.704874515533447266e-01	5.879999999999999671e-01	4.366448521614074707e-01
6.760000000000000000e+02	2.179999999999999993e-01	7.305627465248107910e-01	2.560000000000000053e-01	3.186715543270111084e-01	6.019999999999999796e-01	6.921253800392150879e-01	5.639999999999999458e-01	6.654258370399475098e-01	6.860000000000000542e-01	6.417710781097412109e-01
6.770000000000000000e+02	1.000000000000000000e+00	9.876835942268371582e-01	5.440000000000000391e-01	9.295731782913208008e-01	7.680000000000000160e-01	5.022436380386352539e-01	8.379999999999999671e-01	8.215188384056091309e-01	8.579999999999999849e-01	7.532946467399597168e-01
6.780000000000000000e+02	3.539999999999999813e-01	2.657557725906372070e-01	5.799999999999999600e-01	5.885250568389892578e-01	2.359999999999999876e-01	3.305847048759460449e-01	1.799999999999999864e-02	1.026665642857551575e-01	9.879999999999999893e-01	9.223219752311706543e-01
6.790000000000000000e+02	1.920000000000000040e-01	4.417257606983184814e-01	8.920000000000000151e-01	5.145938992500305176e-01	1.640000000000000069e-01	4.707553386688232422e-01	2.000000000000000111e-01	3.849283456802368164e-01	6.380000000000000115e-01	4.240733385086059570e-01
6.800000000000000000e+02	6.179999999999999938e-01	5.253722071647644043e-01	3.539999999999999813e-01	7.212678790092468262e-01	7.399999999999999911e-01	4.500329196453094482e-01	4.699999999999999734e-01	3.841931223869323730e-01	6.899999999999999467e-01	5.059390664100646973e-01
6.810000000000000000e+02	7.359999999999999876e-01	3.450142741203308105e-01	3.679999999999999938e-01	3.009606599807739258e-01	6.979999999999999538e-01	5.855988860130310059e-01	3.760000000000000009e-01	3.944696485996246338e-01	7.479999999999999982e-01	6.678452491760253906e-01
6.820000000000000000e+02	9.419999999999999485e-01	7.062368988990783691e-01	4.299999999999999933e-01	3.403693437576293945e-01	4.660000000000000253e-01	3.083549141883850098e-01	7.379999999999999893e-01	6.682260036468505859e-01	4.139999999999999791e-01	4.802249670028686523e-01
6.830000000000000000e+02	3.260000000000000120e-01	7.192108631134033203e-01	2.819999999999999729e-01	6.630473136901855469e-01	9.200000000000000400e-01	7.284086346626281738e-01	9.619999999999999662e-01	9.593693017959594727e-01	6.620000000000000329e-01	6.452630162239074707e-01
6.840000000000000000e+02	7.279999999999999805e-01	6.676766872406005859e-01	7.399999999999999911e-01	2.049705833196640015e-01	8.279999999999999583e-01	5.425819158554077148e-01	3.619999999999999885e-01	4.041178524494171143e-01	1.320000000000000062e-01	2.519288659095764160e-01
6.850000000000000000e+02	8.679999999999999938e-01	7.392765879631042480e-01	4.040000000000000258e-01	6.098937392234802246e-01	7.799999999999999989e-02	6.357863545417785645e-02	4.600000000000000200e-01	2.576762437820434570e-01	1.539999999999999980e-01	1.901159733533859253e-01
6.860000000000000000e+02	2.439999999999999947e-01	5.465204119682312012e-01	2.939999999999999836e-01	5.139318108558654785e-01	1.039999999999999952e-01	2.348287552595138550e-01	6.700000000000000400e-01	4.829131066799163818e-01	3.160000000000000031e-01	3.324088156223297119e-01
6.870000000000000000e+02	3.499999999999999778e-01	4.175437688827514648e-01	2.240000000000000047e-01	5.384792089462280273e-01	9.639999999999999680e-01	8.920134902000427246e-01	6.300000000000000044e-01	6.252024769783020020e-01	8.459999999999999742e-01	8.798828721046447754e-01
6.880000000000000000e+02	5.959999999999999742e-01	5.750733613967895508e-01	1.779999999999999916e-01	1.793110817670822144e-01	6.700000000000000400e-01	6.180037260055541992e-01	4.000000000000000083e-02	1.088460013270378113e-01	4.239999999999999880e-01	4.617102146148681641e-01
6.890000000000000000e+02	4.420000000000000040e-01	3.873544931411743164e-01	5.200000000000000178e-01	5.942977070808410645e-01	3.099999999999999978e-01	2.854516506195068359e-01	2.340000000000000135e-01	2.897883951663970947e-01	1.280000000000000027e-01	2.954245209693908691e-01
6.900000000000000000e+02	5.120000000000000107e-01	2.063061296939849854e-01	4.560000000000000164e-01	5.337979197502136230e-01	8.599999999999999867e-01	7.683007717132568359e-01	2.560000000000000053e-01	3.867730498313903809e-01	2.300000000000000100e-01	5.179499983787536621e-01
6.910000000000000000e+02	1.439999999999999891e-01	5.662804245948791504e-01	9.959999999999999964e-01	9.066209197044372559e-01	1.140000000000000041e-01	1.638310402631759644e-01	2.600000000000000089e-01	3.053191304206848145e-01	2.620000000000000107e-01	4.520338475704193115e-01
6.920000000000000000e+02	5.280000000000000249e-01	6.845473051071166992e-01	3.519999999999999796e-01	4.279680252075195312e-01	5.520000000000000462e-01	7.987921237945556641e-01	6.780000000000000471e-01	6.331526041030883789e-01	6.300000000000000044e-01	5.669696331024169922e-01
6.930000000000000000e+02	9.180000000000000382e-01	4.495494067668914795e-01	4.580000000000000182e-01	4.386666715145111084e-01	2.839999999999999747e-01	2.793148756027221680e-01	4.580000000000000182e-01	3.579715490341186523e-01	3.240000000000000102e-01	2.257855236530303955e-01
6.940000000000000000e+02	8.539999999999999813e-01	8.889529705047607422e-01	7.680000000000000160e-01	6.065831184387207031e-01	4.919999999999999929e-01	5.425351858139038086e-01	3.479999999999999760e-01	1.316128820180892944e-01	6.959999999999999520e-01	6.450600028038024902e-01
6.950000000000000000e+02	3.019999999999999907e-01	4.802424311637878418e-01	4.339999999999999969e-01	1.822719871997833252e-01	1.140000000000000041e-01	9.704281389713287354e-02	3.559999999999999831e-01	3.456332683563232422e-01	6.640000000000000346e-01	6.623431444168090820e-01
6.960000000000000000e+02	5.420000000000000373e-01	1.401708424091339111e-01	2.819999999999999729e-01	3.076694607734680176e-01	5.040000000000000036e-01	4.339863955974578857e-01	2.899999999999999800e-01	3.426602780818939209e-01	6.640000000000000346e-01	7.204828858375549316e-01
6.970000000000000000e+02	8.080000000000000515e-01	4.621701240539550781e-01	9.260000000000000453e-01	9.521732330322265625e-01	3.420000000000000262e-01	2.524020671844482422e-01	3.860000000000000098e-01	5.787207484245300293e-01	8.120000000000000551e-01	6.693132519721984863e-01
6.980000000000000000e+02	7.920000000000000373e-01	4.632280468940734863e-01	6.879999999999999449e-01	5.814689397811889648e-01	5.520000000000000462e-01	3.147918581962585449e-01	4.259999999999999898e-01	3.303088843822479248e-01	3.140000000000000013e-01	2.127642333507537842e-01
6.990000000000000000e+02	9.499999999999999556e-01	9.157271981239318848e-01	2.700000000000000178e-01	3.991395831108093262e-01	1.400000000000000133e-01	2.781367003917694092e-01	8.199999999999999512e-01	6.397385597229003906e-01	2.479999999999999982e-01	3.418157994747161865e-01
7.000000000000000000e+02	8.359999999999999654e-01	4.738785624504089355e-01	3.940000000000000169e-01	3.606534898281097412e-01	8.980000000000000204e-01	6.791115999221801758e-01	4.680000000000000271e-01	6.260812282562255859e-01	3.119999999999999996e-01	4.802542030811309814e-01
7.010000000000000000e+02	2.000000000000000042e-02	3.755324780941009521e-01	9.280000000000000471e-01	9.334299564361572266e-01	5.260000000000000231e-01	6.934857964515686035e-01	6.580000000000000293e-01	7.377905845642089844e-01	6.600000000000000311e-01	5.055640935897827148e-01
7.020000000000000000e+02	2.119999999999999940e-01	2.880807220935821533e-01	2.660000000000000142e-01	4.682590067386627197e-01	6.400000000000000133e-01	6.655545234680175781e-01	2.680000000000000160e-01	2.792066931724548340e-01	5.180000000000000160e-01	5.693115592002868652e-01
7.030000000000000000e+02	5.639999999999999458e-01	9.332852959632873535e-01	1.340000000000000080e-01	1.749649941921234131e-01	6.400000000000000133e-01	4.873079061508178711e-01	6.019999999999999796e-01	4.536138772964477539e-01	3.200000000000000067e-02	1.631482988595962524e-01
7.040000000000000000e+02	6.999999999999999556e-01	5.243356227874755859e-01	4.599999999999999922e-02	1.112786903977394104e-01	5.180000000000000160e-01	5.464113354682922363e-01	5.919999999999999707e-01	5.035107731819152832e-01	6.420000000000000151e-01	7.078199386596679688e-01
7.050000000000000000e+02	8.279999999999999583e-01	8.054729700088500977e-01	2.580000000000000071e-01	3.232663273811340332e-01	6.280000000000000027e-01	6.848677396774291992e-01	7.219999999999999751e-01	6.078972816467285156e-01	9.240000000000000435e-01	7.858232259750366211e-01
7.060000000000000000e+02	9.240000000000000435e-01	7.885085344314575195e-01	5.200000000000000178e-01	5.616631507873535156e-01	5.320000000000000284e-01	5.796827077865600586e-01	7.119999999999999662e-01	4.387111365795135498e-01	2.340000000000000135e-01	4.674930274486541748e-01
7.070000000000000000e+02	5.220000000000000195e-01	8.433853387832641602e-01	2.459999999999999964e-01	3.216978311538696289e-01	9.160000000000000364e-01	5.641762614250183105e-01	5.679999999999999494e-01	5.392848849296569824e-01	5.799999999999999600e-01	6.466378569602966309e-01
7.080000000000000000e+02	6.720000000000000417e-01	4.593669474124908447e-01	4.719999999999999751e-01	7.129992842674255371e-01	7.620000000000000107e-01	4.960899949073791504e-01	5.180000000000000160e-01	5.398661494255065918e-01	6.939999999999999503e-01	4.429544806480407715e-01
7.090000000000000000e+02	5.999999999999999778e-01	7.279529571533203125e-01	6.340000000000000080e-01	2.142950743436813354e-01	9.060000000000000275e-01	6.991928219795227051e-01	7.159999999999999698e-01	8.664401173591613770e-01	9.600000000000000200e-02	2.240930050611495972e-01
7.100000000000000000e+02	1.680000000000000104e-01	5.058001875877380371e-01	9.939999999999999947e-01	9.299548864364624023e-01	9.639999999999999680e-01	7.900848984718322754e-01	4.520000000000000129e-01	3.619023263454437256e-01	9.180000000000000382e-01	8.829187750816345215e-01
7.110000000000000000e+02	4.520000000000000129e-01	5.835457444190979004e-01	8.179999999999999494e-01	4.732346236705780029e-01	4.520000000000000129e-01	7.627428770065307617e-01	9.839999999999999858e-01	8.893318176269531250e-01	6.600000000000000311e-01	6.286407113075256348e-01
7.120000000000000000e+02	1.859999999999999987e-01	1.901696026325225830e-01	1.199999999999999956e-01	3.645792976021766663e-02	1.519999999999999962e-01	4.407525062561035156e-01	8.599999999999999867e-01	5.154407024383544922e-01	5.280000000000000249e-01	4.964499473571777344e-01
7.130000000000000000e+02	1.779999999999999916e-01	5.253435969352722168e-01	5.999999999999999778e-01	4.313406348228454590e-01	6.119999999999999885e-01	7.328703403472900391e-01	4.020000000000000240e-01	6.158599257469177246e-01	2.720000000000000195e-01	5.788476467132568359e-01
7.140000000000000000e+02	9.599999999999999645e-01	8.603511452674865723e-01	7.379999999999999893e-01	8.070546388626098633e-01	9.559999999999999609e-01	7.556763887405395508e-01	2.839999999999999747e-01	1.813232749700546265e-01	7.259999999999999787e-01	7.355223298072814941e-01
7.150000000000000000e+02	8.139999999999999458e-01	6.670986413955688477e-01	2.000000000000000042e-02	5.254542455077171326e-02	1.600000000000000033e-02	4.089245498180389404e-01	7.660000000000000142e-01	6.955448389053344727e-01	3.019999999999999907e-01	5.709151625633239746e-01
7.160000000000000000e+02	3.579999999999999849e-01	3.664576411247253418e-01	3.820000000000000062e-01	4.970365464687347412e-01	8.860000000000000098e-01	5.794972777366638184e-01	4.000000000000000222e-01	4.945377111434936523e-01	1.660000000000000087e-01	8.232883363962173462e-02
7.170000000000000000e+02	9.360000000000000542e-01	8.479797840118408203e-01	8.920000000000000151e-01	6.085780262947082520e-01	5.620000000000000551e-01	5.720700025558471680e-01	5.759999999999999565e-01	6.742350459098815918e-01	3.900000000000000133e-01	1.499870419502258301e-01
7.180000000000000000e+02	4.779999999999999805e-01	4.451511502265930176e-01	8.639999999999999902e-01	6.410364508628845215e-01	9.439999999999999503e-01	8.261413574218750000e-01	5.240000000000000213e-01	6.554701924324035645e-01	3.400000000000000244e-01	4.696311056613922119e-01
7.190000000000000000e+02	3.699999999999999956e-01	7.566558122634887695e-01	9.919999999999999929e-01	9.166670441627502441e-01	1.600000000000000033e-01	2.626047432422637939e-01	3.380000000000000226e-01	2.180041372776031494e-01	4.239999999999999880e-01	5.478080511093139648e-01
7.200000000000000000e+02	7.820000000000000284e-01	7.607957124710083008e-01	9.040000000000000258e-01	5.939958691596984863e-01	9.799999999999999822e-01	9.591721892356872559e-01	5.240000000000000213e-01	2.850337326526641846e-01	8.299999999999999600e-01	7.455904483795166016e-01
7.210000000000000000e+02	4.719999999999999751e-01	4.966338872909545898e-01	9.060000000000000275e-01	5.850068330764770508e-01	9.379999999999999449e-01	7.317759394645690918e-01	1.920000000000000040e-01	3.084664642810821533e-01	8.800000000000000044e-01	7.944180965423583984e-01
7.220000000000000000e+02	4.520000000000000129e-01	4.127719700336456299e-01	6.840000000000000524e-01	4.920756816864013672e-01	3.059999999999999942e-01	4.165070950984954834e-01	8.000000000000000444e-01	8.331772089004516602e-01	7.580000000000000071e-01	7.395706176757812500e-01
7.230000000000000000e+02	8.980000000000000204e-01	3.399303853511810303e-01	3.220000000000000084e-01	2.389140874147415161e-01	8.319999999999999618e-01	7.446566224098205566e-01	8.999999999999999667e-02	1.508195251226425171e-01	5.180000000000000160e-01	5.822569131851196289e-01
7.240000000000000000e+02	5.560000000000000497e-01	6.883924007415771484e-01	9.199999999999999845e-02	4.079772159457206726e-02	2.620000000000000107e-01	4.097920358180999756e-01	5.220000000000000195e-01	4.515064954757690430e-01	5.520000000000000462e-01	5.232973098754882812e-01
7.250000000000000000e+02	9.280000000000000471e-01	6.878829002380371094e-01	2.859999999999999765e-01	5.821958780288696289e-01	5.799999999999999600e-01	6.121696233749389648e-01	9.519999999999999574e-01	8.586537837982177734e-01	6.239999999999999991e-01	7.502855658531188965e-01
7.260000000000000000e+02	8.120000000000000551e-01	6.048256158828735352e-01	4.959999999999999964e-01	6.612617373466491699e-01	3.160000000000000031e-01	3.806127011775970459e-01	5.340000000000000302e-01	3.413168489933013916e-01	7.039999999999999591e-01	6.660934090614318848e-01
7.270000000000000000e+02	9.419999999999999485e-01	4.140405952930450439e-01	2.760000000000000231e-01	5.579602122306823730e-01	9.539999999999999591e-01	8.977830410003662109e-01	6.159999999999999920e-01	1.770375669002532959e-01	3.160000000000000031e-01	3.893476128578186035e-01
7.280000000000000000e+02	8.239999999999999547e-01	6.035853624343872070e-01	9.739999999999999769e-01	9.574198126792907715e-01	1.280000000000000027e-01	3.049271106719970703e-01	7.560000000000000053e-01	5.673843622207641602e-01	3.360000000000000209e-01	6.893145442008972168e-01
7.290000000000000000e+02	5.180000000000000160e-01	6.320657134056091309e-01	5.580000000000000515e-01	4.609548747539520264e-01	9.459999999999999520e-01	8.667659759521484375e-01	1.980000000000000093e-01	2.996898591518402100e-01	3.920000000000000151e-01	2.327724546194076538e-01
7.300000000000000000e+02	9.200000000000000400e-01	6.981458663940429688e-01	9.399999999999999467e-01	8.704338073730468750e-01	9.080000000000000293e-01	7.528683543205261230e-01	5.000000000000000278e-02	1.470855325460433960e-01	4.299999999999999933e-01	3.377640545368194580e-01
7.310000000000000000e+02	7.700000000000000178e-01	9.192144870758056641e-01	9.559999999999999609e-01	9.242273569107055664e-01	1.140000000000000041e-01	3.368057012557983398e-01	5.100000000000000089e-01	3.938887715339660645e-01	4.259999999999999898e-01	5.563489198684692383e-01
7.320000000000000000e+02	5.859999999999999654e-01	4.919308125972747803e-01	6.380000000000000115e-01	7.032282948493957520e-01	6.840000000000000524e-01	5.983591675758361816e-01	4.179999999999999827e-01	4.020031988620758057e-01	7.299999999999999822e-01	6.429180502891540527e-01
7.330000000000000000e+02	9.040000000000000258e-01	5.267308950424194336e-01	7.419999999999999929e-01	8.479720950126647949e-01	6.019999999999999796e-01	6.929928660392761230e-01	8.279999999999999583e-01	8.133695721626281738e-01	4.020000000000000240e-01	6.031478643417358398e-01
7.340000000000000000e+02	1.479999999999999927e-01	2.955870628356933594e-01	1.580000000000000016e-01	2.332739531993865967e-01	3.760000000000000009e-01	2.730349302291870117e-01	6.440000000000000169e-01	3.796979784965515137e-01	1.920000000000000040e-01	1.842320561408996582e-01
7.350000000000000000e+02	2.720000000000000195e-01	2.137529700994491577e-01	1.539999999999999980e-01	8.536402881145477295e-02	9.879999999999999893e-01	8.107371926307678223e-01	8.100000000000000533e-01	5.148515701293945312e-01	2.039999999999999869e-01	9.959027916193008423e-02
7.360000000000000000e+02	6.280000000000000027e-01	4.007822573184967041e-01	3.880000000000000115e-01	2.799640893936157227e-01	1.739999999999999880e-01	2.536534965038299561e-01	4.000000000000000083e-02	1.647156625986099243e-01	5.600000000000000117e-02	1.232242509722709656e-01
7.370000000000000000e+02	2.399999999999999911e-01	4.536548554897308350e-01	9.200000000000000400e-01	7.457379698753356934e-01	2.039999999999999869e-01	4.801400303840637207e-01	7.019999999999999574e-01	4.113024473190307617e-01	6.620000000000000329e-01	6.985750794410705566e-01
7.380000000000000000e+02	5.399999999999999939e-02	5.859258174896240234e-01	6.239999999999999991e-01	2.788121700286865234e-01	7.840000000000000302e-01	7.148932814598083496e-01	5.799999999999999600e-01	4.701759219169616699e-01	4.060000000000000275e-01	1.650912463665008545e-01
7.390000000000000000e+02	6.000000000000000125e-03	1.110438555479049683e-01	7.880000000000000338e-01	4.829711019992828369e-01	5.540000000000000480e-01	6.950621604919433594e-01	2.999999999999999889e-01	3.035468757152557373e-01	3.200000000000000067e-01	3.283504843711853027e-01
7.400000000000000000e+02	9.100000000000000311e-01	8.486737608909606934e-01	7.780000000000000249e-01	8.963243365287780762e-01	5.659999999999999476e-01	3.896077573299407959e-01	8.419999999999999707e-01	8.830909132957458496e-01	5.819999999999999618e-01	4.091531932353973389e-01
7.410000000000000000e+02	5.869999999999999662e-01	6.132730841636657715e-01	3.760000000000000009e-01	4.814611971378326416e-01	3.260000000000000120e-01	5.759474039077758789e-01	7.520000000000000018e-01	6.672490835189819336e-01	6.540000000000000258e-01	4.165794849395751953e-01
7.420000000000000000e+02	6.760000000000000453e-01	7.650651931762695312e-01	4.580000000000000182e-01	7.036520838737487793e-01	8.000000000000000444e-01	5.766596794128417969e-01	5.240000000000000213e-01	4.881488680839538574e-01	4.079999999999999738e-01	4.271882176399230957e-01
7.430000000000000000e+02	7.259999999999999787e-01	9.209677577018737793e-01	3.760000000000000009e-01	4.795574545860290527e-01	4.899999999999999911e-01	4.087570607662200928e-01	8.639999999999999902e-01	8.714390397071838379e-01	5.779999999999999583e-01	4.919856488704681396e-01
7.440000000000000000e+02	1.000000000000000000e+00	9.531954526901245117e-01	2.280000000000000082e-01	3.473337590694427490e-01	5.979999999999999760e-01	5.956807136535644531e-01	8.599999999999999867e-01	9.353025555610656738e-01	7.520000000000000018e-01	7.882204055786132812e-01
7.450000000000000000e+02	5.799999999999999600e-01	3.415700495243072510e-01	6.199999999999999956e-02	2.084507793188095093e-01	5.040000000000000036e-01	5.193293094635009766e-01	7.720000000000000195e-01	4.460323154926300049e-01	4.500000000000000111e-01	6.521740555763244629e-01
7.460000000000000000e+02	3.539999999999999813e-01	3.564656674861907959e-01	3.360000000000000209e-01	3.606317043304443359e-01	1.680000000000000104e-01	3.723041713237762451e-01	8.999999999999999667e-02	1.771176308393478394e-01	7.099999999999999645e-01	4.870804250240325928e-01
7.470000000000000000e+02	8.940000000000000169e-01	5.321561098098754883e-01	1.079999999999999988e-01	6.154211759567260742e-01	5.160000000000000142e-01	6.845874786376953125e-01	4.779999999999999805e-01	5.940189957618713379e-01	2.959999999999999853e-01	5.103279948234558105e-01
7.480000000000000000e+02	8.539999999999999813e-01	7.810192704200744629e-01	4.299999999999999933e-01	5.891770720481872559e-01	6.119999999999999885e-01	2.326886653900146484e-01	4.000000000000000222e-01	4.251995086669921875e-01	7.800000000000000266e-01	4.724718928337097168e-01
7.490000000000000000e+02	7.439999999999999947e-01	6.693097352981567383e-01	5.080000000000000071e-01	8.652421832084655762e-01	3.439999999999999725e-01	5.540931820869445801e-01	4.000000000000000083e-03	2.169702947139739990e-01	6.879999999999999449e-01	4.301310777664184570e-01
7.500000000000000000e+02	5.839999999999999636e-01	5.192736387252807617e-01	1.419999999999999873e-01	3.990589678287506104e-01	6.079999999999999849e-01	6.947661042213439941e-01	3.840000000000000080e-01	3.746737539768218994e-01	1.620000000000000051e-01	3.270125985145568848e-01
7.510000000000000000e+02	5.639999999999999458e-01	9.296656250953674316e-01	8.820000000000000062e-01	8.697187900543212891e-01	5.600000000000000533e-01	4.600343704223632812e-01	1.739999999999999880e-01	6.099967956542968750e-01	2.419999999999999929e-01	1.898489743471145630e-01
7.520000000000000000e+02	7.960000000000000409e-01	5.730678439140319824e-01	9.300000000000000488e-01	7.563928961753845215e-01	4.899999999999999911e-01	3.454894423484802246e-01	1.980000000000000093e-01	2.682971060276031494e-01	8.200000000000000344e-02	1.062494814395904541e-01
7.530000000000000000e+02	1.719999999999999862e-01	3.472764492034912109e-01	7.920000000000000373e-01	9.635851383209228516e-01	8.179999999999999494e-01	6.622731089591979980e-01	9.799999999999999822e-01	9.560967087745666504e-01	1.459999999999999909e-01	1.594076007604598999e-01
7.540000000000000000e+02	3.519999999999999796e-01	3.780942857265472412e-01	3.320000000000000173e-01	7.674056887626647949e-01	5.240000000000000213e-01	7.145111560821533203e-01	2.500000000000000000e-01	4.801891148090362549e-01	3.780000000000000027e-01	4.782392382621765137e-01
7.550000000000000000e+02	7.580000000000000071e-01	9.278786182403564453e-01	8.200000000000000344e-02	3.207937180995941162e-01	8.299999999999999600e-01	7.258772253990173340e-01	6.899999999999999467e-01	7.396064400672912598e-01	1.600000000000000033e-02	1.066501960158348083e-01
7.560000000000000000e+02	5.939999999999999725e-01	7.917955517768859863e-01	4.540000000000000147e-01	3.979126513004302979e-01	7.179999999999999716e-01	7.385627627372741699e-01	2.179999999999999993e-01	2.822325527667999268e-01	6.059999999999999831e-01	6.270740628242492676e-01
7.570000000000000000e+02	5.140000000000000124e-01	4.564830362796783447e-01	9.799999999999999822e-01	8.275044560432434082e-01	4.259999999999999898e-01	2.813318669795989990e-01	1.400000000000000133e-01	4.424568414688110352e-01	7.259999999999999787e-01	8.138640522956848145e-01
7.580000000000000000e+02	2.280000000000000082e-01	6.153867840766906738e-01	5.779999999999999583e-01	7.813017964363098145e-01	7.620000000000000107e-01	8.887331485748291016e-01	3.439999999999999725e-01	3.468176126480102539e-01	8.100000000000000533e-01	7.044240832328796387e-01
7.590000000000000000e+02	4.680000000000000271e-01	1.010255068540573120e-01	4.759999999999999787e-01	2.088043391704559326e-01	8.679999999999999938e-01	7.411118745803833008e-01	2.119999999999999940e-01	3.861891627311706543e-01	8.100000000000000533e-01	6.085844635963439941e-01
7.600000000000000000e+02	4.299999999999999933e-01	5.044749975204467773e-01	8.199999999999999512e-01	4.125671684741973877e-01	2.899999999999999800e-01	3.233357369899749756e-01	4.699999999999999734e-01	3.751018941402435303e-01	8.199999999999999512e-01	7.196890115737915039e-01
7.610000000000000000e+02	1.819999999999999951e-01	2.728219330310821533e-01	5.560000000000000497e-01	3.892290592193603516e-01	4.699999999999999734e-01	6.031793355941772461e-01	6.300000000000000044e-01	4.375124275684356689e-01	3.960000000000000187e-01	1.628148704767227173e-01
7.620000000000000000e+02	4.660000000000000253e-01	3.278233110904693604e-01	8.359999999999999654e-01	5.525187849998474121e-01	2.379999999999999893e-01	3.493922948837280273e-01	2.780000000000000249e-01	3.677304387092590332e-01	6.400000000000000133e-01	7.196081876754760742e-01
7.630000000000000000e+02	6.560000000000000275e-01	6.326536536216735840e-01	6.800000000000000488e-02	3.269492387771606445e-01	9.300000000000000488e-01	8.162180781364440918e-01	3.719999999999999973e-01	5.142236351966857910e-01	6.760000000000000453e-01	4.144961237907409668e-01
7.640000000000000000e+02	3.039999999999999925e-01	4.247294664382934570e-01	6.800000000000000488e-02	3.225153684616088867e-01	8.920000000000000151e-01	8.306475281715393066e-01	1.140000000000000041e-01	4.113208055496215820e-01	1.519999999999999962e-01	5.838352069258689880e-02
7.650000000000000000e+02	9.360000000000000542e-01	8.047620058059692383e-01	4.799999999999999822e-01	5.645227432250976562e-01	8.960000000000000187e-01	7.727638483047485352e-01	3.059999999999999942e-01	2.824119925498962402e-01	7.920000000000000373e-01	7.923548221588134766e-01
7.660000000000000000e+02	5.399999999999999939e-02	6.635498404502868652e-01	7.500000000000000000e-01	8.333199024200439453e-01	5.040000000000000036e-01	3.468819856643676758e-01	4.440000000000000058e-01	2.896996140480041504e-01	2.320000000000000118e-01	9.696848690509796143e-02
7.670000000000000000e+02	5.859999999999999654e-01	6.402374505996704102e-01	5.560000000000000497e-01	7.764810323715209961e-01	7.399999999999999911e-01	7.751260399818420410e-01	3.799999999999999906e-02	8.755169063806533813e-02	2.300000000000000100e-01	2.376196831464767456e-01
7.680000000000000000e+02	1.120000000000000023e-01	4.237152636051177979e-01	7.339999999999999858e-01	9.409906268119812012e-01	3.220000000000000084e-01	4.772606492042541504e-01	4.199999999999999845e-01	3.579305708408355713e-01	2.479999999999999982e-01	3.724419474601745605e-01
7.690000000000000000e+02	1.320000000000000062e-01	6.392644047737121582e-01	3.300000000000000155e-01	7.994761466979980469e-01	2.439999999999999947e-01	5.260762572288513184e-01	1.960000000000000075e-01	3.346280753612518311e-01	4.279999999999999916e-01	5.063437223434448242e-01
7.700000000000000000e+02	2.200000000000000011e-01	2.190115898847579956e-01	8.020000000000000462e-01	4.418150484561920166e-01	8.920000000000000151e-01	7.556576132774353027e-01	8.659999999999999920e-01	8.429939746856689453e-01	6.139999999999999902e-01	7.113511562347412109e-01
7.710000000000000000e+02	6.380000000000000115e-01	4.910919666290283203e-01	8.279999999999999583e-01	7.850279211997985840e-01	3.539999999999999813e-01	2.864777743816375732e-01	5.999999999999999778e-01	4.330802261829376221e-01	9.080000000000000293e-01	8.716762661933898926e-01
7.720000000000000000e+02	7.000000000000000666e-02	3.374126553535461426e-01	1.739999999999999880e-01	3.837607502937316895e-01	5.580000000000000515e-01	5.214840173721313477e-01	5.799999999999999600e-01	5.285229086875915527e-01	7.960000000000000409e-01	6.968823671340942383e-01
7.730000000000000000e+02	3.119999999999999996e-01	2.774267196655273438e-01	1.660000000000000087e-01	2.328153550624847412e-01	5.999999999999999778e-01	5.930877327919006348e-01	3.780000000000000027e-01	2.415872812271118164e-01	4.540000000000000147e-01	5.775952935218811035e-01
7.740000000000000000e+02	1.819999999999999951e-01	3.374437689781188965e-01	8.459999999999999742e-01	8.994597196578979492e-01	2.939999999999999836e-01	4.637048542499542236e-01	2.839999999999999747e-01	1.067088171839714050e-01	3.019999999999999907e-01	1.990148425102233887e-01
7.750000000000000000e+02	8.000000000000000444e-01	5.617752075195312500e-01	5.779999999999999583e-01	4.992410838603973389e-01	7.840000000000000302e-01	4.346234798431396484e-01	9.180000000000000382e-01	9.058827161788940430e-01	6.500000000000000222e-01	5.496783852577209473e-01
7.760000000000000000e+02	3.499999999999999778e-01	4.373468458652496338e-01	1.799999999999999933e-01	6.071403250098228455e-02	8.980000000000000204e-01	7.381241321563720703e-01	3.300000000000000155e-01	5.262525677680969238e-01	6.879999999999999449e-01	7.814850807189941406e-01
7.770000000000000000e+02	2.500000000000000000e-01	4.870116412639617920e-01	6.820000000000000506e-01	6.132514476776123047e-01	8.719999999999999973e-01	6.943054795265197754e-01	4.580000000000000182e-01	4.193047881126403809e-01	2.800000000000000266e-01	1.706861704587936401e-01
7.780000000000000000e+02	5.280000000000000249e-01	6.430201530456542969e-01	8.860000000000000098e-01	8.719549179077148438e-01	2.899999999999999800e-01	3.683189153671264648e-01	5.500000000000000444e-01	5.781746506690979004e-01	9.240000000000000435e-01	8.545424342155456543e-01
7.790000000000000000e+02	9.200000000000000400e-01	5.852499604225158691e-01	8.900000000000000133e-01	8.213645219802856445e-01	6.620000000000000329e-01	6.835277676582336426e-01	9.180000000000000382e-01	9.034650325775146484e-01	7.599999999999999811e-02	1.323414444923400879e-01
7.800000000000000000e+02	2.520000000000000018e-01	3.693758249282836914e-01	8.820000000000000062e-01	5.327321290969848633e-01	6.760000000000000453e-01	4.343907237052917480e-01	4.699999999999999734e-01	5.061507821083068848e-01	5.200000000000000178e-01	4.338665306568145752e-01
7.810000000000000000e+02	8.559999999999999831e-01	5.227576494216918945e-01	1.439999999999999891e-01	1.286679804325103760e-01	2.819999999999999729e-01	6.743279099464416504e-01	4.839999999999999858e-01	3.292351067066192627e-01	4.239999999999999880e-01	3.824011981487274170e-01
7.820000000000000000e+02	3.659999999999999920e-01	5.968003273010253906e-01	9.020000000000000240e-01	7.105266451835632324e-01	1.239999999999999991e-01	7.428079247474670410e-01	2.059999999999999887e-01	6.771430373191833496e-02	3.539999999999999813e-01	3.975445330142974854e-01
7.830000000000000000e+02	8.639999999999999902e-01	7.842972278594970703e-01	9.419999999999999485e-01	9.671664834022521973e-01	9.519999999999999574e-01	4.803693890571594238e-01	3.659999999999999920e-01	5.843511819839477539e-01	8.399999999999999689e-01	8.104436993598937988e-01
7.840000000000000000e+02	2.240000000000000047e-01	2.622677981853485107e-01	3.039999999999999925e-01	2.157919853925704956e-01	5.060000000000000053e-01	6.558664441108703613e-01	5.300000000000000266e-01	3.665643930435180664e-01	4.259999999999999898e-01	1.117776930332183838e-01
7.850000000000000000e+02	3.599999999999999728e-02	1.347705125808715820e-01	6.340000000000000080e-01	7.634294629096984863e-01	7.980000000000000426e-01	8.906888961791992188e-01	3.739999999999999991e-01	2.993829846382141113e-01	4.599999999999999922e-02	2.157494574785232544e-01
7.860000000000000000e+02	3.420000000000000262e-01	3.407829403877258301e-01	7.039999999999999591e-01	7.046336531639099121e-01	2.760000000000000231e-01	1.311110109090805054e-01	5.800000000000000294e-02	2.194460928440093994e-01	8.219999999999999529e-01	6.411477327346801758e-01
7.870000000000000000e+02	6.580000000000000293e-01	8.822557926177978516e-01	3.400000000000000244e-02	1.674692481756210327e-01	9.160000000000000364e-01	6.337593793869018555e-01	6.700000000000000400e-01	6.768109202384948730e-01	4.099999999999999756e-01	5.409504771232604980e-01
7.880000000000000000e+02	9.639999999999999680e-01	8.571425080299377441e-01	6.600000000000000311e-01	6.875820755958557129e-01	9.100000000000000311e-01	8.380237221717834473e-01	8.359999999999999654e-01	6.036992669105529785e-01	6.840000000000000524e-01	5.063946247100830078e-01
7.890000000000000000e+02	7.319999999999999840e-01	4.829361736774444580e-01	1.539999999999999980e-01	3.417222797870635986e-01	4.000000000000000083e-03	5.825674161314964294e-02	5.080000000000000071e-01	3.151539564132690430e-01	7.700000000000000178e-01	6.861184835433959961e-01
7.900000000000000000e+02	4.060000000000000275e-01	3.170996606349945068e-01	1.759999999999999898e-01	9.427545219659805298e-02	2.580000000000000071e-01	4.657672941684722900e-01	9.199999999999999845e-02	1.549145281314849854e-01	8.159999999999999476e-01	7.999975681304931641e-01
7.910000000000000000e+02	5.779999999999999583e-01	4.096339344978332520e-01	8.000000000000000167e-03	2.334109880030155182e-02	6.260000000000000009e-01	4.304546117782592773e-01	2.859999999999999765e-01	6.144504547119140625e-01	7.740000000000000213e-01	7.940670251846313477e-01
7.920000000000000000e+02	5.759999999999999565e-01	6.927080750465393066e-01	8.400000000000000522e-02	2.240371853113174438e-01	2.760000000000000231e-01	3.336576223373413086e-01	2.979999999999999871e-01	2.969255745410919189e-01	6.560000000000000275e-01	4.324883520603179932e-01
7.930000000000000000e+02	5.120000000000000107e-01	7.380376458168029785e-01	2.680000000000000160e-01	5.570213794708251953e-01	1.960000000000000075e-01	3.547194302082061768e-01	6.780000000000000471e-01	4.557782709598541260e-01	4.959999999999999964e-01	1.941842883825302124e-01
7.940000000000000000e+02	3.559999999999999831e-01	5.991515517234802246e-01	3.739999999999999991e-01	6.695172786712646484e-01	9.020000000000000240e-01	4.101505875587463379e-01	3.679999999999999938e-01	3.984703123569488525e-01	1.779999999999999916e-01	3.775246143341064453e-01
7.950000000000000000e+02	6.320000000000000062e-01	5.784307718276977539e-01	9.459999999999999520e-01	6.535929441452026367e-01	3.019999999999999907e-01	3.232633769512176514e-01	8.379999999999999671e-01	7.226945757865905762e-01	1.419999999999999873e-01	3.064462244510650635e-01
7.960000000000000000e+02	6.560000000000000275e-01	4.576423466205596924e-01	9.659999999999999698e-01	9.481782913208007812e-01	5.600000000000000533e-01	5.730706453323364258e-01	2.800000000000000266e-01	2.893822193145751953e-01	7.940000000000000391e-01	7.388576269149780273e-01
7.970000000000000000e+02	6.820000000000000506e-01	8.631327748298645020e-01	6.239999999999999991e-01	6.068461537361145020e-01	5.939999999999999725e-01	4.965959489345550537e-01	3.300000000000000155e-01	5.260233879089355469e-01	8.599999999999999867e-01	5.953704714775085449e-01
7.980000000000000000e+02	1.620000000000000051e-01	2.528119087219238281e-01	7.239999999999999769e-01	7.610263824462890625e-01	9.759999999999999787e-01	8.146471381187438965e-01	4.500000000000000111e-01	4.215239882469177246e-01	5.400000000000000355e-01	6.102959513664245605e-01
7.990000000000000000e+02	6.899999999999999467e-01	3.679820597171783447e-01	3.880000000000000115e-01	3.254808783531188965e-01	1.900000000000000022e-01	4.757489860057830811e-01	8.739999999999999991e-01	7.638312578201293945e-01	9.020000000000000240e-01	9.144834876060485840e-01
8.000000000000000000e+02	2.700000000000000178e-01	8.149319291114807129e-01	8.179999999999999494e-01	8.221775889396667480e-01	9.000000000000000222e-01	7.554219365119934082e-01	6.580000000000000293e-01	5.669357776641845703e-01	2.199999999999999872e-02	9.864449501037597656e-02
8.010000000000000000e+02	4.959999999999999964e-01	5.819113254547119141e-01	4.299999999999999933e-01	4.985320866107940674e-01	9.639999999999999680e-01	8.348447084426879883e-01	5.360000000000000320e-01	5.682738423347473145e-01	8.659999999999999920e-01	8.223165273666381836e-01
8.020000000000000000e+02	5.399999999999999939e-02	3.321686089038848877e-01	1.200000000000000025e-02	1.889405027031898499e-02	4.299999999999999933e-01	6.832681298255920410e-01	2.839999999999999747e-01	3.273542821407318115e-01	5.659999999999999476e-01	5.434142351150512695e-01
8.030000000000000000e+02	4.040000000000000258e-01	7.519886493682861328e-01	2.680000000000000160e-01	4.427696764469146729e-01	1.000000000000000021e-02	1.552156060934066772e-01	4.660000000000000253e-01	2.544873356819152832e-01	5.520000000000000462e-01	8.269392251968383789e-01
8.040000000000000000e+02	1.439999999999999891e-01	2.981768548488616943e-01	1.660000000000000087e-01	3.046779334545135498e-01	6.320000000000000062e-01	5.632532238960266113e-01	6.059999999999999831e-01	5.726283192634582520e-01	4.119999999999999774e-01	5.031061172485351562e-01
8.050000000000000000e+02	5.420000000000000373e-01	2.321722209453582764e-01	3.900000000000000133e-01	2.352046519517898560e-01	5.959999999999999742e-01	5.428945422172546387e-01	2.520000000000000018e-01	2.789314985275268555e-01	4.079999999999999738e-01	5.359467864036560059e-01
8.060000000000000000e+02	7.780000000000000249e-01	8.233119249343872070e-01	9.340000000000000524e-01	9.158532619476318359e-01	6.039999999999999813e-01	3.679874539375305176e-01	6.800000000000000488e-01	5.591522455215454102e-01	8.699999999999999956e-01	7.203634381294250488e-01
8.070000000000000000e+02	5.440000000000000391e-01	2.876216769218444824e-01	5.260000000000000231e-01	3.155978322029113770e-01	7.660000000000000142e-01	2.777111828327178955e-01	5.779999999999999583e-01	6.348406672477722168e-01	6.460000000000000187e-01	5.938195586204528809e-01
8.080000000000000000e+02	3.320000000000000173e-01	6.627197861671447754e-01	2.780000000000000249e-01	5.797360539436340332e-01	6.700000000000000400e-01	6.339662671089172363e-01	6.939999999999999503e-01	4.168080091476440430e-01	7.079999999999999627e-01	6.108869314193725586e-01
8.090000000000000000e+02	6.500000000000000222e-01	4.236228764057159424e-01	3.639999999999999902e-01	5.433201193809509277e-01	1.539999999999999980e-01	3.524847924709320068e-01	2.540000000000000036e-01	2.627505064010620117e-01	8.219999999999999529e-01	9.101238846778869629e-01
8.100000000000000000e+02	6.179999999999999938e-01	3.811173439025878906e-01	1.880000000000000004e-01	2.475260347127914429e-01	9.959999999999999964e-01	9.262462854385375977e-01	4.420000000000000040e-01	4.155570864677429199e-01	2.959999999999999853e-01	3.959728181362152100e-01
8.110000000000000000e+02	5.140000000000000124e-01	3.868537545204162598e-01	9.699999999999999734e-01	6.867747306823730469e-01	2.620000000000000107e-01	1.931429207324981689e-01	5.779999999999999583e-01	4.191755354404449463e-01	8.199999999999999512e-01	8.246219158172607422e-01
8.120000000000000000e+02	2.400000000000000050e-02	3.817977309226989746e-01	6.939999999999999503e-01	7.431501746177673340e-01	7.580000000000000071e-01	7.333291769027709961e-01	8.020000000000000462e-01	7.021721601486206055e-01	2.399999999999999911e-01	4.682507812976837158e-01
8.130000000000000000e+02	2.760000000000000231e-01	6.394366025924682617e-01	9.539999999999999591e-01	7.089499831199645996e-01	3.599999999999999867e-01	5.404272079467773438e-01	4.540000000000000147e-01	3.460533320903778076e-01	5.440000000000000391e-01	7.562242150306701660e-01
8.140000000000000000e+02	8.000000000000000444e-01	6.246387958526611328e-01	5.100000000000000089e-01	4.415442049503326416e-01	6.879999999999999449e-01	6.872128844261169434e-01	9.040000000000000258e-01	7.758803963661193848e-01	5.540000000000000480e-01	6.510905027389526367e-01
8.150000000000000000e+02	8.219999999999999529e-01	5.014585852622985840e-01	6.740000000000000435e-01	9.018289446830749512e-01	5.560000000000000497e-01	5.537941455841064453e-01	8.900000000000000133e-01	9.365354776382446289e-01	4.420000000000000040e-01	5.352276563644409180e-01
8.160000000000000000e+02	1.819999999999999951e-01	2.870503365993499756e-01	2.800000000000000058e-02	3.108540177345275879e-01	4.979999999999999982e-01	4.531520605087280273e-01	1.380000000000000115e-01	1.623601317405700684e-01	6.079999999999999849e-01	5.715457797050476074e-01
8.170000000000000000e+02	6.179999999999999938e-01	5.881130695343017578e-01	4.899999999999999911e-01	8.426718711853027344e-01	3.200000000000000067e-02	9.533792734146118164e-02	5.639999999999999458e-01	3.036483228206634521e-01	4.620000000000000218e-01	2.466617822647094727e-01
8.180000000000000000e+02	6.800000000000000488e-02	1.399182379245758057e-01	7.980000000000000426e-01	6.451069116592407227e-01	2.599999999999999881e-02	5.550084114074707031e-01	7.159999999999999698e-01	6.929359436035156250e-01	8.000000000000000444e-01	5.959634780883789062e-01
8.190000000000000000e+02	6.179999999999999938e-01	5.512095689773559570e-01	2.000000000000000042e-03	7.499831914901733398e-02	2.280000000000000082e-01	2.960376143455505371e-01	6.540000000000000258e-01	4.350450336933135986e-01	2.500000000000000000e-01	7.605348825454711914e-01
8.200000000000000000e+02	8.060000000000000497e-01	6.137801408767700195e-01	6.239999999999999991e-01	6.743464469909667969e-01	7.459999999999999964e-01	7.737548947334289551e-01	4.380000000000000004e-01	4.330478012561798096e-01	6.280000000000000027e-01	5.192660093307495117e-01
8.210000000000000000e+02	6.919999999999999485e-01	3.217170536518096924e-01	1.219999999999999973e-01	1.311522275209426880e-01	2.039999999999999869e-01	1.034266799688339233e-01	6.600000000000000311e-02	2.342288345098495483e-01	8.000000000000000167e-02	1.635217517614364624e-01
8.220000000000000000e+02	1.700000000000000122e-01	3.762547671794891357e-01	5.560000000000000497e-01	5.915194153785705566e-01	5.699999999999999512e-01	8.609883785247802734e-01	3.880000000000000115e-01	5.292674303054809570e-01	9.220000000000000417e-01	7.911873459815979004e-01
8.230000000000000000e+02	4.859999999999999876e-01	4.643462300300598145e-01	8.860000000000000098e-01	4.912758469581604004e-01	5.639999999999999458e-01	5.215833187103271484e-01	9.439999999999999503e-01	8.895081281661987305e-01	3.119999999999999996e-01	3.101275265216827393e-01
8.240000000000000000e+02	3.760000000000000009e-01	2.315872460603713989e-01	1.980000000000000093e-01	2.935116589069366455e-01	8.860000000000000098e-01	9.361156225204467773e-01	5.060000000000000053e-01	1.759497970342636108e-01	2.039999999999999869e-01	4.186129271984100342e-01
8.250000000000000000e+02	7.560000000000000053e-01	6.788606643676757812e-01	4.600000000000000200e-01	7.109683156013488770e-01	3.019999999999999907e-01	2.327885478734970093e-01	8.579999999999999849e-01	7.369567155838012695e-01	7.820000000000000284e-01	6.334873437881469727e-01
8.260000000000000000e+02	3.280000000000000138e-01	4.493452310562133789e-01	2.939999999999999836e-01	3.125303685665130615e-01	1.759999999999999898e-01	2.182466834783554077e-01	6.580000000000000293e-01	6.495544314384460449e-01	1.000000000000000056e-01	2.578217089176177979e-01
8.270000000000000000e+02	8.499999999999999778e-01	6.675911545753479004e-01	7.520000000000000018e-01	4.382645487785339355e-01	7.720000000000000195e-01	7.192143797874450684e-01	6.179999999999999938e-01	4.387144446372985840e-01	2.540000000000000036e-01	3.278853297233581543e-01
8.280000000000000000e+02	5.460000000000000409e-01	3.875009417533874512e-01	1.940000000000000058e-01	3.732053339481353760e-01	4.159999999999999809e-01	5.163667798042297363e-01	4.359999999999999987e-01	3.674138486385345459e-01	6.800000000000000488e-02	1.925789117813110352e-01
8.290000000000000000e+02	6.860000000000000542e-01	3.105057775974273682e-01	6.019999999999999796e-01	5.563347339630126953e-01	4.719999999999999751e-01	8.231298923492431641e-01	7.239999999999999769e-01	5.976677536964416504e-01	7.620000000000000107e-01	4.835302531719207764e-01
8.300000000000000000e+02	7.900000000000000355e-01	4.423612058162689209e-01	1.839999999999999969e-01	1.207884922623634338e-01	4.719999999999999751e-01	5.083845853805541992e-01	8.599999999999999867e-01	7.377403378486633301e-01	7.740000000000000213e-01	7.037062048912048340e-01
8.310000000000000000e+02	8.179999999999999494e-01	6.921383142471313477e-01	4.060000000000000275e-01	4.100892245769500732e-01	1.059999999999999970e-01	2.039806544780731201e-01	4.299999999999999933e-01	4.736860692501068115e-01	4.099999999999999756e-01	6.812120079994201660e-01
8.320000000000000000e+02	6.540000000000000258e-01	3.023296594619750977e-01	6.999999999999999556e-01	5.298447608947753906e-01	4.020000000000000240e-01	2.451925277709960938e-01	3.719999999999999973e-01	1.494791507720947266e-01	4.660000000000000253e-01	2.792434990406036377e-01
8.330000000000000000e+02	2.139999999999999958e-01	4.589599668979644775e-01	1.239999999999999991e-01	3.389323949813842773e-01	2.400000000000000050e-02	1.187984049320220947e-01	2.680000000000000160e-01	2.332876026630401611e-01	6.199999999999999956e-01	7.145259976387023926e-01
8.340000000000000000e+02	5.120000000000000107e-01	5.934959053993225098e-01	2.560000000000000053e-01	2.006944268941879272e-01	6.099999999999999867e-01	5.901069045066833496e-01	3.840000000000000080e-01	6.443743109703063965e-01	5.460000000000000409e-01	6.244814395904541016e-01
8.350000000000000000e+02	1.739999999999999880e-01	7.079309821128845215e-01	5.839999999999999636e-01	3.704028427600860596e-01	4.139999999999999791e-01	2.246187925338745117e-01	4.219999999999999862e-01	3.476645648479461670e-01	9.659999999999999698e-01	8.688374161720275879e-01
8.360000000000000000e+02	8.020000000000000462e-01	7.678631544113159180e-01	7.880000000000000338e-01	5.674407482147216797e-01	8.159999999999999476e-01	4.590555131435394287e-01	2.300000000000000100e-01	3.091694712638854980e-01	7.960000000000000409e-01	7.935076355934143066e-01
8.370000000000000000e+02	7.800000000000000266e-01	7.702422142028808594e-01	6.460000000000000187e-01	4.923602938652038574e-01	4.159999999999999809e-01	4.658210575580596924e-01	7.019999999999999574e-01	6.679030060768127441e-01	8.940000000000000169e-01	7.871847748756408691e-01
8.380000000000000000e+02	7.379999999999999893e-01	4.972625374794006348e-01	6.740000000000000435e-01	3.809115588665008545e-01	1.260000000000000009e-01	1.310921907424926758e-01	7.079999999999999627e-01	6.828871965408325195e-01	6.480000000000000204e-01	4.609061479568481445e-01
8.390000000000000000e+02	6.199999999999999956e-01	4.721773266792297363e-01	9.879999999999999893e-01	9.325219988822937012e-01	7.059999999999999609e-01	5.100523829460144043e-01	9.340000000000000524e-01	8.785696625709533691e-01	5.779999999999999583e-01	4.185858964920043945e-01
8.400000000000000000e+02	7.399999999999999634e-02	1.664113402366638184e-01	9.379999999999999449e-01	8.566479086875915527e-01	2.859999999999999765e-01	5.065584182739257812e-01	4.640000000000000235e-01	2.334547787904739380e-01	3.380000000000000226e-01	5.231273174285888672e-01
8.410000000000000000e+02	8.499999999999999778e-01	7.140071392059326172e-01	3.479999999999999760e-01	5.979857444763183594e-01	1.600000000000000033e-01	4.253894388675689697e-01	1.539999999999999980e-01	2.873305380344390869e-01	9.699999999999999734e-01	8.476466536521911621e-01
8.420000000000000000e+02	5.420000000000000373e-01	6.233610510826110840e-01	9.120000000000000329e-01	8.579337596893310547e-01	8.900000000000000133e-01	8.293694257736206055e-01	6.219999999999999973e-01	6.096438765525817871e-01	4.939999999999999947e-01	3.739793300628662109e-01
8.430000000000000000e+02	8.719999999999999973e-01	4.061287641525268555e-01	1.660000000000000087e-01	4.205656051635742188e-01	2.059999999999999887e-01	2.629574537277221680e-01	3.260000000000000120e-01	3.085296452045440674e-01	6.740000000000000435e-01	5.813132524490356445e-01
8.440000000000000000e+02	7.740000000000000213e-01	7.293146848678588867e-01	7.039999999999999591e-01	5.468097329139709473e-01	4.979999999999999982e-01	7.311434745788574219e-01	8.120000000000000551e-01	7.541760802268981934e-01	8.120000000000000551e-01	7.944287061691284180e-01
8.450000000000000000e+02	6.199999999999999956e-02	2.327017039060592651e-01	1.900000000000000022e-01	1.854845732450485229e-01	1.819999999999999951e-01	2.830406725406646729e-01	4.139999999999999791e-01	2.950115501880645752e-01	7.520000000000000018e-01	5.231017470359802246e-01
8.460000000000000000e+02	9.939999999999999947e-01	9.324713945388793945e-01	1.280000000000000027e-01	1.390729546546936035e-01	6.979999999999999538e-01	6.896371245384216309e-01	6.500000000000000222e-01	5.939903855323791504e-01	7.660000000000000142e-01	7.006967663764953613e-01
8.470000000000000000e+02	2.439999999999999947e-01	2.649113535881042480e-01	2.640000000000000124e-01	2.901083827018737793e-01	7.820000000000000284e-01	3.528363108634948730e-01	6.560000000000000275e-01	4.943169355392456055e-01	4.600000000000000200e-01	3.259878754615783691e-01
8.480000000000000000e+02	6.560000000000000275e-01	6.418764591217041016e-01	1.499999999999999944e-01	3.785056769847869873e-01	7.980000000000000426e-01	8.203548789024353027e-01	7.580000000000000071e-01	5.195499062538146973e-01	8.539999999999999813e-01	7.239496111869812012e-01
8.490000000000000000e+02	4.399999999999999745e-02	2.865533530712127686e-01	1.219999999999999973e-01	3.691404163837432861e-01	5.440000000000000391e-01	3.682488799095153809e-01	8.359999999999999654e-01	5.228886008262634277e-01	6.300000000000000044e-01	4.324136972427368164e-01
8.500000000000000000e+02	5.480000000000000426e-01	7.343782782554626465e-01	2.560000000000000053e-01	5.232509598135948181e-02	2.079999999999999905e-01	5.872082710266113281e-01	4.919999999999999929e-01	2.538599669933319092e-01	9.199999999999999845e-02	8.333034068346023560e-02
8.510000000000000000e+02	8.399999999999999689e-01	7.166051864624023438e-01	7.039999999999999591e-01	6.059374809265136719e-01	5.699999999999999512e-01	5.735000371932983398e-01	2.359999999999999876e-01	3.408765494823455811e-01	2.199999999999999872e-02	1.405375748872756958e-01
8.520000000000000000e+02	7.099999999999999645e-01	8.007870316505432129e-01	9.839999999999999858e-01	7.617641687393188477e-01	5.679999999999999494e-01	5.988588929176330566e-01	8.419999999999999707e-01	8.434205055236816406e-01	6.760000000000000453e-01	6.784633398056030273e-01
8.530000000000000000e+02	9.519999999999999574e-01	6.634559631347656250e-01	8.159999999999999476e-01	5.935374498367309570e-01	2.720000000000000195e-01	5.086977481842041016e-01	5.440000000000000391e-01	4.520344734191894531e-01	4.899999999999999911e-01	4.937441349029541016e-01
8.540000000000000000e+02	9.479999999999999538e-01	7.402618527412414551e-01	7.840000000000000302e-01	5.439006686210632324e-01	6.979999999999999538e-01	5.130071640014648438e-01	5.260000000000000231e-01	6.276085376739501953e-01	2.419999999999999929e-01	5.055373311042785645e-01
8.550000000000000000e+02	1.260000000000000009e-01	3.173570334911346436e-01	7.740000000000000213e-01	5.053690075874328613e-01	8.820000000000000062e-01	2.508321702480316162e-01	3.739999999999999991e-01	3.957820534706115723e-01	4.420000000000000040e-01	4.656999111175537109e-01
8.560000000000000000e+02	6.079999999999999849e-01	3.448311984539031982e-01	5.719999999999999529e-01	5.209559202194213867e-01	6.000000000000000125e-03	1.722677797079086304e-01	7.680000000000000160e-01	5.005805492401123047e-01	4.380000000000000004e-01	4.048720598220825195e-01
8.570000000000000000e+02	4.779999999999999805e-01	7.715268731117248535e-01	3.160000000000000031e-01	5.632714033126831055e-01	6.300000000000000044e-01	5.155465602874755859e-01	2.359999999999999876e-01	2.156287282705307007e-01	8.599999999999999867e-01	7.200735211372375488e-01
8.580000000000000000e+02	3.380000000000000226e-01	6.452760696411132812e-01	6.560000000000000275e-01	3.911602199077606201e-01	6.560000000000000275e-01	5.551249384880065918e-01	1.559999999999999998e-01	1.776390820741653442e-01	5.879999999999999671e-01	3.230007588863372803e-01
8.590000000000000000e+02	8.940000000000000169e-01	7.480381727218627930e-01	5.399999999999999939e-02	6.354034692049026489e-02	3.599999999999999867e-01	4.631280004978179932e-01	2.520000000000000018e-01	5.016734600067138672e-01	8.980000000000000204e-01	5.963832736015319824e-01
8.600000000000000000e+02	8.820000000000000062e-01	8.676934838294982910e-01	8.799999999999999489e-02	2.079413458704948425e-02	9.340000000000000524e-01	6.376107335090637207e-01	7.800000000000000266e-01	7.810748219490051270e-01	7.199999999999999734e-01	6.180294752120971680e-01
8.610000000000000000e+02	8.840000000000000080e-01	5.444887280464172363e-01	9.180000000000000382e-01	5.998713374137878418e-01	8.399999999999999689e-01	7.401322722434997559e-01	5.600000000000000533e-01	4.807966947555541992e-01	2.000000000000000042e-02	7.240899652242660522e-02
8.620000000000000000e+02	3.039999999999999925e-01	3.222822844982147217e-01	1.980000000000000093e-01	2.032186239957809448e-01	1.439999999999999891e-01	2.521777451038360596e-01	7.000000000000000666e-02	3.414433002471923828e-01	3.240000000000000102e-01	3.546219468116760254e-01
8.630000000000000000e+02	2.879999999999999782e-01	4.476087987422943115e-01	8.599999999999999312e-02	1.067899614572525024e-01	2.600000000000000089e-01	7.527120113372802734e-01	1.439999999999999891e-01	1.018160209059715271e-01	8.319999999999999618e-01	7.645230293273925781e-01
8.640000000000000000e+02	2.000000000000000042e-03	2.486427575349807739e-01	5.380000000000000338e-01	8.211942911148071289e-01	9.340000000000000524e-01	7.633373737335205078e-01	3.920000000000000151e-01	2.664176821708679199e-01	7.640000000000000124e-01	5.838198065757751465e-01
8.650000000000000000e+02	4.339999999999999969e-01	3.150876760482788086e-01	3.579999999999999849e-01	5.617928504943847656e-01	9.659999999999999698e-01	8.121941089630126953e-01	9.020000000000000240e-01	6.957085728645324707e-01	2.760000000000000231e-01	1.847298890352249146e-01
8.660000000000000000e+02	9.180000000000000382e-01	6.588520407676696777e-01	9.300000000000000488e-01	8.757229447364807129e-01	1.200000000000000025e-02	1.151892691850662231e-01	8.000000000000000444e-01	6.574765443801879883e-01	8.319999999999999618e-01	7.615997195243835449e-01
8.670000000000000000e+02	8.980000000000000204e-01	7.252891063690185547e-01	3.539999999999999813e-01	7.709551453590393066e-01	7.279999999999999805e-01	8.938130736351013184e-01	5.580000000000000515e-01	6.012279391288757324e-01	6.879999999999999449e-01	8.000844120979309082e-01
8.680000000000000000e+02	5.800000000000000294e-02	1.951388418674468994e-01	4.099999999999999756e-01	8.519428372383117676e-01	3.260000000000000120e-01	4.638135433197021484e-01	7.540000000000000036e-01	6.846963763236999512e-01	6.780000000000000471e-01	6.043313145637512207e-01
8.690000000000000000e+02	8.739999999999999991e-01	9.260377883911132812e-01	3.499999999999999778e-01	5.281713008880615234e-01	1.320000000000000062e-01	1.776653528213500977e-01	5.699999999999999512e-01	5.635349154472351074e-01	8.559999999999999831e-01	6.537789106369018555e-01
8.700000000000000000e+02	6.979999999999999538e-01	4.643851220607757568e-01	7.199999999999999734e-01	9.332258701324462891e-01	4.599999999999999922e-02	3.353686928749084473e-01	7.500000000000000000e-01	7.551286816596984863e-01	7.900000000000000355e-01	6.877504587173461914e-01
8.710000000000000000e+02	9.759999999999999787e-01	7.614169716835021973e-01	8.379999999999999671e-01	7.727177143096923828e-01	2.979999999999999871e-01	6.876044869422912598e-01	6.560000000000000275e-01	7.342087626457214355e-01	6.300000000000000044e-01	8.383355140686035156e-01
8.720000000000000000e+02	6.400000000000000133e-01	1.649750769138336182e-01	2.800000000000000266e-01	3.551437854766845703e-01	4.680000000000000271e-01	5.859067440032958984e-01	2.720000000000000195e-01	3.752907514572143555e-01	8.559999999999999831e-01	8.419827222824096680e-01
8.730000000000000000e+02	3.659999999999999920e-01	5.285252332687377930e-01	7.139999999999999680e-01	5.218412876129150391e-01	3.820000000000000062e-01	7.661938071250915527e-01	6.820000000000000506e-01	5.981383323669433594e-01	8.459999999999999742e-01	7.995744943618774414e-01
8.740000000000000000e+02	2.959999999999999853e-01	5.451001524925231934e-01	7.219999999999999751e-01	9.701117873191833496e-01	1.839999999999999969e-01	2.843441367149353027e-01	8.599999999999999867e-01	7.448626160621643066e-01	3.280000000000000138e-01	3.989900648593902588e-01
8.750000000000000000e+02	2.200000000000000011e-01	5.279872417449951172e-01	9.639999999999999680e-01	8.375004529953002930e-01	8.179999999999999494e-01	5.972104668617248535e-01	3.880000000000000115e-01	1.767349541187286377e-01	8.060000000000000497e-01	6.079183816909790039e-01
8.760000000000000000e+02	5.979999999999999760e-01	7.188395261764526367e-01	4.440000000000000058e-01	2.732095718383789062e-01	1.620000000000000051e-01	2.509732544422149658e-01	4.299999999999999933e-01	2.914464175701141357e-01	1.519999999999999962e-01	4.928572475910186768e-01
8.770000000000000000e+02	6.800000000000000488e-01	2.636123597621917725e-01	6.899999999999999467e-01	6.995250582695007324e-01	6.400000000000000133e-02	3.808311223983764648e-01	7.359999999999999876e-01	5.883635282516479492e-01	4.460000000000000075e-01	2.924304008483886719e-01
8.780000000000000000e+02	9.200000000000000400e-01	8.554758429527282715e-01	4.440000000000000058e-01	3.046783208847045898e-01	1.179999999999999938e-01	2.779173851013183594e-01	5.380000000000000338e-01	4.427059292793273926e-01	4.400000000000000022e-01	5.679514408111572266e-01
8.790000000000000000e+02	8.020000000000000462e-01	5.030423402786254883e-01	6.660000000000000364e-01	8.870334625244140625e-01	7.720000000000000195e-01	8.185529112815856934e-01	2.999999999999999889e-01	6.273528337478637695e-01	4.699999999999999734e-01	5.656259059906005859e-01
8.800000000000000000e+02	4.179999999999999827e-01	9.637402743101119995e-02	6.979999999999999538e-01	8.275257945060729980e-01	1.459999999999999909e-01	3.188623785972595215e-01	6.199999999999999956e-01	5.921587347984313965e-01	8.080000000000000515e-01	8.507013916969299316e-01
8.810000000000000000e+02	6.760000000000000453e-01	5.831477642059326172e-01	4.060000000000000275e-01	7.106837630271911621e-01	3.160000000000000031e-01	6.391159892082214355e-01	2.899999999999999800e-01	4.531573057174682617e-01	9.000000000000000222e-01	6.728312969207763672e-01
8.820000000000000000e+02	4.879999999999999893e-01	7.720199227333068848e-01	5.600000000000000533e-01	6.272551417350769043e-01	4.919999999999999929e-01	3.293464183807373047e-01	4.919999999999999929e-01	3.553784191608428955e-01	1.960000000000000075e-01	2.569188773632049561e-01
8.830000000000000000e+02	4.480000000000000093e-01	2.448023259639739990e-01	9.479999999999999538e-01	9.069649577140808105e-01	2.359999999999999876e-01	3.178108334541320801e-01	5.520000000000000462e-01	7.360550761222839355e-01	5.220000000000000195e-01	6.350284814834594727e-01
8.840000000000000000e+02	8.439999999999999725e-01	8.222742676734924316e-01	9.120000000000000329e-01	3.686770498752593994e-01	7.780000000000000249e-01	7.744145393371582031e-01	6.400000000000000133e-01	5.345300436019897461e-01	9.360000000000000542e-01	9.021583795547485352e-01
8.850000000000000000e+02	8.800000000000000044e-01	6.037979125976562500e-01	1.140000000000000041e-01	3.283860534429550171e-02	8.840000000000000080e-01	8.444849848747253418e-01	7.339999999999999858e-01	5.290257334709167480e-01	7.159999999999999698e-01	6.327395439147949219e-01
8.860000000000000000e+02	9.979999999999999982e-01	9.857482314109802246e-01	1.940000000000000058e-01	1.995227336883544922e-01	6.019999999999999796e-01	7.039945721626281738e-01	4.159999999999999809e-01	3.853004574775695801e-01	1.459999999999999909e-01	3.038704693317413330e-01
8.870000000000000000e+02	4.259999999999999898e-01	2.110229134559631348e-01	1.739999999999999880e-01	6.751990318298339844e-01	9.080000000000000293e-01	8.958318829536437988e-01	6.019999999999999796e-01	3.327258825302124023e-01	6.680000000000000382e-01	6.682811975479125977e-01
8.880000000000000000e+02	5.040000000000000036e-01	3.975276648998260498e-01	9.100000000000000311e-01	7.774255871772766113e-01	8.599999999999999312e-02	1.409474611282348633e-01	8.179999999999999494e-01	7.010122537612915039e-01	2.020000000000000129e-01	3.280213177204132080e-01
8.890000000000000000e+02	6.700000000000000400e-01	8.092662692070007324e-01	5.600000000000000117e-02	4.582285583019256592e-01	3.380000000000000226e-01	5.035979747772216797e-01	9.020000000000000240e-01	8.868891000747680664e-01	7.500000000000000000e-01	8.270757198333740234e-01
8.900000000000000000e+02	9.459999999999999520e-01	7.866217494010925293e-01	5.360000000000000320e-01	6.105298399925231934e-01	3.599999999999999867e-01	3.403051495552062988e-01	1.660000000000000087e-01	1.234830692410469055e-01	5.360000000000000320e-01	7.468228340148925781e-01
8.910000000000000000e+02	9.779999999999999805e-01	6.649407744407653809e-01	1.100000000000000006e-01	2.635048925876617432e-01	2.540000000000000036e-01	6.195696592330932617e-01	2.959999999999999853e-01	3.743392825126647949e-01	9.300000000000000488e-01	8.515535593032836914e-01
8.920000000000000000e+02	4.200000000000000261e-02	6.266207098960876465e-01	1.400000000000000029e-02	5.093542486429214478e-02	5.520000000000000462e-01	5.492584109306335449e-01	6.219999999999999973e-01	6.773368716239929199e-01	3.380000000000000226e-01	3.622201085090637207e-01
8.930000000000000000e+02	5.420000000000000373e-01	9.600960612297058105e-01	3.739999999999999991e-01	5.123781561851501465e-01	4.480000000000000093e-01	4.187304377555847168e-01	1.120000000000000023e-01	3.917302787303924561e-01	2.879999999999999782e-01	4.565920531749725342e-01
8.940000000000000000e+02	9.819999999999999840e-01	9.217534661293029785e-01	3.240000000000000102e-01	2.940747439861297607e-01	9.479999999999999538e-01	7.269768714904785156e-01	8.080000000000000515e-01	7.746087312698364258e-01	5.620000000000000551e-01	2.370534837245941162e-01
8.950000000000000000e+02	2.839999999999999747e-01	2.872237861156463623e-01	9.919999999999999929e-01	8.526615500450134277e-01	5.620000000000000551e-01	6.497024297714233398e-01	5.340000000000000302e-01	7.472357153892517090e-01	7.620000000000000107e-01	6.894413232803344727e-01
8.960000000000000000e+02	1.600000000000000033e-01	4.990479052066802979e-01	9.839999999999999858e-01	9.713056087493896484e-01	5.859999999999999654e-01	5.941450595855712891e-01	4.159999999999999809e-01	3.960478901863098145e-01	4.660000000000000253e-01	4.911380708217620850e-01
8.970000000000000000e+02	2.580000000000000071e-01	4.979122281074523926e-01	2.260000000000000064e-01	7.151995301246643066e-01	5.679999999999999494e-01	4.881302416324615479e-01	6.959999999999999520e-01	5.892461538314819336e-01	2.179999999999999993e-01	1.205489486455917358e-01
8.980000000000000000e+02	4.560000000000000164e-01	5.847222805023193359e-01	7.760000000000000231e-01	7.777572274208068848e-01	3.420000000000000262e-01	4.154314100742340088e-01	2.700000000000000178e-01	2.130026370286941528e-01	2.620000000000000107e-01	5.213256478309631348e-01
8.990000000000000000e+02	4.580000000000000182e-01	3.608922064304351807e-01	8.999999999999999667e-02	2.453181520104408264e-02	9.800000000000000377e-02	2.810363173484802246e-01	3.479999999999999760e-01	6.603457927703857422e-01	7.820000000000000284e-01	8.233052492141723633e-01
9.000000000000000000e+02	5.759999999999999565e-01	1.987019777297973633e-01	7.119999999999999662e-01	5.549768209457397461e-01	9.519999999999999574e-01	7.152896523475646973e-01	9.539999999999999591e-01	8.600281476974487305e-01	8.080000000000000515e-01	4.348284900188446045e-01
9.010000000000000000e+02	1.620000000000000051e-01	5.650458931922912598e-01	8.559999999999999831e-01	7.682216167449951172e-01	1.759999999999999898e-01	3.124245405197143555e-01	4.580000000000000182e-01	3.519431352615356445e-01	3.719999999999999973e-01	3.841856122016906738e-01
9.020000000000000000e+02	3.539999999999999813e-01	2.837652862071990967e-01	6.260000000000000009e-01	4.195793867111206055e-01	4.899999999999999911e-01	6.108937263488769531e-01	6.239999999999999991e-01	5.134357213973999023e-01	9.639999999999999680e-01	9.047855734825134277e-01
9.030000000000000000e+02	7.840000000000000302e-01	7.397024035453796387e-01	3.200000000000000067e-01	3.433856368064880371e-01	7.139999999999999680e-01	5.948919057846069336e-01	7.000000000000000666e-02	1.189107596874237061e-01	2.859999999999999765e-01	2.445193827152252197e-01
9.040000000000000000e+02	6.720000000000000417e-01	5.876273512840270996e-01	3.920000000000000151e-01	5.217229127883911133e-01	2.400000000000000050e-02	1.076175123453140259e-01	6.380000000000000115e-01	5.918693542480468750e-01	2.919999999999999818e-01	4.548245668411254883e-01
9.050000000000000000e+02	7.860000000000000320e-01	9.096764922142028809e-01	9.439999999999999503e-01	7.770208120346069336e-01	3.840000000000000080e-01	4.332133829593658447e-01	6.420000000000000151e-01	4.595876038074493408e-01	4.199999999999999845e-01	3.818473517894744873e-01
9.060000000000000000e+02	2.800000000000000058e-02	2.488314211368560791e-01	9.979999999999999982e-01	6.938138008117675781e-01	8.139999999999999458e-01	5.276588797569274902e-01	5.140000000000000124e-01	5.006347894668579102e-01	2.660000000000000142e-01	4.699133932590484619e-01
9.070000000000000000e+02	2.000000000000000042e-03	2.807501256465911865e-01	1.400000000000000029e-02	1.619730442762374878e-01	8.519999999999999796e-01	7.256528735160827637e-01	8.120000000000000551e-01	3.800902962684631348e-01	4.400000000000000022e-01	3.488779962062835693e-01
9.080000000000000000e+02	2.680000000000000160e-01	4.520006179809570312e-01	5.739999999999999547e-01	7.937856912612915039e-01	2.419999999999999929e-01	4.232417643070220947e-01	9.379999999999999449e-01	8.909028172492980957e-01	4.420000000000000040e-01	7.141845822334289551e-01
9.090000000000000000e+02	2.340000000000000135e-01	3.241718411445617676e-01	5.080000000000000071e-01	7.862275838851928711e-01	5.440000000000000391e-01	3.173103034496307373e-01	8.880000000000000115e-01	8.421553969383239746e-01	5.639999999999999458e-01	5.563877224922180176e-01
9.100000000000000000e+02	6.099999999999999867e-01	6.644467115402221680e-01	9.799999999999999822e-01	8.240251541137695312e-01	7.880000000000000338e-01	6.614290475845336914e-01	3.119999999999999996e-01	1.549372225999832153e-01	4.420000000000000040e-01	6.577699780464172363e-01
9.110000000000000000e+02	9.639999999999999680e-01	7.878019213676452637e-01	4.460000000000000075e-01	2.551605105400085449e-01	4.339999999999999969e-01	7.318446636199951172e-01	7.500000000000000000e-01	5.730623602867126465e-01	7.900000000000000355e-01	5.655046701431274414e-01
9.120000000000000000e+02	2.680000000000000160e-01	4.286350905895233154e-01	3.880000000000000115e-01	4.948799312114715576e-01	9.899999999999999911e-01	8.847160935401916504e-01	2.340000000000000135e-01	3.718616962432861328e-01	9.280000000000000471e-01	8.343350291252136230e-01
9.130000000000000000e+02	6.280000000000000027e-01	2.439402043819427490e-01	5.699999999999999512e-01	4.841827750205993652e-01	9.060000000000000275e-01	7.373852729797363281e-01	7.540000000000000036e-01	8.253803849220275879e-01	7.259999999999999787e-01	4.074017107486724854e-01
9.140000000000000000e+02	8.439999999999999725e-01	9.002120494842529297e-01	5.320000000000000284e-01	5.026808977127075195e-01	8.200000000000000344e-02	5.908861756324768066e-02	1.160000000000000059e-01	1.766438931226730347e-01	2.020000000000000129e-01	3.325350582599639893e-01
9.150000000000000000e+02	5.240000000000000213e-01	8.584550619125366211e-01	8.699999999999999956e-01	5.717030167579650879e-01	7.500000000000000000e-01	3.785935640335083008e-01	2.640000000000000124e-01	4.218335747718811035e-01	5.380000000000000338e-01	5.361578464508056641e-01
9.160000000000000000e+02	1.859999999999999987e-01	4.251139163970947266e-01	2.220000000000000029e-01	3.015003800392150879e-01	6.420000000000000151e-01	6.706935763359069824e-01	2.540000000000000036e-01	4.365083575248718262e-01	1.300000000000000044e-01	4.845055937767028809e-01
9.170000000000000000e+02	1.000000000000000000e+00	9.576070308685302734e-01	4.420000000000000040e-01	6.339556574821472168e-01	2.400000000000000050e-02	1.485544294118881226e-01	4.879999999999999893e-01	3.422217667102813721e-01	6.760000000000000453e-01	7.673020362854003906e-01
9.180000000000000000e+02	5.140000000000000124e-01	2.308992892503738403e-01	6.340000000000000080e-01	3.381814360618591309e-01	6.079999999999999849e-01	8.652824759483337402e-01	4.299999999999999933e-01	3.632203638553619385e-01	5.699999999999999512e-01	3.001319169998168945e-01
9.190000000000000000e+02	6.959999999999999520e-01	6.567661166191101074e-01	5.799999999999999600e-01	7.391595840454101562e-01	8.860000000000000098e-01	7.146963477134704590e-01	4.020000000000000240e-01	5.804496407508850098e-01	2.139999999999999958e-01	2.624424397945404053e-01
9.200000000000000000e+02	7.640000000000000124e-01	4.977155327796936035e-01	3.960000000000000187e-01	5.208986401557922363e-01	5.560000000000000497e-01	3.728086650371551514e-01	3.420000000000000262e-01	2.284036874771118164e-01	2.780000000000000249e-01	2.120948135852813721e-01
9.210000000000000000e+02	8.980000000000000204e-01	8.039656877517700195e-01	2.740000000000000213e-01	3.052459955215454102e-01	3.780000000000000027e-01	6.321421861648559570e-01	1.900000000000000022e-01	4.409945607185363770e-01	1.300000000000000044e-01	7.593053579330444336e-02
9.220000000000000000e+02	6.280000000000000027e-01	3.117418587207794189e-01	8.419999999999999707e-01	9.659321904182434082e-01	6.340000000000000080e-01	4.272167980670928955e-01	8.219999999999999529e-01	5.661306977272033691e-01	6.680000000000000382e-01	7.136103510856628418e-01
9.230000000000000000e+02	4.919999999999999929e-01	8.855246901512145996e-01	8.820000000000000062e-01	8.427901268005371094e-01	1.439999999999999891e-01	1.423008292913436890e-01	9.100000000000000311e-01	9.113848209381103516e-01	8.000000000000000444e-01	7.080098986625671387e-01
9.240000000000000000e+02	7.359999999999999876e-01	4.577446281909942627e-01	1.219999999999999973e-01	3.569925427436828613e-01	1.739999999999999880e-01	2.328722178936004639e-01	5.520000000000000462e-01	4.824841320514678955e-01	2.020000000000000129e-01	2.023115307092666626e-01
9.250000000000000000e+02	2.780000000000000249e-01	3.431032896041870117e-01	6.840000000000000524e-01	9.121803045272827148e-01	9.739999999999999769e-01	7.257459759712219238e-01	5.280000000000000249e-01	6.747736334800720215e-01	3.579999999999999849e-01	3.699998259544372559e-01
9.260000000000000000e+02	5.420000000000000373e-01	8.139610886573791504e-01	8.399999999999999689e-01	5.798372626304626465e-01	8.800000000000000044e-01	4.711478352546691895e-01	7.139999999999999680e-01	5.611467957496643066e-01	2.999999999999999889e-02	7.603783905506134033e-02
9.270000000000000000e+02	8.599999999999999312e-02	1.721716374158859253e-01	4.460000000000000075e-01	1.824080348014831543e-01	7.799999999999999989e-02	1.694695502519607544e-01	8.020000000000000462e-01	7.179462909698486328e-01	2.260000000000000064e-01	1.446248143911361694e-01
9.280000000000000000e+02	8.699999999999999956e-01	8.861842751502990723e-01	5.380000000000000338e-01	5.523650050163269043e-01	5.320000000000000284e-01	3.709107637405395508e-01	7.820000000000000284e-01	8.658806681632995605e-01	3.659999999999999920e-01	5.656241774559020996e-01
9.290000000000000000e+02	6.320000000000000062e-01	6.231698393821716309e-01	4.620000000000000218e-01	3.146586716175079346e-01	3.960000000000000187e-01	4.317221641540527344e-01	7.799999999999999989e-02	1.093332991003990173e-01	3.800000000000000044e-01	2.418410778045654297e-01
9.300000000000000000e+02	5.220000000000000195e-01	6.513224840164184570e-01	5.220000000000000195e-01	5.501929521560668945e-01	4.159999999999999809e-01	2.746048569679260254e-01	4.079999999999999738e-01	4.355417788028717041e-01	5.100000000000000089e-01	7.544149160385131836e-01
9.310000000000000000e+02	7.459999999999999964e-01	8.300116062164306641e-01	3.320000000000000173e-01	4.223346114158630371e-01	7.740000000000000213e-01	5.409755110740661621e-01	7.580000000000000071e-01	6.064236760139465332e-01	4.380000000000000004e-01	2.848888933658599854e-01
9.320000000000000000e+02	5.899999999999999689e-01	7.121875882148742676e-01	9.080000000000000293e-01	8.778035640716552734e-01	5.380000000000000338e-01	5.784903764724731445e-01	9.599999999999999645e-01	9.330670833587646484e-01	9.300000000000000488e-01	8.219377398490905762e-01
9.330000000000000000e+02	1.859999999999999987e-01	6.374366879463195801e-01	5.839999999999999636e-01	6.075669527053833008e-01	1.620000000000000051e-01	3.011897206306457520e-01	4.819999999999999840e-01	3.931884467601776123e-01	4.739999999999999769e-01	4.957650899887084961e-01
9.340000000000000000e+02	4.159999999999999809e-01	4.195309281349182129e-01	1.519999999999999962e-01	5.470448136329650879e-01	8.279999999999999583e-01	5.059867501258850098e-01	4.159999999999999809e-01	5.352780222892761230e-01	2.999999999999999889e-01	4.021135270595550537e-01
9.350000000000000000e+02	5.779999999999999583e-01	9.103428125381469727e-01	2.459999999999999964e-01	3.642418086528778076e-01	2.400000000000000050e-02	1.579163074493408203e-01	6.600000000000000311e-02	1.645338833332061768e-01	2.979999999999999871e-01	6.497065424919128418e-01
9.360000000000000000e+02	2.560000000000000053e-01	5.084350109100341797e-01	9.320000000000000506e-01	8.501636981964111328e-01	9.879999999999999893e-01	7.318329215049743652e-01	9.020000000000000240e-01	8.837517499923706055e-01	6.700000000000000400e-01	4.320676028728485107e-01
9.370000000000000000e+02	8.719999999999999973e-01	6.667550802230834961e-01	4.899999999999999911e-01	4.116123318672180176e-01	9.360000000000000542e-01	7.962825298309326172e-01	8.400000000000000522e-02	1.348034292459487915e-01	3.360000000000000209e-01	5.461590886116027832e-01
9.380000000000000000e+02	7.279999999999999805e-01	6.736351847648620605e-01	8.020000000000000462e-01	6.748210787773132324e-01	4.919999999999999929e-01	1.817516684532165527e-01	1.739999999999999880e-01	6.083223968744277954e-02	6.179999999999999938e-01	7.262614369392395020e-01
9.390000000000000000e+02	3.860000000000000098e-01	7.003912329673767090e-01	8.679999999999999938e-01	7.696037292480468750e-01	3.619999999999999885e-01	6.340434551239013672e-01	7.239999999999999769e-01	7.719940543174743652e-01	7.680000000000000160e-01	4.691401124000549316e-01
9.400000000000000000e+02	8.040000000000000480e-01	6.898508667945861816e-01	7.019999999999999574e-01	7.946545481681823730e-01	3.280000000000000138e-01	3.180987834930419922e-01	3.940000000000000169e-01	7.808648943901062012e-01	2.959999999999999853e-01	2.613140940666198730e-01
9.410000000000000000e+02	3.200000000000000067e-01	2.992267012596130371e-01	9.659999999999999698e-01	8.825829029083251953e-01	4.959999999999999964e-01	6.264380216598510742e-01	3.260000000000000120e-01	3.195779621601104736e-01	1.419999999999999873e-01	2.032189816236495972e-01
9.420000000000000000e+02	7.099999999999999645e-01	6.573371291160583496e-01	4.099999999999999756e-01	6.475755572319030762e-01	5.540000000000000480e-01	7.238850593566894531e-01	2.479999999999999982e-01	2.475709170103073120e-01	3.160000000000000031e-01	3.105520904064178467e-01
9.430000000000000000e+02	5.460000000000000409e-01	7.316945195198059082e-01	5.000000000000000000e-01	2.991793453693389893e-01	1.280000000000000027e-01	1.205607876181602478e-01	2.680000000000000160e-01	5.267577767372131348e-01	3.039999999999999925e-01	3.445867300033569336e-01
9.440000000000000000e+02	9.439999999999999503e-01	8.448799848556518555e-01	4.359999999999999987e-01	3.963166475296020508e-01	8.679999999999999938e-01	8.119927644729614258e-01	7.279999999999999805e-01	5.810722708702087402e-01	3.840000000000000080e-01	3.160421550273895264e-01
9.450000000000000000e+02	8.519999999999999796e-01	3.310532569885253906e-01	8.799999999999999489e-02	3.943292498588562012e-01	9.459999999999999520e-01	8.069854378700256348e-01	2.520000000000000018e-01	5.224196314811706543e-01	3.840000000000000080e-01	3.016736507415771484e-01
9.460000000000000000e+02	5.999999999999999778e-02	1.825144141912460327e-01	4.719999999999999751e-01	7.574847340583801270e-01	9.220000000000000417e-01	6.391184926033020020e-01	3.900000000000000133e-01	4.842672049999237061e-01	5.340000000000000302e-01	7.624216079711914062e-01
9.470000000000000000e+02	7.860000000000000320e-01	3.551853299140930176e-01	2.000000000000000042e-02	5.199169367551803589e-02	4.239999999999999880e-01	6.973885297775268555e-01	9.120000000000000329e-01	8.404444456100463867e-01	7.940000000000000391e-01	7.035735845565795898e-01
9.480000000000000000e+02	6.480000000000000204e-01	5.699473619461059570e-01	6.400000000000000133e-01	5.363482832908630371e-01	1.960000000000000075e-01	3.414696156978607178e-01	7.359999999999999876e-01	6.864485144615173340e-01	6.680000000000000382e-01	4.537525177001953125e-01
9.490000000000000000e+02	4.939999999999999947e-01	3.460007309913635254e-01	3.260000000000000120e-01	4.911501705646514893e-01	7.680000000000000160e-01	4.566446542739868164e-01	9.340000000000000524e-01	9.097867012023925781e-01	1.739999999999999880e-01	3.029757738113403320e-01
9.500000000000000000e+02	1.839999999999999969e-01	5.508807897567749023e-01	4.000000000000000083e-02	1.002349853515625000e-01	2.240000000000000047e-01	6.258777976036071777e-01	7.600000000000000089e-01	6.944137811660766602e-01	5.999999999999999778e-01	8.184118270874023438e-01
9.510000000000000000e+02	1.739999999999999880e-01	3.090813755989074707e-01	5.699999999999999512e-01	6.930945515632629395e-01	5.979999999999999760e-01	4.429455399513244629e-01	3.739999999999999991e-01	5.689401030540466309e-01	5.879999999999999671e-01	5.213076472282409668e-01
9.520000000000000000e+02	7.580000000000000071e-01	6.169779896736145020e-01	4.779999999999999805e-01	4.806580245494842529e-01	6.360000000000000098e-01	8.376157879829406738e-01	3.280000000000000138e-01	2.809107899665832520e-01	6.840000000000000524e-01	6.161026954650878906e-01
9.530000000000000000e+02	1.819999999999999951e-01	3.953778147697448730e-01	3.960000000000000187e-01	4.574004411697387695e-01	9.919999999999999929e-01	8.891310095787048340e-01	8.639999999999999902e-01	9.193654060363769531e-01	3.160000000000000031e-01	2.398338466882705688e-01
9.540000000000000000e+02	7.780000000000000249e-01	5.189702510833740234e-01	8.000000000000000444e-01	6.061171293258666992e-01	8.060000000000000497e-01	4.423781037330627441e-01	5.040000000000000036e-01	6.011474728584289551e-01	5.160000000000000142e-01	4.362816810607910156e-01
9.550000000000000000e+02	1.680000000000000104e-01	5.878060460090637207e-01	4.899999999999999911e-01	6.263758540153503418e-01	6.919999999999999485e-01	6.686561703681945801e-01	1.880000000000000004e-01	4.163402318954467773e-01	5.879999999999999671e-01	6.014020442962646484e-01
9.560000000000000000e+02	7.279999999999999805e-01	8.464603424072265625e-01	8.679999999999999938e-01	9.009139537811279297e-01	7.580000000000000071e-01	4.627197682857513428e-01	4.959999999999999964e-01	5.790603756904602051e-01	6.800000000000000488e-01	5.908399820327758789e-01
9.570000000000000000e+02	5.140000000000000124e-01	7.285325527191162109e-01	2.240000000000000047e-01	6.194324493408203125e-01	8.539999999999999813e-01	9.423722028732299805e-01	5.380000000000000338e-01	6.865527629852294922e-01	5.480000000000000426e-01	5.461310148239135742e-01
9.580000000000000000e+02	4.480000000000000093e-01	6.194045543670654297e-01	4.839999999999999858e-01	4.204869866371154785e-01	9.599999999999999645e-01	8.026758432388305664e-01	4.060000000000000275e-01	5.801936388015747070e-01	7.640000000000000124e-01	6.774936318397521973e-01
9.590000000000000000e+02	9.399999999999999467e-01	7.710786461830139160e-01	8.020000000000000462e-01	5.647145509719848633e-01	7.900000000000000355e-01	7.640005350112915039e-01	8.040000000000000480e-01	7.079730629920959473e-01	4.520000000000000129e-01	3.322916328907012939e-01
9.600000000000000000e+02	8.239999999999999547e-01	6.633039712905883789e-01	6.520000000000000240e-01	3.877342939376831055e-01	9.400000000000000022e-02	4.558837711811065674e-01	8.299999999999999600e-01	7.914268970489501953e-01	2.760000000000000231e-01	4.712847173213958740e-01
9.610000000000000000e+02	4.060000000000000275e-01	3.766939043998718262e-01	7.520000000000000018e-01	3.559845685958862305e-01	8.000000000000000167e-02	3.589485883712768555e-01	9.160000000000000364e-01	9.481219053268432617e-01	8.179999999999999494e-01	7.965165376663208008e-01
9.620000000000000000e+02	5.160000000000000142e-01	2.370594888925552368e-01	1.039999999999999952e-01	4.032885730266571045e-01	1.000000000000000000e+00	9.027650356292724609e-01	2.280000000000000082e-01	2.165782600641250610e-01	8.940000000000000169e-01	7.598435282707214355e-01
9.630000000000000000e+02	8.599999999999999312e-02	4.592418968677520752e-01	7.940000000000000391e-01	6.121067404747009277e-01	2.760000000000000231e-01	5.224118232727050781e-01	6.939999999999999503e-01	4.977165460586547852e-01	2.999999999999999889e-01	3.334153294563293457e-01
9.640000000000000000e+02	6.939999999999999503e-01	3.463336527347564697e-01	7.179999999999999716e-01	7.377318143844604492e-01	7.500000000000000000e-01	4.163758754730224609e-01	9.859999999999999876e-01	8.750196695327758789e-01	2.600000000000000089e-01	4.074036478996276855e-01
9.650000000000000000e+02	9.859999999999999876e-01	9.263222217559814453e-01	8.000000000000000167e-02	1.595543175935745239e-01	8.080000000000000515e-01	7.998120784759521484e-01	9.800000000000000377e-02	1.124897003173828125e-01	6.860000000000000542e-01	6.186319589614868164e-01
9.660000000000000000e+02	7.960000000000000409e-01	7.230699062347412109e-01	6.079999999999999849e-01	2.765943109989166260e-01	2.459999999999999964e-01	5.325965881347656250e-01	6.400000000000000133e-01	7.218940854072570801e-01	6.680000000000000382e-01	5.686371326446533203e-01
9.670000000000000000e+02	8.579999999999999849e-01	7.997134923934936523e-01	5.879999999999999671e-01	6.125556826591491699e-01	9.340000000000000524e-01	5.429660081863403320e-01	4.699999999999999734e-01	2.399603873491287231e-01	3.519999999999999796e-01	4.164332747459411621e-01
9.680000000000000000e+02	4.299999999999999933e-01	5.457816123962402344e-01	4.399999999999999745e-02	1.421050280332565308e-01	6.199999999999999956e-01	5.889853239059448242e-01	7.039999999999999591e-01	4.784534275531768799e-01	5.100000000000000089e-01	6.485456228256225586e-01
9.690000000000000000e+02	8.159999999999999476e-01	7.599307298660278320e-01	5.799999999999999600e-01	5.563064813613891602e-01	6.600000000000000311e-01	2.334860414266586304e-01	4.779999999999999805e-01	6.166803240776062012e-01	3.579999999999999849e-01	4.611660540103912354e-01
9.700000000000000000e+02	9.679999999999999716e-01	8.183810710906982422e-01	6.800000000000000488e-01	6.241487860679626465e-01	3.360000000000000209e-01	5.348548889160156250e-01	6.720000000000000417e-01	5.625144243240356445e-01	2.020000000000000129e-01	4.385784864425659180e-01
9.710000000000000000e+02	9.719999999999999751e-01	9.427347183227539062e-01	6.280000000000000027e-01	5.712772011756896973e-01	6.099999999999999867e-01	6.259440779685974121e-01	4.680000000000000271e-01	5.603572726249694824e-01	2.359999999999999876e-01	4.086034595966339111e-01
9.720000000000000000e+02	3.200000000000000067e-02	4.689272046089172363e-01	7.319999999999999840e-01	2.877582907676696777e-01	2.599999999999999881e-02	6.067667901515960693e-02	6.959999999999999520e-01	7.960587739944458008e-01	2.039999999999999869e-01	1.493341922760009766e-01
9.730000000000000000e+02	2.059999999999999887e-01	4.751953780651092529e-01	9.599999999999999645e-01	8.902133107185363770e-01	2.839999999999999747e-01	2.435238957405090332e-01	5.200000000000000178e-01	4.679306745529174805e-01	7.439999999999999947e-01	6.599042415618896484e-01
9.740000000000000000e+02	9.160000000000000364e-01	5.984641909599304199e-01	6.879999999999999449e-01	5.253950953483581543e-01	2.640000000000000124e-01	1.319970339536666870e-01	4.000000000000000083e-03	1.389161199331283569e-01	2.580000000000000071e-01	4.342293143272399902e-01
9.750000000000000000e+02	1.380000000000000115e-01	5.451886057853698730e-01	9.839999999999999858e-01	9.225695729255676270e-01	7.000000000000000666e-02	2.101289629936218262e-01	6.740000000000000435e-01	7.849342226982116699e-01	9.320000000000000506e-01	8.716378808021545410e-01
9.760000000000000000e+02	1.340000000000000080e-01	2.935712337493896484e-01	5.120000000000000107e-01	6.297096014022827148e-01	9.439999999999999503e-01	8.672199249267578125e-01	5.600000000000000533e-01	4.108512103557586670e-01	7.520000000000000018e-01	6.247429251670837402e-01
9.770000000000000000e+02	9.140000000000000346e-01	7.060180902481079102e-01	5.140000000000000124e-01	7.463076114654541016e-01	7.520000000000000018e-01	3.503780364990234375e-01	5.460000000000000409e-01	5.661888718605041504e-01	6.680000000000000382e-01	7.497016787528991699e-01
9.780000000000000000e+02	1.019999999999999934e-01	6.911405324935913086e-01	1.459999999999999909e-01	2.986443638801574707e-01	2.039999999999999869e-01	4.648857116699218750e-01	8.319999999999999618e-01	9.027271866798400879e-01	8.120000000000000551e-01	7.322487235069274902e-01
9.790000000000000000e+02	1.839999999999999969e-01	2.102832645177841187e-01	3.599999999999999728e-02	3.090969324111938477e-01	9.859999999999999876e-01	8.371397256851196289e-01	8.579999999999999849e-01	9.550746679306030273e-01	5.979999999999999760e-01	4.356937110424041748e-01
9.800000000000000000e+02	7.339999999999999858e-01	4.801046848297119141e-01	8.020000000000000462e-01	7.266690731048583984e-01	9.400000000000000022e-02	1.887366175651550293e-01	7.279999999999999805e-01	6.539458632469177246e-01	9.080000000000000293e-01	8.781685829162597656e-01
9.810000000000000000e+02	6.999999999999999556e-01	8.771240115165710449e-01	1.539999999999999980e-01	4.118429422378540039e-01	4.819999999999999840e-01	8.166348338127136230e-01	1.960000000000000075e-01	2.643257975578308105e-01	1.779999999999999916e-01	2.729943096637725830e-01
9.820000000000000000e+02	6.019999999999999796e-01	7.192901372909545898e-01	6.860000000000000542e-01	7.843314409255981445e-01	7.860000000000000320e-01	7.144077420234680176e-01	1.880000000000000004e-01	2.537376284599304199e-01	6.580000000000000293e-01	7.827340960502624512e-01
9.830000000000000000e+02	1.960000000000000075e-01	2.206420153379440308e-01	4.759999999999999787e-01	6.460272073745727539e-01	2.640000000000000124e-01	4.105729460716247559e-01	3.639999999999999902e-01	1.727686822414398193e-01	9.020000000000000240e-01	8.685080409049987793e-01
9.840000000000000000e+02	2.139999999999999958e-01	6.988632678985595703e-01	8.980000000000000204e-01	7.865049839019775391e-01	6.099999999999999867e-01	4.162246882915496826e-01	2.000000000000000042e-03	7.753779739141464233e-02	5.100000000000000089e-01	5.819857716560363770e-01
9.850000000000000000e+02	1.219999999999999973e-01	3.519994616508483887e-01	7.880000000000000338e-01	6.097702383995056152e-01	5.679999999999999494e-01	6.853167414665222168e-01	9.020000000000000240e-01	9.381318688392639160e-01	8.120000000000000551e-01	8.306378126144409180e-01
9.860000000000000000e+02	8.820000000000000062e-01	9.134665131568908691e-01	3.559999999999999831e-01	5.171487331390380859e-01	6.239999999999999991e-01	3.752445280551910400e-01	6.239999999999999991e-01	4.151321947574615479e-01	1.580000000000000016e-01	3.130635619163513184e-01
9.870000000000000000e+02	1.719999999999999862e-01	4.907278716564178467e-01	4.460000000000000075e-01	1.873354315757751465e-01	9.000000000000000222e-01	7.938345074653625488e-01	2.099999999999999922e-01	3.614591956138610840e-01	6.760000000000000453e-01	6.506400108337402344e-01
9.880000000000000000e+02	6.860000000000000542e-01	7.098655700683593750e-01	6.740000000000000435e-01	9.754195213317871094e-01	9.879999999999999893e-01	8.287044763565063477e-01	6.079999999999999849e-01	5.011142492294311523e-01	9.379999999999999449e-01	9.001617431640625000e-01
9.890000000000000000e+02	8.599999999999999867e-01	8.779526948928833008e-01	2.280000000000000082e-01	7.940742969512939453e-01	4.060000000000000275e-01	5.954630970954895020e-01	4.839999999999999858e-01	6.811504960060119629e-01	9.600000000000000200e-02	1.943088620901107788e-01
9.900000000000000000e+02	9.859999999999999876e-01	7.874713540077209473e-01	5.100000000000000089e-01	9.676346778869628906e-01	3.059999999999999942e-01	2.061258852481842041e-01	9.199999999999999845e-02	3.090062141418457031e-01	1.239999999999999991e-01	2.786082625389099121e-01
9.910000000000000000e+02	8.239999999999999547e-01	5.518938899040222168e-01	4.339999999999999969e-01	9.294484853744506836e-01	3.420000000000000262e-01	3.759337365627288818e-01	1.280000000000000027e-01	2.686237990856170654e-01	4.919999999999999929e-01	6.829632520675659180e-01
9.920000000000000000e+02	6.300000000000000044e-01	3.402119278907775879e-01	5.739999999999999547e-01	7.719501852989196777e-01	8.780000000000000027e-01	7.126129865646362305e-01	3.900000000000000133e-01	4.040736854076385498e-01	9.600000000000000200e-02	3.693637251853942871e-01
9.930000000000000000e+02	4.079999999999999738e-01	4.964078664779663086e-01	6.560000000000000275e-01	9.189222455024719238e-01	5.999999999999999778e-01	2.446780502796173096e-01	1.759999999999999898e-01	3.771007955074310303e-01	6.520000000000000240e-01	6.132722496986389160e-01
9.940000000000000000e+02	8.599999999999999312e-02	3.187373578548431396e-01	8.259999999999999565e-01	5.264087319374084473e-01	6.660000000000000364e-01	8.567248582839965820e-01	5.719999999999999529e-01	2.999907433986663818e-01	4.580000000000000182e-01	5.816982984542846680e-01
9.950000000000000000e+02	6.780000000000000471e-01	4.111029803752899170e-01	4.939999999999999947e-01	7.142671942710876465e-01	6.600000000000000311e-01	5.800914168357849121e-01	2.059999999999999887e-01	3.854878842830657959e-01	5.560000000000000497e-01	3.727259635925292969e-01
9.960000000000000000e+02	1.620000000000000051e-01	1.935653090476989746e-01	2.379999999999999893e-01	2.145738452672958374e-01	4.939999999999999947e-01	5.978038311004638672e-01	8.259999999999999565e-01	6.366018652915954590e-01	1.140000000000000041e-01	4.481313228607177734e-01
9.970000000000000000e+02	3.699999999999999956e-01	4.266903698444366455e-01	9.819999999999999840e-01	8.820633888244628906e-01	7.259999999999999787e-01	7.744048833847045898e-01	6.860000000000000542e-01	5.085974931716918945e-01	5.000000000000000000e-01	6.065869331359863281e-01
9.980000000000000000e+02	3.119999999999999996e-01	4.984233081340789795e-01	6.700000000000000400e-01	3.671174943447113037e-01	4.919999999999999929e-01	4.568777382373809814e-01	7.780000000000000249e-01	5.469540953636169434e-01	8.359999999999999654e-01	8.582874536514282227e-01
9.990000000000000000e+02	2.399999999999999911e-01	4.635801911354064941e-01	8.000000000000000444e-01	7.888482809066772461e-01	9.739999999999999769e-01	9.257197976112365723e-01	2.200000000000000011e-01	3.598512411117553711e-01	7.920000000000000373e-01	7.207110524177551270e-01
