# Supplementary material for: Machine-guided path sampling to discover mechanisms of molecular self-organization
Source: Nat Comput Sci. 2023 Apr 24;3(4):334–45. doi: 10.1038/s43588-023-00428-z (PMC10766509; doi:10.1038/s43588-023-00428-z)
Supplement: Supplementary file 9 — Statistical source data for Extended Data Fig. 2. [file 43588_2023_428_MOESM9_ESM.zip › Extended_Data_Fig2_row5_transfer_trained_on_5000_shooting_points.csv]

# structure index	sampled pB (LiI)	predicted pB (LiI)	sampled pB (NaCl)	predicted pB (NaCl)	sampled pB (NaI)	predicted pB (NaI)	sampled pB (CsCl)	predicted pB (CsCl)	sampled pB (CsI)	predicted pB (CsI)
0.000000000000000000e+00	6.919999999999999485e-01	7.419586777687072754e-01	2.419999999999999929e-01	2.043507844209671021e-01	5.000000000000000000e-01	1.843133866786956787e-01	5.200000000000000178e-01	5.750466585159301758e-01	7.279999999999999805e-01	6.241537928581237793e-01
1.000000000000000000e+00	2.999999999999999889e-02	3.480935096740722656e-01	8.439999999999999725e-01	8.920401334762573242e-01	2.720000000000000195e-01	5.595166087150573730e-01	7.500000000000000000e-01	7.788760662078857422e-01	3.260000000000000120e-01	2.349297404289245605e-01
2.000000000000000000e+00	7.439999999999999947e-01	6.364003419876098633e-01	3.599999999999999728e-02	4.612949490547180176e-01	9.300000000000000488e-01	8.927358984947204590e-01	5.739999999999999547e-01	5.471769571304321289e-01	7.920000000000000373e-01	8.112146258354187012e-01
3.000000000000000000e+00	8.080000000000000515e-01	6.905429959297180176e-01	8.940000000000000169e-01	7.909677624702453613e-01	8.739999999999999991e-01	7.287411689758300781e-01	5.440000000000000391e-01	7.867964506149291992e-01	7.700000000000000178e-01	6.996486186981201172e-01
4.000000000000000000e+00	9.100000000000000311e-01	4.823140799999237061e-01	1.940000000000000058e-01	4.636556506156921387e-01	6.480000000000000204e-01	6.381516456604003906e-01	4.799999999999999822e-01	6.439978480339050293e-01	5.999999999999999778e-01	5.833447575569152832e-01
5.000000000000000000e+00	1.719999999999999862e-01	3.402034938335418701e-01	6.420000000000000151e-01	5.949093103408813477e-01	4.060000000000000275e-01	3.807976543903350830e-01	1.260000000000000009e-01	1.893632858991622925e-01	5.819999999999999618e-01	6.454053521156311035e-01
6.000000000000000000e+00	3.240000000000000102e-01	6.577455401420593262e-01	7.079999999999999627e-01	4.165676534175872803e-01	5.919999999999999707e-01	5.175064802169799805e-01	1.799999999999999933e-01	1.191120073199272156e-01	4.299999999999999933e-01	3.333392143249511719e-01
7.000000000000000000e+00	2.220000000000000029e-01	2.691382169723510742e-01	5.639999999999999458e-01	2.651045918464660645e-01	8.279999999999999583e-01	7.885664105415344238e-01	2.939999999999999836e-01	4.592807292938232422e-01	5.659999999999999476e-01	6.486054658889770508e-01
8.000000000000000000e+00	7.660000000000000142e-01	3.735261261463165283e-01	1.940000000000000058e-01	4.154127836227416992e-01	8.000000000000000167e-02	3.134163320064544678e-01	6.740000000000000435e-01	5.168755054473876953e-01	3.960000000000000187e-01	4.575648605823516846e-01
9.000000000000000000e+00	5.979999999999999760e-01	5.284928083419799805e-01	8.799999999999999489e-02	4.502998888492584229e-01	8.060000000000000497e-01	4.591005444526672363e-01	6.520000000000000240e-01	5.057240724563598633e-01	8.399999999999999689e-01	6.415858268737792969e-01
1.000000000000000000e+01	7.820000000000000284e-01	7.255678772926330566e-01	1.620000000000000051e-01	2.050538361072540283e-01	1.079999999999999988e-01	4.042252600193023682e-01	2.959999999999999853e-01	2.678029537200927734e-01	1.380000000000000115e-01	1.803030967712402344e-01
1.100000000000000000e+01	5.080000000000000071e-01	8.080648183822631836e-01	7.620000000000000107e-01	5.667943358421325684e-01	5.899999999999999689e-01	7.330015301704406738e-01	6.340000000000000080e-01	5.888357162475585938e-01	7.560000000000000053e-01	7.569561600685119629e-01
1.200000000000000000e+01	9.200000000000000400e-01	6.625314950942993164e-01	1.499999999999999944e-01	3.716024160385131836e-01	3.360000000000000209e-01	2.276423573493957520e-01	6.840000000000000524e-01	5.758436322212219238e-01	5.879999999999999671e-01	4.779401123523712158e-01
1.300000000000000000e+01	4.440000000000000058e-01	6.070827245712280273e-01	4.939999999999999947e-01	7.469700574874877930e-01	2.620000000000000107e-01	3.003370761871337891e-01	6.059999999999999831e-01	3.430813550949096680e-01	7.860000000000000320e-01	7.893921136856079102e-01
1.400000000000000000e+01	1.199999999999999956e-01	2.765755653381347656e-01	3.200000000000000067e-01	4.215479195117950439e-01	9.559999999999999609e-01	8.008216619491577148e-01	6.840000000000000524e-01	6.817682981491088867e-01	6.580000000000000293e-01	6.926760077476501465e-01
1.500000000000000000e+01	5.679999999999999494e-01	4.607103765010833740e-01	4.159999999999999809e-01	4.614387750625610352e-01	7.479999999999999982e-01	5.812091827392578125e-01	5.739999999999999547e-01	6.049163937568664551e-01	5.699999999999999512e-01	5.734714865684509277e-01
1.600000000000000000e+01	5.380000000000000338e-01	4.884141683578491211e-01	5.040000000000000036e-01	3.941924273967742920e-01	9.739999999999999769e-01	7.989835143089294434e-01	4.139999999999999791e-01	5.060932636260986328e-01	7.580000000000000071e-01	5.130723714828491211e-01
1.700000000000000000e+01	9.879999999999999893e-01	8.853839039802551270e-01	7.479999999999999982e-01	5.520037412643432617e-01	1.000000000000000021e-02	1.282466799020767212e-01	7.359999999999999876e-01	4.808252453804016113e-01	2.479999999999999982e-01	3.439958989620208740e-01
1.800000000000000000e+01	8.980000000000000204e-01	9.069418311119079590e-01	1.739999999999999880e-01	5.892537236213684082e-01	8.379999999999999671e-01	6.450210213661193848e-01	5.420000000000000373e-01	4.706162214279174805e-01	3.160000000000000031e-01	3.020830452442169189e-01
1.900000000000000000e+01	6.939999999999999503e-01	6.732037663459777832e-01	7.520000000000000018e-01	5.864441394805908203e-01	1.360000000000000098e-01	2.226972877979278564e-01	3.300000000000000155e-01	5.872402191162109375e-01	8.200000000000000344e-02	2.202934920787811279e-01
2.000000000000000000e+01	2.939999999999999836e-01	4.287461638450622559e-01	5.020000000000000018e-01	6.334813833236694336e-01	5.220000000000000195e-01	5.356469750404357910e-01	4.219999999999999862e-01	5.977045893669128418e-01	3.019999999999999907e-01	3.994900286197662354e-01
2.100000000000000000e+01	5.580000000000000515e-01	7.750327587127685547e-01	7.800000000000000266e-01	6.696115732192993164e-01	8.419999999999999707e-01	7.110581398010253906e-01	1.390000000000000124e-01	2.491454631090164185e-01	7.760000000000000231e-01	7.605690956115722656e-01
2.200000000000000000e+01	9.240000000000000435e-01	5.791525840759277344e-01	5.580000000000000515e-01	4.207761287689208984e-01	4.560000000000000164e-01	4.047376513481140137e-01	7.680000000000000160e-01	6.818699240684509277e-01	4.139999999999999791e-01	4.764871597290039062e-01
2.300000000000000000e+01	5.839999999999999636e-01	7.907338738441467285e-01	3.499999999999999778e-01	4.934200048446655273e-01	3.880000000000000115e-01	5.228253602981567383e-01	2.879999999999999782e-01	3.640496134757995605e-01	7.660000000000000142e-01	7.418153882026672363e-01
2.400000000000000000e+01	5.060000000000000053e-01	5.100232362747192383e-01	3.439999999999999725e-01	3.734662532806396484e-01	8.559999999999999831e-01	8.459132909774780273e-01	5.380000000000000338e-01	6.141717433929443359e-01	1.980000000000000093e-01	3.492098152637481689e-01
2.500000000000000000e+01	2.700000000000000178e-01	1.695907562971115112e-01	3.760000000000000009e-01	2.988887131214141846e-01	4.099999999999999756e-01	7.279707789421081543e-01	1.239999999999999991e-01	1.490796357393264771e-01	4.500000000000000111e-01	7.677118182182312012e-01
2.600000000000000000e+01	5.320000000000000284e-01	8.475769162178039551e-01	4.560000000000000164e-01	1.668061316013336182e-01	3.320000000000000173e-01	6.416536569595336914e-01	1.199999999999999956e-01	1.061556935310363770e-01	4.680000000000000271e-01	6.746994256973266602e-01
2.700000000000000000e+01	9.639999999999999680e-01	7.218881249427795410e-01	9.439999999999999503e-01	6.350014209747314453e-01	1.239999999999999991e-01	9.349638968706130981e-02	6.179999999999999938e-01	5.426282286643981934e-01	4.879999999999999893e-01	5.403312444686889648e-01
2.800000000000000000e+01	3.940000000000000169e-01	3.626370131969451904e-01	2.500000000000000000e-01	1.705172061920166016e-01	4.599999999999999922e-02	6.857027113437652588e-02	6.640000000000000346e-01	7.040566205978393555e-01	1.179999999999999938e-01	2.367500215768814087e-01
2.900000000000000000e+01	4.719999999999999751e-01	3.383172750473022461e-01	9.759999999999999787e-01	9.227077960968017578e-01	7.079999999999999627e-01	6.705513596534729004e-01	1.799999999999999933e-01	2.305489927530288696e-01	5.979999999999999760e-01	6.540845036506652832e-01
3.000000000000000000e+01	4.490000000000000102e-01	3.450520336627960205e-01	1.799999999999999864e-02	3.648302331566810608e-02	6.139999999999999902e-01	3.363367915153503418e-01	7.139999999999999680e-01	6.979311704635620117e-01	7.599999999999999811e-02	1.210918202996253967e-01
3.100000000000000000e+01	8.386666666666666714e-01	5.418456196784973145e-01	4.380000000000000004e-01	3.168839812278747559e-01	8.179999999999999494e-01	5.617364645004272461e-01	9.499999999999999556e-01	9.124821424484252930e-01	5.420000000000000373e-01	7.017542719841003418e-01
3.200000000000000000e+01	7.099999999999999645e-01	7.288509011268615723e-01	9.979999999999999982e-01	9.856509566307067871e-01	3.360000000000000209e-01	4.280469119548797607e-01	2.680000000000000160e-01	4.317340552806854248e-01	4.380000000000000004e-01	5.045425891876220703e-01
3.300000000000000000e+01	2.760000000000000231e-01	2.683924138545989990e-01	9.839999999999999858e-01	9.759547114372253418e-01	9.879999999999999893e-01	9.977826476097106934e-01	5.560000000000000497e-01	4.762295484542846680e-01	8.279999999999999583e-01	8.166257739067077637e-01
3.400000000000000000e+01	1.600000000000000033e-02	5.125666856765747070e-01	2.520000000000000018e-01	5.909520387649536133e-01	1.400000000000000133e-01	2.608428299427032471e-01	1.980000000000000093e-01	3.955541253089904785e-01	7.880000000000000338e-01	7.298963069915771484e-01
3.500000000000000000e+01	1.640000000000000069e-01	1.318626701831817627e-01	6.199999999999999956e-01	4.492172896862030029e-01	7.580000000000000071e-01	6.309638619422912598e-01	2.020000000000000129e-01	4.801809787750244141e-01	5.620000000000000551e-01	5.825371146202087402e-01
3.600000000000000000e+01	5.420000000000000373e-01	4.534006118774414062e-01	7.119999999999999662e-01	7.604285478591918945e-01	4.540000000000000147e-01	3.365897834300994873e-01	6.800000000000000488e-01	6.322344541549682617e-01	4.319999999999999951e-01	4.864688217639923096e-01
3.700000000000000000e+01	3.719999999999999973e-01	3.683131039142608643e-01	5.919999999999999707e-01	4.457827508449554443e-01	1.640000000000000069e-01	3.233934044837951660e-01	7.900000000000000355e-01	5.715734958648681641e-01	2.959999999999999853e-01	5.362652540206909180e-01
3.800000000000000000e+01	3.679999999999999938e-01	1.971276402473449707e-01	8.199999999999999512e-01	4.610389769077301025e-01	4.680000000000000271e-01	4.770840108394622803e-01	6.800000000000000488e-02	5.371518805623054504e-02	7.339999999999999858e-01	7.113300561904907227e-01
3.900000000000000000e+01	1.719999999999999862e-01	3.826912045478820801e-01	4.939999999999999947e-01	6.290665864944458008e-01	6.500000000000000222e-01	2.398758381605148315e-01	1.539999999999999980e-01	1.598688513040542603e-01	5.779999999999999583e-01	7.936193943023681641e-01
4.000000000000000000e+01	2.999999999999999889e-01	4.870594739913940430e-01	4.599999999999999922e-02	2.990367710590362549e-01	5.520000000000000462e-01	6.384164094924926758e-01	1.459999999999999909e-01	1.748762130737304688e-01	3.679999999999999938e-01	6.715256571769714355e-01
4.100000000000000000e+01	7.399999999999999634e-02	2.225540727376937866e-01	9.800000000000000377e-02	2.620456218719482422e-01	5.180000000000000160e-01	7.870197892189025879e-01	3.019999999999999907e-01	3.700209856033325195e-01	7.840000000000000302e-01	8.855796456336975098e-01
4.200000000000000000e+01	9.300000000000000488e-01	5.155348777770996094e-01	2.240000000000000047e-01	4.810387790203094482e-01	1.400000000000000133e-01	1.409502178430557251e-01	3.760000000000000009e-01	4.394730031490325928e-01	8.339999999999999636e-01	6.976805925369262695e-01
4.300000000000000000e+01	5.399999999999999939e-02	1.141499802470207214e-01	2.419999999999999929e-01	3.209504187107086182e-01	3.539999999999999813e-01	4.460826218128204346e-01	2.620000000000000107e-01	2.909688949584960938e-01	5.520000000000000462e-01	6.213709115982055664e-01
4.400000000000000000e+01	4.139999999999999791e-01	5.501059293746948242e-01	4.279999999999999916e-01	6.973921656608581543e-01	2.200000000000000011e-01	4.025816619396209717e-01	4.560000000000000164e-01	5.122007727622985840e-01	4.660000000000000253e-01	5.536242723464965820e-01
4.500000000000000000e+01	5.999999999999999778e-01	5.093913674354553223e-01	7.279999999999999805e-01	6.579558253288269043e-01	9.479999999999999538e-01	8.899132609367370605e-01	2.640000000000000124e-01	1.524928659200668335e-01	1.239999999999999991e-01	1.524624079465866089e-01
4.600000000000000000e+01	7.720000000000000195e-01	7.851430177688598633e-01	1.160000000000000059e-01	2.206085920333862305e-01	7.599999999999999811e-02	1.397785544395446777e-01	6.820000000000000506e-01	7.845247983932495117e-01	3.439999999999999725e-01	4.924749135971069336e-01
4.700000000000000000e+01	6.919999999999999485e-01	4.704407751560211182e-01	9.659999999999999698e-01	6.521910429000854492e-01	6.119999999999999885e-01	5.973376631736755371e-01	6.320000000000000062e-01	4.064067006111145020e-01	4.279999999999999916e-01	3.810845315456390381e-01
4.800000000000000000e+01	1.120000000000000023e-01	3.694736361503601074e-01	4.420000000000000040e-01	4.989654421806335449e-01	9.739999999999999769e-01	8.151355385780334473e-01	4.400000000000000022e-01	4.738278388977050781e-01	4.139999999999999791e-01	6.498904824256896973e-01
4.900000000000000000e+01	1.300000000000000044e-01	1.654659360647201538e-01	2.079999999999999905e-01	3.000082969665527344e-01	7.660000000000000142e-01	5.552121996879577637e-01	3.579999999999999849e-01	1.727332174777984619e-01	3.140000000000000013e-01	6.863047480583190918e-01
5.000000000000000000e+01	8.000000000000000167e-02	1.880468279123306274e-01	5.020000000000000018e-01	5.479665994644165039e-01	3.799999999999999906e-02	1.495780050754547119e-01	7.059999999999999609e-01	5.988218784332275391e-01	4.420000000000000040e-01	5.381552577018737793e-01
5.100000000000000000e+01	1.900000000000000022e-01	3.117309808731079102e-01	1.600000000000000033e-01	5.022923350334167480e-01	8.579999999999999849e-01	8.145056366920471191e-01	4.119999999999999774e-01	4.509157836437225342e-01	8.820000000000000062e-01	8.241552114486694336e-01
5.200000000000000000e+01	9.320000000000000506e-01	5.665983557701110840e-01	3.240000000000000102e-01	4.891680479049682617e-01	7.740000000000000213e-01	4.306386411190032959e-01	2.979999999999999871e-01	2.821599245071411133e-01	1.160000000000000059e-01	2.394587248563766479e-01
5.300000000000000000e+01	3.659999999999999920e-01	7.914436459541320801e-01	9.600000000000000200e-02	3.031272292137145996e-01	1.559999999999999998e-01	4.230887591838836670e-01	4.620000000000000218e-01	3.736513853073120117e-01	5.000000000000000000e-01	3.395256102085113525e-01
5.400000000000000000e+01	8.179999999999999494e-01	4.963641762733459473e-01	3.380000000000000226e-01	6.399354338645935059e-01	2.620000000000000107e-01	1.130195930600166321e-01	4.660000000000000253e-01	4.171236157417297363e-01	6.400000000000000133e-01	4.950998723506927490e-01
5.500000000000000000e+01	9.659999999999999698e-01	7.431153059005737305e-01	7.720000000000000195e-01	5.707093477249145508e-01	2.939999999999999836e-01	6.853323578834533691e-01	6.400000000000000133e-02	5.733268335461616516e-02	5.420000000000000373e-01	5.449634790420532227e-01
5.600000000000000000e+01	3.639999999999999902e-01	6.674714088439941406e-01	7.880000000000000338e-01	5.411636829376220703e-01	1.859999999999999987e-01	3.292647004127502441e-01	3.499999999999999778e-01	5.750800967216491699e-01	1.539999999999999980e-01	2.642560899257659912e-01
5.700000000000000000e+01	4.460000000000000075e-01	4.029899835586547852e-01	6.700000000000000400e-01	7.793699502944946289e-01	9.800000000000000377e-02	1.552359908819198608e-01	5.899999999999999689e-01	6.428613066673278809e-01	4.199999999999999845e-01	5.004637241363525391e-01
5.800000000000000000e+01	3.320000000000000173e-01	4.284572303295135498e-01	9.180000000000000382e-01	7.316341996192932129e-01	8.020000000000000462e-01	6.925209164619445801e-01	4.699999999999999734e-01	5.602800846099853516e-01	4.600000000000000200e-01	3.632794022560119629e-01
5.900000000000000000e+01	2.899999999999999800e-01	3.938360214233398438e-01	4.939999999999999947e-01	5.550667047500610352e-01	4.580000000000000182e-01	3.186622560024261475e-01	4.440000000000000058e-01	3.820308148860931396e-01	6.260000000000000009e-01	3.920557498931884766e-01
6.000000000000000000e+01	1.400000000000000029e-02	3.800810575485229492e-01	9.719999999999999751e-01	9.783703684806823730e-01	9.200000000000000400e-01	8.616317510604858398e-01	3.320000000000000173e-01	5.372170805931091309e-01	2.819999999999999729e-01	3.336735963821411133e-01
6.100000000000000000e+01	2.340000000000000135e-01	5.321640968322753906e-01	9.260000000000000453e-01	6.848536729812622070e-01	7.019999999999999574e-01	6.520653367042541504e-01	8.840000000000000080e-01	7.950180768966674805e-01	3.639999999999999902e-01	3.673463761806488037e-01
6.200000000000000000e+01	2.959999999999999853e-01	5.360525250434875488e-01	2.800000000000000266e-01	3.127407729625701904e-01	5.839999999999999636e-01	2.204225063323974609e-01	1.620000000000000051e-01	5.538966506719589233e-02	7.459999999999999964e-01	8.577730059623718262e-01
6.300000000000000000e+01	4.000000000000000222e-01	6.579121947288513184e-01	4.500000000000000111e-01	4.930557608604431152e-01	9.759999999999999787e-01	9.780423045158386230e-01	6.019999999999999796e-01	7.324661612510681152e-01	7.479999999999999982e-01	7.126328945159912109e-01
6.400000000000000000e+01	8.000000000000000167e-02	1.969160884618759155e-01	9.379999999999999449e-01	8.873723149299621582e-01	5.240000000000000213e-01	4.191652834415435791e-01	7.780000000000000249e-01	8.871511220932006836e-01	5.460000000000000409e-01	7.099545001983642578e-01
6.500000000000000000e+01	3.160000000000000031e-01	2.060840874910354614e-01	2.599999999999999881e-02	7.505934685468673706e-02	1.640000000000000069e-01	4.300382435321807861e-01	9.350000000000000533e-01	9.553919434547424316e-01	7.259999999999999787e-01	4.882973134517669678e-01
6.600000000000000000e+01	3.300000000000000155e-01	6.035325527191162109e-01	1.660000000000000087e-01	1.544407010078430176e-01	5.959999999999999742e-01	4.730119109153747559e-01	5.899999999999999689e-01	4.664989411830902100e-01	2.200000000000000011e-01	4.281058907508850098e-01
6.700000000000000000e+01	1.039999999999999952e-01	7.085566967725753784e-02	1.940000000000000058e-01	2.763165235519409180e-01	4.800000000000000100e-02	2.064474672079086304e-01	8.419999999999999707e-01	7.540101408958435059e-01	5.000000000000000000e-01	5.538088083267211914e-01
6.800000000000000000e+01	6.139999999999999902e-01	5.062637329101562500e-01	3.519999999999999796e-01	4.605841338634490967e-01	1.580000000000000016e-01	1.534205675125122070e-01	7.399999999999999634e-02	2.825653254985809326e-01	3.160000000000000031e-01	3.903521001338958740e-01
6.900000000000000000e+01	2.879999999999999782e-01	5.026255846023559570e-01	3.479999999999999760e-01	5.594434738159179688e-01	7.239999999999999769e-01	6.988686323165893555e-01	5.600000000000000117e-02	2.960622608661651611e-01	5.560000000000000497e-01	5.632596015930175781e-01
7.000000000000000000e+01	9.779999999999999805e-01	9.021158814430236816e-01	4.099999999999999756e-01	4.869203865528106689e-01	2.039999999999999869e-01	2.423357516527175903e-01	2.780000000000000249e-01	3.464396595954895020e-01	4.380000000000000004e-01	5.706734657287597656e-01
7.100000000000000000e+01	2.979999999999999871e-01	6.484084725379943848e-01	3.340000000000000191e-01	5.634107589721679688e-01	4.719999999999999751e-01	6.928805112838745117e-01	8.679999999999999938e-01	8.933390378952026367e-01	2.600000000000000089e-01	1.722857654094696045e-01
7.200000000000000000e+01	7.640000000000000124e-01	4.845460057258605957e-01	6.280000000000000027e-01	6.592366099357604980e-01	2.800000000000000266e-01	2.971477806568145752e-01	7.540000000000000036e-01	6.539602279663085938e-01	8.080000000000000515e-01	6.680529713630676270e-01
7.300000000000000000e+01	2.099999999999999922e-01	5.714808106422424316e-01	2.640000000000000124e-01	3.027973473072052002e-01	5.600000000000000117e-02	2.053748667240142822e-01	7.199999999999999734e-01	3.878463506698608398e-01	3.240000000000000102e-01	4.609688520431518555e-01
7.400000000000000000e+01	5.460000000000000409e-01	3.130829930305480957e-01	9.479999999999999538e-01	9.178035855293273926e-01	3.800000000000000044e-01	3.321588039398193359e-01	8.599999999999999867e-01	8.091075420379638672e-01	7.099999999999999645e-01	6.602248549461364746e-01
7.500000000000000000e+01	0.000000000000000000e+00	1.561550199985504150e-01	4.719999999999999751e-01	8.368659615516662598e-01	5.400000000000000355e-01	6.617829799652099609e-01	1.600000000000000033e-02	1.286321580410003662e-01	1.640000000000000069e-01	1.807567030191421509e-01
7.600000000000000000e+01	4.119999999999999774e-01	8.653367310762405396e-02	3.599999999999999728e-02	3.277601301670074463e-01	9.400000000000000022e-02	2.789154648780822754e-01	6.879999999999999449e-01	5.767737030982971191e-01	6.480000000000000204e-01	6.009372472763061523e-01
7.700000000000000000e+01	3.300000000000000155e-01	2.228958755731582642e-01	3.599999999999999728e-02	5.800358951091766357e-02	6.660000000000000364e-01	7.331942915916442871e-01	2.560000000000000053e-01	2.704505920410156250e-01	3.240000000000000102e-01	3.186168372631072998e-01
7.800000000000000000e+01	1.280000000000000027e-01	4.399837255477905273e-01	6.720000000000000417e-01	3.079365193843841553e-01	2.439999999999999947e-01	3.249455094337463379e-01	8.599999999999999312e-02	3.200470805168151855e-01	6.820000000000000506e-01	5.996059179306030273e-01
7.900000000000000000e+01	3.619999999999999885e-01	3.555501997470855713e-01	5.140000000000000124e-01	4.234742522239685059e-01	1.839999999999999969e-01	4.692817330360412598e-01	8.820000000000000062e-01	8.845657706260681152e-01	7.680000000000000160e-01	4.774765670299530029e-01
8.000000000000000000e+01	2.020000000000000129e-01	2.084664404392242432e-01	9.519999999999999574e-01	8.067256808280944824e-01	2.479999999999999982e-01	1.919313818216323853e-01	3.300000000000000155e-01	2.054256200790405273e-01	6.239999999999999991e-01	5.609959959983825684e-01
8.100000000000000000e+01	8.399999999999999689e-01	6.508798003196716309e-01	4.399999999999999745e-02	1.746931113302707672e-02	3.180000000000000049e-01	2.987961769104003906e-01	2.300000000000000100e-01	3.583524525165557861e-01	9.499999999999999556e-01	8.589371442794799805e-01
8.200000000000000000e+01	8.999999999999999667e-02	3.797645270824432373e-01	2.600000000000000089e-01	3.458347022533416748e-01	1.439999999999999891e-01	1.703224182128906250e-01	2.159999999999999976e-01	3.402813673019409180e-01	2.459999999999999964e-01	3.024895787239074707e-01
8.300000000000000000e+01	1.779999999999999916e-01	5.098304152488708496e-01	1.940000000000000058e-01	3.368614614009857178e-01	8.999999999999999667e-02	2.653287351131439209e-01	8.739999999999999991e-01	4.840392768383026123e-01	1.419999999999999873e-01	3.332554996013641357e-01
8.400000000000000000e+01	6.460000000000000187e-01	3.004447817802429199e-01	9.599999999999999645e-01	8.539075255393981934e-01	9.600000000000000200e-02	9.069377183914184570e-02	8.060000000000000497e-01	6.296461224555969238e-01	4.219999999999999862e-01	3.932548165321350098e-01
8.500000000000000000e+01	9.040000000000000258e-01	6.042593121528625488e-01	4.000000000000000083e-02	3.590681850910186768e-01	3.220000000000000084e-01	5.025655031204223633e-01	2.580000000000000071e-01	3.527862727642059326e-01	6.580000000000000293e-01	4.853940904140472412e-01
8.600000000000000000e+01	8.739999999999999991e-01	8.346993327140808105e-01	8.239999999999999547e-01	5.968515872955322266e-01	2.320000000000000118e-01	3.102752864360809326e-01	2.680000000000000160e-01	2.880282700061798096e-01	8.020000000000000462e-01	7.908926010131835938e-01
8.700000000000000000e+01	8.279999999999999583e-01	7.697384357452392578e-01	3.300000000000000155e-01	6.127516627311706543e-01	6.199999999999999956e-01	5.791460275650024414e-01	4.560000000000000164e-01	4.670459628105163574e-01	7.840000000000000302e-01	6.159296035766601562e-01
8.800000000000000000e+01	1.600000000000000033e-01	3.736598491668701172e-01	5.420000000000000373e-01	4.917871356010437012e-01	7.359999999999999876e-01	6.450482010841369629e-01	7.500000000000000000e-01	7.947040796279907227e-01	2.479999999999999982e-01	2.292803376913070679e-01
8.900000000000000000e+01	1.000000000000000000e+00	9.930261373519897461e-01	2.099999999999999922e-01	2.425643503665924072e-01	1.580000000000000016e-01	7.295021414756774902e-01	8.080000000000000515e-01	7.581077814102172852e-01	2.599999999999999881e-02	8.296266943216323853e-02
9.000000000000000000e+01	4.899999999999999911e-01	1.645557582378387451e-01	3.780000000000000027e-01	4.167969524860382080e-01	9.519999999999999574e-01	8.709864616394042969e-01	8.020000000000000462e-01	8.870010972023010254e-01	4.119999999999999774e-01	3.515554964542388916e-01
9.100000000000000000e+01	3.799999999999999906e-02	2.763327956199645996e-01	9.340000000000000524e-01	8.408994078636169434e-01	4.380000000000000004e-01	5.888507962226867676e-01	1.439999999999999891e-01	4.540242850780487061e-01	7.239999999999999769e-01	7.365577816963195801e-01
9.200000000000000000e+01	4.879999999999999893e-01	5.128517150878906250e-01	2.459999999999999964e-01	4.137393236160278320e-01	7.159999999999999698e-01	5.951360464096069336e-01	2.640000000000000124e-01	1.535872966051101685e-01	6.340000000000000080e-01	5.863856673240661621e-01
9.300000000000000000e+01	2.199999999999999872e-02	2.469275742769241333e-01	7.059999999999999609e-01	8.072167038917541504e-01	7.720000000000000195e-01	7.550809383392333984e-01	5.779999999999999583e-01	6.580157279968261719e-01	4.879999999999999893e-01	6.412258744239807129e-01
9.400000000000000000e+01	2.220000000000000029e-01	4.928450882434844971e-01	3.579999999999999849e-01	2.328261733055114746e-01	8.279999999999999583e-01	6.997005343437194824e-01	1.920000000000000040e-01	2.463977932929992676e-01	4.620000000000000218e-01	5.842568278312683105e-01
9.500000000000000000e+01	7.860000000000000320e-01	8.235258460044860840e-01	1.280000000000000027e-01	1.371242105960845947e-01	4.259999999999999898e-01	4.382185041904449463e-01	5.859999999999999654e-01	2.911538481712341309e-01	2.560000000000000053e-01	2.326258122920989990e-01
9.600000000000000000e+01	6.000000000000000125e-03	1.344403252005577087e-02	2.959999999999999853e-01	2.972494065761566162e-01	8.319999999999999618e-01	6.308633685111999512e-01	8.439999999999999725e-01	2.905994057655334473e-01	6.320000000000000062e-01	6.420570015907287598e-01
9.700000000000000000e+01	2.379999999999999893e-01	1.719854772090911865e-01	6.700000000000000400e-01	4.372585713863372803e-01	3.240000000000000102e-01	7.558870911598205566e-01	7.780000000000000249e-01	7.213489413261413574e-01	7.319999999999999840e-01	5.209989547729492188e-01
9.800000000000000000e+01	6.939999999999999503e-01	7.669288516044616699e-01	4.819999999999999840e-01	3.676631450653076172e-01	3.320000000000000173e-01	3.186220824718475342e-01	1.400000000000000133e-01	4.321131706237792969e-01	8.840000000000000080e-01	8.306282758712768555e-01
9.900000000000000000e+01	6.159999999999999920e-01	6.446150541305541992e-01	8.840000000000000080e-01	4.761300086975097656e-01	7.439999999999999947e-01	6.108979582786560059e-01	8.359999999999999654e-01	8.489476442337036133e-01	7.199999999999999734e-01	5.412354469299316406e-01
1.000000000000000000e+02	1.859999999999999987e-01	2.782537341117858887e-01	8.359999999999999654e-01	4.582884013652801514e-01	8.679999999999999938e-01	7.218700647354125977e-01	2.159999999999999976e-01	1.716953068971633911e-01	7.599999999999999811e-02	1.424170136451721191e-01
1.010000000000000000e+02	8.820000000000000062e-01	8.436603546142578125e-01	1.620000000000000051e-01	2.951712608337402344e-01	8.960000000000000187e-01	5.810806155204772949e-01	3.980000000000000204e-01	3.829036056995391846e-01	8.599999999999999867e-01	8.326358199119567871e-01
1.020000000000000000e+02	5.540000000000000480e-01	6.404424905776977539e-01	8.400000000000000522e-02	2.353184670209884644e-01	6.959999999999999520e-01	4.660769701004028320e-01	6.099999999999999867e-01	3.459259867668151855e-01	2.159999999999999976e-01	4.154379665851593018e-01
1.030000000000000000e+02	7.019999999999999574e-01	7.130457162857055664e-01	9.779999999999999805e-01	7.952968478202819824e-01	5.200000000000000178e-01	4.858089983463287354e-01	2.479999999999999982e-01	2.666164040565490723e-01	3.400000000000000244e-01	4.323823153972625732e-01
1.040000000000000000e+02	4.440000000000000058e-01	4.840081036090850830e-01	9.679999999999999716e-01	9.260373115539550781e-01	7.379999999999999893e-01	5.403885841369628906e-01	7.259999999999999787e-01	5.212563872337341309e-01	9.479999999999999538e-01	9.106715321540832520e-01
1.050000000000000000e+02	8.080000000000000515e-01	8.415741920471191406e-01	4.000000000000000222e-01	3.506653904914855957e-01	4.599999999999999922e-02	2.845711410045623779e-01	2.600000000000000089e-01	4.292603731155395508e-01	7.259999999999999787e-01	5.677127838134765625e-01
1.060000000000000000e+02	9.679999999999999716e-01	7.818236351013183594e-01	1.839999999999999969e-01	1.547496616840362549e-01	6.280000000000000027e-01	4.055844247341156006e-01	2.300000000000000100e-01	6.133188009262084961e-01	3.760000000000000009e-01	3.156716823577880859e-01
1.070000000000000000e+02	6.899999999999999467e-01	5.702617168426513672e-01	3.439999999999999725e-01	5.541623830795288086e-01	6.580000000000000293e-01	3.848409652709960938e-01	3.479999999999999760e-01	3.304016888141632080e-01	4.299999999999999933e-01	4.849185645580291748e-01
1.080000000000000000e+02	8.299999999999999600e-01	6.634674668312072754e-01	6.840000000000000524e-01	5.420918464660644531e-01	8.519999999999999796e-01	8.849369883537292480e-01	6.400000000000000133e-01	6.603993773460388184e-01	5.320000000000000284e-01	3.390055298805236816e-01
1.090000000000000000e+02	8.920000000000000151e-01	8.652893304824829102e-01	6.899999999999999467e-01	2.738649845123291016e-01	3.880000000000000115e-01	6.695213317871093750e-01	1.739999999999999880e-01	1.537145823240280151e-01	1.600000000000000033e-02	1.782615035772323608e-01
1.100000000000000000e+02	7.479999999999999982e-01	3.490684032440185547e-01	6.919999999999999485e-01	7.236850857734680176e-01	5.879999999999999671e-01	5.082986950874328613e-01	7.680000000000000160e-01	7.116056084632873535e-01	6.899999999999999467e-01	7.120267748832702637e-01
1.110000000000000000e+02	6.580000000000000293e-01	2.307140529155731201e-01	3.079999999999999960e-01	2.682083845138549805e-01	8.279999999999999583e-01	6.603006124496459961e-01	9.200000000000000400e-01	7.966114282608032227e-01	4.440000000000000058e-01	2.590316832065582275e-01
1.120000000000000000e+02	9.199999999999999845e-02	1.708845347166061401e-01	5.320000000000000284e-01	4.453973174095153809e-01	3.960000000000000187e-01	3.592624366283416748e-01	7.520000000000000018e-01	6.599618792533874512e-01	8.739999999999999991e-01	7.329527735710144043e-01
1.130000000000000000e+02	9.280000000000000471e-01	9.084056019783020020e-01	3.880000000000000115e-01	5.587795972824096680e-01	3.539999999999999813e-01	6.628638505935668945e-01	7.059999999999999609e-01	7.477266788482666016e-01	4.000000000000000222e-01	5.179871320724487305e-01
1.140000000000000000e+02	8.399999999999999689e-01	7.534148693084716797e-01	1.479999999999999927e-01	3.031345903873443604e-01	3.420000000000000262e-01	3.568550050258636475e-01	5.480000000000000426e-01	4.867800176143646240e-01	5.959999999999999742e-01	7.034156918525695801e-01
1.150000000000000000e+02	7.059999999999999609e-01	5.050621628761291504e-01	7.219999999999999751e-01	5.067569017410278320e-01	5.340000000000000302e-01	5.417351126670837402e-01	7.920000000000000373e-01	7.855646610260009766e-01	6.660000000000000364e-01	6.014353632926940918e-01
1.160000000000000000e+02	2.340000000000000135e-01	3.891401886940002441e-01	9.579999999999999627e-01	9.535604715347290039e-01	6.340000000000000080e-01	5.454273223876953125e-01	7.520000000000000018e-01	7.954087257385253906e-01	8.200000000000000344e-02	9.191805124282836914e-02
1.170000000000000000e+02	4.919999999999999929e-01	3.669386506080627441e-01	4.000000000000000083e-02	1.552540212869644165e-01	3.180000000000000049e-01	4.102483987808227539e-01	3.220000000000000084e-01	2.996751368045806885e-01	9.100000000000000311e-01	9.430878758430480957e-01
1.180000000000000000e+02	6.520000000000000240e-01	6.470965743064880371e-01	8.639999999999999902e-01	5.040638446807861328e-01	1.059999999999999970e-01	9.056497365236282349e-02	8.439999999999999725e-01	8.809636235237121582e-01	6.800000000000000488e-01	5.598846673965454102e-01
1.190000000000000000e+02	2.300000000000000100e-01	3.623046576976776123e-01	8.020000000000000462e-01	5.555261969566345215e-01	9.459999999999999520e-01	8.847621083259582520e-01	3.880000000000000115e-01	3.872393071651458740e-01	5.300000000000000266e-01	5.206579566001892090e-01
1.200000000000000000e+02	7.099999999999999645e-01	3.418598175048828125e-01	9.859999999999999876e-01	9.888277053833007812e-01	4.939999999999999947e-01	4.122405946254730225e-01	8.000000000000000167e-02	1.544110029935836792e-01	1.539999999999999980e-01	9.887882322072982788e-02
1.210000000000000000e+02	9.579999999999999627e-01	8.060004711151123047e-01	4.800000000000000100e-02	7.193037122488021851e-02	6.540000000000000258e-01	5.286062955856323242e-01	6.480000000000000204e-01	8.317295312881469727e-01	5.300000000000000266e-01	5.988584756851196289e-01
1.220000000000000000e+02	4.899999999999999911e-01	5.615211129188537598e-01	4.939999999999999947e-01	6.324816942214965820e-01	6.500000000000000222e-01	6.669067740440368652e-01	7.560000000000000053e-01	6.122866272926330566e-01	7.940000000000000391e-01	6.637817621231079102e-01
1.230000000000000000e+02	6.820000000000000506e-01	5.369636416435241699e-01	1.600000000000000033e-01	1.930181980133056641e-01	3.519999999999999796e-01	5.208812355995178223e-01	2.680000000000000160e-01	4.838519394397735596e-01	3.039999999999999925e-01	2.761776447296142578e-01
1.240000000000000000e+02	6.919999999999999485e-01	8.243995308876037598e-01	1.219999999999999973e-01	1.722668111324310303e-01	6.840000000000000524e-01	3.319612145423889160e-01	7.239999999999999769e-01	6.927396059036254883e-01	3.099999999999999978e-01	6.197756528854370117e-01
1.250000000000000000e+02	5.639999999999999458e-01	3.883422911167144775e-01	2.000000000000000042e-02	1.358631066977977753e-02	6.139999999999999902e-01	3.995169699192047119e-01	5.620000000000000551e-01	4.214863181114196777e-01	8.139999999999999458e-01	8.116793036460876465e-01
1.260000000000000000e+02	6.780000000000000471e-01	6.906397342681884766e-01	5.400000000000000355e-01	5.929624438285827637e-01	6.079999999999999849e-01	4.175190031528472900e-01	9.280000000000000471e-01	9.026052951812744141e-01	4.259999999999999898e-01	4.129284024238586426e-01
1.270000000000000000e+02	8.739999999999999991e-01	9.424030780792236328e-01	7.720000000000000195e-01	7.957435846328735352e-01	1.479999999999999927e-01	3.463622927665710449e-01	2.580000000000000071e-01	2.598627209663391113e-01	6.560000000000000275e-01	7.717590332031250000e-01
1.280000000000000000e+02	8.259999999999999565e-01	3.775845170021057129e-01	4.599999999999999922e-02	2.323309928178787231e-01	2.600000000000000089e-01	3.700000345706939697e-01	2.800000000000000266e-01	3.694785237312316895e-01	6.099999999999999867e-01	6.694284081459045410e-01
1.290000000000000000e+02	9.160000000000000364e-01	8.856343626976013184e-01	1.819999999999999951e-01	5.989027619361877441e-01	8.780000000000000027e-01	5.608956217765808105e-01	2.359999999999999876e-01	4.450147449970245361e-01	7.139999999999999680e-01	4.923819005489349365e-01
1.300000000000000000e+02	1.219999999999999973e-01	4.101942181587219238e-01	9.439999999999999503e-01	8.012822866439819336e-01	5.999999999999999778e-02	1.345277130603790283e-01	4.660000000000000253e-01	5.114324092864990234e-01	4.219999999999999862e-01	6.117472052574157715e-01
1.310000000000000000e+02	6.660000000000000364e-01	4.406875371932983398e-01	8.000000000000000167e-03	1.350052654743194580e-01	6.780000000000000471e-01	3.316535055637359619e-01	8.379999999999999671e-01	8.616883754730224609e-01	8.780000000000000027e-01	8.258219957351684570e-01
1.320000000000000000e+02	3.980000000000000204e-01	6.391252279281616211e-01	9.719999999999999751e-01	8.765655755996704102e-01	1.600000000000000033e-01	7.245287299156188965e-01	4.680000000000000271e-01	6.183606982231140137e-01	6.199999999999999956e-01	7.296620011329650879e-01
1.330000000000000000e+02	8.719999999999999973e-01	3.667280077934265137e-01	6.600000000000000311e-01	5.000984072685241699e-01	9.799999999999999822e-01	8.633392453193664551e-01	2.200000000000000011e-01	1.272298544645309448e-01	8.199999999999999512e-01	7.851994633674621582e-01
1.340000000000000000e+02	8.060000000000000497e-01	4.502511620521545410e-01	9.379999999999999449e-01	5.929275155067443848e-01	3.799999999999999906e-02	1.833758205175399780e-01	4.839999999999999858e-01	4.777632951736450195e-01	4.399999999999999745e-02	2.999700792133808136e-02
1.350000000000000000e+02	4.319999999999999951e-01	5.461447238922119141e-01	6.780000000000000471e-01	3.573804497718811035e-01	1.179999999999999938e-01	1.995704770088195801e-01	5.620000000000000551e-01	4.394997060298919678e-01	6.280000000000000027e-01	7.082418799400329590e-01
1.360000000000000000e+02	3.479999999999999760e-01	5.222734212875366211e-01	2.000000000000000111e-01	3.538558483123779297e-01	4.859999999999999876e-01	5.688836574554443359e-01	4.500000000000000111e-01	5.693047642707824707e-01	9.300000000000000488e-01	7.315383553504943848e-01
1.370000000000000000e+02	9.539999999999999591e-01	7.655187249183654785e-01	6.760000000000000453e-01	5.973904728889465332e-01	9.140000000000000346e-01	8.904924392700195312e-01	1.900000000000000022e-01	5.804447531700134277e-01	7.079999999999999627e-01	6.421464085578918457e-01
1.380000000000000000e+02	3.099999999999999978e-01	1.853851526975631714e-01	5.240000000000000213e-01	4.692057073116302490e-01	1.940000000000000058e-01	2.652254104614257812e-01	1.940000000000000058e-01	5.973676964640617371e-02	4.819999999999999840e-01	3.481419384479522705e-01
1.390000000000000000e+02	7.279999999999999805e-01	7.164157032966613770e-01	4.359999999999999987e-01	4.889139831066131592e-01	2.839999999999999747e-01	4.915435910224914551e-01	3.719999999999999973e-01	3.674627840518951416e-01	2.020000000000000129e-01	2.163397222757339478e-01
1.400000000000000000e+02	1.140000000000000041e-01	1.763350516557693481e-01	2.479999999999999982e-01	5.340681672096252441e-01	3.499999999999999778e-01	5.692032575607299805e-01	6.720000000000000417e-01	6.045007109642028809e-01	9.020000000000000240e-01	9.198670387268066406e-01
1.410000000000000000e+02	1.059999999999999970e-01	4.045663774013519287e-01	7.399999999999999634e-02	3.420049846172332764e-01	4.079999999999999738e-01	6.290353536605834961e-01	5.100000000000000089e-01	3.889420032501220703e-01	9.600000000000000200e-02	1.790402084589004517e-01
1.420000000000000000e+02	8.179999999999999494e-01	4.282802939414978027e-01	8.419999999999999707e-01	7.871772646903991699e-01	1.880000000000000004e-01	3.525946736335754395e-01	5.020000000000000018e-01	4.463723599910736084e-01	6.000000000000000125e-03	5.950225517153739929e-02
1.430000000000000000e+02	2.700000000000000178e-01	5.721920132637023926e-01	9.340000000000000524e-01	7.858794927597045898e-01	9.839999999999999858e-01	8.080143928527832031e-01	5.340000000000000302e-01	5.054432749748229980e-01	7.780000000000000249e-01	7.484675645828247070e-01
1.440000000000000000e+02	5.080000000000000071e-01	3.410189151763916016e-01	7.980000000000000426e-01	6.769357919692993164e-01	2.560000000000000053e-01	5.651937723159790039e-01	2.760000000000000231e-01	4.907958507537841797e-01	1.660000000000000087e-01	4.231588542461395264e-01
1.450000000000000000e+02	9.240000000000000435e-01	5.917826294898986816e-01	8.000000000000000444e-01	7.217402458190917969e-01	1.199999999999999956e-01	2.680050730705261230e-01	1.940000000000000058e-01	4.986845254898071289e-01	3.719999999999999973e-01	5.783835053443908691e-01
1.460000000000000000e+02	2.959999999999999853e-01	2.343700677156448364e-01	5.659999999999999476e-01	6.201905608177185059e-01	6.860000000000000542e-01	8.197362422943115234e-01	3.840000000000000080e-01	2.930296659469604492e-01	8.719999999999999973e-01	8.556138873100280762e-01
1.470000000000000000e+02	8.259999999999999565e-01	6.375836730003356934e-01	9.699999999999999734e-01	8.303970694541931152e-01	4.339999999999999969e-01	4.822054505348205566e-01	6.600000000000000311e-01	6.351790428161621094e-01	1.660000000000000087e-01	2.734968662261962891e-01
1.480000000000000000e+02	6.079999999999999849e-01	5.634983181953430176e-01	6.019999999999999796e-01	5.635103583335876465e-01	4.420000000000000040e-01	5.609878301620483398e-01	5.140000000000000124e-01	5.876815915107727051e-01	4.859999999999999876e-01	3.791830539703369141e-01
1.490000000000000000e+02	4.139999999999999791e-01	1.976550519466400146e-01	8.739999999999999991e-01	7.803593873977661133e-01	4.600000000000000200e-01	5.437909364700317383e-01	5.520000000000000462e-01	5.218067169189453125e-01	6.879999999999999449e-01	6.936081647872924805e-01
1.500000000000000000e+02	6.320000000000000062e-01	6.216467618942260742e-01	2.680000000000000160e-01	3.238172233104705811e-01	5.560000000000000497e-01	1.816846281290054321e-01	4.420000000000000040e-01	3.934229314327239990e-01	3.300000000000000155e-01	3.584120869636535645e-01
1.510000000000000000e+02	5.500000000000000444e-01	5.701251029968261719e-01	9.799999999999999822e-01	8.684286475181579590e-01	5.460000000000000409e-01	6.599974036216735840e-01	5.200000000000000178e-01	3.878049850463867188e-01	5.859999999999999654e-01	6.410772800445556641e-01
1.520000000000000000e+02	8.120000000000000551e-01	5.615133643150329590e-01	3.479999999999999760e-01	7.588035464286804199e-01	7.339999999999999858e-01	7.742814421653747559e-01	7.780000000000000249e-01	7.194583415985107422e-01	7.399999999999999911e-01	6.167002320289611816e-01
1.530000000000000000e+02	6.260000000000000009e-01	3.622030317783355713e-01	6.179999999999999938e-01	4.619060456752777100e-01	1.340000000000000080e-01	2.324052751064300537e-01	5.719999999999999529e-01	4.737320244312286377e-01	3.140000000000000013e-01	2.489124387502670288e-01
1.540000000000000000e+02	6.460000000000000187e-01	4.314979612827301025e-01	2.059999999999999887e-01	2.269751131534576416e-01	4.540000000000000147e-01	1.973630338907241821e-01	5.240000000000000213e-01	4.988016188144683838e-01	9.459999999999999520e-01	8.962010741233825684e-01
1.550000000000000000e+02	5.500000000000000444e-01	5.192455649375915527e-01	7.239999999999999769e-01	3.753297328948974609e-01	3.519999999999999796e-01	2.684501111507415771e-01	1.219999999999999973e-01	1.935733854770660400e-01	2.479999999999999982e-01	4.089208841323852539e-01
1.560000000000000000e+02	4.660000000000000253e-01	4.982831180095672607e-01	3.559999999999999831e-01	3.130401968955993652e-01	4.060000000000000275e-01	3.692163825035095215e-01	1.759999999999999898e-01	2.649534642696380615e-01	1.260000000000000009e-01	1.615684628486633301e-01
1.570000000000000000e+02	1.680000000000000104e-01	3.379163742065429688e-01	6.260000000000000009e-01	2.774507701396942139e-01	3.599999999999999728e-02	9.783542901277542114e-02	4.420000000000000040e-01	4.144436419010162354e-01	2.500000000000000000e-01	3.918077349662780762e-01
1.580000000000000000e+02	8.840000000000000080e-01	3.491010665893554688e-01	7.540000000000000036e-01	5.648884177207946777e-01	1.859999999999999987e-01	4.229153096675872803e-01	3.699999999999999956e-01	3.027333319187164307e-01	9.439999999999999503e-01	9.346055388450622559e-01
1.590000000000000000e+02	8.880000000000000115e-01	7.394251823425292969e-01	7.600000000000000089e-01	7.893984913825988770e-01	4.719999999999999751e-01	4.563003778457641602e-01	8.020000000000000462e-01	8.421588540077209473e-01	8.000000000000000167e-03	7.008248567581176758e-02
1.600000000000000000e+02	4.520000000000000129e-01	6.020609736442565918e-01	4.599999999999999922e-02	7.931643724441528320e-02	8.319999999999999618e-01	7.368215322494506836e-01	4.199999999999999845e-01	1.301201581954956055e-01	6.380000000000000115e-01	6.939527988433837891e-01
1.610000000000000000e+02	6.540000000000000258e-01	5.259925723075866699e-01	8.339999999999999636e-01	5.910992622375488281e-01	8.419999999999999707e-01	3.408577740192413330e-01	3.880000000000000115e-01	4.126465618610382080e-01	3.280000000000000138e-01	5.875079631805419922e-01
1.620000000000000000e+02	7.800000000000000266e-01	5.412948727607727051e-01	2.959999999999999853e-01	4.516203999519348145e-01	3.119999999999999996e-01	2.216196805238723755e-01	4.400000000000000022e-01	4.398149549961090088e-01	6.000000000000000125e-03	5.431049689650535583e-02
1.630000000000000000e+02	2.280000000000000082e-01	7.495931535959243774e-02	3.479999999999999760e-01	4.932048618793487549e-01	8.799999999999999489e-02	8.523094654083251953e-02	2.079999999999999905e-01	4.419791102409362793e-01	3.160000000000000031e-01	4.566489458084106445e-01
1.640000000000000000e+02	4.540000000000000147e-01	7.547137737274169922e-01	1.620000000000000051e-01	5.428127646446228027e-01	3.280000000000000138e-01	4.329251646995544434e-01	5.500000000000000444e-01	5.875616073608398438e-01	2.560000000000000053e-01	4.127162098884582520e-01
1.650000000000000000e+02	6.059999999999999831e-01	3.557437956333160400e-01	6.879999999999999449e-01	5.735678672790527344e-01	7.219999999999999751e-01	8.834744691848754883e-01	6.440000000000000169e-01	5.766643881797790527e-01	5.799999999999999600e-01	5.636270642280578613e-01
1.660000000000000000e+02	2.079999999999999905e-01	5.194867849349975586e-01	2.999999999999999889e-01	3.806360960006713867e-01	3.719999999999999973e-01	1.992826163768768311e-01	1.000000000000000021e-02	2.279549241065979004e-01	7.500000000000000000e-01	7.337527871131896973e-01
1.670000000000000000e+02	2.220000000000000029e-01	2.171517312526702881e-01	5.480000000000000426e-01	5.672573447227478027e-01	4.939999999999999947e-01	2.575159966945648193e-01	5.480000000000000426e-01	5.629733204841613770e-01	7.520000000000000018e-01	7.113553285598754883e-01
1.680000000000000000e+02	3.739999999999999991e-01	5.858061909675598145e-01	6.820000000000000506e-01	5.163425803184509277e-01	5.759999999999999565e-01	4.800829291343688965e-01	7.640000000000000124e-01	7.803131341934204102e-01	6.400000000000000133e-02	3.573519885540008545e-01
1.690000000000000000e+02	5.080000000000000071e-01	3.686409592628479004e-01	9.439999999999999503e-01	8.536226749420166016e-01	5.719999999999999529e-01	6.598690748214721680e-01	7.159999999999999698e-01	8.619279861450195312e-01	1.360000000000000098e-01	4.301692247390747070e-01
1.700000000000000000e+02	4.400000000000000022e-01	3.207006454467773438e-01	2.560000000000000053e-01	5.330951213836669922e-01	5.979999999999999760e-01	8.808950185775756836e-01	5.000000000000000278e-02	1.096379607915878296e-01	7.179999999999999716e-01	4.174172282218933105e-01
1.710000000000000000e+02	1.400000000000000029e-02	5.772050097584724426e-02	2.400000000000000050e-02	8.983459323644638062e-02	7.099999999999999645e-01	5.585024952888488770e-01	3.920000000000000151e-01	2.115861922502517700e-01	7.860000000000000320e-01	8.641964197158813477e-01
1.720000000000000000e+02	2.839999999999999747e-01	2.683396637439727783e-01	8.499999999999999778e-01	8.265253305435180664e-01	4.000000000000000083e-02	2.751088738441467285e-01	5.819999999999999618e-01	4.427634477615356445e-01	5.999999999999999778e-01	6.639717817306518555e-01
1.730000000000000000e+02	7.920000000000000373e-01	8.927071094512939453e-01	4.680000000000000271e-01	3.353829681873321533e-01	2.800000000000000058e-02	9.029358625411987305e-02	2.959999999999999853e-01	2.520056366920471191e-01	1.100000000000000006e-01	4.102631509304046631e-01
1.740000000000000000e+02	6.800000000000000488e-01	6.006502509117126465e-01	4.380000000000000004e-01	4.434013962745666504e-01	1.059999999999999970e-01	2.669721543788909912e-01	8.419999999999999707e-01	8.632416129112243652e-01	9.800000000000000377e-02	4.936310276389122009e-02
1.750000000000000000e+02	6.979999999999999538e-01	8.182020187377929688e-01	6.000000000000000125e-03	1.125288158655166626e-01	8.639999999999999902e-01	7.683247327804565430e-01	8.200000000000000344e-02	7.448796927928924561e-02	2.839999999999999747e-01	2.307393848896026611e-01
1.760000000000000000e+02	4.899999999999999911e-01	3.799094259738922119e-01	2.399999999999999911e-01	3.946781456470489502e-01	9.320000000000000506e-01	7.071752548217773438e-01	3.860000000000000098e-01	5.335260033607482910e-01	9.340000000000000524e-01	9.488399624824523926e-01
1.770000000000000000e+02	4.420000000000000040e-01	6.507584452629089355e-01	1.360000000000000098e-01	3.134398758411407471e-01	6.380000000000000115e-01	3.955752253532409668e-01	1.100000000000000006e-01	2.647303342819213867e-01	1.340000000000000080e-01	1.884723901748657227e-01
1.780000000000000000e+02	4.500000000000000111e-01	3.906215131282806396e-01	4.879999999999999893e-01	5.315976738929748535e-01	2.760000000000000231e-01	3.494581282138824463e-01	8.319999999999999618e-01	8.813436031341552734e-01	7.880000000000000338e-01	8.142560124397277832e-01
1.790000000000000000e+02	7.800000000000000266e-01	5.082638263702392578e-01	1.600000000000000033e-01	3.191845417022705078e-01	5.600000000000000533e-01	5.266721248626708984e-01	5.280000000000000249e-01	7.619591355323791504e-01	8.619999999999999885e-01	7.613844275474548340e-01
1.800000000000000000e+02	9.979999999999999982e-01	9.865074157714843750e-01	9.939999999999999947e-01	9.771748185157775879e-01	2.200000000000000011e-01	3.641969561576843262e-01	3.160000000000000031e-01	6.936192512512207031e-01	5.859999999999999654e-01	5.635530948638916016e-01
1.810000000000000000e+02	8.599999999999999867e-01	5.789830684661865234e-01	3.739999999999999991e-01	3.295958638191223145e-01	4.919999999999999929e-01	4.425606131553649902e-01	5.500000000000000444e-01	5.553661584854125977e-01	6.780000000000000471e-01	4.160149693489074707e-01
1.820000000000000000e+02	7.540000000000000036e-01	4.519443511962890625e-01	4.979999999999999982e-01	4.039187431335449219e-01	6.800000000000000488e-01	6.823832392692565918e-01	8.239999999999999547e-01	8.689727187156677246e-01	6.800000000000000488e-01	5.832378268241882324e-01
1.830000000000000000e+02	9.879999999999999893e-01	5.629402399063110352e-01	7.900000000000000355e-01	6.490209698677062988e-01	3.639999999999999902e-01	5.446910858154296875e-01	5.580000000000000515e-01	6.487743258476257324e-01	1.400000000000000133e-01	9.075001627206802368e-02
1.840000000000000000e+02	9.879999999999999893e-01	9.899367094039916992e-01	5.959999999999999742e-01	7.086634635925292969e-01	6.919999999999999485e-01	4.851309061050415039e-01	8.820000000000000062e-01	6.925541758537292480e-01	4.400000000000000022e-01	5.351990461349487305e-01
1.850000000000000000e+02	6.939999999999999503e-01	6.374332904815673828e-01	5.280000000000000249e-01	3.648214340209960938e-01	5.020000000000000018e-01	5.728603005409240723e-01	4.819999999999999840e-01	3.506420254707336426e-01	3.699999999999999956e-01	4.760947823524475098e-01
1.860000000000000000e+02	4.000000000000000083e-02	4.015717804431915283e-01	9.959999999999999964e-01	8.985335826873779297e-01	5.020000000000000018e-01	3.598351478576660156e-01	7.299999999999999822e-01	7.941622734069824219e-01	6.380000000000000115e-01	6.648064851760864258e-01
1.870000000000000000e+02	5.580000000000000515e-01	4.290826618671417236e-01	1.680000000000000104e-01	3.059031367301940918e-01	3.200000000000000067e-02	1.899827420711517334e-01	2.119999999999999940e-01	3.364873230457305908e-01	6.199999999999999956e-01	6.476495265960693359e-01
1.880000000000000000e+02	5.639999999999999458e-01	1.580395996570587158e-01	9.619999999999999662e-01	8.952161073684692383e-01	8.999999999999999667e-02	4.464164972305297852e-01	6.199999999999999956e-01	6.090906262397766113e-01	7.860000000000000320e-01	5.066742897033691406e-01
1.890000000000000000e+02	5.260000000000000231e-01	5.649835467338562012e-01	5.580000000000000515e-01	5.003955960273742676e-01	5.620000000000000551e-01	9.005635380744934082e-01	4.660000000000000253e-01	3.632642626762390137e-01	7.379999999999999893e-01	7.431491613388061523e-01
1.900000000000000000e+02	3.940000000000000169e-01	1.129715293645858765e-01	9.559999999999999609e-01	8.240582346916198730e-01	3.599999999999999867e-01	6.232143044471740723e-01	8.159999999999999476e-01	6.271573305130004883e-01	6.380000000000000115e-01	3.585133850574493408e-01
1.910000000000000000e+02	6.800000000000000488e-01	2.718292474746704102e-01	2.400000000000000050e-02	6.467876024544239044e-03	6.840000000000000524e-01	6.949431896209716797e-01	2.660000000000000142e-01	2.049818485975265503e-01	5.000000000000000278e-02	1.449357122182846069e-01
1.920000000000000000e+02	2.520000000000000018e-01	5.899785161018371582e-01	8.379999999999999671e-01	5.922107100486755371e-01	1.559999999999999998e-01	3.966132700443267822e-01	7.179999999999999716e-01	4.505438804626464844e-01	4.339999999999999969e-01	5.832406282424926758e-01
1.930000000000000000e+02	7.860000000000000320e-01	7.016721367835998535e-01	8.120000000000000551e-01	3.753507137298583984e-01	5.540000000000000480e-01	6.229736208915710449e-01	6.059999999999999831e-01	3.326468765735626221e-01	2.640000000000000124e-01	3.858915865421295166e-01
1.940000000000000000e+02	6.760000000000000453e-01	4.967615604400634766e-01	9.639999999999999680e-01	9.724388122558593750e-01	1.819999999999999951e-01	9.716372191905975342e-02	6.039999999999999813e-01	6.021718382835388184e-01	7.479999999999999982e-01	6.103088259696960449e-01
1.950000000000000000e+02	2.600000000000000089e-01	3.195385336875915527e-01	4.899999999999999911e-01	5.938057303428649902e-01	2.039999999999999869e-01	1.817817091941833496e-01	8.120000000000000551e-01	8.002151250839233398e-01	6.780000000000000471e-01	4.966945052146911621e-01
1.960000000000000000e+02	4.819999999999999840e-01	3.259423971176147461e-01	2.119999999999999940e-01	1.754134595394134521e-01	4.979999999999999982e-01	7.281391024589538574e-01	1.439999999999999891e-01	3.132311701774597168e-01	7.179999999999999716e-01	5.692184567451477051e-01
1.970000000000000000e+02	7.339999999999999858e-01	8.931059241294860840e-01	9.479999999999999538e-01	6.820585131645202637e-01	2.260000000000000064e-01	2.040788680315017700e-01	4.839999999999999858e-01	5.062927007675170898e-01	5.380000000000000338e-01	6.047326922416687012e-01
1.980000000000000000e+02	4.119999999999999774e-01	5.211048722267150879e-01	2.599999999999999881e-02	4.980422183871269226e-02	2.059999999999999887e-01	4.725482761859893799e-01	5.260000000000000231e-01	4.657380282878875732e-01	7.940000000000000391e-01	6.377577781677246094e-01
1.990000000000000000e+02	6.700000000000000400e-01	4.849106967449188232e-01	7.799999999999999989e-02	3.989916667342185974e-02	8.279999999999999583e-01	8.269409537315368652e-01	1.380000000000000115e-01	1.592751443386077881e-01	7.319999999999999840e-01	6.956421136856079102e-01
2.000000000000000000e+02	9.220000000000000417e-01	6.605939865112304688e-01	4.600000000000000200e-01	3.582804501056671143e-01	7.039999999999999591e-01	8.715688586235046387e-01	2.340000000000000135e-01	3.370182514190673828e-01	7.520000000000000018e-01	3.604164719581604004e-01
2.010000000000000000e+02	5.560000000000000497e-01	4.038581848144531250e-01	5.380000000000000338e-01	4.500083327293395996e-01	2.240000000000000047e-01	3.578827381134033203e-01	7.860000000000000320e-01	7.036799192428588867e-01	8.980000000000000204e-01	8.996593952178955078e-01
2.020000000000000000e+02	2.979999999999999871e-01	4.631373286247253418e-01	6.600000000000000311e-01	5.641388297080993652e-01	6.959999999999999520e-01	4.391226768493652344e-01	5.100000000000000089e-01	3.479478657245635986e-01	4.839999999999999858e-01	5.427539944648742676e-01
2.030000000000000000e+02	6.959999999999999520e-01	4.468607604503631592e-01	5.040000000000000036e-01	5.486941933631896973e-01	2.379999999999999893e-01	2.105596214532852173e-01	5.500000000000000444e-01	4.527594745159149170e-01	6.219999999999999973e-01	6.163944602012634277e-01
2.040000000000000000e+02	9.399999999999999467e-01	8.892376422882080078e-01	1.559999999999999998e-01	3.369383513927459717e-01	4.819999999999999840e-01	2.192123085260391235e-01	6.179999999999999938e-01	6.617978811264038086e-01	9.419999999999999485e-01	9.144820570945739746e-01
2.050000000000000000e+02	9.799999999999999822e-01	9.366381168365478516e-01	1.920000000000000040e-01	1.791185438632965088e-01	2.839999999999999747e-01	6.880252957344055176e-01	1.980000000000000093e-01	1.699434965848922729e-01	7.439999999999999947e-01	7.451071143150329590e-01
2.060000000000000000e+02	6.800000000000000488e-01	3.846359252929687500e-01	3.940000000000000169e-01	5.817542672157287598e-01	7.760000000000000231e-01	8.320437669754028320e-01	1.640000000000000069e-01	3.546195030212402344e-01	5.260000000000000231e-01	3.455536067485809326e-01
2.070000000000000000e+02	8.459999999999999742e-01	7.879289388656616211e-01	8.499999999999999778e-01	3.361250460147857666e-01	2.300000000000000100e-01	2.249519824981689453e-01	4.819999999999999840e-01	4.113604426383972168e-01	8.860000000000000098e-01	7.953919172286987305e-01
2.080000000000000000e+02	9.040000000000000258e-01	8.299018144607543945e-01	5.979999999999999760e-01	7.185262441635131836e-01	9.140000000000000346e-01	7.163286209106445312e-01	7.239999999999999769e-01	5.537969470024108887e-01	6.039999999999999813e-01	5.892779827117919922e-01
2.090000000000000000e+02	6.540000000000000258e-01	3.780255019664764404e-01	8.499999999999999778e-01	8.829692006111145020e-01	6.660000000000000364e-01	5.280469655990600586e-01	7.219999999999999751e-01	4.099693000316619873e-01	8.100000000000000533e-01	6.623525619506835938e-01
2.100000000000000000e+02	1.000000000000000000e+00	9.945892095565795898e-01	7.199999999999999456e-02	2.557764351367950439e-01	7.219999999999999751e-01	4.672963619232177734e-01	3.240000000000000102e-01	4.105033576488494873e-01	7.820000000000000284e-01	6.340359449386596680e-01
2.110000000000000000e+02	4.420000000000000040e-01	6.760526895523071289e-01	2.939999999999999836e-01	5.949225649237632751e-02	7.379999999999999893e-01	7.277631759643554688e-01	4.699999999999999734e-01	5.304940938949584961e-01	5.879999999999999671e-01	6.979387402534484863e-01
2.120000000000000000e+02	5.779999999999999583e-01	5.790622830390930176e-01	4.640000000000000235e-01	4.065822660923004150e-01	2.039999999999999869e-01	2.047704011201858521e-01	6.119999999999999885e-01	5.343863368034362793e-01	4.719999999999999751e-01	3.448696732521057129e-01
2.130000000000000000e+02	4.099999999999999756e-01	3.802598416805267334e-01	6.939999999999999503e-01	7.880997657775878906e-01	8.760000000000000009e-01	5.681252479553222656e-01	7.920000000000000373e-01	5.000506639480590820e-01	8.200000000000000344e-02	1.451451331377029419e-01
2.140000000000000000e+02	5.320000000000000284e-01	5.488034486770629883e-01	4.819999999999999840e-01	5.454511642456054688e-01	2.999999999999999889e-02	4.346559196710586548e-02	2.359999999999999876e-01	2.654710412025451660e-01	3.980000000000000204e-01	4.807567894458770752e-01
2.150000000000000000e+02	6.199999999999999956e-01	5.600453615188598633e-01	7.600000000000000089e-01	7.145872712135314941e-01	5.919999999999999707e-01	6.263272166252136230e-01	1.499999999999999944e-01	1.830079406499862671e-01	5.000000000000000000e-01	3.561607897281646729e-01
2.160000000000000000e+02	8.679999999999999938e-01	6.337006688117980957e-01	8.319999999999999618e-01	5.583359599113464355e-01	6.219999999999999973e-01	6.354368925094604492e-01	5.899999999999999689e-01	6.152625679969787598e-01	1.559999999999999998e-01	2.052478790283203125e-01
2.170000000000000000e+02	6.879999999999999449e-01	7.136737108230590820e-01	8.999999999999999667e-02	5.045608282089233398e-01	9.399999999999999467e-01	7.758600115776062012e-01	6.959999999999999520e-01	6.174262762069702148e-01	6.420000000000000151e-01	6.362717747688293457e-01
2.180000000000000000e+02	6.800000000000000488e-02	3.135921955108642578e-01	3.400000000000000244e-01	3.921121060848236084e-01	9.579999999999999627e-01	5.648038387298583984e-01	6.239999999999999991e-01	7.670717239379882812e-01	6.939999999999999503e-01	6.684321165084838867e-01
2.190000000000000000e+02	8.159999999999999476e-01	8.619132041931152344e-01	7.319999999999999840e-01	5.314380526542663574e-01	9.499999999999999556e-01	5.532022714614868164e-01	4.219999999999999862e-01	5.227496027946472168e-01	6.700000000000000400e-01	6.225603818893432617e-01
2.200000000000000000e+02	6.840000000000000524e-01	6.319975852966308594e-01	7.099999999999999645e-01	4.523045718669891357e-01	2.039999999999999869e-01	3.373188674449920654e-01	6.079999999999999849e-01	5.014038681983947754e-01	6.979999999999999538e-01	4.551599025726318359e-01
2.210000000000000000e+02	5.859999999999999654e-01	4.522611200809478760e-01	3.459999999999999742e-01	4.219215810298919678e-01	2.740000000000000213e-01	3.127405941486358643e-01	6.420000000000000151e-01	5.507401823997497559e-01	5.639999999999999458e-01	6.667438149452209473e-01
2.220000000000000000e+02	1.100000000000000006e-01	2.917963266372680664e-01	1.620000000000000051e-01	3.740046024322509766e-01	7.139999999999999680e-01	6.209849715232849121e-01	5.500000000000000444e-01	5.267403721809387207e-01	5.800000000000000294e-02	1.229258552193641663e-01
2.230000000000000000e+02	9.939999999999999947e-01	7.858457565307617188e-01	5.060000000000000053e-01	1.465595662593841553e-01	9.759999999999999787e-01	9.740263223648071289e-01	8.579999999999999849e-01	7.005631327629089355e-01	8.080000000000000515e-01	8.020567893981933594e-01
2.240000000000000000e+02	4.399999999999999745e-02	1.565450727939605713e-01	1.479999999999999927e-01	5.262472033500671387e-01	7.799999999999999989e-02	3.317809402942657471e-01	1.120000000000000023e-01	2.429085522890090942e-01	2.179999999999999993e-01	1.402750164270401001e-01
2.250000000000000000e+02	4.919999999999999929e-01	2.756339907646179199e-01	2.600000000000000089e-01	4.098792672157287598e-01	7.199999999999999734e-01	4.177017807960510254e-01	5.600000000000000533e-01	3.494049012660980225e-01	3.360000000000000209e-01	3.593356311321258545e-01
2.260000000000000000e+02	1.580000000000000016e-01	3.309441208839416504e-01	4.000000000000000083e-02	2.648472189903259277e-01	3.659999999999999920e-01	1.935834884643554688e-01	6.899999999999999467e-01	7.635781764984130859e-01	6.039999999999999813e-01	5.361413955688476562e-01
2.270000000000000000e+02	3.140000000000000013e-01	5.231154561042785645e-01	9.400000000000000022e-02	9.378098696470260620e-02	5.620000000000000551e-01	6.668645739555358887e-01	5.959999999999999742e-01	5.611242055892944336e-01	1.320000000000000062e-01	2.437792569398880005e-01
2.280000000000000000e+02	7.299999999999999822e-01	8.275811076164245605e-01	8.780000000000000027e-01	6.815329790115356445e-01	1.719999999999999862e-01	4.369727075099945068e-01	2.939999999999999836e-01	2.537020742893218994e-01	2.999999999999999889e-01	5.471728444099426270e-01
2.290000000000000000e+02	4.839999999999999858e-01	4.527442157268524170e-01	7.660000000000000142e-01	7.198058962821960449e-01	9.160000000000000364e-01	8.950315713882446289e-01	7.700000000000000178e-01	9.036404490470886230e-01	7.199999999999999456e-02	7.024543732404708862e-02
2.300000000000000000e+02	1.340000000000000080e-01	7.939047366380691528e-02	8.159999999999999476e-01	7.744292616844177246e-01	2.399999999999999911e-01	2.452838569879531860e-01	2.159999999999999976e-01	5.306461453437805176e-02	1.140000000000000041e-01	7.600543648004531860e-02
2.310000000000000000e+02	7.520000000000000018e-01	3.926347196102142334e-01	2.139999999999999958e-01	1.802758574485778809e-01	3.200000000000000067e-02	3.671261668205261230e-01	8.000000000000000167e-03	2.861676216125488281e-01	7.379999999999999893e-01	8.029976487159729004e-01
2.320000000000000000e+02	1.519999999999999962e-01	1.748824715614318848e-01	7.680000000000000160e-01	5.742238163948059082e-01	1.100000000000000006e-01	2.899596393108367920e-01	1.120000000000000023e-01	1.785981357097625732e-01	1.400000000000000133e-01	4.695173501968383789e-01
2.330000000000000000e+02	7.960000000000000409e-01	5.528812408447265625e-01	1.600000000000000033e-02	8.110554516315460205e-02	2.119999999999999940e-01	2.927802205085754395e-01	5.719999999999999529e-01	6.274585127830505371e-01	5.779999999999999583e-01	4.997120499610900879e-01
2.340000000000000000e+02	3.039999999999999925e-01	3.352133333683013916e-01	3.539999999999999813e-01	5.519612431526184082e-01	4.879999999999999893e-01	4.384281039237976074e-01	2.340000000000000135e-01	4.336782395839691162e-01	8.139999999999999458e-01	8.021727800369262695e-01
2.350000000000000000e+02	6.630000000000000338e-01	5.767105221748352051e-01	8.639999999999999902e-01	6.683999300003051758e-01	8.459999999999999742e-01	5.709137916564941406e-01	4.799999999999999822e-01	3.338302373886108398e-01	7.299999999999999822e-01	8.225402832031250000e-01
2.360000000000000000e+02	5.919999999999999707e-01	6.674392819404602051e-01	7.940000000000000391e-01	8.340843319892883301e-01	4.339999999999999969e-01	7.919844985008239746e-01	5.040000000000000036e-01	3.714546561241149902e-01	8.200000000000000344e-02	3.898842036724090576e-01
2.370000000000000000e+02	9.100000000000000311e-01	7.188833355903625488e-01	4.139999999999999791e-01	7.026059031486511230e-01	6.199999999999999956e-01	4.784834980964660645e-01	6.540000000000000258e-01	6.905183792114257812e-01	7.239999999999999769e-01	6.525439620018005371e-01
2.380000000000000000e+02	5.739999999999999547e-01	3.103433251380920410e-01	3.240000000000000102e-01	2.488819509744644165e-01	2.879999999999999782e-01	2.123279422521591187e-01	1.960000000000000075e-01	3.923479914665222168e-01	8.539999999999999813e-01	6.569969654083251953e-01
2.390000000000000000e+02	6.219999999999999973e-01	4.333807528018951416e-01	8.000000000000000167e-02	1.331889331340789795e-01	6.780000000000000471e-01	6.516422033309936523e-01	2.099999999999999922e-01	1.067988499999046326e-01	7.560000000000000053e-01	6.702017188072204590e-01
2.400000000000000000e+02	5.859999999999999654e-01	5.114264488220214844e-01	1.320000000000000062e-01	4.625251591205596924e-01	8.999999999999999667e-02	1.070784404873847961e-01	6.500000000000000222e-01	6.974298357963562012e-01	4.159999999999999809e-01	5.397011041641235352e-01
2.410000000000000000e+02	3.400000000000000244e-01	7.315574288368225098e-01	4.199999999999999845e-01	4.448966383934020996e-01	3.479999999999999760e-01	4.849795699119567871e-01	8.299999999999999600e-01	6.497877836227416992e-01	6.460000000000000187e-01	6.182315945625305176e-01
2.420000000000000000e+02	6.919999999999999485e-01	5.920398831367492676e-01	9.679999999999999716e-01	7.829679250717163086e-01	6.820000000000000506e-01	6.553204655647277832e-01	6.860000000000000542e-01	7.162609696388244629e-01	6.320000000000000062e-01	5.531075596809387207e-01
2.430000000000000000e+02	3.320000000000000173e-01	4.669039845466613770e-01	4.819999999999999840e-01	5.183985829353332520e-01	7.500000000000000000e-01	5.335694551467895508e-01	2.439999999999999947e-01	3.491485416889190674e-01	9.400000000000000022e-02	7.238000631332397461e-02
2.440000000000000000e+02	9.479999999999999538e-01	9.106500744819641113e-01	6.400000000000000133e-02	3.850134909152984619e-01	4.259999999999999898e-01	3.881139457225799561e-01	5.979999999999999760e-01	6.590366959571838379e-01	6.320000000000000062e-01	3.183937072753906250e-01
2.450000000000000000e+02	8.619999999999999885e-01	6.207736730575561523e-01	9.699999999999999734e-01	6.600618958473205566e-01	8.860000000000000098e-01	8.358500599861145020e-01	8.479999999999999760e-01	5.023931264877319336e-01	7.820000000000000284e-01	6.586778759956359863e-01
2.460000000000000000e+02	2.800000000000000266e-01	8.127521872520446777e-01	7.700000000000000178e-01	6.639996767044067383e-01	2.039999999999999869e-01	4.273468852043151855e-01	2.159999999999999976e-01	1.661251038312911987e-01	9.759999999999999787e-01	8.810009360313415527e-01
2.470000000000000000e+02	8.599999999999999867e-01	4.788829088211059570e-01	2.740000000000000213e-01	5.718768835067749023e-01	9.719999999999999751e-01	9.635266065597534180e-01	7.500000000000000000e-01	5.460608005523681641e-01	2.839999999999999747e-01	1.895404458045959473e-01
2.480000000000000000e+02	8.179999999999999494e-01	3.784929215908050537e-01	4.000000000000000083e-03	1.866337098181247711e-02	4.660000000000000253e-01	5.343434810638427734e-01	8.780000000000000027e-01	7.802341580390930176e-01	9.679999999999999716e-01	9.058178663253784180e-01
2.490000000000000000e+02	8.599999999999999867e-01	8.190184235572814941e-01	4.159999999999999809e-01	7.465074062347412109e-01	8.259999999999999565e-01	5.903608798980712891e-01	4.739999999999999769e-01	4.147023856639862061e-01	4.480000000000000093e-01	3.815483152866363525e-01
2.500000000000000000e+02	9.579999999999999627e-01	7.706345319747924805e-01	9.360000000000000542e-01	9.652251005172729492e-01	7.459999999999999964e-01	8.264964222908020020e-01	3.820000000000000062e-01	4.285165369510650635e-01	5.300000000000000266e-01	3.985640704631805420e-01
2.510000000000000000e+02	8.100000000000000533e-01	8.390699625015258789e-01	8.820000000000000062e-01	6.614886522293090820e-01	9.040000000000000258e-01	8.872665166854858398e-01	6.360000000000000098e-01	4.708347320556640625e-01	8.199999999999999512e-01	7.602154612541198730e-01
2.520000000000000000e+02	8.479999999999999760e-01	7.406573891639709473e-01	8.820000000000000062e-01	7.058917880058288574e-01	3.200000000000000067e-02	1.352223753929138184e-01	5.679999999999999494e-01	6.268829703330993652e-01	9.779999999999999805e-01	8.471536040306091309e-01
2.530000000000000000e+02	9.459999999999999520e-01	6.762875914573669434e-01	9.659999999999999698e-01	8.654444217681884766e-01	4.899999999999999911e-01	6.448447704315185547e-01	8.000000000000000444e-01	6.449618935585021973e-01	6.260000000000000009e-01	6.071942448616027832e-01
2.540000000000000000e+02	2.819999999999999729e-01	5.284798145294189453e-01	2.220000000000000029e-01	1.688907295465469360e-01	3.820000000000000062e-01	3.126946985721588135e-01	3.260000000000000120e-01	3.130638003349304199e-01	8.020000000000000462e-01	6.003955006599426270e-01
2.550000000000000000e+02	7.920000000000000373e-01	6.547809243202209473e-01	1.719999999999999862e-01	4.212768077850341797e-01	1.900000000000000022e-01	2.777369022369384766e-01	6.199999999999999956e-01	7.732695937156677246e-01	5.919999999999999707e-01	5.808607339859008789e-01
2.560000000000000000e+02	9.639999999999999680e-01	5.229731202125549316e-01	6.400000000000000133e-01	7.436406016349792480e-01	6.300000000000000044e-01	3.733634650707244873e-01	4.239999999999999880e-01	5.909122228622436523e-01	2.979999999999999871e-01	3.479414284229278564e-01
2.570000000000000000e+02	1.000000000000000000e+00	9.955845475196838379e-01	6.159999999999999920e-01	5.343095064163208008e-01	7.500000000000000000e-01	5.425916910171508789e-01	1.439999999999999891e-01	3.468667268753051758e-01	2.560000000000000053e-01	4.854294359683990479e-01
2.580000000000000000e+02	2.079999999999999905e-01	1.902796775102615356e-01	2.099999999999999922e-01	3.339736759662628174e-01	5.120000000000000107e-01	3.800522089004516602e-01	2.939999999999999836e-01	2.489347755908966064e-01	9.199999999999999845e-02	2.863019406795501709e-01
2.590000000000000000e+02	6.899999999999999467e-01	6.286304593086242676e-01	9.779999999999999805e-01	9.768171906471252441e-01	1.000000000000000021e-02	5.081831663846969604e-02	9.180000000000000382e-01	9.342836737632751465e-01	6.520000000000000240e-01	7.277381420135498047e-01
2.600000000000000000e+02	9.799999999999999822e-01	8.742411732673645020e-01	3.860000000000000098e-01	3.879124820232391357e-01	5.520000000000000462e-01	4.911284744739532471e-01	6.840000000000000524e-01	5.971644520759582520e-01	5.200000000000000178e-01	4.495097398757934570e-01
2.610000000000000000e+02	3.200000000000000067e-01	5.644805431365966797e-01	9.020000000000000240e-01	5.597541928291320801e-01	3.960000000000000187e-01	5.254191756248474121e-01	6.899999999999999467e-01	7.135702967643737793e-01	5.220000000000000195e-01	5.339248180389404297e-01
2.620000000000000000e+02	7.399999999999999911e-01	7.743302583694458008e-01	8.539999999999999813e-01	9.013850092887878418e-01	2.059999999999999887e-01	4.710839986801147461e-01	5.739999999999999547e-01	6.351073980331420898e-01	5.380000000000000338e-01	6.747279167175292969e-01
2.630000000000000000e+02	9.080000000000000293e-01	7.015825510025024414e-01	8.800000000000000044e-01	7.301697134971618652e-01	5.879999999999999671e-01	8.092615604400634766e-01	8.219999999999999529e-01	7.361340522766113281e-01	4.520000000000000129e-01	5.925580263137817383e-01
2.640000000000000000e+02	4.299999999999999933e-01	6.743419170379638672e-01	9.180000000000000382e-01	8.232887983322143555e-01	6.540000000000000258e-01	4.369982481002807617e-01	2.099999999999999922e-01	3.290174901485443115e-01	4.400000000000000022e-01	4.034888446331024170e-01
2.650000000000000000e+02	3.220000000000000084e-01	3.448146581649780273e-01	8.419999999999999707e-01	8.595599532127380371e-01	1.559999999999999998e-01	9.369987994432449341e-02	7.219999999999999751e-01	4.560675919055938721e-01	1.079999999999999988e-01	3.003830313682556152e-01
2.660000000000000000e+02	1.019999999999999934e-01	5.077237263321876526e-02	9.300000000000000488e-01	7.737157940864562988e-01	7.980000000000000426e-01	6.806086897850036621e-01	8.980000000000000204e-01	8.485961556434631348e-01	5.160000000000000142e-01	4.617844820022583008e-01
2.670000000000000000e+02	6.520000000000000240e-01	8.719869852066040039e-01	6.079999999999999849e-01	7.053253054618835449e-01	1.439999999999999891e-01	1.664037704467773438e-01	1.839999999999999969e-01	4.106789231300354004e-01	6.019999999999999796e-01	5.867266654968261719e-01
2.680000000000000000e+02	7.640000000000000124e-01	3.927183747291564941e-01	3.420000000000000262e-01	5.913038849830627441e-01	1.519999999999999962e-01	2.864407896995544434e-01	8.659999999999999920e-01	8.996075391769409180e-01	6.640000000000000346e-01	6.868891716003417969e-01
2.690000000000000000e+02	1.140000000000000041e-01	1.486374437808990479e-01	8.840000000000000080e-01	6.857522130012512207e-01	9.060000000000000275e-01	6.692157387733459473e-01	2.600000000000000089e-01	2.627224922180175781e-01	7.299999999999999822e-01	6.539548039436340332e-01
2.700000000000000000e+02	5.520000000000000462e-01	2.179510891437530518e-01	9.000000000000000222e-01	6.105921864509582520e-01	6.540000000000000258e-01	4.481818079948425293e-01	6.580000000000000293e-01	5.127823352813720703e-01	8.339999999999999636e-01	8.607626557350158691e-01
2.710000000000000000e+02	7.720000000000000195e-01	3.403724431991577148e-01	6.239999999999999991e-01	7.207936644554138184e-01	3.240000000000000102e-01	2.918603718280792236e-01	7.119999999999999662e-01	6.987830996513366699e-01	2.059999999999999887e-01	5.389927625656127930e-01
2.720000000000000000e+02	6.760000000000000453e-01	6.582509279251098633e-01	2.839999999999999747e-01	3.074012994766235352e-01	5.659999999999999476e-01	7.595564723014831543e-01	6.260000000000000009e-01	6.490585803985595703e-01	6.300000000000000044e-01	5.486035943031311035e-01
2.730000000000000000e+02	9.240000000000000435e-01	4.830023050308227539e-01	1.900000000000000022e-01	5.541976094245910645e-01	8.599999999999999867e-01	7.889275550842285156e-01	7.600000000000000089e-01	7.179892063140869141e-01	2.400000000000000050e-02	7.141794264316558838e-02
2.740000000000000000e+02	2.340000000000000135e-01	6.248412728309631348e-01	5.000000000000000278e-02	8.916527777910232544e-02	3.900000000000000133e-01	5.582024455070495605e-01	9.300000000000000488e-01	8.974694013595581055e-01	7.459999999999999964e-01	8.801891803741455078e-01
2.750000000000000000e+02	9.300000000000000488e-01	7.470577359199523926e-01	5.260000000000000231e-01	6.769854426383972168e-01	2.240000000000000047e-01	2.780145704746246338e-01	5.639999999999999458e-01	6.011574268341064453e-01	2.020000000000000129e-01	3.372018933296203613e-01
2.760000000000000000e+02	8.499999999999999778e-01	4.648181796073913574e-01	3.599999999999999867e-01	5.263459086418151855e-01	5.120000000000000107e-01	5.959483385086059570e-01	2.079999999999999905e-01	3.492113947868347168e-01	2.680000000000000160e-01	1.850909888744354248e-01
2.770000000000000000e+02	6.360000000000000098e-01	5.493755936622619629e-01	4.620000000000000218e-01	1.720982789993286133e-01	5.360000000000000320e-01	5.451218485832214355e-01	6.879999999999999449e-01	7.068900465965270996e-01	2.580000000000000071e-01	4.800568819046020508e-01
2.780000000000000000e+02	9.759999999999999787e-01	8.676679134368896484e-01	1.019999999999999934e-01	2.717715799808502197e-01	5.819999999999999618e-01	5.960698723793029785e-01	9.499999999999999556e-01	8.594303131103515625e-01	5.659999999999999476e-01	6.172760128974914551e-01
2.790000000000000000e+02	5.160000000000000142e-01	3.377405107021331787e-01	4.779999999999999805e-01	3.071873784065246582e-01	5.440000000000000391e-01	6.427140235900878906e-01	8.419999999999999707e-01	7.641680836677551270e-01	7.680000000000000160e-01	6.839677095413208008e-01
2.800000000000000000e+02	5.340000000000000302e-01	4.910970330238342285e-01	9.639999999999999680e-01	6.481741666793823242e-01	8.199999999999999512e-01	7.300930023193359375e-01	5.799999999999999600e-01	3.443370759487152100e-01	4.279999999999999916e-01	5.182942152023315430e-01
2.810000000000000000e+02	6.959999999999999520e-01	8.616306185722351074e-01	3.340000000000000191e-01	4.094763696193695068e-01	2.560000000000000053e-01	5.542493462562561035e-01	5.060000000000000053e-01	6.941007375717163086e-01	2.760000000000000231e-01	5.444773435592651367e-01
2.820000000000000000e+02	4.470000000000000084e-01	4.500256180763244629e-01	2.780000000000000249e-01	6.395598649978637695e-01	9.200000000000000400e-01	6.846556663513183594e-01	7.620000000000000107e-01	5.576582551002502441e-01	2.260000000000000064e-01	2.692947387695312500e-01
2.830000000000000000e+02	4.939999999999999947e-01	4.787681102752685547e-01	9.439999999999999503e-01	8.854892253875732422e-01	3.160000000000000031e-01	5.501059293746948242e-01	6.660000000000000364e-01	4.736382067203521729e-01	3.160000000000000031e-01	5.185540914535522461e-01
2.840000000000000000e+02	8.439999999999999725e-01	5.617315769195556641e-01	9.360000000000000542e-01	4.161562621593475342e-01	7.500000000000000000e-01	8.002450466156005859e-01	6.700000000000000400e-01	5.430207252502441406e-01	2.459999999999999964e-01	5.261908769607543945e-01
2.850000000000000000e+02	2.399999999999999911e-01	2.818188071250915527e-01	7.299999999999999822e-01	3.763005733489990234e-01	4.699999999999999734e-01	4.502688646316528320e-01	1.739999999999999880e-01	2.298766225576400757e-01	9.719999999999999751e-01	9.484127163887023926e-01
2.860000000000000000e+02	1.400000000000000133e-01	4.485412538051605225e-01	7.259999999999999787e-01	5.355276465415954590e-01	6.800000000000000488e-02	9.431172162294387817e-02	1.499999999999999944e-01	1.020596474409103394e-01	7.880000000000000338e-01	8.148707747459411621e-01
2.870000000000000000e+02	2.240000000000000047e-01	2.388773262500762939e-01	3.260000000000000120e-01	3.159492611885070801e-01	5.979999999999999760e-01	5.719542503356933594e-01	2.839999999999999747e-01	4.701895117759704590e-01	6.959999999999999520e-01	4.767404198646545410e-01
2.880000000000000000e+02	7.920000000000000373e-01	3.505675792694091797e-01	1.400000000000000133e-01	4.755095243453979492e-01	3.160000000000000031e-01	4.488921761512756348e-01	4.640000000000000235e-01	5.577413439750671387e-01	6.260000000000000009e-01	6.546568870544433594e-01
2.890000000000000000e+02	8.599999999999999867e-01	6.429230570793151855e-01	4.119999999999999774e-01	4.119035899639129639e-01	9.260000000000000453e-01	9.142751693725585938e-01	4.400000000000000022e-01	5.514674186706542969e-01	4.480000000000000093e-01	7.130362391471862793e-01
2.900000000000000000e+02	1.000000000000000000e+00	9.970670342445373535e-01	2.179999999999999993e-01	6.695265173912048340e-01	9.120000000000000329e-01	9.310343265533447266e-01	1.859999999999999987e-01	2.547813951969146729e-01	6.239999999999999991e-01	5.753704905509948730e-01
2.910000000000000000e+02	7.139999999999999680e-01	4.060418903827667236e-01	5.260000000000000231e-01	7.825111746788024902e-01	7.419999999999999929e-01	9.480614662170410156e-01	6.700000000000000400e-01	8.664362430572509766e-01	2.700000000000000178e-01	2.478071153163909912e-01
2.920000000000000000e+02	5.839999999999999636e-01	3.045146763324737549e-01	4.919999999999999929e-01	4.132412970066070557e-01	1.660000000000000087e-01	2.709580063819885254e-01	6.700000000000000400e-01	6.210140585899353027e-01	1.719999999999999862e-01	4.259351193904876709e-01
2.930000000000000000e+02	9.280000000000000471e-01	6.233281493186950684e-01	7.820000000000000284e-01	3.518025577068328857e-01	4.399999999999999745e-02	8.394172042608261108e-02	6.380000000000000115e-01	5.498877167701721191e-01	4.219999999999999862e-01	6.437554955482482910e-01
2.940000000000000000e+02	5.800000000000000294e-02	3.594734370708465576e-01	9.100000000000000311e-01	8.302870988845825195e-01	7.079999999999999627e-01	4.978615045547485352e-01	3.760000000000000009e-01	4.515680372714996338e-01	5.600000000000000533e-01	6.385421156883239746e-01
2.950000000000000000e+02	1.000000000000000000e+00	9.933985471725463867e-01	7.059999999999999609e-01	7.204289436340332031e-01	2.819999999999999729e-01	2.286811470985412598e-01	7.319999999999999840e-01	5.218844413757324219e-01	3.439999999999999725e-01	2.939680814743041992e-01
2.960000000000000000e+02	4.600000000000000200e-01	7.150043249130249023e-01	3.459999999999999742e-01	7.400059700012207031e-01	4.939999999999999947e-01	4.298034608364105225e-01	5.480000000000000426e-01	2.470961511135101318e-01	8.179999999999999494e-01	6.844740509986877441e-01
2.970000000000000000e+02	6.620000000000000329e-01	3.917400240898132324e-01	2.740000000000000213e-01	5.078505277633666992e-01	5.040000000000000036e-01	4.944274723529815674e-01	3.119999999999999996e-01	5.098229646682739258e-01	2.560000000000000053e-01	2.452487796545028687e-01
2.980000000000000000e+02	1.660000000000000087e-01	1.265734732151031494e-01	5.659999999999999476e-01	4.251441657543182373e-01	5.719999999999999529e-01	7.380298376083374023e-01	7.219999999999999751e-01	6.699605584144592285e-01	3.780000000000000027e-01	3.602814972400665283e-01
2.990000000000000000e+02	9.789999999999999813e-01	9.243957996368408203e-01	2.720000000000000195e-01	3.367683589458465576e-01	9.399999999999999467e-01	7.703653573989868164e-01	7.500000000000000000e-01	8.293628692626953125e-01	4.600000000000000200e-01	3.844864964485168457e-01
3.000000000000000000e+02	4.119999999999999774e-01	4.574113786220550537e-01	6.999999999999999556e-01	8.347259163856506348e-01	7.399999999999999911e-01	9.124048352241516113e-01	9.350000000000000533e-01	9.553919434547424316e-01	8.159999999999999476e-01	6.915528178215026855e-01
3.010000000000000000e+02	6.600000000000000311e-01	5.167741179466247559e-01	3.400000000000000244e-01	4.158643186092376709e-01	4.879999999999999893e-01	6.679378151893615723e-01	7.359999999999999876e-01	7.655125856399536133e-01	9.360000000000000542e-01	9.121335744857788086e-01
3.020000000000000000e+02	4.199999999999999845e-01	8.122172355651855469e-01	6.620000000000000329e-01	4.186172783374786377e-01	4.279999999999999916e-01	5.584937334060668945e-01	5.580000000000000515e-01	4.261242151260375977e-01	9.659999999999999698e-01	9.011077880859375000e-01
3.030000000000000000e+02	8.619999999999999885e-01	7.400614023208618164e-01	5.320000000000000284e-01	4.178765118122100830e-01	8.000000000000000167e-02	4.800021648406982422e-01	5.360000000000000320e-01	3.470594584941864014e-01	5.220000000000000195e-01	3.639162182807922363e-01
3.040000000000000000e+02	9.559999999999999609e-01	8.400387167930603027e-01	4.279999999999999916e-01	3.511343002319335938e-01	6.179999999999999938e-01	5.822823047637939453e-01	6.079999999999999849e-01	6.635934114456176758e-01	7.640000000000000124e-01	7.997954487800598145e-01
3.050000000000000000e+02	6.179999999999999938e-01	5.083784461021423340e-01	5.180000000000000160e-01	5.043253898620605469e-01	9.040000000000000258e-01	9.223093986511230469e-01	7.700000000000000178e-01	7.549697160720825195e-01	7.780000000000000249e-01	5.642386078834533691e-01
3.060000000000000000e+02	0.000000000000000000e+00	1.019122377038002014e-01	3.059999999999999942e-01	3.849853277206420898e-01	9.659999999999999698e-01	8.910566568374633789e-01	7.640000000000000124e-01	8.153489232063293457e-01	5.899999999999999689e-01	3.806967735290527344e-01
3.070000000000000000e+02	6.560000000000000275e-01	8.218063712120056152e-01	2.939999999999999836e-01	2.424751967191696167e-01	6.660000000000000364e-01	5.752753019332885742e-01	5.759999999999999565e-01	2.755712568759918213e-01	2.620000000000000107e-01	1.500879526138305664e-01
3.080000000000000000e+02	9.789999999999999813e-01	9.243957996368408203e-01	8.439999999999999725e-01	9.856544137001037598e-01	2.179999999999999993e-01	5.546770691871643066e-01	7.019999999999999574e-01	7.053778171539306641e-01	4.640000000000000235e-01	3.637638986110687256e-01
3.090000000000000000e+02	9.699999999999999734e-01	9.403790235519409180e-01	6.039999999999999813e-01	4.996087551116943359e-01	3.519999999999999796e-01	2.297584265470504761e-01	5.360000000000000320e-01	7.206930518150329590e-01	8.399999999999999689e-01	7.410970330238342285e-01
3.100000000000000000e+02	7.399999999999999911e-01	6.817349195480346680e-01	9.959999999999999964e-01	9.932069182395935059e-01	4.000000000000000083e-02	1.180150508880615234e-01	6.939999999999999503e-01	7.386439442634582520e-01	2.159999999999999976e-01	4.200734198093414307e-01
3.110000000000000000e+02	3.840000000000000080e-01	1.765587478876113892e-01	7.259999999999999787e-01	6.213171482086181641e-01	1.719999999999999862e-01	3.972551524639129639e-01	1.179999999999999938e-01	1.109791100025177002e-01	6.380000000000000115e-01	7.398566603660583496e-01
3.120000000000000000e+02	8.319999999999999618e-01	7.246204614639282227e-01	1.340000000000000080e-01	2.041064351797103882e-01	6.780000000000000471e-01	4.221037626266479492e-01	7.079999999999999627e-01	7.415916323661804199e-01	5.020000000000000018e-01	5.099954009056091309e-01
3.130000000000000000e+02	6.680000000000000382e-01	4.275760948657989502e-01	6.320000000000000062e-01	6.183308959007263184e-01	8.000000000000000444e-01	7.164154648780822754e-01	5.120000000000000107e-01	3.559893071651458740e-01	7.540000000000000036e-01	5.525991320610046387e-01
3.140000000000000000e+02	8.200000000000000344e-02	3.573167026042938232e-01	7.600000000000000089e-01	5.107852816581726074e-01	9.799999999999999822e-01	9.175543189048767090e-01	5.360000000000000320e-01	5.710063576698303223e-01	5.999999999999999778e-01	5.926348567008972168e-01
3.150000000000000000e+02	1.360000000000000098e-01	5.126049518585205078e-01	1.219999999999999973e-01	1.971006393432617188e-01	3.639999999999999902e-01	5.075101256370544434e-01	7.740000000000000213e-01	6.733670830726623535e-01	9.519999999999999574e-01	8.620823621749877930e-01
3.160000000000000000e+02	8.579999999999999849e-01	8.582763075828552246e-01	9.939999999999999947e-01	9.901592135429382324e-01	4.440000000000000058e-01	3.378278613090515137e-01	5.859999999999999654e-01	5.677600502967834473e-01	2.540000000000000036e-01	3.495816290378570557e-01
3.170000000000000000e+02	8.739999999999999991e-01	8.476698994636535645e-01	9.739999999999999769e-01	8.518416881561279297e-01	8.259999999999999565e-01	6.111476421356201172e-01	3.180000000000000049e-01	3.411446511745452881e-01	8.559999999999999831e-01	6.266667842864990234e-01
3.180000000000000000e+02	6.079999999999999849e-01	6.367965340614318848e-01	7.399999999999999911e-01	6.369398236274719238e-01	3.559999999999999831e-01	5.803160071372985840e-01	5.200000000000000178e-01	5.070238709449768066e-01	6.760000000000000453e-01	6.721450090408325195e-01
3.190000000000000000e+02	3.599999999999999867e-01	4.651243686676025391e-01	7.259999999999999787e-01	5.872733592987060547e-01	6.800000000000000488e-02	6.776726245880126953e-02	4.279999999999999916e-01	4.923107028007507324e-01	5.699999999999999512e-01	5.797778367996215820e-01
3.200000000000000000e+02	7.299999999999999822e-01	5.227159261703491211e-01	4.259999999999999898e-01	2.587306797504425049e-01	8.219999999999999529e-01	7.776175737380981445e-01	8.379999999999999671e-01	6.891705989837646484e-01	8.239999999999999547e-01	8.056533932685852051e-01
3.210000000000000000e+02	0.000000000000000000e+00	1.733899116516113281e-02	5.600000000000000117e-02	3.543116748332977295e-01	5.659999999999999476e-01	3.446012437343597412e-01	7.599999999999999811e-02	1.490082591772079468e-01	4.200000000000000261e-02	7.707096636295318604e-02
3.220000000000000000e+02	2.240000000000000047e-01	3.667677044868469238e-01	6.840000000000000524e-01	7.352162599563598633e-01	7.279999999999999805e-01	4.495858252048492432e-01	5.120000000000000107e-01	5.698031783103942871e-01	9.100000000000000311e-01	8.846715688705444336e-01
3.230000000000000000e+02	3.280000000000000138e-01	4.955365955829620361e-01	7.620000000000000107e-01	4.347477257251739502e-01	8.920000000000000151e-01	9.220054149627685547e-01	9.479999999999999538e-01	8.708739280700683594e-01	5.580000000000000515e-01	6.221800446510314941e-01
3.240000000000000000e+02	6.079999999999999849e-01	7.680400013923645020e-01	3.479999999999999760e-01	3.538258671760559082e-01	6.999999999999999556e-01	8.237536549568176270e-01	2.119999999999999940e-01	1.046257987618446350e-01	4.000000000000000083e-02	1.435698419809341431e-01
3.250000000000000000e+02	4.680000000000000271e-01	3.982883095741271973e-01	7.840000000000000302e-01	5.455391407012939453e-01	9.859999999999999876e-01	8.370106816291809082e-01	6.280000000000000027e-01	4.787837862968444824e-01	9.519999999999999574e-01	8.032807707786560059e-01
3.260000000000000000e+02	7.399999999999999911e-01	5.981445908546447754e-01	8.000000000000000167e-03	6.950227916240692139e-02	5.620000000000000551e-01	4.617737531661987305e-01	6.640000000000000346e-01	4.878780245780944824e-01	2.700000000000000178e-01	5.143697261810302734e-01
3.270000000000000000e+02	1.640000000000000069e-01	1.560739427804946899e-01	8.400000000000000522e-02	9.198877960443496704e-02	5.560000000000000497e-01	4.923220872879028320e-01	5.240000000000000213e-01	5.056778192520141602e-01	6.860000000000000542e-01	6.757317781448364258e-01
3.280000000000000000e+02	9.300000000000000488e-01	8.364019393920898438e-01	6.780000000000000471e-01	6.073871850967407227e-01	9.559999999999999609e-01	9.307820200920104980e-01	8.559999999999999831e-01	8.447486162185668945e-01	9.519999999999999574e-01	8.637446761131286621e-01
3.290000000000000000e+02	5.600000000000000533e-01	6.915335655212402344e-01	1.700000000000000122e-01	3.068339228630065918e-01	5.600000000000000117e-02	1.435216516256332397e-01	1.000000000000000021e-02	8.094948530197143555e-02	5.659999999999999476e-01	4.235017001628875732e-01
3.300000000000000000e+02	8.659999999999999920e-01	5.941177010536193848e-01	9.040000000000000258e-01	7.265558838844299316e-01	4.560000000000000164e-01	3.401979207992553711e-01	1.200000000000000025e-02	1.682727932929992676e-01	7.099999999999999645e-01	4.218519926071166992e-01
3.310000000000000000e+02	2.159999999999999976e-01	3.212414681911468506e-01	8.920000000000000151e-01	8.648882508277893066e-01	4.380000000000000004e-01	6.941526532173156738e-01	4.620000000000000218e-01	4.705816805362701416e-01	5.480000000000000426e-01	6.846091151237487793e-01
3.320000000000000000e+02	2.320000000000000118e-01	6.097188591957092285e-01	8.780000000000000027e-01	5.461753010749816895e-01	6.919999999999999485e-01	7.649742364883422852e-01	9.000000000000000222e-01	8.638024330139160156e-01	6.979999999999999538e-01	5.284931063652038574e-01
3.330000000000000000e+02	6.139999999999999902e-01	4.193831682205200195e-01	8.599999999999999867e-01	5.799000263214111328e-01	2.520000000000000018e-01	1.277808994054794312e-01	1.600000000000000033e-01	5.015372633934020996e-01	8.659999999999999920e-01	7.584611773490905762e-01
3.340000000000000000e+02	2.999999999999999889e-01	3.141625523567199707e-01	6.640000000000000346e-01	5.730763673782348633e-01	9.340000000000000524e-01	7.201557755470275879e-01	7.119999999999999662e-01	6.075690984725952148e-01	2.419999999999999929e-01	3.157379925251007080e-01
3.350000000000000000e+02	1.519999999999999962e-01	1.995394974946975708e-01	6.219999999999999973e-01	7.531608939170837402e-01	5.999999999999999778e-02	6.582826375961303711e-02	5.320000000000000284e-01	4.649273157119750977e-01	4.380000000000000004e-01	3.339011967182159424e-01
3.360000000000000000e+02	4.660000000000000253e-01	2.144180685281753540e-01	6.800000000000000488e-01	6.663640737533569336e-01	4.339999999999999969e-01	6.050496697425842285e-01	7.299999999999999822e-01	6.972360014915466309e-01	6.139999999999999902e-01	5.595844388008117676e-01
3.370000000000000000e+02	6.320000000000000062e-01	4.696991145610809326e-01	6.099999999999999867e-01	4.876699149608612061e-01	3.140000000000000013e-01	5.638313293457031250e-01	8.319999999999999618e-01	7.137864232063293457e-01	8.840000000000000080e-01	7.775542736053466797e-01
3.380000000000000000e+02	6.660000000000000364e-01	6.155120134353637695e-01	6.440000000000000169e-01	5.656871795654296875e-01	4.759999999999999787e-01	5.458297729492187500e-01	1.120000000000000023e-01	1.627413332462310791e-01	5.199999999999999761e-02	1.461224108934402466e-01
3.390000000000000000e+02	6.700000000000000400e-01	7.270135283470153809e-01	4.159999999999999809e-01	3.719168603420257568e-01	7.580000000000000071e-01	7.603737711906433105e-01	2.300000000000000100e-01	4.666632413864135742e-01	3.280000000000000138e-01	1.966493427753448486e-01
3.400000000000000000e+02	5.839999999999999636e-01	8.047281503677368164e-01	5.300000000000000266e-01	4.110880196094512939e-01	1.640000000000000069e-01	2.873110771179199219e-01	5.919999999999999707e-01	5.081319212913513184e-01	8.259999999999999565e-01	9.047057628631591797e-01
3.410000000000000000e+02	5.360000000000000320e-01	4.424188733100891113e-01	9.719999999999999751e-01	9.023304581642150879e-01	8.139999999999999458e-01	6.141572594642639160e-01	4.719999999999999751e-01	2.262605428695678711e-01	8.419999999999999707e-01	7.830127477645874023e-01
3.420000000000000000e+02	4.319999999999999951e-01	4.848328530788421631e-01	7.139999999999999680e-01	4.807706177234649658e-01	9.399999999999999467e-01	7.686335444450378418e-01	7.199999999999999734e-01	8.850393891334533691e-01	3.479999999999999760e-01	5.440466403961181641e-01
3.430000000000000000e+02	8.199999999999999512e-01	7.291980385780334473e-01	8.980000000000000204e-01	5.967890024185180664e-01	4.359999999999999987e-01	3.618793487548828125e-01	6.239999999999999991e-01	6.318337321281433105e-01	5.639999999999999458e-01	4.118548333644866943e-01
3.440000000000000000e+02	9.739999999999999769e-01	6.772289276123046875e-01	5.620000000000000551e-01	4.627166092395782471e-01	9.799999999999999822e-01	8.357315063476562500e-01	3.780000000000000027e-01	5.352973341941833496e-01	4.500000000000000111e-01	3.141908645629882812e-01
3.450000000000000000e+02	8.120000000000000551e-01	4.415224194526672363e-01	6.380000000000000115e-01	5.485033988952636719e-01	1.960000000000000075e-01	3.437283635139465332e-01	5.140000000000000124e-01	5.400521755218505859e-01	9.020000000000000240e-01	8.993844985961914062e-01
3.460000000000000000e+02	2.039999999999999869e-01	8.518331050872802734e-01	7.239999999999999769e-01	7.246960997581481934e-01	3.940000000000000169e-01	8.504624962806701660e-01	4.000000000000000222e-01	5.899884700775146484e-01	4.719999999999999751e-01	5.501368045806884766e-01
3.470000000000000000e+02	2.000000000000000042e-03	7.548544555902481079e-02	8.960000000000000187e-01	6.784725785255432129e-01	6.600000000000000311e-01	4.960056245326995850e-01	3.459999999999999742e-01	2.816978991031646729e-01	5.360000000000000320e-01	3.138727843761444092e-01
3.480000000000000000e+02	1.200000000000000025e-02	4.650155454874038696e-02	1.600000000000000033e-02	1.907001286745071411e-01	9.800000000000000377e-02	5.319645404815673828e-01	3.559999999999999831e-01	3.922487497329711914e-01	4.839999999999999858e-01	4.835117757320404053e-01
3.490000000000000000e+02	7.259999999999999787e-01	6.967874765396118164e-01	6.879999999999999449e-01	5.937993526458740234e-01	6.560000000000000275e-01	9.098672866821289062e-01	6.959999999999999520e-01	6.881831288337707520e-01	4.000000000000000222e-01	5.025093555450439453e-01
3.500000000000000000e+02	8.100000000000000533e-01	3.963322043418884277e-01	9.899999999999999911e-01	9.820849299430847168e-01	6.660000000000000364e-01	7.247257828712463379e-01	8.499999999999999778e-01	7.984500527381896973e-01	1.199999999999999956e-01	2.083099484443664551e-01
3.510000000000000000e+02	6.939999999999999503e-01	5.878205299377441406e-01	9.439999999999999503e-01	8.148372173309326172e-01	4.739999999999999769e-01	2.783218622207641602e-01	2.359999999999999876e-01	3.606157004833221436e-01	1.199999999999999956e-01	1.342471688985824585e-01
3.520000000000000000e+02	7.599999999999999811e-02	2.280431687831878662e-01	8.199999999999999512e-01	6.379237771034240723e-01	4.799999999999999822e-01	6.313303112983703613e-01	5.919999999999999707e-01	4.588248133659362793e-01	5.520000000000000462e-01	5.512519478797912598e-01
3.530000000000000000e+02	7.159999999999999698e-01	3.568409979343414307e-01	6.500000000000000222e-01	3.507287502288818359e-01	6.380000000000000115e-01	7.673438191413879395e-01	6.999999999999999556e-01	4.487704634666442871e-01	6.720000000000000417e-01	6.435855627059936523e-01
3.540000000000000000e+02	3.559999999999999831e-01	3.733743727207183838e-01	7.599999999999999811e-02	8.299449086189270020e-02	7.540000000000000036e-01	4.353989660739898682e-01	6.500000000000000222e-01	5.049580931663513184e-01	8.659999999999999920e-01	8.861799836158752441e-01
3.550000000000000000e+02	3.220000000000000084e-01	2.821800112724304199e-01	9.240000000000000435e-01	8.026190996170043945e-01	7.840000000000000302e-01	5.344734191894531250e-01	6.199999999999999956e-02	3.116300702095031738e-01	8.080000000000000515e-01	6.355665922164916992e-01
3.560000000000000000e+02	7.019999999999999574e-01	6.411738395690917969e-01	1.059999999999999970e-01	2.955142557621002197e-01	5.360000000000000320e-01	4.338671565055847168e-01	9.280000000000000471e-01	8.057221174240112305e-01	4.200000000000000261e-02	2.639375030994415283e-01
3.570000000000000000e+02	8.499999999999999778e-01	5.220449566841125488e-01	9.819999999999999840e-01	8.768275976181030273e-01	4.239999999999999880e-01	4.097648561000823975e-01	7.399999999999999911e-01	7.803735136985778809e-01	7.600000000000000089e-01	8.490790128707885742e-01
3.580000000000000000e+02	5.180000000000000160e-01	4.837140142917633057e-01	1.140000000000000041e-01	3.102034926414489746e-01	9.140000000000000346e-01	5.995857119560241699e-01	2.560000000000000053e-01	2.768231928348541260e-01	5.600000000000000533e-01	5.740498900413513184e-01
3.590000000000000000e+02	4.460000000000000075e-01	4.396877884864807129e-01	7.820000000000000284e-01	4.864705801010131836e-01	1.479999999999999927e-01	1.429054290056228638e-01	8.860000000000000098e-01	7.936298251152038574e-01	8.060000000000000497e-01	8.023912310600280762e-01
3.600000000000000000e+02	7.179999999999999716e-01	3.371219336986541748e-01	5.759999999999999565e-01	5.793085694313049316e-01	6.480000000000000204e-01	5.890083312988281250e-01	5.639999999999999458e-01	5.719408988952636719e-01	6.159999999999999920e-01	5.688028931617736816e-01
3.610000000000000000e+02	4.520000000000000129e-01	4.174742698669433594e-01	5.939999999999999725e-01	4.934896826744079590e-01	5.140000000000000124e-01	3.289736211299896240e-01	4.319999999999999951e-01	5.220639705657958984e-01	1.079999999999999988e-01	2.540910542011260986e-01
3.620000000000000000e+02	4.199999999999999845e-01	3.095778822898864746e-01	2.620000000000000107e-01	4.550075829029083252e-01	2.660000000000000142e-01	1.979659348726272583e-01	9.280000000000000471e-01	8.495873212814331055e-01	7.059999999999999609e-01	5.071310400962829590e-01
3.630000000000000000e+02	8.519999999999999796e-01	3.010065257549285889e-01	6.440000000000000169e-01	4.825471937656402588e-01	4.079999999999999738e-01	4.609972834587097168e-01	2.459999999999999964e-01	2.841214239597320557e-01	2.220000000000000029e-01	1.537280380725860596e-01
3.640000000000000000e+02	5.420000000000000373e-01	6.806524395942687988e-01	5.140000000000000124e-01	5.074577331542968750e-01	4.159999999999999809e-01	6.030479073524475098e-01	5.939999999999999725e-01	4.490951895713806152e-01	7.580000000000000071e-01	6.382038593292236328e-01
3.650000000000000000e+02	1.559999999999999998e-01	5.651491880416870117e-01	8.519999999999999796e-01	7.378279566764831543e-01	8.599999999999999312e-02	1.381537318229675293e-01	7.459999999999999964e-01	6.756377816200256348e-01	5.639999999999999458e-01	6.455473899841308594e-01
3.660000000000000000e+02	5.699999999999999512e-01	6.072518229484558105e-01	5.919999999999999707e-01	3.429317474365234375e-01	4.560000000000000164e-01	4.143386483192443848e-01	9.559999999999999609e-01	9.352174997329711914e-01	1.360000000000000098e-01	1.312820911407470703e-01
3.670000000000000000e+02	8.339999999999999636e-01	8.360323905944824219e-01	9.519999999999999574e-01	9.168089032173156738e-01	6.840000000000000524e-01	6.255092620849609375e-01	3.200000000000000067e-01	2.899345159530639648e-01	8.719999999999999973e-01	7.760096788406372070e-01
3.680000000000000000e+02	9.839999999999999858e-01	9.444925785064697266e-01	3.300000000000000155e-01	6.170435547828674316e-01	4.719999999999999751e-01	5.244434475898742676e-01	3.439999999999999725e-01	3.173472285270690918e-01	3.099999999999999978e-01	4.372572898864746094e-01
3.690000000000000000e+02	9.080000000000000293e-01	5.762335658073425293e-01	4.779999999999999805e-01	5.875827074050903320e-01	9.360000000000000542e-01	8.078032732009887695e-01	6.580000000000000293e-01	5.712816119194030762e-01	5.779999999999999583e-01	5.675859451293945312e-01
3.700000000000000000e+02	3.119999999999999996e-01	4.554188251495361328e-01	7.159999999999999698e-01	5.623127222061157227e-01	6.780000000000000471e-01	6.547406315803527832e-01	8.739999999999999991e-01	6.052256822586059570e-01	7.840000000000000302e-01	7.220212221145629883e-01
3.710000000000000000e+02	6.700000000000000400e-01	3.269864320755004883e-01	3.079999999999999960e-01	6.714327335357666016e-01	7.700000000000000178e-01	6.000470519065856934e-01	7.599999999999999811e-02	2.507186830043792725e-01	6.800000000000000488e-02	6.593567132949829102e-02
3.720000000000000000e+02	8.479999999999999760e-01	6.475455164909362793e-01	2.059999999999999887e-01	2.306278347969055176e-01	7.079999999999999627e-01	6.107503175735473633e-01	1.900000000000000022e-01	3.000561296939849854e-01	7.279999999999999805e-01	6.640123724937438965e-01
3.730000000000000000e+02	1.039999999999999952e-01	4.252769947052001953e-01	3.900000000000000133e-01	2.372020035982131958e-01	4.500000000000000111e-01	3.950393199920654297e-01	3.719999999999999973e-01	5.250987410545349121e-01	3.119999999999999996e-01	7.020157575607299805e-01
3.740000000000000000e+02	4.560000000000000164e-01	3.261275589466094971e-01	2.280000000000000082e-01	2.426559329032897949e-01	3.039999999999999925e-01	6.687225103378295898e-01	4.620000000000000218e-01	3.770425617694854736e-01	5.400000000000000355e-01	6.209084987640380859e-01
3.750000000000000000e+02	8.639999999999999902e-01	9.817605614662170410e-01	2.859999999999999765e-01	4.118521511554718018e-01	2.459999999999999964e-01	3.304684758186340332e-01	8.920000000000000151e-01	6.357805132865905762e-01	3.739999999999999991e-01	4.903881847858428955e-01
3.760000000000000000e+02	8.999999999999999667e-02	3.540570735931396484e-01	2.220000000000000029e-01	5.847135186195373535e-01	9.080000000000000293e-01	5.527299642562866211e-01	2.479999999999999982e-01	3.424173891544342041e-01	6.540000000000000258e-01	5.951650738716125488e-01
3.770000000000000000e+02	4.239999999999999880e-01	4.783077836036682129e-01	3.059999999999999942e-01	2.795433402061462402e-01	3.799999999999999906e-02	1.483233273029327393e-01	6.199999999999999956e-01	5.748488903045654297e-01	5.260000000000000231e-01	4.188117384910583496e-01
3.780000000000000000e+02	1.320000000000000062e-01	2.059860080480575562e-01	3.659999999999999920e-01	4.558604061603546143e-01	4.239999999999999880e-01	5.648537874221801758e-01	6.840000000000000524e-01	5.179260373115539551e-01	2.959999999999999853e-01	3.657032549381256104e-01
3.790000000000000000e+02	7.319999999999999840e-01	5.484101176261901855e-01	9.779999999999999805e-01	7.349855303764343262e-01	8.279999999999999583e-01	6.880604028701782227e-01	2.179999999999999993e-01	1.815750598907470703e-01	6.800000000000000488e-02	2.363522350788116455e-01
3.800000000000000000e+02	5.000000000000000000e-01	2.213558405637741089e-01	9.779999999999999805e-01	8.034156560897827148e-01	7.299999999999999822e-01	6.255940794944763184e-01	6.660000000000000364e-01	6.667254567146301270e-01	8.219999999999999529e-01	8.961819410324096680e-01
3.810000000000000000e+02	5.620000000000000551e-01	6.634610891342163086e-01	4.779999999999999805e-01	2.467831671237945557e-01	5.659999999999999476e-01	5.298196673393249512e-01	7.319999999999999840e-01	5.502889752388000488e-01	2.500000000000000000e-01	4.144752621650695801e-01
3.820000000000000000e+02	3.320000000000000173e-01	1.037842929363250732e-01	2.740000000000000213e-01	2.408689707517623901e-01	7.019999999999999574e-01	3.937386274337768555e-01	2.280000000000000082e-01	4.630988240242004395e-01	7.660000000000000142e-01	8.520818948745727539e-01
3.830000000000000000e+02	9.600000000000000200e-02	6.695089489221572876e-02	3.200000000000000067e-01	3.468676507472991943e-01	7.640000000000000124e-01	8.966205716133117676e-01	1.519999999999999962e-01	3.751268088817596436e-01	8.780000000000000027e-01	9.107429385185241699e-01
3.840000000000000000e+02	5.999999999999999778e-01	4.343930780887603760e-01	2.059999999999999887e-01	3.799170553684234619e-01	6.640000000000000346e-01	4.008759260177612305e-01	9.200000000000000400e-01	8.471038937568664551e-01	8.040000000000000480e-01	9.060538411140441895e-01
3.850000000000000000e+02	4.719999999999999751e-01	1.424290686845779419e-01	8.699999999999999956e-01	5.897614955902099609e-01	3.579999999999999849e-01	5.730205774307250977e-01	8.000000000000000167e-02	2.682534754276275635e-01	2.540000000000000036e-01	2.098679840564727783e-01
3.860000000000000000e+02	1.479999999999999927e-01	6.406972408294677734e-01	3.140000000000000013e-01	3.563240468502044678e-01	8.699999999999999956e-01	8.383303284645080566e-01	2.939999999999999836e-01	5.796955823898315430e-01	2.139999999999999958e-01	3.896934390068054199e-01
3.870000000000000000e+02	3.400000000000000244e-01	3.982066512107849121e-01	5.380000000000000338e-01	6.428112983703613281e-01	9.539999999999999591e-01	9.719995856285095215e-01	5.220000000000000195e-01	5.470830202102661133e-01	1.140000000000000041e-01	9.892487525939941406e-02
3.880000000000000000e+02	1.300000000000000044e-01	8.450920879840850830e-02	6.340000000000000080e-01	6.503818631172180176e-01	7.620000000000000107e-01	8.474134206771850586e-01	5.260000000000000231e-01	5.681017041206359863e-01	8.760000000000000009e-01	8.782833218574523926e-01
3.890000000000000000e+02	3.659999999999999920e-01	5.953344106674194336e-01	9.799999999999999822e-01	9.802531003952026367e-01	2.540000000000000036e-01	3.623402118682861328e-01	6.440000000000000169e-01	5.902383923530578613e-01	5.480000000000000426e-01	6.484498381614685059e-01
3.900000000000000000e+02	2.280000000000000082e-01	6.139602065086364746e-01	5.999999999999999778e-02	1.962766051292419434e-02	9.779999999999999805e-01	8.148460388183593750e-01	8.639999999999999902e-01	4.673526585102081299e-01	3.200000000000000067e-02	8.947326242923736572e-02
3.910000000000000000e+02	4.500000000000000111e-01	3.418766558170318604e-01	9.220000000000000417e-01	7.585682272911071777e-01	3.900000000000000133e-01	5.846653580665588379e-01	1.739999999999999880e-01	3.016740083694458008e-01	5.180000000000000160e-01	5.983374714851379395e-01
3.920000000000000000e+02	9.699999999999999734e-01	7.466365694999694824e-01	9.060000000000000275e-01	8.242576718330383301e-01	4.640000000000000235e-01	5.042018890380859375e-01	6.420000000000000151e-01	5.909320116043090820e-01	2.379999999999999893e-01	2.188202291727066040e-01
3.930000000000000000e+02	3.039999999999999925e-01	4.291085004806518555e-01	9.300000000000000488e-01	8.206903934478759766e-01	1.839999999999999969e-01	2.688874602317810059e-01	2.660000000000000142e-01	4.118944704532623291e-01	1.219999999999999973e-01	3.163415193557739258e-01
3.940000000000000000e+02	1.759999999999999898e-01	5.885121226310729980e-01	1.600000000000000033e-01	1.603893637657165527e-01	2.039999999999999869e-01	1.830677390098571777e-01	4.879999999999999893e-01	3.243120610713958740e-01	3.960000000000000187e-01	6.635769605636596680e-01
3.950000000000000000e+02	7.560000000000000053e-01	8.258732557296752930e-01	5.399999999999999939e-02	3.390754014253616333e-02	6.760000000000000453e-01	2.828178703784942627e-01	6.720000000000000417e-01	5.634242892265319824e-01	6.760000000000000453e-01	7.339329719543457031e-01
3.960000000000000000e+02	3.940000000000000169e-01	4.738031029701232910e-01	5.400000000000000355e-01	7.517337799072265625e-01	9.439999999999999503e-01	9.561083912849426270e-01	3.960000000000000187e-01	3.848501443862915039e-01	8.400000000000000522e-02	3.258771002292633057e-01
3.970000000000000000e+02	3.799999999999999906e-02	3.711372613906860352e-01	5.360000000000000320e-01	3.278545141220092773e-01	6.159999999999999920e-01	5.220943689346313477e-01	1.580000000000000016e-01	1.672344952821731567e-01	4.279999999999999916e-01	4.761973023414611816e-01
3.980000000000000000e+02	5.959999999999999742e-01	5.258300900459289551e-01	6.360000000000000098e-01	5.089802742004394531e-01	8.299999999999999600e-01	6.777283549308776855e-01	5.759999999999999565e-01	5.258089303970336914e-01	7.680000000000000160e-01	5.606426596641540527e-01
3.990000000000000000e+02	6.919999999999999485e-01	6.398125290870666504e-01	7.840000000000000302e-01	5.216818451881408691e-01	8.419999999999999707e-01	7.304525971412658691e-01	3.760000000000000009e-01	2.160035371780395508e-01	9.180000000000000382e-01	9.333728551864624023e-01
4.000000000000000000e+02	5.540000000000000480e-01	2.655208706855773926e-01	4.380000000000000004e-01	4.588434994220733643e-01	5.220000000000000195e-01	4.364378154277801514e-01	9.559999999999999609e-01	9.376010894775390625e-01	7.640000000000000124e-01	7.329961061477661133e-01
4.010000000000000000e+02	9.499999999999999556e-01	6.745863556861877441e-01	1.380000000000000115e-01	3.379687666893005371e-01	3.260000000000000120e-01	4.556964635848999023e-01	3.420000000000000262e-01	4.403569102287292480e-01	8.579999999999999849e-01	9.316825866699218750e-01
4.020000000000000000e+02	7.980000000000000426e-01	7.797319889068603516e-01	5.040000000000000036e-01	5.767742395401000977e-01	1.340000000000000080e-01	2.046126574277877808e-01	1.260000000000000009e-01	1.377944648265838623e-01	7.640000000000000124e-01	5.675138831138610840e-01
4.030000000000000000e+02	7.039999999999999591e-01	3.215492963790893555e-01	9.719999999999999751e-01	9.331282377243041992e-01	4.079999999999999738e-01	2.806397676467895508e-01	8.399999999999999689e-01	6.519967317581176758e-01	5.340000000000000302e-01	6.684629321098327637e-01
4.040000000000000000e+02	5.899999999999999689e-01	4.165187776088714600e-01	1.600000000000000033e-01	2.884062230587005615e-01	2.479999999999999982e-01	4.057099521160125732e-01	8.339999999999999636e-01	6.926997900009155273e-01	7.239999999999999769e-01	6.669309139251708984e-01
4.050000000000000000e+02	8.539999999999999813e-01	8.908208012580871582e-01	9.819999999999999840e-01	9.911880493164062500e-01	9.639999999999999680e-01	5.355550646781921387e-01	8.820000000000000062e-01	6.587169170379638672e-01	4.580000000000000182e-01	6.725884675979614258e-01
4.060000000000000000e+02	8.980000000000000204e-01	6.446827650070190430e-01	8.159999999999999476e-01	5.821418166160583496e-01	4.939999999999999947e-01	8.392082452774047852e-01	4.179999999999999827e-01	4.852284491062164307e-01	6.400000000000000133e-01	7.135483026504516602e-01
4.070000000000000000e+02	3.639999999999999902e-01	4.140786826610565186e-01	8.199999999999999512e-01	6.699720621109008789e-01	6.879999999999999449e-01	6.746152043342590332e-01	2.919999999999999818e-01	5.307199358940124512e-01	7.119999999999999662e-01	6.052958965301513672e-01
4.080000000000000000e+02	5.199999999999999761e-02	1.593054272234439850e-02	7.880000000000000338e-01	3.611007034778594971e-01	2.119999999999999940e-01	2.193687409162521362e-01	3.739999999999999991e-01	2.375004291534423828e-01	1.739999999999999880e-01	9.069464355707168579e-02
4.090000000000000000e+02	2.879999999999999782e-01	4.418632090091705322e-01	8.259999999999999565e-01	5.810800194740295410e-01	3.340000000000000191e-01	4.354882538318634033e-01	6.700000000000000400e-01	8.351261019706726074e-01	8.179999999999999494e-01	8.165335059165954590e-01
4.100000000000000000e+02	5.879999999999999671e-01	5.148702263832092285e-01	4.819999999999999840e-01	3.366752266883850098e-01	9.679999999999999716e-01	4.857131540775299072e-01	6.899999999999999467e-01	7.624475955963134766e-01	8.679999999999999938e-01	8.206746578216552734e-01
4.110000000000000000e+02	8.199999999999999512e-01	3.577855825424194336e-01	4.899999999999999911e-01	4.475482106208801270e-01	3.479999999999999760e-01	4.200504422187805176e-01	5.939999999999999725e-01	7.177367210388183594e-01	3.180000000000000049e-01	5.153114199638366699e-01
4.120000000000000000e+02	1.400000000000000029e-02	2.134347110986709595e-01	7.199999999999999734e-01	6.282133460044860840e-01	1.620000000000000051e-01	3.283549845218658447e-01	6.520000000000000240e-01	2.524803280830383301e-01	2.819999999999999729e-01	3.089528083801269531e-01
4.130000000000000000e+02	9.200000000000000400e-01	7.873801589012145996e-01	4.000000000000000083e-03	9.609348326921463013e-02	9.479999999999999538e-01	7.223817706108093262e-01	5.939999999999999725e-01	6.604728102684020996e-01	4.859999999999999876e-01	3.763242065906524658e-01
4.140000000000000000e+02	6.600000000000000311e-01	2.622881233692169189e-01	4.259999999999999898e-01	5.670727491378784180e-01	3.260000000000000120e-01	5.098078250885009766e-01	5.320000000000000284e-01	4.795785546302795410e-01	6.999999999999999556e-01	7.895981073379516602e-01
4.150000000000000000e+02	7.179999999999999716e-01	4.585669934749603271e-01	6.899999999999999467e-01	8.802869319915771484e-01	8.940000000000000169e-01	6.865953803062438965e-01	2.599999999999999881e-02	6.410409510135650635e-02	4.939999999999999947e-01	7.415747642517089844e-01
4.160000000000000000e+02	8.020000000000000462e-01	5.765175223350524902e-01	7.159999999999999698e-01	2.380609214305877686e-01	8.619999999999999885e-01	8.558198809623718262e-01	4.939999999999999947e-01	6.338748931884765625e-01	8.060000000000000497e-01	7.658819556236267090e-01
4.170000000000000000e+02	1.680000000000000104e-01	2.975724637508392334e-01	7.740000000000000213e-01	8.596313595771789551e-01	1.940000000000000058e-01	2.318484783172607422e-01	9.479999999999999538e-01	9.218024611473083496e-01	4.500000000000000111e-01	3.846887648105621338e-01
4.180000000000000000e+02	5.899999999999999689e-01	5.426176786422729492e-01	1.799999999999999864e-02	1.095377206802368164e-01	7.580000000000000071e-01	6.008490324020385742e-01	6.600000000000000311e-01	5.245421528816223145e-01	8.559999999999999831e-01	7.372377514839172363e-01
4.190000000000000000e+02	7.000000000000000666e-02	1.781055927276611328e-01	4.319999999999999951e-01	4.090073704719543457e-01	6.520000000000000240e-01	5.884583592414855957e-01	7.640000000000000124e-01	5.741291046142578125e-01	2.479999999999999982e-01	2.573176324367523193e-01
4.200000000000000000e+02	1.839999999999999969e-01	6.412109732627868652e-01	5.000000000000000000e-01	5.112700462341308594e-01	3.039999999999999925e-01	3.829286694526672363e-01	7.279999999999999805e-01	5.710979700088500977e-01	2.000000000000000111e-01	5.653165578842163086e-01
4.210000000000000000e+02	8.386666666666666714e-01	5.418456196784973145e-01	2.079999999999999905e-01	2.315008938312530518e-01	9.040000000000000258e-01	6.382621526718139648e-01	6.600000000000000311e-02	4.181392788887023926e-01	6.039999999999999813e-01	5.950903892517089844e-01
4.220000000000000000e+02	5.679999999999999494e-01	9.069213271141052246e-01	9.819999999999999840e-01	8.943530917167663574e-01	6.820000000000000506e-01	5.351846218109130859e-01	2.979999999999999871e-01	4.619624018669128418e-01	4.859999999999999876e-01	3.341805934906005859e-01
4.230000000000000000e+02	5.839999999999999636e-01	5.738139748573303223e-01	9.559999999999999609e-01	8.024106621742248535e-01	5.979999999999999760e-01	8.660090565681457520e-01	7.019999999999999574e-01	6.272567510604858398e-01	8.359999999999999654e-01	5.004527568817138672e-01
4.240000000000000000e+02	5.460000000000000409e-01	6.737967729568481445e-01	6.800000000000000488e-01	5.053179264068603516e-01	4.099999999999999756e-01	3.328373432159423828e-01	6.039999999999999813e-01	8.219720125198364258e-01	3.340000000000000191e-01	4.371853768825531006e-01
4.250000000000000000e+02	3.900000000000000133e-01	8.138977289199829102e-01	3.559999999999999831e-01	1.294432729482650757e-01	3.300000000000000155e-01	2.425837963819503784e-01	9.280000000000000471e-01	9.166845679283142090e-01	3.079999999999999960e-01	5.564751029014587402e-01
4.260000000000000000e+02	8.479999999999999760e-01	6.065416932106018066e-01	9.100000000000000311e-01	6.924921274185180664e-01	3.960000000000000187e-01	2.951246798038482666e-01	1.400000000000000133e-01	2.162394076585769653e-01	7.980000000000000426e-01	7.600647807121276855e-01
4.270000000000000000e+02	8.980000000000000204e-01	6.241542100906372070e-01	7.179999999999999716e-01	3.801664412021636963e-01	9.839999999999999858e-01	8.618395924568176270e-01	8.699999999999999956e-01	7.724938988685607910e-01	3.360000000000000209e-01	7.562606930732727051e-01
4.280000000000000000e+02	1.880000000000000004e-01	6.353004574775695801e-01	3.880000000000000115e-01	3.581441938877105713e-01	9.459999999999999520e-01	8.438414335250854492e-01	7.239999999999999769e-01	6.080859899520874023e-01	2.200000000000000011e-01	4.747609496116638184e-01
4.290000000000000000e+02	1.960000000000000075e-01	3.900506794452667236e-01	9.719999999999999751e-01	8.868985772132873535e-01	6.500000000000000222e-01	7.383920550346374512e-01	9.779999999999999805e-01	9.044939279556274414e-01	6.640000000000000346e-01	5.564669370651245117e-01
4.300000000000000000e+02	9.939999999999999947e-01	8.858482241630554199e-01	8.200000000000000344e-02	1.150006428360939026e-01	8.040000000000000480e-01	8.546490073204040527e-01	6.119999999999999885e-01	6.080979704856872559e-01	7.940000000000000391e-01	8.575195670127868652e-01
4.310000000000000000e+02	5.899999999999999689e-01	6.569370031356811523e-01	2.159999999999999976e-01	4.402360320091247559e-01	3.400000000000000244e-01	3.219030201435089111e-01	6.039999999999999813e-01	3.676956892013549805e-01	9.220000000000000417e-01	8.403513431549072266e-01
4.320000000000000000e+02	2.220000000000000029e-01	2.779416441917419434e-01	4.219999999999999862e-01	5.704177618026733398e-01	2.999999999999999889e-01	2.832894623279571533e-01	6.740000000000000435e-01	5.986093282699584961e-01	4.380000000000000004e-01	4.745931029319763184e-01
4.330000000000000000e+02	5.420000000000000373e-01	6.437098383903503418e-01	3.019999999999999907e-01	5.821537971496582031e-01	2.059999999999999887e-01	4.794405400753021240e-01	3.459999999999999742e-01	3.991937637329101562e-01	6.780000000000000471e-01	7.024547457695007324e-01
4.340000000000000000e+02	1.340000000000000080e-01	4.799499809741973877e-01	9.619999999999999662e-01	8.716378808021545410e-01	9.679999999999999716e-01	7.404302358627319336e-01	4.540000000000000147e-01	6.303826570510864258e-01	2.540000000000000036e-01	1.754215210676193237e-01
4.350000000000000000e+02	6.540000000000000258e-01	8.568649291992187500e-01	1.219999999999999973e-01	2.645567953586578369e-01	4.400000000000000022e-01	7.155500650405883789e-01	3.739999999999999991e-01	1.729894131422042847e-01	3.599999999999999728e-02	1.743287295103073120e-01
4.360000000000000000e+02	6.740000000000000435e-01	4.257997274398803711e-01	6.400000000000000133e-02	4.215819537639617920e-01	8.000000000000000167e-03	5.611618235707283020e-02	1.199999999999999956e-01	2.283386141061782837e-01	9.260000000000000453e-01	8.187437653541564941e-01
4.370000000000000000e+02	6.979999999999999538e-01	5.125666260719299316e-01	6.380000000000000115e-01	4.933880269527435303e-01	8.459999999999999742e-01	7.365699410438537598e-01	7.139999999999999680e-01	8.883432149887084961e-01	5.999999999999999778e-02	1.332441568374633789e-01
4.380000000000000000e+02	5.120000000000000107e-01	7.523157596588134766e-01	1.479999999999999927e-01	1.651983261108398438e-01	2.800000000000000058e-02	9.936559200286865234e-02	4.879999999999999893e-01	2.975038886070251465e-01	3.619999999999999885e-01	4.997836053371429443e-01
4.390000000000000000e+02	8.419999999999999707e-01	6.046602129936218262e-01	9.639999999999999680e-01	7.454311251640319824e-01	4.719999999999999751e-01	4.270307719707489014e-01	2.280000000000000082e-01	3.425552546977996826e-01	7.540000000000000036e-01	6.737285852432250977e-01
4.400000000000000000e+02	2.800000000000000266e-01	1.613021194934844971e-01	3.300000000000000155e-01	7.030929923057556152e-01	9.819999999999999840e-01	9.749004840850830078e-01	8.559999999999999831e-01	9.007097482681274414e-01	5.779999999999999583e-01	4.259915947914123535e-01
4.410000000000000000e+02	1.200000000000000025e-02	2.984396219253540039e-01	1.360000000000000098e-01	3.637843430042266846e-01	3.579999999999999849e-01	5.799009203910827637e-01	4.040000000000000258e-01	3.971113264560699463e-01	8.399999999999999689e-01	7.417567968368530273e-01
4.420000000000000000e+02	2.000000000000000042e-02	7.207689434289932251e-02	2.560000000000000053e-01	4.717369079589843750e-01	1.400000000000000029e-02	5.969830602407455444e-02	6.219999999999999973e-01	5.628607869148254395e-01	8.799999999999999489e-02	1.736735105514526367e-01
4.430000000000000000e+02	5.080000000000000071e-01	5.514218807220458984e-01	6.300000000000000044e-01	8.087337613105773926e-01	8.719999999999999973e-01	4.342507719993591309e-01	1.640000000000000069e-01	1.850542724132537842e-01	5.799999999999999600e-01	5.390628576278686523e-01
4.440000000000000000e+02	6.580000000000000293e-01	3.860211670398712158e-01	5.999999999999999778e-01	6.923429965972900391e-01	8.659999999999999920e-01	8.959763050079345703e-01	7.580000000000000071e-01	6.155068874359130859e-01	2.999999999999999889e-01	2.040884196758270264e-01
4.450000000000000000e+02	2.260000000000000064e-01	7.908919453620910645e-01	6.000000000000000125e-03	1.525312066078186035e-01	5.999999999999999778e-01	5.955268740653991699e-01	3.140000000000000013e-01	5.292076468467712402e-01	4.219999999999999862e-01	1.078888028860092163e-01
4.460000000000000000e+02	9.600000000000000200e-02	1.516137719154357910e-01	6.079999999999999849e-01	2.464918643236160278e-01	3.180000000000000049e-01	7.449226379394531250e-01	3.699999999999999956e-01	3.772806823253631592e-01	9.060000000000000275e-01	8.863764405250549316e-01
4.470000000000000000e+02	1.239999999999999991e-01	5.094674229621887207e-01	2.179999999999999993e-01	3.102476596832275391e-01	4.819999999999999840e-01	3.680533170700073242e-01	4.819999999999999840e-01	4.955762922763824463e-01	5.280000000000000249e-01	3.670873641967773438e-01
4.480000000000000000e+02	6.999999999999999556e-01	3.861277401447296143e-01	5.899999999999999689e-01	4.140843152999877930e-01	5.000000000000000278e-02	9.416929632425308228e-02	1.660000000000000087e-01	1.863249689340591431e-01	9.599999999999999645e-01	8.758563399314880371e-01
4.490000000000000000e+02	1.019999999999999934e-01	2.804743349552154541e-01	9.379999999999999449e-01	7.777711749076843262e-01	8.900000000000000133e-01	7.333951592445373535e-01	1.000000000000000021e-02	5.874198302626609802e-02	6.520000000000000240e-01	5.719131231307983398e-01
4.500000000000000000e+02	1.600000000000000033e-02	6.898363679647445679e-02	2.620000000000000107e-01	3.313152492046356201e-01	6.480000000000000204e-01	4.803987741470336914e-01	6.660000000000000364e-01	8.533987998962402344e-01	5.000000000000000000e-01	6.477102041244506836e-01
4.510000000000000000e+02	3.900000000000000133e-01	3.703248202800750732e-01	9.619999999999999662e-01	7.174185514450073242e-01	8.780000000000000027e-01	8.638597130775451660e-01	3.240000000000000102e-01	4.301214516162872314e-01	8.579999999999999849e-01	7.805671691894531250e-01
4.520000000000000000e+02	5.340000000000000302e-01	7.411128282546997070e-01	3.420000000000000262e-01	1.828567385673522949e-01	1.039999999999999952e-01	1.815787553787231445e-01	9.939999999999999947e-01	9.032817482948303223e-01	7.039999999999999591e-01	6.260010600090026855e-01
4.530000000000000000e+02	6.520000000000000240e-01	5.899930596351623535e-01	3.699999999999999956e-01	2.503550350666046143e-01	4.399999999999999745e-02	2.938113808631896973e-01	8.239999999999999547e-01	7.398056983947753906e-01	3.360000000000000209e-01	3.429357409477233887e-01
4.540000000000000000e+02	9.959999999999999964e-01	9.932674169540405273e-01	9.300000000000000488e-01	9.501221179962158203e-01	2.959999999999999853e-01	4.322802424430847168e-01	7.800000000000000266e-01	5.943399667739868164e-01	5.659999999999999476e-01	3.683194220066070557e-01
4.550000000000000000e+02	4.680000000000000271e-01	3.144296407699584961e-01	4.699999999999999734e-01	5.684696435928344727e-01	8.439999999999999725e-01	5.510770678520202637e-01	5.580000000000000515e-01	5.496240258216857910e-01	5.819999999999999618e-01	6.428769230842590332e-01
4.560000000000000000e+02	2.099999999999999922e-01	2.851378917694091797e-01	4.879999999999999893e-01	4.598651528358459473e-01	7.319999999999999840e-01	5.528702735900878906e-01	7.199999999999999734e-01	7.552565336227416992e-01	9.919999999999999929e-01	8.692412972450256348e-01
4.570000000000000000e+02	2.079999999999999905e-01	3.857521414756774902e-01	3.880000000000000115e-01	4.374711811542510986e-01	5.819999999999999618e-01	7.914862036705017090e-01	5.500000000000000444e-01	4.038892984390258789e-01	7.960000000000000409e-01	7.515383362770080566e-01
4.580000000000000000e+02	4.380000000000000004e-01	2.701801657676696777e-01	9.619999999999999662e-01	7.008865475654602051e-01	5.440000000000000391e-01	6.123062372207641602e-01	1.179999999999999938e-01	3.241233527660369873e-01	6.979999999999999538e-01	7.346927523612976074e-01
4.590000000000000000e+02	5.540000000000000480e-01	6.741778254508972168e-01	7.139999999999999680e-01	6.477489471435546875e-01	2.640000000000000124e-01	3.395627737045288086e-01	4.600000000000000200e-01	5.826967358589172363e-01	3.699999999999999956e-01	5.071117877960205078e-01
4.600000000000000000e+02	3.320000000000000173e-01	6.208515167236328125e-01	6.780000000000000471e-01	6.791604757308959961e-01	5.819999999999999618e-01	6.468494534492492676e-01	3.360000000000000209e-01	3.878754973411560059e-01	7.820000000000000284e-01	7.948924303054809570e-01
4.610000000000000000e+02	4.490000000000000102e-01	3.450520336627960205e-01	6.580000000000000293e-01	5.569389462471008301e-01	7.479999999999999982e-01	7.574049830436706543e-01	1.719999999999999862e-01	5.118413567543029785e-01	1.739999999999999880e-01	8.537919819355010986e-02
4.620000000000000000e+02	7.039999999999999591e-01	4.754889309406280518e-01	6.879999999999999449e-01	6.092042326927185059e-01	2.899999999999999800e-01	4.507063031196594238e-01	6.560000000000000275e-01	5.687100887298583984e-01	6.919999999999999485e-01	7.416872978210449219e-01
4.630000000000000000e+02	5.839999999999999636e-01	3.791073262691497803e-01	3.300000000000000155e-01	4.790644943714141846e-01	1.160000000000000059e-01	1.677054464817047119e-01	5.580000000000000515e-01	5.635893344879150391e-01	6.360000000000000098e-01	5.321942567825317383e-01
4.640000000000000000e+02	2.819999999999999729e-01	5.417621135711669922e-01	4.319999999999999951e-01	8.448843359947204590e-01	4.000000000000000083e-03	3.553638979792594910e-02	8.960000000000000187e-01	6.065515279769897461e-01	3.920000000000000151e-01	3.519456088542938232e-01
4.650000000000000000e+02	3.679999999999999938e-01	4.779908359050750732e-01	9.200000000000000400e-01	8.585504293441772461e-01	7.159999999999999698e-01	7.728741168975830078e-01	6.740000000000000435e-01	3.800436556339263916e-01	3.380000000000000226e-01	3.338778614997863770e-01
4.660000000000000000e+02	9.439999999999999503e-01	5.945859551429748535e-01	8.960000000000000187e-01	6.469507217407226562e-01	6.860000000000000542e-01	4.729924499988555908e-01	4.359999999999999987e-01	4.354008138179779053e-01	6.420000000000000151e-01	7.147644758224487305e-01
4.670000000000000000e+02	1.819999999999999951e-01	5.053691864013671875e-01	4.800000000000000100e-02	4.120048284530639648e-01	4.339999999999999969e-01	3.549292981624603271e-01	6.260000000000000009e-01	3.148565888404846191e-01	9.020000000000000240e-01	7.716243863105773926e-01
4.680000000000000000e+02	1.940000000000000058e-01	2.844469845294952393e-01	2.199999999999999872e-02	6.393905729055404663e-02	1.819999999999999951e-01	2.428175508975982666e-01	6.600000000000000311e-02	1.084839776158332825e-01	2.079999999999999905e-01	2.215648889541625977e-01
4.690000000000000000e+02	3.439999999999999725e-01	3.454145491123199463e-01	4.000000000000000083e-02	6.854796409606933594e-02	3.140000000000000013e-01	6.229611635208129883e-01	4.460000000000000075e-01	4.209442138671875000e-01	8.040000000000000480e-01	8.619866371154785156e-01
4.700000000000000000e+02	7.239999999999999769e-01	6.959134340286254883e-01	2.079999999999999905e-01	1.753798723220825195e-01	4.200000000000000261e-02	3.149412870407104492e-01	4.959999999999999964e-01	5.801467895507812500e-01	3.619999999999999885e-01	5.375603437423706055e-01
4.710000000000000000e+02	1.620000000000000051e-01	1.715322285890579224e-01	1.839999999999999969e-01	2.857819795608520508e-01	1.199999999999999956e-01	4.802791774272918701e-01	8.599999999999999867e-01	8.958774805068969727e-01	5.800000000000000294e-02	2.431190311908721924e-01
4.720000000000000000e+02	2.139999999999999958e-01	1.806403696537017822e-01	6.820000000000000506e-01	6.091665625572204590e-01	6.019999999999999796e-01	6.709473133087158203e-01	6.320000000000000062e-01	7.738701105117797852e-01	2.260000000000000064e-01	2.708103954792022705e-01
4.730000000000000000e+02	8.000000000000000167e-02	6.434166431427001953e-02	2.359999999999999876e-01	4.041079878807067871e-01	7.339999999999999858e-01	3.946469724178314209e-01	6.400000000000000133e-02	1.094131469726562500e-01	6.700000000000000400e-01	6.369608044624328613e-01
4.740000000000000000e+02	9.439999999999999503e-01	5.494241714477539062e-01	6.860000000000000542e-01	6.303017735481262207e-01	8.800000000000000044e-01	5.697895288467407227e-01	6.840000000000000524e-01	6.684810519218444824e-01	9.739999999999999769e-01	9.100666642189025879e-01
4.750000000000000000e+02	1.280000000000000027e-01	4.838735461235046387e-01	6.540000000000000258e-01	5.046797394752502441e-01	4.799999999999999822e-01	5.300752520561218262e-01	9.080000000000000293e-01	8.512359857559204102e-01	2.220000000000000029e-01	3.190785348415374756e-01
4.760000000000000000e+02	5.460000000000000409e-01	2.270299047231674194e-01	2.700000000000000178e-01	3.878695666790008545e-01	2.660000000000000142e-01	8.323580026626586914e-01	5.699999999999999512e-01	5.588055849075317383e-01	7.279999999999999805e-01	8.183550238609313965e-01
4.770000000000000000e+02	1.200000000000000025e-02	2.198718339204788208e-01	2.599999999999999881e-02	4.359812140464782715e-01	9.759999999999999787e-01	7.250407338142395020e-01	6.460000000000000187e-01	5.570032000541687012e-01	8.860000000000000098e-01	8.989313244819641113e-01
4.780000000000000000e+02	1.580000000000000016e-01	1.449087411165237427e-01	8.499999999999999778e-01	5.635876655578613281e-01	5.979999999999999760e-01	3.086302578449249268e-01	4.259999999999999898e-01	5.170348286628723145e-01	6.500000000000000222e-01	5.085165500640869141e-01
4.790000000000000000e+02	5.260000000000000231e-01	5.627250075340270996e-01	1.739999999999999880e-01	3.189671933650970459e-01	5.460000000000000409e-01	5.605137348175048828e-01	6.340000000000000080e-01	6.638678312301635742e-01	5.120000000000000107e-01	3.440440297126770020e-01
4.800000000000000000e+02	8.386666666666666714e-01	5.418456196784973145e-01	9.679999999999999716e-01	9.562891125679016113e-01	4.719999999999999751e-01	5.065686702728271484e-01	8.539999999999999813e-01	8.405534029006958008e-01	6.959999999999999520e-01	7.047386169433593750e-01
4.810000000000000000e+02	2.260000000000000064e-01	4.282796382904052734e-01	9.899999999999999911e-01	7.015492916107177734e-01	5.839999999999999636e-01	4.508351683616638184e-01	5.020000000000000018e-01	4.539093673229217529e-01	1.519999999999999962e-01	8.897054940462112427e-02
4.820000000000000000e+02	5.799999999999999600e-01	7.645577192306518555e-01	8.359999999999999654e-01	8.431131243705749512e-01	2.979999999999999871e-01	3.213005959987640381e-01	9.539999999999999591e-01	8.873619437217712402e-01	7.800000000000000266e-01	8.555176258087158203e-01
4.830000000000000000e+02	3.980000000000000204e-01	7.191980481147766113e-01	2.000000000000000111e-01	2.925985753536224365e-01	9.639999999999999680e-01	9.912889003753662109e-01	2.320000000000000118e-01	4.544561505317687988e-01	2.819999999999999729e-01	4.219638705253601074e-01
4.840000000000000000e+02	7.960000000000000409e-01	2.850625514984130859e-01	2.760000000000000231e-01	4.767199456691741943e-01	1.100000000000000006e-01	1.998860836029052734e-01	4.460000000000000075e-01	3.652779161930084229e-01	1.519999999999999962e-01	5.668888986110687256e-02
4.850000000000000000e+02	9.959999999999999964e-01	9.968801736831665039e-01	9.419999999999999485e-01	6.095014214515686035e-01	2.819999999999999729e-01	2.529808282852172852e-01	9.399999999999999467e-01	9.308593273162841797e-01	9.280000000000000471e-01	8.889267444610595703e-01
4.860000000000000000e+02	9.040000000000000258e-01	8.122083544731140137e-01	4.879999999999999893e-01	5.001554489135742188e-01	7.860000000000000320e-01	8.568702340126037598e-01	4.279999999999999916e-01	6.695070862770080566e-01	4.919999999999999929e-01	6.489680409431457520e-01
4.870000000000000000e+02	7.880000000000000338e-01	7.651231884956359863e-01	2.680000000000000160e-01	2.614637017250061035e-01	5.020000000000000018e-01	6.286046504974365234e-01	4.440000000000000058e-01	4.572791159152984619e-01	2.800000000000000266e-01	3.197221457958221436e-01
4.880000000000000000e+02	7.840000000000000302e-01	5.548319220542907715e-01	7.199999999999999456e-02	1.357837319374084473e-01	1.920000000000000040e-01	5.710664987564086914e-01	2.700000000000000178e-01	4.291424453258514404e-01	2.680000000000000160e-01	3.941837549209594727e-01
4.890000000000000000e+02	3.880000000000000115e-01	3.908239006996154785e-01	6.300000000000000044e-01	5.901432633399963379e-01	9.599999999999999645e-01	7.736477255821228027e-01	7.279999999999999805e-01	8.110383152961730957e-01	6.039999999999999813e-01	7.921717762947082520e-01
4.900000000000000000e+02	5.380000000000000338e-01	3.783900141716003418e-01	3.659999999999999920e-01	4.833463728427886963e-01	9.619999999999999662e-01	8.281943202018737793e-01	2.959999999999999853e-01	4.725000858306884766e-01	5.699999999999999512e-01	5.983728766441345215e-01
4.910000000000000000e+02	2.240000000000000047e-01	6.135107874870300293e-01	9.659999999999999698e-01	8.415166139602661133e-01	4.779999999999999805e-01	5.436441898345947266e-01	4.560000000000000164e-01	4.692994654178619385e-01	2.500000000000000000e-01	2.922918200492858887e-01
4.920000000000000000e+02	2.819999999999999729e-01	4.192392230033874512e-01	1.960000000000000075e-01	4.059115946292877197e-01	8.780000000000000027e-01	6.591231822967529297e-01	7.279999999999999805e-01	6.735954880714416504e-01	2.139999999999999958e-01	5.285207629203796387e-01
4.930000000000000000e+02	3.119999999999999996e-01	5.818282961845397949e-01	9.559999999999999609e-01	5.365279316902160645e-01	2.839999999999999747e-01	6.005036830902099609e-01	5.360000000000000320e-01	5.933954119682312012e-01	6.179999999999999938e-01	5.685495734214782715e-01
4.940000000000000000e+02	4.359999999999999987e-01	7.162065505981445312e-01	9.559999999999999609e-01	9.160175323486328125e-01	2.199999999999999872e-02	2.901345193386077881e-01	1.439999999999999891e-01	2.864643931388854980e-01	6.700000000000000400e-01	5.934480428695678711e-01
4.950000000000000000e+02	6.740000000000000435e-01	3.410552144050598145e-01	5.540000000000000480e-01	5.323024392127990723e-01	9.799999999999999822e-01	8.259468078613281250e-01	8.080000000000000515e-01	8.153677582740783691e-01	8.639999999999999902e-01	8.485319614410400391e-01
4.960000000000000000e+02	9.559999999999999609e-01	8.880811929702758789e-01	5.460000000000000409e-01	5.797411203384399414e-01	1.779999999999999916e-01	2.679223418235778809e-01	2.500000000000000000e-01	4.978966116905212402e-01	6.860000000000000542e-01	5.823346972465515137e-01
4.970000000000000000e+02	9.499999999999999556e-01	7.236680388450622559e-01	2.260000000000000064e-01	3.868986070156097412e-01	2.099999999999999922e-01	1.092677116394042969e-01	5.400000000000000355e-01	7.421458363533020020e-01	1.900000000000000022e-01	3.576825261116027832e-01
4.980000000000000000e+02	5.759999999999999565e-01	8.843479156494140625e-01	1.880000000000000004e-01	4.950899481773376465e-01	7.179999999999999716e-01	6.634464859962463379e-01	4.959999999999999964e-01	4.183185100555419922e-01	5.180000000000000160e-01	7.277975082397460938e-01
4.990000000000000000e+02	8.199999999999999512e-01	7.606357336044311523e-01	4.399999999999999745e-02	8.182211220264434814e-02	1.539999999999999980e-01	6.714444160461425781e-01	4.420000000000000040e-01	4.651645421981811523e-01	1.199999999999999956e-01	9.663057327270507812e-02
5.000000000000000000e+02	6.840000000000000524e-01	6.489814519882202148e-01	6.400000000000000133e-01	5.665466189384460449e-01	2.879999999999999782e-01	3.089485466480255127e-01	9.859999999999999876e-01	8.967921137809753418e-01	6.179999999999999938e-01	5.370270013809204102e-01
5.010000000000000000e+02	6.600000000000000311e-01	6.197603940963745117e-01	3.719999999999999973e-01	4.002006351947784424e-01	8.000000000000000167e-02	8.705973625183105469e-02	7.019999999999999574e-01	5.333848595619201660e-01	8.000000000000000167e-02	3.517826497554779053e-01
5.020000000000000000e+02	3.380000000000000226e-01	3.575011193752288818e-01	1.239999999999999991e-01	4.239598214626312256e-01	3.059999999999999942e-01	3.000338375568389893e-01	9.800000000000000377e-02	8.554379642009735107e-02	9.419999999999999485e-01	8.901100158691406250e-01
5.030000000000000000e+02	7.159999999999999698e-01	7.171412110328674316e-01	5.199999999999999761e-02	3.224554955959320068e-01	1.739999999999999880e-01	2.950240075588226318e-01	1.439999999999999891e-01	1.818182468414306641e-01	3.300000000000000155e-01	1.893873959779739380e-01
5.040000000000000000e+02	2.879999999999999782e-01	5.562006831169128418e-01	8.060000000000000497e-01	4.480577111244201660e-01	1.600000000000000033e-02	4.696659371256828308e-02	1.320000000000000062e-01	2.994996905326843262e-01	1.980000000000000093e-01	2.013076990842819214e-01
5.050000000000000000e+02	8.439999999999999725e-01	5.608110427856445312e-01	7.399999999999999634e-02	3.640186041593551636e-02	5.899999999999999689e-01	5.434014797210693359e-01	1.000000000000000056e-01	2.043533325195312500e-01	1.100000000000000006e-01	1.120294332504272461e-01
5.060000000000000000e+02	6.720000000000000417e-01	7.996613383293151855e-01	8.739999999999999991e-01	6.664058566093444824e-01	3.799999999999999906e-02	1.786134541034698486e-01	1.179999999999999938e-01	2.718691825866699219e-01	2.740000000000000213e-01	2.676177620887756348e-01
5.070000000000000000e+02	6.780000000000000471e-01	5.295393466949462891e-01	6.019999999999999796e-01	2.437386810779571533e-01	8.399999999999999689e-01	6.101693511009216309e-01	4.420000000000000040e-01	4.735544621944427490e-01	6.939999999999999503e-01	6.471614837646484375e-01
5.080000000000000000e+02	2.240000000000000047e-01	5.180047154426574707e-01	3.639999999999999902e-01	5.033978819847106934e-01	1.600000000000000033e-01	2.449196577072143555e-01	6.520000000000000240e-01	6.296577453613281250e-01	1.320000000000000062e-01	1.747324317693710327e-01
5.090000000000000000e+02	4.259999999999999898e-01	2.919534742832183838e-01	6.239999999999999991e-01	4.176055490970611572e-01	5.300000000000000266e-01	3.470202088356018066e-01	7.339999999999999858e-01	7.425640821456909180e-01	9.419999999999999485e-01	9.047987461090087891e-01
5.100000000000000000e+02	5.699999999999999512e-01	6.416734457015991211e-01	4.919999999999999929e-01	3.918958306312561035e-01	5.600000000000000533e-01	5.025090575218200684e-01	7.820000000000000284e-01	6.621996760368347168e-01	6.680000000000000382e-01	5.943899154663085938e-01
5.110000000000000000e+02	8.599999999999999312e-02	2.654625475406646729e-01	3.459999999999999742e-01	7.020710706710815430e-01	5.500000000000000444e-01	6.028043031692504883e-01	5.340000000000000302e-01	7.396128177642822266e-01	3.180000000000000049e-01	4.259158968925476074e-01
5.120000000000000000e+02	3.320000000000000173e-01	3.369202911853790283e-01	2.959999999999999853e-01	3.047407269477844238e-01	9.619999999999999662e-01	8.806701898574829102e-01	4.879999999999999893e-01	5.750154256820678711e-01	5.320000000000000284e-01	6.407411694526672363e-01
5.130000000000000000e+02	7.339999999999999858e-01	7.343534827232360840e-01	1.739999999999999880e-01	2.766481339931488037e-01	3.459999999999999742e-01	4.067250490188598633e-01	5.799999999999999600e-01	7.692040205001831055e-01	6.440000000000000169e-01	6.533386111259460449e-01
5.140000000000000000e+02	5.719999999999999529e-01	3.033975958824157715e-01	7.860000000000000320e-01	5.946009755134582520e-01	8.000000000000000167e-03	2.669100277125835419e-02	3.940000000000000169e-01	3.538490831851959229e-01	8.699999999999999956e-01	6.901580095291137695e-01
5.150000000000000000e+02	4.899999999999999911e-01	3.817640244960784912e-01	6.400000000000000133e-01	7.013351321220397949e-01	8.359999999999999654e-01	6.411379575729370117e-01	2.580000000000000071e-01	4.752871990203857422e-01	9.020000000000000240e-01	9.047237634658813477e-01
5.160000000000000000e+02	5.600000000000000533e-01	2.927924096584320068e-01	9.699999999999999734e-01	8.784822821617126465e-01	6.600000000000000311e-01	5.641975998878479004e-01	6.959999999999999520e-01	8.450216650962829590e-01	7.920000000000000373e-01	4.856171607971191406e-01
5.170000000000000000e+02	9.140000000000000346e-01	6.777892112731933594e-01	4.939999999999999947e-01	3.881184756755828857e-01	2.600000000000000089e-01	2.676756381988525391e-01	3.459999999999999742e-01	3.372609019279479980e-01	4.420000000000000040e-01	4.372414350509643555e-01
5.180000000000000000e+02	3.220000000000000084e-01	1.342841684818267822e-01	6.879999999999999449e-01	5.828921794891357422e-01	2.680000000000000160e-01	4.913122951984405518e-01	3.799999999999999906e-02	1.370952278375625610e-01	2.640000000000000124e-01	3.472399711608886719e-01
5.190000000000000000e+02	6.580000000000000293e-01	6.155724525451660156e-01	9.519999999999999574e-01	9.518359303474426270e-01	7.700000000000000178e-01	8.008169531822204590e-01	5.819999999999999618e-01	4.908621311187744141e-01	2.660000000000000142e-01	3.236214220523834229e-01
5.200000000000000000e+02	8.319999999999999618e-01	4.267516732215881348e-01	4.000000000000000083e-03	2.951223962008953094e-02	6.179999999999999938e-01	6.111479997634887695e-01	8.780000000000000027e-01	8.192043304443359375e-01	5.699999999999999512e-01	2.779620289802551270e-01
5.210000000000000000e+02	3.459999999999999742e-01	5.494462251663208008e-01	8.060000000000000497e-01	6.059932708740234375e-01	1.539999999999999980e-01	5.566583871841430664e-01	7.459999999999999964e-01	6.827934980392456055e-01	4.540000000000000147e-01	6.241461038589477539e-01
5.220000000000000000e+02	3.320000000000000173e-01	2.266667932271957397e-01	8.659999999999999920e-01	5.536568760871887207e-01	2.540000000000000036e-01	4.866733253002166748e-01	8.579999999999999849e-01	8.416953086853027344e-01	3.860000000000000098e-01	5.279130339622497559e-01
5.230000000000000000e+02	8.599999999999999867e-01	7.739209532737731934e-01	6.740000000000000435e-01	5.473877191543579102e-01	1.539999999999999980e-01	3.461164832115173340e-01	3.499999999999999778e-01	4.268295764923095703e-01	1.719999999999999862e-01	2.756808996200561523e-01
5.240000000000000000e+02	8.519999999999999796e-01	6.651916503906250000e-01	9.479999999999999538e-01	6.940732598304748535e-01	7.039999999999999591e-01	7.927246093750000000e-01	4.319999999999999951e-01	6.452047824859619141e-01	7.179999999999999716e-01	7.411506175994873047e-01
5.250000000000000000e+02	2.399999999999999911e-01	2.597666382789611816e-01	8.659999999999999920e-01	9.025430679321289062e-01	3.079999999999999960e-01	6.188986301422119141e-01	5.020000000000000018e-01	4.124233722686767578e-01	8.699999999999999956e-01	5.349508523941040039e-01
5.260000000000000000e+02	2.000000000000000042e-03	5.266559869050979614e-02	6.879999999999999449e-01	7.781997323036193848e-01	2.320000000000000118e-01	2.562333345413208008e-01	5.699999999999999512e-01	7.040683031082153320e-01	4.259999999999999898e-01	3.539428412914276123e-01
5.270000000000000000e+02	3.980000000000000204e-01	2.327112406492233276e-01	9.599999999999999645e-01	8.920089006423950195e-01	4.079999999999999738e-01	2.096195667982101440e-01	2.560000000000000053e-01	3.945044875144958496e-01	3.900000000000000133e-01	4.022501409053802490e-01
5.280000000000000000e+02	5.739999999999999547e-01	5.710309743881225586e-01	9.719999999999999751e-01	9.477738738059997559e-01	9.379999999999999449e-01	8.072465062141418457e-01	1.260000000000000009e-01	4.184085726737976074e-01	2.520000000000000018e-01	1.681209951639175415e-01
5.290000000000000000e+02	5.620000000000000551e-01	7.068616151809692383e-01	5.380000000000000338e-01	6.012583374977111816e-01	6.280000000000000027e-01	4.192912876605987549e-01	8.599999999999999867e-01	7.614207267761230469e-01	7.580000000000000071e-01	7.567567229270935059e-01
5.300000000000000000e+02	3.400000000000000244e-01	7.484127283096313477e-01	9.719999999999999751e-01	8.944259285926818848e-01	9.000000000000000222e-01	7.879502773284912109e-01	6.500000000000000222e-01	6.038060784339904785e-01	6.780000000000000471e-01	6.313555836677551270e-01
5.310000000000000000e+02	4.040000000000000258e-01	3.702190220355987549e-01	3.260000000000000120e-01	4.338694512844085693e-01	9.739999999999999769e-01	8.898006677627563477e-01	3.119999999999999996e-01	3.767947256565093994e-01	7.580000000000000071e-01	7.478107810020446777e-01
5.320000000000000000e+02	8.339999999999999636e-01	6.997315287590026855e-01	8.080000000000000515e-01	4.789721369743347168e-01	2.240000000000000047e-01	5.550837516784667969e-01	7.780000000000000249e-01	6.917452216148376465e-01	3.840000000000000080e-01	5.187905430793762207e-01
5.330000000000000000e+02	3.019999999999999907e-01	2.389128357172012329e-01	6.700000000000000400e-01	6.500919461250305176e-01	1.759999999999999898e-01	2.663239836692810059e-01	7.540000000000000036e-01	7.758040428161621094e-01	5.040000000000000036e-01	4.149716496467590332e-01
5.340000000000000000e+02	7.419999999999999929e-01	7.832702398300170898e-01	8.000000000000000444e-01	6.663255691528320312e-01	1.200000000000000025e-02	1.610561311244964600e-01	7.760000000000000231e-01	7.816469669342041016e-01	5.899999999999999689e-01	5.179418325424194336e-01
5.350000000000000000e+02	5.999999999999999778e-01	7.356261014938354492e-01	9.260000000000000453e-01	7.838191390037536621e-01	7.239999999999999769e-01	7.137063741683959961e-01	3.320000000000000173e-01	1.817332357168197632e-01	6.039999999999999813e-01	6.158112287521362305e-01
5.360000000000000000e+02	6.680000000000000382e-01	6.183779835700988770e-01	3.639999999999999902e-01	7.096055746078491211e-01	6.199999999999999956e-02	4.203235805034637451e-01	1.360000000000000098e-01	2.816517651081085205e-01	9.479999999999999538e-01	8.925226330757141113e-01
5.370000000000000000e+02	4.139999999999999791e-01	2.818659245967864990e-01	3.459999999999999742e-01	5.449570417404174805e-01	9.859999999999999876e-01	9.578714370727539062e-01	8.239999999999999547e-01	8.112519383430480957e-01	1.779999999999999916e-01	6.700342893600463867e-02
5.380000000000000000e+02	7.920000000000000373e-01	7.213366627693176270e-01	6.139999999999999902e-01	6.597667932510375977e-01	8.719999999999999973e-01	8.936642408370971680e-01	8.940000000000000169e-01	8.198651075363159180e-01	3.420000000000000262e-01	5.820906758308410645e-01
5.390000000000000000e+02	3.619999999999999885e-01	4.409169852733612061e-01	2.399999999999999911e-01	3.716905415058135986e-01	9.459999999999999520e-01	6.862787008285522461e-01	6.780000000000000471e-01	5.671488642692565918e-01	9.320000000000000506e-01	8.895227909088134766e-01
5.400000000000000000e+02	5.420000000000000373e-01	4.807526171207427979e-01	1.539999999999999980e-01	4.032065868377685547e-01	2.340000000000000135e-01	4.370765686035156250e-01	7.199999999999999456e-02	3.254434764385223389e-01	2.139999999999999958e-01	4.607693254947662354e-01
5.410000000000000000e+02	3.240000000000000102e-01	2.124595791101455688e-01	3.340000000000000191e-01	5.878812670707702637e-01	7.219999999999999751e-01	6.934109330177307129e-01	4.979999999999999982e-01	3.370864093303680420e-01	9.160000000000000364e-01	8.915635347366333008e-01
5.420000000000000000e+02	5.659999999999999476e-01	5.587944388389587402e-01	3.160000000000000031e-01	5.043527483940124512e-01	2.059999999999999887e-01	3.389199972152709961e-01	4.480000000000000093e-01	5.359443426132202148e-01	8.080000000000000515e-01	6.525072455406188965e-01
5.430000000000000000e+02	9.579999999999999627e-01	8.152224421501159668e-01	9.399999999999999467e-01	6.382885575294494629e-01	6.600000000000000311e-01	4.378754794597625732e-01	6.239999999999999991e-01	6.524612307548522949e-01	1.400000000000000029e-02	1.111552119255065918e-01
5.440000000000000000e+02	2.800000000000000266e-01	2.163381725549697876e-01	4.319999999999999951e-01	3.967487812042236328e-01	7.600000000000000089e-01	4.525991380214691162e-01	8.040000000000000480e-01	5.279647707939147949e-01	4.299999999999999933e-01	3.271264433860778809e-01
5.450000000000000000e+02	6.400000000000000133e-01	3.380109965801239014e-01	6.600000000000000311e-02	5.385164618492126465e-01	4.199999999999999845e-01	6.359277367591857910e-01	5.939999999999999725e-01	7.957913279533386230e-01	5.899999999999999689e-01	3.913200199604034424e-01
5.460000000000000000e+02	7.179999999999999716e-01	6.799803376197814941e-01	1.859999999999999987e-01	5.498517155647277832e-01	7.799999999999999989e-02	1.657149791717529297e-01	5.200000000000000178e-01	6.302607655525207520e-01	4.800000000000000100e-02	1.475749313831329346e-01
5.470000000000000000e+02	1.340000000000000080e-01	3.710161447525024414e-01	5.240000000000000213e-01	4.426354169845581055e-01	6.119999999999999885e-01	6.021828055381774902e-01	9.439999999999999503e-01	8.957538008689880371e-01	4.699999999999999734e-01	3.435846269130706787e-01
5.480000000000000000e+02	8.000000000000000167e-03	7.969582080841064453e-02	8.219999999999999529e-01	4.222292006015777588e-01	9.919999999999999929e-01	8.937444686889648438e-01	2.240000000000000047e-01	3.643289208412170410e-01	1.539999999999999980e-01	2.208594530820846558e-01
5.490000000000000000e+02	2.819999999999999729e-01	7.958627939224243164e-01	2.859999999999999765e-01	2.729263305664062500e-01	4.139999999999999791e-01	4.213733971118927002e-01	6.899999999999999467e-01	7.485914230346679688e-01	8.739999999999999991e-01	8.712574839591979980e-01
5.500000000000000000e+02	4.939999999999999947e-01	4.946486055850982666e-01	2.580000000000000071e-01	3.125015199184417725e-01	3.320000000000000173e-01	1.601318866014480591e-01	3.160000000000000031e-01	6.054725646972656250e-01	4.380000000000000004e-01	5.257040858268737793e-01
5.510000000000000000e+02	9.919999999999999929e-01	9.200689196586608887e-01	5.160000000000000142e-01	3.658473193645477295e-01	5.779999999999999583e-01	3.549692332744598389e-01	5.020000000000000018e-01	4.542071223258972168e-01	6.879999999999999449e-01	7.078658938407897949e-01
5.520000000000000000e+02	8.519999999999999796e-01	7.016772627830505371e-01	7.560000000000000053e-01	5.612994432449340820e-01	2.800000000000000058e-02	9.183497726917266846e-02	5.580000000000000515e-01	4.494665265083312988e-01	5.939999999999999725e-01	5.737076401710510254e-01
5.530000000000000000e+02	7.799999999999999989e-02	5.884163081645965576e-02	8.259999999999999565e-01	3.129432201385498047e-01	2.399999999999999911e-01	4.435214102268218994e-01	7.299999999999999822e-01	8.259664773941040039e-01	4.359999999999999987e-01	3.303526639938354492e-01
5.540000000000000000e+02	3.900000000000000133e-01	5.755763053894042969e-01	7.960000000000000409e-01	5.557290315628051758e-01	9.799999999999999822e-01	6.801358461380004883e-01	9.320000000000000506e-01	9.354388713836669922e-01	2.399999999999999911e-01	4.625462889671325684e-01
5.550000000000000000e+02	7.660000000000000142e-01	7.652340531349182129e-01	9.459999999999999520e-01	6.735116839408874512e-01	6.840000000000000524e-01	4.045087099075317383e-01	5.859999999999999654e-01	6.525563001632690430e-01	1.400000000000000133e-01	3.070263266563415527e-01
5.560000000000000000e+02	1.199999999999999956e-01	4.422695636749267578e-01	7.279999999999999805e-01	9.098933339118957520e-01	4.600000000000000200e-01	5.184144377708435059e-01	4.139999999999999791e-01	4.090830385684967041e-01	4.520000000000000129e-01	3.007301688194274902e-01
5.570000000000000000e+02	3.360000000000000209e-01	6.102520227432250977e-01	6.139999999999999902e-01	4.810154736042022705e-01	1.140000000000000041e-01	3.095478713512420654e-01	4.620000000000000218e-01	4.300363957881927490e-01	5.560000000000000497e-01	5.472877621650695801e-01
5.580000000000000000e+02	3.380000000000000226e-01	3.263480961322784424e-01	2.959999999999999853e-01	2.779397964477539062e-01	9.839999999999999858e-01	9.768909811973571777e-01	6.540000000000000258e-01	6.337484717369079590e-01	5.919999999999999707e-01	3.099790811538696289e-01
5.590000000000000000e+02	8.459999999999999742e-01	6.399208307266235352e-01	6.179999999999999938e-01	3.362892568111419678e-01	6.400000000000000133e-02	2.350198030471801758e-01	1.000000000000000056e-01	3.132583498954772949e-01	8.000000000000000444e-01	5.394439101219177246e-01
5.600000000000000000e+02	7.179999999999999716e-01	5.769252777099609375e-01	9.280000000000000471e-01	7.035082578659057617e-01	3.300000000000000155e-01	2.083319574594497681e-01	9.459999999999999520e-01	7.906296253204345703e-01	8.799999999999999489e-02	3.810485824942588806e-02
5.610000000000000000e+02	8.799999999999999489e-02	3.479515314102172852e-01	6.580000000000000293e-01	6.440854072570800781e-01	2.560000000000000053e-01	1.878489255905151367e-01	2.500000000000000000e-01	1.136572137475013733e-01	1.779999999999999916e-01	1.120209097862243652e-01
5.620000000000000000e+02	7.500000000000000000e-01	6.814930438995361328e-01	3.719999999999999973e-01	2.137914150953292847e-01	6.999999999999999556e-01	3.948574364185333252e-01	8.000000000000000444e-01	7.715191841125488281e-01	5.779999999999999583e-01	5.344601273536682129e-01
5.630000000000000000e+02	7.599999999999999811e-02	3.748746812343597412e-01	4.279999999999999916e-01	2.840740978717803955e-01	4.219999999999999862e-01	2.071579545736312866e-01	6.480000000000000204e-01	6.479174494743347168e-01	8.179999999999999494e-01	7.942929267883300781e-01
5.640000000000000000e+02	8.120000000000000551e-01	5.331376194953918457e-01	8.599999999999999867e-01	4.257977902889251709e-01	5.360000000000000320e-01	3.915062546730041504e-01	8.579999999999999849e-01	7.962368726730346680e-01	4.060000000000000275e-01	5.041800737380981445e-01
5.650000000000000000e+02	4.040000000000000258e-01	6.051318049430847168e-01	4.040000000000000258e-01	5.479757785797119141e-01	9.280000000000000471e-01	5.983049869537353516e-01	5.620000000000000551e-01	6.720229387283325195e-01	5.520000000000000462e-01	6.553268432617187500e-01
5.660000000000000000e+02	9.399999999999999467e-01	6.779076457023620605e-01	7.099999999999999645e-01	5.109349489212036133e-01	2.859999999999999765e-01	6.039730310440063477e-01	7.099999999999999645e-01	6.606850624084472656e-01	6.800000000000000488e-01	5.455099344253540039e-01
5.670000000000000000e+02	1.179999999999999938e-01	3.768508434295654297e-01	3.420000000000000262e-01	6.362808346748352051e-01	1.459999999999999909e-01	2.803580462932586670e-01	7.000000000000000666e-02	1.203790903091430664e-01	4.219999999999999862e-01	5.565311908721923828e-01
5.680000000000000000e+02	8.960000000000000187e-01	7.915020585060119629e-01	6.600000000000000311e-02	3.804948925971984863e-01	6.600000000000000311e-01	8.090460896492004395e-01	9.399999999999999467e-01	8.162258267402648926e-01	5.180000000000000160e-01	6.967118382453918457e-01
5.690000000000000000e+02	7.299999999999999822e-01	5.032321214675903320e-01	6.680000000000000382e-01	7.595863938331604004e-01	4.699999999999999734e-01	5.466525554656982422e-01	8.080000000000000515e-01	6.355192661285400391e-01	6.999999999999999556e-01	6.347131729125976562e-01
5.700000000000000000e+02	5.120000000000000107e-01	4.829274415969848633e-01	9.240000000000000435e-01	8.788283467292785645e-01	4.580000000000000182e-01	4.908175468444824219e-01	9.739999999999999769e-01	8.786234259605407715e-01	7.620000000000000107e-01	7.874428033828735352e-01
5.710000000000000000e+02	6.630000000000000338e-01	5.767105221748352051e-01	2.500000000000000000e-01	4.658614099025726318e-01	6.959999999999999520e-01	6.449635624885559082e-01	9.260000000000000453e-01	9.208983778953552246e-01	6.500000000000000222e-01	6.964748501777648926e-01
5.720000000000000000e+02	9.040000000000000258e-01	8.094316720962524414e-01	2.260000000000000064e-01	2.849823236465454102e-01	4.099999999999999756e-01	4.478768408298492432e-01	1.280000000000000027e-01	2.309096008539199829e-01	3.639999999999999902e-01	3.833754062652587891e-01
5.730000000000000000e+02	9.919999999999999929e-01	9.943689703941345215e-01	7.279999999999999805e-01	5.348445773124694824e-01	6.260000000000000009e-01	6.488595008850097656e-01	1.390000000000000124e-01	2.491454631090164185e-01	9.160000000000000364e-01	8.117891550064086914e-01
5.740000000000000000e+02	8.439999999999999725e-01	9.552108049392700195e-01	5.839999999999999636e-01	6.287143230438232422e-01	4.319999999999999951e-01	7.137601971626281738e-01	8.379999999999999671e-01	6.493429541587829590e-01	7.840000000000000302e-01	7.568806409835815430e-01
5.750000000000000000e+02	5.959999999999999742e-01	4.925709962844848633e-01	6.919999999999999485e-01	9.170773029327392578e-01	5.819999999999999618e-01	3.621895909309387207e-01	8.820000000000000062e-01	8.584992885589599609e-01	6.460000000000000187e-01	6.813079714775085449e-01
5.760000000000000000e+02	5.520000000000000462e-01	4.535605609416961670e-01	8.519999999999999796e-01	5.541824102401733398e-01	2.640000000000000124e-01	3.340898752212524414e-01	6.919999999999999485e-01	3.710930645465850830e-01	6.239999999999999991e-01	5.595433712005615234e-01
5.770000000000000000e+02	1.000000000000000000e+00	9.854633808135986328e-01	3.220000000000000084e-01	2.779021561145782471e-01	1.300000000000000044e-01	2.767441570758819580e-01	7.940000000000000391e-01	7.976482510566711426e-01	7.520000000000000018e-01	6.878055334091186523e-01
5.780000000000000000e+02	9.939999999999999947e-01	9.952498674392700195e-01	8.000000000000000167e-03	6.366793066263198853e-02	9.659999999999999698e-01	9.074557423591613770e-01	4.060000000000000275e-01	4.826317429542541504e-01	6.959999999999999520e-01	6.810030937194824219e-01
5.790000000000000000e+02	2.680000000000000160e-01	1.727287620306015015e-01	6.320000000000000062e-01	5.884158611297607422e-01	6.600000000000000311e-01	5.088723301887512207e-01	7.920000000000000373e-01	7.513989806175231934e-01	3.459999999999999742e-01	3.006810545921325684e-01
5.800000000000000000e+02	3.079999999999999960e-01	2.793083190917968750e-01	9.619999999999999662e-01	8.655266165733337402e-01	6.620000000000000329e-01	6.702252626419067383e-01	6.159999999999999920e-01	7.290507555007934570e-01	2.340000000000000135e-01	2.337626367807388306e-01
5.810000000000000000e+02	8.659999999999999920e-01	8.775385022163391113e-01	8.659999999999999920e-01	6.524153351783752441e-01	1.799999999999999933e-01	1.733011007308959961e-01	5.320000000000000284e-01	6.553865075111389160e-01	3.180000000000000049e-01	3.069410622119903564e-01
5.820000000000000000e+02	7.319999999999999840e-01	4.910685718059539795e-01	9.379999999999999449e-01	5.456269383430480957e-01	5.080000000000000071e-01	5.964895486831665039e-01	7.680000000000000160e-01	5.437082648277282715e-01	5.080000000000000071e-01	5.474781990051269531e-01
5.830000000000000000e+02	4.399999999999999745e-02	3.683589696884155273e-01	7.419999999999999929e-01	4.618712961673736572e-01	6.820000000000000506e-01	2.844577729701995850e-01	1.559999999999999998e-01	5.222043991088867188e-01	6.660000000000000364e-01	4.660057127475738525e-01
5.840000000000000000e+02	9.479999999999999538e-01	6.235690712928771973e-01	9.600000000000000200e-02	2.533034980297088623e-01	5.959999999999999742e-01	6.353949904441833496e-01	8.080000000000000515e-01	8.147875070571899414e-01	8.719999999999999973e-01	8.002738356590270996e-01
5.850000000000000000e+02	4.470000000000000084e-01	4.500256180763244629e-01	4.699999999999999734e-01	7.941549420356750488e-01	3.760000000000000009e-01	3.375277817249298096e-01	1.640000000000000069e-01	3.914647698402404785e-01	9.539999999999999591e-01	8.805390000343322754e-01
5.860000000000000000e+02	8.319999999999999618e-01	8.421438336372375488e-01	9.659999999999999698e-01	9.781321287155151367e-01	4.779999999999999805e-01	5.187421441078186035e-01	4.839999999999999858e-01	4.681520760059356689e-01	5.839999999999999636e-01	6.113568544387817383e-01
5.870000000000000000e+02	8.299999999999999600e-01	3.944894373416900635e-01	5.300000000000000266e-01	6.474441885948181152e-01	5.800000000000000294e-02	5.695420503616333008e-01	3.200000000000000067e-02	1.235865354537963867e-01	5.919999999999999707e-01	4.341366887092590332e-01
5.880000000000000000e+02	7.680000000000000160e-01	8.247673511505126953e-01	7.760000000000000231e-01	5.724293589591979980e-01	9.919999999999999929e-01	9.889584779739379883e-01	1.700000000000000122e-01	2.165070921182632446e-01	5.380000000000000338e-01	4.627902209758758545e-01
5.890000000000000000e+02	6.760000000000000453e-01	5.325365066528320312e-01	3.260000000000000120e-01	6.419258117675781250e-01	1.120000000000000023e-01	1.153431460261344910e-01	7.079999999999999627e-01	6.097020506858825684e-01	5.100000000000000089e-01	5.448399186134338379e-01
5.900000000000000000e+02	7.079999999999999627e-01	6.529927849769592285e-01	9.899999999999999911e-01	9.701871871948242188e-01	5.500000000000000444e-01	4.829743802547454834e-01	5.200000000000000178e-01	5.446338653564453125e-01	5.739999999999999547e-01	1.959233134984970093e-01
5.910000000000000000e+02	8.699999999999999956e-01	5.581995248794555664e-01	5.659999999999999476e-01	4.689492881298065186e-01	5.320000000000000284e-01	4.722231626510620117e-01	3.300000000000000155e-01	5.800451040267944336e-01	3.439999999999999725e-01	4.627259969711303711e-01
5.920000000000000000e+02	6.999999999999999556e-01	8.631177544593811035e-01	5.879999999999999671e-01	6.468243598937988281e-01	7.840000000000000302e-01	5.888295173645019531e-01	4.440000000000000058e-01	4.672927558422088623e-01	8.359999999999999654e-01	9.031181931495666504e-01
5.930000000000000000e+02	8.999999999999999667e-02	9.885186702013015747e-02	7.880000000000000338e-01	6.328233480453491211e-01	9.439999999999999503e-01	9.032638072967529297e-01	8.000000000000000167e-03	1.040454730391502380e-01	2.300000000000000100e-01	3.257111012935638428e-01
5.940000000000000000e+02	9.100000000000000311e-01	7.096653580665588379e-01	3.799999999999999906e-02	6.392382085323333740e-02	5.919999999999999707e-01	3.867619335651397705e-01	8.760000000000000009e-01	7.971617579460144043e-01	3.699999999999999956e-01	2.697368562221527100e-01
5.950000000000000000e+02	9.160000000000000364e-01	6.698865294456481934e-01	9.340000000000000524e-01	5.495151281356811523e-01	9.419999999999999485e-01	8.581372499465942383e-01	4.319999999999999951e-01	6.369200944900512695e-01	4.239999999999999880e-01	4.000588655471801758e-01
5.960000000000000000e+02	5.000000000000000278e-02	3.233024775981903076e-01	2.179999999999999993e-01	2.255643606185913086e-01	7.680000000000000160e-01	6.100586652755737305e-01	4.079999999999999738e-01	2.839595377445220947e-01	2.620000000000000107e-01	4.726928770542144775e-01
5.970000000000000000e+02	0.000000000000000000e+00	6.213776767253875732e-03	7.339999999999999858e-01	6.026090383529663086e-01	3.940000000000000169e-01	5.218004584312438965e-01	8.020000000000000462e-01	8.570963144302368164e-01	2.479999999999999982e-01	1.975830048322677612e-01
5.980000000000000000e+02	6.059999999999999831e-01	5.424767136573791504e-01	8.780000000000000027e-01	6.770259141921997070e-01	5.859999999999999654e-01	4.591363370418548584e-01	7.740000000000000213e-01	5.808712840080261230e-01	4.719999999999999751e-01	3.566190898418426514e-01
5.990000000000000000e+02	9.979999999999999982e-01	9.970508813858032227e-01	3.920000000000000151e-01	5.815120935440063477e-01	5.300000000000000266e-01	6.032879948616027832e-01	1.779999999999999916e-01	4.431532025337219238e-01	2.059999999999999887e-01	3.779216706752777100e-01
6.000000000000000000e+02	8.100000000000000533e-01	3.679622113704681396e-01	7.319999999999999840e-01	4.564510583877563477e-01	5.320000000000000284e-01	7.120419740676879883e-01	5.959999999999999742e-01	4.978962540626525879e-01	9.600000000000000200e-02	5.809618905186653137e-02
6.010000000000000000e+02	9.419999999999999485e-01	7.390923500061035156e-01	8.880000000000000115e-01	4.975759387016296387e-01	8.299999999999999600e-01	6.291426420211791992e-01	6.600000000000000311e-01	6.122761368751525879e-01	4.000000000000000083e-02	3.159827589988708496e-01
6.020000000000000000e+02	8.599999999999999312e-02	1.396086066961288452e-01	8.439999999999999725e-01	5.019409656524658203e-01	7.419999999999999929e-01	6.138955950736999512e-01	2.700000000000000178e-01	4.973631799221038818e-01	8.439999999999999725e-01	8.489330410957336426e-01
6.030000000000000000e+02	7.500000000000000000e-01	4.624328613281250000e-01	4.000000000000000222e-01	3.086433708667755127e-01	1.759999999999999898e-01	1.421248614788055420e-01	5.679999999999999494e-01	6.397068500518798828e-01	1.759999999999999898e-01	2.967910170555114746e-01
6.040000000000000000e+02	9.600000000000000200e-02	2.057329118251800537e-01	9.000000000000000222e-01	6.709289550781250000e-01	9.459999999999999520e-01	7.968378663063049316e-01	7.039999999999999591e-01	4.977848231792449951e-01	3.800000000000000044e-01	4.892690479755401611e-01
6.050000000000000000e+02	5.939999999999999725e-01	4.021604359149932861e-01	5.399999999999999939e-02	2.540812790393829346e-01	9.659999999999999698e-01	7.300647497177124023e-01	4.819999999999999840e-01	5.770285725593566895e-01	5.859999999999999654e-01	4.429926574230194092e-01
6.060000000000000000e+02	8.100000000000000533e-01	4.176989495754241943e-01	4.879999999999999893e-01	4.551065266132354736e-01	7.199999999999999734e-01	7.655961513519287109e-01	2.099999999999999922e-01	3.435233533382415771e-01	4.000000000000000222e-01	2.991601824760437012e-01
6.070000000000000000e+02	8.000000000000000167e-03	2.667839527130126953e-01	5.199999999999999761e-02	1.006057187914848328e-01	2.939999999999999836e-01	2.010008543729782104e-01	7.580000000000000071e-01	5.301450490951538086e-01	2.999999999999999889e-02	9.907688200473785400e-02
6.080000000000000000e+02	5.839999999999999636e-01	6.738482117652893066e-01	8.940000000000000169e-01	7.313111424446105957e-01	1.400000000000000133e-01	1.593769043684005737e-01	4.079999999999999738e-01	6.103146076202392578e-01	8.159999999999999476e-01	7.730147838592529297e-01
6.090000000000000000e+02	4.279999999999999916e-01	2.384372502565383911e-01	8.999999999999999667e-02	6.516081094741821289e-01	1.300000000000000044e-01	1.676589101552963257e-01	2.439999999999999947e-01	1.784815639257431030e-01	1.239999999999999991e-01	7.736093550920486450e-02
6.100000000000000000e+02	7.500000000000000000e-01	6.933965086936950684e-01	5.120000000000000107e-01	2.561961412429809570e-01	6.159999999999999920e-01	1.172021478414535522e-01	5.440000000000000391e-01	2.754833698272705078e-01	1.459999999999999909e-01	2.304384410381317139e-01
6.110000000000000000e+02	9.080000000000000293e-01	7.341483831405639648e-01	6.540000000000000258e-01	4.827859103679656982e-01	2.139999999999999958e-01	1.506576985120773315e-01	2.899999999999999800e-01	2.895044982433319092e-01	3.719999999999999973e-01	4.434522092342376709e-01
6.120000000000000000e+02	2.200000000000000011e-01	1.661482453346252441e-01	5.679999999999999494e-01	5.772512555122375488e-01	1.799999999999999933e-01	3.698605000972747803e-01	2.479999999999999982e-01	1.952189505100250244e-01	3.699999999999999956e-01	5.003007650375366211e-01
6.130000000000000000e+02	6.620000000000000329e-01	3.805059492588043213e-01	9.899999999999999911e-01	5.414642095565795898e-01	3.220000000000000084e-01	3.237575888633728027e-01	4.179999999999999827e-01	6.617425680160522461e-01	3.659999999999999920e-01	2.836204469203948975e-01
6.140000000000000000e+02	9.260000000000000453e-01	9.303090572357177734e-01	3.420000000000000262e-01	6.392942070960998535e-01	8.960000000000000187e-01	7.681388854980468750e-01	9.140000000000000346e-01	7.945263981819152832e-01	6.320000000000000062e-01	4.294091761112213135e-01
6.150000000000000000e+02	3.599999999999999728e-02	2.732577025890350342e-01	9.600000000000000200e-02	1.972818225622177124e-01	8.400000000000000522e-02	6.453447788953781128e-02	8.820000000000000062e-01	9.252873659133911133e-01	4.699999999999999734e-01	4.170273244380950928e-01
6.160000000000000000e+02	9.619999999999999662e-01	9.070629477500915527e-01	6.979999999999999538e-01	3.728118538856506348e-01	8.880000000000000115e-01	4.963575899600982666e-01	8.060000000000000497e-01	6.473184823989868164e-01	1.819999999999999951e-01	3.351353406906127930e-01
6.170000000000000000e+02	5.999999999999999778e-02	2.140197753906250000e-01	6.780000000000000471e-01	4.466601312160491943e-01	8.559999999999999831e-01	8.582906126976013184e-01	4.660000000000000253e-01	6.189850568771362305e-01	7.159999999999999698e-01	6.287497282028198242e-01
6.180000000000000000e+02	9.599999999999999645e-01	8.707886338233947754e-01	2.000000000000000042e-02	8.204546570777893066e-02	6.680000000000000382e-01	3.646523952484130859e-01	1.320000000000000062e-01	4.680852293968200684e-01	6.360000000000000098e-01	4.015631675720214844e-01
6.190000000000000000e+02	1.600000000000000033e-02	2.602321505546569824e-01	9.719999999999999751e-01	9.768872261047363281e-01	9.379999999999999449e-01	7.198368310928344727e-01	9.060000000000000275e-01	7.359771728515625000e-01	1.219999999999999973e-01	1.355887502431869507e-01
6.200000000000000000e+02	4.959999999999999964e-01	6.294305920600891113e-01	6.620000000000000329e-01	4.059019982814788818e-01	6.939999999999999503e-01	6.454318761825561523e-01	4.460000000000000075e-01	2.541483044624328613e-01	2.640000000000000124e-01	2.797371447086334229e-01
6.210000000000000000e+02	5.799999999999999600e-01	2.631322145462036133e-01	4.139999999999999791e-01	2.900410592555999756e-01	9.619999999999999662e-01	7.490516901016235352e-01	3.360000000000000209e-01	4.027223289012908936e-01	7.039999999999999591e-01	6.791830658912658691e-01
6.220000000000000000e+02	5.869999999999999662e-01	4.650816917419433594e-01	5.699999999999999512e-01	4.088739156723022461e-01	5.280000000000000249e-01	8.151524066925048828e-01	7.640000000000000124e-01	6.304317712783813477e-01	2.079999999999999905e-01	1.221699342131614685e-01
6.230000000000000000e+02	7.799999999999999989e-02	8.444759249687194824e-02	1.680000000000000104e-01	3.349081575870513916e-01	7.560000000000000053e-01	6.978734731674194336e-01	6.540000000000000258e-01	6.817271709442138672e-01	5.340000000000000302e-01	4.847489595413208008e-01
6.240000000000000000e+02	8.499999999999999778e-01	6.428161263465881348e-01	5.140000000000000124e-01	5.323525667190551758e-01	9.839999999999999858e-01	9.346631169319152832e-01	1.900000000000000022e-01	3.931580781936645508e-01	9.180000000000000382e-01	9.001295566558837891e-01
6.250000000000000000e+02	4.919999999999999929e-01	5.214739441871643066e-01	8.920000000000000151e-01	8.213127255439758301e-01	2.079999999999999905e-01	5.667454600334167480e-01	8.860000000000000098e-01	9.233234524726867676e-01	8.239999999999999547e-01	6.930599808692932129e-01
6.260000000000000000e+02	4.119999999999999774e-01	1.089778244495391846e-01	7.520000000000000018e-01	5.667498111724853516e-01	5.600000000000000117e-02	1.152188479900360107e-01	2.300000000000000100e-01	3.274110257625579834e-01	6.059999999999999831e-01	5.121819376945495605e-01
6.270000000000000000e+02	2.000000000000000042e-03	9.449177980422973633e-02	7.820000000000000284e-01	7.060125470161437988e-01	8.799999999999999489e-02	3.930624127388000488e-01	7.620000000000000107e-01	8.393459320068359375e-01	7.560000000000000053e-01	7.465968728065490723e-01
6.280000000000000000e+02	1.519999999999999962e-01	6.414577960968017578e-01	6.300000000000000044e-01	4.543272256851196289e-01	6.340000000000000080e-01	6.633795499801635742e-01	4.159999999999999809e-01	2.902365326881408691e-01	2.139999999999999958e-01	4.086886644363403320e-01
6.290000000000000000e+02	1.000000000000000000e+00	9.987101554870605469e-01	6.660000000000000364e-01	5.467495918273925781e-01	9.240000000000000435e-01	6.139677166938781738e-01	2.439999999999999947e-01	2.721551358699798584e-01	6.600000000000000311e-01	5.700270533561706543e-01
6.300000000000000000e+02	0.000000000000000000e+00	7.288867607712745667e-03	2.179999999999999993e-01	3.029144704341888428e-01	2.740000000000000213e-01	3.674979507923126221e-01	1.980000000000000093e-01	9.845700860023498535e-02	8.659999999999999920e-01	7.942306995391845703e-01
6.310000000000000000e+02	8.599999999999999312e-02	4.510912299156188965e-01	8.659999999999999920e-01	7.795134186744689941e-01	6.660000000000000364e-01	6.162163019180297852e-01	1.000000000000000021e-02	6.169562414288520813e-02	7.560000000000000053e-01	7.276830077171325684e-01
6.320000000000000000e+02	4.699999999999999734e-01	6.573949456214904785e-01	1.839999999999999969e-01	1.928927898406982422e-01	1.100000000000000006e-01	4.672192633152008057e-01	1.640000000000000069e-01	4.141157567501068115e-01	5.200000000000000178e-01	4.874054193496704102e-01
6.330000000000000000e+02	3.360000000000000209e-01	3.444562852382659912e-01	5.060000000000000053e-01	5.075597167015075684e-01	7.680000000000000160e-01	6.758032441139221191e-01	5.939999999999999725e-01	7.895781993865966797e-01	5.819999999999999618e-01	3.802162706851959229e-01
6.340000000000000000e+02	9.499999999999999556e-01	8.588256835937500000e-01	6.460000000000000187e-01	7.737328410148620605e-01	8.940000000000000169e-01	9.227954149246215820e-01	1.360000000000000098e-01	4.137791693210601807e-01	5.240000000000000213e-01	5.312457680702209473e-01
6.350000000000000000e+02	2.379999999999999893e-01	5.731369256973266602e-01	8.100000000000000533e-01	5.082820057868957520e-01	9.360000000000000542e-01	6.311973929405212402e-01	5.180000000000000160e-01	4.802514016628265381e-01	6.860000000000000542e-01	6.004201769828796387e-01
6.360000000000000000e+02	3.260000000000000120e-01	3.549972772598266602e-01	4.420000000000000040e-01	4.364523887634277344e-01	4.899999999999999911e-01	7.301843166351318359e-01	1.799999999999999933e-01	3.275547623634338379e-01	7.700000000000000178e-01	8.857185244560241699e-01
6.370000000000000000e+02	1.519999999999999962e-01	2.287937104701995850e-01	6.059999999999999831e-01	5.089752674102783203e-01	5.260000000000000231e-01	8.788856863975524902e-01	1.580000000000000016e-01	7.617533951997756958e-02	6.700000000000000400e-01	6.615240573883056641e-01
6.380000000000000000e+02	3.039999999999999925e-01	4.036954343318939209e-01	2.220000000000000029e-01	3.029522001743316650e-01	8.200000000000000344e-02	1.600156575441360474e-01	1.179999999999999938e-01	1.746553927659988403e-01	3.180000000000000049e-01	3.602145314216613770e-01
6.390000000000000000e+02	8.120000000000000551e-01	5.636880993843078613e-01	2.859999999999999765e-01	3.079711794853210449e-01	9.779999999999999805e-01	9.424599409103393555e-01	2.139999999999999958e-01	1.220086216926574707e-01	8.679999999999999938e-01	8.875536918640136719e-01
6.400000000000000000e+02	1.539999999999999980e-01	7.557207345962524414e-01	5.679999999999999494e-01	4.421535432338714600e-01	2.919999999999999818e-01	4.794571995735168457e-01	7.459999999999999964e-01	4.381969273090362549e-01	5.440000000000000391e-01	5.396419763565063477e-01
6.410000000000000000e+02	5.600000000000000117e-02	4.279606044292449951e-01	4.200000000000000261e-02	8.035350590944290161e-02	5.639999999999999458e-01	6.144683957099914551e-01	5.759999999999999565e-01	5.448619127273559570e-01	4.420000000000000040e-01	3.357226848602294922e-01
6.420000000000000000e+02	3.840000000000000080e-01	6.928516030311584473e-01	2.800000000000000266e-01	3.318176269531250000e-01	7.580000000000000071e-01	6.234734058380126953e-01	2.500000000000000000e-01	5.830971002578735352e-01	7.600000000000000089e-01	6.307311058044433594e-01
6.430000000000000000e+02	3.260000000000000120e-01	6.173999309539794922e-01	4.040000000000000258e-01	4.890194237232208252e-01	8.900000000000000133e-01	9.064600467681884766e-01	3.059999999999999942e-01	4.432494640350341797e-01	3.320000000000000173e-01	3.340808451175689697e-01
6.440000000000000000e+02	3.320000000000000173e-01	3.691324591636657715e-01	7.039999999999999591e-01	5.139236450195312500e-01	4.600000000000000200e-01	4.339144527912139893e-01	5.939999999999999725e-01	6.112741231918334961e-01	5.859999999999999654e-01	5.719357132911682129e-01
6.450000000000000000e+02	7.439999999999999947e-01	6.090425252914428711e-01	1.419999999999999873e-01	2.246400415897369385e-01	2.379999999999999893e-01	2.157991230487823486e-01	6.840000000000000524e-01	7.775469422340393066e-01	4.099999999999999756e-01	4.917546212673187256e-01
6.460000000000000000e+02	1.400000000000000133e-01	7.312706112861633301e-02	9.719999999999999751e-01	9.205938577651977539e-01	9.619999999999999662e-01	8.603733777999877930e-01	2.439999999999999947e-01	1.314560174942016602e-01	3.579999999999999849e-01	2.006908208131790161e-01
6.470000000000000000e+02	4.000000000000000083e-03	2.093765586614608765e-01	6.800000000000000488e-01	5.296437740325927734e-01	4.739999999999999769e-01	4.921028017997741699e-01	2.240000000000000047e-01	4.451915919780731201e-01	6.939999999999999503e-01	5.040029287338256836e-01
6.480000000000000000e+02	4.799999999999999822e-01	3.242346346378326416e-01	5.020000000000000018e-01	2.730059623718261719e-01	6.159999999999999920e-01	6.245037317276000977e-01	5.360000000000000320e-01	6.396645307540893555e-01	6.019999999999999796e-01	4.022786319255828857e-01
6.490000000000000000e+02	8.820000000000000062e-01	3.728767633438110352e-01	9.399999999999999467e-01	9.444802403450012207e-01	3.820000000000000062e-01	3.537841141223907471e-01	7.179999999999999716e-01	5.170482993125915527e-01	2.479999999999999982e-01	4.385946989059448242e-01
6.500000000000000000e+02	9.839999999999999858e-01	9.672577977180480957e-01	1.519999999999999962e-01	3.105246424674987793e-01	4.799999999999999822e-01	3.709224164485931396e-01	3.320000000000000173e-01	6.105006337165832520e-01	7.179999999999999716e-01	5.719813108444213867e-01
6.510000000000000000e+02	3.240000000000000102e-01	5.666074752807617188e-01	4.500000000000000111e-01	2.898081839084625244e-01	9.439999999999999503e-01	4.844844043254852295e-01	9.439999999999999503e-01	9.241092205047607422e-01	4.839999999999999858e-01	5.055363178253173828e-01
6.520000000000000000e+02	9.020000000000000240e-01	7.971917986869812012e-01	9.759999999999999787e-01	6.762301325798034668e-01	3.880000000000000115e-01	3.379642963409423828e-01	5.919999999999999707e-01	5.393719077110290527e-01	5.699999999999999512e-01	5.868636369705200195e-01
6.530000000000000000e+02	7.459999999999999964e-01	5.577920079231262207e-01	7.359999999999999876e-01	5.296123027801513672e-01	3.200000000000000067e-01	4.984019994735717773e-01	9.699999999999999734e-01	9.317621588706970215e-01	6.999999999999999556e-01	6.787775158882141113e-01
6.540000000000000000e+02	3.240000000000000102e-01	2.784099876880645752e-01	6.079999999999999849e-01	5.388677120208740234e-01	1.439999999999999891e-01	1.770579814910888672e-01	7.860000000000000320e-01	7.305810451507568359e-01	7.039999999999999591e-01	9.090763330459594727e-01
6.550000000000000000e+02	5.300000000000000266e-01	4.609120190143585205e-01	8.060000000000000497e-01	8.452122211456298828e-01	8.439999999999999725e-01	7.384398579597473145e-01	7.900000000000000355e-01	6.327223777770996094e-01	7.479999999999999982e-01	7.344860434532165527e-01
6.560000000000000000e+02	1.000000000000000000e+00	9.893869161605834961e-01	4.520000000000000129e-01	8.097273111343383789e-01	7.099999999999999645e-01	2.849506139755249023e-01	3.519999999999999796e-01	4.212436974048614502e-01	6.159999999999999920e-01	5.247965455055236816e-01
6.570000000000000000e+02	4.259999999999999898e-01	5.240210294723510742e-01	5.199999999999999761e-02	2.054498940706253052e-01	2.119999999999999940e-01	6.140555739402770996e-01	7.479999999999999982e-01	5.181062221527099609e-01	8.719999999999999973e-01	8.559180498123168945e-01
6.580000000000000000e+02	7.800000000000000266e-01	7.431969642639160156e-01	5.759999999999999565e-01	5.363469123840332031e-01	6.840000000000000524e-01	5.730487704277038574e-01	3.320000000000000173e-01	2.391659468412399292e-01	1.640000000000000069e-01	5.288739800453186035e-01
6.590000000000000000e+02	9.439999999999999503e-01	5.914789438247680664e-01	5.120000000000000107e-01	7.965136170387268066e-01	1.580000000000000016e-01	3.143638074398040771e-01	6.800000000000000488e-02	2.647070288658142090e-01	6.079999999999999849e-01	5.454096794128417969e-01
6.600000000000000000e+02	5.919999999999999707e-01	5.661520361900329590e-01	1.320000000000000062e-01	4.038463830947875977e-01	6.079999999999999849e-01	7.672070860862731934e-01	1.419999999999999873e-01	2.636068761348724365e-01	2.260000000000000064e-01	2.998018264770507812e-01
6.610000000000000000e+02	3.599999999999999867e-01	1.789799332618713379e-01	3.900000000000000133e-01	3.330890536308288574e-01	5.180000000000000160e-01	2.590754628181457520e-01	1.719999999999999862e-01	1.901498734951019287e-01	3.820000000000000062e-01	1.917867213487625122e-01
6.620000000000000000e+02	3.760000000000000009e-01	3.298928141593933105e-01	3.619999999999999885e-01	5.336094498634338379e-01	3.059999999999999942e-01	3.195286095142364502e-01	7.860000000000000320e-01	5.077894330024719238e-01	2.760000000000000231e-01	5.398089885711669922e-01
6.630000000000000000e+02	4.959999999999999964e-01	5.089958906173706055e-01	3.260000000000000120e-01	3.294958174228668213e-01	6.019999999999999796e-01	2.659044265747070312e-01	8.279999999999999583e-01	7.559707164764404297e-01	6.800000000000000488e-01	7.903994321823120117e-01
6.640000000000000000e+02	2.999999999999999889e-02	3.440169095993041992e-01	5.939999999999999725e-01	3.935408294200897217e-01	2.939999999999999836e-01	3.776322901248931885e-01	7.700000000000000178e-01	6.417408585548400879e-01	7.099999999999999645e-01	7.495710253715515137e-01
6.650000000000000000e+02	9.939999999999999947e-01	9.676042199134826660e-01	9.180000000000000382e-01	5.906849503517150879e-01	8.880000000000000115e-01	8.136116862297058105e-01	7.419999999999999929e-01	6.188439726829528809e-01	2.720000000000000195e-01	4.141327440738677979e-01
6.660000000000000000e+02	9.919999999999999929e-01	8.365833759307861328e-01	7.920000000000000373e-01	6.830455660820007324e-01	5.060000000000000053e-01	3.855596184730529785e-01	3.280000000000000138e-01	4.946929812431335449e-01	3.719999999999999973e-01	6.568301916122436523e-01
6.670000000000000000e+02	7.399999999999999634e-02	1.581799536943435669e-01	4.299999999999999933e-01	4.999716281890869141e-01	4.739999999999999769e-01	4.847766458988189697e-01	7.459999999999999964e-01	6.796393990516662598e-01	3.200000000000000067e-01	6.610503792762756348e-01
6.680000000000000000e+02	3.519999999999999796e-01	3.055596351623535156e-01	6.520000000000000240e-01	6.661509275436401367e-01	1.799999999999999933e-01	2.694278359413146973e-01	6.919999999999999485e-01	7.418629527091979980e-01	4.919999999999999929e-01	7.052778005599975586e-01
6.690000000000000000e+02	7.980000000000000426e-01	6.911667585372924805e-01	2.899999999999999800e-01	3.132948577404022217e-01	9.679999999999999716e-01	9.178747534751892090e-01	7.980000000000000426e-01	6.677964329719543457e-01	3.579999999999999849e-01	3.072598874568939209e-01
6.700000000000000000e+02	6.440000000000000169e-01	7.545250058174133301e-01	1.859999999999999987e-01	2.218032628297805786e-01	7.560000000000000053e-01	4.646791815757751465e-01	3.280000000000000138e-01	5.721514225006103516e-01	5.719999999999999529e-01	5.635965466499328613e-01
6.710000000000000000e+02	3.599999999999999867e-01	6.286819577217102051e-01	4.520000000000000129e-01	4.927407801151275635e-01	8.100000000000000533e-01	7.410461306571960449e-01	9.220000000000000417e-01	7.758002877235412598e-01	8.860000000000000098e-01	7.978151440620422363e-01
6.720000000000000000e+02	3.699999999999999956e-01	3.748033940792083740e-01	9.240000000000000435e-01	7.409362196922302246e-01	7.099999999999999645e-01	6.643717288970947266e-01	1.059999999999999970e-01	2.910399436950683594e-01	4.259999999999999898e-01	4.693404436111450195e-01
6.730000000000000000e+02	8.800000000000000044e-01	4.135881364345550537e-01	1.239999999999999991e-01	5.043338537216186523e-01	5.999999999999999778e-01	7.068063616752624512e-01	6.400000000000000133e-02	7.196829468011856079e-02	7.259999999999999787e-01	8.075841665267944336e-01
6.740000000000000000e+02	5.500000000000000444e-01	6.850063204765319824e-01	3.340000000000000191e-01	7.004337310791015625e-01	1.120000000000000023e-01	3.320464491844177246e-01	7.419999999999999929e-01	7.466847896575927734e-01	8.399999999999999689e-01	9.049354791641235352e-01
6.750000000000000000e+02	1.000000000000000000e+00	9.983773231506347656e-01	8.820000000000000062e-01	5.680744051933288574e-01	2.760000000000000231e-01	4.453620016574859619e-01	5.719999999999999529e-01	5.068047046661376953e-01	5.879999999999999671e-01	6.003022193908691406e-01
6.760000000000000000e+02	2.179999999999999993e-01	5.770463943481445312e-01	2.560000000000000053e-01	4.465252757072448730e-01	6.019999999999999796e-01	6.339745521545410156e-01	5.639999999999999458e-01	7.221729755401611328e-01	6.860000000000000542e-01	4.435060024261474609e-01
6.770000000000000000e+02	1.000000000000000000e+00	9.743053317070007324e-01	5.440000000000000391e-01	9.111489057540893555e-01	7.680000000000000160e-01	6.766930222511291504e-01	8.379999999999999671e-01	7.664383053779602051e-01	8.579999999999999849e-01	7.532247304916381836e-01
6.780000000000000000e+02	3.539999999999999813e-01	3.222056329250335693e-01	5.799999999999999600e-01	6.469587087631225586e-01	2.359999999999999876e-01	2.912445068359375000e-01	1.799999999999999864e-02	1.396163403987884521e-01	9.879999999999999893e-01	9.200576543807983398e-01
6.790000000000000000e+02	1.920000000000000040e-01	5.694150924682617188e-01	8.920000000000000151e-01	5.048413276672363281e-01	1.640000000000000069e-01	4.641474187374114990e-01	2.000000000000000111e-01	5.252492427825927734e-01	6.380000000000000115e-01	5.942129492759704590e-01
6.800000000000000000e+02	6.179999999999999938e-01	7.956880927085876465e-01	3.539999999999999813e-01	6.859095692634582520e-01	7.399999999999999911e-01	4.578711688518524170e-01	4.699999999999999734e-01	4.216438531875610352e-01	6.899999999999999467e-01	5.308676958084106445e-01
6.810000000000000000e+02	7.359999999999999876e-01	6.375789642333984375e-01	3.679999999999999938e-01	3.665201663970947266e-01	6.979999999999999538e-01	3.451248705387115479e-01	3.760000000000000009e-01	5.553101897239685059e-01	7.479999999999999982e-01	5.906108617782592773e-01
6.820000000000000000e+02	9.419999999999999485e-01	4.972422420978546143e-01	4.299999999999999933e-01	6.763121485710144043e-01	4.660000000000000253e-01	3.236833512783050537e-01	7.379999999999999893e-01	7.741295099258422852e-01	4.139999999999999791e-01	5.594999790191650391e-01
6.830000000000000000e+02	3.260000000000000120e-01	5.841516256332397461e-01	2.819999999999999729e-01	4.238540232181549072e-01	9.200000000000000400e-01	7.705460786819458008e-01	9.619999999999999662e-01	9.366844892501831055e-01	6.620000000000000329e-01	7.839279174804687500e-01
6.840000000000000000e+02	7.279999999999999805e-01	6.499776840209960938e-01	7.399999999999999911e-01	3.794753253459930420e-01	8.279999999999999583e-01	6.816945672035217285e-01	3.619999999999999885e-01	4.171585142612457275e-01	1.320000000000000062e-01	2.562870383262634277e-01
6.850000000000000000e+02	8.679999999999999938e-01	7.638763189315795898e-01	4.040000000000000258e-01	7.324217557907104492e-01	7.799999999999999989e-02	8.943253010511398315e-02	4.600000000000000200e-01	4.372432529926300049e-01	1.539999999999999980e-01	1.958807259798049927e-01
6.860000000000000000e+02	2.439999999999999947e-01	3.906423747539520264e-01	2.939999999999999836e-01	5.055534243583679199e-01	1.039999999999999952e-01	2.974325418472290039e-01	6.700000000000000400e-01	4.800757765769958496e-01	3.160000000000000031e-01	4.513017237186431885e-01
6.870000000000000000e+02	3.499999999999999778e-01	4.263565540313720703e-01	2.240000000000000047e-01	3.937048912048339844e-01	9.639999999999999680e-01	8.661602735519409180e-01	6.300000000000000044e-01	6.392740607261657715e-01	8.459999999999999742e-01	8.513278365135192871e-01
6.880000000000000000e+02	5.959999999999999742e-01	3.466839790344238281e-01	1.779999999999999916e-01	3.685791194438934326e-01	6.700000000000000400e-01	6.746032834053039551e-01	4.000000000000000083e-02	9.348475188016891479e-02	4.239999999999999880e-01	5.763193368911743164e-01
6.890000000000000000e+02	4.420000000000000040e-01	4.170849323272705078e-01	5.200000000000000178e-01	4.620558917522430420e-01	3.099999999999999978e-01	3.947632014751434326e-01	2.340000000000000135e-01	2.300064116716384888e-01	1.280000000000000027e-01	3.517435491085052490e-01
6.900000000000000000e+02	5.120000000000000107e-01	1.936366111040115356e-01	4.560000000000000164e-01	4.638287425041198730e-01	8.599999999999999867e-01	8.500697612762451172e-01	2.560000000000000053e-01	4.559774398803710938e-01	2.300000000000000100e-01	4.312325119972229004e-01
6.910000000000000000e+02	1.439999999999999891e-01	2.350598126649856567e-01	9.959999999999999964e-01	8.003621697425842285e-01	1.140000000000000041e-01	3.599908947944641113e-01	2.600000000000000089e-01	3.946018815040588379e-01	2.620000000000000107e-01	3.932495713233947754e-01
6.920000000000000000e+02	5.280000000000000249e-01	6.380088925361633301e-01	3.519999999999999796e-01	5.752245783805847168e-01	5.520000000000000462e-01	7.563067674636840820e-01	6.780000000000000471e-01	7.238470315933227539e-01	6.300000000000000044e-01	5.783772468566894531e-01
6.930000000000000000e+02	9.180000000000000382e-01	5.991066694259643555e-01	4.580000000000000182e-01	6.059550046920776367e-01	2.839999999999999747e-01	4.499702751636505127e-01	4.580000000000000182e-01	3.539749681949615479e-01	3.240000000000000102e-01	2.450584918260574341e-01
6.940000000000000000e+02	8.539999999999999813e-01	8.902472853660583496e-01	7.680000000000000160e-01	5.545029044151306152e-01	4.919999999999999929e-01	6.305019855499267578e-01	3.479999999999999760e-01	2.827159166336059570e-01	6.959999999999999520e-01	7.658352255821228027e-01
6.950000000000000000e+02	3.019999999999999907e-01	3.473118841648101807e-01	4.339999999999999969e-01	2.622810304164886475e-01	1.140000000000000041e-01	1.577516049146652222e-01	3.559999999999999831e-01	4.188136458396911621e-01	6.640000000000000346e-01	4.605973064899444580e-01
6.960000000000000000e+02	5.420000000000000373e-01	9.722547978162765503e-02	2.819999999999999729e-01	2.853922247886657715e-01	5.040000000000000036e-01	5.601435303688049316e-01	2.899999999999999800e-01	3.503243923187255859e-01	6.640000000000000346e-01	3.504351079463958740e-01
6.970000000000000000e+02	8.080000000000000515e-01	4.844949245452880859e-01	9.260000000000000453e-01	9.517008066177368164e-01	3.420000000000000262e-01	2.982619404792785645e-01	3.860000000000000098e-01	5.400615930557250977e-01	8.120000000000000551e-01	6.156523823738098145e-01
6.980000000000000000e+02	7.920000000000000373e-01	6.880161762237548828e-01	6.879999999999999449e-01	5.732420682907104492e-01	5.520000000000000462e-01	3.918420672416687012e-01	4.259999999999999898e-01	3.321763575077056885e-01	3.140000000000000013e-01	2.232844233512878418e-01
6.990000000000000000e+02	9.499999999999999556e-01	9.101496338844299316e-01	2.700000000000000178e-01	3.603318035602569580e-01	1.400000000000000133e-01	2.937089800834655762e-01	8.199999999999999512e-01	6.801511645317077637e-01	2.479999999999999982e-01	3.345050513744354248e-01
7.000000000000000000e+02	8.359999999999999654e-01	6.284311413764953613e-01	3.940000000000000169e-01	5.224844217300415039e-01	8.980000000000000204e-01	6.258748769760131836e-01	4.680000000000000271e-01	6.809402108192443848e-01	3.119999999999999996e-01	3.958739936351776123e-01
7.010000000000000000e+02	2.000000000000000042e-02	3.053580224514007568e-01	9.280000000000000471e-01	9.495120048522949219e-01	5.260000000000000231e-01	5.917748808860778809e-01	6.580000000000000293e-01	7.621557116508483887e-01	6.600000000000000311e-01	6.847348213195800781e-01
7.020000000000000000e+02	2.119999999999999940e-01	1.764221340417861938e-01	2.660000000000000142e-01	4.361008703708648682e-01	6.400000000000000133e-01	8.084761500358581543e-01	2.680000000000000160e-01	2.876824736595153809e-01	5.180000000000000160e-01	6.506934165954589844e-01
7.030000000000000000e+02	5.639999999999999458e-01	6.981202960014343262e-01	1.340000000000000080e-01	3.184390962123870850e-01	6.400000000000000133e-01	6.458156704902648926e-01	6.019999999999999796e-01	5.678727626800537109e-01	3.200000000000000067e-02	8.989732712507247925e-02
7.040000000000000000e+02	6.999999999999999556e-01	6.739240884780883789e-01	4.599999999999999922e-02	9.909615665674209595e-02	5.180000000000000160e-01	5.505347251892089844e-01	5.919999999999999707e-01	5.698308944702148438e-01	6.420000000000000151e-01	6.684905886650085449e-01
7.050000000000000000e+02	8.279999999999999583e-01	7.402619123458862305e-01	2.580000000000000071e-01	2.656379044055938721e-01	6.280000000000000027e-01	6.428506970405578613e-01	7.219999999999999751e-01	5.932308435440063477e-01	9.240000000000000435e-01	8.970135450363159180e-01
7.060000000000000000e+02	9.240000000000000435e-01	7.407227158546447754e-01	5.200000000000000178e-01	5.317157506942749023e-01	5.320000000000000284e-01	5.165401697158813477e-01	7.119999999999999662e-01	6.032847762107849121e-01	2.340000000000000135e-01	4.051198959350585938e-01
7.070000000000000000e+02	5.220000000000000195e-01	4.157530963420867920e-01	2.459999999999999964e-01	2.518020272254943848e-01	9.160000000000000364e-01	6.991028189659118652e-01	5.679999999999999494e-01	5.901550054550170898e-01	5.799999999999999600e-01	5.416741967201232910e-01
7.080000000000000000e+02	6.720000000000000417e-01	4.662873446941375732e-01	4.719999999999999751e-01	6.349890828132629395e-01	7.620000000000000107e-01	3.945511579513549805e-01	5.180000000000000160e-01	4.448341131210327148e-01	6.939999999999999503e-01	3.917864263057708740e-01
7.090000000000000000e+02	5.999999999999999778e-01	5.313416123390197754e-01	6.340000000000000080e-01	5.917429327964782715e-01	9.060000000000000275e-01	8.344519734382629395e-01	7.159999999999999698e-01	8.465357422828674316e-01	9.600000000000000200e-02	2.995374798774719238e-01
7.100000000000000000e+02	1.680000000000000104e-01	5.223988890647888184e-01	9.939999999999999947e-01	9.741287231445312500e-01	9.639999999999999680e-01	8.995890617370605469e-01	4.520000000000000129e-01	3.716953396797180176e-01	9.180000000000000382e-01	8.409349918365478516e-01
7.110000000000000000e+02	4.520000000000000129e-01	5.222388505935668945e-01	8.179999999999999494e-01	5.770292878150939941e-01	4.520000000000000129e-01	7.066327929496765137e-01	9.839999999999999858e-01	8.873016834259033203e-01	6.600000000000000311e-01	6.157384514808654785e-01
7.120000000000000000e+02	1.859999999999999987e-01	2.213684618473052979e-01	1.199999999999999956e-01	4.002755507826805115e-02	1.519999999999999962e-01	4.256149232387542725e-01	8.599999999999999867e-01	6.215387582778930664e-01	5.280000000000000249e-01	5.891249775886535645e-01
7.130000000000000000e+02	1.779999999999999916e-01	5.143561959266662598e-01	5.999999999999999778e-01	5.444895625114440918e-01	6.119999999999999885e-01	7.408255934715270996e-01	4.020000000000000240e-01	4.953943789005279541e-01	2.720000000000000195e-01	4.744100570678710938e-01
7.140000000000000000e+02	9.599999999999999645e-01	9.245235323905944824e-01	7.379999999999999893e-01	7.457068562507629395e-01	9.559999999999999609e-01	8.358455896377563477e-01	2.839999999999999747e-01	2.624406814575195312e-01	7.259999999999999787e-01	8.189052939414978027e-01
7.150000000000000000e+02	8.139999999999999458e-01	7.372887730598449707e-01	2.000000000000000042e-02	3.014352358877658844e-02	1.600000000000000033e-02	3.014444708824157715e-01	7.660000000000000142e-01	7.476358413696289062e-01	3.019999999999999907e-01	6.234277486801147461e-01
7.160000000000000000e+02	3.579999999999999849e-01	2.857510745525360107e-01	3.820000000000000062e-01	4.735814034938812256e-01	8.860000000000000098e-01	3.375863134860992432e-01	4.000000000000000222e-01	5.251615643501281738e-01	1.660000000000000087e-01	1.086214855313301086e-01
7.170000000000000000e+02	9.360000000000000542e-01	8.141784667968750000e-01	8.920000000000000151e-01	5.547767877578735352e-01	5.620000000000000551e-01	6.166654825210571289e-01	5.759999999999999565e-01	5.615710616111755371e-01	3.900000000000000133e-01	2.567391991615295410e-01
7.180000000000000000e+02	4.779999999999999805e-01	3.072766959667205811e-01	8.639999999999999902e-01	5.646008253097534180e-01	9.439999999999999503e-01	9.405417442321777344e-01	5.240000000000000213e-01	6.075552701950073242e-01	3.400000000000000244e-01	3.687206208705902100e-01
7.190000000000000000e+02	3.699999999999999956e-01	2.041788846254348755e-01	9.919999999999999929e-01	9.216299653053283691e-01	1.600000000000000033e-01	2.896706759929656982e-01	3.380000000000000226e-01	3.330946564674377441e-01	4.239999999999999880e-01	6.937361955642700195e-01
7.200000000000000000e+02	7.820000000000000284e-01	4.727033674716949463e-01	9.040000000000000258e-01	6.688745617866516113e-01	9.799999999999999822e-01	9.192429780960083008e-01	5.240000000000000213e-01	3.954584598541259766e-01	8.299999999999999600e-01	7.076603174209594727e-01
7.210000000000000000e+02	4.719999999999999751e-01	5.215185880661010742e-01	9.060000000000000275e-01	5.245783329010009766e-01	9.379999999999999449e-01	6.923508048057556152e-01	1.920000000000000040e-01	2.279326915740966797e-01	8.800000000000000044e-01	7.330378293991088867e-01
7.220000000000000000e+02	4.520000000000000129e-01	3.097947537899017334e-01	6.840000000000000524e-01	6.262096762657165527e-01	3.059999999999999942e-01	4.365894198417663574e-01	8.000000000000000444e-01	7.949030399322509766e-01	7.580000000000000071e-01	6.995634436607360840e-01
7.230000000000000000e+02	8.980000000000000204e-01	5.221202373504638672e-01	3.220000000000000084e-01	2.801870107650756836e-01	8.319999999999999618e-01	8.048184514045715332e-01	8.999999999999999667e-02	6.982373446226119995e-02	5.180000000000000160e-01	5.159606933593750000e-01
7.240000000000000000e+02	5.560000000000000497e-01	5.140644311904907227e-01	9.199999999999999845e-02	3.072872012853622437e-02	2.620000000000000107e-01	3.586458861827850342e-01	5.220000000000000195e-01	5.521630048751831055e-01	5.520000000000000462e-01	4.976175725460052490e-01
7.250000000000000000e+02	9.280000000000000471e-01	5.774314403533935547e-01	2.859999999999999765e-01	5.754016637802124023e-01	5.799999999999999600e-01	6.780799627304077148e-01	9.519999999999999574e-01	8.969907164573669434e-01	6.239999999999999991e-01	7.406259775161743164e-01
7.260000000000000000e+02	8.120000000000000551e-01	6.936410665512084961e-01	4.959999999999999964e-01	5.431171059608459473e-01	3.160000000000000031e-01	2.603494226932525635e-01	5.340000000000000302e-01	4.243739247322082520e-01	7.039999999999999591e-01	5.690625309944152832e-01
7.270000000000000000e+02	9.419999999999999485e-01	4.205985665321350098e-01	2.760000000000000231e-01	4.406000077724456787e-01	9.539999999999999591e-01	9.469484090805053711e-01	6.159999999999999920e-01	3.444385826587677002e-01	3.160000000000000031e-01	4.609649181365966797e-01
7.280000000000000000e+02	8.239999999999999547e-01	7.534958124160766602e-01	9.739999999999999769e-01	9.923978447914123535e-01	1.280000000000000027e-01	3.234939873218536377e-01	7.560000000000000053e-01	6.525173783302307129e-01	3.360000000000000209e-01	5.013585090637207031e-01
7.290000000000000000e+02	5.180000000000000160e-01	5.937741398811340332e-01	5.580000000000000515e-01	4.033819735050201416e-01	9.459999999999999520e-01	9.601345062255859375e-01	1.980000000000000093e-01	2.954483926296234131e-01	3.920000000000000151e-01	3.722655773162841797e-01
7.300000000000000000e+02	9.200000000000000400e-01	4.656102657318115234e-01	9.399999999999999467e-01	6.947538256645202637e-01	9.080000000000000293e-01	9.193159341812133789e-01	5.000000000000000278e-02	1.658126860857009888e-01	4.299999999999999933e-01	3.988476991653442383e-01
7.310000000000000000e+02	7.700000000000000178e-01	9.233976602554321289e-01	9.559999999999999609e-01	8.510156869888305664e-01	1.140000000000000041e-01	2.734255790710449219e-01	5.100000000000000089e-01	4.735435545444488525e-01	4.259999999999999898e-01	4.944064319133758545e-01
7.320000000000000000e+02	5.859999999999999654e-01	5.702289342880249023e-01	6.380000000000000115e-01	6.448882222175598145e-01	6.840000000000000524e-01	6.730452179908752441e-01	4.179999999999999827e-01	3.046675622463226318e-01	7.299999999999999822e-01	5.935162305831909180e-01
7.330000000000000000e+02	9.040000000000000258e-01	7.189958691596984863e-01	7.419999999999999929e-01	8.733224272727966309e-01	6.019999999999999796e-01	7.380732893943786621e-01	8.279999999999999583e-01	8.843393921852111816e-01	4.020000000000000240e-01	4.403008818626403809e-01
7.340000000000000000e+02	1.479999999999999927e-01	2.309717833995819092e-01	1.580000000000000016e-01	3.239307105541229248e-01	3.760000000000000009e-01	3.142816424369812012e-01	6.440000000000000169e-01	4.253424108028411865e-01	1.920000000000000040e-01	2.165536582469940186e-01
7.350000000000000000e+02	2.720000000000000195e-01	4.399869441986083984e-01	1.539999999999999980e-01	1.066963002085685730e-01	9.879999999999999893e-01	9.337386488914489746e-01	8.100000000000000533e-01	5.576947927474975586e-01	2.039999999999999869e-01	1.194990798830986023e-01
7.360000000000000000e+02	6.280000000000000027e-01	5.159718394279479980e-01	3.880000000000000115e-01	4.341276586055755615e-01	1.739999999999999880e-01	2.710458636283874512e-01	4.000000000000000083e-02	2.024654746055603027e-01	5.600000000000000117e-02	1.275919973850250244e-01
7.370000000000000000e+02	2.399999999999999911e-01	3.398028016090393066e-01	9.200000000000000400e-01	8.743382096290588379e-01	2.039999999999999869e-01	4.144383370876312256e-01	7.019999999999999574e-01	3.935900330543518066e-01	6.620000000000000329e-01	6.504767537117004395e-01
7.380000000000000000e+02	5.399999999999999939e-02	2.786407172679901123e-01	6.239999999999999991e-01	4.827592372894287109e-01	7.840000000000000302e-01	6.389501690864562988e-01	5.799999999999999600e-01	4.155201017856597900e-01	4.060000000000000275e-01	2.289682924747467041e-01
7.390000000000000000e+02	6.000000000000000125e-03	1.250778883695602417e-01	7.880000000000000338e-01	6.490870714187622070e-01	5.540000000000000480e-01	6.289867162704467773e-01	2.999999999999999889e-01	4.010016918182373047e-01	3.200000000000000067e-01	3.754074275493621826e-01
7.400000000000000000e+02	9.100000000000000311e-01	8.986551761627197266e-01	7.780000000000000249e-01	9.084317684173583984e-01	5.659999999999999476e-01	4.832150936126708984e-01	8.419999999999999707e-01	8.621577620506286621e-01	5.819999999999999618e-01	4.505481421947479248e-01
7.410000000000000000e+02	5.869999999999999662e-01	4.650816917419433594e-01	3.760000000000000009e-01	3.153515458106994629e-01	3.260000000000000120e-01	5.839384794235229492e-01	7.520000000000000018e-01	7.620462775230407715e-01	6.540000000000000258e-01	5.327221751213073730e-01
7.420000000000000000e+02	6.760000000000000453e-01	6.352447867393493652e-01	4.580000000000000182e-01	4.706635475158691406e-01	8.000000000000000444e-01	6.332266330718994141e-01	5.240000000000000213e-01	6.297554969787597656e-01	4.079999999999999738e-01	4.284131526947021484e-01
7.430000000000000000e+02	7.259999999999999787e-01	7.297537326812744141e-01	3.760000000000000009e-01	8.022187352180480957e-01	4.899999999999999911e-01	4.810980260372161865e-01	8.639999999999999902e-01	8.860986232757568359e-01	5.779999999999999583e-01	5.395200848579406738e-01
7.440000000000000000e+02	1.000000000000000000e+00	9.928749799728393555e-01	2.280000000000000082e-01	4.608151018619537354e-01	5.979999999999999760e-01	4.554245173931121826e-01	8.599999999999999867e-01	9.235312342643737793e-01	7.520000000000000018e-01	7.855436801910400391e-01
7.450000000000000000e+02	5.799999999999999600e-01	4.430850148200988770e-01	6.199999999999999956e-02	2.214700728654861450e-01	5.040000000000000036e-01	3.838617801666259766e-01	7.720000000000000195e-01	5.549255609512329102e-01	4.500000000000000111e-01	6.668285727500915527e-01
7.460000000000000000e+02	3.539999999999999813e-01	4.182219207286834717e-01	3.360000000000000209e-01	3.298736214637756348e-01	1.680000000000000104e-01	3.979224264621734619e-01	8.999999999999999667e-02	9.573888033628463745e-02	7.099999999999999645e-01	6.058263778686523438e-01
7.470000000000000000e+02	8.940000000000000169e-01	6.751204729080200195e-01	1.079999999999999988e-01	5.480629801750183105e-01	5.160000000000000142e-01	6.897550225257873535e-01	4.779999999999999805e-01	5.349422693252563477e-01	2.959999999999999853e-01	5.328497886657714844e-01
7.480000000000000000e+02	8.539999999999999813e-01	7.065725922584533691e-01	4.299999999999999933e-01	5.143728852272033691e-01	6.119999999999999885e-01	3.656752705574035645e-01	4.000000000000000222e-01	5.672838091850280762e-01	7.800000000000000266e-01	5.868622064590454102e-01
7.490000000000000000e+02	7.439999999999999947e-01	8.012816309928894043e-01	5.080000000000000071e-01	6.626490354537963867e-01	3.439999999999999725e-01	5.603170394897460938e-01	4.000000000000000083e-03	1.465089619159698486e-01	6.879999999999999449e-01	4.845469295978546143e-01
7.500000000000000000e+02	5.839999999999999636e-01	4.129943847656250000e-01	1.419999999999999873e-01	4.154243767261505127e-01	6.079999999999999849e-01	4.550645053386688232e-01	3.840000000000000080e-01	4.820244610309600830e-01	1.620000000000000051e-01	4.095493555068969727e-01
7.510000000000000000e+02	5.639999999999999458e-01	8.743941783905029297e-01	8.820000000000000062e-01	6.352844834327697754e-01	5.600000000000000533e-01	6.122233271598815918e-01	1.739999999999999880e-01	6.353013515472412109e-01	2.419999999999999929e-01	2.716847062110900879e-01
7.520000000000000000e+02	7.960000000000000409e-01	7.829412817955017090e-01	9.300000000000000488e-01	6.416590809822082520e-01	4.899999999999999911e-01	4.225576519966125488e-01	1.980000000000000093e-01	3.546582460403442383e-01	8.200000000000000344e-02	9.009551256895065308e-02
7.530000000000000000e+02	1.719999999999999862e-01	1.371362656354904175e-01	7.920000000000000373e-01	9.158143997192382812e-01	8.179999999999999494e-01	7.678431868553161621e-01	9.799999999999999822e-01	9.553842544555664062e-01	1.459999999999999909e-01	1.814807504415512085e-01
7.540000000000000000e+02	3.519999999999999796e-01	3.305852115154266357e-01	3.320000000000000173e-01	6.253834366798400879e-01	5.240000000000000213e-01	7.539455890655517578e-01	2.500000000000000000e-01	3.512249588966369629e-01	3.780000000000000027e-01	5.249250531196594238e-01
7.550000000000000000e+02	7.580000000000000071e-01	8.772245645523071289e-01	8.200000000000000344e-02	2.455613613128662109e-01	8.299999999999999600e-01	7.752521634101867676e-01	6.899999999999999467e-01	5.685958266258239746e-01	1.600000000000000033e-02	2.326048910617828369e-02
7.560000000000000000e+02	5.939999999999999725e-01	6.793765425682067871e-01	4.540000000000000147e-01	4.864535927772521973e-01	7.179999999999999716e-01	7.213832139968872070e-01	2.179999999999999993e-01	3.860327601432800293e-01	6.059999999999999831e-01	6.304560303688049316e-01
7.570000000000000000e+02	5.140000000000000124e-01	3.761502206325531006e-01	9.799999999999999822e-01	7.922556996345520020e-01	4.259999999999999898e-01	3.613486588001251221e-01	1.400000000000000133e-01	4.649690985679626465e-01	7.259999999999999787e-01	9.027193188667297363e-01
7.580000000000000000e+02	2.280000000000000082e-01	3.473766744136810303e-01	5.779999999999999583e-01	5.965221524238586426e-01	7.620000000000000107e-01	8.724106550216674805e-01	3.439999999999999725e-01	4.705962538719177246e-01	8.100000000000000533e-01	5.679469704627990723e-01
7.590000000000000000e+02	4.680000000000000271e-01	1.282116174697875977e-01	4.759999999999999787e-01	3.582168817520141602e-01	8.679999999999999938e-01	8.815293908119201660e-01	2.119999999999999940e-01	4.574190378189086914e-01	8.100000000000000533e-01	6.023012399673461914e-01
7.600000000000000000e+02	4.299999999999999933e-01	4.665635824203491211e-01	8.199999999999999512e-01	4.290999472141265869e-01	2.899999999999999800e-01	5.863845348358154297e-01	4.699999999999999734e-01	4.875844120979309082e-01	8.199999999999999512e-01	7.147287130355834961e-01
7.610000000000000000e+02	1.819999999999999951e-01	4.037759006023406982e-01	5.560000000000000497e-01	4.193562269210815430e-01	4.699999999999999734e-01	6.293182373046875000e-01	6.300000000000000044e-01	5.112575292587280273e-01	3.960000000000000187e-01	3.163025379180908203e-01
7.620000000000000000e+02	4.660000000000000253e-01	4.227045774459838867e-01	8.359999999999999654e-01	3.851682245731353760e-01	2.379999999999999893e-01	2.559222877025604248e-01	2.780000000000000249e-01	3.898447453975677490e-01	6.400000000000000133e-01	6.582931876182556152e-01
7.630000000000000000e+02	6.560000000000000275e-01	6.974913477897644043e-01	6.800000000000000488e-02	3.710325956344604492e-01	9.300000000000000488e-01	8.532513380050659180e-01	3.719999999999999973e-01	4.860750734806060791e-01	6.760000000000000453e-01	5.781511664390563965e-01
7.640000000000000000e+02	3.039999999999999925e-01	2.568852007389068604e-01	6.800000000000000488e-02	1.904409080743789673e-01	8.920000000000000151e-01	8.365303277969360352e-01	1.140000000000000041e-01	4.513773620128631592e-01	1.519999999999999962e-01	1.001740396022796631e-01
7.650000000000000000e+02	9.360000000000000542e-01	6.793797612190246582e-01	4.799999999999999822e-01	4.744996428489685059e-01	8.960000000000000187e-01	5.520538687705993652e-01	3.059999999999999942e-01	3.397843837738037109e-01	7.920000000000000373e-01	8.084316253662109375e-01
7.660000000000000000e+02	5.399999999999999939e-02	4.528184235095977783e-01	7.500000000000000000e-01	7.182433605194091797e-01	5.040000000000000036e-01	4.415878653526306152e-01	4.440000000000000058e-01	4.461599290370941162e-01	2.320000000000000118e-01	2.247253656387329102e-01
7.670000000000000000e+02	5.859999999999999654e-01	6.333004236221313477e-01	5.560000000000000497e-01	5.959946513175964355e-01	7.399999999999999911e-01	8.253642916679382324e-01	3.799999999999999906e-02	1.013247966766357422e-01	2.300000000000000100e-01	2.495293915271759033e-01
7.680000000000000000e+02	1.120000000000000023e-01	3.861823976039886475e-01	7.339999999999999858e-01	7.997060418128967285e-01	3.220000000000000084e-01	4.727813005447387695e-01	4.199999999999999845e-01	4.801035821437835693e-01	2.479999999999999982e-01	5.203122496604919434e-01
7.690000000000000000e+02	1.320000000000000062e-01	5.758892893791198730e-01	3.300000000000000155e-01	6.728482246398925781e-01	2.439999999999999947e-01	4.479073286056518555e-01	1.960000000000000075e-01	4.517022669315338135e-01	4.279999999999999916e-01	4.500334858894348145e-01
7.700000000000000000e+02	2.200000000000000011e-01	2.598825395107269287e-01	8.020000000000000462e-01	4.575729370117187500e-01	8.920000000000000151e-01	8.469035625457763672e-01	8.659999999999999920e-01	8.023024201393127441e-01	6.139999999999999902e-01	6.090951561927795410e-01
7.710000000000000000e+02	6.380000000000000115e-01	4.107528328895568848e-01	8.279999999999999583e-01	7.897958159446716309e-01	3.539999999999999813e-01	3.842435777187347412e-01	5.999999999999999778e-01	4.786584973335266113e-01	9.080000000000000293e-01	9.081781506538391113e-01
7.720000000000000000e+02	7.000000000000000666e-02	2.860263288021087646e-01	1.739999999999999880e-01	4.104304909706115723e-01	5.580000000000000515e-01	5.587177872657775879e-01	5.799999999999999600e-01	5.866206288337707520e-01	7.960000000000000409e-01	6.597197055816650391e-01
7.730000000000000000e+02	3.119999999999999996e-01	1.017646491527557373e-01	1.660000000000000087e-01	1.771827489137649536e-01	5.999999999999999778e-01	4.344326555728912354e-01	3.780000000000000027e-01	3.101358711719512939e-01	4.540000000000000147e-01	5.972573161125183105e-01
7.740000000000000000e+02	1.819999999999999951e-01	1.386437267065048218e-01	8.459999999999999742e-01	9.106160998344421387e-01	2.939999999999999836e-01	4.548235833644866943e-01	2.839999999999999747e-01	1.718439757823944092e-01	3.019999999999999907e-01	1.368189007043838501e-01
7.750000000000000000e+02	8.000000000000000444e-01	4.520935118198394775e-01	5.779999999999999583e-01	4.511261582374572754e-01	7.840000000000000302e-01	6.011842489242553711e-01	9.180000000000000382e-01	9.305146336555480957e-01	6.500000000000000222e-01	4.531591236591339111e-01
7.760000000000000000e+02	3.499999999999999778e-01	4.684866666793823242e-01	1.799999999999999933e-01	5.932095646858215332e-02	8.980000000000000204e-01	7.148849964141845703e-01	3.300000000000000155e-01	4.750246703624725342e-01	6.879999999999999449e-01	7.642701864242553711e-01
7.770000000000000000e+02	2.500000000000000000e-01	4.322701990604400635e-01	6.820000000000000506e-01	6.295474767684936523e-01	8.719999999999999973e-01	8.363996148109436035e-01	4.580000000000000182e-01	4.718492031097412109e-01	2.800000000000000266e-01	2.851148843765258789e-01
7.780000000000000000e+02	5.280000000000000249e-01	6.498554944992065430e-01	8.860000000000000098e-01	7.311441302299499512e-01	2.899999999999999800e-01	4.838762283325195312e-01	5.500000000000000444e-01	5.263111591339111328e-01	9.240000000000000435e-01	8.797304630279541016e-01
7.790000000000000000e+02	9.200000000000000400e-01	6.725164055824279785e-01	8.900000000000000133e-01	8.786318302154541016e-01	6.620000000000000329e-01	5.958897471427917480e-01	9.180000000000000382e-01	8.903295993804931641e-01	7.599999999999999811e-02	2.292685955762863159e-01
7.800000000000000000e+02	2.520000000000000018e-01	6.167832016944885254e-01	8.820000000000000062e-01	6.054661870002746582e-01	6.760000000000000453e-01	5.341183543205261230e-01	4.699999999999999734e-01	6.380605697631835938e-01	5.200000000000000178e-01	3.866154849529266357e-01
7.810000000000000000e+02	8.559999999999999831e-01	5.802016258239746094e-01	1.439999999999999891e-01	2.867965996265411377e-01	2.819999999999999729e-01	6.613014936447143555e-01	4.839999999999999858e-01	3.003672957420349121e-01	4.239999999999999880e-01	4.084015190601348877e-01
7.820000000000000000e+02	3.659999999999999920e-01	5.874526500701904297e-01	9.020000000000000240e-01	7.750097513198852539e-01	1.239999999999999991e-01	4.901440739631652832e-01	2.059999999999999887e-01	9.047544747591018677e-02	3.539999999999999813e-01	3.309487402439117432e-01
7.830000000000000000e+02	8.639999999999999902e-01	5.674124360084533691e-01	9.419999999999999485e-01	9.869150519371032715e-01	9.519999999999999574e-01	6.111156940460205078e-01	3.659999999999999920e-01	6.948096752166748047e-01	8.399999999999999689e-01	8.604815006256103516e-01
7.840000000000000000e+02	2.240000000000000047e-01	4.711141586303710938e-01	3.039999999999999925e-01	2.187174409627914429e-01	5.060000000000000053e-01	6.842342615127563477e-01	5.300000000000000266e-01	4.322721660137176514e-01	4.259999999999999898e-01	1.954480558633804321e-01
7.850000000000000000e+02	3.599999999999999728e-02	3.473660722374916077e-02	6.340000000000000080e-01	7.335512042045593262e-01	7.980000000000000426e-01	7.563813924789428711e-01	3.739999999999999991e-01	2.996418774127960205e-01	4.599999999999999922e-02	1.618650108575820923e-01
7.860000000000000000e+02	3.420000000000000262e-01	4.191676676273345947e-01	7.039999999999999591e-01	5.535969734191894531e-01	2.760000000000000231e-01	2.207613438367843628e-01	5.800000000000000294e-02	1.451800763607025146e-01	8.219999999999999529e-01	7.734230756759643555e-01
7.870000000000000000e+02	6.580000000000000293e-01	7.530775666236877441e-01	3.400000000000000244e-02	2.865389883518218994e-01	9.160000000000000364e-01	4.575040340423583984e-01	6.700000000000000400e-01	7.862272858619689941e-01	4.099999999999999756e-01	5.728667378425598145e-01
7.880000000000000000e+02	9.639999999999999680e-01	7.554665803909301758e-01	6.600000000000000311e-01	8.210002779960632324e-01	9.100000000000000311e-01	8.047612309455871582e-01	8.359999999999999654e-01	6.559563279151916504e-01	6.840000000000000524e-01	6.354654431343078613e-01
7.890000000000000000e+02	7.319999999999999840e-01	2.616407573223114014e-01	1.539999999999999980e-01	2.639271020889282227e-01	4.000000000000000083e-03	6.734010577201843262e-02	5.080000000000000071e-01	2.768961191177368164e-01	7.700000000000000178e-01	5.920016765594482422e-01
7.900000000000000000e+02	4.060000000000000275e-01	3.999553024768829346e-01	1.759999999999999898e-01	7.429830729961395264e-02	2.580000000000000071e-01	5.548166036605834961e-01	9.199999999999999845e-02	7.998833060264587402e-02	8.159999999999999476e-01	7.687932252883911133e-01
7.910000000000000000e+02	5.779999999999999583e-01	6.617050170898437500e-01	8.000000000000000167e-03	2.924040704965591431e-02	6.260000000000000009e-01	3.214384317398071289e-01	2.859999999999999765e-01	4.569477140903472900e-01	7.740000000000000213e-01	6.621487736701965332e-01
7.920000000000000000e+02	5.759999999999999565e-01	6.563798785209655762e-01	8.400000000000000522e-02	2.251878529787063599e-01	2.760000000000000231e-01	2.479434758424758911e-01	2.979999999999999871e-01	2.135469317436218262e-01	6.560000000000000275e-01	5.642715096473693848e-01
7.930000000000000000e+02	5.120000000000000107e-01	5.420889258384704590e-01	2.680000000000000160e-01	4.096852242946624756e-01	1.960000000000000075e-01	2.859972119331359863e-01	6.780000000000000471e-01	4.433103203773498535e-01	4.959999999999999964e-01	1.721084564924240112e-01
7.940000000000000000e+02	3.559999999999999831e-01	6.784150004386901855e-01	3.739999999999999991e-01	7.877237200736999512e-01	9.020000000000000240e-01	5.624098777770996094e-01	3.679999999999999938e-01	4.556605517864227295e-01	1.779999999999999916e-01	2.905751466751098633e-01
7.950000000000000000e+02	6.320000000000000062e-01	6.001278758049011230e-01	9.459999999999999520e-01	8.450368642807006836e-01	3.019999999999999907e-01	3.543056249618530273e-01	8.379999999999999671e-01	6.553612351417541504e-01	1.419999999999999873e-01	1.733213812112808228e-01
7.960000000000000000e+02	6.560000000000000275e-01	7.189309597015380859e-01	9.659999999999999698e-01	9.578959345817565918e-01	5.600000000000000533e-01	4.714456498622894287e-01	2.800000000000000266e-01	2.899050712585449219e-01	7.940000000000000391e-01	8.383031487464904785e-01
7.970000000000000000e+02	6.820000000000000506e-01	8.841382265090942383e-01	6.239999999999999991e-01	5.845280885696411133e-01	5.939999999999999725e-01	3.948266208171844482e-01	3.300000000000000155e-01	5.939745903015136719e-01	8.599999999999999867e-01	7.941080927848815918e-01
7.980000000000000000e+02	1.620000000000000051e-01	1.805484294891357422e-01	7.239999999999999769e-01	6.165241003036499023e-01	9.759999999999999787e-01	7.905422449111938477e-01	4.500000000000000111e-01	3.824879229068756104e-01	5.400000000000000355e-01	5.808018445968627930e-01
7.990000000000000000e+02	6.899999999999999467e-01	5.971999168395996094e-01	3.880000000000000115e-01	3.268822133541107178e-01	1.900000000000000022e-01	6.048881411552429199e-01	8.739999999999999991e-01	7.935690879821777344e-01	9.020000000000000240e-01	8.480784893035888672e-01
8.000000000000000000e+02	2.700000000000000178e-01	5.604724287986755371e-01	8.179999999999999494e-01	6.545006632804870605e-01	9.000000000000000222e-01	8.784903883934020996e-01	6.580000000000000293e-01	5.325037837028503418e-01	2.199999999999999872e-02	8.493526279926300049e-02
8.010000000000000000e+02	4.959999999999999964e-01	5.617366433143615723e-01	4.299999999999999933e-01	5.431550741195678711e-01	9.639999999999999680e-01	8.007950186729431152e-01	5.360000000000000320e-01	5.613546967506408691e-01	8.659999999999999920e-01	6.878868341445922852e-01
8.020000000000000000e+02	5.399999999999999939e-02	3.582789897918701172e-01	1.200000000000000025e-02	1.413658168166875839e-02	4.299999999999999933e-01	6.069781184196472168e-01	2.839999999999999747e-01	3.090603053569793701e-01	5.659999999999999476e-01	8.260548114776611328e-01
8.030000000000000000e+02	4.040000000000000258e-01	7.173656225204467773e-01	2.680000000000000160e-01	5.452342033386230469e-01	1.000000000000000021e-02	1.968246996402740479e-01	4.660000000000000253e-01	4.008217751979827881e-01	5.520000000000000462e-01	3.424822092056274414e-01
8.040000000000000000e+02	1.439999999999999891e-01	4.288307130336761475e-01	1.660000000000000087e-01	3.704304099082946777e-01	6.320000000000000062e-01	5.193747282028198242e-01	6.059999999999999831e-01	5.845966339111328125e-01	4.119999999999999774e-01	5.357555150985717773e-01
8.050000000000000000e+02	5.420000000000000373e-01	1.462903022766113281e-01	3.900000000000000133e-01	2.556974589824676514e-01	5.959999999999999742e-01	5.097517371177673340e-01	2.520000000000000018e-01	3.383694589138031006e-01	4.079999999999999738e-01	5.181603431701660156e-01
8.060000000000000000e+02	7.780000000000000249e-01	8.059001564979553223e-01	9.340000000000000524e-01	9.308621883392333984e-01	6.039999999999999813e-01	5.134238004684448242e-01	6.800000000000000488e-01	5.912418365478515625e-01	8.699999999999999956e-01	6.953302025794982910e-01
8.070000000000000000e+02	5.440000000000000391e-01	4.755903482437133789e-01	5.260000000000000231e-01	4.041936397552490234e-01	7.660000000000000142e-01	4.281408488750457764e-01	5.779999999999999583e-01	6.760345101356506348e-01	6.460000000000000187e-01	6.027474999427795410e-01
8.080000000000000000e+02	3.320000000000000173e-01	7.324286699295043945e-01	2.780000000000000249e-01	5.900193452835083008e-01	6.700000000000000400e-01	6.885181069374084473e-01	6.939999999999999503e-01	5.856124758720397949e-01	7.079999999999999627e-01	6.123363971710205078e-01
8.090000000000000000e+02	6.500000000000000222e-01	2.764435708522796631e-01	3.639999999999999902e-01	4.647877216339111328e-01	1.539999999999999980e-01	4.129000604152679443e-01	2.540000000000000036e-01	1.614600867033004761e-01	8.219999999999999529e-01	9.375838637351989746e-01
8.100000000000000000e+02	6.179999999999999938e-01	3.391330540180206299e-01	1.880000000000000004e-01	3.648932874202728271e-01	9.959999999999999964e-01	9.788621664047241211e-01	4.420000000000000040e-01	5.426962375640869141e-01	2.959999999999999853e-01	3.963058590888977051e-01
8.110000000000000000e+02	5.140000000000000124e-01	5.000475645065307617e-01	9.699999999999999734e-01	7.720092535018920898e-01	2.620000000000000107e-01	3.186543583869934082e-01	5.779999999999999583e-01	5.608287453651428223e-01	8.199999999999999512e-01	8.697443008422851562e-01
8.120000000000000000e+02	2.400000000000000050e-02	2.217869013547897339e-01	6.939999999999999503e-01	7.638151645660400391e-01	7.580000000000000071e-01	8.208143115043640137e-01	8.020000000000000462e-01	6.733149290084838867e-01	2.399999999999999911e-01	2.978926599025726318e-01
8.130000000000000000e+02	2.760000000000000231e-01	4.994222521781921387e-01	9.539999999999999591e-01	6.627205014228820801e-01	3.599999999999999867e-01	3.927140533924102783e-01	4.540000000000000147e-01	4.604962468147277832e-01	5.440000000000000391e-01	7.155688405036926270e-01
8.140000000000000000e+02	8.000000000000000444e-01	6.192461252212524414e-01	5.100000000000000089e-01	3.102917373180389404e-01	6.879999999999999449e-01	5.022944808006286621e-01	9.040000000000000258e-01	7.527003884315490723e-01	5.540000000000000480e-01	7.041176557540893555e-01
8.150000000000000000e+02	8.219999999999999529e-01	5.379595160484313965e-01	6.740000000000000435e-01	7.032832503318786621e-01	5.560000000000000497e-01	4.310716688632965088e-01	8.900000000000000133e-01	8.549431562423706055e-01	4.420000000000000040e-01	4.410161972045898438e-01
8.160000000000000000e+02	1.819999999999999951e-01	2.442823201417922974e-01	2.800000000000000058e-02	2.080179005861282349e-01	4.979999999999999982e-01	4.966485202312469482e-01	1.380000000000000115e-01	3.411000370979309082e-01	6.079999999999999849e-01	6.428859829902648926e-01
8.170000000000000000e+02	6.179999999999999938e-01	4.461837708950042725e-01	4.899999999999999911e-01	6.560714244842529297e-01	3.200000000000000067e-02	1.255874633789062500e-01	5.639999999999999458e-01	3.340443372726440430e-01	4.620000000000000218e-01	2.738486826419830322e-01
8.180000000000000000e+02	6.800000000000000488e-02	2.730906605720520020e-01	7.980000000000000426e-01	4.018096923828125000e-01	2.599999999999999881e-02	7.307730317115783691e-01	7.159999999999999698e-01	6.397587060928344727e-01	8.000000000000000444e-01	7.725236415863037109e-01
8.190000000000000000e+02	6.179999999999999938e-01	8.765526413917541504e-01	2.000000000000000042e-03	7.087393105030059814e-02	2.280000000000000082e-01	2.810169160366058350e-01	6.540000000000000258e-01	5.082648396492004395e-01	2.500000000000000000e-01	5.888950228691101074e-01
8.200000000000000000e+02	8.060000000000000497e-01	4.021658897399902344e-01	6.239999999999999991e-01	6.330391168594360352e-01	7.459999999999999964e-01	8.408745527267456055e-01	4.380000000000000004e-01	3.940076231956481934e-01	6.280000000000000027e-01	5.756049752235412598e-01
8.210000000000000000e+02	6.919999999999999485e-01	5.284838080406188965e-01	1.219999999999999973e-01	2.140556126832962036e-01	2.039999999999999869e-01	1.636981815099716187e-01	6.600000000000000311e-02	9.460473060607910156e-02	8.000000000000000167e-02	1.674163490533828735e-01
8.220000000000000000e+02	1.700000000000000122e-01	3.414507806301116943e-01	5.560000000000000497e-01	4.816767573356628418e-01	5.699999999999999512e-01	7.096798419952392578e-01	3.880000000000000115e-01	5.534564852714538574e-01	9.220000000000000417e-01	7.832157015800476074e-01
8.230000000000000000e+02	4.859999999999999876e-01	4.129776954650878906e-01	8.860000000000000098e-01	7.510885596275329590e-01	5.639999999999999458e-01	6.962738633155822754e-01	9.439999999999999503e-01	8.646942377090454102e-01	3.119999999999999996e-01	3.012208640575408936e-01
8.240000000000000000e+02	3.760000000000000009e-01	3.914923369884490967e-01	1.980000000000000093e-01	4.292082786560058594e-01	8.860000000000000098e-01	9.309304952621459961e-01	5.060000000000000053e-01	1.476869732141494751e-01	2.039999999999999869e-01	3.990357518196105957e-01
8.250000000000000000e+02	7.560000000000000053e-01	6.358991861343383789e-01	4.600000000000000200e-01	6.567044258117675781e-01	3.019999999999999907e-01	4.513352811336517334e-01	8.579999999999999849e-01	6.079591512680053711e-01	7.820000000000000284e-01	7.739606499671936035e-01
8.260000000000000000e+02	3.280000000000000138e-01	4.973877668380737305e-01	2.939999999999999836e-01	4.313381314277648926e-01	1.759999999999999898e-01	3.372050523757934570e-01	6.580000000000000293e-01	6.583634614944458008e-01	1.000000000000000056e-01	2.211907356977462769e-01
8.270000000000000000e+02	8.499999999999999778e-01	2.731975018978118896e-01	7.520000000000000018e-01	4.367744922637939453e-01	7.720000000000000195e-01	7.104634046554565430e-01	6.179999999999999938e-01	4.971378743648529053e-01	2.540000000000000036e-01	3.296580910682678223e-01
8.280000000000000000e+02	5.460000000000000409e-01	3.965467810630798340e-01	1.940000000000000058e-01	3.679217696189880371e-01	4.159999999999999809e-01	3.266705274581909180e-01	4.359999999999999987e-01	4.390975832939147949e-01	6.800000000000000488e-02	2.812966406345367432e-01
8.290000000000000000e+02	6.860000000000000542e-01	4.004448354244232178e-01	6.019999999999999796e-01	5.620491504669189453e-01	4.719999999999999751e-01	6.457740068435668945e-01	7.239999999999999769e-01	6.760938167572021484e-01	7.620000000000000107e-01	5.361444354057312012e-01
8.300000000000000000e+02	7.900000000000000355e-01	4.392639696598052979e-01	1.839999999999999969e-01	2.383684962987899780e-01	4.719999999999999751e-01	5.140426754951477051e-01	8.599999999999999867e-01	7.140519618988037109e-01	7.740000000000000213e-01	7.403070330619812012e-01
8.310000000000000000e+02	8.179999999999999494e-01	6.317797303199768066e-01	4.060000000000000275e-01	5.210366249084472656e-01	1.059999999999999970e-01	1.319914013147354126e-01	4.299999999999999933e-01	3.719208240509033203e-01	4.099999999999999756e-01	6.347230672836303711e-01
8.320000000000000000e+02	6.540000000000000258e-01	4.629395008087158203e-01	6.999999999999999556e-01	5.439669489860534668e-01	4.020000000000000240e-01	3.255871534347534180e-01	3.719999999999999973e-01	2.704246044158935547e-01	4.660000000000000253e-01	3.145691752433776855e-01
8.330000000000000000e+02	2.139999999999999958e-01	3.127661347389221191e-01	1.239999999999999991e-01	2.453103512525558472e-01	2.400000000000000050e-02	4.690802097320556641e-02	2.680000000000000160e-01	1.662870049476623535e-01	6.199999999999999956e-01	7.340586781501770020e-01
8.340000000000000000e+02	5.120000000000000107e-01	5.325691103935241699e-01	2.560000000000000053e-01	3.010830879211425781e-01	6.099999999999999867e-01	5.637732148170471191e-01	3.840000000000000080e-01	7.221505641937255859e-01	5.460000000000000409e-01	7.406629920005798340e-01
8.350000000000000000e+02	1.739999999999999880e-01	5.265460014343261719e-01	5.839999999999999636e-01	4.864013493061065674e-01	4.139999999999999791e-01	3.200162053108215332e-01	4.219999999999999862e-01	4.320551753044128418e-01	9.659999999999999698e-01	8.821496367454528809e-01
8.360000000000000000e+02	8.020000000000000462e-01	8.757840991020202637e-01	7.880000000000000338e-01	6.101375818252563477e-01	8.159999999999999476e-01	4.450694322586059570e-01	2.300000000000000100e-01	5.303407311439514160e-01	7.960000000000000409e-01	8.086111545562744141e-01
8.370000000000000000e+02	7.800000000000000266e-01	7.690744996070861816e-01	6.460000000000000187e-01	4.644536077976226807e-01	4.159999999999999809e-01	4.040258526802062988e-01	7.019999999999999574e-01	6.073501110076904297e-01	8.940000000000000169e-01	8.507213592529296875e-01
8.380000000000000000e+02	7.379999999999999893e-01	5.499944090843200684e-01	6.740000000000000435e-01	5.154658555984497070e-01	1.260000000000000009e-01	2.017558366060256958e-01	7.079999999999999627e-01	6.892341971397399902e-01	6.480000000000000204e-01	5.241258740425109863e-01
8.390000000000000000e+02	6.199999999999999956e-01	4.065709710121154785e-01	9.879999999999999893e-01	9.328431487083435059e-01	7.059999999999999609e-01	6.554719209671020508e-01	9.340000000000000524e-01	8.841959834098815918e-01	5.779999999999999583e-01	4.830659925937652588e-01
8.400000000000000000e+02	7.399999999999999634e-02	1.183241158723831177e-01	9.379999999999999449e-01	8.993090987205505371e-01	2.859999999999999765e-01	2.937065362930297852e-01	4.640000000000000235e-01	3.190020024776458740e-01	3.380000000000000226e-01	5.473666787147521973e-01
8.410000000000000000e+02	8.499999999999999778e-01	5.658109784126281738e-01	3.479999999999999760e-01	4.650518894195556641e-01	1.600000000000000033e-01	2.884285449981689453e-01	1.539999999999999980e-01	2.763239145278930664e-01	9.699999999999999734e-01	8.629743456840515137e-01
8.420000000000000000e+02	5.420000000000000373e-01	4.460645616054534912e-01	9.120000000000000329e-01	7.977586984634399414e-01	8.900000000000000133e-01	9.069547057151794434e-01	6.219999999999999973e-01	6.049593091011047363e-01	4.939999999999999947e-01	3.393189907073974609e-01
8.430000000000000000e+02	8.719999999999999973e-01	5.747708678245544434e-01	1.660000000000000087e-01	4.927735328674316406e-01	2.059999999999999887e-01	3.485499322414398193e-01	3.260000000000000120e-01	3.410793542861938477e-01	6.740000000000000435e-01	7.093850374221801758e-01
8.440000000000000000e+02	7.740000000000000213e-01	6.622334718704223633e-01	7.039999999999999591e-01	4.012157618999481201e-01	4.979999999999999982e-01	6.891376376152038574e-01	8.120000000000000551e-01	7.930234670639038086e-01	8.120000000000000551e-01	8.512732982635498047e-01
8.450000000000000000e+02	6.199999999999999956e-02	1.880468726158142090e-01	1.900000000000000022e-01	3.109839856624603271e-01	1.819999999999999951e-01	2.980846762657165527e-01	4.139999999999999791e-01	4.198591709136962891e-01	7.520000000000000018e-01	5.957642793655395508e-01
8.460000000000000000e+02	9.939999999999999947e-01	9.915164709091186523e-01	1.280000000000000027e-01	1.676752418279647827e-01	6.979999999999999538e-01	8.352659940719604492e-01	6.500000000000000222e-01	5.969780683517456055e-01	7.660000000000000142e-01	7.569885253906250000e-01
8.470000000000000000e+02	2.439999999999999947e-01	2.429726123809814453e-01	2.640000000000000124e-01	5.027979016304016113e-01	7.820000000000000284e-01	5.319468975067138672e-01	6.560000000000000275e-01	4.668243825435638428e-01	4.600000000000000200e-01	3.165569007396697998e-01
8.480000000000000000e+02	6.560000000000000275e-01	7.889621853828430176e-01	1.499999999999999944e-01	3.883287608623504639e-01	7.980000000000000426e-01	8.162277936935424805e-01	7.580000000000000071e-01	6.556224822998046875e-01	8.539999999999999813e-01	7.446239590644836426e-01
8.490000000000000000e+02	4.399999999999999745e-02	1.884982138872146606e-01	1.219999999999999973e-01	4.851858317852020264e-01	5.440000000000000391e-01	2.560519576072692871e-01	8.359999999999999654e-01	5.438183546066284180e-01	6.300000000000000044e-01	5.646081566810607910e-01
8.500000000000000000e+02	5.480000000000000426e-01	7.075677514076232910e-01	2.560000000000000053e-01	9.260885417461395264e-02	2.079999999999999905e-01	5.418532490730285645e-01	4.919999999999999929e-01	3.079676330089569092e-01	9.199999999999999845e-02	9.146156907081604004e-02
8.510000000000000000e+02	8.399999999999999689e-01	8.055384159088134766e-01	7.039999999999999591e-01	5.624163746833801270e-01	5.699999999999999512e-01	6.573119759559631348e-01	2.359999999999999876e-01	3.680930435657501221e-01	2.199999999999999872e-02	9.302616119384765625e-02
8.520000000000000000e+02	7.099999999999999645e-01	7.604853510856628418e-01	9.839999999999999858e-01	8.299396038055419922e-01	5.679999999999999494e-01	8.170890808105468750e-01	8.419999999999999707e-01	8.289176821708679199e-01	6.760000000000000453e-01	7.255963087081909180e-01
8.530000000000000000e+02	9.519999999999999574e-01	4.630733132362365723e-01	8.159999999999999476e-01	5.618939995765686035e-01	2.720000000000000195e-01	4.357300996780395508e-01	5.440000000000000391e-01	4.828734099864959717e-01	4.899999999999999911e-01	3.991445899009704590e-01
8.540000000000000000e+02	9.479999999999999538e-01	8.332878351211547852e-01	7.840000000000000302e-01	4.383262395858764648e-01	6.979999999999999538e-01	5.240389108657836914e-01	5.260000000000000231e-01	5.945441126823425293e-01	2.419999999999999929e-01	3.645077049732208252e-01
8.550000000000000000e+02	1.260000000000000009e-01	1.689699888229370117e-01	7.740000000000000213e-01	4.697090387344360352e-01	8.820000000000000062e-01	3.638613522052764893e-01	3.739999999999999991e-01	5.374981760978698730e-01	4.420000000000000040e-01	3.730593323707580566e-01
8.560000000000000000e+02	6.079999999999999849e-01	5.725316405296325684e-01	5.719999999999999529e-01	5.897124409675598145e-01	6.000000000000000125e-03	1.714794784784317017e-01	7.680000000000000160e-01	6.688796281814575195e-01	4.380000000000000004e-01	3.654964268207550049e-01
8.570000000000000000e+02	4.779999999999999805e-01	6.845981478691101074e-01	3.160000000000000031e-01	5.541349649429321289e-01	6.300000000000000044e-01	6.225900053977966309e-01	2.359999999999999876e-01	2.523013353347778320e-01	8.599999999999999867e-01	8.165432810783386230e-01
8.580000000000000000e+02	3.380000000000000226e-01	4.711047410964965820e-01	6.560000000000000275e-01	5.166763663291931152e-01	6.560000000000000275e-01	5.737156867980957031e-01	1.559999999999999998e-01	2.381419092416763306e-01	5.879999999999999671e-01	3.772597014904022217e-01
8.590000000000000000e+02	8.940000000000000169e-01	7.585065364837646484e-01	5.399999999999999939e-02	8.624809980392456055e-02	3.599999999999999867e-01	3.456839919090270996e-01	2.520000000000000018e-01	5.568848252296447754e-01	8.980000000000000204e-01	8.049452304840087891e-01
8.600000000000000000e+02	8.820000000000000062e-01	7.157680392265319824e-01	8.799999999999999489e-02	4.754494503140449524e-02	9.340000000000000524e-01	7.308942079544067383e-01	7.800000000000000266e-01	7.583967447280883789e-01	7.199999999999999734e-01	6.106524467468261719e-01
8.610000000000000000e+02	8.840000000000000080e-01	6.566588282585144043e-01	9.180000000000000382e-01	5.414841771125793457e-01	8.399999999999999689e-01	5.783715844154357910e-01	5.600000000000000533e-01	5.601120591163635254e-01	2.000000000000000042e-02	5.592716857790946960e-02
8.620000000000000000e+02	3.039999999999999925e-01	3.277664184570312500e-01	1.980000000000000093e-01	3.489120006561279297e-01	1.439999999999999891e-01	4.288055598735809326e-01	7.000000000000000666e-02	1.972199231386184692e-01	3.240000000000000102e-01	3.621259927749633789e-01
8.630000000000000000e+02	2.879999999999999782e-01	6.949563622474670410e-01	8.599999999999999312e-02	1.053347885608673096e-01	2.600000000000000089e-01	7.615590691566467285e-01	1.439999999999999891e-01	1.219422742724418640e-01	8.319999999999999618e-01	7.661659717559814453e-01
8.640000000000000000e+02	2.000000000000000042e-03	1.536085158586502075e-01	5.380000000000000338e-01	7.601344585418701172e-01	9.340000000000000524e-01	8.386127948760986328e-01	3.920000000000000151e-01	2.467411756515502930e-01	7.640000000000000124e-01	6.699532270431518555e-01
8.650000000000000000e+02	4.339999999999999969e-01	5.139127969741821289e-01	3.579999999999999849e-01	5.054705739021301270e-01	9.659999999999999698e-01	9.111282229423522949e-01	9.020000000000000240e-01	7.991603016853332520e-01	2.760000000000000231e-01	2.493337839841842651e-01
8.660000000000000000e+02	9.180000000000000382e-01	6.829971075057983398e-01	9.300000000000000488e-01	6.828814148902893066e-01	1.200000000000000025e-02	7.021535933017730713e-02	8.000000000000000444e-01	6.644382476806640625e-01	8.319999999999999618e-01	7.573927640914916992e-01
8.670000000000000000e+02	8.980000000000000204e-01	5.515308976173400879e-01	3.539999999999999813e-01	4.999096691608428955e-01	7.279999999999999805e-01	9.208872914314270020e-01	5.580000000000000515e-01	5.184838175773620605e-01	6.879999999999999449e-01	6.729001998901367188e-01
8.680000000000000000e+02	5.800000000000000294e-02	2.339920103549957275e-01	4.099999999999999756e-01	5.886059999465942383e-01	3.260000000000000120e-01	5.446433424949645996e-01	7.540000000000000036e-01	7.666813135147094727e-01	6.780000000000000471e-01	5.520808696746826172e-01
8.690000000000000000e+02	8.739999999999999991e-01	9.045892357826232910e-01	3.499999999999999778e-01	4.805784821510314941e-01	1.320000000000000062e-01	2.905548512935638428e-01	5.699999999999999512e-01	5.995514392852783203e-01	8.559999999999999831e-01	8.032877445220947266e-01
8.700000000000000000e+02	6.979999999999999538e-01	3.387804031372070312e-01	7.199999999999999734e-01	8.992659449577331543e-01	4.599999999999999922e-02	1.400227546691894531e-01	7.500000000000000000e-01	7.777318358421325684e-01	7.900000000000000355e-01	6.902868151664733887e-01
8.710000000000000000e+02	9.759999999999999787e-01	6.643818020820617676e-01	8.379999999999999671e-01	7.840280532836914062e-01	2.979999999999999871e-01	7.714298963546752930e-01	6.560000000000000275e-01	7.288497090339660645e-01	6.300000000000000044e-01	7.772556543350219727e-01
8.720000000000000000e+02	6.400000000000000133e-01	2.282300144433975220e-01	2.800000000000000266e-01	3.344263732433319092e-01	4.680000000000000271e-01	5.597273111343383789e-01	2.720000000000000195e-01	3.730351924896240234e-01	8.559999999999999831e-01	9.142432808876037598e-01
8.730000000000000000e+02	3.659999999999999920e-01	5.407499670982360840e-01	7.139999999999999680e-01	5.860233902931213379e-01	3.820000000000000062e-01	6.354001164436340332e-01	6.820000000000000506e-01	6.766714453697204590e-01	8.459999999999999742e-01	7.970747947692871094e-01
8.740000000000000000e+02	2.959999999999999853e-01	6.864565610885620117e-01	7.219999999999999751e-01	8.073951601982116699e-01	1.839999999999999969e-01	2.610087096691131592e-01	8.599999999999999867e-01	7.526159286499023438e-01	3.280000000000000138e-01	4.848378300666809082e-01
8.750000000000000000e+02	2.200000000000000011e-01	6.091134548187255859e-01	9.639999999999999680e-01	6.740092635154724121e-01	8.179999999999999494e-01	5.546327233314514160e-01	3.880000000000000115e-01	1.940357238054275513e-01	8.060000000000000497e-01	5.783380866050720215e-01
8.760000000000000000e+02	5.979999999999999760e-01	7.925310730934143066e-01	4.440000000000000058e-01	4.390525817871093750e-01	1.620000000000000051e-01	3.264772295951843262e-01	4.299999999999999933e-01	2.960224151611328125e-01	1.519999999999999962e-01	2.525904476642608643e-01
8.770000000000000000e+02	6.800000000000000488e-01	5.433525443077087402e-01	6.899999999999999467e-01	5.746409296989440918e-01	6.400000000000000133e-02	2.427796870470046997e-01	7.359999999999999876e-01	5.960670113563537598e-01	4.460000000000000075e-01	3.318741321563720703e-01
8.780000000000000000e+02	9.200000000000000400e-01	7.286562323570251465e-01	4.440000000000000058e-01	2.551200389862060547e-01	1.179999999999999938e-01	4.370402395725250244e-01	5.380000000000000338e-01	5.304798483848571777e-01	4.400000000000000022e-01	4.579534828662872314e-01
8.790000000000000000e+02	8.020000000000000462e-01	5.526083707809448242e-01	6.660000000000000364e-01	8.239253163337707520e-01	7.720000000000000195e-01	7.869877815246582031e-01	2.999999999999999889e-01	6.857135295867919922e-01	4.699999999999999734e-01	4.505777955055236816e-01
8.800000000000000000e+02	4.179999999999999827e-01	1.867439746856689453e-01	6.979999999999999538e-01	6.634357571601867676e-01	1.459999999999999909e-01	3.334617018699645996e-01	6.199999999999999956e-01	7.161071300506591797e-01	8.080000000000000515e-01	7.410221695899963379e-01
8.810000000000000000e+02	6.760000000000000453e-01	3.162732124328613281e-01	4.060000000000000275e-01	4.914022088050842285e-01	3.160000000000000031e-01	6.308047175407409668e-01	2.899999999999999800e-01	4.039908349514007568e-01	9.000000000000000222e-01	6.107962727546691895e-01
8.820000000000000000e+02	4.879999999999999893e-01	5.456165075302124023e-01	5.600000000000000533e-01	6.102090477943420410e-01	4.919999999999999929e-01	4.199913740158081055e-01	4.919999999999999929e-01	7.094411253929138184e-01	1.960000000000000075e-01	3.035328388214111328e-01
8.830000000000000000e+02	4.480000000000000093e-01	3.881772458553314209e-01	9.479999999999999538e-01	8.572821617126464844e-01	2.359999999999999876e-01	2.463828623294830322e-01	5.520000000000000462e-01	6.680668592453002930e-01	5.220000000000000195e-01	5.752840042114257812e-01
8.840000000000000000e+02	8.439999999999999725e-01	6.525985002517700195e-01	9.120000000000000329e-01	7.002172470092773438e-01	7.780000000000000249e-01	7.883710265159606934e-01	6.400000000000000133e-01	4.128512740135192871e-01	9.360000000000000542e-01	9.177408814430236816e-01
8.850000000000000000e+02	8.800000000000000044e-01	7.403042316436767578e-01	1.140000000000000041e-01	4.612077027559280396e-02	8.840000000000000080e-01	8.484358787536621094e-01	7.339999999999999858e-01	5.914775729179382324e-01	7.159999999999999698e-01	6.115133166313171387e-01
8.860000000000000000e+02	9.979999999999999982e-01	9.979635477066040039e-01	1.940000000000000058e-01	2.570525109767913818e-01	6.019999999999999796e-01	7.385816574096679688e-01	4.159999999999999809e-01	4.035558104515075684e-01	1.459999999999999909e-01	2.832022905349731445e-01
8.870000000000000000e+02	4.259999999999999898e-01	2.476186603307723999e-01	1.739999999999999880e-01	5.708636045455932617e-01	9.080000000000000293e-01	9.130442738533020020e-01	6.019999999999999796e-01	4.848121702671051025e-01	6.680000000000000382e-01	5.731623172760009766e-01
8.880000000000000000e+02	5.040000000000000036e-01	3.277918398380279541e-01	9.100000000000000311e-01	8.644658327102661133e-01	8.599999999999999312e-02	2.066494971513748169e-01	8.179999999999999494e-01	7.496392130851745605e-01	2.020000000000000129e-01	3.675249218940734863e-01
8.890000000000000000e+02	6.700000000000000400e-01	5.270202755928039551e-01	5.600000000000000117e-02	2.989251017570495605e-01	3.380000000000000226e-01	5.029935836791992188e-01	9.020000000000000240e-01	8.159695863723754883e-01	7.500000000000000000e-01	8.000698685646057129e-01
8.900000000000000000e+02	9.459999999999999520e-01	6.902083754539489746e-01	5.360000000000000320e-01	7.035573720932006836e-01	3.599999999999999867e-01	3.244774043560028076e-01	1.660000000000000087e-01	7.309811562299728394e-02	5.360000000000000320e-01	6.181188225746154785e-01
8.910000000000000000e+02	9.779999999999999805e-01	6.682652235031127930e-01	1.100000000000000006e-01	2.180356085300445557e-01	2.540000000000000036e-01	3.385052084922790527e-01	2.959999999999999853e-01	3.004977405071258545e-01	9.300000000000000488e-01	8.426325917243957520e-01
8.920000000000000000e+02	4.200000000000000261e-02	2.964785695075988770e-01	1.400000000000000029e-02	6.683164089918136597e-02	5.520000000000000462e-01	5.578970313072204590e-01	6.219999999999999973e-01	6.813826560974121094e-01	3.380000000000000226e-01	2.786876261234283447e-01
8.930000000000000000e+02	5.420000000000000373e-01	8.511530756950378418e-01	3.739999999999999991e-01	4.364140629768371582e-01	4.480000000000000093e-01	5.024294257164001465e-01	1.120000000000000023e-01	4.172716736793518066e-01	2.879999999999999782e-01	4.655669033527374268e-01
8.940000000000000000e+02	9.819999999999999840e-01	9.356868863105773926e-01	3.240000000000000102e-01	2.847417891025543213e-01	9.479999999999999538e-01	7.620970010757446289e-01	8.080000000000000515e-01	7.258411049842834473e-01	5.620000000000000551e-01	3.180780708789825439e-01
8.950000000000000000e+02	2.839999999999999747e-01	2.997936904430389404e-01	9.919999999999999929e-01	9.809169769287109375e-01	5.620000000000000551e-01	6.307042241096496582e-01	5.340000000000000302e-01	6.891399025917053223e-01	7.620000000000000107e-01	6.309441924095153809e-01
8.960000000000000000e+02	1.600000000000000033e-01	3.284215033054351807e-01	9.839999999999999858e-01	9.385084509849548340e-01	5.859999999999999654e-01	4.478560984134674072e-01	4.159999999999999809e-01	4.709157049655914307e-01	4.660000000000000253e-01	4.954124987125396729e-01
8.970000000000000000e+02	2.580000000000000071e-01	5.226001143455505371e-01	2.260000000000000064e-01	4.339072704315185547e-01	5.679999999999999494e-01	4.506743848323822021e-01	6.959999999999999520e-01	5.779803991317749023e-01	2.179999999999999993e-01	1.200820729136466980e-01
8.980000000000000000e+02	4.560000000000000164e-01	4.794637858867645264e-01	7.760000000000000231e-01	7.767018079757690430e-01	3.420000000000000262e-01	5.145968794822692871e-01	2.700000000000000178e-01	2.119803577661514282e-01	2.620000000000000107e-01	4.006402194499969482e-01
8.990000000000000000e+02	4.580000000000000182e-01	8.315740227699279785e-01	8.999999999999999667e-02	4.817015677690505981e-02	9.800000000000000377e-02	3.963056802749633789e-01	3.479999999999999760e-01	6.467856168746948242e-01	7.820000000000000284e-01	8.434637784957885742e-01
9.000000000000000000e+02	5.759999999999999565e-01	3.196529448032379150e-01	7.119999999999999662e-01	4.824343025684356689e-01	9.519999999999999574e-01	8.150805830955505371e-01	9.539999999999999591e-01	8.621349334716796875e-01	8.080000000000000515e-01	4.673926532268524170e-01
9.010000000000000000e+02	1.620000000000000051e-01	7.060995697975158691e-01	8.559999999999999831e-01	7.116093039512634277e-01	1.759999999999999898e-01	3.785677552223205566e-01	4.580000000000000182e-01	3.820590078830718994e-01	3.719999999999999973e-01	4.006440341472625732e-01
9.020000000000000000e+02	3.539999999999999813e-01	2.942730784416198730e-01	6.260000000000000009e-01	5.691286325454711914e-01	4.899999999999999911e-01	6.700479388236999512e-01	6.239999999999999991e-01	6.052047610282897949e-01	9.639999999999999680e-01	9.179909825325012207e-01
9.030000000000000000e+02	7.840000000000000302e-01	7.418398261070251465e-01	3.200000000000000067e-01	4.381989538669586182e-01	7.139999999999999680e-01	5.571741461753845215e-01	7.000000000000000666e-02	8.444899320602416992e-02	2.859999999999999765e-01	3.129768669605255127e-01
9.040000000000000000e+02	6.720000000000000417e-01	3.767111301422119141e-01	3.920000000000000151e-01	6.980475783348083496e-01	2.400000000000000050e-02	8.172459900379180908e-02	6.380000000000000115e-01	5.539900064468383789e-01	2.919999999999999818e-01	3.875636756420135498e-01
9.050000000000000000e+02	7.860000000000000320e-01	7.939639687538146973e-01	9.439999999999999503e-01	5.732036232948303223e-01	3.840000000000000080e-01	3.523806929588317871e-01	6.420000000000000151e-01	4.989865124225616455e-01	4.199999999999999845e-01	5.035384893417358398e-01
9.060000000000000000e+02	2.800000000000000058e-02	1.819514334201812744e-01	9.979999999999999982e-01	7.739983201026916504e-01	8.139999999999999458e-01	4.522851109504699707e-01	5.140000000000000124e-01	4.631253480911254883e-01	2.660000000000000142e-01	4.147616028785705566e-01
9.070000000000000000e+02	2.000000000000000042e-03	3.579574823379516602e-01	1.400000000000000029e-02	7.871931046247482300e-02	8.519999999999999796e-01	7.102190852165222168e-01	8.120000000000000551e-01	4.986498057842254639e-01	4.400000000000000022e-01	3.546752929687500000e-01
9.080000000000000000e+02	2.680000000000000160e-01	3.874140977859497070e-01	5.739999999999999547e-01	5.187729597091674805e-01	2.419999999999999929e-01	5.282289385795593262e-01	9.379999999999999449e-01	8.321979045867919922e-01	4.420000000000000040e-01	5.034993886947631836e-01
9.090000000000000000e+02	2.340000000000000135e-01	4.590990245342254639e-01	5.080000000000000071e-01	6.148785352706909180e-01	5.440000000000000391e-01	3.543335199356079102e-01	8.880000000000000115e-01	8.220534324645996094e-01	5.639999999999999458e-01	5.856981873512268066e-01
9.100000000000000000e+02	6.099999999999999867e-01	5.674900412559509277e-01	9.799999999999999822e-01	8.328792452812194824e-01	7.880000000000000338e-01	4.754260778427124023e-01	3.119999999999999996e-01	1.300736963748931885e-01	4.420000000000000040e-01	5.940684080123901367e-01
9.110000000000000000e+02	9.639999999999999680e-01	7.143054008483886719e-01	4.460000000000000075e-01	3.676615357398986816e-01	4.339999999999999969e-01	5.871264338493347168e-01	7.500000000000000000e-01	7.084661722183227539e-01	7.900000000000000355e-01	6.660655736923217773e-01
9.120000000000000000e+02	2.680000000000000160e-01	5.659537911415100098e-01	3.880000000000000115e-01	4.562573134899139404e-01	9.899999999999999911e-01	9.262165427207946777e-01	2.340000000000000135e-01	4.634165465831756592e-01	9.280000000000000471e-01	8.474898338317871094e-01
9.130000000000000000e+02	6.280000000000000027e-01	4.316899776458740234e-01	5.699999999999999512e-01	3.840616941452026367e-01	9.060000000000000275e-01	6.757923960685729980e-01	7.540000000000000036e-01	7.279742956161499023e-01	7.259999999999999787e-01	4.475117623805999756e-01
9.140000000000000000e+02	8.439999999999999725e-01	9.074193239212036133e-01	5.320000000000000284e-01	5.173759460449218750e-01	8.200000000000000344e-02	1.386156380176544189e-01	1.160000000000000059e-01	1.096992567181587219e-01	2.020000000000000129e-01	3.546426892280578613e-01
9.150000000000000000e+02	5.240000000000000213e-01	7.938201427459716797e-01	8.699999999999999956e-01	6.554239392280578613e-01	7.500000000000000000e-01	4.069943726062774658e-01	2.640000000000000124e-01	4.141294062137603760e-01	5.380000000000000338e-01	5.745721459388732910e-01
9.160000000000000000e+02	1.859999999999999987e-01	3.904208838939666748e-01	2.220000000000000029e-01	2.891277968883514404e-01	6.420000000000000151e-01	6.668432354927062988e-01	2.540000000000000036e-01	5.700421333312988281e-01	1.300000000000000044e-01	3.960294127464294434e-01
9.170000000000000000e+02	1.000000000000000000e+00	9.947966933250427246e-01	4.420000000000000040e-01	4.429809451103210449e-01	2.400000000000000050e-02	3.910917788743972778e-02	4.879999999999999893e-01	3.630211055278778076e-01	6.760000000000000453e-01	7.634823918342590332e-01
9.180000000000000000e+02	5.140000000000000124e-01	4.394187629222869873e-01	6.340000000000000080e-01	2.852269411087036133e-01	6.079999999999999849e-01	8.715235590934753418e-01	4.299999999999999933e-01	3.965940773487091064e-01	5.699999999999999512e-01	4.137896299362182617e-01
9.190000000000000000e+02	6.959999999999999520e-01	5.915924906730651855e-01	5.799999999999999600e-01	5.323330163955688477e-01	8.860000000000000098e-01	7.466141581535339355e-01	4.020000000000000240e-01	5.455414056777954102e-01	2.139999999999999958e-01	3.519077599048614502e-01
9.200000000000000000e+02	7.640000000000000124e-01	4.901154339313507080e-01	3.960000000000000187e-01	3.439539968967437744e-01	5.560000000000000497e-01	4.468465745449066162e-01	3.420000000000000262e-01	3.213658928871154785e-01	2.780000000000000249e-01	3.491266369819641113e-01
9.210000000000000000e+02	8.980000000000000204e-01	8.363879323005676270e-01	2.740000000000000213e-01	3.314314484596252441e-01	3.780000000000000027e-01	8.116518855094909668e-01	1.900000000000000022e-01	4.336441159248352051e-01	1.300000000000000044e-01	1.250645667314529419e-01
9.220000000000000000e+02	6.280000000000000027e-01	4.835431873798370361e-01	8.419999999999999707e-01	9.192775487899780273e-01	6.340000000000000080e-01	5.237212181091308594e-01	8.219999999999999529e-01	5.743312835693359375e-01	6.680000000000000382e-01	5.424870252609252930e-01
9.230000000000000000e+02	4.919999999999999929e-01	8.284655213356018066e-01	8.820000000000000062e-01	8.603678345680236816e-01	1.439999999999999891e-01	1.420325040817260742e-01	9.100000000000000311e-01	9.074141383171081543e-01	8.000000000000000444e-01	6.838190555572509766e-01
9.240000000000000000e+02	7.359999999999999876e-01	5.222871303558349609e-01	1.219999999999999973e-01	5.315238833427429199e-01	1.739999999999999880e-01	2.730449140071868896e-01	5.520000000000000462e-01	5.738853216171264648e-01	2.020000000000000129e-01	2.730838656425476074e-01
9.250000000000000000e+02	2.780000000000000249e-01	3.396317064762115479e-01	6.840000000000000524e-01	7.153837084770202637e-01	9.739999999999999769e-01	7.982490658760070801e-01	5.280000000000000249e-01	7.032670378684997559e-01	3.579999999999999849e-01	3.841145932674407959e-01
9.260000000000000000e+02	5.420000000000000373e-01	5.879021883010864258e-01	8.399999999999999689e-01	6.716083288192749023e-01	8.800000000000000044e-01	5.678091645240783691e-01	7.139999999999999680e-01	6.597484350204467773e-01	2.999999999999999889e-02	4.227355122566223145e-02
9.270000000000000000e+02	8.599999999999999312e-02	1.164202764630317688e-01	4.460000000000000075e-01	2.836126089096069336e-01	7.799999999999999989e-02	7.490020245313644409e-02	8.020000000000000462e-01	8.155474662780761719e-01	2.260000000000000064e-01	2.140787243843078613e-01
9.280000000000000000e+02	8.699999999999999956e-01	8.622367978096008301e-01	5.380000000000000338e-01	6.079753637313842773e-01	5.320000000000000284e-01	4.000565111637115479e-01	7.820000000000000284e-01	8.504276275634765625e-01	3.659999999999999920e-01	5.081676244735717773e-01
9.290000000000000000e+02	6.320000000000000062e-01	4.887273311614990234e-01	4.620000000000000218e-01	3.323098421096801758e-01	3.960000000000000187e-01	4.549315273761749268e-01	7.799999999999999989e-02	8.912633359432220459e-02	3.800000000000000044e-01	1.448489278554916382e-01
9.300000000000000000e+02	5.220000000000000195e-01	7.789109945297241211e-01	5.220000000000000195e-01	5.061945915222167969e-01	4.159999999999999809e-01	4.180939197540283203e-01	4.079999999999999738e-01	5.192984938621520996e-01	5.100000000000000089e-01	7.399269342422485352e-01
9.310000000000000000e+02	7.459999999999999964e-01	9.220010638236999512e-01	3.320000000000000173e-01	5.381083488464355469e-01	7.740000000000000213e-01	5.846937894821166992e-01	7.580000000000000071e-01	5.967723131179809570e-01	4.380000000000000004e-01	3.197847008705139160e-01
9.320000000000000000e+02	5.899999999999999689e-01	7.089680433273315430e-01	9.080000000000000293e-01	9.504820108413696289e-01	5.380000000000000338e-01	5.142638683319091797e-01	9.599999999999999645e-01	8.956274390220642090e-01	9.300000000000000488e-01	8.119076490402221680e-01
9.330000000000000000e+02	1.859999999999999987e-01	4.029998481273651123e-01	5.839999999999999636e-01	5.335429310798645020e-01	1.620000000000000051e-01	2.558875977993011475e-01	4.819999999999999840e-01	4.087273180484771729e-01	4.739999999999999769e-01	5.533715486526489258e-01
9.340000000000000000e+02	4.159999999999999809e-01	5.794569849967956543e-01	1.519999999999999962e-01	6.166551709175109863e-01	8.279999999999999583e-01	5.746321678161621094e-01	4.159999999999999809e-01	4.438135623931884766e-01	2.999999999999999889e-01	4.100634753704071045e-01
9.350000000000000000e+02	5.779999999999999583e-01	8.413621783256530762e-01	2.459999999999999964e-01	4.644920825958251953e-01	2.400000000000000050e-02	3.261683881282806396e-01	6.600000000000000311e-02	1.223456934094429016e-01	2.979999999999999871e-01	5.778307914733886719e-01
9.360000000000000000e+02	2.560000000000000053e-01	4.287020564079284668e-01	9.320000000000000506e-01	8.441676497459411621e-01	9.879999999999999893e-01	9.506914019584655762e-01	9.020000000000000240e-01	8.861335515975952148e-01	6.700000000000000400e-01	3.068592548370361328e-01
9.370000000000000000e+02	8.719999999999999973e-01	5.157848596572875977e-01	4.899999999999999911e-01	6.331748366355895996e-01	9.360000000000000542e-01	8.612579107284545898e-01	8.400000000000000522e-02	2.572363018989562988e-01	3.360000000000000209e-01	5.197735428810119629e-01
9.380000000000000000e+02	7.279999999999999805e-01	6.870819926261901855e-01	8.020000000000000462e-01	7.410001754760742188e-01	4.919999999999999929e-01	1.882058680057525635e-01	1.739999999999999880e-01	5.123055726289749146e-02	6.179999999999999938e-01	7.521010637283325195e-01
9.390000000000000000e+02	3.860000000000000098e-01	6.660243272781372070e-01	8.679999999999999938e-01	6.867222785949707031e-01	3.619999999999999885e-01	3.700266480445861816e-01	7.239999999999999769e-01	6.921967864036560059e-01	7.680000000000000160e-01	4.493449926376342773e-01
9.400000000000000000e+02	8.040000000000000480e-01	7.616559863090515137e-01	7.019999999999999574e-01	8.204022645950317383e-01	3.280000000000000138e-01	3.544880151748657227e-01	3.940000000000000169e-01	7.137470841407775879e-01	2.959999999999999853e-01	4.224586188793182373e-01
9.410000000000000000e+02	3.200000000000000067e-01	4.170742928981781006e-01	9.659999999999999698e-01	9.130434989929199219e-01	4.959999999999999964e-01	5.008163452148437500e-01	3.260000000000000120e-01	2.928859889507293701e-01	1.419999999999999873e-01	1.448871493339538574e-01
9.420000000000000000e+02	7.099999999999999645e-01	4.197286069393157959e-01	4.099999999999999756e-01	4.827574491500854492e-01	5.540000000000000480e-01	5.857759714126586914e-01	2.479999999999999982e-01	3.729108870029449463e-01	3.160000000000000031e-01	3.487116694450378418e-01
9.430000000000000000e+02	5.460000000000000409e-01	8.669617176055908203e-01	5.000000000000000000e-01	4.501043856143951416e-01	1.280000000000000027e-01	8.336655050516128540e-02	2.680000000000000160e-01	4.914958775043487549e-01	3.039999999999999925e-01	2.801663577556610107e-01
9.440000000000000000e+02	9.439999999999999503e-01	6.798763871192932129e-01	4.359999999999999987e-01	5.938276052474975586e-01	8.679999999999999938e-01	7.989721298217773438e-01	7.279999999999999805e-01	6.328234076499938965e-01	3.840000000000000080e-01	5.039947628974914551e-01
9.450000000000000000e+02	8.519999999999999796e-01	3.922820985317230225e-01	8.799999999999999489e-02	3.103408515453338623e-01	9.459999999999999520e-01	9.576759338378906250e-01	2.520000000000000018e-01	5.203934311866760254e-01	3.840000000000000080e-01	4.379093945026397705e-01
9.460000000000000000e+02	5.999999999999999778e-02	1.170934811234474182e-01	4.719999999999999751e-01	7.605828046798706055e-01	9.220000000000000417e-01	6.208971142768859863e-01	3.900000000000000133e-01	5.304331779479980469e-01	5.340000000000000302e-01	6.794937849044799805e-01
9.470000000000000000e+02	7.860000000000000320e-01	5.264604687690734863e-01	2.000000000000000042e-02	7.242687046527862549e-02	4.239999999999999880e-01	6.926048398017883301e-01	9.120000000000000329e-01	8.872107863426208496e-01	7.940000000000000391e-01	6.618421077728271484e-01
9.480000000000000000e+02	6.480000000000000204e-01	5.922409296035766602e-01	6.400000000000000133e-01	5.373812317848205566e-01	1.960000000000000075e-01	3.913836777210235596e-01	7.359999999999999876e-01	6.450139880180358887e-01	6.680000000000000382e-01	4.476869702339172363e-01
9.490000000000000000e+02	4.939999999999999947e-01	4.740987122058868408e-01	3.260000000000000120e-01	5.130320191383361816e-01	7.680000000000000160e-01	5.839989185333251953e-01	9.340000000000000524e-01	9.076042175292968750e-01	1.739999999999999880e-01	2.009983807802200317e-01
9.500000000000000000e+02	1.839999999999999969e-01	3.354216217994689941e-01	4.000000000000000083e-02	2.058436125516891479e-01	2.240000000000000047e-01	5.900789499282836914e-01	7.600000000000000089e-01	6.142719388008117676e-01	5.999999999999999778e-01	7.050934433937072754e-01
9.510000000000000000e+02	1.739999999999999880e-01	1.061618477106094360e-01	5.699999999999999512e-01	6.042952537536621094e-01	5.979999999999999760e-01	4.978726208209991455e-01	3.739999999999999991e-01	6.446487307548522949e-01	5.879999999999999671e-01	5.549247860908508301e-01
9.520000000000000000e+02	7.580000000000000071e-01	5.947069525718688965e-01	4.779999999999999805e-01	4.219998717308044434e-01	6.360000000000000098e-01	8.592617511749267578e-01	3.280000000000000138e-01	4.349769949913024902e-01	6.840000000000000524e-01	6.035445928573608398e-01
9.530000000000000000e+02	1.819999999999999951e-01	2.569274306297302246e-01	3.960000000000000187e-01	4.796241521835327148e-01	9.919999999999999929e-01	9.821295142173767090e-01	8.639999999999999902e-01	8.638120293617248535e-01	3.160000000000000031e-01	3.213897645473480225e-01
9.540000000000000000e+02	7.780000000000000249e-01	5.248152613639831543e-01	8.000000000000000444e-01	5.960331559181213379e-01	8.060000000000000497e-01	3.512488603591918945e-01	5.040000000000000036e-01	6.888309121131896973e-01	5.160000000000000142e-01	4.489386975765228271e-01
9.550000000000000000e+02	1.680000000000000104e-01	7.753131985664367676e-01	4.899999999999999911e-01	5.237792134284973145e-01	6.919999999999999485e-01	6.173138022422790527e-01	1.880000000000000004e-01	5.718107819557189941e-01	5.879999999999999671e-01	5.780948996543884277e-01
9.560000000000000000e+02	7.279999999999999805e-01	7.461131215095520020e-01	8.679999999999999938e-01	8.659449815750122070e-01	7.580000000000000071e-01	4.940165877342224121e-01	4.959999999999999964e-01	4.310637712478637695e-01	6.800000000000000488e-01	4.698126316070556641e-01
9.570000000000000000e+02	5.140000000000000124e-01	7.625399827957153320e-01	2.240000000000000047e-01	4.148560762405395508e-01	8.539999999999999813e-01	9.343951344490051270e-01	5.380000000000000338e-01	5.889356136322021484e-01	5.480000000000000426e-01	6.378238201141357422e-01
9.580000000000000000e+02	4.480000000000000093e-01	7.278552055358886719e-01	4.839999999999999858e-01	3.688112199306488037e-01	9.599999999999999645e-01	6.617099046707153320e-01	4.060000000000000275e-01	5.052387714385986328e-01	7.640000000000000124e-01	6.171680092811584473e-01
9.590000000000000000e+02	9.399999999999999467e-01	8.873044252395629883e-01	8.020000000000000462e-01	5.215811729431152344e-01	7.900000000000000355e-01	7.419706583023071289e-01	8.040000000000000480e-01	8.246476054191589355e-01	4.520000000000000129e-01	4.477949738502502441e-01
9.600000000000000000e+02	8.239999999999999547e-01	7.214334011077880859e-01	6.520000000000000240e-01	4.928191602230072021e-01	9.400000000000000022e-02	2.075054347515106201e-01	8.299999999999999600e-01	7.114623188972473145e-01	2.760000000000000231e-01	3.684220612049102783e-01
9.610000000000000000e+02	4.060000000000000275e-01	3.215563595294952393e-01	7.520000000000000018e-01	3.732317090034484863e-01	8.000000000000000167e-02	6.166163682937622070e-01	9.160000000000000364e-01	8.901535868644714355e-01	8.179999999999999494e-01	8.477789163589477539e-01
9.620000000000000000e+02	5.160000000000000142e-01	4.300717115402221680e-01	1.039999999999999952e-01	4.079783260822296143e-01	1.000000000000000000e+00	9.919312596321105957e-01	2.280000000000000082e-01	2.865340113639831543e-01	8.940000000000000169e-01	7.231197953224182129e-01
9.630000000000000000e+02	8.599999999999999312e-02	5.036693215370178223e-01	7.940000000000000391e-01	5.880331397056579590e-01	2.760000000000000231e-01	5.523592233657836914e-01	6.939999999999999503e-01	5.939435362815856934e-01	2.999999999999999889e-01	3.717008829116821289e-01
9.640000000000000000e+02	6.939999999999999503e-01	5.508319735527038574e-01	7.179999999999999716e-01	8.101387023925781250e-01	7.500000000000000000e-01	6.666401624679565430e-01	9.859999999999999876e-01	9.030411839485168457e-01	2.600000000000000089e-01	4.198123514652252197e-01
9.650000000000000000e+02	9.859999999999999876e-01	7.407267093658447266e-01	8.000000000000000167e-02	1.371740102767944336e-01	8.080000000000000515e-01	9.338047504425048828e-01	9.800000000000000377e-02	4.672282189130783081e-02	6.860000000000000542e-01	7.064125537872314453e-01
9.660000000000000000e+02	7.960000000000000409e-01	6.345672011375427246e-01	6.079999999999999849e-01	3.246850967407226562e-01	2.459999999999999964e-01	3.742514848709106445e-01	6.400000000000000133e-01	6.837147474288940430e-01	6.680000000000000382e-01	6.683887839317321777e-01
9.670000000000000000e+02	8.579999999999999849e-01	6.453946232795715332e-01	5.879999999999999671e-01	4.082026183605194092e-01	9.340000000000000524e-01	5.807555317878723145e-01	4.699999999999999734e-01	3.112246394157409668e-01	3.519999999999999796e-01	5.340640544891357422e-01
9.680000000000000000e+02	4.299999999999999933e-01	5.129635334014892578e-01	4.399999999999999745e-02	8.832152187824249268e-02	6.199999999999999956e-01	4.467956125736236572e-01	7.039999999999999591e-01	6.154931783676147461e-01	5.100000000000000089e-01	5.803206562995910645e-01
9.690000000000000000e+02	8.159999999999999476e-01	8.131067156791687012e-01	5.799999999999999600e-01	4.856037199497222900e-01	6.600000000000000311e-01	4.693047404289245605e-01	4.779999999999999805e-01	7.197225093841552734e-01	3.579999999999999849e-01	3.248488306999206543e-01
9.700000000000000000e+02	9.679999999999999716e-01	5.902912616729736328e-01	6.800000000000000488e-01	3.738146126270294189e-01	3.360000000000000209e-01	4.226748049259185791e-01	6.720000000000000417e-01	6.822555661201477051e-01	2.020000000000000129e-01	4.549892544746398926e-01
9.710000000000000000e+02	9.719999999999999751e-01	8.506070971488952637e-01	6.280000000000000027e-01	5.597627758979797363e-01	6.099999999999999867e-01	5.953088998794555664e-01	4.680000000000000271e-01	5.070212483406066895e-01	2.359999999999999876e-01	5.042947530746459961e-01
9.720000000000000000e+02	3.200000000000000067e-02	7.714753597974777222e-02	7.319999999999999840e-01	3.181686103343963623e-01	2.599999999999999881e-02	1.405435651540756226e-01	6.959999999999999520e-01	8.159183859825134277e-01	2.039999999999999869e-01	1.766643226146697998e-01
9.730000000000000000e+02	2.059999999999999887e-01	2.806629240512847900e-01	9.599999999999999645e-01	9.479390978813171387e-01	2.839999999999999747e-01	1.814308613538742065e-01	5.200000000000000178e-01	3.630782663822174072e-01	7.439999999999999947e-01	6.352191567420959473e-01
9.740000000000000000e+02	9.160000000000000364e-01	5.025900602340698242e-01	6.879999999999999449e-01	5.665891766548156738e-01	2.640000000000000124e-01	2.049941867589950562e-01	4.000000000000000083e-03	1.392532736063003540e-01	2.580000000000000071e-01	4.343866705894470215e-01
9.750000000000000000e+02	1.380000000000000115e-01	6.730778217315673828e-01	9.839999999999999858e-01	8.270441293716430664e-01	7.000000000000000666e-02	1.471549719572067261e-01	6.740000000000000435e-01	7.584020495414733887e-01	9.320000000000000506e-01	9.075875282287597656e-01
9.760000000000000000e+02	1.340000000000000080e-01	2.711803615093231201e-01	5.120000000000000107e-01	4.603686928749084473e-01	9.439999999999999503e-01	9.607668519020080566e-01	5.600000000000000533e-01	5.187750458717346191e-01	7.520000000000000018e-01	5.595063567161560059e-01
9.770000000000000000e+02	9.140000000000000346e-01	4.972705543041229248e-01	5.140000000000000124e-01	8.795522451400756836e-01	7.520000000000000018e-01	4.817047715187072754e-01	5.460000000000000409e-01	6.168975830078125000e-01	6.680000000000000382e-01	6.791682243347167969e-01
9.780000000000000000e+02	1.019999999999999934e-01	6.234371662139892578e-01	1.459999999999999909e-01	4.712490737438201904e-02	2.039999999999999869e-01	2.720465064048767090e-01	8.319999999999999618e-01	9.309504032135009766e-01	8.120000000000000551e-01	7.946130633354187012e-01
9.790000000000000000e+02	1.839999999999999969e-01	2.256269007921218872e-01	3.599999999999999728e-02	4.563694894313812256e-01	9.859999999999999876e-01	9.400467872619628906e-01	8.579999999999999849e-01	9.379957914352416992e-01	5.979999999999999760e-01	5.664597153663635254e-01
9.800000000000000000e+02	7.339999999999999858e-01	6.593584418296813965e-01	8.020000000000000462e-01	6.150528192520141602e-01	9.400000000000000022e-02	1.188313364982604980e-01	7.279999999999999805e-01	6.761955022811889648e-01	9.080000000000000293e-01	9.166715741157531738e-01
9.810000000000000000e+02	6.999999999999999556e-01	4.786144793033599854e-01	1.539999999999999980e-01	4.455408751964569092e-01	4.819999999999999840e-01	8.522836565971374512e-01	1.960000000000000075e-01	3.183840513229370117e-01	1.779999999999999916e-01	3.427091836929321289e-01
9.820000000000000000e+02	6.019999999999999796e-01	6.922706365585327148e-01	6.860000000000000542e-01	5.728507637977600098e-01	7.860000000000000320e-01	6.377231478691101074e-01	1.880000000000000004e-01	2.171081602573394775e-01	6.580000000000000293e-01	7.515517473220825195e-01
9.830000000000000000e+02	1.960000000000000075e-01	1.238091662526130676e-01	4.759999999999999787e-01	4.431838095188140869e-01	2.640000000000000124e-01	5.303991436958312988e-01	3.639999999999999902e-01	1.822852492332458496e-01	9.020000000000000240e-01	8.106822967529296875e-01
9.840000000000000000e+02	2.139999999999999958e-01	5.646247863769531250e-01	8.980000000000000204e-01	8.359645009040832520e-01	6.099999999999999867e-01	3.504633009433746338e-01	2.000000000000000042e-03	5.870289355516433716e-02	5.100000000000000089e-01	4.673783779144287109e-01
9.850000000000000000e+02	1.219999999999999973e-01	3.397845625877380371e-01	7.880000000000000338e-01	8.548550605773925781e-01	5.679999999999999494e-01	5.832614898681640625e-01	9.020000000000000240e-01	9.191321730613708496e-01	8.120000000000000551e-01	8.262941837310791016e-01
9.860000000000000000e+02	8.820000000000000062e-01	9.041131734848022461e-01	3.559999999999999831e-01	4.954483211040496826e-01	6.239999999999999991e-01	3.071119487285614014e-01	6.239999999999999991e-01	3.886974155902862549e-01	1.580000000000000016e-01	2.751508653163909912e-01
9.870000000000000000e+02	1.719999999999999862e-01	2.092450410127639771e-01	4.460000000000000075e-01	3.131220638751983643e-01	9.000000000000000222e-01	9.220826029777526855e-01	2.099999999999999922e-01	4.892353713512420654e-01	6.760000000000000453e-01	6.289436817169189453e-01
9.880000000000000000e+02	6.860000000000000542e-01	5.403280258178710938e-01	6.740000000000000435e-01	9.390006065368652344e-01	9.879999999999999893e-01	9.322664141654968262e-01	6.079999999999999849e-01	6.210917234420776367e-01	9.379999999999999449e-01	9.214967489242553711e-01
9.890000000000000000e+02	8.599999999999999867e-01	7.864935398101806641e-01	2.280000000000000082e-01	6.384960412979125977e-01	4.060000000000000275e-01	5.663748979568481445e-01	4.839999999999999858e-01	7.138418555259704590e-01	9.600000000000000200e-02	1.925082355737686157e-01
9.900000000000000000e+02	9.859999999999999876e-01	7.720724940299987793e-01	5.100000000000000089e-01	8.736559152603149414e-01	3.059999999999999942e-01	2.054163366556167603e-01	9.199999999999999845e-02	3.135029673576354980e-01	1.239999999999999991e-01	2.821826040744781494e-01
9.910000000000000000e+02	8.239999999999999547e-01	8.646471500396728516e-01	4.339999999999999969e-01	8.273037075996398926e-01	3.420000000000000262e-01	2.861052453517913818e-01	1.280000000000000027e-01	2.972952723503112793e-01	4.919999999999999929e-01	6.475737094879150391e-01
9.920000000000000000e+02	6.300000000000000044e-01	4.292081892490386963e-01	5.739999999999999547e-01	5.881015658378601074e-01	8.780000000000000027e-01	7.221162915229797363e-01	3.900000000000000133e-01	2.422388195991516113e-01	9.600000000000000200e-02	2.551236152648925781e-01
9.930000000000000000e+02	4.079999999999999738e-01	2.649146020412445068e-01	6.560000000000000275e-01	8.090966343879699707e-01	5.999999999999999778e-01	3.193929195404052734e-01	1.759999999999999898e-01	3.414672017097473145e-01	6.520000000000000240e-01	7.174570560455322266e-01
9.940000000000000000e+02	8.599999999999999312e-02	3.782236278057098389e-01	8.259999999999999565e-01	5.246481299400329590e-01	6.660000000000000364e-01	9.326949715614318848e-01	5.719999999999999529e-01	3.667108714580535889e-01	4.580000000000000182e-01	5.271832942962646484e-01
9.950000000000000000e+02	6.780000000000000471e-01	3.156141340732574463e-01	4.939999999999999947e-01	7.286166548728942871e-01	6.600000000000000311e-01	5.500331521034240723e-01	2.059999999999999887e-01	4.660682678222656250e-01	5.560000000000000497e-01	4.985627830028533936e-01
9.960000000000000000e+02	1.620000000000000051e-01	4.262281954288482666e-01	2.379999999999999893e-01	2.225874513387680054e-01	4.939999999999999947e-01	6.743317842483520508e-01	8.259999999999999565e-01	7.108661532402038574e-01	1.140000000000000041e-01	4.104217290878295898e-01
9.970000000000000000e+02	3.699999999999999956e-01	4.223507940769195557e-01	9.819999999999999840e-01	8.629864454269409180e-01	7.259999999999999787e-01	8.298624157905578613e-01	6.860000000000000542e-01	4.248212575912475586e-01	5.000000000000000000e-01	6.107098460197448730e-01
9.980000000000000000e+02	3.119999999999999996e-01	7.107833027839660645e-01	6.700000000000000400e-01	4.599538147449493408e-01	4.919999999999999929e-01	3.798274695873260498e-01	7.780000000000000249e-01	5.714876055717468262e-01	8.359999999999999654e-01	8.240832686424255371e-01
9.990000000000000000e+02	2.399999999999999911e-01	6.689068078994750977e-01	8.000000000000000444e-01	6.817126870155334473e-01	9.739999999999999769e-01	9.482861161231994629e-01	2.200000000000000011e-01	4.058486819267272949e-01	7.920000000000000373e-01	7.585123181343078613e-01
