# Supplementary material for: Machine-guided path sampling to discover mechanisms of molecular self-organization
Source: Nat Comput Sci. 2023 Apr 24;3(4):334–45. doi: 10.1038/s43588-023-00428-z (PMC10766509; doi:10.1038/s43588-023-00428-z)
Supplement: Supplementary file 10 — Statistical source data for Extended Data Fig. 3. [file 43588_2023_428_MOESM10_ESM.zip]

Archive with 5 entries (5 files):
- Extended_Data_Fig3_row1_trained_on_all_ionic_species.csv
- Extended_Data_Fig3_row2_not_trained_on_LiCl_LiI.csv
- Extended_Data_Fig3_row3_not_trained_on_NaCl_NaI.csv
- Extended_Data_Fig3_row4_not_trained_on_LiCl_NaCl_CsCl.csv
- Extended_Data_Fig3_row5_not_trained_on_LiI_NaI_CsI.csv
