# Supplementary material for: Machine-guided path sampling to discover mechanisms of molecular self-organization
Source: Nat Comput Sci. 2023 Apr 24;3(4):334–45. doi: 10.1038/s43588-023-00428-z (PMC10766509; doi:10.1038/s43588-023-00428-z)
Supplement: Supplementary file 10 — Statistical source data for Extended Data Fig. 3. [file 43588_2023_428_MOESM10_ESM.zip › Extended_Data_Fig3_row1_trained_on_all_ionic_species.csv]

# structure index	sampled pB (LiCl)	predicted pB (LiCl)	sampled pB (LiI)	predicted pB (LiI)	sampled pB (NaCl)	predicted pB (NaCl)	sampled pB (NaI)	predicted pB (NaI)	sampled pB (CsCl)	predicted pB (CsCl)	sampled pB (CsI)	predicted pB (CsI)
0.000000000000000000e+00	4.420000000000000040e-01	5.098169445991516113e-01	6.919999999999999485e-01	8.533746600151062012e-01	2.419999999999999929e-01	1.443566381931304932e-01	5.000000000000000000e-01	2.104469835758209229e-01	5.200000000000000178e-01	6.086440682411193848e-01	7.279999999999999805e-01	5.246407985687255859e-01
1.000000000000000000e+00	4.839999999999999858e-01	3.477755784988403320e-01	2.999999999999999889e-02	3.552241921424865723e-01	8.439999999999999725e-01	9.297764897346496582e-01	2.720000000000000195e-01	5.574435591697692871e-01	7.500000000000000000e-01	7.885121107101440430e-01	3.260000000000000120e-01	2.701393961906433105e-01
2.000000000000000000e+00	5.560000000000000497e-01	7.180485725402832031e-01	7.439999999999999947e-01	6.474478244781494141e-01	3.599999999999999728e-02	4.214570522308349609e-01	9.300000000000000488e-01	8.910584449768066406e-01	5.739999999999999547e-01	5.817519426345825195e-01	7.920000000000000373e-01	7.780660390853881836e-01
3.000000000000000000e+00	6.260000000000000009e-01	5.287159085273742676e-01	8.080000000000000515e-01	6.818400621414184570e-01	8.940000000000000169e-01	8.278676271438598633e-01	8.739999999999999991e-01	7.560324668884277344e-01	5.440000000000000391e-01	7.370373010635375977e-01	7.700000000000000178e-01	7.299846410751342773e-01
4.000000000000000000e+00	8.920000000000000151e-01	6.851240396499633789e-01	9.100000000000000311e-01	6.911582946777343750e-01	1.940000000000000058e-01	4.860780239105224609e-01	6.480000000000000204e-01	6.312232613563537598e-01	4.799999999999999822e-01	6.170174479484558105e-01	5.999999999999999778e-01	5.681383609771728516e-01
5.000000000000000000e+00	3.280000000000000138e-01	4.246074557304382324e-01	1.719999999999999862e-01	3.081113398075103760e-01	6.420000000000000151e-01	6.562543511390686035e-01	4.060000000000000275e-01	3.262282013893127441e-01	1.260000000000000009e-01	1.255021691322326660e-01	5.819999999999999618e-01	3.934887945652008057e-01
6.000000000000000000e+00	4.739999999999999769e-01	5.319507718086242676e-01	3.240000000000000102e-01	5.480783581733703613e-01	7.079999999999999627e-01	5.350612401962280273e-01	5.919999999999999707e-01	5.664796829223632812e-01	1.799999999999999933e-01	1.415076255798339844e-01	4.299999999999999933e-01	3.571438193321228027e-01
7.000000000000000000e+00	1.739999999999999880e-01	8.576936274766921997e-02	2.220000000000000029e-01	1.194432452321052551e-01	5.639999999999999458e-01	4.349359571933746338e-01	8.279999999999999583e-01	8.563763499259948730e-01	2.939999999999999836e-01	3.868295550346374512e-01	5.659999999999999476e-01	5.238786339759826660e-01
8.000000000000000000e+00	1.079999999999999988e-01	1.979096829891204834e-01	7.660000000000000142e-01	3.094693124294281006e-01	1.940000000000000058e-01	3.583624660968780518e-01	8.000000000000000167e-02	3.156475722789764404e-01	6.740000000000000435e-01	6.634718775749206543e-01	3.960000000000000187e-01	5.136365890502929688e-01
9.000000000000000000e+00	6.400000000000000133e-02	1.754703819751739502e-01	5.979999999999999760e-01	7.058044075965881348e-01	8.799999999999999489e-02	4.739790260791778564e-01	8.060000000000000497e-01	5.914400815963745117e-01	6.520000000000000240e-01	5.129653215408325195e-01	8.399999999999999689e-01	7.290336489677429199e-01
1.000000000000000000e+01	5.060000000000000053e-01	7.676079869270324707e-01	7.820000000000000284e-01	7.917237877845764160e-01	1.620000000000000051e-01	1.998960971832275391e-01	1.079999999999999988e-01	3.699547350406646729e-01	2.959999999999999853e-01	3.434830605983734131e-01	1.380000000000000115e-01	8.444677293300628662e-02
1.100000000000000000e+01	7.339999999999999858e-01	6.183192133903503418e-01	5.080000000000000071e-01	8.378105759620666504e-01	7.620000000000000107e-01	4.819147884845733643e-01	5.899999999999999689e-01	7.009482979774475098e-01	6.340000000000000080e-01	6.226216554641723633e-01	7.560000000000000053e-01	7.115600705146789551e-01
1.200000000000000000e+01	7.279999999999999805e-01	5.457088351249694824e-01	9.200000000000000400e-01	6.587598919868469238e-01	1.499999999999999944e-01	3.560736477375030518e-01	3.360000000000000209e-01	2.845734059810638428e-01	6.840000000000000524e-01	6.017760634422302246e-01	5.879999999999999671e-01	4.873635172843933105e-01
1.300000000000000000e+01	5.620000000000000551e-01	2.170645296573638916e-01	4.440000000000000058e-01	5.078163146972656250e-01	4.939999999999999947e-01	6.081001162528991699e-01	2.620000000000000107e-01	2.351029366254806519e-01	6.059999999999999831e-01	3.596824109554290771e-01	7.860000000000000320e-01	7.821833491325378418e-01
1.400000000000000000e+01	5.759999999999999565e-01	5.538431406021118164e-01	1.199999999999999956e-01	2.185926437377929688e-01	3.200000000000000067e-01	2.720124721527099609e-01	9.559999999999999609e-01	7.952966094017028809e-01	6.840000000000000524e-01	6.947732567787170410e-01	6.580000000000000293e-01	6.850469708442687988e-01
1.500000000000000000e+01	7.259999999999999787e-01	5.111607909202575684e-01	5.679999999999999494e-01	4.718836247920989990e-01	4.159999999999999809e-01	5.741817951202392578e-01	7.479999999999999982e-01	4.411317408084869385e-01	5.739999999999999547e-01	5.071226954460144043e-01	5.699999999999999512e-01	5.099865794181823730e-01
1.600000000000000000e+01	6.979999999999999538e-01	6.408257484436035156e-01	5.380000000000000338e-01	4.420953392982482910e-01	5.040000000000000036e-01	5.274018049240112305e-01	9.739999999999999769e-01	8.794669508934020996e-01	4.139999999999999791e-01	4.860596656799316406e-01	7.580000000000000071e-01	3.967730700969696045e-01
1.700000000000000000e+01	1.600000000000000033e-01	3.633289337158203125e-01	9.879999999999999893e-01	9.127733707427978516e-01	7.479999999999999982e-01	5.546996593475341797e-01	1.000000000000000021e-02	5.970028415322303772e-02	7.359999999999999876e-01	5.486866831779479980e-01	2.479999999999999982e-01	3.537285625934600830e-01
1.800000000000000000e+01	6.219999999999999973e-01	4.812504947185516357e-01	8.980000000000000204e-01	8.502311110496520996e-01	1.739999999999999880e-01	5.048950314521789551e-01	8.379999999999999671e-01	8.562154173851013184e-01	5.420000000000000373e-01	5.681164264678955078e-01	3.160000000000000031e-01	2.236593365669250488e-01
1.900000000000000000e+01	9.419999999999999485e-01	9.745239019393920898e-01	6.939999999999999503e-01	6.011984348297119141e-01	7.520000000000000018e-01	6.103127002716064453e-01	1.360000000000000098e-01	2.205427289009094238e-01	3.300000000000000155e-01	5.509730577468872070e-01	8.200000000000000344e-02	2.171089798212051392e-01
2.000000000000000000e+01	7.239999999999999769e-01	5.446241497993469238e-01	2.939999999999999836e-01	2.613065540790557861e-01	5.020000000000000018e-01	7.183566689491271973e-01	5.220000000000000195e-01	4.597024619579315186e-01	4.219999999999999862e-01	7.179526686668395996e-01	3.019999999999999907e-01	3.563509583473205566e-01
2.100000000000000000e+01	5.440000000000000391e-01	6.053800582885742188e-01	5.580000000000000515e-01	5.832940936088562012e-01	7.800000000000000266e-01	6.958738565444946289e-01	8.419999999999999707e-01	7.543062567710876465e-01	1.390000000000000124e-01	2.375783473253250122e-01	7.760000000000000231e-01	7.029072046279907227e-01
2.200000000000000000e+01	7.079999999999999627e-01	7.777331471443176270e-01	9.240000000000000435e-01	7.528645992279052734e-01	5.580000000000000515e-01	5.088673233985900879e-01	4.560000000000000164e-01	6.080908179283142090e-01	7.680000000000000160e-01	7.365967631340026855e-01	4.139999999999999791e-01	4.117161929607391357e-01
2.300000000000000000e+01	9.519999999999999574e-01	9.410941004753112793e-01	5.839999999999999636e-01	7.410987019538879395e-01	3.499999999999999778e-01	3.794081807136535645e-01	3.880000000000000115e-01	4.843341410160064697e-01	2.879999999999999782e-01	3.841777145862579346e-01	7.660000000000000142e-01	7.924473285675048828e-01
2.400000000000000000e+01	2.139999999999999958e-01	6.627910733222961426e-01	5.060000000000000053e-01	4.024639427661895752e-01	3.439999999999999725e-01	3.015561699867248535e-01	8.559999999999999831e-01	8.334394693374633789e-01	5.380000000000000338e-01	6.829819083213806152e-01	1.980000000000000093e-01	3.519512414932250977e-01
2.500000000000000000e+01	2.640000000000000124e-01	5.409345626831054688e-01	2.700000000000000178e-01	3.074025511741638184e-01	3.760000000000000009e-01	3.797580003738403320e-01	4.099999999999999756e-01	5.749731659889221191e-01	1.239999999999999991e-01	1.426526010036468506e-01	4.500000000000000111e-01	6.308667063713073730e-01
2.600000000000000000e+01	4.440000000000000058e-01	4.380175769329071045e-01	5.320000000000000284e-01	8.340148329734802246e-01	4.560000000000000164e-01	2.412036657333374023e-01	3.320000000000000173e-01	6.139839291572570801e-01	1.199999999999999956e-01	1.508662402629852295e-01	4.680000000000000271e-01	7.366542816162109375e-01
2.700000000000000000e+01	1.100000000000000006e-01	4.232375621795654297e-01	9.639999999999999680e-01	8.132182359695434570e-01	9.439999999999999503e-01	7.438893914222717285e-01	1.239999999999999991e-01	1.300678104162216187e-01	6.179999999999999938e-01	5.588690638542175293e-01	4.879999999999999893e-01	5.537170171737670898e-01
2.800000000000000000e+01	5.460000000000000409e-01	4.674979150295257568e-01	3.940000000000000169e-01	3.342923521995544434e-01	2.500000000000000000e-01	2.699981331825256348e-01	4.599999999999999922e-02	1.327745318412780762e-01	6.640000000000000346e-01	6.701865792274475098e-01	1.179999999999999938e-01	1.115386560559272766e-01
2.900000000000000000e+01	3.079999999999999960e-01	4.400269985198974609e-01	4.719999999999999751e-01	3.451928198337554932e-01	9.759999999999999787e-01	9.160642027854919434e-01	7.079999999999999627e-01	6.494408845901489258e-01	1.799999999999999933e-01	3.469710648059844971e-01	5.979999999999999760e-01	6.800272464752197266e-01
3.000000000000000000e+01	3.679999999999999938e-01	3.884878158569335938e-01	4.490000000000000102e-01	2.786433994770050049e-01	1.799999999999999864e-02	2.108918502926826477e-02	6.139999999999999902e-01	3.295342922210693359e-01	7.139999999999999680e-01	6.667059659957885742e-01	7.599999999999999811e-02	1.501973271369934082e-01
3.100000000000000000e+01	7.860000000000000320e-01	6.734005808830261230e-01	8.386666666666666714e-01	5.758317112922668457e-01	4.380000000000000004e-01	3.522024750709533691e-01	8.179999999999999494e-01	5.942704081535339355e-01	9.499999999999999556e-01	9.111409783363342285e-01	5.420000000000000373e-01	6.272366046905517578e-01
3.200000000000000000e+01	1.280000000000000027e-01	2.761601507663726807e-01	7.099999999999999645e-01	8.206611871719360352e-01	9.979999999999999982e-01	9.804698824882507324e-01	3.360000000000000209e-01	3.033614456653594971e-01	2.680000000000000160e-01	4.734384715557098389e-01	4.380000000000000004e-01	4.721171557903289795e-01
3.300000000000000000e+01	4.800000000000000100e-02	5.118543282151222229e-02	2.760000000000000231e-01	2.204513996839523315e-01	9.839999999999999858e-01	9.782667756080627441e-01	9.879999999999999893e-01	9.941971302032470703e-01	5.560000000000000497e-01	4.136684238910675049e-01	8.279999999999999583e-01	8.220539689064025879e-01
3.400000000000000000e+01	3.920000000000000151e-01	5.746010541915893555e-01	1.600000000000000033e-02	1.695494353771209717e-01	2.520000000000000018e-01	6.167381405830383301e-01	1.400000000000000133e-01	1.203866750001907349e-01	1.980000000000000093e-01	4.318629503250122070e-01	7.880000000000000338e-01	7.098159790039062500e-01
3.500000000000000000e+01	1.260000000000000009e-01	1.857081055641174316e-01	1.640000000000000069e-01	2.312512099742889404e-01	6.199999999999999956e-01	6.368765234947204590e-01	7.580000000000000071e-01	7.067520022392272949e-01	2.020000000000000129e-01	3.749512135982513428e-01	5.620000000000000551e-01	6.014594435691833496e-01
3.600000000000000000e+01	3.059999999999999942e-01	5.542504787445068359e-01	5.420000000000000373e-01	7.193149924278259277e-01	7.119999999999999662e-01	7.507369518280029297e-01	4.540000000000000147e-01	3.935918807983398438e-01	6.800000000000000488e-01	6.554474830627441406e-01	4.319999999999999951e-01	5.807230472564697266e-01
3.700000000000000000e+01	5.540000000000000480e-01	7.410455942153930664e-01	3.719999999999999973e-01	3.786869645118713379e-01	5.919999999999999707e-01	4.265977144241333008e-01	1.640000000000000069e-01	3.022360503673553467e-01	7.900000000000000355e-01	6.731811165809631348e-01	2.959999999999999853e-01	5.210559368133544922e-01
3.800000000000000000e+01	3.240000000000000102e-01	4.088580608367919922e-01	3.679999999999999938e-01	3.330163061618804932e-01	8.199999999999999512e-01	3.656080067157745361e-01	4.680000000000000271e-01	3.291358947753906250e-01	6.800000000000000488e-02	1.080426294356584549e-02	7.339999999999999858e-01	6.876438260078430176e-01
3.900000000000000000e+01	6.959999999999999520e-01	6.152476072311401367e-01	1.719999999999999862e-01	3.347566723823547363e-01	4.939999999999999947e-01	5.635803341865539551e-01	6.500000000000000222e-01	4.423445463180541992e-01	1.539999999999999980e-01	1.855830848217010498e-01	5.779999999999999583e-01	7.406724691390991211e-01
4.000000000000000000e+01	2.039999999999999869e-01	1.619524955749511719e-01	2.999999999999999889e-01	4.171861112117767334e-01	4.599999999999999922e-02	1.869883984327316284e-01	5.520000000000000462e-01	6.118467450141906738e-01	1.459999999999999909e-01	1.743054091930389404e-01	3.679999999999999938e-01	6.066423058509826660e-01
4.100000000000000000e+01	7.799999999999999989e-02	6.088237836956977844e-02	7.399999999999999634e-02	1.578896641731262207e-01	9.800000000000000377e-02	1.784094274044036865e-01	5.180000000000000160e-01	6.930386424064636230e-01	3.019999999999999907e-01	3.432014882564544678e-01	7.840000000000000302e-01	9.075778722763061523e-01
4.200000000000000000e+01	4.899999999999999911e-01	5.445151925086975098e-01	9.300000000000000488e-01	6.303154230117797852e-01	2.240000000000000047e-01	4.330926537513732910e-01	1.400000000000000133e-01	3.357925415039062500e-01	3.760000000000000009e-01	4.892132580280303955e-01	8.339999999999999636e-01	7.566642165184020996e-01
4.300000000000000000e+01	1.680000000000000104e-01	3.082431256771087646e-01	5.399999999999999939e-02	4.475471004843711853e-02	2.419999999999999929e-01	3.431462347507476807e-01	3.539999999999999813e-01	4.608551859855651855e-01	2.620000000000000107e-01	2.701247334480285645e-01	5.520000000000000462e-01	5.613743066787719727e-01
4.400000000000000000e+01	7.159999999999999698e-01	6.789011955261230469e-01	4.139999999999999791e-01	5.159559249877929688e-01	4.279999999999999916e-01	6.382061243057250977e-01	2.200000000000000011e-01	5.529581904411315918e-01	4.560000000000000164e-01	4.320455193519592285e-01	4.660000000000000253e-01	4.993892014026641846e-01
4.500000000000000000e+01	6.079999999999999849e-01	5.541309118270874023e-01	5.999999999999999778e-01	4.257899224758148193e-01	7.279999999999999805e-01	6.845837235450744629e-01	9.479999999999999538e-01	8.865489959716796875e-01	2.640000000000000124e-01	2.121006697416305542e-01	1.239999999999999991e-01	1.977480947971343994e-01
4.600000000000000000e+01	8.439999999999999725e-01	5.746235847473144531e-01	7.720000000000000195e-01	7.919955849647521973e-01	1.160000000000000059e-01	2.404488176107406616e-01	7.599999999999999811e-02	1.865318268537521362e-01	6.820000000000000506e-01	7.733943462371826172e-01	3.439999999999999725e-01	4.725585579872131348e-01
4.700000000000000000e+01	8.060000000000000497e-01	7.450602054595947266e-01	6.919999999999999485e-01	5.425060987472534180e-01	9.659999999999999698e-01	8.019869923591613770e-01	6.119999999999999885e-01	6.199485659599304199e-01	6.320000000000000062e-01	4.874291121959686279e-01	4.279999999999999916e-01	3.326351642608642578e-01
4.800000000000000000e+01	4.839999999999999858e-01	1.238580718636512756e-01	1.120000000000000023e-01	3.861259520053863525e-01	4.420000000000000040e-01	5.412436127662658691e-01	9.739999999999999769e-01	8.680166006088256836e-01	4.400000000000000022e-01	4.682305157184600830e-01	4.139999999999999791e-01	5.384216904640197754e-01
4.900000000000000000e+01	7.680000000000000160e-01	4.964529871940612793e-01	1.300000000000000044e-01	3.202705383300781250e-01	2.079999999999999905e-01	2.268958985805511475e-01	7.660000000000000142e-01	6.918150782585144043e-01	3.579999999999999849e-01	1.783627271652221680e-01	3.140000000000000013e-01	6.376191377639770508e-01
5.000000000000000000e+01	4.060000000000000275e-01	7.902662754058837891e-01	8.000000000000000167e-02	4.660522192716598511e-02	5.020000000000000018e-01	5.392048358917236328e-01	3.799999999999999906e-02	1.041151583194732666e-01	7.059999999999999609e-01	5.175502300262451172e-01	4.420000000000000040e-01	4.749499559402465820e-01
5.100000000000000000e+01	5.340000000000000302e-01	5.626736283302307129e-01	1.900000000000000022e-01	2.492873221635818481e-01	1.600000000000000033e-01	3.883432149887084961e-01	8.579999999999999849e-01	8.642812371253967285e-01	4.119999999999999774e-01	3.616459667682647705e-01	8.820000000000000062e-01	8.432273864746093750e-01
5.200000000000000000e+01	4.000000000000000083e-03	1.057891547679901123e-01	9.320000000000000506e-01	8.408089280128479004e-01	3.240000000000000102e-01	3.193109631538391113e-01	7.740000000000000213e-01	6.560111045837402344e-01	2.979999999999999871e-01	2.678166627883911133e-01	1.160000000000000059e-01	1.252851784229278564e-01
5.300000000000000000e+01	8.980000000000000204e-01	8.770247101783752441e-01	3.659999999999999920e-01	5.752659440040588379e-01	9.600000000000000200e-02	2.748153507709503174e-01	1.559999999999999998e-01	3.595333099365234375e-01	4.620000000000000218e-01	5.300723910331726074e-01	5.000000000000000000e-01	3.715636730194091797e-01
5.400000000000000000e+01	8.599999999999999312e-02	3.476084470748901367e-01	8.179999999999999494e-01	7.949674725532531738e-01	3.380000000000000226e-01	6.043682098388671875e-01	2.620000000000000107e-01	2.492391169071197510e-01	4.660000000000000253e-01	5.438810586929321289e-01	6.400000000000000133e-01	4.332208037376403809e-01
5.500000000000000000e+01	4.239999999999999880e-01	5.013427734375000000e-01	9.659999999999999698e-01	8.580092787742614746e-01	7.720000000000000195e-01	5.915817618370056152e-01	2.939999999999999836e-01	6.423846483230590820e-01	6.400000000000000133e-02	4.969664663076400757e-02	5.420000000000000373e-01	5.152459740638732910e-01
5.600000000000000000e+01	6.720000000000000417e-01	5.264613032341003418e-01	3.639999999999999902e-01	5.952154994010925293e-01	7.880000000000000338e-01	5.461455583572387695e-01	1.859999999999999987e-01	1.564689725637435913e-01	3.499999999999999778e-01	6.765110492706298828e-01	1.539999999999999980e-01	2.507394254207611084e-01
5.700000000000000000e+01	1.900000000000000022e-01	4.618942439556121826e-01	4.460000000000000075e-01	4.535914659500122070e-01	6.700000000000000400e-01	6.930117607116699219e-01	9.800000000000000377e-02	2.190883457660675049e-01	5.899999999999999689e-01	5.516579151153564453e-01	4.199999999999999845e-01	3.237513601779937744e-01
5.800000000000000000e+01	3.439999999999999725e-01	6.313502192497253418e-01	3.320000000000000173e-01	2.894794046878814697e-01	9.180000000000000382e-01	8.530615568161010742e-01	8.020000000000000462e-01	6.916561722755432129e-01	4.699999999999999734e-01	4.183709919452667236e-01	4.600000000000000200e-01	4.225014746189117432e-01
5.900000000000000000e+01	4.719999999999999751e-01	4.849141836166381836e-01	2.899999999999999800e-01	4.070142805576324463e-01	4.939999999999999947e-01	7.184337973594665527e-01	4.580000000000000182e-01	3.998637795448303223e-01	4.440000000000000058e-01	2.176827341318130493e-01	6.260000000000000009e-01	3.647764027118682861e-01
6.000000000000000000e+01	2.760000000000000231e-01	3.282887339591979980e-01	1.400000000000000029e-02	1.245685890316963196e-01	9.719999999999999751e-01	9.870839118957519531e-01	9.200000000000000400e-01	9.087201356887817383e-01	3.320000000000000173e-01	5.169725418090820312e-01	2.819999999999999729e-01	2.097384333610534668e-01
6.100000000000000000e+01	1.819999999999999951e-01	2.554802298545837402e-01	2.340000000000000135e-01	2.481918334960937500e-01	9.260000000000000453e-01	6.841341853141784668e-01	7.019999999999999574e-01	7.470555901527404785e-01	8.840000000000000080e-01	7.619397640228271484e-01	3.639999999999999902e-01	4.229728877544403076e-01
6.200000000000000000e+01	3.400000000000000244e-02	8.490598946809768677e-02	2.959999999999999853e-01	4.538999199867248535e-01	2.800000000000000266e-01	3.181362152099609375e-01	5.839999999999999636e-01	2.410836219787597656e-01	1.620000000000000051e-01	1.017705425620079041e-01	7.459999999999999964e-01	8.165889978408813477e-01
6.300000000000000000e+01	9.280000000000000471e-01	9.341877698898315430e-01	4.000000000000000222e-01	4.884411096572875977e-01	4.500000000000000111e-01	5.056720376014709473e-01	9.759999999999999787e-01	9.831044673919677734e-01	6.019999999999999796e-01	6.936271786689758301e-01	7.479999999999999982e-01	7.409836053848266602e-01
6.400000000000000000e+01	1.819999999999999951e-01	9.282083809375762939e-02	8.000000000000000167e-02	3.198052346706390381e-01	9.379999999999999449e-01	8.888860344886779785e-01	5.240000000000000213e-01	4.685773253440856934e-01	7.780000000000000249e-01	8.116754889488220215e-01	5.460000000000000409e-01	6.992372274398803711e-01
6.500000000000000000e+01	7.099999999999999645e-01	6.206122636795043945e-01	3.160000000000000031e-01	3.978555202484130859e-01	2.599999999999999881e-02	9.209001064300537109e-02	1.640000000000000069e-01	3.406135141849517822e-01	9.350000000000000533e-01	9.471021890640258789e-01	7.259999999999999787e-01	4.869453310966491699e-01
6.600000000000000000e+01	3.820000000000000062e-01	3.903552591800689697e-01	3.300000000000000155e-01	5.594205856323242188e-01	1.660000000000000087e-01	1.738531738519668579e-01	5.959999999999999742e-01	5.519535541534423828e-01	5.899999999999999689e-01	4.813465774059295654e-01	2.200000000000000011e-01	3.713018000125885010e-01
6.700000000000000000e+01	3.539999999999999813e-01	5.749712586402893066e-01	1.039999999999999952e-01	6.567434221506118774e-02	1.940000000000000058e-01	1.939421743154525757e-01	4.800000000000000100e-02	1.040296927094459534e-01	8.419999999999999707e-01	7.556140422821044922e-01	5.000000000000000000e-01	5.610342621803283691e-01
6.800000000000000000e+01	8.299999999999999600e-01	6.756266355514526367e-01	6.139999999999999902e-01	6.747162342071533203e-01	3.519999999999999796e-01	4.087502062320709229e-01	1.580000000000000016e-01	1.319526284933090210e-01	7.399999999999999634e-02	1.578571945428848267e-01	3.160000000000000031e-01	3.463299870491027832e-01
6.900000000000000000e+01	8.200000000000000344e-02	1.710654944181442261e-01	2.879999999999999782e-01	5.473661422729492188e-01	3.479999999999999760e-01	4.975227713584899902e-01	7.239999999999999769e-01	7.446747422218322754e-01	5.600000000000000117e-02	4.491659402847290039e-01	5.560000000000000497e-01	5.790364146232604980e-01
7.000000000000000000e+01	1.519999999999999962e-01	4.793377518653869629e-01	9.779999999999999805e-01	9.360846281051635742e-01	4.099999999999999756e-01	5.377798080444335938e-01	2.039999999999999869e-01	2.206744253635406494e-01	2.780000000000000249e-01	3.797982931137084961e-01	4.380000000000000004e-01	5.311650037765502930e-01
7.100000000000000000e+01	1.880000000000000004e-01	2.519437968730926514e-01	2.979999999999999871e-01	3.160337507724761963e-01	3.340000000000000191e-01	5.195572972297668457e-01	4.719999999999999751e-01	7.894216775894165039e-01	8.679999999999999938e-01	9.116178154945373535e-01	2.600000000000000089e-01	1.105045974254608154e-01
7.200000000000000000e+01	7.560000000000000053e-01	6.788997650146484375e-01	7.640000000000000124e-01	7.086603045463562012e-01	6.280000000000000027e-01	6.621138453483581543e-01	2.800000000000000266e-01	2.038510143756866455e-01	7.540000000000000036e-01	6.947556734085083008e-01	8.080000000000000515e-01	8.140704035758972168e-01
7.300000000000000000e+01	9.020000000000000240e-01	5.808943510055541992e-01	2.099999999999999922e-01	6.388328671455383301e-01	2.640000000000000124e-01	3.173788785934448242e-01	5.600000000000000117e-02	1.208961009979248047e-01	7.199999999999999734e-01	4.799788594245910645e-01	3.240000000000000102e-01	5.108361244201660156e-01
7.400000000000000000e+01	5.739999999999999547e-01	7.842749357223510742e-01	5.460000000000000409e-01	2.951635718345642090e-01	9.479999999999999538e-01	9.347659945487976074e-01	3.800000000000000044e-01	3.655062913894653320e-01	8.599999999999999867e-01	8.813208341598510742e-01	7.099999999999999645e-01	7.241643071174621582e-01
7.500000000000000000e+01	6.999999999999999556e-01	6.137109994888305664e-01	0.000000000000000000e+00	2.191161066293716431e-01	4.719999999999999751e-01	8.050125837326049805e-01	5.400000000000000355e-01	5.996066927909851074e-01	1.600000000000000033e-02	1.293834596872329712e-01	1.640000000000000069e-01	2.227266728878021240e-01
7.600000000000000000e+01	4.879999999999999893e-01	4.699395895004272461e-01	4.119999999999999774e-01	2.956120967864990234e-01	3.599999999999999728e-02	2.729213237762451172e-01	9.400000000000000022e-02	1.806339770555496216e-01	6.879999999999999449e-01	6.613274216651916504e-01	6.480000000000000204e-01	6.270711421966552734e-01
7.700000000000000000e+01	1.680000000000000104e-01	2.385965287685394287e-01	3.300000000000000155e-01	3.348869383335113525e-01	3.599999999999999728e-02	3.004479967057704926e-02	6.660000000000000364e-01	7.581490278244018555e-01	2.560000000000000053e-01	3.293208181858062744e-01	3.240000000000000102e-01	3.403815627098083496e-01
7.800000000000000000e+01	1.519999999999999962e-01	3.592171370983123779e-01	1.280000000000000027e-01	2.634114623069763184e-01	6.720000000000000417e-01	3.773290812969207764e-01	2.439999999999999947e-01	1.969538629055023193e-01	8.599999999999999312e-02	2.306465059518814087e-01	6.820000000000000506e-01	6.471368074417114258e-01
7.900000000000000000e+01	3.340000000000000191e-01	4.486220180988311768e-01	3.619999999999999885e-01	3.638689815998077393e-01	5.140000000000000124e-01	4.831786751747131348e-01	1.839999999999999969e-01	2.720144093036651611e-01	8.820000000000000062e-01	8.468221426010131836e-01	7.680000000000000160e-01	4.881720542907714844e-01
8.000000000000000000e+01	2.020000000000000129e-01	4.515047967433929443e-01	2.020000000000000129e-01	2.971073985099792480e-01	9.519999999999999574e-01	8.984917402267456055e-01	2.479999999999999982e-01	1.234611719846725464e-01	3.300000000000000155e-01	1.985424309968948364e-01	6.239999999999999991e-01	6.275866627693176270e-01
8.100000000000000000e+01	9.779999999999999805e-01	8.462995886802673340e-01	8.399999999999999689e-01	6.982374787330627441e-01	4.399999999999999745e-02	1.908489502966403961e-02	3.180000000000000049e-01	3.722128868103027344e-01	2.300000000000000100e-01	3.360824584960937500e-01	9.499999999999999556e-01	8.647302389144897461e-01
8.200000000000000000e+01	2.879999999999999782e-01	1.946295201778411865e-01	8.999999999999999667e-02	1.641495674848556519e-01	2.600000000000000089e-01	2.747750282287597656e-01	1.439999999999999891e-01	1.623413562774658203e-01	2.159999999999999976e-01	3.024274408817291260e-01	2.459999999999999964e-01	2.343340069055557251e-01
8.300000000000000000e+01	2.879999999999999782e-01	3.788956701755523682e-01	1.779999999999999916e-01	3.882810175418853760e-01	1.940000000000000058e-01	2.721245586872100830e-01	8.999999999999999667e-02	4.770585596561431885e-01	8.739999999999999991e-01	6.859192252159118652e-01	1.419999999999999873e-01	2.249647527933120728e-01
8.400000000000000000e+01	7.179999999999999716e-01	5.940732955932617188e-01	6.460000000000000187e-01	4.784276187419891357e-01	9.599999999999999645e-01	8.226802349090576172e-01	9.600000000000000200e-02	1.518651098012924194e-01	8.060000000000000497e-01	7.430893778800964355e-01	4.219999999999999862e-01	3.819717168807983398e-01
8.500000000000000000e+01	3.800000000000000044e-01	6.453512310981750488e-01	9.040000000000000258e-01	5.376480817794799805e-01	4.000000000000000083e-02	2.372284829616546631e-01	3.220000000000000084e-01	3.841914534568786621e-01	2.580000000000000071e-01	3.531307280063629150e-01	6.580000000000000293e-01	4.263027906417846680e-01
8.600000000000000000e+01	6.139999999999999902e-01	7.083219289779663086e-01	8.739999999999999991e-01	8.816308379173278809e-01	8.239999999999999547e-01	8.632571101188659668e-01	2.320000000000000118e-01	2.623277902603149414e-01	2.680000000000000160e-01	3.073711097240447998e-01	8.020000000000000462e-01	8.242610692977905273e-01
8.700000000000000000e+01	6.480000000000000204e-01	6.700762510299682617e-01	8.279999999999999583e-01	8.447667956352233887e-01	3.300000000000000155e-01	5.319043993949890137e-01	6.199999999999999956e-01	5.376042723655700684e-01	4.560000000000000164e-01	4.630000889301300049e-01	7.840000000000000302e-01	6.801047325134277344e-01
8.800000000000000000e+01	7.980000000000000426e-01	9.053162932395935059e-01	1.600000000000000033e-01	2.545897662639617920e-01	5.420000000000000373e-01	5.568733215332031250e-01	7.359999999999999876e-01	6.568933725357055664e-01	7.500000000000000000e-01	7.346938252449035645e-01	2.479999999999999982e-01	1.594235301017761230e-01
8.900000000000000000e+01	9.619999999999999662e-01	8.678380250930786133e-01	1.000000000000000000e+00	9.991913437843322754e-01	2.099999999999999922e-01	1.977186053991317749e-01	1.580000000000000016e-01	6.674664020538330078e-01	8.080000000000000515e-01	7.594516873359680176e-01	2.599999999999999881e-02	5.738991126418113708e-02
9.000000000000000000e+01	9.800000000000000377e-02	1.408818066120147705e-01	4.899999999999999911e-01	3.678385317325592041e-01	3.780000000000000027e-01	3.875742852687835693e-01	9.519999999999999574e-01	8.347434401512145996e-01	8.020000000000000462e-01	9.090939164161682129e-01	4.119999999999999774e-01	4.294859468936920166e-01
9.100000000000000000e+01	9.559999999999999609e-01	7.602182626724243164e-01	3.799999999999999906e-02	1.676405817270278931e-01	9.340000000000000524e-01	8.500208854675292969e-01	4.380000000000000004e-01	4.412630498409271240e-01	1.439999999999999891e-01	3.375938534736633301e-01	7.239999999999999769e-01	7.385661602020263672e-01
9.200000000000000000e+01	9.519999999999999574e-01	6.815637946128845215e-01	4.879999999999999893e-01	6.900295615196228027e-01	2.459999999999999964e-01	4.636572301387786865e-01	7.159999999999999698e-01	6.235464215278625488e-01	2.640000000000000124e-01	1.326654106378555298e-01	6.340000000000000080e-01	6.127153635025024414e-01
9.300000000000000000e+01	9.439999999999999503e-01	8.896084427833557129e-01	2.199999999999999872e-02	2.938533425331115723e-01	7.059999999999999609e-01	8.373908400535583496e-01	7.720000000000000195e-01	7.956185340881347656e-01	5.779999999999999583e-01	6.575751304626464844e-01	4.879999999999999893e-01	6.184868812561035156e-01
9.400000000000000000e+01	6.919999999999999485e-01	6.721887588500976562e-01	2.220000000000000029e-01	4.153610169887542725e-01	3.579999999999999849e-01	2.762317359447479248e-01	8.279999999999999583e-01	5.011214017868041992e-01	1.920000000000000040e-01	2.124387025833129883e-01	4.620000000000000218e-01	4.902759492397308350e-01
9.500000000000000000e+01	1.920000000000000040e-01	2.883346378803253174e-01	7.860000000000000320e-01	8.421726226806640625e-01	1.280000000000000027e-01	1.099335774779319763e-01	4.259999999999999898e-01	4.555315375328063965e-01	5.859999999999999654e-01	4.521296918392181396e-01	2.560000000000000053e-01	3.066001832485198975e-01
9.600000000000000000e+01	6.199999999999999956e-02	1.130214333534240723e-01	6.000000000000000125e-03	3.793935850262641907e-02	2.959999999999999853e-01	1.803199946880340576e-01	8.319999999999999618e-01	5.213524103164672852e-01	8.439999999999999725e-01	4.915825724601745605e-01	6.320000000000000062e-01	6.299317479133605957e-01
9.700000000000000000e+01	6.099999999999999867e-01	5.978942513465881348e-01	2.379999999999999893e-01	1.926726549863815308e-01	6.700000000000000400e-01	4.519484639167785645e-01	3.240000000000000102e-01	5.928276777267456055e-01	7.780000000000000249e-01	5.682463645935058594e-01	7.319999999999999840e-01	4.890247881412506104e-01
9.800000000000000000e+01	3.059999999999999942e-01	5.658950209617614746e-01	6.939999999999999503e-01	8.419086933135986328e-01	4.819999999999999840e-01	4.744410812854766846e-01	3.320000000000000173e-01	4.809991717338562012e-01	1.400000000000000133e-01	3.524108827114105225e-01	8.840000000000000080e-01	8.397775888442993164e-01
9.900000000000000000e+01	8.579999999999999849e-01	7.817148566246032715e-01	6.159999999999999920e-01	5.384726524353027344e-01	8.840000000000000080e-01	5.727092623710632324e-01	7.439999999999999947e-01	6.865492463111877441e-01	8.359999999999999654e-01	8.744162917137145996e-01	7.199999999999999734e-01	6.416441798210144043e-01
1.000000000000000000e+02	3.780000000000000027e-01	8.481296896934509277e-01	1.859999999999999987e-01	4.418283700942993164e-01	8.359999999999999654e-01	4.924204051494598389e-01	8.679999999999999938e-01	7.595354914665222168e-01	2.159999999999999976e-01	2.708747982978820801e-01	7.599999999999999811e-02	1.028951033949851990e-01
1.010000000000000000e+02	5.639999999999999458e-01	5.113017559051513672e-01	8.820000000000000062e-01	7.988755106925964355e-01	1.620000000000000051e-01	2.676438391208648682e-01	8.960000000000000187e-01	4.630149304866790771e-01	3.980000000000000204e-01	3.131795525550842285e-01	8.599999999999999867e-01	7.998557686805725098e-01
1.020000000000000000e+02	8.799999999999999489e-02	3.333759307861328125e-01	5.540000000000000480e-01	5.428297519683837891e-01	8.400000000000000522e-02	1.110310032963752747e-01	6.959999999999999520e-01	3.465763628482818604e-01	6.099999999999999867e-01	4.852478802204132080e-01	2.159999999999999976e-01	2.717942893505096436e-01
1.030000000000000000e+02	7.459999999999999964e-01	7.271450161933898926e-01	7.019999999999999574e-01	7.043642997741699219e-01	9.779999999999999805e-01	8.048371076583862305e-01	5.200000000000000178e-01	4.026732444763183594e-01	2.479999999999999982e-01	2.287158668041229248e-01	3.400000000000000244e-01	3.182590305805206299e-01
1.040000000000000000e+02	2.780000000000000249e-01	5.292843580245971680e-01	4.440000000000000058e-01	4.030881226062774658e-01	9.679999999999999716e-01	9.030771851539611816e-01	7.379999999999999893e-01	6.538323760032653809e-01	7.259999999999999787e-01	6.210334300994873047e-01	9.479999999999999538e-01	9.123623371124267578e-01
1.050000000000000000e+02	2.580000000000000071e-01	1.656636893749237061e-01	8.080000000000000515e-01	8.760781884193420410e-01	4.000000000000000222e-01	2.834814786911010742e-01	4.599999999999999922e-02	4.004766047000885010e-01	2.600000000000000089e-01	3.227741420269012451e-01	7.259999999999999787e-01	5.612487792968750000e-01
1.060000000000000000e+02	1.960000000000000075e-01	4.458666443824768066e-01	9.679999999999999716e-01	8.697849512100219727e-01	1.839999999999999969e-01	1.635506600141525269e-01	6.280000000000000027e-01	6.494929194450378418e-01	2.300000000000000100e-01	4.331364929676055908e-01	3.760000000000000009e-01	2.985867559909820557e-01
1.070000000000000000e+02	3.260000000000000120e-01	2.451482415199279785e-01	6.899999999999999467e-01	6.873731017112731934e-01	3.439999999999999725e-01	5.579769611358642578e-01	6.580000000000000293e-01	5.031592845916748047e-01	3.479999999999999760e-01	5.038315653800964355e-01	4.299999999999999933e-01	4.389549493789672852e-01
1.080000000000000000e+02	9.839999999999999858e-01	9.818710088729858398e-01	8.299999999999999600e-01	7.550956010818481445e-01	6.840000000000000524e-01	4.821062982082366943e-01	8.519999999999999796e-01	8.328282833099365234e-01	6.400000000000000133e-01	6.712162494659423828e-01	5.320000000000000284e-01	4.279937744140625000e-01
1.090000000000000000e+02	1.179999999999999938e-01	1.257072687149047852e-01	8.920000000000000151e-01	7.936236858367919922e-01	6.899999999999999467e-01	2.201260626316070557e-01	3.880000000000000115e-01	7.136886715888977051e-01	1.739999999999999880e-01	1.784372627735137939e-01	1.600000000000000033e-02	1.066223680973052979e-01
1.100000000000000000e+02	7.319999999999999840e-01	6.547377109527587891e-01	7.479999999999999982e-01	7.260230183601379395e-01	6.919999999999999485e-01	7.531694173812866211e-01	5.879999999999999671e-01	3.728297948837280273e-01	7.680000000000000160e-01	7.067978978157043457e-01	6.899999999999999467e-01	7.283310890197753906e-01
1.110000000000000000e+02	4.279999999999999916e-01	6.087058186531066895e-01	6.580000000000000293e-01	4.921542108058929443e-01	3.079999999999999960e-01	3.015096783638000488e-01	8.279999999999999583e-01	6.540320515632629395e-01	9.200000000000000400e-01	8.039993643760681152e-01	4.440000000000000058e-01	2.527457177639007568e-01
1.120000000000000000e+02	7.920000000000000373e-01	6.923350095748901367e-01	9.199999999999999845e-02	2.913828492164611816e-01	5.320000000000000284e-01	6.175107359886169434e-01	3.960000000000000187e-01	4.082967936992645264e-01	7.520000000000000018e-01	6.298050880432128906e-01	8.739999999999999991e-01	8.122202754020690918e-01
1.130000000000000000e+02	2.400000000000000050e-02	2.915109992027282715e-01	9.280000000000000471e-01	8.832706809043884277e-01	3.880000000000000115e-01	4.646207094192504883e-01	3.539999999999999813e-01	5.868612527847290039e-01	7.059999999999999609e-01	7.446190118789672852e-01	4.000000000000000222e-01	4.915724396705627441e-01
1.140000000000000000e+02	4.879999999999999893e-01	4.147215783596038818e-01	8.399999999999999689e-01	8.768377900123596191e-01	1.479999999999999927e-01	1.122228205204010010e-01	3.420000000000000262e-01	2.961187064647674561e-01	5.480000000000000426e-01	5.488409399986267090e-01	5.959999999999999742e-01	6.989665031433105469e-01
1.150000000000000000e+02	4.979999999999999982e-01	4.252401292324066162e-01	7.059999999999999609e-01	4.756120741367340088e-01	7.219999999999999751e-01	6.600977778434753418e-01	5.340000000000000302e-01	4.925213456153869629e-01	7.920000000000000373e-01	7.831705808639526367e-01	6.660000000000000364e-01	5.641377568244934082e-01
1.160000000000000000e+02	9.400000000000000022e-02	2.662118375301361084e-01	2.340000000000000135e-01	5.280067920684814453e-01	9.579999999999999627e-01	9.436010718345642090e-01	6.340000000000000080e-01	4.681810140609741211e-01	7.520000000000000018e-01	7.513861656188964844e-01	8.200000000000000344e-02	8.512850850820541382e-02
1.170000000000000000e+02	3.639999999999999902e-01	3.762059211730957031e-01	4.919999999999999929e-01	3.471086919307708740e-01	4.000000000000000083e-02	1.404818147420883179e-01	3.180000000000000049e-01	4.093529582023620605e-01	3.220000000000000084e-01	2.351753264665603638e-01	9.100000000000000311e-01	9.207699298858642578e-01
1.180000000000000000e+02	3.780000000000000027e-01	5.891509652137756348e-01	6.520000000000000240e-01	7.249546647071838379e-01	8.639999999999999902e-01	7.412058711051940918e-01	1.059999999999999970e-01	2.236568927764892578e-01	8.439999999999999725e-01	8.603510856628417969e-01	6.800000000000000488e-01	5.613970756530761719e-01
1.190000000000000000e+02	4.400000000000000022e-01	6.744239926338195801e-01	2.300000000000000100e-01	3.396167755126953125e-01	8.020000000000000462e-01	7.493541836738586426e-01	9.459999999999999520e-01	7.554259896278381348e-01	3.880000000000000115e-01	4.590213596820831299e-01	5.300000000000000266e-01	4.162675142288208008e-01
1.200000000000000000e+02	4.520000000000000129e-01	4.325056970119476318e-01	7.099999999999999645e-01	6.564615368843078613e-01	9.859999999999999876e-01	9.779592752456665039e-01	4.939999999999999947e-01	3.356718122959136963e-01	8.000000000000000167e-02	1.018592789769172668e-01	1.539999999999999980e-01	1.148599088191986084e-01
1.210000000000000000e+02	6.860000000000000542e-01	5.699943304061889648e-01	9.579999999999999627e-01	7.944452762603759766e-01	4.800000000000000100e-02	5.119924992322921753e-02	6.540000000000000258e-01	5.493484735488891602e-01	6.480000000000000204e-01	7.895138263702392578e-01	5.300000000000000266e-01	5.589919090270996094e-01
1.220000000000000000e+02	7.940000000000000391e-01	6.597489118576049805e-01	4.899999999999999911e-01	6.008051633834838867e-01	4.939999999999999947e-01	4.034144580364227295e-01	6.500000000000000222e-01	6.861274242401123047e-01	7.560000000000000053e-01	6.310983896255493164e-01	7.940000000000000391e-01	7.528665065765380859e-01
1.230000000000000000e+02	8.699999999999999956e-01	7.424526810646057129e-01	6.820000000000000506e-01	6.451835632324218750e-01	1.600000000000000033e-01	2.990159988403320312e-01	3.519999999999999796e-01	4.396103620529174805e-01	2.680000000000000160e-01	5.036519765853881836e-01	3.039999999999999925e-01	3.188998699188232422e-01
1.240000000000000000e+02	8.020000000000000462e-01	6.224252581596374512e-01	6.919999999999999485e-01	7.964588999748229980e-01	1.219999999999999973e-01	2.269189655780792236e-01	6.840000000000000524e-01	3.435150682926177979e-01	7.239999999999999769e-01	7.149533033370971680e-01	3.099999999999999978e-01	6.013028621673583984e-01
1.250000000000000000e+02	5.260000000000000231e-01	4.905855655670166016e-01	5.639999999999999458e-01	4.123439490795135498e-01	2.000000000000000042e-02	2.342440001666545868e-02	6.139999999999999902e-01	4.059906899929046631e-01	5.620000000000000551e-01	4.469522833824157715e-01	8.139999999999999458e-01	7.915148138999938965e-01
1.260000000000000000e+02	6.820000000000000506e-01	5.510368943214416504e-01	6.780000000000000471e-01	7.081299424171447754e-01	5.400000000000000355e-01	7.461563944816589355e-01	6.079999999999999849e-01	5.309798717498779297e-01	9.280000000000000471e-01	8.993663787841796875e-01	4.259999999999999898e-01	4.962247610092163086e-01
1.270000000000000000e+02	2.220000000000000029e-01	4.334927201271057129e-01	8.739999999999999991e-01	7.680145502090454102e-01	7.720000000000000195e-01	8.768270611763000488e-01	1.479999999999999927e-01	2.063263952732086182e-01	2.580000000000000071e-01	2.248395681381225586e-01	6.560000000000000275e-01	8.110686540603637695e-01
1.280000000000000000e+02	7.379999999999999893e-01	2.921065390110015869e-01	8.259999999999999565e-01	5.270499587059020996e-01	4.599999999999999922e-02	2.058500349521636963e-01	2.600000000000000089e-01	4.610349237918853760e-01	2.800000000000000266e-01	3.627931177616119385e-01	6.099999999999999867e-01	5.692225694656372070e-01
1.290000000000000000e+02	3.800000000000000044e-01	6.454815268516540527e-01	9.160000000000000364e-01	9.076623320579528809e-01	1.819999999999999951e-01	5.385628342628479004e-01	8.780000000000000027e-01	7.091960906982421875e-01	2.359999999999999876e-01	4.602735936641693115e-01	7.139999999999999680e-01	5.557212829589843750e-01
1.300000000000000000e+02	8.199999999999999512e-01	4.308789372444152832e-01	1.219999999999999973e-01	2.752586603164672852e-01	9.439999999999999503e-01	8.109911680221557617e-01	5.999999999999999778e-02	2.098403275012969971e-01	4.660000000000000253e-01	4.363583028316497803e-01	4.219999999999999862e-01	6.217419505119323730e-01
1.310000000000000000e+02	8.359999999999999654e-01	8.580816388130187988e-01	6.660000000000000364e-01	6.811929941177368164e-01	8.000000000000000167e-03	1.375222206115722656e-01	6.780000000000000471e-01	4.096401929855346680e-01	8.379999999999999671e-01	8.348618745803833008e-01	8.780000000000000027e-01	8.480569720268249512e-01
1.320000000000000000e+02	2.640000000000000124e-01	1.149762868881225586e-01	3.980000000000000204e-01	5.605106353759765625e-01	9.719999999999999751e-01	9.661403298377990723e-01	1.600000000000000033e-01	5.828019976615905762e-01	4.680000000000000271e-01	6.568054556846618652e-01	6.199999999999999956e-01	7.193970680236816406e-01
1.330000000000000000e+02	6.239999999999999991e-01	7.532821297645568848e-01	8.719999999999999973e-01	7.283492684364318848e-01	6.600000000000000311e-01	7.102914452552795410e-01	9.799999999999999822e-01	8.473873138427734375e-01	2.200000000000000011e-01	1.616066396236419678e-01	8.199999999999999512e-01	7.979755401611328125e-01
1.340000000000000000e+02	8.259999999999999565e-01	9.096988439559936523e-01	8.060000000000000497e-01	4.290764629840850830e-01	9.379999999999999449e-01	7.551278471946716309e-01	3.799999999999999906e-02	2.496019452810287476e-01	4.839999999999999858e-01	4.600418806076049805e-01	4.399999999999999745e-02	2.645549923181533813e-02
1.350000000000000000e+02	9.340000000000000524e-01	9.362691044807434082e-01	4.319999999999999951e-01	4.672902822494506836e-01	6.780000000000000471e-01	6.002421379089355469e-01	1.179999999999999938e-01	9.095702320337295532e-02	5.620000000000000551e-01	6.177431941032409668e-01	6.280000000000000027e-01	6.720284223556518555e-01
1.360000000000000000e+02	6.400000000000000133e-02	5.453741922974586487e-02	3.479999999999999760e-01	4.236380457878112793e-01	2.000000000000000111e-01	2.220372855663299561e-01	4.859999999999999876e-01	5.475045442581176758e-01	4.500000000000000111e-01	5.592975616455078125e-01	9.300000000000000488e-01	7.990782856941223145e-01
1.370000000000000000e+02	7.599999999999999811e-02	1.709769070148468018e-01	9.539999999999999591e-01	8.877406120300292969e-01	6.760000000000000453e-01	6.175914406776428223e-01	9.140000000000000346e-01	8.803541660308837891e-01	1.900000000000000022e-01	3.084431886672973633e-01	7.079999999999999627e-01	6.372067332267761230e-01
1.380000000000000000e+02	3.420000000000000262e-01	4.753361046314239502e-01	3.099999999999999978e-01	1.640194058418273926e-01	5.240000000000000213e-01	4.831267893314361572e-01	1.940000000000000058e-01	1.644532382488250732e-01	1.940000000000000058e-01	9.010004997253417969e-02	4.819999999999999840e-01	3.974690735340118408e-01
1.390000000000000000e+02	6.199999999999999956e-01	5.179654359817504883e-01	7.279999999999999805e-01	5.591112375259399414e-01	4.359999999999999987e-01	6.297667026519775391e-01	2.839999999999999747e-01	3.965869843959808350e-01	3.719999999999999973e-01	3.582601845264434814e-01	2.020000000000000129e-01	1.658960282802581787e-01
1.400000000000000000e+02	6.720000000000000417e-01	6.579161882400512695e-01	1.140000000000000041e-01	3.206982612609863281e-01	2.479999999999999982e-01	5.404128432273864746e-01	3.499999999999999778e-01	4.920887947082519531e-01	6.720000000000000417e-01	6.173050999641418457e-01	9.020000000000000240e-01	9.320204257965087891e-01
1.410000000000000000e+02	1.719999999999999862e-01	3.966986835002899170e-01	1.059999999999999970e-01	1.646615713834762573e-01	7.399999999999999634e-02	2.265797555446624756e-01	4.079999999999999738e-01	5.931446552276611328e-01	5.100000000000000089e-01	4.203262031078338623e-01	9.600000000000000200e-02	1.971272975206375122e-01
1.420000000000000000e+02	1.200000000000000025e-02	6.236143037676811218e-02	8.179999999999999494e-01	5.542454719543457031e-01	8.419999999999999707e-01	7.288269996643066406e-01	1.880000000000000004e-01	3.924153447151184082e-01	5.020000000000000018e-01	4.043625593185424805e-01	6.000000000000000125e-03	3.513276576995849609e-02
1.430000000000000000e+02	5.739999999999999547e-01	6.353938579559326172e-01	2.700000000000000178e-01	5.595588684082031250e-01	9.340000000000000524e-01	8.771665096282958984e-01	9.839999999999999858e-01	8.230914473533630371e-01	5.340000000000000302e-01	4.841728210449218750e-01	7.780000000000000249e-01	8.099986910820007324e-01
1.440000000000000000e+02	4.799999999999999822e-01	5.095869302749633789e-01	5.080000000000000071e-01	3.745447397232055664e-01	7.980000000000000426e-01	6.224755048751831055e-01	2.560000000000000053e-01	6.160192489624023438e-01	2.760000000000000231e-01	4.255676269531250000e-01	1.660000000000000087e-01	3.635950386524200439e-01
1.450000000000000000e+02	6.740000000000000435e-01	5.876965522766113281e-01	9.240000000000000435e-01	8.084235191345214844e-01	8.000000000000000444e-01	7.995455265045166016e-01	1.199999999999999956e-01	3.383665680885314941e-01	1.940000000000000058e-01	4.402948617935180664e-01	3.719999999999999973e-01	4.257326126098632812e-01
1.460000000000000000e+02	2.139999999999999958e-01	2.441090345382690430e-01	2.959999999999999853e-01	3.737100362777709961e-01	5.659999999999999476e-01	5.881798267364501953e-01	6.860000000000000542e-01	7.914333939552307129e-01	3.840000000000000080e-01	2.834499478340148926e-01	8.719999999999999973e-01	8.691056966781616211e-01
1.470000000000000000e+02	1.100000000000000006e-01	9.629051387310028076e-02	8.259999999999999565e-01	3.744725584983825684e-01	9.699999999999999734e-01	8.263133168220520020e-01	4.339999999999999969e-01	5.495161414146423340e-01	6.600000000000000311e-01	5.769965052604675293e-01	1.660000000000000087e-01	2.135702222585678101e-01
1.480000000000000000e+02	9.939999999999999947e-01	9.153066873550415039e-01	6.079999999999999849e-01	5.905709266662597656e-01	6.019999999999999796e-01	5.451056957244873047e-01	4.420000000000000040e-01	7.021366953849792480e-01	5.140000000000000124e-01	7.394951581954956055e-01	4.859999999999999876e-01	3.831354677677154541e-01
1.490000000000000000e+02	2.979999999999999871e-01	3.018229603767395020e-01	4.139999999999999791e-01	3.368543982505798340e-01	8.739999999999999991e-01	8.010908961296081543e-01	4.600000000000000200e-01	4.012889564037322998e-01	5.520000000000000462e-01	5.780401229858398438e-01	6.879999999999999449e-01	6.837195158004760742e-01
1.500000000000000000e+02	2.700000000000000178e-01	3.640397191047668457e-01	6.320000000000000062e-01	5.139837265014648438e-01	2.680000000000000160e-01	2.518277466297149658e-01	5.560000000000000497e-01	1.766807287931442261e-01	4.420000000000000040e-01	3.756273090839385986e-01	3.300000000000000155e-01	4.811116456985473633e-01
1.510000000000000000e+02	2.320000000000000118e-01	1.217549294233322144e-01	5.500000000000000444e-01	3.808400332927703857e-01	9.799999999999999822e-01	8.684319257736206055e-01	5.460000000000000409e-01	5.535980463027954102e-01	5.200000000000000178e-01	3.705320656299591064e-01	5.859999999999999654e-01	6.978127360343933105e-01
1.520000000000000000e+02	9.939999999999999947e-01	9.846856594085693359e-01	8.120000000000000551e-01	6.200868487358093262e-01	3.479999999999999760e-01	7.417436838150024414e-01	7.339999999999999858e-01	6.435846090316772461e-01	7.780000000000000249e-01	7.049264907836914062e-01	7.399999999999999911e-01	6.307845115661621094e-01
1.530000000000000000e+02	9.120000000000000329e-01	8.823803067207336426e-01	6.260000000000000009e-01	5.216765999794006348e-01	6.179999999999999938e-01	4.495815038681030273e-01	1.340000000000000080e-01	2.587182521820068359e-01	5.719999999999999529e-01	3.997038304805755615e-01	3.140000000000000013e-01	2.381095737218856812e-01
1.540000000000000000e+02	2.800000000000000266e-01	6.122854351997375488e-01	6.460000000000000187e-01	3.986268639564514160e-01	2.059999999999999887e-01	2.034512460231781006e-01	4.540000000000000147e-01	3.026170730590820312e-01	5.240000000000000213e-01	4.778496325016021729e-01	9.459999999999999520e-01	9.096692800521850586e-01
1.550000000000000000e+02	7.459999999999999964e-01	5.892390012741088867e-01	5.500000000000000444e-01	6.527677774429321289e-01	7.239999999999999769e-01	4.639683067798614502e-01	3.519999999999999796e-01	4.421574771404266357e-01	1.219999999999999973e-01	2.712860107421875000e-01	2.479999999999999982e-01	4.958923459053039551e-01
1.560000000000000000e+02	2.439999999999999947e-01	4.892260134220123291e-01	4.660000000000000253e-01	5.290630459785461426e-01	3.559999999999999831e-01	3.757282495498657227e-01	4.060000000000000275e-01	4.556763470172882080e-01	1.759999999999999898e-01	2.529268860816955566e-01	1.260000000000000009e-01	1.157593131065368652e-01
1.570000000000000000e+02	4.480000000000000093e-01	3.199840486049652100e-01	1.680000000000000104e-01	3.518348932266235352e-01	6.260000000000000009e-01	2.786487340927124023e-01	3.599999999999999728e-02	6.094684079289436340e-02	4.420000000000000040e-01	4.114684760570526123e-01	2.500000000000000000e-01	3.700540065765380859e-01
1.580000000000000000e+02	3.739999999999999991e-01	5.394903421401977539e-01	8.840000000000000080e-01	4.948600232601165771e-01	7.540000000000000036e-01	5.951326489448547363e-01	1.859999999999999987e-01	2.884609103202819824e-01	3.699999999999999956e-01	2.818769514560699463e-01	9.439999999999999503e-01	9.417353272438049316e-01
1.590000000000000000e+02	3.320000000000000173e-01	2.575407326221466064e-01	8.880000000000000115e-01	7.601010799407958984e-01	7.600000000000000089e-01	7.988612651824951172e-01	4.719999999999999751e-01	5.504857301712036133e-01	8.020000000000000462e-01	8.289824128150939941e-01	8.000000000000000167e-03	5.291599407792091370e-02
1.600000000000000000e+02	9.419999999999999485e-01	7.362179756164550781e-01	4.520000000000000129e-01	5.106882452964782715e-01	4.599999999999999922e-02	6.082099676132202148e-02	8.319999999999999618e-01	6.844080686569213867e-01	4.199999999999999845e-01	2.033786177635192871e-01	6.380000000000000115e-01	5.466174483299255371e-01
1.610000000000000000e+02	5.739999999999999547e-01	6.104249358177185059e-01	6.540000000000000258e-01	6.598927378654479980e-01	8.339999999999999636e-01	6.026525497436523438e-01	8.419999999999999707e-01	5.130067467689514160e-01	3.880000000000000115e-01	4.691925942897796631e-01	3.280000000000000138e-01	5.073704123497009277e-01
1.620000000000000000e+02	6.879999999999999449e-01	7.583823800086975098e-01	7.800000000000000266e-01	6.029257178306579590e-01	2.959999999999999853e-01	3.143089115619659424e-01	3.119999999999999996e-01	2.393919527530670166e-01	4.400000000000000022e-01	4.288721084594726562e-01	6.000000000000000125e-03	3.649223223328590393e-02
1.630000000000000000e+02	6.560000000000000275e-01	4.502181112766265869e-01	2.280000000000000082e-01	1.963084340095520020e-01	3.479999999999999760e-01	5.568969845771789551e-01	8.799999999999999489e-02	5.720118805766105652e-02	2.079999999999999905e-01	4.347397089004516602e-01	3.160000000000000031e-01	3.544923663139343262e-01
1.640000000000000000e+02	7.980000000000000426e-01	5.120658874511718750e-01	4.540000000000000147e-01	7.122357487678527832e-01	1.620000000000000051e-01	3.455555438995361328e-01	3.280000000000000138e-01	4.124989807605743408e-01	5.500000000000000444e-01	5.633535385131835938e-01	2.560000000000000053e-01	2.876490950584411621e-01
1.650000000000000000e+02	9.699999999999999734e-01	8.604136705398559570e-01	6.059999999999999831e-01	4.277710914611816406e-01	6.879999999999999449e-01	7.275993824005126953e-01	7.219999999999999751e-01	8.739154934883117676e-01	6.440000000000000169e-01	5.654818415641784668e-01	5.799999999999999600e-01	5.376375913619995117e-01
1.660000000000000000e+02	7.059999999999999609e-01	6.603664159774780273e-01	2.079999999999999905e-01	2.912081182003021240e-01	2.999999999999999889e-01	4.153957962989807129e-01	3.719999999999999973e-01	2.526063323020935059e-01	1.000000000000000021e-02	1.518378704786300659e-01	7.500000000000000000e-01	7.418622970581054688e-01
1.670000000000000000e+02	6.199999999999999956e-01	8.194109201431274414e-01	2.220000000000000029e-01	4.356303513050079346e-01	5.480000000000000426e-01	5.960978865623474121e-01	4.939999999999999947e-01	2.695673406124114990e-01	5.480000000000000426e-01	5.352317094802856445e-01	7.520000000000000018e-01	7.273811697959899902e-01
1.680000000000000000e+02	1.559999999999999998e-01	6.735841929912567139e-02	3.739999999999999991e-01	6.061118245124816895e-01	6.820000000000000506e-01	5.756499171257019043e-01	5.759999999999999565e-01	4.917464256286621094e-01	7.640000000000000124e-01	7.661647796630859375e-01	6.400000000000000133e-02	2.566959261894226074e-01
1.690000000000000000e+02	7.800000000000000266e-01	8.450148105621337891e-01	5.080000000000000071e-01	4.590870738029479980e-01	9.439999999999999503e-01	7.829816937446594238e-01	5.719999999999999529e-01	5.957915782928466797e-01	7.159999999999999698e-01	8.543726205825805664e-01	1.360000000000000098e-01	3.122335374355316162e-01
1.700000000000000000e+02	5.879999999999999671e-01	4.854311645030975342e-01	4.400000000000000022e-01	2.521343231201171875e-01	2.560000000000000053e-01	4.243851304054260254e-01	5.979999999999999760e-01	7.864083051681518555e-01	5.000000000000000278e-02	7.167151570320129395e-02	7.179999999999999716e-01	4.516428411006927490e-01
1.710000000000000000e+02	2.640000000000000124e-01	2.268113344907760620e-01	1.400000000000000029e-02	8.516684174537658691e-02	2.400000000000000050e-02	6.790772825479507446e-02	7.099999999999999645e-01	5.992461442947387695e-01	3.920000000000000151e-01	2.499384731054306030e-01	7.860000000000000320e-01	8.489147424697875977e-01
1.720000000000000000e+02	9.879999999999999893e-01	7.947728633880615234e-01	2.839999999999999747e-01	3.842807710170745850e-01	8.499999999999999778e-01	8.650364279747009277e-01	4.000000000000000083e-02	2.140979170799255371e-01	5.819999999999999618e-01	3.974670171737670898e-01	5.999999999999999778e-01	6.609537601470947266e-01
1.730000000000000000e+02	1.600000000000000033e-02	5.311663728207349777e-03	7.920000000000000373e-01	8.045884966850280762e-01	4.680000000000000271e-01	4.321231544017791748e-01	2.800000000000000058e-02	9.447032958269119263e-02	2.959999999999999853e-01	2.432955801486968994e-01	1.100000000000000006e-01	3.365260064601898193e-01
1.740000000000000000e+02	2.500000000000000000e-01	4.894282221794128418e-01	6.800000000000000488e-01	6.907694339752197266e-01	4.380000000000000004e-01	5.825114250183105469e-01	1.059999999999999970e-01	3.065055310726165771e-01	8.419999999999999707e-01	8.716577887535095215e-01	9.800000000000000377e-02	8.908031135797500610e-02
1.750000000000000000e+02	3.659999999999999920e-01	2.518421113491058350e-01	6.979999999999999538e-01	6.681775450706481934e-01	6.000000000000000125e-03	1.640855222940444946e-01	8.639999999999999902e-01	7.504467368125915527e-01	8.200000000000000344e-02	8.417274057865142822e-02	2.839999999999999747e-01	2.653052210807800293e-01
1.760000000000000000e+02	2.919999999999999818e-01	3.593921661376953125e-01	4.899999999999999911e-01	2.479300200939178467e-01	2.399999999999999911e-01	3.558193743228912354e-01	9.320000000000000506e-01	7.677326798439025879e-01	3.860000000000000098e-01	4.642063975334167480e-01	9.340000000000000524e-01	9.212999939918518066e-01
1.770000000000000000e+02	8.159999999999999476e-01	8.342518806457519531e-01	4.420000000000000040e-01	5.474048852920532227e-01	1.360000000000000098e-01	3.280121386051177979e-01	6.380000000000000115e-01	5.048352479934692383e-01	1.100000000000000006e-01	2.400130033493041992e-01	1.340000000000000080e-01	6.453587859869003296e-02
1.780000000000000000e+02	8.259999999999999565e-01	8.560680150985717773e-01	4.500000000000000111e-01	3.771158754825592041e-01	4.879999999999999893e-01	4.973462522029876709e-01	2.760000000000000231e-01	3.869144916534423828e-01	8.319999999999999618e-01	8.626978397369384766e-01	7.880000000000000338e-01	8.132267594337463379e-01
1.790000000000000000e+02	7.800000000000000266e-01	6.810486912727355957e-01	7.800000000000000266e-01	6.309721469879150391e-01	1.600000000000000033e-01	3.960685431957244873e-01	5.600000000000000533e-01	4.438773095607757568e-01	5.280000000000000249e-01	7.278133630752563477e-01	8.619999999999999885e-01	8.549247384071350098e-01
1.800000000000000000e+02	8.299999999999999600e-01	6.640114188194274902e-01	9.979999999999999982e-01	9.973974227905273438e-01	9.939999999999999947e-01	9.894881248474121094e-01	2.200000000000000011e-01	3.558891117572784424e-01	3.160000000000000031e-01	6.013699173927307129e-01	5.859999999999999654e-01	5.997495651245117188e-01
1.810000000000000000e+02	6.039999999999999813e-01	4.466881453990936279e-01	8.599999999999999867e-01	8.318969607353210449e-01	3.739999999999999991e-01	3.366105854511260986e-01	4.919999999999999929e-01	4.616598486900329590e-01	5.500000000000000444e-01	6.287562251091003418e-01	6.780000000000000471e-01	4.734884798526763916e-01
1.820000000000000000e+02	6.260000000000000009e-01	7.042055130004882812e-01	7.540000000000000036e-01	5.698088407516479492e-01	4.979999999999999982e-01	3.452901244163513184e-01	6.800000000000000488e-01	6.937125325202941895e-01	8.239999999999999547e-01	8.577035069465637207e-01	6.800000000000000488e-01	6.621288061141967773e-01
1.830000000000000000e+02	5.879999999999999671e-01	7.079054713249206543e-01	9.879999999999999893e-01	8.378254771232604980e-01	7.900000000000000355e-01	6.705794334411621094e-01	3.639999999999999902e-01	4.690103828907012939e-01	5.580000000000000515e-01	5.228163599967956543e-01	1.400000000000000133e-01	1.232608109712600708e-01
1.840000000000000000e+02	9.799999999999999822e-01	9.961949586868286133e-01	9.879999999999999893e-01	9.920619726181030273e-01	5.959999999999999742e-01	8.089281916618347168e-01	6.919999999999999485e-01	5.247080326080322266e-01	8.820000000000000062e-01	7.793498039245605469e-01	4.400000000000000022e-01	5.446968078613281250e-01
1.850000000000000000e+02	9.020000000000000240e-01	7.745165228843688965e-01	6.939999999999999503e-01	6.365532875061035156e-01	5.280000000000000249e-01	4.112798273563385010e-01	5.020000000000000018e-01	5.011380314826965332e-01	4.819999999999999840e-01	4.626743495464324951e-01	3.699999999999999956e-01	3.254638314247131348e-01
1.860000000000000000e+02	1.819999999999999951e-01	7.779286056756973267e-02	4.000000000000000083e-02	6.186899542808532715e-02	9.959999999999999964e-01	9.415077567100524902e-01	5.020000000000000018e-01	5.690627098083496094e-01	7.299999999999999822e-01	7.691763639450073242e-01	6.380000000000000115e-01	6.093298196792602539e-01
1.870000000000000000e+02	7.720000000000000195e-01	5.397887229919433594e-01	5.580000000000000515e-01	5.069714188575744629e-01	1.680000000000000104e-01	2.691483795642852783e-01	3.200000000000000067e-02	2.003518342971801758e-01	2.119999999999999940e-01	3.204607069492340088e-01	6.199999999999999956e-01	6.725727915763854980e-01
1.880000000000000000e+02	4.899999999999999911e-01	3.523232638835906982e-01	5.639999999999999458e-01	4.748496115207672119e-01	9.619999999999999662e-01	9.579257965087890625e-01	8.999999999999999667e-02	3.894371688365936279e-01	6.199999999999999956e-01	6.588560938835144043e-01	7.860000000000000320e-01	6.284507513046264648e-01
1.890000000000000000e+02	5.839999999999999636e-01	6.084120869636535645e-01	5.260000000000000231e-01	6.012251973152160645e-01	5.580000000000000515e-01	4.790236651897430420e-01	5.620000000000000551e-01	8.236849904060363770e-01	4.660000000000000253e-01	5.089407563209533691e-01	7.379999999999999893e-01	7.357257008552551270e-01
1.900000000000000000e+02	6.360000000000000098e-01	5.126485824584960938e-01	3.940000000000000169e-01	2.850970029830932617e-01	9.559999999999999609e-01	9.205596446990966797e-01	3.599999999999999867e-01	6.308760046958923340e-01	8.159999999999999476e-01	6.957530379295349121e-01	6.380000000000000115e-01	4.101856350898742676e-01
1.910000000000000000e+02	6.560000000000000275e-01	6.318206787109375000e-01	6.800000000000000488e-01	4.931873679161071777e-01	2.400000000000000050e-02	1.558415126055479050e-02	6.840000000000000524e-01	7.941167950630187988e-01	2.660000000000000142e-01	2.374088466167449951e-01	5.000000000000000278e-02	1.083308160305023193e-01
1.920000000000000000e+02	5.679999999999999494e-01	4.475558996200561523e-01	2.520000000000000018e-01	4.989807605743408203e-01	8.379999999999999671e-01	6.550275683403015137e-01	1.559999999999999998e-01	3.523331880569458008e-01	7.179999999999999716e-01	4.636393487453460693e-01	4.339999999999999969e-01	5.529378652572631836e-01
1.930000000000000000e+02	5.679999999999999494e-01	5.816986560821533203e-01	7.860000000000000320e-01	7.159701585769653320e-01	8.120000000000000551e-01	4.114813208580017090e-01	5.540000000000000480e-01	6.667001247406005859e-01	6.059999999999999831e-01	3.939142227172851562e-01	2.640000000000000124e-01	3.166250586509704590e-01
1.940000000000000000e+02	9.400000000000000022e-02	2.775422632694244385e-01	6.760000000000000453e-01	6.130812168121337891e-01	9.639999999999999680e-01	9.767696261405944824e-01	1.819999999999999951e-01	2.211530655622482300e-01	6.039999999999999813e-01	4.703690707683563232e-01	7.479999999999999982e-01	5.143483281135559082e-01
1.950000000000000000e+02	3.059999999999999942e-01	4.781797528266906738e-01	2.600000000000000089e-01	3.554053008556365967e-01	4.899999999999999911e-01	6.027066111564636230e-01	2.039999999999999869e-01	2.240059673786163330e-01	8.120000000000000551e-01	8.253212571144104004e-01	6.780000000000000471e-01	6.280885934829711914e-01
1.960000000000000000e+02	9.400000000000000022e-02	2.454206943511962891e-01	4.819999999999999840e-01	5.299583077430725098e-01	2.119999999999999940e-01	1.868438720703125000e-01	4.979999999999999982e-01	7.629032135009765625e-01	1.439999999999999891e-01	2.760473191738128662e-01	7.179999999999999716e-01	4.866660237312316895e-01
1.970000000000000000e+02	1.320000000000000062e-01	4.303351789712905884e-02	7.339999999999999858e-01	7.560369968414306641e-01	9.479999999999999538e-01	6.861962676048278809e-01	2.260000000000000064e-01	1.340204477310180664e-01	4.839999999999999858e-01	3.413944840431213379e-01	5.380000000000000338e-01	5.125188231468200684e-01
1.980000000000000000e+02	1.439999999999999891e-01	3.770126700401306152e-01	4.119999999999999774e-01	3.231014311313629150e-01	2.599999999999999881e-02	1.008238196372985840e-01	2.059999999999999887e-01	5.562879443168640137e-01	5.260000000000000231e-01	6.167434453964233398e-01	7.940000000000000391e-01	6.941977143287658691e-01
1.990000000000000000e+02	3.240000000000000102e-01	4.829163253307342529e-01	6.700000000000000400e-01	3.223658502101898193e-01	7.799999999999999989e-02	3.640314936637878418e-02	8.279999999999999583e-01	8.136536478996276855e-01	1.380000000000000115e-01	2.419971823692321777e-01	7.319999999999999840e-01	7.117800712585449219e-01
2.000000000000000000e+02	6.500000000000000222e-01	4.456199407577514648e-01	9.220000000000000417e-01	7.111699581146240234e-01	4.600000000000000200e-01	4.461655914783477783e-01	7.039999999999999591e-01	8.766304254531860352e-01	2.340000000000000135e-01	2.443936914205551147e-01	7.520000000000000018e-01	3.935897648334503174e-01
2.010000000000000000e+02	9.659999999999999698e-01	9.640167951583862305e-01	5.560000000000000497e-01	5.156418681144714355e-01	5.380000000000000338e-01	5.250396728515625000e-01	2.240000000000000047e-01	3.629077374935150146e-01	7.860000000000000320e-01	6.376962065696716309e-01	8.980000000000000204e-01	9.263418316841125488e-01
2.020000000000000000e+02	3.099999999999999978e-01	3.778638541698455811e-01	2.979999999999999871e-01	4.462979733943939209e-01	6.600000000000000311e-01	6.023243665695190430e-01	6.959999999999999520e-01	6.159447431564331055e-01	5.100000000000000089e-01	3.900846540927886963e-01	4.839999999999999858e-01	4.245693087577819824e-01
2.030000000000000000e+02	7.379999999999999893e-01	7.508209347724914551e-01	6.959999999999999520e-01	4.980958104133605957e-01	5.040000000000000036e-01	6.631888747215270996e-01	2.379999999999999893e-01	2.556274533271789551e-01	5.500000000000000444e-01	4.757379889488220215e-01	6.219999999999999973e-01	6.636163592338562012e-01
2.040000000000000000e+02	6.899999999999999467e-01	6.382280588150024414e-01	9.399999999999999467e-01	8.634080290794372559e-01	1.559999999999999998e-01	3.747365474700927734e-01	4.819999999999999840e-01	2.608854770660400391e-01	6.179999999999999938e-01	6.779145598411560059e-01	9.419999999999999485e-01	9.183444380760192871e-01
2.050000000000000000e+02	6.360000000000000098e-01	5.322360992431640625e-01	9.799999999999999822e-01	9.114465713500976562e-01	1.920000000000000040e-01	1.155870854854583740e-01	2.839999999999999747e-01	5.779969692230224609e-01	1.980000000000000093e-01	8.984687924385070801e-02	7.439999999999999947e-01	7.444359660148620605e-01
2.060000000000000000e+02	8.679999999999999938e-01	5.206646323204040527e-01	6.800000000000000488e-01	3.662919104099273682e-01	3.940000000000000169e-01	7.580515742301940918e-01	7.760000000000000231e-01	6.794291138648986816e-01	1.640000000000000069e-01	3.117265999317169189e-01	5.260000000000000231e-01	2.804208397865295410e-01
2.070000000000000000e+02	6.400000000000000133e-02	2.133313119411468506e-01	8.459999999999999742e-01	7.688636183738708496e-01	8.499999999999999778e-01	4.013369381427764893e-01	2.300000000000000100e-01	1.957670748233795166e-01	4.819999999999999840e-01	4.407587945461273193e-01	8.860000000000000098e-01	8.763795495033264160e-01
2.080000000000000000e+02	5.959999999999999742e-01	3.740487396717071533e-01	9.040000000000000258e-01	8.403573036193847656e-01	5.979999999999999760e-01	7.171342968940734863e-01	9.140000000000000346e-01	5.709236264228820801e-01	7.239999999999999769e-01	5.865808129310607910e-01	6.039999999999999813e-01	6.553371548652648926e-01
2.090000000000000000e+02	2.280000000000000082e-01	3.925869762897491455e-01	6.540000000000000258e-01	4.128418564796447754e-01	8.499999999999999778e-01	9.383183121681213379e-01	6.660000000000000364e-01	7.124145627021789551e-01	7.219999999999999751e-01	4.647077023983001709e-01	8.100000000000000533e-01	7.120548486709594727e-01
2.100000000000000000e+02	1.940000000000000058e-01	1.178830489516258240e-01	1.000000000000000000e+00	9.891275763511657715e-01	7.199999999999999456e-02	2.329636365175247192e-01	7.219999999999999751e-01	5.770463347434997559e-01	3.240000000000000102e-01	4.341768622398376465e-01	7.820000000000000284e-01	7.530422806739807129e-01
2.110000000000000000e+02	3.820000000000000062e-01	6.567322611808776855e-01	4.420000000000000040e-01	5.125815868377685547e-01	2.939999999999999836e-01	2.916959822177886963e-01	7.379999999999999893e-01	7.127136588096618652e-01	4.699999999999999734e-01	5.515715479850769043e-01	5.879999999999999671e-01	6.243335604667663574e-01
2.120000000000000000e+02	9.600000000000000200e-02	1.908811181783676147e-01	5.779999999999999583e-01	6.235496997833251953e-01	4.640000000000000235e-01	4.024111032485961914e-01	2.039999999999999869e-01	3.673174679279327393e-01	6.119999999999999885e-01	4.199756979942321777e-01	4.719999999999999751e-01	3.962223231792449951e-01
2.130000000000000000e+02	9.739999999999999769e-01	9.203726053237915039e-01	4.099999999999999756e-01	4.354921877384185791e-01	6.939999999999999503e-01	5.856999754905700684e-01	8.760000000000000009e-01	7.648262381553649902e-01	7.920000000000000373e-01	5.541527271270751953e-01	8.200000000000000344e-02	8.623456954956054688e-02
2.140000000000000000e+02	2.760000000000000231e-01	3.491404056549072266e-01	5.320000000000000284e-01	7.573574781417846680e-01	4.819999999999999840e-01	4.454284608364105225e-01	2.999999999999999889e-02	3.952074795961380005e-02	2.359999999999999876e-01	2.101771831512451172e-01	3.980000000000000204e-01	4.860557019710540771e-01
2.150000000000000000e+02	6.540000000000000258e-01	6.193755269050598145e-01	6.199999999999999956e-01	4.666745662689208984e-01	7.600000000000000089e-01	8.383771181106567383e-01	5.919999999999999707e-01	6.097356081008911133e-01	1.499999999999999944e-01	2.229399979114532471e-01	5.000000000000000000e-01	3.955133855342864990e-01
2.160000000000000000e+02	6.600000000000000311e-01	7.776860594749450684e-01	8.679999999999999938e-01	7.858393788337707520e-01	8.319999999999999618e-01	9.224963188171386719e-01	6.219999999999999973e-01	4.963569939136505127e-01	5.899999999999999689e-01	5.943951010704040527e-01	1.559999999999999998e-01	2.515786886215209961e-01
2.170000000000000000e+02	3.679999999999999938e-01	4.260400831699371338e-01	6.879999999999999449e-01	5.864374637603759766e-01	8.999999999999999667e-02	3.640652298927307129e-01	9.399999999999999467e-01	7.745087146759033203e-01	6.959999999999999520e-01	6.704396605491638184e-01	6.420000000000000151e-01	6.996451020240783691e-01
2.180000000000000000e+02	9.160000000000000364e-01	7.643247246742248535e-01	6.800000000000000488e-02	2.221969366073608398e-01	3.400000000000000244e-01	3.862965106964111328e-01	9.579999999999999627e-01	7.486134171485900879e-01	6.239999999999999991e-01	7.728185057640075684e-01	6.939999999999999503e-01	6.873812079429626465e-01
2.190000000000000000e+02	2.599999999999999881e-02	8.775003254413604736e-02	8.159999999999999476e-01	8.371486067771911621e-01	7.319999999999999840e-01	6.599867939949035645e-01	9.499999999999999556e-01	5.960684418678283691e-01	4.219999999999999862e-01	3.271973431110382080e-01	6.700000000000000400e-01	6.179538965225219727e-01
2.200000000000000000e+02	7.520000000000000018e-01	6.716045141220092773e-01	6.840000000000000524e-01	6.804546713829040527e-01	7.099999999999999645e-01	5.705131888389587402e-01	2.039999999999999869e-01	4.139414429664611816e-01	6.079999999999999849e-01	5.051808953285217285e-01	6.979999999999999538e-01	4.827670753002166748e-01
2.210000000000000000e+02	6.979999999999999538e-01	6.056410670280456543e-01	5.859999999999999654e-01	6.539393067359924316e-01	3.459999999999999742e-01	5.513606667518615723e-01	2.740000000000000213e-01	2.861545681953430176e-01	6.420000000000000151e-01	5.587686300277709961e-01	5.639999999999999458e-01	6.947556734085083008e-01
2.220000000000000000e+02	7.920000000000000373e-01	6.549779176712036133e-01	1.100000000000000006e-01	2.051743268966674805e-01	1.620000000000000051e-01	2.725482285022735596e-01	7.139999999999999680e-01	6.726577281951904297e-01	5.500000000000000444e-01	4.660778939723968506e-01	5.800000000000000294e-02	1.275659054517745972e-01
2.230000000000000000e+02	9.800000000000000377e-02	1.383938044309616089e-01	9.939999999999999947e-01	9.325729012489318848e-01	5.060000000000000053e-01	2.015083134174346924e-01	9.759999999999999787e-01	9.845125675201416016e-01	8.579999999999999849e-01	7.471784353256225586e-01	8.080000000000000515e-01	8.755422830581665039e-01
2.240000000000000000e+02	5.300000000000000266e-01	5.108255147933959961e-01	4.399999999999999745e-02	1.450031399726867676e-01	1.479999999999999927e-01	4.144442677497863770e-01	7.799999999999999989e-02	4.590351283550262451e-01	1.120000000000000023e-01	1.893777251243591309e-01	2.179999999999999993e-01	1.660205572843551636e-01
2.250000000000000000e+02	3.479999999999999760e-01	3.156220912933349609e-01	4.919999999999999929e-01	4.005230665206909180e-01	2.600000000000000089e-01	4.361351728439331055e-01	7.199999999999999734e-01	5.501122474670410156e-01	5.600000000000000533e-01	4.623875916004180908e-01	3.360000000000000209e-01	3.485499322414398193e-01
2.260000000000000000e+02	3.400000000000000244e-02	1.239418685436248779e-01	1.580000000000000016e-01	2.813634574413299561e-01	4.000000000000000083e-02	2.517650127410888672e-01	3.659999999999999920e-01	2.637730538845062256e-01	6.899999999999999467e-01	6.546540856361389160e-01	6.039999999999999813e-01	4.496642947196960449e-01
2.270000000000000000e+02	9.959999999999999964e-01	9.901875853538513184e-01	3.140000000000000013e-01	2.702248394489288330e-01	9.400000000000000022e-02	1.471500247716903687e-01	5.620000000000000551e-01	7.752034068107604980e-01	5.959999999999999742e-01	5.809825658798217773e-01	1.320000000000000062e-01	2.117168754339218140e-01
2.280000000000000000e+02	3.579999999999999849e-01	5.432322025299072266e-01	7.299999999999999822e-01	8.317924141883850098e-01	8.780000000000000027e-01	6.561655998229980469e-01	1.719999999999999862e-01	3.691799938678741455e-01	2.939999999999999836e-01	1.680937558412551880e-01	2.999999999999999889e-01	5.000585913658142090e-01
2.290000000000000000e+02	1.859999999999999987e-01	3.273962736129760742e-01	4.839999999999999858e-01	5.330529212951660156e-01	7.660000000000000142e-01	8.264898061752319336e-01	9.160000000000000364e-01	8.852773904800415039e-01	7.700000000000000178e-01	8.384932279586791992e-01	7.199999999999999456e-02	8.844181150197982788e-02
2.300000000000000000e+02	7.159999999999999698e-01	5.832191705703735352e-01	1.340000000000000080e-01	1.601290851831436157e-01	8.159999999999999476e-01	8.066574931144714355e-01	2.399999999999999911e-01	2.625678181648254395e-01	2.159999999999999976e-01	6.658664345741271973e-02	1.140000000000000041e-01	1.363562196493148804e-01
2.310000000000000000e+02	2.680000000000000160e-01	2.577902674674987793e-01	7.520000000000000018e-01	6.095314025878906250e-01	2.139999999999999958e-01	2.976275384426116943e-01	3.200000000000000067e-02	2.020106911659240723e-01	8.000000000000000167e-03	2.197704017162322998e-01	7.379999999999999893e-01	8.002295494079589844e-01
2.320000000000000000e+02	6.260000000000000009e-01	7.072045207023620605e-01	1.519999999999999962e-01	2.251289188861846924e-01	7.680000000000000160e-01	6.664149761199951172e-01	1.100000000000000006e-01	1.754672676324844360e-01	1.120000000000000023e-01	1.353993266820907593e-01	1.400000000000000133e-01	4.345327019691467285e-01
2.330000000000000000e+02	4.219999999999999862e-01	5.315836071968078613e-01	7.960000000000000409e-01	4.931459128856658936e-01	1.600000000000000033e-02	7.002565264701843262e-02	2.119999999999999940e-01	3.696376383304595947e-01	5.719999999999999529e-01	6.274443864822387695e-01	5.779999999999999583e-01	3.868688046932220459e-01
2.340000000000000000e+02	9.000000000000000222e-01	8.061654567718505859e-01	3.039999999999999925e-01	2.644230723381042480e-01	3.539999999999999813e-01	5.117583870887756348e-01	4.879999999999999893e-01	3.858944773674011230e-01	2.340000000000000135e-01	4.130206406116485596e-01	8.139999999999999458e-01	8.886959552764892578e-01
2.350000000000000000e+02	5.999999999999999778e-01	5.913747549057006836e-01	6.630000000000000338e-01	5.206180214881896973e-01	8.639999999999999902e-01	7.214847803115844727e-01	8.459999999999999742e-01	5.322000384330749512e-01	4.799999999999999822e-01	3.162217736244201660e-01	7.299999999999999822e-01	8.048809766769409180e-01
2.360000000000000000e+02	6.159999999999999920e-01	4.718621075153350830e-01	5.919999999999999707e-01	7.285193800926208496e-01	7.940000000000000391e-01	7.225674390792846680e-01	4.339999999999999969e-01	5.908263325691223145e-01	5.040000000000000036e-01	3.704696595668792725e-01	8.200000000000000344e-02	2.384113967418670654e-01
2.370000000000000000e+02	1.179999999999999938e-01	1.792117208242416382e-01	9.100000000000000311e-01	7.791020870208740234e-01	4.139999999999999791e-01	6.905217170715332031e-01	6.199999999999999956e-01	5.641118884086608887e-01	6.540000000000000258e-01	6.389577388763427734e-01	7.239999999999999769e-01	6.749366521835327148e-01
2.380000000000000000e+02	6.660000000000000364e-01	8.353385925292968750e-01	5.739999999999999547e-01	4.032125771045684814e-01	3.240000000000000102e-01	2.630260884761810303e-01	2.879999999999999782e-01	2.672633230686187744e-01	1.960000000000000075e-01	2.718631327152252197e-01	8.539999999999999813e-01	6.019993424415588379e-01
2.390000000000000000e+02	6.260000000000000009e-01	6.290618777275085449e-01	6.219999999999999973e-01	5.297315120697021484e-01	8.000000000000000167e-02	1.135462746024131775e-01	6.780000000000000471e-01	7.309023737907409668e-01	2.099999999999999922e-01	1.028634607791900635e-01	7.560000000000000053e-01	7.137921452522277832e-01
2.400000000000000000e+02	8.179999999999999494e-01	8.167164921760559082e-01	5.859999999999999654e-01	5.811524391174316406e-01	1.320000000000000062e-01	4.623023867607116699e-01	8.999999999999999667e-02	1.475091129541397095e-01	6.500000000000000222e-01	6.679544448852539062e-01	4.159999999999999809e-01	4.994197785854339600e-01
2.410000000000000000e+02	4.680000000000000271e-01	3.663467466831207275e-01	3.400000000000000244e-01	6.271941661834716797e-01	4.199999999999999845e-01	3.818030953407287598e-01	3.479999999999999760e-01	4.669800996780395508e-01	8.299999999999999600e-01	6.606964468955993652e-01	6.460000000000000187e-01	6.241536736488342285e-01
2.420000000000000000e+02	6.420000000000000151e-01	5.984610319137573242e-01	6.919999999999999485e-01	6.566468477249145508e-01	9.679999999999999716e-01	7.349726557731628418e-01	6.820000000000000506e-01	6.557059884071350098e-01	6.860000000000000542e-01	7.271782755851745605e-01	6.320000000000000062e-01	5.957291722297668457e-01
2.430000000000000000e+02	5.540000000000000480e-01	7.418594956398010254e-01	3.320000000000000173e-01	4.761399626731872559e-01	4.819999999999999840e-01	6.251729130744934082e-01	7.500000000000000000e-01	6.993277072906494141e-01	2.439999999999999947e-01	3.291673064231872559e-01	9.400000000000000022e-02	4.065724089741706848e-02
2.440000000000000000e+02	5.560000000000000497e-01	5.626201033592224121e-01	9.479999999999999538e-01	8.975452780723571777e-01	6.400000000000000133e-02	3.192286491394042969e-01	4.259999999999999898e-01	4.738224744796752930e-01	5.979999999999999760e-01	7.156192660331726074e-01	6.320000000000000062e-01	2.970638871192932129e-01
2.450000000000000000e+02	9.759999999999999787e-01	9.660824537277221680e-01	8.619999999999999885e-01	6.367363333702087402e-01	9.699999999999999734e-01	8.395386338233947754e-01	8.860000000000000098e-01	9.347864389419555664e-01	8.479999999999999760e-01	5.675789713859558105e-01	7.820000000000000284e-01	6.842349171638488770e-01
2.460000000000000000e+02	7.960000000000000409e-01	7.305948138236999512e-01	2.800000000000000266e-01	3.816272318363189697e-01	7.700000000000000178e-01	7.732716798782348633e-01	2.039999999999999869e-01	4.033831059932708740e-01	2.159999999999999976e-01	1.891014873981475830e-01	9.759999999999999787e-01	9.269834756851196289e-01
2.470000000000000000e+02	1.719999999999999862e-01	5.531158447265625000e-01	8.599999999999999867e-01	6.428720355033874512e-01	2.740000000000000213e-01	4.823390841484069824e-01	9.719999999999999751e-01	9.614681601524353027e-01	7.500000000000000000e-01	5.028444528579711914e-01	2.839999999999999747e-01	1.797025799751281738e-01
2.480000000000000000e+02	8.880000000000000115e-01	8.713539242744445801e-01	8.179999999999999494e-01	8.130748867988586426e-01	4.000000000000000083e-03	2.729832008481025696e-02	4.660000000000000253e-01	5.521233677864074707e-01	8.780000000000000027e-01	8.064579367637634277e-01	9.679999999999999716e-01	9.492935538291931152e-01
2.490000000000000000e+02	4.399999999999999745e-02	1.089810654520988464e-01	8.599999999999999867e-01	7.950109243392944336e-01	4.159999999999999809e-01	7.609697580337524414e-01	8.259999999999999565e-01	5.637856125831604004e-01	4.739999999999999769e-01	4.180539846420288086e-01	4.480000000000000093e-01	3.713335692882537842e-01
2.500000000000000000e+02	2.459999999999999964e-01	2.306505143642425537e-01	9.579999999999999627e-01	8.817699551582336426e-01	9.360000000000000542e-01	9.586130380630493164e-01	7.459999999999999964e-01	8.294340372085571289e-01	3.820000000000000062e-01	4.235928058624267578e-01	5.300000000000000266e-01	4.790822863578796387e-01
2.510000000000000000e+02	2.159999999999999976e-01	5.106810331344604492e-01	8.100000000000000533e-01	6.614465117454528809e-01	8.820000000000000062e-01	7.794764041900634766e-01	9.040000000000000258e-01	8.743952512741088867e-01	6.360000000000000098e-01	3.560635447502136230e-01	8.199999999999999512e-01	7.748717665672302246e-01
2.520000000000000000e+02	5.080000000000000071e-01	6.438419818878173828e-01	8.479999999999999760e-01	8.374269008636474609e-01	8.820000000000000062e-01	7.684180140495300293e-01	3.200000000000000067e-02	9.009248763322830200e-02	5.679999999999999494e-01	6.540536284446716309e-01	9.779999999999999805e-01	8.302155137062072754e-01
2.530000000000000000e+02	4.879999999999999893e-01	5.818753838539123535e-01	9.459999999999999520e-01	8.116552233695983887e-01	9.659999999999999698e-01	8.970217108726501465e-01	4.899999999999999911e-01	6.484199762344360352e-01	8.000000000000000444e-01	6.860347986221313477e-01	6.260000000000000009e-01	5.910112261772155762e-01
2.540000000000000000e+02	5.919999999999999707e-01	5.734595656394958496e-01	2.819999999999999729e-01	5.482209920883178711e-01	2.220000000000000029e-01	1.442305445671081543e-01	3.820000000000000062e-01	2.140343338251113892e-01	3.260000000000000120e-01	2.313619256019592285e-01	8.020000000000000462e-01	6.362627148628234863e-01
2.550000000000000000e+02	9.599999999999999645e-01	7.508700489997863770e-01	7.920000000000000373e-01	7.470211386680603027e-01	1.719999999999999862e-01	3.782772421836853027e-01	1.900000000000000022e-01	3.013096153736114502e-01	6.199999999999999956e-01	7.387875318527221680e-01	5.919999999999999707e-01	6.035388708114624023e-01
2.560000000000000000e+02	7.259999999999999787e-01	6.415607333183288574e-01	9.639999999999999680e-01	6.771587729454040527e-01	6.400000000000000133e-01	7.940905094146728516e-01	6.300000000000000044e-01	5.167650580406188965e-01	4.239999999999999880e-01	5.348194837570190430e-01	2.979999999999999871e-01	3.822638094425201416e-01
2.570000000000000000e+02	5.100000000000000089e-01	5.473424196243286133e-01	1.000000000000000000e+00	9.972805976867675781e-01	6.159999999999999920e-01	7.148595452308654785e-01	7.500000000000000000e-01	5.255963802337646484e-01	1.439999999999999891e-01	2.976179718971252441e-01	2.560000000000000053e-01	3.848083019256591797e-01
2.580000000000000000e+02	4.719999999999999751e-01	3.930269181728363037e-01	2.079999999999999905e-01	2.332109212875366211e-01	2.099999999999999922e-01	2.846626639366149902e-01	5.120000000000000107e-01	3.756028115749359131e-01	2.939999999999999836e-01	3.086664676666259766e-01	9.199999999999999845e-02	2.597418129444122314e-01
2.590000000000000000e+02	7.159999999999999698e-01	5.370993614196777344e-01	6.899999999999999467e-01	7.168104052543640137e-01	9.779999999999999805e-01	9.788513183593750000e-01	1.000000000000000021e-02	2.134137786924839020e-02	9.180000000000000382e-01	9.558385014533996582e-01	6.520000000000000240e-01	6.193810105323791504e-01
2.600000000000000000e+02	5.480000000000000426e-01	5.707378983497619629e-01	9.799999999999999822e-01	9.506509900093078613e-01	3.860000000000000098e-01	3.675433695316314697e-01	5.520000000000000462e-01	5.059581995010375977e-01	6.840000000000000524e-01	6.184110045433044434e-01	5.200000000000000178e-01	4.356258213520050049e-01
2.610000000000000000e+02	3.699999999999999956e-01	5.674883127212524414e-01	3.200000000000000067e-01	3.637685179710388184e-01	9.020000000000000240e-01	5.617849826812744141e-01	3.960000000000000187e-01	4.421638250350952148e-01	6.899999999999999467e-01	6.096483469009399414e-01	5.220000000000000195e-01	3.042435646057128906e-01
2.620000000000000000e+02	5.480000000000000426e-01	4.089163541793823242e-01	7.399999999999999911e-01	7.239327430725097656e-01	8.539999999999999813e-01	9.466795325279235840e-01	2.059999999999999887e-01	5.091592669486999512e-01	5.739999999999999547e-01	5.916088819503784180e-01	5.380000000000000338e-01	6.901029348373413086e-01
2.630000000000000000e+02	6.620000000000000329e-01	7.607594728469848633e-01	9.080000000000000293e-01	6.387060284614562988e-01	8.800000000000000044e-01	7.612436413764953613e-01	5.879999999999999671e-01	8.465843796730041504e-01	8.219999999999999529e-01	7.845927476882934570e-01	4.520000000000000129e-01	5.844436287879943848e-01
2.640000000000000000e+02	5.999999999999999778e-01	5.749639868736267090e-01	4.299999999999999933e-01	5.494167208671569824e-01	9.180000000000000382e-01	7.926201820373535156e-01	6.540000000000000258e-01	4.828344881534576416e-01	2.099999999999999922e-01	3.092469274997711182e-01	4.400000000000000022e-01	4.215573966503143311e-01
2.650000000000000000e+02	1.439999999999999891e-01	6.431096196174621582e-01	3.220000000000000084e-01	2.655319273471832275e-01	8.419999999999999707e-01	7.252195477485656738e-01	1.559999999999999998e-01	9.425224363803863525e-02	7.219999999999999751e-01	4.868848919868469238e-01	1.079999999999999988e-01	2.998652756214141846e-01
2.660000000000000000e+02	8.940000000000000169e-01	8.566032648086547852e-01	1.019999999999999934e-01	2.972837686538696289e-01	9.300000000000000488e-01	7.320852279663085938e-01	7.980000000000000426e-01	8.016428947448730469e-01	8.980000000000000204e-01	9.119865298271179199e-01	5.160000000000000142e-01	5.069207549095153809e-01
2.670000000000000000e+02	6.919999999999999485e-01	3.400090634822845459e-01	6.520000000000000240e-01	6.857194900512695312e-01	6.079999999999999849e-01	7.222815155982971191e-01	1.439999999999999891e-01	2.405067980289459229e-01	1.839999999999999969e-01	4.807574450969696045e-01	6.019999999999999796e-01	4.215269088745117188e-01
2.680000000000000000e+02	6.019999999999999796e-01	5.168696641921997070e-01	7.640000000000000124e-01	6.600656509399414062e-01	3.420000000000000262e-01	5.038359761238098145e-01	1.519999999999999962e-01	3.329814970493316650e-01	8.659999999999999920e-01	9.426496624946594238e-01	6.640000000000000346e-01	6.878351569175720215e-01
2.690000000000000000e+02	1.700000000000000122e-01	1.908154934644699097e-01	1.140000000000000041e-01	1.686680614948272705e-01	8.840000000000000080e-01	8.478723168373107910e-01	9.060000000000000275e-01	7.152960300445556641e-01	2.600000000000000089e-01	2.249817699193954468e-01	7.299999999999999822e-01	6.673454046249389648e-01
2.700000000000000000e+02	7.880000000000000338e-01	5.392782688140869141e-01	5.520000000000000462e-01	5.100921988487243652e-01	9.000000000000000222e-01	6.287094950675964355e-01	6.540000000000000258e-01	5.733003616333007812e-01	6.580000000000000293e-01	5.710749030113220215e-01	8.339999999999999636e-01	8.754609227180480957e-01
2.710000000000000000e+02	2.000000000000000042e-02	1.955345273017883301e-02	7.720000000000000195e-01	5.301695466041564941e-01	6.239999999999999991e-01	7.306272387504577637e-01	3.240000000000000102e-01	3.251383006572723389e-01	7.119999999999999662e-01	7.197815179824829102e-01	2.059999999999999887e-01	4.150356650352478027e-01
2.720000000000000000e+02	6.820000000000000506e-01	2.546333074569702148e-01	6.760000000000000453e-01	6.143362522125244141e-01	2.839999999999999747e-01	3.695765137672424316e-01	5.659999999999999476e-01	7.619653940200805664e-01	6.260000000000000009e-01	6.651729345321655273e-01	6.300000000000000044e-01	6.249630451202392578e-01
2.730000000000000000e+02	7.359999999999999876e-01	5.599128603935241699e-01	9.240000000000000435e-01	8.187766075134277344e-01	1.900000000000000022e-01	4.944444596767425537e-01	8.599999999999999867e-01	8.099576830863952637e-01	7.600000000000000089e-01	7.281364202499389648e-01	2.400000000000000050e-02	2.936572022736072540e-02
2.740000000000000000e+02	7.660000000000000142e-01	7.150717973709106445e-01	2.340000000000000135e-01	5.076819658279418945e-01	5.000000000000000278e-02	4.088908061385154724e-02	3.900000000000000133e-01	4.120295345783233643e-01	9.300000000000000488e-01	9.232197403907775879e-01	7.459999999999999964e-01	8.093878030776977539e-01
2.750000000000000000e+02	7.920000000000000373e-01	6.548537015914916992e-01	9.300000000000000488e-01	7.656524181365966797e-01	5.260000000000000231e-01	8.529775738716125488e-01	2.240000000000000047e-01	3.120693564414978027e-01	5.639999999999999458e-01	6.206272244453430176e-01	2.020000000000000129e-01	2.995344400405883789e-01
2.760000000000000000e+02	1.680000000000000104e-01	4.190859198570251465e-01	8.499999999999999778e-01	6.129351854324340820e-01	3.599999999999999867e-01	5.302612781524658203e-01	5.120000000000000107e-01	6.774427890777587891e-01	2.079999999999999905e-01	3.012336194515228271e-01	2.680000000000000160e-01	2.717886865139007568e-01
2.770000000000000000e+02	1.179999999999999938e-01	3.295241892337799072e-01	6.360000000000000098e-01	5.258721709251403809e-01	4.620000000000000218e-01	1.773883700370788574e-01	5.360000000000000320e-01	4.401259124279022217e-01	6.879999999999999449e-01	6.621348857879638672e-01	2.580000000000000071e-01	4.596040248870849609e-01
2.780000000000000000e+02	8.040000000000000480e-01	6.317178010940551758e-01	9.759999999999999787e-01	9.159451723098754883e-01	1.019999999999999934e-01	2.870683372020721436e-01	5.819999999999999618e-01	3.787992000579833984e-01	9.499999999999999556e-01	9.109477400779724121e-01	5.659999999999999476e-01	5.243946313858032227e-01
2.790000000000000000e+02	3.400000000000000244e-01	2.958137094974517822e-01	5.160000000000000142e-01	5.167746543884277344e-01	4.779999999999999805e-01	3.181226551532745361e-01	5.440000000000000391e-01	6.722031831741333008e-01	8.419999999999999707e-01	8.122023940086364746e-01	7.680000000000000160e-01	7.547176480293273926e-01
2.800000000000000000e+02	9.499999999999999556e-01	9.192435145378112793e-01	5.340000000000000302e-01	3.373610079288482666e-01	9.639999999999999680e-01	8.332219719886779785e-01	8.199999999999999512e-01	6.824559569358825684e-01	5.799999999999999600e-01	3.572482168674468994e-01	4.279999999999999916e-01	3.539980351924896240e-01
2.810000000000000000e+02	3.459999999999999742e-01	3.953301310539245605e-01	6.959999999999999520e-01	7.614229917526245117e-01	3.340000000000000191e-01	4.654201865196228027e-01	2.560000000000000053e-01	5.207511186599731445e-01	5.060000000000000053e-01	7.449554204940795898e-01	2.760000000000000231e-01	4.341972768306732178e-01
2.820000000000000000e+02	7.960000000000000409e-01	4.199224114418029785e-01	4.470000000000000084e-01	4.534028768539428711e-01	2.780000000000000249e-01	6.756203770637512207e-01	9.200000000000000400e-01	7.719102501869201660e-01	7.620000000000000107e-01	6.447692513465881348e-01	2.260000000000000064e-01	2.957428991794586182e-01
2.830000000000000000e+02	3.900000000000000133e-01	4.902051389217376709e-01	4.939999999999999947e-01	4.571542143821716309e-01	9.439999999999999503e-01	8.784620165824890137e-01	3.160000000000000031e-01	6.090310215950012207e-01	6.660000000000000364e-01	4.911303222179412842e-01	3.160000000000000031e-01	4.480867683887481689e-01
2.840000000000000000e+02	7.179999999999999716e-01	6.269425749778747559e-01	8.439999999999999725e-01	5.509588122367858887e-01	9.360000000000000542e-01	5.970985889434814453e-01	7.500000000000000000e-01	8.467665314674377441e-01	6.700000000000000400e-01	6.277485489845275879e-01	2.459999999999999964e-01	4.059420824050903320e-01
2.850000000000000000e+02	3.200000000000000067e-01	3.246974647045135498e-01	2.399999999999999911e-01	2.431557327508926392e-01	7.299999999999999822e-01	3.075576424598693848e-01	4.699999999999999734e-01	3.558129072189331055e-01	1.739999999999999880e-01	2.119289040565490723e-01	9.719999999999999751e-01	9.631357192993164062e-01
2.860000000000000000e+02	2.220000000000000029e-01	2.230225950479507446e-01	1.400000000000000133e-01	4.956285357475280762e-01	7.259999999999999787e-01	6.010469794273376465e-01	6.800000000000000488e-02	9.360549598932266235e-02	1.499999999999999944e-01	1.000221222639083862e-01	7.880000000000000338e-01	7.152000069618225098e-01
2.870000000000000000e+02	4.239999999999999880e-01	5.070811510086059570e-01	2.240000000000000047e-01	5.489886403083801270e-01	3.260000000000000120e-01	3.466256558895111084e-01	5.979999999999999760e-01	6.948020458221435547e-01	2.839999999999999747e-01	4.136224091053009033e-01	6.959999999999999520e-01	4.296199679374694824e-01
2.880000000000000000e+02	9.140000000000000346e-01	6.086323261260986328e-01	7.920000000000000373e-01	6.297017931938171387e-01	1.400000000000000133e-01	5.516440868377685547e-01	3.160000000000000031e-01	5.754858851432800293e-01	4.640000000000000235e-01	5.080925226211547852e-01	6.260000000000000009e-01	6.235944628715515137e-01
2.890000000000000000e+02	4.239999999999999880e-01	3.797794580459594727e-01	8.599999999999999867e-01	8.175110816955566406e-01	4.119999999999999774e-01	4.143452942371368408e-01	9.260000000000000453e-01	8.301529884338378906e-01	4.400000000000000022e-01	4.742058217525482178e-01	4.480000000000000093e-01	6.753188967704772949e-01
2.900000000000000000e+02	3.760000000000000009e-01	4.159265458583831787e-01	1.000000000000000000e+00	9.982894062995910645e-01	2.179999999999999993e-01	6.735867857933044434e-01	9.120000000000000329e-01	9.241716265678405762e-01	1.859999999999999987e-01	1.595159769058227539e-01	6.239999999999999991e-01	5.113672614097595215e-01
2.910000000000000000e+02	5.679999999999999494e-01	5.526263117790222168e-01	7.139999999999999680e-01	4.408924281597137451e-01	5.260000000000000231e-01	7.692998647689819336e-01	7.419999999999999929e-01	9.334618449211120605e-01	6.700000000000000400e-01	8.577491044998168945e-01	2.700000000000000178e-01	2.328673303127288818e-01
2.920000000000000000e+02	8.000000000000000444e-01	7.643638253211975098e-01	5.839999999999999636e-01	5.372609496116638184e-01	4.919999999999999929e-01	5.149570703506469727e-01	1.660000000000000087e-01	2.730102837085723877e-01	6.700000000000000400e-01	6.701762676239013672e-01	1.719999999999999862e-01	3.218201398849487305e-01
2.930000000000000000e+02	5.819999999999999618e-01	5.448088645935058594e-01	9.280000000000000471e-01	7.348482012748718262e-01	7.820000000000000284e-01	4.519711434841156006e-01	4.399999999999999745e-02	7.902581244707107544e-02	6.380000000000000115e-01	4.384006857872009277e-01	4.219999999999999862e-01	6.538923382759094238e-01
2.940000000000000000e+02	6.139999999999999902e-01	4.639583230018615723e-01	5.800000000000000294e-02	1.154698431491851807e-01	9.100000000000000311e-01	8.009138107299804688e-01	7.079999999999999627e-01	4.406288266181945801e-01	3.760000000000000009e-01	5.619413256645202637e-01	5.600000000000000533e-01	5.898306965827941895e-01
2.950000000000000000e+02	8.159999999999999476e-01	7.774375081062316895e-01	1.000000000000000000e+00	9.921737909317016602e-01	7.059999999999999609e-01	6.405681967735290527e-01	2.819999999999999729e-01	4.121616780757904053e-01	7.319999999999999840e-01	4.871134459972381592e-01	3.439999999999999725e-01	3.203971385955810547e-01
2.960000000000000000e+02	8.579999999999999849e-01	6.699615120887756348e-01	4.600000000000000200e-01	6.442537307739257812e-01	3.459999999999999742e-01	6.534182429313659668e-01	4.939999999999999947e-01	4.295704066753387451e-01	5.480000000000000426e-01	3.719930946826934814e-01	8.179999999999999494e-01	7.180257439613342285e-01
2.970000000000000000e+02	8.699999999999999956e-01	6.834986805915832520e-01	6.620000000000000329e-01	3.830173611640930176e-01	2.740000000000000213e-01	3.913942873477935791e-01	5.040000000000000036e-01	4.822922646999359131e-01	3.119999999999999996e-01	5.635858774185180664e-01	2.560000000000000053e-01	2.544564008712768555e-01
2.980000000000000000e+02	8.499999999999999778e-01	8.023107051849365234e-01	1.660000000000000087e-01	2.115427553653717041e-01	5.659999999999999476e-01	5.416563749313354492e-01	5.719999999999999529e-01	6.843782663345336914e-01	7.219999999999999751e-01	6.231527328491210938e-01	3.780000000000000027e-01	2.718729972839355469e-01
2.990000000000000000e+02	9.879999999999999893e-01	9.358536005020141602e-01	9.789999999999999813e-01	8.836017251014709473e-01	2.720000000000000195e-01	4.794626832008361816e-01	9.399999999999999467e-01	8.414403200149536133e-01	7.500000000000000000e-01	7.651926279067993164e-01	4.600000000000000200e-01	3.910669386386871338e-01
3.000000000000000000e+02	8.940000000000000169e-01	7.840301990509033203e-01	4.119999999999999774e-01	4.276867508888244629e-01	6.999999999999999556e-01	8.219298720359802246e-01	7.399999999999999911e-01	8.675081133842468262e-01	9.350000000000000533e-01	9.471021890640258789e-01	8.159999999999999476e-01	7.632817029953002930e-01
3.010000000000000000e+02	6.939999999999999503e-01	7.785278558731079102e-01	6.600000000000000311e-01	4.371910095214843750e-01	3.400000000000000244e-01	5.666643381118774414e-01	4.879999999999999893e-01	6.179274320602416992e-01	7.359999999999999876e-01	7.837925553321838379e-01	9.360000000000000542e-01	9.108992815017700195e-01
3.020000000000000000e+02	1.260000000000000009e-01	1.113838702440261841e-01	4.199999999999999845e-01	7.991428971290588379e-01	6.620000000000000329e-01	5.381094217300415039e-01	4.279999999999999916e-01	5.354768633842468262e-01	5.580000000000000515e-01	5.688776373863220215e-01	9.659999999999999698e-01	9.466405510902404785e-01
3.030000000000000000e+02	2.059999999999999887e-01	2.708311676979064941e-01	8.619999999999999885e-01	8.313316702842712402e-01	5.320000000000000284e-01	3.580575585365295410e-01	8.000000000000000167e-02	3.985410332679748535e-01	5.360000000000000320e-01	5.183817744255065918e-01	5.220000000000000195e-01	4.437538683414459229e-01
3.040000000000000000e+02	5.819999999999999618e-01	6.842405200004577637e-01	9.559999999999999609e-01	7.469761967658996582e-01	4.279999999999999916e-01	3.030112087726593018e-01	6.179999999999999938e-01	7.015680074691772461e-01	6.079999999999999849e-01	7.110783457756042480e-01	7.640000000000000124e-01	8.420181274414062500e-01
3.050000000000000000e+02	6.340000000000000080e-01	2.006842941045761108e-01	6.179999999999999938e-01	5.591421127319335938e-01	5.180000000000000160e-01	6.059057116508483887e-01	9.040000000000000258e-01	8.675229549407958984e-01	7.700000000000000178e-01	8.076550364494323730e-01	7.780000000000000249e-01	5.948439836502075195e-01
3.060000000000000000e+02	7.680000000000000160e-01	8.327258825302124023e-01	0.000000000000000000e+00	4.650976881384849548e-02	3.059999999999999942e-01	3.442027568817138672e-01	9.659999999999999698e-01	7.924549579620361328e-01	7.640000000000000124e-01	7.803976535797119141e-01	5.899999999999999689e-01	4.037100076675415039e-01
3.070000000000000000e+02	4.020000000000000240e-01	6.881536841392517090e-01	6.560000000000000275e-01	6.873185634613037109e-01	2.939999999999999836e-01	1.486098021268844604e-01	6.660000000000000364e-01	6.384524703025817871e-01	5.759999999999999565e-01	2.709053456783294678e-01	2.620000000000000107e-01	2.156357318162918091e-01
3.080000000000000000e+02	6.620000000000000329e-01	4.927627742290496826e-01	9.789999999999999813e-01	8.836017251014709473e-01	8.439999999999999725e-01	9.837080836296081543e-01	2.179999999999999993e-01	3.986271619796752930e-01	7.019999999999999574e-01	7.871875166893005371e-01	4.640000000000000235e-01	3.209818005561828613e-01
3.090000000000000000e+02	9.280000000000000471e-01	8.286193013191223145e-01	9.699999999999999734e-01	9.389573335647583008e-01	6.039999999999999813e-01	5.822232365608215332e-01	3.519999999999999796e-01	3.358571827411651611e-01	5.360000000000000320e-01	6.706676483154296875e-01	8.399999999999999689e-01	6.923130750656127930e-01
3.100000000000000000e+02	5.460000000000000409e-01	5.128573179244995117e-01	7.399999999999999911e-01	7.315992712974548340e-01	9.959999999999999964e-01	9.918525815010070801e-01	4.000000000000000083e-02	1.119219586253166199e-01	6.939999999999999503e-01	7.882272005081176758e-01	2.159999999999999976e-01	3.819012045860290527e-01
3.110000000000000000e+02	6.139999999999999902e-01	6.963976025581359863e-01	3.840000000000000080e-01	4.002646505832672119e-01	7.259999999999999787e-01	6.665803194046020508e-01	1.719999999999999862e-01	3.589521348476409912e-01	1.179999999999999938e-01	8.018311113119125366e-02	6.380000000000000115e-01	6.945389509201049805e-01
3.120000000000000000e+02	1.000000000000000000e+00	9.967418313026428223e-01	8.319999999999999618e-01	8.682222366333007812e-01	1.340000000000000080e-01	1.607635915279388428e-01	6.780000000000000471e-01	6.958550810813903809e-01	7.079999999999999627e-01	8.189446926116943359e-01	5.020000000000000018e-01	6.272379159927368164e-01
3.130000000000000000e+02	3.439999999999999725e-01	5.413329005241394043e-01	6.680000000000000382e-01	3.706276416778564453e-01	6.320000000000000062e-01	5.757712125778198242e-01	8.000000000000000444e-01	8.011751174926757812e-01	5.120000000000000107e-01	3.154616653919219971e-01	7.540000000000000036e-01	5.684238076210021973e-01
3.140000000000000000e+02	8.359999999999999654e-01	7.686440944671630859e-01	8.200000000000000344e-02	3.694092929363250732e-01	7.600000000000000089e-01	4.648669660091400146e-01	9.799999999999999822e-01	9.112912416458129883e-01	5.360000000000000320e-01	5.687865018844604492e-01	5.999999999999999778e-01	5.741243362426757812e-01
3.150000000000000000e+02	1.799999999999999933e-01	1.020495146512985229e-01	1.360000000000000098e-01	3.150787651538848877e-01	1.219999999999999973e-01	2.795331776142120361e-01	3.639999999999999902e-01	7.551072239875793457e-01	7.740000000000000213e-01	7.132454514503479004e-01	9.519999999999999574e-01	8.560538887977600098e-01
3.160000000000000000e+02	3.079999999999999960e-01	5.619676709175109863e-01	8.579999999999999849e-01	9.145318269729614258e-01	9.939999999999999947e-01	9.801052212715148926e-01	4.440000000000000058e-01	3.373697102069854736e-01	5.859999999999999654e-01	5.602000355720520020e-01	2.540000000000000036e-01	2.937363088130950928e-01
3.170000000000000000e+02	6.219999999999999973e-01	7.189646959304809570e-01	8.739999999999999991e-01	8.032830953598022461e-01	9.739999999999999769e-01	9.376880526542663574e-01	8.259999999999999565e-01	6.674596071243286133e-01	3.180000000000000049e-01	4.112308621406555176e-01	8.559999999999999831e-01	5.438704490661621094e-01
3.180000000000000000e+02	1.920000000000000040e-01	1.081611663103103638e-01	6.079999999999999849e-01	6.606636047363281250e-01	7.399999999999999911e-01	6.869014501571655273e-01	3.559999999999999831e-01	4.312204718589782715e-01	5.200000000000000178e-01	4.680718779563903809e-01	6.760000000000000453e-01	6.704679131507873535e-01
3.190000000000000000e+02	3.479999999999999760e-01	4.800598919391632080e-01	3.599999999999999867e-01	1.348609328269958496e-01	7.259999999999999787e-01	8.037562370300292969e-01	6.800000000000000488e-02	6.179021671414375305e-02	4.279999999999999916e-01	5.615133047103881836e-01	5.699999999999999512e-01	5.343301892280578613e-01
3.200000000000000000e+02	4.460000000000000075e-01	5.783666372299194336e-01	7.299999999999999822e-01	6.678118705749511719e-01	4.259999999999999898e-01	3.523553609848022461e-01	8.219999999999999529e-01	8.207731246948242188e-01	8.379999999999999671e-01	7.152741551399230957e-01	8.239999999999999547e-01	8.379662632942199707e-01
3.210000000000000000e+02	7.359999999999999876e-01	3.978825509548187256e-01	0.000000000000000000e+00	2.148736454546451569e-02	5.600000000000000117e-02	3.271104097366333008e-01	5.659999999999999476e-01	2.382277846336364746e-01	7.599999999999999811e-02	1.510402858257293701e-01	4.200000000000000261e-02	5.599587783217430115e-02
3.220000000000000000e+02	7.279999999999999805e-01	6.552586555480957031e-01	2.240000000000000047e-01	4.028656780719757080e-01	6.840000000000000524e-01	6.844330430030822754e-01	7.279999999999999805e-01	5.810579657554626465e-01	5.120000000000000107e-01	6.472765207290649414e-01	9.100000000000000311e-01	9.177135229110717773e-01
3.230000000000000000e+02	4.219999999999999862e-01	7.778261303901672363e-01	3.280000000000000138e-01	4.279974997043609619e-01	7.620000000000000107e-01	5.135402083396911621e-01	8.920000000000000151e-01	9.412741661071777344e-01	9.479999999999999538e-01	8.853025436401367188e-01	5.580000000000000515e-01	5.365139245986938477e-01
3.240000000000000000e+02	6.640000000000000346e-01	7.984434962272644043e-01	6.079999999999999849e-01	7.124761343002319336e-01	3.479999999999999760e-01	3.867293298244476318e-01	6.999999999999999556e-01	8.319175243377685547e-01	2.119999999999999940e-01	1.256670653820037842e-01	4.000000000000000083e-02	1.983419507741928101e-01
3.250000000000000000e+02	5.220000000000000195e-01	6.483657360076904297e-01	4.680000000000000271e-01	5.715725421905517578e-01	7.840000000000000302e-01	6.114015579223632812e-01	9.859999999999999876e-01	9.183885455131530762e-01	6.280000000000000027e-01	5.244845151901245117e-01	9.519999999999999574e-01	8.263642191886901855e-01
3.260000000000000000e+02	2.500000000000000000e-01	3.608130812644958496e-01	7.399999999999999911e-01	6.396474838256835938e-01	8.000000000000000167e-03	7.320602238178253174e-02	5.620000000000000551e-01	5.904846787452697754e-01	6.640000000000000346e-01	5.762450098991394043e-01	2.700000000000000178e-01	4.264504015445709229e-01
3.270000000000000000e+02	2.500000000000000000e-01	4.684699177742004395e-01	1.640000000000000069e-01	1.967560648918151855e-01	8.400000000000000522e-02	1.647263318300247192e-01	5.560000000000000497e-01	3.962908983230590820e-01	5.240000000000000213e-01	3.589817881584167480e-01	6.860000000000000542e-01	6.760104298591613770e-01
3.280000000000000000e+02	1.479999999999999927e-01	1.344894617795944214e-01	9.300000000000000488e-01	7.849959731101989746e-01	6.780000000000000471e-01	7.448118925094604492e-01	9.559999999999999609e-01	8.952251672744750977e-01	8.559999999999999831e-01	8.770534992218017578e-01	9.519999999999999574e-01	8.980303406715393066e-01
3.290000000000000000e+02	7.179999999999999716e-01	7.263221144676208496e-01	5.600000000000000533e-01	5.635227560997009277e-01	1.700000000000000122e-01	1.417273133993148804e-01	5.600000000000000117e-02	1.196279823780059814e-01	1.000000000000000021e-02	6.238156557083129883e-02	5.659999999999999476e-01	4.490910172462463379e-01
3.300000000000000000e+02	4.359999999999999987e-01	6.352583169937133789e-01	8.659999999999999920e-01	6.018685698509216309e-01	9.040000000000000258e-01	7.103137969970703125e-01	4.560000000000000164e-01	5.609173178672790527e-01	1.200000000000000025e-02	1.183947101235389709e-01	7.099999999999999645e-01	5.265774130821228027e-01
3.310000000000000000e+02	6.239999999999999991e-01	7.777559161186218262e-01	2.159999999999999976e-01	3.041369020938873291e-01	8.920000000000000151e-01	9.388342499732971191e-01	4.380000000000000004e-01	4.022772908210754395e-01	4.620000000000000218e-01	5.139935612678527832e-01	5.480000000000000426e-01	6.515293121337890625e-01
3.320000000000000000e+02	7.259999999999999787e-01	5.042607784271240234e-01	2.320000000000000118e-01	4.697824418544769287e-01	8.780000000000000027e-01	6.945368647575378418e-01	6.919999999999999485e-01	6.669239401817321777e-01	9.000000000000000222e-01	9.136447310447692871e-01	6.979999999999999538e-01	5.971945524215698242e-01
3.330000000000000000e+02	7.760000000000000231e-01	6.979643106460571289e-01	6.139999999999999902e-01	4.409808814525604248e-01	8.599999999999999867e-01	7.814507484436035156e-01	2.520000000000000018e-01	1.864524483680725098e-01	1.600000000000000033e-01	2.344780713319778442e-01	8.659999999999999920e-01	7.183653116226196289e-01
3.340000000000000000e+02	6.939999999999999503e-01	7.403059005737304688e-01	2.999999999999999889e-01	5.516676902770996094e-01	6.640000000000000346e-01	4.860098063945770264e-01	9.340000000000000524e-01	6.732953190803527832e-01	7.119999999999999662e-01	6.423226594924926758e-01	2.419999999999999929e-01	3.390024602413177490e-01
3.350000000000000000e+02	6.280000000000000027e-01	4.929005801677703857e-01	1.519999999999999962e-01	2.369323223829269409e-01	6.219999999999999973e-01	7.212651371955871582e-01	5.999999999999999778e-02	1.982302665710449219e-01	5.320000000000000284e-01	6.039540767669677734e-01	4.380000000000000004e-01	4.777857661247253418e-01
3.360000000000000000e+02	3.760000000000000009e-01	3.012478053569793701e-01	4.660000000000000253e-01	3.975841403007507324e-01	6.800000000000000488e-01	7.227529883384704590e-01	4.339999999999999969e-01	6.952692270278930664e-01	7.299999999999999822e-01	7.450936436653137207e-01	6.139999999999999902e-01	5.497195124626159668e-01
3.370000000000000000e+02	2.479999999999999982e-01	3.684159219264984131e-01	6.320000000000000062e-01	7.767106890678405762e-01	6.099999999999999867e-01	4.462614655494689941e-01	3.140000000000000013e-01	5.471385121345520020e-01	8.319999999999999618e-01	7.348974347114562988e-01	8.840000000000000080e-01	8.028356432914733887e-01
3.380000000000000000e+02	8.840000000000000080e-01	7.710390686988830566e-01	6.660000000000000364e-01	6.182978153228759766e-01	6.440000000000000169e-01	6.426146626472473145e-01	4.759999999999999787e-01	5.436936616897583008e-01	1.120000000000000023e-01	1.291218250989913940e-01	5.199999999999999761e-02	1.488990634679794312e-01
3.390000000000000000e+02	5.560000000000000497e-01	7.591961622238159180e-01	6.700000000000000400e-01	6.062061786651611328e-01	4.159999999999999809e-01	2.944525778293609619e-01	7.580000000000000071e-01	8.805468678474426270e-01	2.300000000000000100e-01	4.607527256011962891e-01	3.280000000000000138e-01	2.070475965738296509e-01
3.400000000000000000e+02	4.979999999999999982e-01	4.617839753627777100e-01	5.839999999999999636e-01	7.106133103370666504e-01	5.300000000000000266e-01	5.431435108184814453e-01	1.640000000000000069e-01	2.774390578269958496e-01	5.919999999999999707e-01	6.373742222785949707e-01	8.259999999999999565e-01	8.827549815177917480e-01
3.410000000000000000e+02	5.759999999999999565e-01	7.788178920745849609e-01	5.360000000000000320e-01	4.506478011608123779e-01	9.719999999999999751e-01	8.695128560066223145e-01	8.139999999999999458e-01	6.014001369476318359e-01	4.719999999999999751e-01	2.460362464189529419e-01	8.419999999999999707e-01	7.667855620384216309e-01
3.420000000000000000e+02	5.260000000000000231e-01	6.845901608467102051e-01	4.319999999999999951e-01	5.316600799560546875e-01	7.139999999999999680e-01	6.664317250251770020e-01	9.399999999999999467e-01	8.353871703147888184e-01	7.199999999999999734e-01	7.986566424369812012e-01	3.479999999999999760e-01	5.309836268424987793e-01
3.430000000000000000e+02	8.719999999999999973e-01	7.027086615562438965e-01	8.199999999999999512e-01	7.328942418098449707e-01	8.980000000000000204e-01	8.254156112670898438e-01	4.359999999999999987e-01	4.794987440109252930e-01	6.239999999999999991e-01	7.341285943984985352e-01	5.639999999999999458e-01	4.296010434627532959e-01
3.440000000000000000e+02	4.600000000000000200e-01	4.898873865604400635e-01	9.739999999999999769e-01	8.973549604415893555e-01	5.620000000000000551e-01	2.706230282783508301e-01	9.799999999999999822e-01	7.487416267395019531e-01	3.780000000000000027e-01	4.565037190914154053e-01	4.500000000000000111e-01	4.397959411144256592e-01
3.450000000000000000e+02	7.780000000000000249e-01	7.838721871376037598e-01	8.120000000000000551e-01	6.033664941787719727e-01	6.380000000000000115e-01	5.900061130523681641e-01	1.960000000000000075e-01	2.476667612791061401e-01	5.140000000000000124e-01	5.931075811386108398e-01	9.020000000000000240e-01	9.078216552734375000e-01
3.460000000000000000e+02	7.099999999999999645e-01	6.209706068038940430e-01	2.039999999999999869e-01	5.589680671691894531e-01	7.239999999999999769e-01	6.945217847824096680e-01	3.940000000000000169e-01	8.238568902015686035e-01	4.000000000000000222e-01	5.512959361076354980e-01	4.719999999999999751e-01	4.415103793144226074e-01
3.470000000000000000e+02	3.579999999999999849e-01	2.362958639860153198e-01	2.000000000000000042e-03	2.737086638808250427e-02	8.960000000000000187e-01	6.075600981712341309e-01	6.600000000000000311e-01	6.556699275970458984e-01	3.459999999999999742e-01	2.276948541402816772e-01	5.360000000000000320e-01	4.007707536220550537e-01
3.480000000000000000e+02	9.040000000000000258e-01	9.579979777336120605e-01	1.200000000000000025e-02	1.125819981098175049e-02	1.600000000000000033e-02	1.781606525182723999e-01	9.800000000000000377e-02	4.474882185459136963e-01	3.559999999999999831e-01	4.194399714469909668e-01	4.839999999999999858e-01	4.912045300006866455e-01
3.490000000000000000e+02	5.999999999999999778e-01	5.478619933128356934e-01	7.259999999999999787e-01	7.917995452880859375e-01	6.879999999999999449e-01	6.884586215019226074e-01	6.560000000000000275e-01	8.034524917602539062e-01	6.959999999999999520e-01	7.661230564117431641e-01	4.000000000000000222e-01	5.506991744041442871e-01
3.500000000000000000e+02	8.139999999999999458e-01	8.736341595649719238e-01	8.100000000000000533e-01	4.245352149009704590e-01	9.899999999999999911e-01	9.635732769966125488e-01	6.660000000000000364e-01	5.761595964431762695e-01	8.499999999999999778e-01	8.417899608612060547e-01	1.199999999999999956e-01	1.877081096172332764e-01
3.510000000000000000e+02	9.959999999999999964e-01	9.934299588203430176e-01	6.939999999999999503e-01	7.782342433929443359e-01	9.439999999999999503e-01	8.858363628387451172e-01	4.739999999999999769e-01	5.945411920547485352e-01	2.359999999999999876e-01	3.262937664985656738e-01	1.199999999999999956e-01	1.525783836841583252e-01
3.520000000000000000e+02	4.400000000000000022e-01	5.099136829376220703e-01	7.599999999999999811e-02	1.435120999813079834e-01	8.199999999999999512e-01	5.805004239082336426e-01	4.799999999999999822e-01	5.501422286033630371e-01	5.919999999999999707e-01	4.632757306098937988e-01	5.520000000000000462e-01	3.584255874156951904e-01
3.530000000000000000e+02	9.060000000000000275e-01	8.602195382118225098e-01	7.159999999999999698e-01	6.107023954391479492e-01	6.500000000000000222e-01	3.560871183872222900e-01	6.380000000000000115e-01	7.503350973129272461e-01	6.999999999999999556e-01	5.318619608879089355e-01	6.720000000000000417e-01	6.012445092201232910e-01
3.540000000000000000e+02	1.320000000000000062e-01	1.342614442110061646e-01	3.559999999999999831e-01	2.231578230857849121e-01	7.599999999999999811e-02	8.611232042312622070e-02	7.540000000000000036e-01	5.368646383285522461e-01	6.500000000000000222e-01	4.591184854507446289e-01	8.659999999999999920e-01	8.924733996391296387e-01
3.550000000000000000e+02	6.280000000000000027e-01	6.886903643608093262e-01	3.220000000000000084e-01	3.656734526157379150e-01	9.240000000000000435e-01	8.192726373672485352e-01	7.840000000000000302e-01	6.790283918380737305e-01	6.199999999999999956e-02	1.945591419935226440e-01	8.080000000000000515e-01	6.570242047309875488e-01
3.560000000000000000e+02	9.559999999999999609e-01	9.465737938880920410e-01	7.019999999999999574e-01	7.621335983276367188e-01	1.059999999999999970e-01	1.455064564943313599e-01	5.360000000000000320e-01	4.251967966556549072e-01	9.280000000000000471e-01	8.954449295997619629e-01	4.200000000000000261e-02	2.258385866880416870e-01
3.570000000000000000e+02	3.559999999999999831e-01	3.820794224739074707e-01	8.499999999999999778e-01	7.424561977386474609e-01	9.819999999999999840e-01	9.223320484161376953e-01	4.239999999999999880e-01	5.374663472175598145e-01	7.399999999999999911e-01	7.280763983726501465e-01	7.600000000000000089e-01	8.239494562149047852e-01
3.580000000000000000e+02	4.600000000000000200e-01	4.491978287696838379e-01	5.180000000000000160e-01	5.110613703727722168e-01	1.140000000000000041e-01	3.151070475578308105e-01	9.140000000000000346e-01	7.970758676528930664e-01	2.560000000000000053e-01	2.252472043037414551e-01	5.600000000000000533e-01	7.395986914634704590e-01
3.590000000000000000e+02	7.660000000000000142e-01	8.510241508483886719e-01	4.460000000000000075e-01	7.753065824508666992e-01	7.820000000000000284e-01	4.087190926074981689e-01	1.479999999999999927e-01	1.681491434574127197e-01	8.860000000000000098e-01	8.110701441764831543e-01	8.060000000000000497e-01	7.536697387695312500e-01
3.600000000000000000e+02	3.059999999999999942e-01	3.522242009639739990e-01	7.179999999999999716e-01	6.968418359756469727e-01	5.759999999999999565e-01	5.493043065071105957e-01	6.480000000000000204e-01	5.131725668907165527e-01	5.639999999999999458e-01	5.971819162368774414e-01	6.159999999999999920e-01	5.390245318412780762e-01
3.610000000000000000e+02	5.919999999999999707e-01	5.215215682983398438e-01	4.520000000000000129e-01	3.389142751693725586e-01	5.939999999999999725e-01	3.874959945678710938e-01	5.140000000000000124e-01	4.329580366611480713e-01	4.319999999999999951e-01	4.372342228889465332e-01	1.079999999999999988e-01	1.912143826484680176e-01
3.620000000000000000e+02	6.480000000000000204e-01	6.503706574440002441e-01	4.199999999999999845e-01	1.712861359119415283e-01	2.620000000000000107e-01	3.475843369960784912e-01	2.660000000000000142e-01	2.441989183425903320e-01	9.280000000000000471e-01	8.209139704704284668e-01	7.059999999999999609e-01	6.373582482337951660e-01
3.630000000000000000e+02	6.919999999999999485e-01	5.997325778007507324e-01	8.519999999999999796e-01	6.466000676155090332e-01	6.440000000000000169e-01	6.236436367034912109e-01	4.079999999999999738e-01	5.293930768966674805e-01	2.459999999999999964e-01	1.940104663372039795e-01	2.220000000000000029e-01	2.035048604011535645e-01
3.640000000000000000e+02	9.599999999999999645e-01	8.245602250099182129e-01	5.420000000000000373e-01	5.115182995796203613e-01	5.140000000000000124e-01	4.344381392002105713e-01	4.159999999999999809e-01	4.393222033977508545e-01	5.939999999999999725e-01	4.482160806655883789e-01	7.580000000000000071e-01	6.915975809097290039e-01
3.650000000000000000e+02	9.200000000000000400e-01	5.705531835556030273e-01	1.559999999999999998e-01	3.655738532543182373e-01	8.519999999999999796e-01	7.735232114791870117e-01	8.599999999999999312e-02	1.030622050166130066e-01	7.459999999999999964e-01	6.909721493721008301e-01	5.639999999999999458e-01	6.504206061363220215e-01
3.660000000000000000e+02	8.259999999999999565e-01	7.528461813926696777e-01	5.699999999999999512e-01	6.079092621803283691e-01	5.919999999999999707e-01	3.575271368026733398e-01	4.560000000000000164e-01	4.116215407848358154e-01	9.559999999999999609e-01	9.340270161628723145e-01	1.360000000000000098e-01	1.069155111908912659e-01
3.670000000000000000e+02	9.559999999999999609e-01	9.391668438911437988e-01	8.339999999999999636e-01	7.968685626983642578e-01	9.519999999999999574e-01	9.251185655593872070e-01	6.840000000000000524e-01	5.366783142089843750e-01	3.200000000000000067e-01	3.210953772068023682e-01	8.719999999999999973e-01	8.391491174697875977e-01
3.680000000000000000e+02	1.519999999999999962e-01	1.317249685525894165e-01	9.839999999999999858e-01	9.910941720008850098e-01	3.300000000000000155e-01	6.137639880180358887e-01	4.719999999999999751e-01	4.787388741970062256e-01	3.439999999999999725e-01	2.548115551471710205e-01	3.099999999999999978e-01	4.472146034240722656e-01
3.690000000000000000e+02	4.179999999999999827e-01	3.204490542411804199e-01	9.080000000000000293e-01	7.826680541038513184e-01	4.779999999999999805e-01	4.544306397438049316e-01	9.360000000000000542e-01	9.266389012336730957e-01	6.580000000000000293e-01	6.398397088050842285e-01	5.779999999999999583e-01	6.214166879653930664e-01
3.700000000000000000e+02	9.639999999999999680e-01	8.640951514244079590e-01	3.119999999999999996e-01	2.804217934608459473e-01	7.159999999999999698e-01	6.378346085548400879e-01	6.780000000000000471e-01	6.483079195022583008e-01	8.739999999999999991e-01	7.595580816268920898e-01	7.840000000000000302e-01	7.523930668830871582e-01
3.710000000000000000e+02	4.979999999999999982e-01	7.221431136131286621e-01	6.700000000000000400e-01	4.053657352924346924e-01	3.079999999999999960e-01	7.688007354736328125e-01	7.700000000000000178e-01	7.645500302314758301e-01	7.599999999999999811e-02	1.948996633291244507e-01	6.800000000000000488e-02	5.974186211824417114e-02
3.720000000000000000e+02	7.099999999999999645e-01	6.291388869285583496e-01	8.479999999999999760e-01	8.404228687286376953e-01	2.059999999999999887e-01	1.804652661085128784e-01	7.079999999999999627e-01	5.998828411102294922e-01	1.900000000000000022e-01	3.595066368579864502e-01	7.279999999999999805e-01	6.233730912208557129e-01
3.730000000000000000e+02	4.660000000000000253e-01	5.523623228073120117e-01	1.039999999999999952e-01	2.343613654375076294e-01	3.900000000000000133e-01	3.764504194259643555e-01	4.500000000000000111e-01	4.944328963756561279e-01	3.719999999999999973e-01	4.397848248481750488e-01	3.119999999999999996e-01	6.006759405136108398e-01
3.740000000000000000e+02	2.079999999999999905e-01	4.913043379783630371e-01	4.560000000000000164e-01	4.738473594188690186e-01	2.280000000000000082e-01	3.147229254245758057e-01	3.039999999999999925e-01	5.643890500068664551e-01	4.620000000000000218e-01	2.758506238460540771e-01	5.400000000000000355e-01	6.294628977775573730e-01
3.750000000000000000e+02	1.499999999999999944e-01	1.501785218715667725e-01	8.639999999999999902e-01	9.802702665328979492e-01	2.859999999999999765e-01	3.825210928916931152e-01	2.459999999999999964e-01	4.189295768737792969e-01	8.920000000000000151e-01	7.631543874740600586e-01	3.739999999999999991e-01	4.524871110916137695e-01
3.760000000000000000e+02	5.899999999999999689e-01	8.128228187561035156e-01	8.999999999999999667e-02	2.297355532646179199e-01	2.220000000000000029e-01	5.356883406639099121e-01	9.080000000000000293e-01	6.828094720840454102e-01	2.479999999999999982e-01	3.249552845954895020e-01	6.540000000000000258e-01	4.931902587413787842e-01
3.770000000000000000e+02	7.039999999999999591e-01	8.110900521278381348e-01	4.239999999999999880e-01	5.374369621276855469e-01	3.059999999999999942e-01	3.579698503017425537e-01	3.799999999999999906e-02	8.460167795419692993e-02	6.199999999999999956e-01	6.674609780311584473e-01	5.260000000000000231e-01	4.436514079570770264e-01
3.780000000000000000e+02	3.019999999999999907e-01	4.008793234825134277e-01	1.320000000000000062e-01	2.271388173103332520e-01	3.659999999999999920e-01	4.533036649227142334e-01	4.239999999999999880e-01	6.347224116325378418e-01	6.840000000000000524e-01	5.864937305450439453e-01	2.959999999999999853e-01	3.808374702930450439e-01
3.790000000000000000e+02	6.400000000000000133e-02	5.951453000307083130e-02	7.319999999999999840e-01	5.761949419975280762e-01	9.779999999999999805e-01	8.382533788681030273e-01	8.279999999999999583e-01	4.842812716960906982e-01	2.179999999999999993e-01	1.773179024457931519e-01	6.800000000000000488e-02	2.005796134471893311e-01
3.800000000000000000e+02	4.339999999999999969e-01	4.930380284786224365e-01	5.000000000000000000e-01	3.966618478298187256e-01	9.779999999999999805e-01	8.390637636184692383e-01	7.299999999999999822e-01	6.408146023750305176e-01	6.660000000000000364e-01	6.931540966033935547e-01	8.219999999999999529e-01	9.379868507385253906e-01
3.810000000000000000e+02	4.660000000000000253e-01	5.349524617195129395e-01	5.620000000000000551e-01	8.366775512695312500e-01	4.779999999999999805e-01	3.529222011566162109e-01	5.659999999999999476e-01	5.285269021987915039e-01	7.319999999999999840e-01	5.750066041946411133e-01	2.500000000000000000e-01	3.525203466415405273e-01
3.820000000000000000e+02	1.059999999999999970e-01	4.814234972000122070e-01	3.320000000000000173e-01	1.809595227241516113e-01	2.740000000000000213e-01	1.644775271415710449e-01	7.019999999999999574e-01	5.800335407257080078e-01	2.280000000000000082e-01	5.217493176460266113e-01	7.660000000000000142e-01	7.920776605606079102e-01
3.830000000000000000e+02	3.920000000000000151e-01	4.433374702930450439e-01	9.600000000000000200e-02	2.798267900943756104e-01	3.200000000000000067e-01	3.787061274051666260e-01	7.640000000000000124e-01	8.679761886596679688e-01	1.519999999999999962e-01	3.556641936302185059e-01	8.780000000000000027e-01	9.013135433197021484e-01
3.840000000000000000e+02	5.899999999999999689e-01	7.037937641143798828e-01	5.999999999999999778e-01	3.645892441272735596e-01	2.059999999999999887e-01	3.150324821472167969e-01	6.640000000000000346e-01	3.315011560916900635e-01	9.200000000000000400e-01	9.265683889389038086e-01	8.040000000000000480e-01	9.510208964347839355e-01
3.850000000000000000e+02	8.719999999999999973e-01	8.972624540328979492e-01	4.719999999999999751e-01	3.292802870273590088e-01	8.699999999999999956e-01	6.914381384849548340e-01	3.579999999999999849e-01	5.644167661666870117e-01	8.000000000000000167e-02	3.199925720691680908e-01	2.540000000000000036e-01	2.134171575307846069e-01
3.860000000000000000e+02	6.500000000000000222e-01	2.872708737850189209e-01	1.479999999999999927e-01	3.802155256271362305e-01	3.140000000000000013e-01	4.108017683029174805e-01	8.699999999999999956e-01	7.932785153388977051e-01	2.939999999999999836e-01	4.779519736766815186e-01	2.139999999999999958e-01	3.353812396526336670e-01
3.870000000000000000e+02	9.919999999999999929e-01	9.652934074401855469e-01	3.400000000000000244e-01	4.362901747226715088e-01	5.380000000000000338e-01	5.815582871437072754e-01	9.539999999999999591e-01	9.581310749053955078e-01	5.220000000000000195e-01	5.755330324172973633e-01	1.140000000000000041e-01	6.546305119991302490e-02
3.880000000000000000e+02	1.000000000000000000e+00	9.840002655982971191e-01	1.300000000000000044e-01	1.129738166928291321e-01	6.340000000000000080e-01	6.160897612571716309e-01	7.620000000000000107e-01	8.976318240165710449e-01	5.260000000000000231e-01	6.131305694580078125e-01	8.760000000000000009e-01	8.825806975364685059e-01
3.890000000000000000e+02	1.719999999999999862e-01	1.951986104249954224e-01	3.659999999999999920e-01	4.856764078140258789e-01	9.799999999999999822e-01	9.834429621696472168e-01	2.540000000000000036e-01	4.059043228626251221e-01	6.440000000000000169e-01	5.901859402656555176e-01	5.480000000000000426e-01	6.457819342613220215e-01
3.900000000000000000e+02	1.059999999999999970e-01	2.214178889989852905e-01	2.280000000000000082e-01	5.903857946395874023e-01	5.999999999999999778e-02	3.860388696193695068e-02	9.779999999999999805e-01	7.753862738609313965e-01	8.639999999999999902e-01	4.781544506549835205e-01	3.200000000000000067e-02	6.646987795829772949e-02
3.910000000000000000e+02	4.959999999999999964e-01	4.400868415832519531e-01	4.500000000000000111e-01	4.022781848907470703e-01	9.220000000000000417e-01	8.641421198844909668e-01	3.900000000000000133e-01	5.450701117515563965e-01	1.739999999999999880e-01	2.739865481853485107e-01	5.180000000000000160e-01	4.397300183773040771e-01
3.920000000000000000e+02	8.400000000000000522e-02	5.523634329438209534e-02	9.699999999999999734e-01	8.830622434616088867e-01	9.060000000000000275e-01	6.673746705055236816e-01	4.640000000000000235e-01	4.748337268829345703e-01	6.420000000000000151e-01	5.653150081634521484e-01	2.379999999999999893e-01	1.604208648204803467e-01
3.930000000000000000e+02	6.780000000000000471e-01	7.048732638359069824e-01	3.039999999999999925e-01	2.596240043640136719e-01	9.300000000000000488e-01	8.753525614738464355e-01	1.839999999999999969e-01	2.981633841991424561e-01	2.660000000000000142e-01	4.083307981491088867e-01	1.219999999999999973e-01	2.819956243038177490e-01
3.940000000000000000e+02	6.260000000000000009e-01	6.843838691711425781e-01	1.759999999999999898e-01	5.448418855667114258e-01	1.600000000000000033e-01	9.551594406366348267e-02	2.039999999999999869e-01	2.564571797847747803e-01	4.879999999999999893e-01	4.360550045967102051e-01	3.960000000000000187e-01	5.441311001777648926e-01
3.950000000000000000e+02	8.459999999999999742e-01	8.458731770515441895e-01	7.560000000000000053e-01	8.235589265823364258e-01	5.399999999999999939e-02	6.766241043806076050e-02	6.760000000000000453e-01	4.150762557983398438e-01	6.720000000000000417e-01	5.415940880775451660e-01	6.760000000000000453e-01	7.714817523956298828e-01
3.960000000000000000e+02	1.620000000000000051e-01	4.116686284542083740e-01	3.940000000000000169e-01	4.182486236095428467e-01	5.400000000000000355e-01	7.951234579086303711e-01	9.439999999999999503e-01	9.400735497474670410e-01	3.960000000000000187e-01	2.494320124387741089e-01	8.400000000000000522e-02	3.060345351696014404e-01
3.970000000000000000e+02	8.980000000000000204e-01	6.871888041496276855e-01	3.799999999999999906e-02	3.071090579032897949e-01	5.360000000000000320e-01	2.799826860427856445e-01	6.159999999999999920e-01	5.745674371719360352e-01	1.580000000000000016e-01	1.464761942625045776e-01	4.279999999999999916e-01	4.251665771007537842e-01
3.980000000000000000e+02	6.820000000000000506e-01	5.409587621688842773e-01	5.959999999999999742e-01	6.234250664710998535e-01	6.360000000000000098e-01	5.705530047416687012e-01	8.299999999999999600e-01	6.303189992904663086e-01	5.759999999999999565e-01	6.200827360153198242e-01	7.680000000000000160e-01	6.182396411895751953e-01
3.990000000000000000e+02	3.799999999999999906e-02	3.474552631378173828e-01	6.919999999999999485e-01	6.209676265716552734e-01	7.840000000000000302e-01	7.739646434783935547e-01	8.419999999999999707e-01	6.304541826248168945e-01	3.760000000000000009e-01	1.970754265785217285e-01	9.180000000000000382e-01	9.566345810890197754e-01
4.000000000000000000e+02	9.160000000000000364e-01	8.156453967094421387e-01	5.540000000000000480e-01	3.278986811637878418e-01	4.380000000000000004e-01	4.865573644638061523e-01	5.220000000000000195e-01	5.899724960327148438e-01	9.559999999999999609e-01	9.383435249328613281e-01	7.640000000000000124e-01	7.848248481750488281e-01
4.010000000000000000e+02	2.079999999999999905e-01	5.937550663948059082e-01	9.499999999999999556e-01	8.698028326034545898e-01	1.380000000000000115e-01	3.601382672786712646e-01	3.260000000000000120e-01	3.828388154506683350e-01	3.420000000000000262e-01	3.476293683052062988e-01	8.579999999999999849e-01	9.455190300941467285e-01
4.020000000000000000e+02	8.359999999999999654e-01	7.919020652770996094e-01	7.980000000000000426e-01	7.584208846092224121e-01	5.040000000000000036e-01	3.893863558769226074e-01	1.340000000000000080e-01	1.765433698892593384e-01	1.260000000000000009e-01	1.387144029140472412e-01	7.640000000000000124e-01	7.073320150375366211e-01
4.030000000000000000e+02	9.819999999999999840e-01	6.984309554100036621e-01	7.039999999999999591e-01	6.173618435859680176e-01	9.719999999999999751e-01	9.492714405059814453e-01	4.079999999999999738e-01	3.087487518787384033e-01	8.399999999999999689e-01	7.195999026298522949e-01	5.340000000000000302e-01	6.225382685661315918e-01
4.040000000000000000e+02	7.399999999999999911e-01	8.571724295616149902e-01	5.899999999999999689e-01	7.617446780204772949e-01	1.600000000000000033e-01	2.359603047370910645e-01	2.479999999999999982e-01	2.937504649162292480e-01	8.339999999999999636e-01	6.137532591819763184e-01	7.239999999999999769e-01	7.062451839447021484e-01
4.050000000000000000e+02	9.519999999999999574e-01	8.287955522537231445e-01	8.539999999999999813e-01	8.306279182434082031e-01	9.819999999999999840e-01	9.837716221809387207e-01	9.639999999999999680e-01	6.037397980690002441e-01	8.820000000000000062e-01	7.448344826698303223e-01	4.580000000000000182e-01	6.428564190864562988e-01
4.060000000000000000e+02	4.000000000000000083e-03	6.699590384960174561e-02	8.980000000000000204e-01	6.335722208023071289e-01	8.159999999999999476e-01	7.907245755195617676e-01	4.939999999999999947e-01	7.477370500564575195e-01	4.179999999999999827e-01	4.396785795688629150e-01	6.400000000000000133e-01	7.476453185081481934e-01
4.070000000000000000e+02	9.459999999999999520e-01	6.803501248359680176e-01	3.639999999999999902e-01	3.368330895900726318e-01	8.199999999999999512e-01	7.344118356704711914e-01	6.879999999999999449e-01	5.918771624565124512e-01	2.919999999999999818e-01	6.136769652366638184e-01	7.119999999999999662e-01	6.812568902969360352e-01
4.080000000000000000e+02	5.420000000000000373e-01	8.708537220954895020e-01	5.199999999999999761e-02	1.972532831132411957e-02	7.880000000000000338e-01	5.265455842018127441e-01	2.119999999999999940e-01	3.291843831539154053e-01	3.739999999999999991e-01	2.910166084766387939e-01	1.739999999999999880e-01	8.910416811704635620e-02
4.090000000000000000e+02	2.139999999999999958e-01	2.559788823127746582e-01	2.879999999999999782e-01	3.697410225868225098e-01	8.259999999999999565e-01	5.528144240379333496e-01	3.340000000000000191e-01	6.400166749954223633e-01	6.700000000000000400e-01	6.792362332344055176e-01	8.179999999999999494e-01	7.664551734924316406e-01
4.100000000000000000e+02	6.320000000000000062e-01	5.529058575630187988e-01	5.879999999999999671e-01	3.651960790157318115e-01	4.819999999999999840e-01	3.710712194442749023e-01	9.679999999999999716e-01	6.839670538902282715e-01	6.899999999999999467e-01	5.980989336967468262e-01	8.679999999999999938e-01	8.263386487960815430e-01
4.110000000000000000e+02	6.239999999999999991e-01	6.784751415252685547e-01	8.199999999999999512e-01	6.250993013381958008e-01	4.899999999999999911e-01	4.096256494522094727e-01	3.479999999999999760e-01	4.198615849018096924e-01	5.939999999999999725e-01	5.597050189971923828e-01	3.180000000000000049e-01	4.549431800842285156e-01
4.120000000000000000e+02	4.359999999999999987e-01	4.882277548313140869e-01	1.400000000000000029e-02	2.737922966480255127e-01	7.199999999999999734e-01	6.904513239860534668e-01	1.620000000000000051e-01	3.832961618900299072e-01	6.520000000000000240e-01	3.278831839561462402e-01	2.819999999999999729e-01	2.619758546352386475e-01
4.130000000000000000e+02	5.500000000000000444e-01	7.178270816802978516e-01	9.200000000000000400e-01	8.543686866760253906e-01	4.000000000000000083e-03	5.776497349143028259e-02	9.479999999999999538e-01	7.913666367530822754e-01	5.939999999999999725e-01	7.161558270454406738e-01	4.859999999999999876e-01	3.608811199665069580e-01
4.140000000000000000e+02	1.179999999999999938e-01	1.035282015800476074e-01	6.600000000000000311e-01	5.029990077018737793e-01	4.259999999999999898e-01	5.209228992462158203e-01	3.260000000000000120e-01	3.982039391994476318e-01	5.320000000000000284e-01	4.194160699844360352e-01	6.999999999999999556e-01	7.892417907714843750e-01
4.150000000000000000e+02	2.139999999999999958e-01	3.482251465320587158e-01	7.179999999999999716e-01	5.680966377258300781e-01	6.899999999999999467e-01	8.343273997306823730e-01	8.940000000000000169e-01	6.828709244728088379e-01	2.599999999999999881e-02	4.823746159672737122e-02	4.939999999999999947e-01	6.065301299095153809e-01
4.160000000000000000e+02	7.620000000000000107e-01	6.315788030624389648e-01	8.020000000000000462e-01	5.833209753036499023e-01	7.159999999999999698e-01	3.348756432533264160e-01	8.619999999999999885e-01	8.320802450180053711e-01	4.939999999999999947e-01	7.020922303199768066e-01	8.060000000000000497e-01	7.694262266159057617e-01
4.170000000000000000e+02	5.779999999999999583e-01	7.192422747611999512e-01	1.680000000000000104e-01	1.073298379778862000e-01	7.740000000000000213e-01	6.822568178176879883e-01	1.940000000000000058e-01	2.989614009857177734e-01	9.479999999999999538e-01	9.195855259895324707e-01	4.500000000000000111e-01	3.004179298877716064e-01
4.180000000000000000e+02	4.279999999999999916e-01	4.324017465114593506e-01	5.899999999999999689e-01	4.572418332099914551e-01	1.799999999999999864e-02	5.234139412641525269e-02	7.580000000000000071e-01	5.188637375831604004e-01	6.600000000000000311e-01	4.997843205928802490e-01	8.559999999999999831e-01	7.745987176895141602e-01
4.190000000000000000e+02	9.600000000000000200e-02	4.295861721038818359e-02	7.000000000000000666e-02	1.031703501939773560e-01	4.319999999999999951e-01	2.956301569938659668e-01	6.520000000000000240e-01	4.964648783206939697e-01	7.640000000000000124e-01	6.669462919235229492e-01	2.479999999999999982e-01	3.027034997940063477e-01
4.200000000000000000e+02	5.000000000000000000e-01	5.591307878494262695e-01	1.839999999999999969e-01	4.042129218578338623e-01	5.000000000000000000e-01	5.906788110733032227e-01	3.039999999999999925e-01	5.301363468170166016e-01	7.279999999999999805e-01	5.194835066795349121e-01	2.000000000000000111e-01	5.306462645530700684e-01
4.210000000000000000e+02	1.459999999999999909e-01	2.246905118227005005e-01	8.386666666666666714e-01	5.758317112922668457e-01	2.079999999999999905e-01	2.417429536581039429e-01	9.040000000000000258e-01	7.486417293548583984e-01	6.600000000000000311e-02	2.696813344955444336e-01	6.039999999999999813e-01	5.424641966819763184e-01
4.220000000000000000e+02	7.580000000000000071e-01	7.256972789764404297e-01	5.679999999999999494e-01	5.732013583183288574e-01	9.819999999999999840e-01	9.628437757492065430e-01	6.820000000000000506e-01	6.507258415222167969e-01	2.979999999999999871e-01	5.403751730918884277e-01	4.859999999999999876e-01	3.495551943778991699e-01
4.230000000000000000e+02	4.279999999999999916e-01	2.571017444133758545e-01	5.839999999999999636e-01	5.541497468948364258e-01	9.559999999999999609e-01	8.248159885406494141e-01	5.979999999999999760e-01	7.941988706588745117e-01	7.019999999999999574e-01	7.391957044601440430e-01	8.359999999999999654e-01	6.462335586547851562e-01
4.240000000000000000e+02	5.500000000000000444e-01	6.189954876899719238e-01	5.460000000000000409e-01	4.986436367034912109e-01	6.800000000000000488e-01	4.931508302688598633e-01	4.099999999999999756e-01	4.120339453220367432e-01	6.039999999999999813e-01	8.138388395309448242e-01	3.340000000000000191e-01	3.554401397705078125e-01
4.250000000000000000e+02	3.340000000000000191e-01	4.045977592468261719e-01	3.900000000000000133e-01	5.836585164070129395e-01	3.559999999999999831e-01	2.111557424068450928e-01	3.300000000000000155e-01	2.513378262519836426e-01	9.280000000000000471e-01	9.123051762580871582e-01	3.079999999999999960e-01	4.052389860153198242e-01
4.260000000000000000e+02	5.200000000000000178e-01	4.713019430637359619e-01	8.479999999999999760e-01	4.875886142253875732e-01	9.100000000000000311e-01	7.399700880050659180e-01	3.960000000000000187e-01	3.558591604232788086e-01	1.400000000000000133e-01	2.095653414726257324e-01	7.980000000000000426e-01	7.643098831176757812e-01
4.270000000000000000e+02	3.699999999999999956e-01	3.139210045337677002e-01	8.980000000000000204e-01	6.816875934600830078e-01	7.179999999999999716e-01	5.925951600074768066e-01	9.839999999999999858e-01	8.903123736381530762e-01	8.699999999999999956e-01	8.655358552932739258e-01	3.360000000000000209e-01	7.270530462265014648e-01
4.280000000000000000e+02	9.060000000000000275e-01	6.916606426239013672e-01	1.880000000000000004e-01	4.520229697227478027e-01	3.880000000000000115e-01	3.890971541404724121e-01	9.459999999999999520e-01	8.485352993011474609e-01	7.239999999999999769e-01	5.404066443443298340e-01	2.200000000000000011e-01	4.491083920001983643e-01
4.290000000000000000e+02	5.879999999999999671e-01	4.058875441551208496e-01	1.960000000000000075e-01	3.130075633525848389e-01	9.719999999999999751e-01	9.754062891006469727e-01	6.500000000000000222e-01	6.770439147949218750e-01	9.779999999999999805e-01	9.310109615325927734e-01	6.640000000000000346e-01	6.085519790649414062e-01
4.300000000000000000e+02	7.159999999999999698e-01	5.335202217102050781e-01	9.939999999999999947e-01	9.218667745590209961e-01	8.200000000000000344e-02	1.105824559926986694e-01	8.040000000000000480e-01	7.774596214294433594e-01	6.119999999999999885e-01	5.726144909858703613e-01	7.940000000000000391e-01	8.006945252418518066e-01
4.310000000000000000e+02	9.859999999999999876e-01	9.964955449104309082e-01	5.899999999999999689e-01	5.601880550384521484e-01	2.159999999999999976e-01	3.544188439846038818e-01	3.400000000000000244e-01	3.523817360401153564e-01	6.039999999999999813e-01	3.995617032051086426e-01	9.220000000000000417e-01	8.911554813385009766e-01
4.320000000000000000e+02	8.419999999999999707e-01	7.276922464370727539e-01	2.220000000000000029e-01	2.479487210512161255e-01	4.219999999999999862e-01	6.521303057670593262e-01	2.999999999999999889e-01	4.729851782321929932e-01	6.740000000000000435e-01	5.911844372749328613e-01	4.380000000000000004e-01	4.251423478126525879e-01
4.330000000000000000e+02	4.399999999999999745e-02	2.532503008842468262e-01	5.420000000000000373e-01	5.035232901573181152e-01	3.019999999999999907e-01	5.517681241035461426e-01	2.059999999999999887e-01	4.915326833724975586e-01	3.459999999999999742e-01	4.294297695159912109e-01	6.780000000000000471e-01	6.339402794837951660e-01
4.340000000000000000e+02	6.740000000000000435e-01	6.085862517356872559e-01	1.340000000000000080e-01	3.245454132556915283e-01	9.619999999999999662e-01	9.531732201576232910e-01	9.679999999999999716e-01	6.746403574943542480e-01	4.540000000000000147e-01	6.141908764839172363e-01	2.540000000000000036e-01	1.925856322050094604e-01
4.350000000000000000e+02	8.239999999999999547e-01	5.350114107131958008e-01	6.540000000000000258e-01	6.481350064277648926e-01	1.219999999999999973e-01	1.786089241504669189e-01	4.400000000000000022e-01	6.382038593292236328e-01	3.739999999999999991e-01	2.361536324024200439e-01	3.599999999999999728e-02	1.144919022917747498e-01
4.360000000000000000e+02	2.520000000000000018e-01	4.273756444454193115e-01	6.740000000000000435e-01	5.535209774971008301e-01	6.400000000000000133e-02	2.373008877038955688e-01	8.000000000000000167e-03	3.166653588414192200e-02	1.199999999999999956e-01	3.367233276367187500e-01	9.260000000000000453e-01	9.293394088745117188e-01
4.370000000000000000e+02	8.800000000000000044e-01	7.095473408699035645e-01	6.979999999999999538e-01	4.961016774177551270e-01	6.380000000000000115e-01	5.184410214424133301e-01	8.459999999999999742e-01	7.218816876411437988e-01	7.139999999999999680e-01	9.295260310173034668e-01	5.999999999999999778e-02	7.695406675338745117e-02
4.380000000000000000e+02	4.000000000000000083e-03	1.783385276794433594e-01	5.120000000000000107e-01	6.147088408470153809e-01	1.479999999999999927e-01	1.562681943178176880e-01	2.800000000000000058e-02	1.474706232547760010e-01	4.879999999999999893e-01	3.955732882022857666e-01	3.619999999999999885e-01	4.300934374332427979e-01
4.390000000000000000e+02	8.120000000000000551e-01	8.412982821464538574e-01	8.419999999999999707e-01	6.891867518424987793e-01	9.639999999999999680e-01	8.185778856277465820e-01	4.719999999999999751e-01	4.750008583068847656e-01	2.280000000000000082e-01	2.786112725734710693e-01	7.540000000000000036e-01	7.404978275299072266e-01
4.400000000000000000e+02	7.159999999999999698e-01	8.808407783508300781e-01	2.800000000000000266e-01	4.281567335128784180e-01	3.300000000000000155e-01	7.763711810111999512e-01	9.819999999999999840e-01	9.820086956024169922e-01	8.559999999999999831e-01	9.036209583282470703e-01	5.779999999999999583e-01	4.897847473621368408e-01
4.410000000000000000e+02	7.039999999999999591e-01	5.425904393196105957e-01	1.200000000000000025e-02	7.020705938339233398e-02	1.360000000000000098e-01	3.142708241939544678e-01	3.579999999999999849e-01	5.544316172599792480e-01	4.040000000000000258e-01	4.186234474182128906e-01	8.399999999999999689e-01	8.265683054924011230e-01
4.420000000000000000e+02	1.499999999999999944e-01	4.791273772716522217e-01	2.000000000000000042e-02	7.526669651269912720e-02	2.560000000000000053e-01	2.166375070810317993e-01	1.400000000000000029e-02	3.581248968839645386e-02	6.219999999999999973e-01	6.049570441246032715e-01	8.799999999999999489e-02	1.703692376613616943e-01
4.430000000000000000e+02	5.819999999999999618e-01	4.842678010463714600e-01	5.080000000000000071e-01	4.949742555618286133e-01	6.300000000000000044e-01	8.415555357933044434e-01	8.719999999999999973e-01	4.977099299430847168e-01	1.640000000000000069e-01	1.896699666976928711e-01	5.799999999999999600e-01	6.070569753646850586e-01
4.440000000000000000e+02	6.139999999999999902e-01	2.511192858219146729e-01	6.580000000000000293e-01	6.458716392517089844e-01	5.999999999999999778e-01	5.941451787948608398e-01	8.659999999999999920e-01	8.821069002151489258e-01	7.580000000000000071e-01	7.220718860626220703e-01	2.999999999999999889e-01	2.457563281059265137e-01
4.450000000000000000e+02	6.840000000000000524e-01	6.041826009750366211e-01	2.260000000000000064e-01	5.855457186698913574e-01	6.000000000000000125e-03	8.493279665708541870e-02	5.999999999999999778e-01	7.571240067481994629e-01	3.140000000000000013e-01	4.961422383785247803e-01	4.219999999999999862e-01	1.544160097837448120e-01
4.460000000000000000e+02	3.699999999999999956e-01	9.856564551591873169e-02	9.600000000000000200e-02	1.392738074064254761e-01	6.079999999999999849e-01	1.896892338991165161e-01	3.180000000000000049e-01	6.197940111160278320e-01	3.699999999999999956e-01	3.774771690368652344e-01	9.060000000000000275e-01	9.192074537277221680e-01
4.470000000000000000e+02	1.700000000000000122e-01	3.950091302394866943e-01	1.239999999999999991e-01	3.274175524711608887e-01	2.179999999999999993e-01	2.815917432308197021e-01	4.819999999999999840e-01	3.734338879585266113e-01	4.819999999999999840e-01	4.906151294708251953e-01	5.280000000000000249e-01	4.029394686222076416e-01
4.480000000000000000e+02	3.300000000000000155e-01	4.435525536537170410e-01	6.999999999999999556e-01	7.108302712440490723e-01	5.899999999999999689e-01	3.726022243499755859e-01	5.000000000000000278e-02	9.346294403076171875e-02	1.660000000000000087e-01	1.039248555898666382e-01	9.599999999999999645e-01	9.300196766853332520e-01
4.490000000000000000e+02	4.480000000000000093e-01	7.372455000877380371e-01	1.019999999999999934e-01	7.580200582742691040e-02	9.379999999999999449e-01	8.546018004417419434e-01	8.900000000000000133e-01	7.385619878768920898e-01	1.000000000000000021e-02	3.659086674451828003e-02	6.520000000000000240e-01	5.246933102607727051e-01
4.500000000000000000e+02	4.079999999999999738e-01	4.979375302791595459e-01	1.600000000000000033e-02	4.892573133111000061e-02	2.620000000000000107e-01	3.103269636631011963e-01	6.480000000000000204e-01	5.795827507972717285e-01	6.660000000000000364e-01	7.931804060935974121e-01	5.000000000000000000e-01	5.545804500579833984e-01
4.510000000000000000e+02	1.920000000000000040e-01	2.311117053031921387e-01	3.900000000000000133e-01	4.663619995117187500e-01	9.619999999999999662e-01	7.132531404495239258e-01	8.780000000000000027e-01	7.625914216041564941e-01	3.240000000000000102e-01	3.540269732475280762e-01	8.579999999999999849e-01	7.896556258201599121e-01
4.520000000000000000e+02	4.420000000000000040e-01	3.444451093673706055e-01	5.340000000000000302e-01	4.971394538879394531e-01	3.420000000000000262e-01	2.001686394214630127e-01	1.039999999999999952e-01	2.727128267288208008e-01	9.939999999999999947e-01	9.342839121818542480e-01	7.039999999999999591e-01	5.924098491668701172e-01
4.530000000000000000e+02	8.579999999999999849e-01	7.599929571151733398e-01	6.520000000000000240e-01	6.089311838150024414e-01	3.699999999999999956e-01	2.330294698476791382e-01	4.399999999999999745e-02	2.470502257347106934e-01	8.239999999999999547e-01	7.956196665763854980e-01	3.360000000000000209e-01	2.636813819408416748e-01
4.540000000000000000e+02	9.799999999999999822e-01	8.640820384025573730e-01	9.959999999999999964e-01	9.984821677207946777e-01	9.300000000000000488e-01	9.730455279350280762e-01	2.959999999999999853e-01	4.443115890026092529e-01	7.800000000000000266e-01	4.887990057468414307e-01	5.659999999999999476e-01	4.774898290634155273e-01
4.550000000000000000e+02	3.360000000000000209e-01	2.935753464698791504e-01	4.680000000000000271e-01	2.463492900133132935e-01	4.699999999999999734e-01	7.286757826805114746e-01	8.439999999999999725e-01	6.352385282516479492e-01	5.580000000000000515e-01	6.434080004692077637e-01	5.819999999999999618e-01	6.421089172363281250e-01
4.560000000000000000e+02	9.619999999999999662e-01	7.366344332695007324e-01	2.099999999999999922e-01	3.490588366985321045e-01	4.879999999999999893e-01	3.776640892028808594e-01	7.319999999999999840e-01	6.856903433799743652e-01	7.199999999999999734e-01	7.329634428024291992e-01	9.919999999999999929e-01	9.381229281425476074e-01
4.570000000000000000e+02	0.000000000000000000e+00	8.444193750619888306e-03	2.079999999999999905e-01	4.255832135677337646e-01	3.880000000000000115e-01	3.592332303524017334e-01	5.819999999999999618e-01	7.259485721588134766e-01	5.500000000000000444e-01	4.661906361579895020e-01	7.960000000000000409e-01	7.896465659141540527e-01
4.580000000000000000e+02	9.779999999999999805e-01	8.739400506019592285e-01	4.380000000000000004e-01	6.007074117660522461e-01	9.619999999999999662e-01	8.484299778938293457e-01	5.440000000000000391e-01	5.118399858474731445e-01	1.179999999999999938e-01	1.663639396429061890e-01	6.979999999999999538e-01	7.064509391784667969e-01
4.590000000000000000e+02	2.740000000000000213e-01	5.830883979797363281e-01	5.540000000000000480e-01	6.233445405960083008e-01	7.139999999999999680e-01	6.536563038825988770e-01	2.640000000000000124e-01	2.915887236595153809e-01	4.600000000000000200e-01	5.163881778717041016e-01	3.699999999999999956e-01	3.940894901752471924e-01
4.600000000000000000e+02	6.280000000000000027e-01	9.049752354621887207e-01	3.320000000000000173e-01	4.559088647365570068e-01	6.780000000000000471e-01	6.900429129600524902e-01	5.819999999999999618e-01	5.977640151977539062e-01	3.360000000000000209e-01	4.235045015811920166e-01	7.820000000000000284e-01	7.964490056037902832e-01
4.610000000000000000e+02	2.300000000000000100e-01	4.400757551193237305e-01	4.490000000000000102e-01	2.786433994770050049e-01	6.580000000000000293e-01	5.856734514236450195e-01	7.479999999999999982e-01	5.948458313941955566e-01	1.719999999999999862e-01	3.505233824253082275e-01	1.739999999999999880e-01	9.949076175689697266e-02
4.620000000000000000e+02	8.020000000000000462e-01	6.941264271736145020e-01	7.039999999999999591e-01	5.548861026763916016e-01	6.879999999999999449e-01	5.735522508621215820e-01	2.899999999999999800e-01	3.512097895145416260e-01	6.560000000000000275e-01	6.252728700637817383e-01	6.919999999999999485e-01	7.503052949905395508e-01
4.630000000000000000e+02	9.499999999999999556e-01	9.282647371292114258e-01	5.839999999999999636e-01	3.433143198490142822e-01	3.300000000000000155e-01	5.064511895179748535e-01	1.160000000000000059e-01	1.300755590200424194e-01	5.580000000000000515e-01	4.521270394325256348e-01	6.360000000000000098e-01	5.847648382186889648e-01
4.640000000000000000e+02	7.000000000000000666e-02	3.911606669425964355e-01	2.819999999999999729e-01	3.692908883094787598e-01	4.319999999999999951e-01	7.795835733413696289e-01	4.000000000000000083e-03	6.649833172559738159e-02	8.960000000000000187e-01	6.483891010284423828e-01	3.920000000000000151e-01	3.598323166370391846e-01
4.650000000000000000e+02	6.640000000000000346e-01	6.671193838119506836e-01	3.679999999999999938e-01	3.229632377624511719e-01	9.200000000000000400e-01	9.024533629417419434e-01	7.159999999999999698e-01	7.106704115867614746e-01	6.740000000000000435e-01	5.197817683219909668e-01	3.380000000000000226e-01	2.569441795349121094e-01
4.660000000000000000e+02	7.580000000000000071e-01	3.489335179328918457e-01	9.439999999999999503e-01	7.553136944770812988e-01	8.960000000000000187e-01	6.194415688514709473e-01	6.860000000000000542e-01	5.288937091827392578e-01	4.359999999999999987e-01	4.541260898113250732e-01	6.420000000000000151e-01	6.385470628738403320e-01
4.670000000000000000e+02	8.439999999999999725e-01	7.550773024559020996e-01	1.819999999999999951e-01	2.714089155197143555e-01	4.800000000000000100e-02	3.898254632949829102e-01	4.339999999999999969e-01	4.303414523601531982e-01	6.260000000000000009e-01	3.930118381977081299e-01	9.020000000000000240e-01	8.280000686645507812e-01
4.680000000000000000e+02	8.840000000000000080e-01	7.504177689552307129e-01	1.940000000000000058e-01	3.802523314952850342e-01	2.199999999999999872e-02	2.892084419727325439e-02	1.819999999999999951e-01	1.689919233322143555e-01	6.600000000000000311e-02	6.747695058584213257e-02	2.079999999999999905e-01	2.623548507690429688e-01
4.690000000000000000e+02	9.100000000000000311e-01	6.928208470344543457e-01	3.439999999999999725e-01	3.483076989650726318e-01	4.000000000000000083e-02	8.830927312374114990e-02	3.140000000000000013e-01	6.357007622718811035e-01	4.460000000000000075e-01	4.500366747379302979e-01	8.040000000000000480e-01	7.676149010658264160e-01
4.700000000000000000e+02	4.660000000000000253e-01	5.815076828002929688e-01	7.239999999999999769e-01	8.012990355491638184e-01	2.079999999999999905e-01	1.779808402061462402e-01	4.200000000000000261e-02	4.130535125732421875e-01	4.959999999999999964e-01	5.392544865608215332e-01	3.619999999999999885e-01	3.496214747428894043e-01
4.710000000000000000e+02	2.220000000000000029e-01	5.202528834342956543e-01	1.620000000000000051e-01	2.955799400806427002e-01	1.839999999999999969e-01	3.185532391071319580e-01	1.199999999999999956e-01	4.180870056152343750e-01	8.599999999999999867e-01	9.066577553749084473e-01	5.800000000000000294e-02	1.994900703430175781e-01
4.720000000000000000e+02	1.199999999999999956e-01	9.596255421638488770e-02	2.139999999999999958e-01	2.210162729024887085e-01	6.820000000000000506e-01	6.437490582466125488e-01	6.019999999999999796e-01	6.364821791648864746e-01	6.320000000000000062e-01	7.680757045745849609e-01	2.260000000000000064e-01	2.103728204965591431e-01
4.730000000000000000e+02	4.279999999999999916e-01	6.127811670303344727e-01	8.000000000000000167e-02	1.023101583123207092e-01	2.359999999999999876e-01	4.111468493938446045e-01	7.339999999999999858e-01	5.069584250450134277e-01	6.400000000000000133e-02	7.990973442792892456e-02	6.700000000000000400e-01	6.658627390861511230e-01
4.740000000000000000e+02	1.600000000000000033e-02	5.733732134103775024e-02	9.439999999999999503e-01	8.494869470596313477e-01	6.860000000000000542e-01	8.109946250915527344e-01	8.800000000000000044e-01	7.144882082939147949e-01	6.840000000000000524e-01	6.343315839767456055e-01	9.739999999999999769e-01	9.356322288513183594e-01
4.750000000000000000e+02	4.200000000000000261e-02	2.134807258844375610e-01	1.280000000000000027e-01	1.707171946763992310e-01	6.540000000000000258e-01	6.106945872306823730e-01	4.799999999999999822e-01	4.642057418823242188e-01	9.080000000000000293e-01	8.758490681648254395e-01	2.220000000000000029e-01	2.192052304744720459e-01
4.760000000000000000e+02	6.199999999999999956e-02	1.545045524835586548e-01	5.460000000000000409e-01	2.527128159999847412e-01	2.700000000000000178e-01	2.896148860454559326e-01	2.660000000000000142e-01	6.460378170013427734e-01	5.699999999999999512e-01	6.204837560653686523e-01	7.279999999999999805e-01	7.452458739280700684e-01
4.770000000000000000e+02	3.719999999999999973e-01	5.125213265419006348e-01	1.200000000000000025e-02	1.108435019850730896e-01	2.599999999999999881e-02	4.242395758628845215e-01	9.759999999999999787e-01	7.028377056121826172e-01	6.460000000000000187e-01	6.017868518829345703e-01	8.860000000000000098e-01	9.365772008895874023e-01
4.780000000000000000e+02	3.119999999999999996e-01	2.472795397043228149e-01	1.580000000000000016e-01	2.424591332674026489e-01	8.499999999999999778e-01	8.241006731986999512e-01	5.979999999999999760e-01	5.078117847442626953e-01	4.259999999999999898e-01	2.991481721401214600e-01	6.500000000000000222e-01	4.766027033329010010e-01
4.790000000000000000e+02	2.000000000000000111e-01	1.416654735803604126e-01	5.260000000000000231e-01	4.599862396717071533e-01	1.739999999999999880e-01	3.414928019046783447e-01	5.460000000000000409e-01	3.720262348651885986e-01	6.340000000000000080e-01	6.770728230476379395e-01	5.120000000000000107e-01	2.530797421932220459e-01
4.800000000000000000e+02	8.980000000000000204e-01	7.746518254280090332e-01	8.386666666666666714e-01	5.758317112922668457e-01	9.679999999999999716e-01	9.642986059188842773e-01	4.719999999999999751e-01	5.874093174934387207e-01	8.539999999999999813e-01	8.880658745765686035e-01	6.959999999999999520e-01	7.348673939704895020e-01
4.810000000000000000e+02	7.920000000000000373e-01	6.239946484565734863e-01	2.260000000000000064e-01	3.689429759979248047e-01	9.899999999999999911e-01	7.728515267372131348e-01	5.839999999999999636e-01	5.635063052177429199e-01	5.020000000000000018e-01	4.329250156879425049e-01	1.519999999999999962e-01	8.438822627067565918e-02
4.820000000000000000e+02	9.280000000000000471e-01	7.604227662086486816e-01	5.799999999999999600e-01	4.697085618972778320e-01	8.359999999999999654e-01	8.755546212196350098e-01	2.979999999999999871e-01	3.952857851982116699e-01	9.539999999999999591e-01	9.208610057830810547e-01	7.800000000000000266e-01	8.294402956962585449e-01
4.830000000000000000e+02	5.080000000000000071e-01	5.751849412918090820e-01	3.980000000000000204e-01	5.875658988952636719e-01	2.000000000000000111e-01	2.396081387996673584e-01	9.639999999999999680e-01	9.878831505775451660e-01	2.320000000000000118e-01	3.780728578567504883e-01	2.819999999999999729e-01	4.243364036083221436e-01
4.840000000000000000e+02	1.799999999999999864e-02	1.629574894905090332e-01	7.960000000000000409e-01	5.121902227401733398e-01	2.760000000000000231e-01	5.031389594078063965e-01	1.100000000000000006e-01	2.791877388954162598e-01	4.460000000000000075e-01	4.866125583648681641e-01	1.519999999999999962e-01	6.536827981472015381e-02
4.850000000000000000e+02	7.580000000000000071e-01	4.712476730346679688e-01	9.959999999999999964e-01	9.942441582679748535e-01	9.419999999999999485e-01	7.668419480323791504e-01	2.819999999999999729e-01	2.531950771808624268e-01	9.399999999999999467e-01	9.666616916656494141e-01	9.280000000000000471e-01	8.989755511283874512e-01
4.860000000000000000e+02	7.540000000000000036e-01	9.504764676094055176e-01	9.040000000000000258e-01	8.175191879272460938e-01	4.879999999999999893e-01	4.360617995262145996e-01	7.860000000000000320e-01	7.353468537330627441e-01	4.279999999999999916e-01	6.445117592811584473e-01	4.919999999999999929e-01	5.387627482414245605e-01
4.870000000000000000e+02	0.000000000000000000e+00	7.242459803819656372e-02	7.880000000000000338e-01	8.380669951438903809e-01	2.680000000000000160e-01	2.838740050792694092e-01	5.020000000000000018e-01	6.202401518821716309e-01	4.440000000000000058e-01	3.767794966697692871e-01	2.800000000000000266e-01	3.848241865634918213e-01
4.880000000000000000e+02	4.520000000000000129e-01	4.344771802425384521e-01	7.840000000000000302e-01	6.799182891845703125e-01	7.199999999999999456e-02	1.146749183535575867e-01	1.920000000000000040e-01	3.523012399673461914e-01	2.700000000000000178e-01	5.136673450469970703e-01	2.680000000000000160e-01	2.760785818099975586e-01
4.890000000000000000e+02	8.040000000000000480e-01	5.915287137031555176e-01	3.880000000000000115e-01	3.722204864025115967e-01	6.300000000000000044e-01	7.160131931304931641e-01	9.599999999999999645e-01	6.631741523742675781e-01	7.279999999999999805e-01	7.927502989768981934e-01	6.039999999999999813e-01	8.239238858222961426e-01
4.900000000000000000e+02	2.600000000000000089e-01	3.168091475963592529e-01	5.380000000000000338e-01	4.990573525428771973e-01	3.659999999999999920e-01	5.318186283111572266e-01	9.619999999999999662e-01	8.327779173851013184e-01	2.959999999999999853e-01	2.958421707153320312e-01	5.699999999999999512e-01	6.666011810302734375e-01
4.910000000000000000e+02	5.480000000000000426e-01	6.876847743988037109e-01	2.240000000000000047e-01	6.935181617736816406e-01	9.659999999999999698e-01	8.625581860542297363e-01	4.779999999999999805e-01	4.881319403648376465e-01	4.560000000000000164e-01	3.886539936065673828e-01	2.500000000000000000e-01	3.231140077114105225e-01
4.920000000000000000e+02	4.879999999999999893e-01	6.276849508285522461e-01	2.819999999999999729e-01	4.060122668743133545e-01	1.960000000000000075e-01	3.810109198093414307e-01	8.780000000000000027e-01	8.724584579467773438e-01	7.279999999999999805e-01	6.471475958824157715e-01	2.139999999999999958e-01	5.195471048355102539e-01
4.930000000000000000e+02	4.200000000000000261e-02	2.104177922010421753e-01	3.119999999999999996e-01	5.288949012756347656e-01	9.559999999999999609e-01	8.005527257919311523e-01	2.839999999999999747e-01	3.789077103137969971e-01	5.360000000000000320e-01	6.344182491302490234e-01	6.179999999999999938e-01	6.069840192794799805e-01
4.940000000000000000e+02	4.079999999999999738e-01	5.280156731605529785e-01	4.359999999999999987e-01	4.238880574703216553e-01	9.559999999999999609e-01	9.139271378517150879e-01	2.199999999999999872e-02	2.175210714340209961e-01	1.439999999999999891e-01	1.883103400468826294e-01	6.700000000000000400e-01	6.359103918075561523e-01
4.950000000000000000e+02	7.920000000000000373e-01	6.506435871124267578e-01	6.740000000000000435e-01	4.611364006996154785e-01	5.540000000000000480e-01	5.448635220527648926e-01	9.799999999999999822e-01	9.413461089134216309e-01	8.080000000000000515e-01	7.735217213630676270e-01	8.639999999999999902e-01	8.632345795631408691e-01
4.960000000000000000e+02	3.439999999999999725e-01	3.044790327548980713e-01	9.559999999999999609e-01	8.696897625923156738e-01	5.460000000000000409e-01	6.530554294586181641e-01	1.779999999999999916e-01	3.476086854934692383e-01	2.500000000000000000e-01	5.170298814773559570e-01	6.860000000000000542e-01	6.852807402610778809e-01
4.970000000000000000e+02	8.599999999999999312e-02	2.786766588687896729e-01	9.499999999999999556e-01	8.006557226181030273e-01	2.260000000000000064e-01	2.318343222141265869e-01	2.099999999999999922e-01	1.800744235515594482e-01	5.400000000000000355e-01	6.748798489570617676e-01	1.900000000000000022e-01	2.743124365806579590e-01
4.980000000000000000e+02	2.720000000000000195e-01	4.580489695072174072e-01	5.759999999999999565e-01	8.338851928710937500e-01	1.880000000000000004e-01	4.490852952003479004e-01	7.179999999999999716e-01	6.398355364799499512e-01	4.959999999999999964e-01	6.106010079383850098e-01	5.180000000000000160e-01	6.486284136772155762e-01
4.990000000000000000e+02	5.220000000000000195e-01	2.278975248336791992e-01	8.199999999999999512e-01	7.380307316780090332e-01	4.399999999999999745e-02	5.012955889105796814e-02	1.539999999999999980e-01	6.835532188415527344e-01	4.420000000000000040e-01	3.604398369789123535e-01	1.199999999999999956e-01	1.422782689332962036e-01
5.000000000000000000e+02	3.599999999999999867e-01	4.668401777744293213e-01	6.840000000000000524e-01	6.396817564964294434e-01	6.400000000000000133e-01	6.363156437873840332e-01	2.879999999999999782e-01	4.000803530216217041e-01	9.859999999999999876e-01	9.372571706771850586e-01	6.179999999999999938e-01	6.282218098640441895e-01
5.010000000000000000e+02	8.200000000000000344e-02	4.301197454333305359e-02	6.600000000000000311e-01	7.009490728378295898e-01	3.719999999999999973e-01	3.772633671760559082e-01	8.000000000000000167e-02	1.493748128414154053e-01	7.019999999999999574e-01	5.651677846908569336e-01	8.000000000000000167e-02	2.872516512870788574e-01
5.020000000000000000e+02	9.919999999999999929e-01	7.644132375717163086e-01	3.380000000000000226e-01	3.462072312831878662e-01	1.239999999999999991e-01	4.947913289070129395e-01	3.059999999999999942e-01	4.407796561717987061e-01	9.800000000000000377e-02	8.841101825237274170e-02	9.419999999999999485e-01	9.503401517868041992e-01
5.030000000000000000e+02	4.480000000000000093e-01	7.084301710128784180e-01	7.159999999999999698e-01	7.679117321968078613e-01	5.199999999999999761e-02	1.709014773368835449e-01	1.739999999999999880e-01	3.069017231464385986e-01	1.439999999999999891e-01	1.974091976881027222e-01	3.300000000000000155e-01	1.965480148792266846e-01
5.040000000000000000e+02	1.519999999999999962e-01	4.032317399978637695e-01	2.879999999999999782e-01	5.943838953971862793e-01	8.060000000000000497e-01	5.303211808204650879e-01	1.600000000000000033e-02	4.864184558391571045e-02	1.320000000000000062e-01	1.913320869207382202e-01	1.980000000000000093e-01	2.334003597497940063e-01
5.050000000000000000e+02	3.479999999999999760e-01	5.877536535263061523e-01	8.439999999999999725e-01	8.586995005607604980e-01	7.399999999999999634e-02	3.520298376679420471e-02	5.899999999999999689e-01	5.847088098526000977e-01	1.000000000000000056e-01	1.729831844568252563e-01	1.100000000000000006e-01	7.303804159164428711e-02
5.060000000000000000e+02	3.920000000000000151e-01	6.041485667228698730e-01	6.720000000000000417e-01	7.892300486564636230e-01	8.739999999999999991e-01	7.263526916503906250e-01	3.799999999999999906e-02	1.382936388254165649e-01	1.179999999999999938e-01	2.471847236156463623e-01	2.740000000000000213e-01	2.825989127159118652e-01
5.070000000000000000e+02	5.799999999999999600e-01	5.793537497520446777e-01	6.780000000000000471e-01	5.825664401054382324e-01	6.019999999999999796e-01	3.832960724830627441e-01	8.399999999999999689e-01	6.691551804542541504e-01	4.420000000000000040e-01	5.383827090263366699e-01	6.939999999999999503e-01	6.778054237365722656e-01
5.080000000000000000e+02	9.379999999999999449e-01	9.370604157447814941e-01	2.240000000000000047e-01	3.923954665660858154e-01	3.639999999999999902e-01	3.960212171077728271e-01	1.600000000000000033e-01	1.833370625972747803e-01	6.520000000000000240e-01	6.627777218818664551e-01	1.320000000000000062e-01	1.375498324632644653e-01
5.090000000000000000e+02	8.439999999999999725e-01	6.990398168563842773e-01	4.259999999999999898e-01	3.983591198921203613e-01	6.239999999999999991e-01	3.601856827735900879e-01	5.300000000000000266e-01	3.176256418228149414e-01	7.339999999999999858e-01	7.761850953102111816e-01	9.419999999999999485e-01	8.999502062797546387e-01
5.100000000000000000e+02	2.979999999999999871e-01	1.407948732376098633e-01	5.699999999999999512e-01	3.950463235378265381e-01	4.919999999999999929e-01	2.757396399974822998e-01	5.600000000000000533e-01	4.323585331439971924e-01	7.820000000000000284e-01	7.441531419754028320e-01	6.680000000000000382e-01	6.142044067382812500e-01
5.110000000000000000e+02	3.019999999999999907e-01	1.036025807261466980e-01	8.599999999999999312e-02	1.279580742120742798e-01	3.459999999999999742e-01	7.952621579170227051e-01	5.500000000000000444e-01	6.140781641006469727e-01	5.340000000000000302e-01	7.595290541648864746e-01	3.180000000000000049e-01	3.470666706562042236e-01
5.120000000000000000e+02	4.199999999999999845e-01	5.420256257057189941e-01	3.320000000000000173e-01	4.053716957569122314e-01	2.959999999999999853e-01	2.930015325546264648e-01	9.619999999999999662e-01	8.617857694625854492e-01	4.879999999999999893e-01	6.207436323165893555e-01	5.320000000000000284e-01	6.133937239646911621e-01
5.130000000000000000e+02	1.539999999999999980e-01	3.711100518703460693e-01	7.339999999999999858e-01	8.371363282203674316e-01	1.739999999999999880e-01	3.621563911437988281e-01	3.459999999999999742e-01	5.933389067649841309e-01	5.799999999999999600e-01	8.065255284309387207e-01	6.440000000000000169e-01	6.130024790763854980e-01
5.140000000000000000e+02	1.680000000000000104e-01	1.924900263547897339e-01	5.719999999999999529e-01	4.991580843925476074e-01	7.860000000000000320e-01	6.071609258651733398e-01	8.000000000000000167e-03	2.843720465898513794e-02	3.940000000000000169e-01	3.229587078094482422e-01	8.699999999999999956e-01	7.807397246360778809e-01
5.150000000000000000e+02	9.719999999999999751e-01	8.916567564010620117e-01	4.899999999999999911e-01	4.428894519805908203e-01	6.400000000000000133e-01	6.067112088203430176e-01	8.359999999999999654e-01	6.443885564804077148e-01	2.580000000000000071e-01	3.277064859867095947e-01	9.020000000000000240e-01	8.986049890518188477e-01
5.160000000000000000e+02	5.639999999999999458e-01	6.398887038230895996e-01	5.600000000000000533e-01	5.437597632408142090e-01	9.699999999999999734e-01	9.166020154953002930e-01	6.600000000000000311e-01	5.401099920272827148e-01	6.959999999999999520e-01	8.076238632202148438e-01	7.920000000000000373e-01	5.076363086700439453e-01
5.170000000000000000e+02	2.660000000000000142e-01	3.555023670196533203e-01	9.140000000000000346e-01	6.911119818687438965e-01	4.939999999999999947e-01	3.485156595706939697e-01	2.600000000000000089e-01	4.244267940521240234e-01	3.459999999999999742e-01	3.771284222602844238e-01	4.420000000000000040e-01	4.279262721538543701e-01
5.180000000000000000e+02	8.920000000000000151e-01	7.582262158393859863e-01	3.220000000000000084e-01	2.931182682514190674e-01	6.879999999999999449e-01	6.685896515846252441e-01	2.680000000000000160e-01	5.089563131332397461e-01	3.799999999999999906e-02	1.015607863664627075e-01	2.640000000000000124e-01	2.898271977901458740e-01
5.190000000000000000e+02	9.759999999999999787e-01	8.997119069099426270e-01	6.580000000000000293e-01	6.887382864952087402e-01	9.519999999999999574e-01	9.509146809577941895e-01	7.700000000000000178e-01	8.290089964866638184e-01	5.819999999999999618e-01	5.321782231330871582e-01	2.660000000000000142e-01	3.352932929992675781e-01
5.200000000000000000e+02	5.800000000000000294e-02	1.200511157512664795e-01	8.319999999999999618e-01	6.498363614082336426e-01	4.000000000000000083e-03	2.231958881020545959e-02	6.179999999999999938e-01	6.318399310111999512e-01	8.780000000000000027e-01	8.191839456558227539e-01	5.699999999999999512e-01	4.421254396438598633e-01
5.210000000000000000e+02	9.919999999999999929e-01	9.621803760528564453e-01	3.459999999999999742e-01	4.712476730346679688e-01	8.060000000000000497e-01	5.710885524749755859e-01	1.539999999999999980e-01	4.781676530838012695e-01	7.459999999999999964e-01	7.052287459373474121e-01	4.540000000000000147e-01	6.281304359436035156e-01
5.220000000000000000e+02	4.919999999999999929e-01	7.237887978553771973e-01	3.320000000000000173e-01	5.395643711090087891e-01	8.659999999999999920e-01	5.515998601913452148e-01	2.540000000000000036e-01	4.817259609699249268e-01	8.579999999999999849e-01	8.449557423591613770e-01	3.860000000000000098e-01	5.494532585144042969e-01
5.230000000000000000e+02	9.699999999999999734e-01	8.100528120994567871e-01	8.599999999999999867e-01	7.599048018455505371e-01	6.740000000000000435e-01	7.003819942474365234e-01	1.539999999999999980e-01	3.254863917827606201e-01	3.499999999999999778e-01	4.077394604682922363e-01	1.719999999999999862e-01	2.605997323989868164e-01
5.240000000000000000e+02	2.349999999999999867e-01	5.308357477188110352e-01	8.519999999999999796e-01	6.740362644195556641e-01	9.479999999999999538e-01	6.989477276802062988e-01	7.039999999999999591e-01	7.306895256042480469e-01	4.319999999999999951e-01	5.919422507286071777e-01	7.179999999999999716e-01	7.152253985404968262e-01
5.250000000000000000e+02	5.759999999999999565e-01	5.500488281250000000e-01	2.399999999999999911e-01	2.999290823936462402e-01	8.659999999999999920e-01	9.560028910636901855e-01	3.079999999999999960e-01	4.567489326000213623e-01	5.020000000000000018e-01	4.768193364143371582e-01	8.699999999999999956e-01	6.223106384277343750e-01
5.260000000000000000e+02	9.280000000000000471e-01	8.787920475006103516e-01	2.000000000000000042e-03	1.176071073859930038e-02	6.879999999999999449e-01	7.369058728218078613e-01	2.320000000000000118e-01	3.737220168113708496e-01	5.699999999999999512e-01	6.964560151100158691e-01	4.259999999999999898e-01	2.649476230144500732e-01
5.270000000000000000e+02	1.700000000000000122e-01	4.286320507526397705e-01	3.980000000000000204e-01	4.541606009006500244e-01	9.599999999999999645e-01	9.292567372322082520e-01	4.079999999999999738e-01	3.264382779598236084e-01	2.560000000000000053e-01	3.953091800212860107e-01	3.900000000000000133e-01	3.482237458229064941e-01
5.280000000000000000e+02	2.280000000000000082e-01	4.114366769790649414e-01	5.739999999999999547e-01	5.354943871498107910e-01	9.719999999999999751e-01	9.493430852890014648e-01	9.379999999999999449e-01	8.678274750709533691e-01	1.260000000000000009e-01	4.210276901721954346e-01	2.520000000000000018e-01	1.391085088253021240e-01
5.290000000000000000e+02	8.679999999999999938e-01	7.148039937019348145e-01	5.620000000000000551e-01	5.504661202430725098e-01	5.380000000000000338e-01	6.259974241256713867e-01	6.280000000000000027e-01	2.586485743522644043e-01	8.599999999999999867e-01	7.882914543151855469e-01	7.580000000000000071e-01	7.965741753578186035e-01
5.300000000000000000e+02	9.619999999999999662e-01	8.467983603477478027e-01	3.400000000000000244e-01	6.186211705207824707e-01	9.719999999999999751e-01	9.389547705650329590e-01	9.000000000000000222e-01	8.745078444480895996e-01	6.500000000000000222e-01	6.404333710670471191e-01	6.780000000000000471e-01	8.064150810241699219e-01
5.310000000000000000e+02	5.060000000000000053e-01	2.863744199275970459e-01	4.040000000000000258e-01	4.783895015716552734e-01	3.260000000000000120e-01	2.970919609069824219e-01	9.739999999999999769e-01	8.852913379669189453e-01	3.119999999999999996e-01	4.169345498085021973e-01	7.580000000000000071e-01	7.218675613403320312e-01
5.320000000000000000e+02	9.600000000000000200e-02	3.541775792837142944e-02	8.339999999999999636e-01	7.829242944717407227e-01	8.080000000000000515e-01	6.321842074394226074e-01	2.240000000000000047e-01	6.257838010787963867e-01	7.780000000000000249e-01	8.009949922561645508e-01	3.840000000000000080e-01	4.534111022949218750e-01
5.330000000000000000e+02	9.499999999999999556e-01	8.693822622299194336e-01	3.019999999999999907e-01	2.161537259817123413e-01	6.700000000000000400e-01	5.820376276969909668e-01	1.759999999999999898e-01	2.739056348800659180e-01	7.540000000000000036e-01	7.954504489898681641e-01	5.040000000000000036e-01	4.027560055255889893e-01
5.340000000000000000e+02	5.340000000000000302e-01	7.337939739227294922e-01	7.419999999999999929e-01	7.368109822273254395e-01	8.000000000000000444e-01	6.279978156089782715e-01	1.200000000000000025e-02	1.570863723754882812e-01	7.760000000000000231e-01	7.715256810188293457e-01	5.899999999999999689e-01	4.626964032649993896e-01
5.350000000000000000e+02	8.139999999999999458e-01	6.996604204177856445e-01	5.999999999999999778e-01	6.345276832580566406e-01	9.260000000000000453e-01	7.659779191017150879e-01	7.239999999999999769e-01	6.016703844070434570e-01	3.320000000000000173e-01	2.949683070182800293e-01	6.039999999999999813e-01	6.820218563079833984e-01
5.360000000000000000e+02	5.739999999999999547e-01	3.129134774208068848e-01	6.680000000000000382e-01	5.570609569549560547e-01	3.639999999999999902e-01	7.925248742103576660e-01	6.199999999999999956e-02	2.343385070562362671e-01	1.360000000000000098e-01	2.308074980974197388e-01	9.479999999999999538e-01	8.841547966003417969e-01
5.370000000000000000e+02	5.280000000000000249e-01	6.000868678092956543e-01	4.139999999999999791e-01	3.407018482685089111e-01	3.459999999999999742e-01	5.778053998947143555e-01	9.859999999999999876e-01	9.299008846282958984e-01	8.239999999999999547e-01	8.266575336456298828e-01	1.779999999999999916e-01	5.120271444320678711e-02
5.380000000000000000e+02	6.139999999999999902e-01	6.583946943283081055e-01	7.920000000000000373e-01	8.679496049880981445e-01	6.139999999999999902e-01	7.102982401847839355e-01	8.719999999999999973e-01	9.095962047576904297e-01	8.940000000000000169e-01	7.727994322776794434e-01	3.420000000000000262e-01	5.457186102867126465e-01
5.390000000000000000e+02	1.479999999999999927e-01	3.298544883728027344e-01	3.619999999999999885e-01	2.268986403942108154e-01	2.399999999999999911e-01	4.169685244560241699e-01	9.459999999999999520e-01	8.012070059776306152e-01	6.780000000000000471e-01	5.185950398445129395e-01	9.320000000000000506e-01	9.362317919731140137e-01
5.400000000000000000e+02	8.860000000000000098e-01	9.255332946777343750e-01	5.420000000000000373e-01	4.032621979713439941e-01	1.539999999999999980e-01	4.481760561466217041e-01	2.340000000000000135e-01	5.069501399993896484e-01	7.199999999999999456e-02	2.333212941884994507e-01	2.139999999999999958e-01	4.818696081638336182e-01
5.410000000000000000e+02	1.799999999999999864e-02	8.569209277629852295e-02	3.240000000000000102e-01	4.282878339290618896e-01	3.340000000000000191e-01	6.060061454772949219e-01	7.219999999999999751e-01	6.980385780334472656e-01	4.979999999999999982e-01	3.237667977809906006e-01	9.160000000000000364e-01	9.527245163917541504e-01
5.420000000000000000e+02	2.999999999999999889e-01	3.689966797828674316e-01	5.659999999999999476e-01	5.693550705909729004e-01	3.160000000000000031e-01	5.583578348159790039e-01	2.059999999999999887e-01	4.224521219730377197e-01	4.480000000000000093e-01	6.190078854560852051e-01	8.080000000000000515e-01	7.481504678726196289e-01
5.430000000000000000e+02	2.580000000000000071e-01	4.433712065219879150e-01	9.579999999999999627e-01	8.768851757049560547e-01	9.399999999999999467e-01	7.457600831985473633e-01	6.600000000000000311e-01	5.695003271102905273e-01	6.239999999999999991e-01	6.512774825096130371e-01	1.400000000000000029e-02	6.886697560548782349e-02
5.440000000000000000e+02	2.599999999999999881e-02	2.465506829321384430e-02	2.800000000000000266e-01	2.056566923856735229e-01	4.319999999999999951e-01	3.932962715625762939e-01	7.600000000000000089e-01	5.038603544235229492e-01	8.040000000000000480e-01	5.942045450210571289e-01	4.299999999999999933e-01	4.374633431434631348e-01
5.450000000000000000e+02	2.400000000000000050e-02	9.592404961585998535e-02	6.400000000000000133e-01	4.442031681537628174e-01	6.600000000000000311e-02	3.431068956851959229e-01	4.199999999999999845e-01	4.512009918689727783e-01	5.939999999999999725e-01	7.508551478385925293e-01	5.899999999999999689e-01	3.005897998809814453e-01
5.460000000000000000e+02	1.300000000000000044e-01	1.584394723176956177e-01	7.179999999999999716e-01	6.076044440269470215e-01	1.859999999999999987e-01	5.423929691314697266e-01	7.799999999999999989e-02	1.347189396619796753e-01	5.200000000000000178e-01	6.341862082481384277e-01	4.800000000000000100e-02	1.587831526994705200e-01
5.470000000000000000e+02	8.900000000000000133e-01	7.845269441604614258e-01	1.340000000000000080e-01	2.902891337871551514e-01	5.240000000000000213e-01	5.337443947792053223e-01	6.119999999999999885e-01	5.904397964477539062e-01	9.439999999999999503e-01	9.533214569091796875e-01	4.699999999999999734e-01	2.864598929882049561e-01
5.480000000000000000e+02	4.040000000000000258e-01	3.382070064544677734e-01	8.000000000000000167e-03	6.997533142566680908e-02	8.219999999999999529e-01	5.131287574768066406e-01	9.919999999999999929e-01	9.140496850013732910e-01	2.240000000000000047e-01	2.864711284637451172e-01	1.539999999999999980e-01	1.355390995740890503e-01
5.490000000000000000e+02	5.620000000000000551e-01	5.151944160461425781e-01	2.819999999999999729e-01	5.039240121841430664e-01	2.859999999999999765e-01	3.543574213981628418e-01	4.139999999999999791e-01	5.594887137413024902e-01	6.899999999999999467e-01	7.485171556472778320e-01	8.739999999999999991e-01	8.894047141075134277e-01
5.500000000000000000e+02	8.519999999999999796e-01	6.462675929069519043e-01	4.939999999999999947e-01	5.571560859680175781e-01	2.580000000000000071e-01	2.531983852386474609e-01	3.320000000000000173e-01	1.502342075109481812e-01	3.160000000000000031e-01	4.597304761409759521e-01	4.380000000000000004e-01	5.165300369262695312e-01
5.510000000000000000e+02	6.059999999999999831e-01	7.257425189018249512e-01	9.919999999999999929e-01	9.923760294914245605e-01	5.160000000000000142e-01	4.889011979103088379e-01	5.779999999999999583e-01	4.193473756313323975e-01	5.020000000000000018e-01	4.752980768680572510e-01	6.879999999999999449e-01	6.698279380798339844e-01
5.520000000000000000e+02	5.020000000000000018e-01	6.556621193885803223e-01	8.519999999999999796e-01	7.921975255012512207e-01	7.560000000000000053e-01	3.930930197238922119e-01	2.800000000000000058e-02	1.478123664855957031e-01	5.580000000000000515e-01	4.516544044017791748e-01	5.939999999999999725e-01	5.069991946220397949e-01
5.530000000000000000e+02	5.240000000000000213e-01	5.157271027565002441e-01	7.799999999999999989e-02	9.051076322793960571e-02	8.259999999999999565e-01	2.818579077720642090e-01	2.399999999999999911e-01	5.194934010505676270e-01	7.299999999999999822e-01	8.034665584564208984e-01	4.359999999999999987e-01	3.488728106021881104e-01
5.540000000000000000e+02	6.959999999999999520e-01	6.820340752601623535e-01	3.900000000000000133e-01	5.610564351081848145e-01	7.960000000000000409e-01	6.800700426101684570e-01	9.799999999999999822e-01	8.487326502799987793e-01	9.320000000000000506e-01	9.150977730751037598e-01	2.399999999999999911e-01	4.358997344970703125e-01
5.550000000000000000e+02	3.320000000000000173e-01	4.418296515941619873e-01	7.660000000000000142e-01	7.535855770111083984e-01	9.459999999999999520e-01	6.841295957565307617e-01	6.840000000000000524e-01	3.624768257141113281e-01	5.859999999999999654e-01	7.006553411483764648e-01	1.400000000000000133e-01	2.509945631027221680e-01
5.560000000000000000e+02	5.819999999999999618e-01	7.017823457717895508e-01	1.199999999999999956e-01	2.212889641523361206e-01	7.279999999999999805e-01	8.125910162925720215e-01	4.600000000000000200e-01	4.606678187847137451e-01	4.139999999999999791e-01	4.146198928356170654e-01	4.520000000000000129e-01	3.002793490886688232e-01
5.570000000000000000e+02	4.540000000000000147e-01	3.665650486946105957e-01	3.360000000000000209e-01	5.379578471183776855e-01	6.139999999999999902e-01	3.478336334228515625e-01	1.140000000000000041e-01	3.295625746250152588e-01	4.620000000000000218e-01	3.990441262722015381e-01	5.560000000000000497e-01	5.272374749183654785e-01
5.580000000000000000e+02	2.740000000000000213e-01	2.851407825946807861e-01	3.380000000000000226e-01	4.423871934413909912e-01	2.959999999999999853e-01	3.227504193782806396e-01	9.839999999999999858e-01	9.853000044822692871e-01	6.540000000000000258e-01	6.813848614692687988e-01	5.919999999999999707e-01	3.054377734661102295e-01
5.590000000000000000e+02	1.620000000000000051e-01	2.566658258438110352e-01	8.459999999999999742e-01	7.738489508628845215e-01	6.179999999999999938e-01	4.822964966297149658e-01	6.400000000000000133e-02	2.125908732414245605e-01	1.000000000000000056e-01	2.460116893053054810e-01	8.000000000000000444e-01	5.500823855400085449e-01
5.600000000000000000e+02	5.280000000000000249e-01	5.057157874107360840e-01	7.179999999999999716e-01	8.360148668289184570e-01	9.280000000000000471e-01	8.062881827354431152e-01	3.300000000000000155e-01	2.208493649959564209e-01	9.459999999999999520e-01	8.099424242973327637e-01	8.799999999999999489e-02	7.113747298717498779e-02
5.610000000000000000e+02	6.520000000000000240e-01	5.499649643898010254e-01	8.799999999999999489e-02	2.853587567806243896e-01	6.580000000000000293e-01	4.928995370864868164e-01	2.560000000000000053e-01	2.238310128450393677e-01	2.500000000000000000e-01	1.142859905958175659e-01	1.779999999999999916e-01	1.433165967464447021e-01
5.620000000000000000e+02	6.239999999999999991e-01	2.641797959804534912e-01	7.500000000000000000e-01	7.861468195915222168e-01	3.719999999999999973e-01	3.408396542072296143e-01	6.999999999999999556e-01	5.571303963661193848e-01	8.000000000000000444e-01	8.053337931632995605e-01	5.779999999999999583e-01	4.439414739608764648e-01
5.630000000000000000e+02	6.820000000000000506e-01	5.895924568176269531e-01	7.599999999999999811e-02	1.741457581520080566e-01	4.279999999999999916e-01	4.557159245014190674e-01	4.219999999999999862e-01	1.733482778072357178e-01	6.480000000000000204e-01	6.686658263206481934e-01	8.179999999999999494e-01	8.172123432159423828e-01
5.640000000000000000e+02	7.840000000000000302e-01	6.921355724334716797e-01	8.120000000000000551e-01	5.489234328269958496e-01	8.599999999999999867e-01	5.041587948799133301e-01	5.360000000000000320e-01	3.944876790046691895e-01	8.579999999999999849e-01	8.248593211174011230e-01	4.060000000000000275e-01	4.154600203037261963e-01
5.650000000000000000e+02	3.920000000000000151e-01	3.102927803993225098e-01	4.040000000000000258e-01	4.773226082324981689e-01	4.040000000000000258e-01	6.204866766929626465e-01	9.280000000000000471e-01	7.371519207954406738e-01	5.620000000000000551e-01	6.739414930343627930e-01	5.520000000000000462e-01	6.720390319824218750e-01
5.660000000000000000e+02	8.239999999999999547e-01	9.058946371078491211e-01	9.399999999999999467e-01	8.239462971687316895e-01	7.099999999999999645e-01	7.276301383972167969e-01	2.859999999999999765e-01	3.316589891910552979e-01	7.099999999999999645e-01	6.947802901268005371e-01	6.800000000000000488e-01	5.646275281906127930e-01
5.670000000000000000e+02	6.800000000000000488e-02	2.982199750840663910e-02	1.179999999999999938e-01	4.284110963344573975e-01	3.420000000000000262e-01	6.095026731491088867e-01	1.459999999999999909e-01	3.739704191684722900e-01	7.000000000000000666e-02	1.029601767659187317e-01	4.219999999999999862e-01	4.840360581874847412e-01
5.680000000000000000e+02	5.659999999999999476e-01	6.638265848159790039e-01	8.960000000000000187e-01	9.054330587387084961e-01	6.600000000000000311e-02	4.392958283424377441e-01	6.600000000000000311e-01	7.572714090347290039e-01	9.399999999999999467e-01	8.970692157745361328e-01	5.180000000000000160e-01	6.087182164192199707e-01
5.690000000000000000e+02	8.999999999999999667e-02	1.825853586196899414e-01	7.299999999999999822e-01	5.741982460021972656e-01	6.680000000000000382e-01	7.471452355384826660e-01	4.699999999999999734e-01	5.270512700080871582e-01	8.080000000000000515e-01	6.674546599388122559e-01	6.999999999999999556e-01	7.206121683120727539e-01
5.700000000000000000e+02	7.660000000000000142e-01	8.256617784500122070e-01	5.120000000000000107e-01	3.941702246665954590e-01	9.240000000000000435e-01	8.870759606361389160e-01	4.580000000000000182e-01	5.760574340820312500e-01	9.739999999999999769e-01	9.311103820800781250e-01	7.620000000000000107e-01	7.065638899803161621e-01
5.710000000000000000e+02	4.899999999999999911e-01	5.845203995704650879e-01	6.630000000000000338e-01	5.206180214881896973e-01	2.500000000000000000e-01	3.745035231113433838e-01	6.959999999999999520e-01	6.652627587318420410e-01	9.260000000000000453e-01	9.361210465431213379e-01	6.500000000000000222e-01	6.726713776588439941e-01
5.720000000000000000e+02	9.140000000000000346e-01	7.038915157318115234e-01	9.040000000000000258e-01	6.619580388069152832e-01	2.260000000000000064e-01	3.325274586677551270e-01	4.099999999999999756e-01	4.516569375991821289e-01	1.280000000000000027e-01	2.443655580282211304e-01	3.639999999999999902e-01	3.558368682861328125e-01
5.730000000000000000e+02	7.500000000000000000e-01	8.308956623077392578e-01	9.919999999999999929e-01	9.954746365547180176e-01	7.279999999999999805e-01	5.878036022186279297e-01	6.260000000000000009e-01	7.390260696411132812e-01	1.390000000000000124e-01	2.375783473253250122e-01	9.160000000000000364e-01	8.508656620979309082e-01
5.740000000000000000e+02	8.999999999999999667e-02	3.390944898128509521e-01	8.439999999999999725e-01	8.930751085281372070e-01	5.839999999999999636e-01	4.962347447872161865e-01	4.319999999999999951e-01	7.907733321189880371e-01	8.379999999999999671e-01	6.142370700836181641e-01	7.840000000000000302e-01	8.015455007553100586e-01
5.750000000000000000e+02	4.959999999999999964e-01	4.143073260784149170e-01	5.959999999999999742e-01	4.887543320655822754e-01	6.919999999999999485e-01	9.534339308738708496e-01	5.819999999999999618e-01	4.251844286918640137e-01	8.820000000000000062e-01	9.331109523773193359e-01	6.460000000000000187e-01	6.082423329353332520e-01
5.760000000000000000e+02	8.659999999999999920e-01	9.007488489151000977e-01	5.520000000000000462e-01	4.184109866619110107e-01	8.519999999999999796e-01	7.225809693336486816e-01	2.640000000000000124e-01	3.331556916236877441e-01	6.919999999999999485e-01	3.942812383174896240e-01	6.239999999999999991e-01	6.212906241416931152e-01
5.770000000000000000e+02	2.680000000000000160e-01	1.906698793172836304e-01	1.000000000000000000e+00	9.940390586853027344e-01	3.220000000000000084e-01	2.177596986293792725e-01	1.300000000000000044e-01	3.707700967788696289e-01	7.940000000000000391e-01	7.952890396118164062e-01	7.520000000000000018e-01	6.924046277999877930e-01
5.780000000000000000e+02	5.400000000000000355e-01	5.431465506553649902e-01	9.939999999999999947e-01	9.974306225776672363e-01	8.000000000000000167e-03	8.600812405347824097e-02	9.659999999999999698e-01	9.115422368049621582e-01	4.060000000000000275e-01	5.371585488319396973e-01	6.959999999999999520e-01	7.168464064598083496e-01
5.790000000000000000e+02	2.000000000000000111e-01	3.745660781860351562e-01	2.680000000000000160e-01	2.765284478664398193e-01	6.320000000000000062e-01	6.507269144058227539e-01	6.600000000000000311e-01	5.677745342254638672e-01	7.920000000000000373e-01	7.804343104362487793e-01	3.459999999999999742e-01	2.210652232170104980e-01
5.800000000000000000e+02	8.219999999999999529e-01	4.734278917312622070e-01	3.079999999999999960e-01	3.553165495395660400e-01	9.619999999999999662e-01	9.077113270759582520e-01	6.620000000000000329e-01	4.352155923843383789e-01	6.159999999999999920e-01	6.766334176063537598e-01	2.340000000000000135e-01	2.797472178936004639e-01
5.810000000000000000e+02	4.060000000000000275e-01	5.353405475616455078e-01	8.659999999999999920e-01	8.307979702949523926e-01	8.659999999999999920e-01	6.962924599647521973e-01	1.799999999999999933e-01	2.996835112571716309e-01	5.320000000000000284e-01	6.541790962219238281e-01	3.180000000000000049e-01	3.704467415809631348e-01
5.820000000000000000e+02	5.560000000000000497e-01	7.077611088752746582e-01	7.319999999999999840e-01	5.155759453773498535e-01	9.379999999999999449e-01	6.578364372253417969e-01	5.080000000000000071e-01	6.909239292144775391e-01	7.680000000000000160e-01	5.999384522438049316e-01	5.080000000000000071e-01	4.998079538345336914e-01
5.830000000000000000e+02	7.820000000000000284e-01	7.205432653427124023e-01	4.399999999999999745e-02	2.793515026569366455e-01	7.419999999999999929e-01	4.608466327190399170e-01	6.820000000000000506e-01	5.114699602127075195e-01	1.559999999999999998e-01	3.450334072113037109e-01	6.660000000000000364e-01	4.553819298744201660e-01
5.840000000000000000e+02	6.520000000000000240e-01	7.594637870788574219e-01	9.479999999999999538e-01	7.016450762748718262e-01	9.600000000000000200e-02	1.253338754177093506e-01	5.959999999999999742e-01	5.578474998474121094e-01	8.080000000000000515e-01	8.472167253494262695e-01	8.719999999999999973e-01	8.716514706611633301e-01
5.850000000000000000e+02	9.659999999999999698e-01	7.961098551750183105e-01	4.470000000000000084e-01	4.534028768539428711e-01	4.699999999999999734e-01	8.528492450714111328e-01	3.760000000000000009e-01	4.315857887268066406e-01	1.640000000000000069e-01	2.647936940193176270e-01	9.539999999999999591e-01	9.056146740913391113e-01
5.860000000000000000e+02	5.040000000000000036e-01	6.888587474822998047e-01	8.319999999999999618e-01	8.425419330596923828e-01	9.659999999999999698e-01	9.774056077003479004e-01	4.779999999999999805e-01	5.847076177597045898e-01	4.839999999999999858e-01	4.720403850078582764e-01	5.839999999999999636e-01	6.484605073928833008e-01
5.870000000000000000e+02	2.349999999999999867e-01	5.308357477188110352e-01	8.299999999999999600e-01	5.180816650390625000e-01	5.300000000000000266e-01	6.213959455490112305e-01	5.800000000000000294e-02	4.254258275032043457e-01	3.200000000000000067e-02	1.282509714365005493e-01	5.919999999999999707e-01	3.192851841449737549e-01
5.880000000000000000e+02	2.819999999999999729e-01	1.949934512376785278e-01	7.680000000000000160e-01	8.368794918060302734e-01	7.760000000000000231e-01	7.148870825767517090e-01	9.919999999999999929e-01	9.892366528511047363e-01	1.700000000000000122e-01	2.481933683156967163e-01	5.380000000000000338e-01	5.176258683204650879e-01
5.890000000000000000e+02	4.640000000000000235e-01	3.266826272010803223e-01	6.760000000000000453e-01	4.896702766418457031e-01	3.260000000000000120e-01	7.777476906776428223e-01	1.120000000000000023e-01	8.086104691028594971e-02	7.079999999999999627e-01	5.474336147308349609e-01	5.100000000000000089e-01	4.060182273387908936e-01
5.900000000000000000e+02	7.799999999999999989e-02	4.082827270030975342e-01	7.079999999999999627e-01	7.419968247413635254e-01	9.899999999999999911e-01	9.753477573394775391e-01	5.500000000000000444e-01	5.964469313621520996e-01	5.200000000000000178e-01	5.949150323867797852e-01	5.739999999999999547e-01	2.618968486785888672e-01
5.910000000000000000e+02	2.039999999999999869e-01	3.675754368305206299e-01	8.699999999999999956e-01	5.603166222572326660e-01	5.659999999999999476e-01	4.519368708133697510e-01	5.320000000000000284e-01	4.005779922008514404e-01	3.300000000000000155e-01	5.840244889259338379e-01	3.439999999999999725e-01	2.799915075302124023e-01
5.920000000000000000e+02	3.320000000000000173e-01	2.761912047863006592e-01	6.999999999999999556e-01	8.651256561279296875e-01	5.879999999999999671e-01	5.359629988670349121e-01	7.840000000000000302e-01	7.607690691947937012e-01	4.440000000000000058e-01	4.781107604503631592e-01	8.359999999999999654e-01	9.360310435295104980e-01
5.930000000000000000e+02	9.360000000000000542e-01	9.845278859138488770e-01	8.999999999999999667e-02	2.046591043472290039e-01	7.880000000000000338e-01	7.323222756385803223e-01	9.439999999999999503e-01	9.368883371353149414e-01	8.000000000000000167e-03	9.193500131368637085e-02	2.300000000000000100e-01	3.163796961307525635e-01
5.940000000000000000e+02	2.899999999999999800e-01	4.324787259101867676e-01	9.100000000000000311e-01	8.364371657371520996e-01	3.799999999999999906e-02	6.134572625160217285e-02	5.919999999999999707e-01	3.647596538066864014e-01	8.760000000000000009e-01	7.539975047111511230e-01	3.699999999999999956e-01	2.250062227249145508e-01
5.950000000000000000e+02	6.600000000000000311e-01	5.997419953346252441e-01	9.160000000000000364e-01	7.103959918022155762e-01	9.340000000000000524e-01	4.880030751228332520e-01	9.419999999999999485e-01	8.783655762672424316e-01	4.319999999999999951e-01	6.095175147056579590e-01	4.239999999999999880e-01	3.650370836257934570e-01
5.960000000000000000e+02	4.779999999999999805e-01	5.101487636566162109e-01	5.000000000000000278e-02	1.966578066349029541e-01	2.179999999999999993e-01	2.452605068683624268e-01	7.680000000000000160e-01	5.682740807533264160e-01	4.079999999999999738e-01	2.907113432884216309e-01	2.620000000000000107e-01	3.319267034530639648e-01
5.970000000000000000e+02	3.360000000000000209e-01	3.696213960647583008e-01	0.000000000000000000e+00	1.505973562598228455e-02	7.339999999999999858e-01	7.449670433998107910e-01	3.940000000000000169e-01	5.879951715469360352e-01	8.020000000000000462e-01	9.149779081344604492e-01	2.479999999999999982e-01	1.321584135293960571e-01
5.980000000000000000e+02	7.740000000000000213e-01	6.451051235198974609e-01	6.059999999999999831e-01	4.093653857707977295e-01	8.780000000000000027e-01	7.955132722854614258e-01	5.859999999999999654e-01	5.126506090164184570e-01	7.740000000000000213e-01	5.508204102516174316e-01	4.719999999999999751e-01	4.663245975971221924e-01
5.990000000000000000e+02	9.040000000000000258e-01	8.161893486976623535e-01	9.979999999999999982e-01	9.985384941101074219e-01	3.920000000000000151e-01	6.407999396324157715e-01	5.300000000000000266e-01	5.503966212272644043e-01	1.779999999999999916e-01	4.073012471199035645e-01	2.059999999999999887e-01	4.878382980823516846e-01
6.000000000000000000e+02	4.239999999999999880e-01	1.999567747116088867e-01	8.100000000000000533e-01	3.676788508892059326e-01	7.319999999999999840e-01	3.949748873710632324e-01	5.320000000000000284e-01	7.255965471267700195e-01	5.959999999999999742e-01	5.372552871704101562e-01	9.600000000000000200e-02	6.342012435197830200e-02
6.010000000000000000e+02	4.440000000000000058e-01	3.994576632976531982e-01	9.419999999999999485e-01	8.688127994537353516e-01	8.880000000000000115e-01	3.582682311534881592e-01	8.299999999999999600e-01	7.207994461059570312e-01	6.600000000000000311e-01	6.573389172554016113e-01	4.000000000000000083e-02	1.130455061793327332e-01
6.020000000000000000e+02	5.400000000000000355e-01	3.832206428050994873e-01	8.599999999999999312e-02	2.497123181819915771e-01	8.439999999999999725e-01	6.175723671913146973e-01	7.419999999999999929e-01	6.911982297897338867e-01	2.700000000000000178e-01	4.166179001331329346e-01	8.439999999999999725e-01	8.851525783538818359e-01
6.030000000000000000e+02	5.380000000000000338e-01	8.393109440803527832e-01	7.500000000000000000e-01	5.998470783233642578e-01	4.000000000000000222e-01	4.072400033473968506e-01	1.759999999999999898e-01	1.472150981426239014e-01	5.679999999999999494e-01	6.548066139221191406e-01	1.759999999999999898e-01	2.932440042495727539e-01
6.040000000000000000e+02	4.580000000000000182e-01	5.314582586288452148e-01	9.600000000000000200e-02	2.200983166694641113e-01	9.000000000000000222e-01	6.803534626960754395e-01	9.459999999999999520e-01	8.834103941917419434e-01	7.039999999999999591e-01	5.873154401779174805e-01	3.800000000000000044e-01	4.434496164321899414e-01
6.050000000000000000e+02	9.819999999999999840e-01	9.113035798072814941e-01	5.939999999999999725e-01	5.138282775878906250e-01	5.399999999999999939e-02	1.604936420917510986e-01	9.659999999999999698e-01	8.511198759078979492e-01	4.819999999999999840e-01	5.738608241081237793e-01	5.859999999999999654e-01	5.180097222328186035e-01
6.060000000000000000e+02	3.039999999999999925e-01	3.991332650184631348e-01	8.100000000000000533e-01	5.991064906120300293e-01	4.879999999999999893e-01	4.514066576957702637e-01	7.199999999999999734e-01	7.319824099540710449e-01	2.099999999999999922e-01	2.689704596996307373e-01	4.000000000000000222e-01	2.464264333248138428e-01
6.070000000000000000e+02	4.399999999999999745e-02	3.417288661003112793e-01	8.000000000000000167e-03	1.604539155960083008e-01	5.199999999999999761e-02	3.865555301308631897e-02	2.939999999999999836e-01	1.724393665790557861e-01	7.580000000000000071e-01	6.321243643760681152e-01	2.999999999999999889e-02	6.282668560743331909e-02
6.080000000000000000e+02	3.619999999999999885e-01	3.657338023185729980e-01	5.839999999999999636e-01	7.397568225860595703e-01	8.940000000000000169e-01	6.889940500259399414e-01	1.400000000000000133e-01	2.088047266006469727e-01	4.079999999999999738e-01	6.474765539169311523e-01	8.159999999999999476e-01	7.869986295700073242e-01
6.090000000000000000e+02	2.700000000000000178e-01	2.017946243286132812e-01	4.279999999999999916e-01	2.073101550340652466e-01	8.999999999999999667e-02	4.963704049587249756e-01	1.300000000000000044e-01	1.334026902914047241e-01	2.439999999999999947e-01	2.643762528896331787e-01	1.239999999999999991e-01	1.000543609261512756e-01
6.100000000000000000e+02	8.860000000000000098e-01	8.328742384910583496e-01	7.500000000000000000e-01	4.452734589576721191e-01	5.120000000000000107e-01	1.717778295278549194e-01	6.159999999999999920e-01	2.192062139511108398e-01	5.440000000000000391e-01	3.037059903144836426e-01	1.459999999999999909e-01	2.595872581005096436e-01
6.110000000000000000e+02	1.380000000000000115e-01	7.481275126338005066e-03	9.080000000000000293e-01	7.889794707298278809e-01	6.540000000000000258e-01	4.243961274623870850e-01	2.139999999999999958e-01	2.709394097328186035e-01	2.899999999999999800e-01	2.994675636291503906e-01	3.719999999999999973e-01	2.373342067003250122e-01
6.120000000000000000e+02	4.800000000000000100e-02	8.688905835151672363e-02	2.200000000000000011e-01	4.372968971729278564e-01	5.679999999999999494e-01	5.159497261047363281e-01	1.799999999999999933e-01	3.116607367992401123e-01	2.479999999999999982e-01	2.411732822656631470e-01	3.699999999999999956e-01	4.154743850231170654e-01
6.130000000000000000e+02	2.560000000000000053e-01	4.177854061126708984e-01	6.620000000000000329e-01	5.007052421569824219e-01	9.899999999999999911e-01	7.696597576141357422e-01	3.220000000000000084e-01	3.740080296993255615e-01	4.179999999999999827e-01	7.449915409088134766e-01	3.659999999999999920e-01	3.156810998916625977e-01
6.140000000000000000e+02	6.580000000000000293e-01	4.968862235546112061e-01	9.260000000000000453e-01	8.953839540481567383e-01	3.420000000000000262e-01	6.059640049934387207e-01	8.960000000000000187e-01	7.997045516967773438e-01	9.140000000000000346e-01	8.289903998374938965e-01	6.320000000000000062e-01	4.917351901531219482e-01
6.150000000000000000e+02	5.879999999999999671e-01	5.230697989463806152e-01	3.599999999999999728e-02	2.273076325654983521e-01	9.600000000000000200e-02	3.483474254608154297e-01	8.400000000000000522e-02	9.448015689849853516e-02	8.820000000000000062e-01	9.134005904197692871e-01	4.699999999999999734e-01	4.340206980705261230e-01
6.160000000000000000e+02	6.300000000000000044e-01	6.190185546875000000e-01	9.619999999999999662e-01	8.945199847221374512e-01	6.979999999999999538e-01	4.067929685115814209e-01	8.880000000000000115e-01	4.074809849262237549e-01	8.060000000000000497e-01	7.434801459312438965e-01	1.819999999999999951e-01	2.950092852115631104e-01
6.170000000000000000e+02	7.660000000000000142e-01	4.534537494182586670e-01	5.999999999999999778e-02	3.222381770610809326e-01	6.780000000000000471e-01	4.652289450168609619e-01	8.559999999999999831e-01	8.027027249336242676e-01	4.660000000000000253e-01	6.192522048950195312e-01	7.159999999999999698e-01	6.419969797134399414e-01
6.180000000000000000e+02	9.679999999999999716e-01	9.735428690910339355e-01	9.599999999999999645e-01	9.115267992019653320e-01	2.000000000000000042e-02	1.429824531078338623e-01	6.680000000000000382e-01	3.550502359867095947e-01	1.320000000000000062e-01	3.727267682552337646e-01	6.360000000000000098e-01	4.567013382911682129e-01
6.190000000000000000e+02	7.520000000000000018e-01	7.192815542221069336e-01	1.600000000000000033e-02	1.437331140041351318e-01	9.719999999999999751e-01	9.831368327140808105e-01	9.379999999999999449e-01	7.513159513473510742e-01	9.060000000000000275e-01	7.981162667274475098e-01	1.219999999999999973e-01	1.064876690506935120e-01
6.200000000000000000e+02	3.420000000000000262e-01	4.809161126613616943e-01	4.959999999999999964e-01	4.377878010272979736e-01	6.620000000000000329e-01	4.540456533432006836e-01	6.939999999999999503e-01	7.152135372161865234e-01	4.460000000000000075e-01	3.636986017227172852e-01	2.640000000000000124e-01	3.639488816261291504e-01
6.210000000000000000e+02	2.780000000000000249e-01	3.630889654159545898e-01	5.799999999999999600e-01	4.777602851390838623e-01	4.139999999999999791e-01	4.300847649574279785e-01	9.619999999999999662e-01	8.775811791419982910e-01	3.360000000000000209e-01	4.392538368701934814e-01	7.039999999999999591e-01	7.527689337730407715e-01
6.220000000000000000e+02	1.980000000000000093e-01	1.845790296792984009e-01	5.869999999999999662e-01	7.029284834861755371e-01	5.699999999999999512e-01	5.356865525245666504e-01	5.280000000000000249e-01	7.539528012275695801e-01	7.640000000000000124e-01	6.160431504249572754e-01	2.079999999999999905e-01	8.236037194728851318e-02
6.230000000000000000e+02	5.839999999999999636e-01	6.763802170753479004e-01	7.799999999999999989e-02	1.445462554693222046e-01	1.680000000000000104e-01	2.547750174999237061e-01	7.560000000000000053e-01	7.246240973472595215e-01	6.540000000000000258e-01	6.721465587615966797e-01	5.340000000000000302e-01	4.061580002307891846e-01
6.240000000000000000e+02	7.259999999999999787e-01	7.272722721099853516e-01	8.499999999999999778e-01	7.709770202636718750e-01	5.140000000000000124e-01	5.472963452339172363e-01	9.839999999999999858e-01	9.664072394371032715e-01	1.900000000000000022e-01	2.549225091934204102e-01	9.180000000000000382e-01	9.098920822143554688e-01
6.250000000000000000e+02	2.000000000000000042e-02	3.387417644262313843e-02	4.919999999999999929e-01	5.829162001609802246e-01	8.920000000000000151e-01	8.608219027519226074e-01	2.079999999999999905e-01	5.810899734497070312e-01	8.860000000000000098e-01	9.328433871269226074e-01	8.239999999999999547e-01	6.910096406936645508e-01
6.260000000000000000e+02	7.279999999999999805e-01	6.823423504829406738e-01	4.119999999999999774e-01	2.399154156446456909e-01	7.520000000000000018e-01	4.702574610710144043e-01	5.600000000000000117e-02	7.887074351310729980e-02	2.300000000000000100e-01	3.184175491333007812e-01	6.059999999999999831e-01	4.984533488750457764e-01
6.270000000000000000e+02	6.860000000000000542e-01	7.618777751922607422e-01	2.000000000000000042e-03	5.795038118958473206e-02	7.820000000000000284e-01	7.560231685638427734e-01	8.799999999999999489e-02	3.654900491237640381e-01	7.620000000000000107e-01	8.394592404365539551e-01	7.560000000000000053e-01	7.559678554534912109e-01
6.280000000000000000e+02	7.640000000000000124e-01	5.506132245063781738e-01	1.519999999999999962e-01	2.575596570968627930e-01	6.300000000000000044e-01	4.824670255184173584e-01	6.340000000000000080e-01	6.035196185111999512e-01	4.159999999999999809e-01	3.156165778636932373e-01	2.139999999999999958e-01	3.584142327308654785e-01
6.290000000000000000e+02	7.680000000000000160e-01	6.290818452835083008e-01	1.000000000000000000e+00	9.912049174308776855e-01	6.660000000000000364e-01	4.957670271396636963e-01	9.240000000000000435e-01	6.488527059555053711e-01	2.439999999999999947e-01	2.769505083560943604e-01	6.600000000000000311e-01	5.898789167404174805e-01
6.300000000000000000e+02	9.439999999999999503e-01	9.368786215782165527e-01	0.000000000000000000e+00	1.346194092184305191e-02	2.179999999999999993e-01	2.124740481376647949e-01	2.740000000000000213e-01	4.901719093322753906e-01	1.980000000000000093e-01	1.054194942116737366e-01	8.659999999999999920e-01	8.567347526550292969e-01
6.310000000000000000e+02	2.459999999999999964e-01	5.545582771301269531e-01	8.599999999999999312e-02	4.071176052093505859e-01	8.659999999999999920e-01	8.557740449905395508e-01	6.660000000000000364e-01	4.387872815132141113e-01	1.000000000000000021e-02	7.997054606676101685e-02	7.560000000000000053e-01	6.886922717094421387e-01
6.320000000000000000e+02	3.400000000000000244e-01	4.903002679347991943e-01	4.699999999999999734e-01	6.199684143066406250e-01	1.839999999999999969e-01	3.825560510158538818e-01	1.100000000000000006e-01	4.103327095508575439e-01	1.640000000000000069e-01	4.283051490783691406e-01	5.200000000000000178e-01	5.423674583435058594e-01
6.330000000000000000e+02	4.219999999999999862e-01	4.484910368919372559e-01	3.360000000000000209e-01	1.170151233673095703e-01	5.060000000000000053e-01	4.291548430919647217e-01	7.680000000000000160e-01	6.019287109375000000e-01	5.939999999999999725e-01	7.446508407592773438e-01	5.819999999999999618e-01	4.376001358032226562e-01
6.340000000000000000e+02	4.719999999999999751e-01	2.236286550760269165e-01	9.499999999999999556e-01	8.765705823898315430e-01	6.460000000000000187e-01	7.238305807113647461e-01	8.940000000000000169e-01	9.037461876869201660e-01	1.360000000000000098e-01	3.280803561210632324e-01	5.240000000000000213e-01	5.507972836494445801e-01
6.350000000000000000e+02	7.439999999999999947e-01	6.120971441268920898e-01	2.379999999999999893e-01	4.497082233428955078e-01	8.100000000000000533e-01	5.444418787956237793e-01	9.360000000000000542e-01	6.354365348815917969e-01	5.180000000000000160e-01	4.612898826599121094e-01	6.860000000000000542e-01	6.123237013816833496e-01
6.360000000000000000e+02	1.960000000000000075e-01	1.026267632842063904e-01	3.260000000000000120e-01	3.336952626705169678e-01	4.420000000000000040e-01	5.786521434783935547e-01	4.899999999999999911e-01	6.472337841987609863e-01	1.799999999999999933e-01	3.185607790946960449e-01	7.700000000000000178e-01	8.470554947853088379e-01
6.370000000000000000e+02	1.519999999999999962e-01	1.490131020545959473e-01	1.519999999999999962e-01	3.208909034729003906e-01	6.059999999999999831e-01	6.144727468490600586e-01	5.260000000000000231e-01	7.948441505432128906e-01	1.580000000000000016e-01	7.340420037508010864e-02	6.700000000000000400e-01	6.619113683700561523e-01
6.380000000000000000e+02	7.099999999999999645e-01	7.079933285713195801e-01	3.039999999999999925e-01	1.447757035493850708e-01	2.220000000000000029e-01	1.955635249614715576e-01	8.200000000000000344e-02	1.711684316396713257e-01	1.179999999999999938e-01	1.855950057506561279e-01	3.180000000000000049e-01	2.673432826995849609e-01
6.390000000000000000e+02	5.220000000000000195e-01	7.460740804672241211e-01	8.120000000000000551e-01	7.137575745582580566e-01	2.859999999999999765e-01	2.469958364963531494e-01	9.779999999999999805e-01	9.490567445755004883e-01	2.139999999999999958e-01	1.828211694955825806e-01	8.679999999999999938e-01	9.181876182556152344e-01
6.400000000000000000e+02	6.019999999999999796e-01	4.411230087280273438e-01	1.539999999999999980e-01	3.990159332752227783e-01	5.679999999999999494e-01	4.516797363758087158e-01	2.919999999999999818e-01	4.886651635169982910e-01	7.459999999999999964e-01	5.914719104766845703e-01	5.440000000000000391e-01	6.630825400352478027e-01
6.410000000000000000e+02	7.640000000000000124e-01	4.518339335918426514e-01	5.600000000000000117e-02	2.102103531360626221e-01	4.200000000000000261e-02	6.701228767633438110e-02	5.639999999999999458e-01	5.230390429496765137e-01	5.759999999999999565e-01	5.323531031608581543e-01	4.420000000000000040e-01	2.957055568695068359e-01
6.420000000000000000e+02	9.100000000000000311e-01	9.264177680015563965e-01	3.840000000000000080e-01	5.027617812156677246e-01	2.800000000000000266e-01	3.358900845050811768e-01	7.580000000000000071e-01	5.847338438034057617e-01	2.500000000000000000e-01	5.896872878074645996e-01	7.600000000000000089e-01	6.349865794181823730e-01
6.430000000000000000e+02	8.000000000000000167e-03	8.079964667558670044e-02	3.260000000000000120e-01	6.396933197975158691e-01	4.040000000000000258e-01	5.772736668586730957e-01	8.900000000000000133e-01	9.258817434310913086e-01	3.059999999999999942e-01	4.513854682445526123e-01	3.320000000000000173e-01	4.110260009765625000e-01
6.440000000000000000e+02	7.059999999999999609e-01	5.708797574043273926e-01	3.320000000000000173e-01	3.824546039104461670e-01	7.039999999999999591e-01	5.666656494140625000e-01	4.600000000000000200e-01	4.046421945095062256e-01	5.939999999999999725e-01	5.352318882942199707e-01	5.859999999999999654e-01	5.364113450050354004e-01
6.450000000000000000e+02	9.340000000000000524e-01	8.023327589035034180e-01	7.439999999999999947e-01	7.311798930168151855e-01	1.419999999999999873e-01	1.252050697803497314e-01	2.379999999999999893e-01	1.163280084729194641e-01	6.840000000000000524e-01	6.920716762542724609e-01	4.099999999999999756e-01	3.366999328136444092e-01
6.460000000000000000e+02	7.799999999999999989e-02	2.857413589954376221e-01	1.400000000000000133e-01	1.060825809836387634e-01	9.719999999999999751e-01	9.503756165504455566e-01	9.619999999999999662e-01	8.149921298027038574e-01	2.439999999999999947e-01	8.279091119766235352e-02	3.579999999999999849e-01	3.059726655483245850e-01
6.470000000000000000e+02	8.559999999999999831e-01	8.615072369575500488e-01	4.000000000000000083e-03	1.977813988924026489e-01	6.800000000000000488e-01	4.558557271957397461e-01	4.739999999999999769e-01	4.711714386940002441e-01	2.240000000000000047e-01	3.216260969638824463e-01	6.939999999999999503e-01	6.229314804077148438e-01
6.480000000000000000e+02	9.320000000000000506e-01	8.546550869941711426e-01	4.799999999999999822e-01	3.413883447647094727e-01	5.020000000000000018e-01	2.688528001308441162e-01	6.159999999999999920e-01	5.280955433845520020e-01	5.360000000000000320e-01	5.623959302902221680e-01	6.019999999999999796e-01	4.094275832176208496e-01
6.490000000000000000e+02	1.640000000000000069e-01	3.214283287525177002e-01	8.820000000000000062e-01	5.654858946800231934e-01	9.399999999999999467e-01	9.159600734710693359e-01	3.820000000000000062e-01	3.479202687740325928e-01	7.179999999999999716e-01	5.646740794181823730e-01	2.479999999999999982e-01	3.655237853527069092e-01
6.500000000000000000e+02	5.240000000000000213e-01	4.419061541557312012e-01	9.839999999999999858e-01	9.262830018997192383e-01	1.519999999999999962e-01	3.402064144611358643e-01	4.799999999999999822e-01	3.365017473697662354e-01	3.320000000000000173e-01	4.331178665161132812e-01	7.179999999999999716e-01	5.918874740600585938e-01
6.510000000000000000e+02	1.439999999999999891e-01	3.936023712158203125e-01	3.240000000000000102e-01	4.329343438148498535e-01	4.500000000000000111e-01	5.892094969749450684e-01	9.439999999999999503e-01	5.717633962631225586e-01	9.439999999999999503e-01	9.468726515769958496e-01	4.839999999999999858e-01	5.826515555381774902e-01
6.520000000000000000e+02	4.200000000000000261e-02	8.074877411127090454e-02	9.020000000000000240e-01	8.727480173110961914e-01	9.759999999999999787e-01	6.818135380744934082e-01	3.880000000000000115e-01	3.214772343635559082e-01	5.919999999999999707e-01	5.670822858810424805e-01	5.699999999999999512e-01	5.452501177787780762e-01
6.530000000000000000e+02	6.899999999999999467e-01	6.430145502090454102e-01	7.459999999999999964e-01	6.366484761238098145e-01	7.359999999999999876e-01	5.309597849845886230e-01	3.200000000000000067e-01	4.402731060981750488e-01	9.699999999999999734e-01	8.905064463615417480e-01	6.999999999999999556e-01	6.853805184364318848e-01
6.540000000000000000e+02	7.399999999999999634e-02	6.151796132326126099e-02	3.240000000000000102e-01	2.456782162189483643e-01	6.079999999999999849e-01	5.684221386909484863e-01	1.439999999999999891e-01	2.541821300983428955e-01	7.860000000000000320e-01	7.898243665695190430e-01	7.039999999999999591e-01	9.246954917907714844e-01
6.550000000000000000e+02	1.300000000000000044e-01	5.373700857162475586e-01	5.300000000000000266e-01	5.037062168121337891e-01	8.060000000000000497e-01	7.665665149688720703e-01	8.439999999999999725e-01	5.854134559631347656e-01	7.900000000000000355e-01	6.503231525421142578e-01	7.479999999999999982e-01	6.725282669067382812e-01
6.560000000000000000e+02	1.759999999999999898e-01	4.879157245159149170e-01	1.000000000000000000e+00	9.928585290908813477e-01	4.520000000000000129e-01	7.306489348411560059e-01	7.099999999999999645e-01	5.681778192520141602e-01	3.519999999999999796e-01	3.018809556961059570e-01	6.159999999999999920e-01	4.809049665927886963e-01
6.570000000000000000e+02	4.779999999999999805e-01	2.952031195163726807e-01	4.259999999999999898e-01	3.499300181865692139e-01	5.199999999999999761e-02	8.240058273077011108e-02	2.119999999999999940e-01	5.641548037528991699e-01	7.479999999999999982e-01	5.055195093154907227e-01	8.719999999999999973e-01	9.016096591949462891e-01
6.580000000000000000e+02	8.479999999999999760e-01	8.091956377029418945e-01	7.800000000000000266e-01	6.821429729461669922e-01	5.759999999999999565e-01	5.950893163681030273e-01	6.840000000000000524e-01	6.377468705177307129e-01	3.320000000000000173e-01	2.718842327594757080e-01	1.640000000000000069e-01	4.278338849544525146e-01
6.590000000000000000e+02	3.780000000000000027e-01	3.765293955802917480e-01	9.439999999999999503e-01	7.593856453895568848e-01	5.120000000000000107e-01	7.653990387916564941e-01	1.580000000000000016e-01	2.662092447280883789e-01	6.800000000000000488e-02	1.626613140106201172e-01	6.079999999999999849e-01	3.792715072631835938e-01
6.600000000000000000e+02	2.000000000000000111e-01	6.381291151046752930e-01	5.919999999999999707e-01	7.535800337791442871e-01	1.320000000000000062e-01	1.613117903470993042e-01	6.079999999999999849e-01	7.852063179016113281e-01	1.419999999999999873e-01	1.826459616422653198e-01	2.260000000000000064e-01	3.386830687522888184e-01
6.610000000000000000e+02	5.480000000000000426e-01	4.403950572013854980e-01	3.599999999999999867e-01	2.312053889036178589e-01	3.900000000000000133e-01	3.076019883155822754e-01	5.180000000000000160e-01	3.186430931091308594e-01	1.719999999999999862e-01	2.523132860660552979e-01	3.820000000000000062e-01	2.919061183929443359e-01
6.620000000000000000e+02	3.559999999999999831e-01	3.943082988262176514e-01	3.760000000000000009e-01	2.279196381568908691e-01	3.619999999999999885e-01	4.623651802539825439e-01	3.059999999999999942e-01	4.622387886047363281e-01	7.860000000000000320e-01	6.447443366050720215e-01	2.760000000000000231e-01	4.335290789604187012e-01
6.630000000000000000e+02	3.920000000000000151e-01	4.656037688255310059e-01	4.959999999999999964e-01	3.603530526161193848e-01	3.260000000000000120e-01	3.317637443542480469e-01	6.019999999999999796e-01	3.027694523334503174e-01	8.279999999999999583e-01	7.534347772598266602e-01	6.800000000000000488e-01	8.406673669815063477e-01
6.640000000000000000e+02	7.540000000000000036e-01	7.611715197563171387e-01	2.999999999999999889e-02	1.521235704421997070e-01	5.939999999999999725e-01	4.338103532791137695e-01	2.939999999999999836e-01	5.389658808708190918e-01	7.700000000000000178e-01	7.208222150802612305e-01	7.099999999999999645e-01	7.090438008308410645e-01
6.650000000000000000e+02	1.680000000000000104e-01	4.267201423645019531e-01	9.939999999999999947e-01	9.943194389343261719e-01	9.180000000000000382e-01	5.433411598205566406e-01	8.880000000000000115e-01	8.483195900917053223e-01	7.419999999999999929e-01	6.122691035270690918e-01	2.720000000000000195e-01	3.687023520469665527e-01
6.660000000000000000e+02	1.400000000000000133e-01	1.588613390922546387e-01	9.919999999999999929e-01	9.451795220375061035e-01	7.920000000000000373e-01	6.760458946228027344e-01	5.060000000000000053e-01	3.719987273216247559e-01	3.280000000000000138e-01	4.920228719711303711e-01	3.719999999999999973e-01	5.221440792083740234e-01
6.670000000000000000e+02	8.100000000000000533e-01	6.195080280303955078e-01	7.399999999999999634e-02	1.472251415252685547e-01	4.299999999999999933e-01	4.549801945686340332e-01	4.739999999999999769e-01	5.945497155189514160e-01	7.459999999999999964e-01	6.995033025741577148e-01	3.200000000000000067e-01	5.969895124435424805e-01
6.680000000000000000e+02	8.559999999999999831e-01	7.825954556465148926e-01	3.519999999999999796e-01	5.908387303352355957e-01	6.520000000000000240e-01	9.017967581748962402e-01	1.799999999999999933e-01	2.246293723583221436e-01	6.919999999999999485e-01	7.325294017791748047e-01	4.919999999999999929e-01	7.278189659118652344e-01
6.690000000000000000e+02	6.480000000000000204e-01	6.034718155860900879e-01	7.980000000000000426e-01	5.431646704673767090e-01	2.899999999999999800e-01	3.507513403892517090e-01	9.679999999999999716e-01	8.872732520103454590e-01	7.980000000000000426e-01	6.558932065963745117e-01	3.579999999999999849e-01	3.085149824619293213e-01
6.700000000000000000e+02	8.120000000000000551e-01	7.903853654861450195e-01	6.440000000000000169e-01	6.332410573959350586e-01	1.859999999999999987e-01	1.095528006553649902e-01	7.560000000000000053e-01	5.050237774848937988e-01	3.280000000000000138e-01	5.081625580787658691e-01	5.719999999999999529e-01	4.722648859024047852e-01
6.710000000000000000e+02	6.660000000000000364e-01	5.889099240303039551e-01	3.599999999999999867e-01	4.515730142593383789e-01	4.520000000000000129e-01	5.386866927146911621e-01	8.100000000000000533e-01	7.455129027366638184e-01	9.220000000000000417e-01	7.526722550392150879e-01	8.860000000000000098e-01	8.282163143157958984e-01
6.720000000000000000e+02	9.300000000000000488e-01	8.605333566665649414e-01	3.699999999999999956e-01	5.060126185417175293e-01	9.240000000000000435e-01	6.595432758331298828e-01	7.099999999999999645e-01	5.074728131294250488e-01	1.059999999999999970e-01	2.011440247297286987e-01	4.259999999999999898e-01	3.261764347553253174e-01
6.730000000000000000e+02	4.640000000000000235e-01	5.599697828292846680e-01	8.800000000000000044e-01	4.853570163249969482e-01	1.239999999999999991e-01	3.555892407894134521e-01	5.999999999999999778e-01	7.868568301200866699e-01	6.400000000000000133e-02	7.966672629117965698e-02	7.259999999999999787e-01	8.088132143020629883e-01
6.740000000000000000e+02	1.819999999999999951e-01	2.216574847698211670e-01	5.500000000000000444e-01	3.724239468574523926e-01	3.340000000000000191e-01	7.555752992630004883e-01	1.120000000000000023e-01	4.203780293464660645e-01	7.419999999999999929e-01	7.263838648796081543e-01	8.399999999999999689e-01	8.689721822738647461e-01
6.750000000000000000e+02	9.800000000000000377e-02	5.606323853135108948e-02	1.000000000000000000e+00	9.963316321372985840e-01	8.820000000000000062e-01	7.793746590614318848e-01	2.760000000000000231e-01	2.792581617832183838e-01	5.719999999999999529e-01	4.670636951923370361e-01	5.879999999999999671e-01	5.328177213668823242e-01
6.760000000000000000e+02	5.999999999999999778e-01	4.417940080165863037e-01	2.179999999999999993e-01	6.507462263107299805e-01	2.560000000000000053e-01	4.599591493606567383e-01	6.019999999999999796e-01	6.453075408935546875e-01	5.639999999999999458e-01	7.375510931015014648e-01	6.860000000000000542e-01	6.049320697784423828e-01
6.770000000000000000e+02	4.079999999999999738e-01	3.913294374942779541e-01	1.000000000000000000e+00	9.269723892211914062e-01	5.440000000000000391e-01	8.760280609130859375e-01	7.680000000000000160e-01	5.994006395339965820e-01	8.379999999999999671e-01	7.947135567665100098e-01	8.579999999999999849e-01	7.925106287002563477e-01
6.780000000000000000e+02	3.659999999999999920e-01	4.021021425724029541e-01	3.539999999999999813e-01	3.085089027881622314e-01	5.799999999999999600e-01	6.940664649009704590e-01	2.359999999999999876e-01	1.844280362129211426e-01	1.799999999999999864e-02	1.080387234687805176e-01	9.879999999999999893e-01	9.436154961585998535e-01
6.790000000000000000e+02	2.240000000000000047e-01	3.107487559318542480e-01	1.920000000000000040e-01	2.509290277957916260e-01	8.920000000000000151e-01	5.481519103050231934e-01	1.640000000000000069e-01	4.402576684951782227e-01	2.000000000000000111e-01	3.439348936080932617e-01	6.380000000000000115e-01	5.410220623016357422e-01
6.800000000000000000e+02	4.480000000000000093e-01	4.086144268512725830e-01	6.179999999999999938e-01	8.117105364799499512e-01	3.539999999999999813e-01	7.470865845680236816e-01	7.399999999999999911e-01	5.341322422027587891e-01	4.699999999999999734e-01	4.244002401828765869e-01	6.899999999999999467e-01	4.290344119071960449e-01
6.810000000000000000e+02	1.300000000000000044e-01	3.009969592094421387e-01	7.359999999999999876e-01	6.641294956207275391e-01	3.679999999999999938e-01	4.764289259910583496e-01	6.979999999999999538e-01	3.676887154579162598e-01	3.760000000000000009e-01	4.935589432716369629e-01	7.479999999999999982e-01	5.852437019348144531e-01
6.820000000000000000e+02	7.599999999999999811e-02	2.617076337337493896e-01	9.419999999999999485e-01	8.130404949188232422e-01	4.299999999999999933e-01	6.179109811782836914e-01	4.660000000000000253e-01	4.125040471553802490e-01	7.379999999999999893e-01	7.353266477584838867e-01	4.139999999999999791e-01	5.180041193962097168e-01
6.830000000000000000e+02	4.020000000000000240e-01	4.652120172977447510e-01	3.260000000000000120e-01	3.164836764335632324e-01	2.819999999999999729e-01	4.072161912918090820e-01	9.200000000000000400e-01	7.451543211936950684e-01	9.619999999999999662e-01	9.267128109931945801e-01	6.620000000000000329e-01	7.843608856201171875e-01
6.840000000000000000e+02	5.220000000000000195e-01	7.460740804672241211e-01	7.279999999999999805e-01	7.710341811180114746e-01	7.399999999999999911e-01	4.948509931564331055e-01	8.279999999999999583e-01	6.816924810409545898e-01	3.619999999999999885e-01	3.823981285095214844e-01	1.320000000000000062e-01	3.323202729225158691e-01
6.850000000000000000e+02	4.759999999999999787e-01	4.854383170604705811e-01	8.679999999999999938e-01	8.378877043724060059e-01	4.040000000000000258e-01	8.702597618103027344e-01	7.799999999999999989e-02	1.187921613454818726e-01	4.600000000000000200e-01	4.660658836364746094e-01	1.539999999999999980e-01	2.078825831413269043e-01
6.860000000000000000e+02	4.680000000000000271e-01	5.398685336112976074e-01	2.439999999999999947e-01	3.660652041435241699e-01	2.939999999999999836e-01	4.947944283485412598e-01	1.039999999999999952e-01	2.658553421497344971e-01	6.700000000000000400e-01	5.956549048423767090e-01	3.160000000000000031e-01	3.831015825271606445e-01
6.870000000000000000e+02	3.400000000000000244e-02	1.232508420944213867e-01	3.499999999999999778e-01	4.871218800544738770e-01	2.240000000000000047e-01	4.195550382137298584e-01	9.639999999999999680e-01	8.672569394111633301e-01	6.300000000000000044e-01	7.087513208389282227e-01	8.459999999999999742e-01	9.060463309288024902e-01
6.880000000000000000e+02	1.799999999999999933e-01	1.372275054454803467e-01	5.959999999999999742e-01	4.394713342189788818e-01	1.779999999999999916e-01	3.860900700092315674e-01	6.700000000000000400e-01	5.617116689682006836e-01	4.000000000000000083e-02	4.337433353066444397e-02	4.239999999999999880e-01	5.513707995414733887e-01
6.890000000000000000e+02	6.560000000000000275e-01	6.720741987228393555e-01	4.420000000000000040e-01	4.316958785057067871e-01	5.200000000000000178e-01	5.398589372634887695e-01	3.099999999999999978e-01	6.458470821380615234e-01	2.340000000000000135e-01	2.808296978473663330e-01	1.280000000000000027e-01	2.196843475103378296e-01
6.900000000000000000e+02	6.860000000000000542e-01	6.076245307922363281e-01	5.120000000000000107e-01	2.796559333801269531e-01	4.560000000000000164e-01	4.814242720603942871e-01	8.599999999999999867e-01	8.031762242317199707e-01	2.560000000000000053e-01	4.711508452892303467e-01	2.300000000000000100e-01	3.051690757274627686e-01
6.910000000000000000e+02	4.800000000000000100e-02	2.065829932689666748e-01	1.439999999999999891e-01	8.810747414827346802e-02	9.959999999999999964e-01	8.600372672080993652e-01	1.140000000000000041e-01	2.672368288040161133e-01	2.600000000000000089e-01	4.326972365379333496e-01	2.620000000000000107e-01	3.854736983776092529e-01
6.920000000000000000e+02	3.360000000000000209e-01	4.469996392726898193e-01	5.280000000000000249e-01	6.383231282234191895e-01	3.519999999999999796e-01	3.485219478607177734e-01	5.520000000000000462e-01	7.280907034873962402e-01	6.780000000000000471e-01	6.850577592849731445e-01	6.300000000000000044e-01	6.655640006065368652e-01
6.930000000000000000e+02	4.839999999999999858e-01	4.936710298061370850e-01	9.180000000000000382e-01	7.352395653724670410e-01	4.580000000000000182e-01	4.829404354095458984e-01	2.839999999999999747e-01	4.783633947372436523e-01	4.580000000000000182e-01	3.677469193935394287e-01	3.240000000000000102e-01	2.927778661251068115e-01
6.940000000000000000e+02	3.559999999999999831e-01	4.597933590412139893e-01	8.539999999999999813e-01	8.429774045944213867e-01	7.680000000000000160e-01	5.733698010444641113e-01	4.919999999999999929e-01	4.999170303344726562e-01	3.479999999999999760e-01	2.872513532638549805e-01	6.959999999999999520e-01	7.172896862030029297e-01
6.950000000000000000e+02	2.179999999999999993e-01	4.044068753719329834e-01	3.019999999999999907e-01	2.718172669410705566e-01	4.339999999999999969e-01	2.432359606027603149e-01	1.140000000000000041e-01	1.156458780169487000e-01	3.559999999999999831e-01	3.573588430881500244e-01	6.640000000000000346e-01	6.550965309143066406e-01
6.960000000000000000e+02	4.000000000000000083e-03	1.174230501055717468e-02	5.420000000000000373e-01	1.846105754375457764e-01	2.819999999999999729e-01	5.363464951515197754e-01	5.040000000000000036e-01	5.420971512794494629e-01	2.899999999999999800e-01	2.727542817592620850e-01	6.640000000000000346e-01	5.616959929466247559e-01
6.970000000000000000e+02	7.700000000000000178e-01	6.378660202026367188e-01	8.080000000000000515e-01	3.769427537918090820e-01	9.260000000000000453e-01	9.371803998947143555e-01	3.420000000000000262e-01	2.971649765968322754e-01	3.860000000000000098e-01	4.397512972354888916e-01	8.120000000000000551e-01	6.552529335021972656e-01
6.980000000000000000e+02	6.340000000000000080e-01	7.754005193710327148e-01	7.920000000000000373e-01	5.325445532798767090e-01	6.879999999999999449e-01	7.382807731628417969e-01	5.520000000000000462e-01	3.618372678756713867e-01	4.259999999999999898e-01	3.147722482681274414e-01	3.140000000000000013e-01	2.116903960704803467e-01
6.990000000000000000e+02	9.779999999999999805e-01	8.497903943061828613e-01	9.499999999999999556e-01	8.789826035499572754e-01	2.700000000000000178e-01	3.615596592426300049e-01	1.400000000000000133e-01	1.817326843738555908e-01	8.199999999999999512e-01	7.567714452743530273e-01	2.479999999999999982e-01	2.651635706424713135e-01
7.000000000000000000e+02	3.059999999999999942e-01	4.806337654590606689e-01	8.359999999999999654e-01	7.282251715660095215e-01	3.940000000000000169e-01	3.480465114116668701e-01	8.980000000000000204e-01	6.684659123420715332e-01	4.680000000000000271e-01	6.575531363487243652e-01	3.119999999999999996e-01	4.465715885162353516e-01
7.010000000000000000e+02	7.239999999999999769e-01	5.693055987358093262e-01	2.000000000000000042e-02	1.298123449087142944e-01	9.280000000000000471e-01	9.437153935432434082e-01	5.260000000000000231e-01	7.287455797195434570e-01	6.580000000000000293e-01	7.055569291114807129e-01	6.600000000000000311e-01	5.489852428436279297e-01
7.020000000000000000e+02	6.360000000000000098e-01	5.150418281555175781e-01	2.119999999999999940e-01	1.659320592880249023e-01	2.660000000000000142e-01	4.796189367771148682e-01	6.400000000000000133e-01	6.745762228965759277e-01	2.680000000000000160e-01	2.602771222591400146e-01	5.180000000000000160e-01	6.251835823059082031e-01
7.030000000000000000e+02	1.079999999999999988e-01	3.944151401519775391e-01	5.639999999999999458e-01	7.182573676109313965e-01	1.340000000000000080e-01	2.291394472122192383e-01	6.400000000000000133e-01	5.610119700431823730e-01	6.019999999999999796e-01	5.514357686042785645e-01	3.200000000000000067e-02	6.308064609766006470e-02
7.040000000000000000e+02	1.680000000000000104e-01	4.054141640663146973e-01	6.999999999999999556e-01	7.477003335952758789e-01	4.599999999999999922e-02	1.843025982379913330e-01	5.180000000000000160e-01	6.633812189102172852e-01	5.919999999999999707e-01	6.414588093757629395e-01	6.420000000000000151e-01	6.486088037490844727e-01
7.050000000000000000e+02	1.580000000000000016e-01	3.034339249134063721e-01	8.279999999999999583e-01	8.499459624290466309e-01	2.580000000000000071e-01	2.978753149509429932e-01	6.280000000000000027e-01	5.846153497695922852e-01	7.219999999999999751e-01	7.012819051742553711e-01	9.240000000000000435e-01	8.942557573318481445e-01
7.060000000000000000e+02	3.719999999999999973e-01	2.577970921993255615e-01	9.240000000000000435e-01	7.969280481338500977e-01	5.200000000000000178e-01	5.468613505363464355e-01	5.320000000000000284e-01	5.779036879539489746e-01	7.119999999999999662e-01	6.265046596527099609e-01	2.340000000000000135e-01	3.093504309654235840e-01
7.070000000000000000e+02	5.300000000000000266e-01	3.939327895641326904e-01	5.220000000000000195e-01	5.780812501907348633e-01	2.459999999999999964e-01	1.919141262769699097e-01	9.160000000000000364e-01	7.682377099990844727e-01	5.679999999999999494e-01	6.056079864501953125e-01	5.799999999999999600e-01	5.669348835945129395e-01
7.080000000000000000e+02	6.500000000000000222e-01	5.942312479019165039e-01	6.720000000000000417e-01	6.533725261688232422e-01	4.719999999999999751e-01	7.380393743515014648e-01	7.620000000000000107e-01	6.618541479110717773e-01	5.180000000000000160e-01	5.536971688270568848e-01	6.939999999999999503e-01	5.460950732231140137e-01
7.090000000000000000e+02	6.720000000000000417e-01	6.916218996047973633e-01	5.999999999999999778e-01	7.146505713462829590e-01	6.340000000000000080e-01	4.671051204204559326e-01	9.060000000000000275e-01	8.371224999427795410e-01	7.159999999999999698e-01	8.552433252334594727e-01	9.600000000000000200e-02	1.786797195672988892e-01
7.100000000000000000e+02	4.939999999999999947e-01	3.446201682090759277e-01	1.680000000000000104e-01	1.131624579429626465e-01	9.939999999999999947e-01	9.843842983245849609e-01	9.639999999999999680e-01	8.630009889602661133e-01	4.520000000000000129e-01	5.300117731094360352e-01	9.180000000000000382e-01	9.230109453201293945e-01
7.110000000000000000e+02	9.280000000000000471e-01	5.383703112602233887e-01	4.520000000000000129e-01	5.597770810127258301e-01	8.179999999999999494e-01	6.730089783668518066e-01	4.520000000000000129e-01	7.358592748641967773e-01	9.839999999999999858e-01	8.308625817298889160e-01	6.600000000000000311e-01	6.390851736068725586e-01
7.120000000000000000e+02	5.420000000000000373e-01	5.118452310562133789e-01	1.859999999999999987e-01	2.673480212688446045e-01	1.199999999999999956e-01	6.646178662776947021e-02	1.519999999999999962e-01	4.404079914093017578e-01	8.599999999999999867e-01	7.401211857795715332e-01	5.280000000000000249e-01	5.758232474327087402e-01
7.130000000000000000e+02	2.720000000000000195e-01	3.074869215488433838e-01	1.779999999999999916e-01	5.543511509895324707e-01	5.999999999999999778e-01	6.428666710853576660e-01	6.119999999999999885e-01	7.320461869239807129e-01	4.020000000000000240e-01	4.761960208415985107e-01	2.720000000000000195e-01	5.556423664093017578e-01
7.140000000000000000e+02	2.740000000000000213e-01	3.875786662101745605e-01	9.599999999999999645e-01	8.637475371360778809e-01	7.379999999999999893e-01	8.394978046417236328e-01	9.559999999999999609e-01	8.293043375015258789e-01	2.839999999999999747e-01	2.324422448873519897e-01	7.259999999999999787e-01	8.005278706550598145e-01
7.150000000000000000e+02	7.760000000000000231e-01	7.550665140151977539e-01	8.139999999999999458e-01	6.561466455459594727e-01	2.000000000000000042e-02	7.576059550046920776e-02	1.600000000000000033e-02	3.064220845699310303e-01	7.660000000000000142e-01	7.524170875549316406e-01	3.019999999999999907e-01	3.281878232955932617e-01
7.160000000000000000e+02	6.800000000000000488e-02	1.355701237916946411e-01	3.579999999999999849e-01	3.012631833553314209e-01	3.820000000000000062e-01	4.357040226459503174e-01	8.860000000000000098e-01	5.634938478469848633e-01	4.000000000000000222e-01	5.234975218772888184e-01	1.660000000000000087e-01	1.139975711703300476e-01
7.170000000000000000e+02	9.180000000000000382e-01	8.110087513923645020e-01	9.360000000000000542e-01	8.616368174552917480e-01	8.920000000000000151e-01	6.332357525825500488e-01	5.620000000000000551e-01	7.116636037826538086e-01	5.759999999999999565e-01	6.078032851219177246e-01	3.900000000000000133e-01	2.156588286161422729e-01
7.180000000000000000e+02	2.179999999999999993e-01	3.937529027462005615e-01	4.779999999999999805e-01	5.232015252113342285e-01	8.639999999999999902e-01	6.508952379226684570e-01	9.439999999999999503e-01	9.268744587898254395e-01	5.240000000000000213e-01	6.390057802200317383e-01	3.400000000000000244e-01	4.072195887565612793e-01
7.190000000000000000e+02	5.520000000000000462e-01	6.189562082290649414e-01	3.699999999999999956e-01	3.546071350574493408e-01	9.919999999999999929e-01	9.212260842323303223e-01	1.600000000000000033e-01	3.523946106433868408e-01	3.380000000000000226e-01	3.230035006999969482e-01	4.239999999999999880e-01	6.313816308975219727e-01
7.200000000000000000e+02	7.860000000000000320e-01	9.282338619232177734e-01	7.820000000000000284e-01	5.968258976936340332e-01	9.040000000000000258e-01	7.153329849243164062e-01	9.799999999999999822e-01	9.307091236114501953e-01	5.240000000000000213e-01	3.452852666378021240e-01	8.299999999999999600e-01	7.548097372055053711e-01
7.210000000000000000e+02	1.479999999999999927e-01	2.089008241891860962e-01	4.719999999999999751e-01	6.400201916694641113e-01	9.060000000000000275e-01	5.447960495948791504e-01	9.379999999999999449e-01	6.592414975166320801e-01	1.920000000000000040e-01	2.221457660198211670e-01	8.800000000000000044e-01	7.728675007820129395e-01
7.220000000000000000e+02	2.700000000000000178e-01	3.289922773838043213e-01	4.520000000000000129e-01	4.679297804832458496e-01	6.840000000000000524e-01	5.748840570449829102e-01	3.059999999999999942e-01	4.013147354125976562e-01	8.000000000000000444e-01	7.848581075668334961e-01	7.580000000000000071e-01	7.389094233512878418e-01
7.230000000000000000e+02	5.500000000000000444e-01	7.314594388008117676e-01	8.980000000000000204e-01	6.832798719406127930e-01	3.220000000000000084e-01	3.399632573127746582e-01	8.319999999999999618e-01	7.652517557144165039e-01	8.999999999999999667e-02	7.753890752792358398e-02	5.180000000000000160e-01	5.301159024238586426e-01
7.240000000000000000e+02	8.100000000000000533e-01	7.709081172943115234e-01	5.560000000000000497e-01	5.320743322372436523e-01	9.199999999999999845e-02	9.465007483959197998e-02	2.620000000000000107e-01	3.662939667701721191e-01	5.220000000000000195e-01	4.439059197902679443e-01	5.520000000000000462e-01	6.412048935890197754e-01
7.250000000000000000e+02	2.000000000000000042e-03	1.381321717053651810e-02	9.280000000000000471e-01	8.802869915962219238e-01	2.859999999999999765e-01	3.946565389633178711e-01	5.799999999999999600e-01	5.779061317443847656e-01	9.519999999999999574e-01	9.525352120399475098e-01	6.239999999999999991e-01	7.537557482719421387e-01
7.260000000000000000e+02	8.219999999999999529e-01	7.870488762855529785e-01	8.120000000000000551e-01	7.367154359817504883e-01	4.959999999999999964e-01	4.496569633483886719e-01	3.160000000000000031e-01	4.399994015693664551e-01	5.340000000000000302e-01	4.288753569126129150e-01	7.039999999999999591e-01	5.298330783843994141e-01
7.270000000000000000e+02	5.040000000000000036e-01	5.836080312728881836e-01	9.419999999999999485e-01	6.797937154769897461e-01	2.760000000000000231e-01	5.884832143783569336e-01	9.539999999999999591e-01	8.625974059104919434e-01	6.159999999999999920e-01	3.245230019092559814e-01	3.160000000000000031e-01	4.042025506496429443e-01
7.280000000000000000e+02	2.079999999999999905e-01	1.397616714239120483e-01	8.239999999999999547e-01	8.466226458549499512e-01	9.739999999999999769e-01	9.877951145172119141e-01	1.280000000000000027e-01	4.362110495567321777e-01	7.560000000000000053e-01	6.994798183441162109e-01	3.360000000000000209e-01	5.522469282150268555e-01
7.290000000000000000e+02	6.999999999999999556e-01	7.697895169258117676e-01	5.180000000000000160e-01	6.954098939895629883e-01	5.580000000000000515e-01	3.825613260269165039e-01	9.459999999999999520e-01	9.514576196670532227e-01	1.980000000000000093e-01	2.938380539417266846e-01	3.920000000000000151e-01	2.843577861785888672e-01
7.300000000000000000e+02	8.359999999999999654e-01	7.705130577087402344e-01	9.200000000000000400e-01	6.787965297698974609e-01	9.399999999999999467e-01	8.782647848129272461e-01	9.080000000000000293e-01	9.172129034996032715e-01	5.000000000000000278e-02	1.569858491420745850e-01	4.299999999999999933e-01	3.939659297466278076e-01
7.310000000000000000e+02	6.099999999999999867e-01	8.738465309143066406e-01	7.700000000000000178e-01	8.947980403900146484e-01	9.559999999999999609e-01	8.803268074989318848e-01	1.140000000000000041e-01	2.406951189041137695e-01	5.100000000000000089e-01	4.411650002002716064e-01	4.259999999999999898e-01	3.394209444522857666e-01
7.320000000000000000e+02	5.800000000000000294e-02	3.884046897292137146e-02	5.859999999999999654e-01	3.726071715354919434e-01	6.380000000000000115e-01	6.042803525924682617e-01	6.840000000000000524e-01	6.556546688079833984e-01	4.179999999999999827e-01	3.086307644844055176e-01	7.299999999999999822e-01	5.940445661544799805e-01
7.330000000000000000e+02	8.399999999999999689e-01	8.287262916564941406e-01	9.040000000000000258e-01	7.778431773185729980e-01	7.419999999999999929e-01	7.740747928619384766e-01	6.019999999999999796e-01	5.075999498367309570e-01	8.279999999999999583e-01	8.874368667602539062e-01	4.020000000000000240e-01	3.477879464626312256e-01
7.340000000000000000e+02	5.200000000000000178e-01	3.470764160156250000e-01	1.479999999999999927e-01	1.915741264820098877e-01	1.580000000000000016e-01	2.872610986232757568e-01	3.760000000000000009e-01	3.656484782695770264e-01	6.440000000000000169e-01	4.318157434463500977e-01	1.920000000000000040e-01	1.831414103507995605e-01
7.350000000000000000e+02	7.039999999999999591e-01	8.751145005226135254e-01	2.720000000000000195e-01	2.136317044496536255e-01	1.539999999999999980e-01	9.377018362283706665e-02	9.879999999999999893e-01	9.396300315856933594e-01	8.100000000000000533e-01	6.403120756149291992e-01	2.039999999999999869e-01	1.519615054130554199e-01
7.360000000000000000e+02	2.000000000000000042e-03	1.820065313950181007e-03	6.280000000000000027e-01	4.795447885990142822e-01	3.880000000000000115e-01	5.077102184295654297e-01	1.739999999999999880e-01	2.638803422451019287e-01	4.000000000000000083e-02	1.063739582896232605e-01	5.600000000000000117e-02	1.262551844120025635e-01
7.370000000000000000e+02	5.399999999999999939e-02	1.282741129398345947e-01	2.399999999999999911e-01	2.686343789100646973e-01	9.200000000000000400e-01	9.357117414474487305e-01	2.039999999999999869e-01	3.982638716697692871e-01	7.019999999999999574e-01	4.808326959609985352e-01	6.620000000000000329e-01	7.065957784652709961e-01
7.380000000000000000e+02	6.660000000000000364e-01	6.008707284927368164e-01	5.399999999999999939e-02	2.439802736043930054e-01	6.239999999999999991e-01	5.227654576301574707e-01	7.840000000000000302e-01	6.766009926795959473e-01	5.799999999999999600e-01	4.635468125343322754e-01	4.060000000000000275e-01	2.222965806722640991e-01
7.390000000000000000e+02	8.799999999999999489e-02	3.333759307861328125e-01	6.000000000000000125e-03	9.532493539154529572e-03	7.880000000000000338e-01	6.898349523544311523e-01	5.540000000000000480e-01	6.108731031417846680e-01	2.999999999999999889e-01	3.907424807548522949e-01	3.200000000000000067e-01	4.457629919052124023e-01
7.400000000000000000e+02	6.860000000000000542e-01	6.073583960533142090e-01	9.100000000000000311e-01	8.856760263442993164e-01	7.780000000000000249e-01	9.120434522628784180e-01	5.659999999999999476e-01	4.780328273773193359e-01	8.419999999999999707e-01	8.956249952316284180e-01	5.819999999999999618e-01	4.353128373622894287e-01
7.410000000000000000e+02	3.400000000000000244e-02	1.062086373567581177e-01	5.869999999999999662e-01	7.029284834861755371e-01	3.760000000000000009e-01	2.001859098672866821e-01	3.260000000000000120e-01	5.889622569084167480e-01	7.520000000000000018e-01	7.121452689170837402e-01	6.540000000000000258e-01	4.740209877490997314e-01
7.420000000000000000e+02	9.100000000000000311e-01	8.804215192794799805e-01	6.760000000000000453e-01	6.221496462821960449e-01	4.580000000000000182e-01	7.401986122131347656e-01	8.000000000000000444e-01	6.880748271942138672e-01	5.240000000000000213e-01	6.102560162544250488e-01	4.079999999999999738e-01	3.957352042198181152e-01
7.430000000000000000e+02	6.520000000000000240e-01	5.113031268119812012e-01	7.259999999999999787e-01	7.615483999252319336e-01	3.760000000000000009e-01	7.562897205352783203e-01	4.899999999999999911e-01	4.862118959426879883e-01	8.639999999999999902e-01	9.122875332832336426e-01	5.779999999999999583e-01	6.554022431373596191e-01
7.440000000000000000e+02	2.340000000000000135e-01	1.692879796028137207e-01	1.000000000000000000e+00	9.779748916625976562e-01	2.280000000000000082e-01	4.644907414913177490e-01	5.979999999999999760e-01	5.332092642784118652e-01	8.599999999999999867e-01	9.157105088233947754e-01	7.520000000000000018e-01	7.687230706214904785e-01
7.450000000000000000e+02	4.460000000000000075e-01	2.972992062568664551e-01	5.799999999999999600e-01	6.773371100425720215e-01	6.199999999999999956e-02	1.587376445531845093e-01	5.040000000000000036e-01	3.975702524185180664e-01	7.720000000000000195e-01	6.424287557601928711e-01	4.500000000000000111e-01	5.880636572837829590e-01
7.460000000000000000e+02	4.159999999999999809e-01	6.924114227294921875e-01	3.539999999999999813e-01	2.475836724042892456e-01	3.360000000000000209e-01	2.174393832683563232e-01	1.680000000000000104e-01	2.441696375608444214e-01	8.999999999999999667e-02	8.649590611457824707e-02	7.099999999999999645e-01	5.600826144218444824e-01
7.470000000000000000e+02	9.739999999999999769e-01	9.171381592750549316e-01	8.940000000000000169e-01	8.621646165847778320e-01	1.079999999999999988e-01	5.813494324684143066e-01	5.160000000000000142e-01	7.691881656646728516e-01	4.779999999999999805e-01	5.747662186622619629e-01	2.959999999999999853e-01	4.646601974964141846e-01
7.480000000000000000e+02	7.379999999999999893e-01	8.157745599746704102e-01	8.539999999999999813e-01	6.645247340202331543e-01	4.299999999999999933e-01	4.389212131500244141e-01	6.119999999999999885e-01	4.981631934642791748e-01	4.000000000000000222e-01	4.751743376255035400e-01	7.800000000000000266e-01	6.056510806083679199e-01
7.490000000000000000e+02	5.460000000000000409e-01	5.515683293342590332e-01	7.439999999999999947e-01	4.346414208412170410e-01	5.080000000000000071e-01	7.054705023765563965e-01	3.439999999999999725e-01	6.386156082153320312e-01	4.000000000000000083e-03	8.053214848041534424e-02	6.879999999999999449e-01	5.329484343528747559e-01
7.500000000000000000e+02	6.820000000000000506e-01	5.860640406608581543e-01	5.839999999999999636e-01	6.079163551330566406e-01	1.419999999999999873e-01	3.315601944923400879e-01	6.079999999999999849e-01	5.822135210037231445e-01	3.840000000000000080e-01	5.327035784721374512e-01	1.620000000000000051e-01	3.022540211677551270e-01
7.510000000000000000e+02	5.320000000000000284e-01	5.259934067726135254e-01	5.639999999999999458e-01	8.919257521629333496e-01	8.820000000000000062e-01	7.055159211158752441e-01	5.600000000000000533e-01	4.647108912467956543e-01	1.739999999999999880e-01	5.000783205032348633e-01	2.419999999999999929e-01	1.849875897169113159e-01
7.520000000000000000e+02	8.579999999999999849e-01	8.211405277252197266e-01	7.960000000000000409e-01	7.898229360580444336e-01	9.300000000000000488e-01	7.707028388977050781e-01	4.899999999999999911e-01	5.396164655685424805e-01	1.980000000000000093e-01	2.812991142272949219e-01	8.200000000000000344e-02	6.532128900289535522e-02
7.530000000000000000e+02	9.120000000000000329e-01	8.753457069396972656e-01	1.719999999999999862e-01	3.493843376636505127e-01	7.920000000000000373e-01	8.833825588226318359e-01	8.179999999999999494e-01	7.812808752059936523e-01	9.799999999999999822e-01	9.378494024276733398e-01	1.459999999999999909e-01	1.069442853331565857e-01
7.540000000000000000e+02	1.680000000000000104e-01	3.876235485076904297e-01	3.519999999999999796e-01	4.565949440002441406e-01	3.320000000000000173e-01	6.220506429672241211e-01	5.240000000000000213e-01	6.810396909713745117e-01	2.500000000000000000e-01	3.192074298858642578e-01	3.780000000000000027e-01	4.449737668037414551e-01
7.550000000000000000e+02	8.459999999999999742e-01	8.149830698966979980e-01	7.580000000000000071e-01	8.424398303031921387e-01	8.200000000000000344e-02	2.102433741092681885e-01	8.299999999999999600e-01	8.325650095939636230e-01	6.899999999999999467e-01	6.393563151359558105e-01	1.600000000000000033e-02	3.734667599201202393e-02
7.560000000000000000e+02	4.879999999999999893e-01	6.092022061347961426e-01	5.939999999999999725e-01	5.451355576515197754e-01	4.540000000000000147e-01	4.237441122531890869e-01	7.179999999999999716e-01	6.324999928474426270e-01	2.179999999999999993e-01	3.973358869552612305e-01	6.059999999999999831e-01	5.987652540206909180e-01
7.570000000000000000e+02	4.200000000000000261e-02	1.246166080236434937e-01	5.140000000000000124e-01	4.249706864356994629e-01	9.799999999999999822e-01	8.723187446594238281e-01	4.259999999999999898e-01	4.075211584568023682e-01	1.400000000000000133e-01	3.253690302371978760e-01	7.259999999999999787e-01	9.033354520797729492e-01
7.580000000000000000e+02	6.159999999999999920e-01	7.415130138397216797e-01	2.280000000000000082e-01	2.869442105293273926e-01	5.779999999999999583e-01	6.929536461830139160e-01	7.620000000000000107e-01	8.562142252922058105e-01	3.439999999999999725e-01	2.960835099220275879e-01	8.100000000000000533e-01	5.264399647712707520e-01
7.590000000000000000e+02	1.880000000000000004e-01	4.145179390907287598e-01	4.680000000000000271e-01	5.419086813926696777e-01	4.759999999999999787e-01	2.401350587606430054e-01	8.679999999999999938e-01	8.962777853012084961e-01	2.119999999999999940e-01	3.394897282123565674e-01	8.100000000000000533e-01	6.193789243698120117e-01
7.600000000000000000e+02	5.000000000000000000e-01	2.773156762123107910e-01	4.299999999999999933e-01	4.566509723663330078e-01	8.199999999999999512e-01	5.439792275428771973e-01	2.899999999999999800e-01	4.135293662548065186e-01	4.699999999999999734e-01	4.238038361072540283e-01	8.199999999999999512e-01	7.996852397918701172e-01
7.610000000000000000e+02	9.040000000000000258e-01	8.839302062988281250e-01	1.819999999999999951e-01	4.334238469600677490e-01	5.560000000000000497e-01	3.776424229145050049e-01	4.699999999999999734e-01	6.054831147193908691e-01	6.300000000000000044e-01	5.289365649223327637e-01	3.960000000000000187e-01	3.940147161483764648e-01
7.620000000000000000e+02	9.220000000000000417e-01	9.468300938606262207e-01	4.660000000000000253e-01	3.780767321586608887e-01	8.359999999999999654e-01	5.748082399368286133e-01	2.379999999999999893e-01	4.001447856426239014e-01	2.780000000000000249e-01	2.992106974124908447e-01	6.400000000000000133e-01	7.365345954895019531e-01
7.630000000000000000e+02	1.980000000000000093e-01	6.146226525306701660e-01	6.560000000000000275e-01	7.921661138534545898e-01	6.800000000000000488e-02	2.762427628040313721e-01	9.300000000000000488e-01	6.830864548683166504e-01	3.719999999999999973e-01	4.551809132099151611e-01	6.760000000000000453e-01	6.458978056907653809e-01
7.640000000000000000e+02	2.300000000000000100e-01	3.919569849967956543e-01	3.039999999999999925e-01	3.021805286407470703e-01	6.800000000000000488e-02	1.859908252954483032e-01	8.920000000000000151e-01	7.929384112358093262e-01	1.140000000000000041e-01	4.695765674114227295e-01	1.519999999999999962e-01	1.018765866756439209e-01
7.650000000000000000e+02	5.120000000000000107e-01	4.175024628639221191e-01	9.360000000000000542e-01	7.336246371269226074e-01	4.799999999999999822e-01	5.257969498634338379e-01	8.960000000000000187e-01	6.639740467071533203e-01	3.059999999999999942e-01	2.815182209014892578e-01	7.920000000000000373e-01	8.353185653686523438e-01
7.660000000000000000e+02	6.879999999999999449e-01	5.270387530326843262e-01	5.399999999999999939e-02	2.542505860328674316e-01	7.500000000000000000e-01	7.319157719612121582e-01	5.040000000000000036e-01	5.434127449989318848e-01	4.440000000000000058e-01	5.045178532600402832e-01	2.320000000000000118e-01	1.685307025909423828e-01
7.670000000000000000e+02	5.220000000000000195e-01	6.550202965736389160e-01	5.859999999999999654e-01	5.861409902572631836e-01	5.560000000000000497e-01	7.724584341049194336e-01	7.399999999999999911e-01	7.804044485092163086e-01	3.799999999999999906e-02	5.019102245569229126e-02	2.300000000000000100e-01	2.658416628837585449e-01
7.680000000000000000e+02	2.859999999999999765e-01	5.675150752067565918e-01	1.120000000000000023e-01	2.443266361951828003e-01	7.339999999999999858e-01	7.598602771759033203e-01	3.220000000000000084e-01	3.936021924018859863e-01	4.199999999999999845e-01	4.450624287128448486e-01	2.479999999999999982e-01	4.729842841625213623e-01
7.690000000000000000e+02	6.560000000000000275e-01	5.942268967628479004e-01	1.320000000000000062e-01	5.090837478637695312e-01	3.300000000000000155e-01	8.443921804428100586e-01	2.439999999999999947e-01	4.412289559841156006e-01	1.960000000000000075e-01	3.544412553310394287e-01	4.279999999999999916e-01	4.955309629440307617e-01
7.700000000000000000e+02	3.439999999999999725e-01	4.317170679569244385e-01	2.200000000000000011e-01	2.427065968513488770e-01	8.020000000000000462e-01	5.370703935623168945e-01	8.920000000000000151e-01	8.458549380302429199e-01	8.659999999999999920e-01	7.657225131988525391e-01	6.139999999999999902e-01	6.499540805816650391e-01
7.710000000000000000e+02	1.600000000000000033e-01	8.056004345417022705e-02	6.380000000000000115e-01	6.241798400878906250e-01	8.279999999999999583e-01	8.219722509384155273e-01	3.539999999999999813e-01	3.337535262107849121e-01	5.999999999999999778e-01	5.559144616127014160e-01	9.080000000000000293e-01	9.359464049339294434e-01
7.720000000000000000e+02	4.219999999999999862e-01	3.142571151256561279e-01	7.000000000000000666e-02	1.408020257949829102e-01	1.739999999999999880e-01	4.124357402324676514e-01	5.580000000000000515e-01	6.233933568000793457e-01	5.799999999999999600e-01	6.296344399452209473e-01	7.960000000000000409e-01	7.169747352600097656e-01
7.730000000000000000e+02	1.819999999999999951e-01	3.391801118850708008e-01	3.119999999999999996e-01	1.990354955196380615e-01	1.660000000000000087e-01	1.117261424660682678e-01	5.999999999999999778e-01	5.374053716659545898e-01	3.780000000000000027e-01	4.131971001625061035e-01	4.540000000000000147e-01	5.178578495979309082e-01
7.740000000000000000e+02	5.580000000000000515e-01	4.806832969188690186e-01	1.819999999999999951e-01	8.082250505685806274e-02	8.459999999999999742e-01	9.546334743499755859e-01	2.939999999999999836e-01	3.309503197669982910e-01	2.839999999999999747e-01	2.082983106374740601e-01	3.019999999999999907e-01	2.295929193496704102e-01
7.750000000000000000e+02	9.379999999999999449e-01	8.985300064086914062e-01	8.000000000000000444e-01	4.632702767848968506e-01	5.779999999999999583e-01	7.036284804344177246e-01	7.840000000000000302e-01	6.700432896614074707e-01	9.180000000000000382e-01	9.291547536849975586e-01	6.500000000000000222e-01	5.565397739410400391e-01
7.760000000000000000e+02	4.799999999999999822e-01	3.933586776256561279e-01	3.499999999999999778e-01	4.294952750205993652e-01	1.799999999999999933e-01	4.130581393837928772e-02	8.980000000000000204e-01	6.275370717048645020e-01	3.300000000000000155e-01	4.376527667045593262e-01	6.879999999999999449e-01	7.774741053581237793e-01
7.770000000000000000e+02	4.859999999999999876e-01	3.579169213771820068e-01	2.500000000000000000e-01	3.772653341293334961e-01	6.820000000000000506e-01	7.257857918739318848e-01	8.719999999999999973e-01	8.084396123886108398e-01	4.580000000000000182e-01	4.983049929141998291e-01	2.800000000000000266e-01	2.849670946598052979e-01
7.780000000000000000e+02	9.599999999999999645e-01	6.348932385444641113e-01	5.280000000000000249e-01	5.650056004524230957e-01	8.860000000000000098e-01	7.442548274993896484e-01	2.899999999999999800e-01	3.440266549587249756e-01	5.500000000000000444e-01	5.484116673469543457e-01	9.240000000000000435e-01	9.265782833099365234e-01
7.790000000000000000e+02	4.199999999999999845e-01	5.558010339736938477e-01	9.200000000000000400e-01	8.068534731864929199e-01	8.900000000000000133e-01	8.866464495658874512e-01	6.620000000000000329e-01	5.994816422462463379e-01	9.180000000000000382e-01	9.304749965667724609e-01	7.599999999999999811e-02	1.293223798274993896e-01
7.800000000000000000e+02	2.979999999999999871e-01	4.225780069828033447e-01	2.520000000000000018e-01	4.272524416446685791e-01	8.820000000000000062e-01	6.083566546440124512e-01	6.760000000000000453e-01	5.568229556083679199e-01	4.699999999999999734e-01	6.417272090911865234e-01	5.200000000000000178e-01	3.922973275184631348e-01
7.810000000000000000e+02	2.560000000000000053e-01	4.191718399524688721e-01	8.559999999999999831e-01	6.063083410263061523e-01	1.439999999999999891e-01	2.412103712558746338e-01	2.819999999999999729e-01	6.486751437187194824e-01	4.839999999999999858e-01	3.541456162929534912e-01	4.239999999999999880e-01	3.575455546379089355e-01
7.820000000000000000e+02	4.420000000000000040e-01	6.844976544380187988e-01	3.659999999999999920e-01	3.452845811843872070e-01	9.020000000000000240e-01	8.516308069229125977e-01	1.239999999999999991e-01	4.671727418899536133e-01	2.059999999999999887e-01	1.019530668854713440e-01	3.539999999999999813e-01	3.252196013927459717e-01
7.830000000000000000e+02	2.399999999999999911e-01	3.700288534164428711e-01	8.639999999999999902e-01	7.468033432960510254e-01	9.419999999999999485e-01	9.783775210380554199e-01	9.519999999999999574e-01	6.433939933776855469e-01	3.659999999999999920e-01	6.787923574447631836e-01	8.399999999999999689e-01	9.111132621765136719e-01
7.840000000000000000e+02	7.740000000000000213e-01	7.616477608680725098e-01	2.240000000000000047e-01	4.130385518074035645e-01	3.039999999999999925e-01	3.494106829166412354e-01	5.060000000000000053e-01	6.346113085746765137e-01	5.300000000000000266e-01	5.873709321022033691e-01	4.259999999999999898e-01	3.228886723518371582e-01
7.850000000000000000e+02	6.899999999999999467e-01	4.535818397998809814e-01	3.599999999999999728e-02	2.403728850185871124e-02	6.340000000000000080e-01	5.680108070373535156e-01	7.980000000000000426e-01	7.177503705024719238e-01	3.739999999999999991e-01	3.475020527839660645e-01	4.599999999999999922e-02	1.706525832414627075e-01
7.860000000000000000e+02	8.379999999999999671e-01	5.680993795394897461e-01	3.420000000000000262e-01	3.739256560802459717e-01	7.039999999999999591e-01	6.010400652885437012e-01	2.760000000000000231e-01	1.441075354814529419e-01	5.800000000000000294e-02	1.384294331073760986e-01	8.219999999999999529e-01	8.393158912658691406e-01
7.870000000000000000e+02	2.399999999999999911e-01	3.665526807308197021e-01	6.580000000000000293e-01	8.089545369148254395e-01	3.400000000000000244e-02	2.274945825338363647e-01	9.160000000000000364e-01	4.995180368423461914e-01	6.700000000000000400e-01	7.350054979324340820e-01	4.099999999999999756e-01	4.622260630130767822e-01
7.880000000000000000e+02	3.320000000000000173e-01	4.766685664653778076e-01	9.639999999999999680e-01	9.430432319641113281e-01	6.600000000000000311e-01	7.907896637916564941e-01	9.100000000000000311e-01	8.763757944107055664e-01	8.359999999999999654e-01	8.095818758010864258e-01	6.840000000000000524e-01	5.560820102691650391e-01
7.890000000000000000e+02	7.379999999999999893e-01	6.130850911140441895e-01	7.319999999999999840e-01	3.928410410881042480e-01	1.539999999999999980e-01	1.954858303070068359e-01	4.000000000000000083e-03	6.875067949295043945e-02	5.080000000000000071e-01	3.028478622436523438e-01	7.700000000000000178e-01	6.926327943801879883e-01
7.900000000000000000e+02	7.600000000000000089e-01	4.578450620174407959e-01	4.060000000000000275e-01	2.722629904747009277e-01	1.759999999999999898e-01	1.073844656348228455e-01	2.580000000000000071e-01	5.225268602371215820e-01	9.199999999999999845e-02	5.913563072681427002e-02	8.159999999999999476e-01	7.771934270858764648e-01
7.910000000000000000e+02	9.699999999999999734e-01	8.401557207107543945e-01	5.779999999999999583e-01	7.240236997604370117e-01	8.000000000000000167e-03	4.319409281015396118e-02	6.260000000000000009e-01	5.076890587806701660e-01	2.859999999999999765e-01	5.083776712417602539e-01	7.740000000000000213e-01	6.562290787696838379e-01
7.920000000000000000e+02	5.460000000000000409e-01	6.001525521278381348e-01	5.759999999999999565e-01	4.239647984504699707e-01	8.400000000000000522e-02	2.336766868829727173e-01	2.760000000000000231e-01	3.597207069396972656e-01	2.979999999999999871e-01	2.510341405868530273e-01	6.560000000000000275e-01	5.221032500267028809e-01
7.930000000000000000e+02	6.860000000000000542e-01	9.407370686531066895e-01	5.120000000000000107e-01	4.887263774871826172e-01	2.680000000000000160e-01	3.597951531410217285e-01	1.960000000000000075e-01	2.263273745775222778e-01	6.780000000000000471e-01	6.269193291664123535e-01	4.959999999999999964e-01	2.314934581518173218e-01
7.940000000000000000e+02	1.400000000000000029e-02	1.204919368028640747e-01	3.559999999999999831e-01	5.548185706138610840e-01	3.739999999999999991e-01	7.274475693702697754e-01	9.020000000000000240e-01	5.346667766571044922e-01	3.679999999999999938e-01	3.085480332374572754e-01	1.779999999999999916e-01	2.282493859529495239e-01
7.950000000000000000e+02	6.199999999999999956e-02	8.840771764516830444e-02	6.320000000000000062e-01	7.631848454475402832e-01	9.459999999999999520e-01	8.700987100601196289e-01	3.019999999999999907e-01	4.424880146980285645e-01	8.379999999999999671e-01	5.316347479820251465e-01	1.419999999999999873e-01	1.299026608467102051e-01
7.960000000000000000e+02	7.640000000000000124e-01	6.180627346038818359e-01	6.560000000000000275e-01	6.034852266311645508e-01	9.659999999999999698e-01	9.292610883712768555e-01	5.600000000000000533e-01	3.909532427787780762e-01	2.800000000000000266e-01	2.988790571689605713e-01	7.940000000000000391e-01	8.489205241203308105e-01
7.970000000000000000e+02	4.680000000000000271e-01	4.643392562866210938e-01	6.820000000000000506e-01	8.582013845443725586e-01	6.239999999999999991e-01	5.969956517219543457e-01	5.939999999999999725e-01	5.493380427360534668e-01	3.300000000000000155e-01	5.334692001342773438e-01	8.599999999999999867e-01	8.532666563987731934e-01
7.980000000000000000e+02	3.800000000000000044e-01	6.235837340354919434e-01	1.620000000000000051e-01	9.700507670640945435e-02	7.239999999999999769e-01	7.764434218406677246e-01	9.759999999999999787e-01	8.705097436904907227e-01	4.500000000000000111e-01	2.543306648731231689e-01	5.400000000000000355e-01	5.296144485473632812e-01
7.990000000000000000e+02	2.540000000000000036e-01	3.347868621349334717e-01	6.899999999999999467e-01	3.772681355476379395e-01	3.880000000000000115e-01	2.194223552942276001e-01	1.900000000000000022e-01	6.120217442512512207e-01	8.739999999999999991e-01	8.019369840621948242e-01	9.020000000000000240e-01	9.204101562500000000e-01
8.000000000000000000e+02	1.920000000000000040e-01	3.616890609264373779e-01	2.700000000000000178e-01	4.518967270851135254e-01	8.179999999999999494e-01	6.941416859626770020e-01	9.000000000000000222e-01	9.132089018821716309e-01	6.580000000000000293e-01	4.994421303272247314e-01	2.199999999999999872e-02	6.802199780941009521e-02
8.010000000000000000e+02	6.199999999999999956e-01	3.447570204734802246e-01	4.959999999999999964e-01	6.197284460067749023e-01	4.299999999999999933e-01	3.636584281921386719e-01	9.639999999999999680e-01	9.257029294967651367e-01	5.360000000000000320e-01	5.330146551132202148e-01	8.659999999999999920e-01	8.097248673439025879e-01
8.020000000000000000e+02	7.139999999999999680e-01	4.309915900230407715e-01	5.399999999999999939e-02	1.934594660997390747e-01	1.200000000000000025e-02	3.732096031308174133e-02	4.299999999999999933e-01	7.350397706031799316e-01	2.839999999999999747e-01	2.565245330333709717e-01	5.659999999999999476e-01	7.164697647094726562e-01
8.030000000000000000e+02	3.940000000000000169e-01	4.693996310234069824e-01	4.040000000000000258e-01	3.473323881626129150e-01	2.680000000000000160e-01	4.823461771011352539e-01	1.000000000000000021e-02	1.167854368686676025e-01	4.660000000000000253e-01	3.139280378818511963e-01	5.520000000000000462e-01	4.113965928554534912e-01
8.040000000000000000e+02	5.939999999999999725e-01	4.779784083366394043e-01	1.439999999999999891e-01	1.883558928966522217e-01	1.660000000000000087e-01	3.659485280513763428e-01	6.320000000000000062e-01	5.257201790809631348e-01	6.059999999999999831e-01	6.032968759536743164e-01	4.119999999999999774e-01	4.716903865337371826e-01
8.050000000000000000e+02	5.999999999999999778e-02	1.412741541862487793e-01	5.420000000000000373e-01	2.943675220012664795e-01	3.900000000000000133e-01	3.260276317596435547e-01	5.959999999999999742e-01	4.793953895568847656e-01	2.520000000000000018e-01	3.448721468448638916e-01	4.079999999999999738e-01	5.431061387062072754e-01
8.060000000000000000e+02	3.200000000000000067e-01	3.411641120910644531e-01	7.780000000000000249e-01	7.255350351333618164e-01	9.340000000000000524e-01	9.468356966972351074e-01	6.039999999999999813e-01	5.353738069534301758e-01	6.800000000000000488e-01	5.349845290184020996e-01	8.699999999999999956e-01	8.172889351844787598e-01
8.070000000000000000e+02	6.800000000000000488e-01	5.626841187477111816e-01	5.440000000000000391e-01	5.014721155166625977e-01	5.260000000000000231e-01	2.937091290950775146e-01	7.660000000000000142e-01	5.355226397514343262e-01	5.779999999999999583e-01	6.439365744590759277e-01	6.460000000000000187e-01	6.059636473655700684e-01
8.080000000000000000e+02	2.939999999999999836e-01	4.095501601696014404e-01	3.320000000000000173e-01	5.478901267051696777e-01	2.780000000000000249e-01	5.988630056381225586e-01	6.700000000000000400e-01	6.387281417846679688e-01	6.939999999999999503e-01	7.073438167572021484e-01	7.079999999999999627e-01	6.482867598533630371e-01
8.090000000000000000e+02	3.519999999999999796e-01	5.052334070205688477e-01	6.500000000000000222e-01	3.296121954917907715e-01	3.639999999999999902e-01	5.282980203628540039e-01	1.539999999999999980e-01	3.577341437339782715e-01	2.540000000000000036e-01	1.672332137823104858e-01	8.219999999999999529e-01	9.534289240837097168e-01
8.100000000000000000e+02	5.799999999999999600e-01	4.816087782382965088e-01	6.179999999999999938e-01	4.183174669742584229e-01	1.880000000000000004e-01	3.044132292270660400e-01	9.959999999999999964e-01	9.896408915519714355e-01	4.420000000000000040e-01	6.101693511009216309e-01	2.959999999999999853e-01	3.768215179443359375e-01
8.110000000000000000e+02	5.440000000000000391e-01	3.111824393272399902e-01	5.140000000000000124e-01	4.311362802982330322e-01	9.699999999999999734e-01	7.791847586631774902e-01	2.620000000000000107e-01	1.840758323669433594e-01	5.779999999999999583e-01	6.296344399452209473e-01	8.199999999999999512e-01	8.918613791465759277e-01
8.120000000000000000e+02	3.459999999999999742e-01	3.731862902641296387e-01	2.400000000000000050e-02	1.018492057919502258e-01	6.939999999999999503e-01	5.808396935462951660e-01	7.580000000000000071e-01	9.348644614219665527e-01	8.020000000000000462e-01	6.867040991783142090e-01	2.399999999999999911e-01	1.925881952047348022e-01
8.130000000000000000e+02	4.939999999999999947e-01	6.283878087997436523e-01	2.760000000000000231e-01	3.117756843566894531e-01	9.539999999999999591e-01	5.775365829467773438e-01	3.599999999999999867e-01	2.931820452213287354e-01	4.540000000000000147e-01	4.443480968475341797e-01	5.440000000000000391e-01	4.424618780612945557e-01
8.140000000000000000e+02	1.739999999999999880e-01	2.681770026683807373e-01	8.000000000000000444e-01	8.174061179161071777e-01	5.100000000000000089e-01	5.301693677902221680e-01	6.879999999999999449e-01	7.473542094230651855e-01	9.040000000000000258e-01	8.094277381896972656e-01	5.540000000000000480e-01	6.190376877784729004e-01
8.150000000000000000e+02	9.280000000000000471e-01	8.785899281501770020e-01	8.219999999999999529e-01	7.151958942413330078e-01	6.740000000000000435e-01	7.293043732643127441e-01	5.560000000000000497e-01	4.235647618770599365e-01	8.900000000000000133e-01	9.253621697425842285e-01	4.420000000000000040e-01	5.527706146240234375e-01
8.160000000000000000e+02	8.539999999999999813e-01	5.712398290634155273e-01	1.819999999999999951e-01	1.191555410623550415e-01	2.800000000000000058e-02	2.449380755424499512e-01	4.979999999999999982e-01	4.755842089653015137e-01	1.380000000000000115e-01	2.246719002723693848e-01	6.079999999999999849e-01	6.113207340240478516e-01
8.170000000000000000e+02	6.939999999999999503e-01	5.219328999519348145e-01	6.179999999999999938e-01	4.494009613990783691e-01	4.899999999999999911e-01	7.419406771659851074e-01	3.200000000000000067e-02	7.853524386882781982e-02	5.639999999999999458e-01	2.939100563526153564e-01	4.620000000000000218e-01	2.610513567924499512e-01
8.180000000000000000e+02	3.240000000000000102e-01	5.112622976303100586e-01	6.800000000000000488e-02	2.832420766353607178e-01	7.980000000000000426e-01	4.618933200836181641e-01	2.599999999999999881e-02	6.600538492202758789e-01	7.159999999999999698e-01	6.877973675727844238e-01	8.000000000000000444e-01	8.125025629997253418e-01
8.190000000000000000e+02	4.200000000000000261e-02	5.320800468325614929e-02	6.179999999999999938e-01	6.177675127983093262e-01	2.000000000000000042e-03	4.528077691793441772e-02	2.280000000000000082e-01	4.074385762214660645e-01	6.540000000000000258e-01	5.065795183181762695e-01	2.500000000000000000e-01	5.455080866813659668e-01
8.200000000000000000e+02	7.580000000000000071e-01	7.921923995018005371e-01	8.060000000000000497e-01	6.014223694801330566e-01	6.239999999999999991e-01	6.157952547073364258e-01	7.459999999999999964e-01	8.128480911254882812e-01	4.380000000000000004e-01	3.373816907405853271e-01	6.280000000000000027e-01	4.440285563468933105e-01
8.210000000000000000e+02	6.720000000000000417e-01	5.382841229438781738e-01	6.919999999999999485e-01	4.002957344055175781e-01	1.219999999999999973e-01	2.103721946477890015e-01	2.039999999999999869e-01	1.618346571922302246e-01	6.600000000000000311e-02	1.663006693124771118e-01	8.000000000000000167e-02	1.667921394109725952e-01
8.220000000000000000e+02	9.939999999999999947e-01	9.877711534500122070e-01	1.700000000000000122e-01	3.632890284061431885e-01	5.560000000000000497e-01	3.804619610309600830e-01	5.699999999999999512e-01	6.710732579231262207e-01	3.880000000000000115e-01	4.784317016601562500e-01	9.220000000000000417e-01	8.017255663871765137e-01
8.230000000000000000e+02	5.600000000000000533e-01	8.133242726325988770e-01	4.859999999999999876e-01	3.639098405838012695e-01	8.860000000000000098e-01	7.703316211700439453e-01	5.639999999999999458e-01	5.359762907028198242e-01	9.439999999999999503e-01	8.043467402458190918e-01	3.119999999999999996e-01	2.712470889091491699e-01
8.240000000000000000e+02	3.599999999999999728e-02	2.236974053084850311e-02	3.760000000000000009e-01	4.334572553634643555e-01	1.980000000000000093e-01	2.827658355236053467e-01	8.860000000000000098e-01	8.996200561523437500e-01	5.060000000000000053e-01	2.470288574695587158e-01	2.039999999999999869e-01	3.480546772480010986e-01
8.250000000000000000e+02	9.379999999999999449e-01	8.334184288978576660e-01	7.560000000000000053e-01	6.440883278846740723e-01	4.600000000000000200e-01	5.920631885528564453e-01	3.019999999999999907e-01	5.237848162651062012e-01	8.579999999999999849e-01	7.435162067413330078e-01	7.820000000000000284e-01	7.562606930732727051e-01
8.260000000000000000e+02	3.439999999999999725e-01	3.113281428813934326e-01	3.280000000000000138e-01	4.955727159976959229e-01	2.939999999999999836e-01	2.463221698999404907e-01	1.759999999999999898e-01	4.142021834850311279e-01	6.580000000000000293e-01	6.296906471252441406e-01	1.000000000000000056e-01	2.355931848287582397e-01
8.270000000000000000e+02	1.059999999999999970e-01	1.175156608223915100e-01	8.499999999999999778e-01	5.389018058776855469e-01	7.520000000000000018e-01	5.215759873390197754e-01	7.720000000000000195e-01	5.253025293350219727e-01	6.179999999999999938e-01	6.524771451950073242e-01	2.540000000000000036e-01	3.136305212974548340e-01
8.280000000000000000e+02	1.600000000000000033e-01	3.778761923313140869e-01	5.460000000000000409e-01	5.954139828681945801e-01	1.940000000000000058e-01	3.843336999416351318e-01	4.159999999999999809e-01	2.891604304313659668e-01	4.359999999999999987e-01	5.340589284896850586e-01	6.800000000000000488e-02	2.814898788928985596e-01
8.290000000000000000e+02	6.540000000000000258e-01	4.898386299610137939e-01	6.860000000000000542e-01	4.214593470096588135e-01	6.019999999999999796e-01	4.545132815837860107e-01	4.719999999999999751e-01	6.250848770141601562e-01	7.239999999999999769e-01	7.289209961891174316e-01	7.620000000000000107e-01	6.008540987968444824e-01
8.300000000000000000e+02	9.360000000000000542e-01	8.484269976615905762e-01	7.900000000000000355e-01	5.682680606842041016e-01	1.839999999999999969e-01	1.592717319726943970e-01	4.719999999999999751e-01	5.785570144653320312e-01	8.599999999999999867e-01	7.276898622512817383e-01	7.740000000000000213e-01	7.258206009864807129e-01
8.310000000000000000e+02	8.000000000000000167e-02	1.422269493341445923e-01	8.179999999999999494e-01	7.179625034332275391e-01	4.060000000000000275e-01	4.597669541835784912e-01	1.059999999999999970e-01	2.000774294137954712e-01	4.299999999999999933e-01	3.997039794921875000e-01	4.099999999999999756e-01	5.605010390281677246e-01
8.320000000000000000e+02	9.180000000000000382e-01	9.630048274993896484e-01	6.540000000000000258e-01	4.901876747608184814e-01	6.999999999999999556e-01	5.148912072181701660e-01	4.020000000000000240e-01	4.428342878818511963e-01	3.719999999999999973e-01	3.162379562854766846e-01	4.660000000000000253e-01	3.223755359649658203e-01
8.330000000000000000e+02	6.740000000000000435e-01	6.802827119827270508e-01	2.139999999999999958e-01	3.056045770645141602e-01	1.239999999999999991e-01	3.849529325962066650e-01	2.400000000000000050e-02	4.314179345965385437e-02	2.680000000000000160e-01	1.683706045150756836e-01	6.199999999999999956e-01	6.674578785896301270e-01
8.340000000000000000e+02	9.659999999999999698e-01	8.802162408828735352e-01	5.120000000000000107e-01	5.871499776840209961e-01	2.560000000000000053e-01	3.615212440490722656e-01	6.099999999999999867e-01	3.679077625274658203e-01	3.840000000000000080e-01	7.005008459091186523e-01	5.460000000000000409e-01	7.409294843673706055e-01
8.350000000000000000e+02	2.119999999999999940e-01	2.409557998180389404e-01	1.739999999999999880e-01	5.421348214149475098e-01	5.839999999999999636e-01	5.254629254341125488e-01	4.139999999999999791e-01	4.153891503810882568e-01	4.219999999999999862e-01	5.065847039222717285e-01	9.659999999999999698e-01	9.543877243995666504e-01
8.360000000000000000e+02	2.780000000000000249e-01	1.507026702165603638e-01	8.020000000000000462e-01	6.919391751289367676e-01	7.880000000000000338e-01	7.709728479385375977e-01	8.159999999999999476e-01	3.533952832221984863e-01	2.300000000000000100e-01	4.302260279655456543e-01	7.960000000000000409e-01	7.459353208541870117e-01
8.370000000000000000e+02	8.339999999999999636e-01	6.073678731918334961e-01	7.800000000000000266e-01	7.978783845901489258e-01	6.460000000000000187e-01	4.309386909008026123e-01	4.159999999999999809e-01	4.311633110046386719e-01	7.019999999999999574e-01	6.701607108116149902e-01	8.940000000000000169e-01	8.302744626998901367e-01
8.380000000000000000e+02	3.380000000000000226e-01	5.459827184677124023e-01	7.379999999999999893e-01	6.961473822593688965e-01	6.740000000000000435e-01	5.610509514808654785e-01	1.260000000000000009e-01	1.684526205062866211e-01	7.079999999999999627e-01	6.726977825164794922e-01	6.480000000000000204e-01	5.215192437171936035e-01
8.390000000000000000e+02	8.559999999999999831e-01	7.540007233619689941e-01	6.199999999999999956e-01	5.530043244361877441e-01	9.879999999999999893e-01	9.036195278167724609e-01	7.059999999999999609e-01	7.014937400817871094e-01	9.340000000000000524e-01	8.806049227714538574e-01	5.779999999999999583e-01	5.981578230857849121e-01
8.400000000000000000e+02	8.639999999999999902e-01	6.691651940345764160e-01	7.399999999999999634e-02	1.558770835399627686e-01	9.379999999999999449e-01	9.418745636940002441e-01	2.859999999999999765e-01	3.290314376354217529e-01	4.640000000000000235e-01	3.504013419151306152e-01	3.380000000000000226e-01	4.151788949966430664e-01
8.410000000000000000e+02	4.719999999999999751e-01	5.809996128082275391e-01	8.499999999999999778e-01	7.104042768478393555e-01	3.479999999999999760e-01	5.178751945495605469e-01	1.600000000000000033e-01	3.588226139545440674e-01	1.539999999999999980e-01	2.596260011196136475e-01	9.699999999999999734e-01	9.232091307640075684e-01
8.420000000000000000e+02	5.779999999999999583e-01	5.669955015182495117e-01	5.420000000000000373e-01	3.109776377677917480e-01	9.120000000000000329e-01	6.645109653472900391e-01	8.900000000000000133e-01	8.711423873901367188e-01	6.219999999999999973e-01	6.513435840606689453e-01	4.939999999999999947e-01	3.421793282032012939e-01
8.430000000000000000e+02	3.920000000000000151e-01	5.063043236732482910e-01	8.719999999999999973e-01	7.142769098281860352e-01	1.660000000000000087e-01	4.839209914207458496e-01	2.059999999999999887e-01	3.025853335857391357e-01	3.260000000000000120e-01	2.741905450820922852e-01	6.740000000000000435e-01	6.717643141746520996e-01
8.440000000000000000e+02	5.919999999999999707e-01	7.810230255126953125e-01	7.740000000000000213e-01	6.966977119445800781e-01	7.039999999999999591e-01	6.283541917800903320e-01	4.979999999999999982e-01	5.528913736343383789e-01	8.120000000000000551e-01	7.650376558303833008e-01	8.120000000000000551e-01	8.454128503799438477e-01
8.450000000000000000e+02	6.780000000000000471e-01	6.172186732292175293e-01	6.199999999999999956e-02	2.174795269966125488e-01	1.900000000000000022e-01	2.390748113393783569e-01	1.819999999999999951e-01	2.974428534507751465e-01	4.139999999999999791e-01	3.403691351413726807e-01	7.520000000000000018e-01	6.882808804512023926e-01
8.460000000000000000e+02	4.239999999999999880e-01	1.280603259801864624e-01	9.939999999999999947e-01	9.903917312622070312e-01	1.280000000000000027e-01	2.062822878360748291e-01	6.979999999999999538e-01	8.713971376419067383e-01	6.500000000000000222e-01	5.628237128257751465e-01	7.660000000000000142e-01	6.980090141296386719e-01
8.470000000000000000e+02	9.459999999999999520e-01	8.478985428810119629e-01	2.439999999999999947e-01	1.005245372653007507e-01	2.640000000000000124e-01	3.164115548133850098e-01	7.820000000000000284e-01	5.871863961219787598e-01	6.560000000000000275e-01	6.063973903656005859e-01	4.600000000000000200e-01	3.498920202255249023e-01
8.480000000000000000e+02	6.059999999999999831e-01	4.294670522212982178e-01	6.560000000000000275e-01	5.968923568725585938e-01	1.499999999999999944e-01	3.240781426429748535e-01	7.980000000000000426e-01	7.440651655197143555e-01	7.580000000000000071e-01	7.109427452087402344e-01	8.539999999999999813e-01	7.586997151374816895e-01
8.490000000000000000e+02	3.059999999999999942e-01	3.785406053066253662e-01	4.399999999999999745e-02	1.225965619087219238e-01	1.219999999999999973e-01	3.542892932891845703e-01	5.440000000000000391e-01	4.283942878246307373e-01	8.359999999999999654e-01	6.679269671440124512e-01	6.300000000000000044e-01	6.057469844818115234e-01
8.500000000000000000e+02	5.839999999999999636e-01	7.378002405166625977e-01	5.480000000000000426e-01	6.822971701622009277e-01	2.560000000000000053e-01	1.968349814414978027e-01	2.079999999999999905e-01	5.106430649757385254e-01	4.919999999999999929e-01	3.225568532943725586e-01	9.199999999999999845e-02	6.455715745687484741e-02
8.510000000000000000e+02	4.759999999999999787e-01	2.434436082839965820e-01	8.399999999999999689e-01	8.035642504692077637e-01	7.039999999999999591e-01	5.947867035865783691e-01	5.699999999999999512e-01	4.554899930953979492e-01	2.359999999999999876e-01	2.883307039737701416e-01	2.199999999999999872e-02	7.113540917634963989e-02
8.520000000000000000e+02	7.660000000000000142e-01	6.506586670875549316e-01	7.099999999999999645e-01	3.777494728565216064e-01	9.839999999999999858e-01	9.467702507972717285e-01	5.679999999999999494e-01	8.465014696121215820e-01	8.419999999999999707e-01	8.217095136642456055e-01	6.760000000000000453e-01	6.768631935119628906e-01
8.530000000000000000e+02	3.200000000000000067e-01	4.263946712017059326e-01	9.519999999999999574e-01	7.049147486686706543e-01	8.159999999999999476e-01	6.435510516166687012e-01	2.720000000000000195e-01	4.600296616554260254e-01	5.440000000000000391e-01	4.969108104705810547e-01	4.899999999999999911e-01	4.109641611576080322e-01
8.540000000000000000e+02	1.620000000000000051e-01	4.640191197395324707e-01	9.479999999999999538e-01	8.709859848022460938e-01	7.840000000000000302e-01	4.570622444152832031e-01	6.979999999999999538e-01	6.672063469886779785e-01	5.260000000000000231e-01	5.430766344070434570e-01	2.419999999999999929e-01	2.830130159854888916e-01
8.550000000000000000e+02	3.430000000000000271e-01	4.534196555614471436e-01	1.260000000000000009e-01	2.244374528527259827e-02	7.740000000000000213e-01	7.603842616081237793e-01	8.820000000000000062e-01	4.374442100524902344e-01	3.739999999999999991e-01	5.710347890853881836e-01	4.420000000000000040e-01	4.297193288803100586e-01
8.560000000000000000e+02	5.000000000000000278e-02	7.796571403741836548e-02	6.079999999999999849e-01	5.785573124885559082e-01	5.719999999999999529e-01	6.361721754074096680e-01	6.000000000000000125e-03	1.669587790966033936e-01	7.680000000000000160e-01	7.489055395126342773e-01	4.380000000000000004e-01	2.328351289033889771e-01
8.570000000000000000e+02	6.159999999999999920e-01	6.194778084754943848e-01	4.779999999999999805e-01	5.858654379844665527e-01	3.160000000000000031e-01	4.808033704757690430e-01	6.300000000000000044e-01	6.638242602348327637e-01	2.359999999999999876e-01	3.383419811725616455e-01	8.599999999999999867e-01	8.532758951187133789e-01
8.580000000000000000e+02	2.300000000000000100e-01	1.742437630891799927e-01	3.380000000000000226e-01	4.800708293914794922e-01	6.560000000000000275e-01	6.934159398078918457e-01	6.560000000000000275e-01	5.115628838539123535e-01	1.559999999999999998e-01	3.442882597446441650e-01	5.879999999999999671e-01	3.882111608982086182e-01
8.590000000000000000e+02	8.900000000000000133e-01	8.632436394691467285e-01	8.940000000000000169e-01	7.073385715484619141e-01	5.399999999999999939e-02	8.935968577861785889e-02	3.599999999999999867e-01	3.107885718345642090e-01	2.520000000000000018e-01	4.164613783359527588e-01	8.980000000000000204e-01	7.511753439903259277e-01
8.600000000000000000e+02	5.919999999999999707e-01	4.732547998428344727e-01	8.820000000000000062e-01	7.208186984062194824e-01	8.799999999999999489e-02	4.755853116512298584e-02	9.340000000000000524e-01	7.515970468521118164e-01	7.800000000000000266e-01	7.451086640357971191e-01	7.199999999999999734e-01	7.207458615303039551e-01
8.610000000000000000e+02	9.400000000000000022e-02	3.328079357743263245e-02	8.840000000000000080e-01	8.254478573799133301e-01	9.180000000000000382e-01	5.570062994956970215e-01	8.399999999999999689e-01	7.088013887405395508e-01	5.600000000000000533e-01	6.251204609870910645e-01	2.000000000000000042e-02	6.926948577165603638e-02
8.620000000000000000e+02	6.320000000000000062e-01	7.154617905616760254e-01	3.039999999999999925e-01	5.164102315902709961e-01	1.980000000000000093e-01	1.542693525552749634e-01	1.439999999999999891e-01	3.684504032135009766e-01	7.000000000000000666e-02	2.011631876230239868e-01	3.240000000000000102e-01	3.574941158294677734e-01
8.630000000000000000e+02	7.840000000000000302e-01	9.222627878189086914e-01	2.879999999999999782e-01	5.051918625831604004e-01	8.599999999999999312e-02	8.817458897829055786e-02	2.600000000000000089e-01	7.010892033576965332e-01	1.439999999999999891e-01	1.100358515977859497e-01	8.319999999999999618e-01	7.660023570060729980e-01
8.640000000000000000e+02	8.499999999999999778e-01	6.313280463218688965e-01	2.000000000000000042e-03	4.529564082622528076e-02	5.380000000000000338e-01	8.336833119392395020e-01	9.340000000000000524e-01	8.615930676460266113e-01	3.920000000000000151e-01	2.138294130563735962e-01	7.640000000000000124e-01	6.832734942436218262e-01
8.650000000000000000e+02	7.960000000000000409e-01	8.964141607284545898e-01	4.339999999999999969e-01	3.721117675304412842e-01	3.579999999999999849e-01	3.821566104888916016e-01	9.659999999999999698e-01	8.792018294334411621e-01	9.020000000000000240e-01	7.796777486801147461e-01	2.760000000000000231e-01	2.846611738204956055e-01
8.660000000000000000e+02	5.879999999999999671e-01	7.532484531402587891e-01	9.180000000000000382e-01	7.914715409278869629e-01	9.300000000000000488e-01	7.683570981025695801e-01	1.200000000000000025e-02	4.752775281667709351e-02	8.000000000000000444e-01	7.620151042938232422e-01	8.319999999999999618e-01	7.779421806335449219e-01
8.670000000000000000e+02	9.180000000000000382e-01	7.875270843505859375e-01	8.980000000000000204e-01	8.370482325553894043e-01	3.539999999999999813e-01	5.212413072586059570e-01	7.279999999999999805e-01	8.998895883560180664e-01	5.580000000000000515e-01	4.191295504570007324e-01	6.879999999999999449e-01	7.946444749832153320e-01
8.680000000000000000e+02	4.339999999999999969e-01	6.244243979454040527e-01	5.800000000000000294e-02	1.636864989995956421e-01	4.099999999999999756e-01	6.831334829330444336e-01	3.260000000000000120e-01	5.000487565994262695e-01	7.540000000000000036e-01	7.297218441963195801e-01	6.780000000000000471e-01	5.173991918563842773e-01
8.690000000000000000e+02	7.199999999999999456e-02	9.582411497831344604e-02	8.739999999999999991e-01	9.026538729667663574e-01	3.499999999999999778e-01	5.067351460456848145e-01	1.320000000000000062e-01	2.471988201141357422e-01	5.699999999999999512e-01	6.209759116172790527e-01	8.559999999999999831e-01	8.061115741729736328e-01
8.700000000000000000e+02	6.500000000000000222e-01	8.693020343780517578e-01	6.979999999999999538e-01	5.868492126464843750e-01	7.199999999999999734e-01	9.352595806121826172e-01	4.599999999999999922e-02	2.470709681510925293e-01	7.500000000000000000e-01	7.581262588500976562e-01	7.900000000000000355e-01	7.352160215377807617e-01
8.710000000000000000e+02	0.000000000000000000e+00	1.202645227313041687e-01	9.759999999999999787e-01	7.443225979804992676e-01	8.379999999999999671e-01	7.694103121757507324e-01	2.979999999999999871e-01	6.474303007125854492e-01	6.560000000000000275e-01	6.540080308914184570e-01	6.300000000000000044e-01	7.312214970588684082e-01
8.720000000000000000e+02	3.220000000000000084e-01	2.968010306358337402e-01	6.400000000000000133e-01	4.097687900066375732e-01	2.800000000000000266e-01	2.611823976039886475e-01	4.680000000000000271e-01	6.150911450386047363e-01	2.720000000000000195e-01	3.870853781700134277e-01	8.559999999999999831e-01	9.126383066177368164e-01
8.730000000000000000e+02	7.940000000000000391e-01	7.695936560630798340e-01	3.659999999999999920e-01	4.451352357864379883e-01	7.139999999999999680e-01	5.804093480110168457e-01	3.820000000000000062e-01	6.226606965065002441e-01	6.820000000000000506e-01	6.228713989257812500e-01	8.459999999999999742e-01	7.900189757347106934e-01
8.740000000000000000e+02	7.439999999999999947e-01	8.877815604209899902e-01	2.959999999999999853e-01	5.838197469711303711e-01	7.219999999999999751e-01	7.732142210006713867e-01	1.839999999999999969e-01	2.560700178146362305e-01	8.599999999999999867e-01	8.190455436706542969e-01	3.280000000000000138e-01	5.404559373855590820e-01
8.750000000000000000e+02	8.279999999999999583e-01	5.732825994491577148e-01	2.200000000000000011e-01	4.747439622879028320e-01	9.639999999999999680e-01	7.191621065139770508e-01	8.179999999999999494e-01	6.589130759239196777e-01	3.880000000000000115e-01	1.475098282098770142e-01	8.060000000000000497e-01	6.454681158065795898e-01
8.760000000000000000e+02	5.819999999999999618e-01	5.232164263725280762e-01	5.979999999999999760e-01	7.339326739311218262e-01	4.440000000000000058e-01	3.660320937633514404e-01	1.620000000000000051e-01	3.747462630271911621e-01	4.299999999999999933e-01	2.972405552864074707e-01	1.519999999999999962e-01	2.872938811779022217e-01
8.770000000000000000e+02	4.959999999999999964e-01	3.572592735290527344e-01	6.800000000000000488e-01	3.828002512454986572e-01	6.899999999999999467e-01	6.612929701805114746e-01	6.400000000000000133e-02	2.995964884757995605e-01	7.359999999999999876e-01	6.098073720932006836e-01	4.460000000000000075e-01	4.250750541687011719e-01
8.780000000000000000e+02	4.199999999999999845e-01	4.493876993656158447e-01	9.200000000000000400e-01	7.616010308265686035e-01	4.440000000000000058e-01	2.991882860660552979e-01	1.179999999999999938e-01	3.515825569629669189e-01	5.380000000000000338e-01	5.332267284393310547e-01	4.400000000000000022e-01	4.300494492053985596e-01
8.790000000000000000e+02	5.080000000000000071e-01	3.924084007740020752e-01	8.020000000000000462e-01	6.229145526885986328e-01	6.660000000000000364e-01	7.412006258964538574e-01	7.720000000000000195e-01	6.664888262748718262e-01	2.999999999999999889e-01	6.938142180442810059e-01	4.699999999999999734e-01	3.823935687541961670e-01
8.800000000000000000e+02	4.380000000000000004e-01	2.135777175426483154e-01	4.179999999999999827e-01	1.247800886631011963e-01	6.979999999999999538e-01	5.604119896888732910e-01	1.459999999999999909e-01	3.512858152389526367e-01	6.199999999999999956e-01	7.398988604545593262e-01	8.080000000000000515e-01	8.657056689262390137e-01
8.810000000000000000e+02	9.140000000000000346e-01	8.779053688049316406e-01	6.760000000000000453e-01	3.148598372936248779e-01	4.060000000000000275e-01	5.679230690002441406e-01	3.160000000000000031e-01	5.342696905136108398e-01	2.899999999999999800e-01	3.601039946079254150e-01	9.000000000000000222e-01	7.629627585411071777e-01
8.820000000000000000e+02	7.700000000000000178e-01	7.970957756042480469e-01	4.879999999999999893e-01	7.053706645965576172e-01	5.600000000000000533e-01	6.803566217422485352e-01	4.919999999999999929e-01	4.699127376079559326e-01	4.919999999999999929e-01	4.031927883625030518e-01	1.960000000000000075e-01	2.693029344081878662e-01
8.830000000000000000e+02	4.939999999999999947e-01	5.965211391448974609e-01	4.480000000000000093e-01	3.711743950843811035e-01	9.479999999999999538e-01	9.083454012870788574e-01	2.359999999999999876e-01	3.675441145896911621e-01	5.520000000000000462e-01	6.701378226280212402e-01	5.220000000000000195e-01	6.712052822113037109e-01
8.840000000000000000e+02	8.519999999999999796e-01	7.437958121299743652e-01	8.439999999999999725e-01	9.090519547462463379e-01	9.120000000000000329e-01	8.566141128540039062e-01	7.780000000000000249e-01	7.656714916229248047e-01	6.400000000000000133e-01	5.543665885925292969e-01	9.360000000000000542e-01	9.337196350097656250e-01
8.850000000000000000e+02	4.680000000000000271e-01	7.107806205749511719e-01	8.800000000000000044e-01	8.431509137153625488e-01	1.140000000000000041e-01	1.042578369379043579e-01	8.840000000000000080e-01	8.804409503936767578e-01	7.339999999999999858e-01	7.006738781929016113e-01	7.159999999999999698e-01	7.127708792686462402e-01
8.860000000000000000e+02	6.860000000000000542e-01	7.343991994857788086e-01	9.979999999999999982e-01	9.989497065544128418e-01	1.940000000000000058e-01	2.278159707784652710e-01	6.019999999999999796e-01	7.913963198661804199e-01	4.159999999999999809e-01	3.463171720504760742e-01	1.459999999999999909e-01	2.828391194343566895e-01
8.870000000000000000e+02	4.000000000000000222e-01	7.470895051956176758e-01	4.259999999999999898e-01	5.632010102272033691e-01	1.739999999999999880e-01	5.656262040138244629e-01	9.080000000000000293e-01	8.755846619606018066e-01	6.019999999999999796e-01	4.846262037754058838e-01	6.680000000000000382e-01	5.263099670410156250e-01
8.880000000000000000e+02	8.980000000000000204e-01	5.622679591178894043e-01	5.040000000000000036e-01	6.741451025009155273e-01	9.100000000000000311e-01	9.140506982803344727e-01	8.599999999999999312e-02	2.042637467384338379e-01	8.179999999999999494e-01	8.561378121376037598e-01	2.020000000000000129e-01	3.187129199504852295e-01
8.890000000000000000e+02	2.260000000000000064e-01	6.329674124717712402e-01	6.700000000000000400e-01	8.529564142227172852e-01	5.600000000000000117e-02	3.011340200901031494e-01	3.380000000000000226e-01	4.968689084053039551e-01	9.020000000000000240e-01	9.033118486404418945e-01	7.500000000000000000e-01	8.272097110748291016e-01
8.900000000000000000e+02	7.900000000000000355e-01	5.853767395019531250e-01	9.459999999999999520e-01	8.355582356452941895e-01	5.360000000000000320e-01	5.869284272193908691e-01	3.599999999999999867e-01	3.966187238693237305e-01	1.660000000000000087e-01	9.468199312686920166e-02	5.360000000000000320e-01	7.033856511116027832e-01
8.910000000000000000e+02	1.519999999999999962e-01	5.314150452613830566e-01	9.779999999999999805e-01	8.596845269203186035e-01	1.100000000000000006e-01	1.677825152873992920e-01	2.540000000000000036e-01	4.361823201179504395e-01	2.959999999999999853e-01	2.787320017814636230e-01	9.300000000000000488e-01	9.026268720626831055e-01
8.920000000000000000e+02	1.779999999999999916e-01	4.547385871410369873e-01	4.200000000000000261e-02	1.669108271598815918e-01	1.400000000000000029e-02	2.666142769157886505e-02	5.520000000000000462e-01	4.887488186359405518e-01	6.219999999999999973e-01	7.147745490074157715e-01	3.380000000000000226e-01	2.498190551996231079e-01
8.930000000000000000e+02	4.359999999999999987e-01	7.423874139785766602e-01	5.420000000000000373e-01	8.739978671073913574e-01	3.739999999999999991e-01	5.157924890518188477e-01	4.480000000000000093e-01	5.747739672660827637e-01	1.120000000000000023e-01	2.775646746158599854e-01	2.879999999999999782e-01	5.014855265617370605e-01
8.940000000000000000e+02	2.220000000000000029e-01	3.044514358043670654e-01	9.819999999999999840e-01	9.639539718627929688e-01	3.240000000000000102e-01	3.808116316795349121e-01	9.479999999999999538e-01	8.447253704071044922e-01	8.080000000000000515e-01	7.612892389297485352e-01	5.620000000000000551e-01	3.587138354778289795e-01
8.950000000000000000e+02	1.559999999999999998e-01	3.667499125003814697e-01	2.839999999999999747e-01	8.966837078332901001e-02	9.919999999999999929e-01	9.751114845275878906e-01	5.620000000000000551e-01	6.323931813240051270e-01	5.340000000000000302e-01	6.370536088943481445e-01	7.620000000000000107e-01	6.647649407386779785e-01
8.960000000000000000e+02	9.280000000000000471e-01	7.835373878479003906e-01	1.600000000000000033e-01	3.573270440101623535e-01	9.839999999999999858e-01	9.693353772163391113e-01	5.859999999999999654e-01	7.646943926811218262e-01	4.159999999999999809e-01	3.325100541114807129e-01	4.660000000000000253e-01	5.941916108131408691e-01
8.970000000000000000e+02	8.900000000000000133e-01	9.358640313148498535e-01	2.580000000000000071e-01	4.035206437110900879e-01	2.260000000000000064e-01	3.835766017436981201e-01	5.679999999999999494e-01	4.958676099777221680e-01	6.959999999999999520e-01	4.676418900489807129e-01	2.179999999999999993e-01	1.647972613573074341e-01
8.980000000000000000e+02	5.520000000000000462e-01	5.637788176536560059e-01	4.560000000000000164e-01	4.390591681003570557e-01	7.760000000000000231e-01	6.665125489234924316e-01	3.420000000000000262e-01	4.566401243209838867e-01	2.700000000000000178e-01	2.161318510770797729e-01	2.620000000000000107e-01	3.668866455554962158e-01
8.990000000000000000e+02	5.100000000000000089e-01	4.068016409873962402e-01	4.580000000000000182e-01	4.797357916831970215e-01	8.999999999999999667e-02	2.444027364253997803e-02	9.800000000000000377e-02	2.886693179607391357e-01	3.479999999999999760e-01	6.677350997924804688e-01	7.820000000000000284e-01	8.230928182601928711e-01
9.000000000000000000e+02	4.959999999999999964e-01	5.417302846908569336e-01	5.759999999999999565e-01	3.531411290168762207e-01	7.119999999999999662e-01	5.555065870285034180e-01	9.519999999999999574e-01	8.962911963462829590e-01	9.539999999999999591e-01	9.112280607223510742e-01	8.080000000000000515e-01	5.158721804618835449e-01
9.010000000000000000e+02	4.599999999999999922e-02	3.934855014085769653e-02	1.620000000000000051e-01	4.179751276969909668e-01	8.559999999999999831e-01	7.531347274780273438e-01	1.759999999999999898e-01	3.072302043437957764e-01	4.580000000000000182e-01	3.746427297592163086e-01	3.719999999999999973e-01	4.425836801528930664e-01
9.020000000000000000e+02	7.720000000000000195e-01	3.970488011837005615e-01	3.539999999999999813e-01	4.172504246234893799e-01	6.260000000000000009e-01	6.083328127861022949e-01	4.899999999999999911e-01	7.558405399322509766e-01	6.239999999999999991e-01	5.863228440284729004e-01	9.639999999999999680e-01	9.500533342361450195e-01
9.030000000000000000e+02	1.000000000000000021e-02	5.607917904853820801e-02	7.840000000000000302e-01	8.196737170219421387e-01	3.200000000000000067e-01	4.627241194248199463e-01	7.139999999999999680e-01	5.186883211135864258e-01	7.000000000000000666e-02	1.102725937962532043e-01	2.859999999999999765e-01	2.608934938907623291e-01
9.040000000000000000e+02	6.840000000000000524e-01	6.495670080184936523e-01	6.720000000000000417e-01	4.890982806682586670e-01	3.920000000000000151e-01	5.551667213439941406e-01	2.400000000000000050e-02	4.276167601346969604e-02	6.380000000000000115e-01	6.201264262199401855e-01	2.919999999999999818e-01	4.077878594398498535e-01
9.050000000000000000e+02	9.439999999999999503e-01	6.960361599922180176e-01	7.860000000000000320e-01	7.292366027832031250e-01	9.439999999999999503e-01	8.020358085632324219e-01	3.840000000000000080e-01	6.097922921180725098e-01	6.420000000000000151e-01	5.086077451705932617e-01	4.199999999999999845e-01	4.344928860664367676e-01
9.060000000000000000e+02	1.300000000000000044e-01	5.666353702545166016e-01	2.800000000000000058e-02	6.641011685132980347e-02	9.979999999999999982e-01	9.073598384857177734e-01	8.139999999999999458e-01	3.720424473285675049e-01	5.140000000000000124e-01	3.441587090492248535e-01	2.660000000000000142e-01	3.788244724273681641e-01
9.070000000000000000e+02	2.740000000000000213e-01	5.679605603218078613e-01	2.000000000000000042e-03	2.439299672842025757e-01	1.400000000000000029e-02	8.747113496065139771e-02	8.519999999999999796e-01	6.598783731460571289e-01	8.120000000000000551e-01	6.166845560073852539e-01	4.400000000000000022e-01	3.562840521335601807e-01
9.080000000000000000e+02	7.279999999999999805e-01	4.896630644798278809e-01	2.680000000000000160e-01	3.425128757953643799e-01	5.739999999999999547e-01	6.024437546730041504e-01	2.419999999999999929e-01	4.314518570899963379e-01	9.379999999999999449e-01	8.396107554435729980e-01	4.420000000000000040e-01	3.702763319015502930e-01
9.090000000000000000e+02	9.559999999999999609e-01	9.461568593978881836e-01	2.340000000000000135e-01	3.039903342723846436e-01	5.080000000000000071e-01	5.533444881439208984e-01	5.440000000000000391e-01	3.106949329376220703e-01	8.880000000000000115e-01	8.564519882202148438e-01	5.639999999999999458e-01	5.553142428398132324e-01
9.100000000000000000e+02	1.479999999999999927e-01	2.636690735816955566e-01	6.099999999999999867e-01	5.509842038154602051e-01	9.799999999999999822e-01	8.092101216316223145e-01	7.880000000000000338e-01	6.996545791625976562e-01	3.119999999999999996e-01	1.844531148672103882e-01	4.420000000000000040e-01	5.252865552902221680e-01
9.110000000000000000e+02	6.280000000000000027e-01	3.559612333774566650e-01	9.639999999999999680e-01	8.679758310317993164e-01	4.460000000000000075e-01	3.332207798957824707e-01	4.339999999999999969e-01	5.300660729408264160e-01	7.500000000000000000e-01	7.189149856567382812e-01	7.900000000000000355e-01	7.434284687042236328e-01
9.120000000000000000e+02	1.759999999999999898e-01	1.057278066873550415e-01	2.680000000000000160e-01	2.967717945575714111e-01	3.880000000000000115e-01	5.619419813156127930e-01	9.899999999999999911e-01	9.542858600616455078e-01	2.340000000000000135e-01	5.787637829780578613e-01	9.280000000000000471e-01	8.513105511665344238e-01
9.130000000000000000e+02	2.459999999999999964e-01	1.641881316900253296e-01	6.280000000000000027e-01	4.540317058563232422e-01	5.699999999999999512e-01	2.793797254562377930e-01	9.060000000000000275e-01	7.083773016929626465e-01	7.540000000000000036e-01	6.793988347053527832e-01	7.259999999999999787e-01	5.835527181625366211e-01
9.140000000000000000e+02	9.879999999999999893e-01	9.500523805618286133e-01	8.439999999999999725e-01	8.691062927246093750e-01	5.320000000000000284e-01	6.747717857360839844e-01	8.200000000000000344e-02	1.034753546118736267e-01	1.160000000000000059e-01	1.220893934369087219e-01	2.020000000000000129e-01	1.751357614994049072e-01
9.150000000000000000e+02	2.800000000000000266e-01	4.067347943782806396e-01	5.240000000000000213e-01	4.522639513015747070e-01	8.699999999999999956e-01	6.779697537422180176e-01	7.500000000000000000e-01	5.817672014236450195e-01	2.640000000000000124e-01	4.104698002338409424e-01	5.380000000000000338e-01	4.311637580394744873e-01
9.160000000000000000e+02	7.439999999999999947e-01	7.494903802871704102e-01	1.859999999999999987e-01	4.355301260948181152e-01	2.220000000000000029e-01	2.187931984663009644e-01	6.420000000000000151e-01	5.435410141944885254e-01	2.540000000000000036e-01	4.499536454677581787e-01	1.300000000000000044e-01	3.293712735176086426e-01
9.170000000000000000e+02	3.980000000000000204e-01	4.608988463878631592e-01	1.000000000000000000e+00	9.991762042045593262e-01	4.420000000000000040e-01	4.889529049396514893e-01	2.400000000000000050e-02	6.272667646408081055e-02	4.879999999999999893e-01	2.701574862003326416e-01	6.760000000000000453e-01	7.378342747688293457e-01
9.180000000000000000e+02	8.699999999999999956e-01	9.448593854904174805e-01	5.140000000000000124e-01	1.483054012060165405e-01	6.340000000000000080e-01	4.066549241542816162e-01	6.079999999999999849e-01	8.139217495918273926e-01	4.299999999999999933e-01	3.697024583816528320e-01	5.699999999999999512e-01	4.346984922885894775e-01
9.190000000000000000e+02	5.000000000000000000e-01	6.249396800994873047e-01	6.959999999999999520e-01	5.053538084030151367e-01	5.799999999999999600e-01	8.066005706787109375e-01	8.860000000000000098e-01	7.922441959381103516e-01	4.020000000000000240e-01	5.645692348480224609e-01	2.139999999999999958e-01	3.211383819580078125e-01
9.200000000000000000e+02	8.760000000000000009e-01	6.307512521743774414e-01	7.640000000000000124e-01	6.736916899681091309e-01	3.960000000000000187e-01	3.343393206596374512e-01	5.560000000000000497e-01	3.900001943111419678e-01	3.420000000000000262e-01	3.510124087333679199e-01	2.780000000000000249e-01	2.709528505802154541e-01
9.210000000000000000e+02	2.260000000000000064e-01	2.485384196043014526e-01	8.980000000000000204e-01	8.601384162902832031e-01	2.740000000000000213e-01	3.200338482856750488e-01	3.780000000000000027e-01	7.368080019950866699e-01	1.900000000000000022e-01	3.161816000938415527e-01	1.300000000000000044e-01	1.173068061470985413e-01
9.220000000000000000e+02	2.119999999999999940e-01	2.686873674392700195e-01	6.280000000000000027e-01	3.249642848968505859e-01	8.419999999999999707e-01	9.336131811141967773e-01	6.340000000000000080e-01	4.964548647403717041e-01	8.219999999999999529e-01	6.395484805107116699e-01	6.680000000000000382e-01	7.442131638526916504e-01
9.230000000000000000e+02	8.319999999999999618e-01	7.865371704101562500e-01	4.919999999999999929e-01	7.615074515342712402e-01	8.820000000000000062e-01	7.350030541419982910e-01	1.439999999999999891e-01	1.802470982074737549e-01	9.100000000000000311e-01	9.225660562515258789e-01	8.000000000000000444e-01	6.627467870712280273e-01
9.240000000000000000e+02	4.259999999999999898e-01	7.756667733192443848e-01	7.359999999999999876e-01	5.998109579086303711e-01	1.219999999999999973e-01	3.259289860725402832e-01	1.739999999999999880e-01	2.957306504249572754e-01	5.520000000000000462e-01	6.259665489196777344e-01	2.020000000000000129e-01	2.099269777536392212e-01
9.250000000000000000e+02	8.499999999999999778e-01	7.935963869094848633e-01	2.780000000000000249e-01	2.307661473751068115e-01	6.840000000000000524e-01	7.555127143859863281e-01	9.739999999999999769e-01	8.656466007232666016e-01	5.280000000000000249e-01	6.921306848526000977e-01	3.579999999999999849e-01	4.690400063991546631e-01
9.260000000000000000e+02	3.119999999999999996e-01	3.997032940387725830e-01	5.420000000000000373e-01	5.560429692268371582e-01	8.399999999999999689e-01	8.147960305213928223e-01	8.800000000000000044e-01	6.723614931106567383e-01	7.139999999999999680e-01	6.021907925605773926e-01	2.999999999999999889e-02	5.939380452036857605e-02
9.270000000000000000e+02	3.820000000000000062e-01	4.559735953807830811e-01	8.599999999999999312e-02	2.265142947435379028e-01	4.460000000000000075e-01	2.579651772975921631e-01	7.799999999999999989e-02	4.690441489219665527e-02	8.020000000000000462e-01	8.205988407135009766e-01	2.260000000000000064e-01	2.001591771841049194e-01
9.280000000000000000e+02	7.239999999999999769e-01	7.384165525436401367e-01	8.699999999999999956e-01	8.462110757827758789e-01	5.380000000000000338e-01	6.456891894340515137e-01	5.320000000000000284e-01	4.760363101959228516e-01	7.820000000000000284e-01	8.362946510314941406e-01	3.659999999999999920e-01	4.902474880218505859e-01
9.290000000000000000e+02	9.879999999999999893e-01	9.902449846267700195e-01	6.320000000000000062e-01	4.695304632186889648e-01	4.620000000000000218e-01	2.944755256175994873e-01	3.960000000000000187e-01	4.484485089778900146e-01	7.799999999999999989e-02	6.696162372827529907e-02	3.800000000000000044e-01	1.994553357362747192e-01
9.300000000000000000e+02	4.739999999999999769e-01	4.749171435832977295e-01	5.220000000000000195e-01	5.694250464439392090e-01	5.220000000000000195e-01	5.523203015327453613e-01	4.159999999999999809e-01	3.486661612987518311e-01	4.079999999999999738e-01	5.311532616615295410e-01	5.100000000000000089e-01	6.604580879211425781e-01
9.310000000000000000e+02	7.780000000000000249e-01	5.192728042602539062e-01	7.459999999999999964e-01	6.993906497955322266e-01	3.320000000000000173e-01	3.179198205471038818e-01	7.740000000000000213e-01	5.243668556213378906e-01	7.580000000000000071e-01	6.812290549278259277e-01	4.380000000000000004e-01	3.002962172031402588e-01
9.320000000000000000e+02	4.219999999999999862e-01	5.510132908821105957e-01	5.899999999999999689e-01	6.026619076728820801e-01	9.080000000000000293e-01	9.379745125770568848e-01	5.380000000000000338e-01	4.946711659431457520e-01	9.599999999999999645e-01	8.644810914993286133e-01	9.300000000000000488e-01	8.501259684562683105e-01
9.330000000000000000e+02	4.000000000000000083e-02	1.728658974170684814e-01	1.859999999999999987e-01	2.942135035991668701e-01	5.839999999999999636e-01	5.293112397193908691e-01	1.620000000000000051e-01	3.734282851219177246e-01	4.819999999999999840e-01	4.682653248310089111e-01	4.739999999999999769e-01	5.507964491844177246e-01
9.340000000000000000e+02	9.679999999999999716e-01	6.069661974906921387e-01	4.159999999999999809e-01	5.031847357749938965e-01	1.519999999999999962e-01	5.899696946144104004e-01	8.279999999999999583e-01	5.584632158279418945e-01	4.159999999999999809e-01	3.475952744483947754e-01	2.999999999999999889e-01	3.943195641040802002e-01
9.350000000000000000e+02	9.199999999999999845e-02	2.254984676837921143e-01	5.779999999999999583e-01	7.029134035110473633e-01	2.459999999999999964e-01	3.518968820571899414e-01	2.400000000000000050e-02	2.543513774871826172e-01	6.600000000000000311e-02	1.710722148418426514e-01	2.979999999999999871e-01	5.491696596145629883e-01
9.360000000000000000e+02	9.799999999999999822e-01	8.885080814361572266e-01	2.560000000000000053e-01	1.979335099458694458e-01	9.320000000000000506e-01	9.208340048789978027e-01	9.879999999999999893e-01	9.720436334609985352e-01	9.020000000000000240e-01	8.701516389846801758e-01	6.700000000000000400e-01	3.125982284545898438e-01
9.370000000000000000e+02	1.280000000000000027e-01	2.519878745079040527e-01	8.719999999999999973e-01	8.693782091140747070e-01	4.899999999999999911e-01	5.976070761680603027e-01	9.360000000000000542e-01	8.808690309524536133e-01	8.400000000000000522e-02	3.060970306396484375e-01	3.360000000000000209e-01	3.840258419513702393e-01
9.380000000000000000e+02	6.039999999999999813e-01	2.662147879600524902e-01	7.279999999999999805e-01	5.287165641784667969e-01	8.020000000000000462e-01	7.797886729240417480e-01	4.919999999999999929e-01	2.727744877338409424e-01	1.739999999999999880e-01	7.359318435192108154e-02	6.179999999999999938e-01	7.613182067871093750e-01
9.390000000000000000e+02	7.920000000000000373e-01	9.276698827743530273e-01	3.860000000000000098e-01	6.974048018455505371e-01	8.679999999999999938e-01	5.767194032669067383e-01	3.619999999999999885e-01	5.666109323501586914e-01	7.239999999999999769e-01	6.795974969863891602e-01	7.680000000000000160e-01	6.032502055168151855e-01
9.400000000000000000e+02	4.500000000000000111e-01	3.945049345493316650e-01	8.040000000000000480e-01	7.105788588523864746e-01	7.019999999999999574e-01	7.458619475364685059e-01	3.280000000000000138e-01	3.539870381355285645e-01	3.940000000000000169e-01	6.268741488456726074e-01	2.959999999999999853e-01	4.250557720661163330e-01
9.410000000000000000e+02	8.799999999999999489e-02	5.147767066955566406e-01	3.200000000000000067e-01	3.884199261665344238e-01	9.659999999999999698e-01	9.047955274581909180e-01	4.959999999999999964e-01	5.418472886085510254e-01	3.260000000000000120e-01	3.062530755996704102e-01	1.419999999999999873e-01	1.259976327419281006e-01
9.420000000000000000e+02	3.430000000000000271e-01	4.534196555614471436e-01	7.099999999999999645e-01	7.461254000663757324e-01	4.099999999999999756e-01	4.128988087177276611e-01	5.540000000000000480e-01	5.736283063888549805e-01	2.479999999999999982e-01	2.617321610450744629e-01	3.160000000000000031e-01	4.082928895950317383e-01
9.430000000000000000e+02	8.200000000000000344e-02	8.009018748998641968e-02	5.460000000000000409e-01	7.779666781425476074e-01	5.000000000000000000e-01	4.567126333713531494e-01	1.280000000000000027e-01	1.291977316141128540e-01	2.680000000000000160e-01	4.043558537960052490e-01	3.039999999999999925e-01	2.722629308700561523e-01
9.440000000000000000e+02	9.759999999999999787e-01	9.095873832702636719e-01	9.439999999999999503e-01	8.464186191558837891e-01	4.359999999999999987e-01	3.085726499557495117e-01	8.679999999999999938e-01	8.186545968055725098e-01	7.279999999999999805e-01	5.936494469642639160e-01	3.840000000000000080e-01	4.048237800598144531e-01
9.450000000000000000e+02	4.339999999999999969e-01	3.455037772655487061e-01	8.519999999999999796e-01	5.498096942901611328e-01	8.799999999999999489e-02	2.006134092807769775e-01	9.459999999999999520e-01	9.553582072257995605e-01	2.520000000000000018e-01	5.569978952407836914e-01	3.840000000000000080e-01	3.507812023162841797e-01
9.460000000000000000e+02	2.159999999999999976e-01	4.271323978900909424e-01	5.999999999999999778e-02	4.483157768845558167e-02	4.719999999999999751e-01	7.058798670768737793e-01	9.220000000000000417e-01	7.094729542732238770e-01	3.900000000000000133e-01	4.379958212375640869e-01	5.340000000000000302e-01	6.294357776641845703e-01
9.470000000000000000e+02	5.240000000000000213e-01	4.209166467189788818e-01	7.860000000000000320e-01	5.965256094932556152e-01	2.000000000000000042e-02	3.649817407131195068e-02	4.239999999999999880e-01	6.999406218528747559e-01	9.120000000000000329e-01	9.181793928146362305e-01	7.940000000000000391e-01	6.544351577758789062e-01
9.480000000000000000e+02	3.679999999999999938e-01	4.567447006702423096e-01	6.480000000000000204e-01	6.156675219535827637e-01	6.400000000000000133e-01	4.682416319847106934e-01	1.960000000000000075e-01	2.894926667213439941e-01	7.359999999999999876e-01	6.041057109832763672e-01	6.680000000000000382e-01	4.238214492797851562e-01
9.490000000000000000e+02	7.940000000000000391e-01	6.203055381774902344e-01	4.939999999999999947e-01	4.154860973358154297e-01	3.260000000000000120e-01	3.787350058555603027e-01	7.680000000000000160e-01	6.008264422416687012e-01	9.340000000000000524e-01	9.330256581306457520e-01	1.739999999999999880e-01	3.173167705535888672e-01
9.500000000000000000e+02	3.420000000000000262e-01	3.729110956192016602e-01	1.839999999999999969e-01	3.975594937801361084e-01	4.000000000000000083e-02	1.669833958148956299e-01	2.240000000000000047e-01	5.243736505508422852e-01	7.600000000000000089e-01	6.491301655769348145e-01	5.999999999999999778e-01	8.030177950859069824e-01
9.510000000000000000e+02	9.559999999999999609e-01	9.355348348617553711e-01	1.739999999999999880e-01	1.104914247989654541e-01	5.699999999999999512e-01	5.623018741607666016e-01	5.979999999999999760e-01	6.001332998275756836e-01	3.739999999999999991e-01	7.622449398040771484e-01	5.879999999999999671e-01	6.250439286231994629e-01
9.520000000000000000e+02	8.040000000000000480e-01	7.460981011390686035e-01	7.580000000000000071e-01	7.458328008651733398e-01	4.779999999999999805e-01	4.755287170410156250e-01	6.360000000000000098e-01	8.600722551345825195e-01	3.280000000000000138e-01	4.117159843444824219e-01	6.840000000000000524e-01	6.687107086181640625e-01
9.530000000000000000e+02	4.979999999999999982e-01	5.311530828475952148e-01	1.819999999999999951e-01	4.977098107337951660e-01	3.960000000000000187e-01	6.695492863655090332e-01	9.919999999999999929e-01	9.889879822731018066e-01	8.639999999999999902e-01	8.411508202552795410e-01	3.160000000000000031e-01	2.732853591442108154e-01
9.540000000000000000e+02	3.160000000000000031e-01	5.675619244575500488e-01	7.780000000000000249e-01	4.110009670257568359e-01	8.000000000000000444e-01	6.988499164581298828e-01	8.060000000000000497e-01	5.728535056114196777e-01	5.040000000000000036e-01	6.279588341712951660e-01	5.160000000000000142e-01	4.665374755859375000e-01
9.550000000000000000e+02	4.239999999999999880e-01	3.993918597698211670e-01	1.680000000000000104e-01	5.455383062362670898e-01	4.899999999999999911e-01	6.786308288574218750e-01	6.919999999999999485e-01	7.219993472099304199e-01	1.880000000000000004e-01	5.489189028739929199e-01	5.879999999999999671e-01	5.681952238082885742e-01
9.560000000000000000e+02	5.100000000000000089e-01	4.605020284652709961e-01	7.279999999999999805e-01	7.338169217109680176e-01	8.679999999999999938e-01	8.719619512557983398e-01	7.580000000000000071e-01	4.908758103847503662e-01	4.959999999999999964e-01	5.277627706527709961e-01	6.800000000000000488e-01	4.500471949577331543e-01
9.570000000000000000e+02	4.159999999999999809e-01	4.703579246997833252e-01	5.140000000000000124e-01	6.169331073760986328e-01	2.240000000000000047e-01	5.117267966270446777e-01	8.539999999999999813e-01	9.165647029876708984e-01	5.380000000000000338e-01	5.626980066299438477e-01	5.480000000000000426e-01	5.187810659408569336e-01
9.580000000000000000e+02	6.019999999999999796e-01	3.559338748455047607e-01	4.480000000000000093e-01	7.326779961585998535e-01	4.839999999999999858e-01	4.330341815948486328e-01	9.599999999999999645e-01	6.714964509010314941e-01	4.060000000000000275e-01	5.981349945068359375e-01	7.640000000000000124e-01	6.555692553520202637e-01
9.590000000000000000e+02	5.120000000000000107e-01	5.652199983596801758e-01	9.399999999999999467e-01	8.690264225006103516e-01	8.020000000000000462e-01	4.142633080482482910e-01	7.900000000000000355e-01	7.824539542198181152e-01	8.040000000000000480e-01	7.839381694793701172e-01	4.520000000000000129e-01	2.791328132152557373e-01
9.600000000000000000e+02	9.240000000000000435e-01	7.571008205413818359e-01	8.239999999999999547e-01	7.666118741035461426e-01	6.520000000000000240e-01	5.591739416122436523e-01	9.400000000000000022e-02	1.963507086038589478e-01	8.299999999999999600e-01	8.227941989898681641e-01	2.760000000000000231e-01	3.356629610061645508e-01
9.610000000000000000e+02	4.000000000000000222e-01	3.651637434959411621e-01	4.060000000000000275e-01	3.404245972633361816e-01	7.520000000000000018e-01	4.304076135158538818e-01	8.000000000000000167e-02	2.855773866176605225e-01	9.160000000000000364e-01	8.769621849060058594e-01	8.179999999999999494e-01	8.388864994049072266e-01
9.620000000000000000e+02	8.920000000000000151e-01	8.196088671684265137e-01	5.160000000000000142e-01	7.219753265380859375e-01	1.039999999999999952e-01	4.449916183948516846e-01	1.000000000000000000e+00	9.911904335021972656e-01	2.280000000000000082e-01	2.964769899845123291e-01	8.940000000000000169e-01	7.614240050315856934e-01
9.630000000000000000e+02	8.339999999999999636e-01	6.113741993904113770e-01	8.599999999999999312e-02	3.909330964088439941e-01	7.940000000000000391e-01	5.862240791320800781e-01	2.760000000000000231e-01	5.842159986495971680e-01	6.939999999999999503e-01	6.663331985473632812e-01	2.999999999999999889e-01	5.215862989425659180e-01
9.640000000000000000e+02	7.099999999999999645e-01	7.303593754768371582e-01	6.939999999999999503e-01	6.527535915374755859e-01	7.179999999999999716e-01	7.121418118476867676e-01	7.500000000000000000e-01	7.370537519454956055e-01	9.859999999999999876e-01	9.232853651046752930e-01	2.600000000000000089e-01	4.614866077899932861e-01
9.650000000000000000e+02	7.079999999999999627e-01	6.093308329582214355e-01	9.859999999999999876e-01	9.668048620223999023e-01	8.000000000000000167e-02	1.877649724483489990e-01	8.080000000000000515e-01	8.786188364028930664e-01	9.800000000000000377e-02	3.661667183041572571e-02	6.860000000000000542e-01	7.013972401618957520e-01
9.660000000000000000e+02	7.680000000000000160e-01	6.597512364387512207e-01	7.960000000000000409e-01	7.671158313751220703e-01	6.079999999999999849e-01	3.596326410770416260e-01	2.459999999999999964e-01	3.566486239433288574e-01	6.400000000000000133e-01	7.355194091796875000e-01	6.680000000000000382e-01	6.832221746444702148e-01
9.670000000000000000e+02	9.719999999999999751e-01	8.660222291946411133e-01	8.579999999999999849e-01	8.150396347045898438e-01	5.879999999999999671e-01	7.597187757492065430e-01	9.340000000000000524e-01	7.826480269432067871e-01	4.699999999999999734e-01	3.374904692173004150e-01	3.519999999999999796e-01	4.566989541053771973e-01
9.680000000000000000e+02	6.059999999999999831e-01	7.514609098434448242e-01	4.299999999999999933e-01	7.044177651405334473e-01	4.399999999999999745e-02	8.305177837610244751e-02	6.199999999999999956e-01	5.454542040824890137e-01	7.039999999999999591e-01	6.679259538650512695e-01	5.100000000000000089e-01	6.938071250915527344e-01
9.690000000000000000e+02	1.400000000000000133e-01	1.856003999710083008e-01	8.159999999999999476e-01	8.216594457626342773e-01	5.799999999999999600e-01	5.080955028533935547e-01	6.600000000000000311e-01	4.065451025962829590e-01	4.779999999999999805e-01	6.899981498718261719e-01	3.579999999999999849e-01	2.908166050910949707e-01
9.700000000000000000e+02	4.699999999999999734e-01	4.221764802932739258e-01	9.679999999999999716e-01	7.547773122787475586e-01	6.800000000000000488e-01	4.702052772045135498e-01	3.360000000000000209e-01	5.843311548233032227e-01	6.720000000000000417e-01	6.377403736114501953e-01	2.020000000000000129e-01	3.375413119792938232e-01
9.710000000000000000e+02	1.019999999999999934e-01	1.720138639211654663e-01	9.719999999999999751e-01	8.892336487770080566e-01	6.280000000000000027e-01	7.001022100448608398e-01	6.099999999999999867e-01	6.070387363433837891e-01	4.680000000000000271e-01	3.939068019390106201e-01	2.359999999999999876e-01	3.195437192916870117e-01
9.720000000000000000e+02	3.519999999999999796e-01	3.197083771228790283e-01	3.200000000000000067e-02	1.023447886109352112e-01	7.319999999999999840e-01	2.566786706447601318e-01	2.599999999999999881e-02	8.871056139469146729e-02	6.959999999999999520e-01	7.998258471488952637e-01	2.039999999999999869e-01	1.259298175573348999e-01
9.730000000000000000e+02	7.359999999999999876e-01	4.367640912532806396e-01	2.059999999999999887e-01	3.672331571578979492e-01	9.599999999999999645e-01	9.136557579040527344e-01	2.839999999999999747e-01	2.470882385969161987e-01	5.200000000000000178e-01	3.225627541542053223e-01	7.439999999999999947e-01	6.858417391777038574e-01
9.740000000000000000e+02	1.719999999999999862e-01	3.757339715957641602e-01	9.160000000000000364e-01	6.603217720985412598e-01	6.879999999999999449e-01	6.260617375373840332e-01	2.640000000000000124e-01	4.778026938438415527e-01	4.000000000000000083e-03	1.027640402317047119e-01	2.580000000000000071e-01	3.081519901752471924e-01
9.750000000000000000e+02	8.339999999999999636e-01	6.058455109596252441e-01	1.380000000000000115e-01	4.157857000827789307e-01	9.839999999999999858e-01	9.334579110145568848e-01	7.000000000000000666e-02	1.021800041198730469e-01	6.740000000000000435e-01	7.532299757003784180e-01	9.320000000000000506e-01	9.587779641151428223e-01
9.760000000000000000e+02	7.159999999999999698e-01	7.283980846405029297e-01	1.340000000000000080e-01	1.620521992444992065e-01	5.120000000000000107e-01	4.892118871212005615e-01	9.439999999999999503e-01	9.425572752952575684e-01	5.600000000000000533e-01	4.673227667808532715e-01	7.520000000000000018e-01	6.071195006370544434e-01
9.770000000000000000e+02	9.899999999999999911e-01	9.691374897956848145e-01	9.140000000000000346e-01	7.735529541969299316e-01	5.140000000000000124e-01	6.597275733947753906e-01	7.520000000000000018e-01	5.915731787681579590e-01	5.460000000000000409e-01	6.795597076416015625e-01	6.680000000000000382e-01	7.824907302856445312e-01
9.780000000000000000e+02	9.020000000000000240e-01	7.745357751846313477e-01	1.019999999999999934e-01	3.701879084110260010e-01	1.459999999999999909e-01	2.564636468887329102e-01	2.039999999999999869e-01	2.940647602081298828e-01	8.319999999999999618e-01	9.280003309249877930e-01	8.120000000000000551e-01	7.353286147117614746e-01
9.790000000000000000e+02	9.979999999999999982e-01	9.963842630386352539e-01	1.839999999999999969e-01	2.187656909227371216e-01	3.599999999999999728e-02	3.264783620834350586e-01	9.859999999999999876e-01	9.781402349472045898e-01	8.579999999999999849e-01	9.272686243057250977e-01	5.979999999999999760e-01	5.127730369567871094e-01
9.800000000000000000e+02	5.180000000000000160e-01	5.045803189277648926e-01	7.339999999999999858e-01	5.966506004333496094e-01	8.020000000000000462e-01	7.220081090927124023e-01	9.400000000000000022e-02	1.677072197198867798e-01	7.279999999999999805e-01	7.050765752792358398e-01	9.080000000000000293e-01	9.390038847923278809e-01
9.810000000000000000e+02	2.620000000000000107e-01	2.851941585540771484e-01	6.999999999999999556e-01	3.969593942165374756e-01	1.539999999999999980e-01	4.220229685306549072e-01	4.819999999999999840e-01	6.578787565231323242e-01	1.960000000000000075e-01	2.721538245677947998e-01	1.779999999999999916e-01	4.279704988002777100e-01
9.820000000000000000e+02	8.820000000000000062e-01	8.239109516143798828e-01	6.019999999999999796e-01	5.662000179290771484e-01	6.860000000000000542e-01	6.050895452499389648e-01	7.860000000000000320e-01	6.821140646934509277e-01	1.880000000000000004e-01	3.206770718097686768e-01	6.580000000000000293e-01	7.001965045928955078e-01
9.830000000000000000e+02	9.040000000000000258e-01	8.160621523857116699e-01	1.960000000000000075e-01	3.848235905170440674e-01	4.759999999999999787e-01	4.328807294368743896e-01	2.640000000000000124e-01	3.430382609367370605e-01	3.639999999999999902e-01	2.824339568614959717e-01	9.020000000000000240e-01	8.783969879150390625e-01
9.840000000000000000e+02	7.780000000000000249e-01	8.085764646530151367e-01	2.139999999999999958e-01	2.073576748371124268e-01	8.980000000000000204e-01	8.402664065361022949e-01	6.099999999999999867e-01	6.266357302665710449e-01	2.000000000000000042e-03	2.808527275919914246e-02	5.100000000000000089e-01	4.072052836418151855e-01
9.850000000000000000e+02	7.780000000000000249e-01	5.964885950088500977e-01	1.219999999999999973e-01	1.810641735792160034e-01	7.880000000000000338e-01	7.564408183097839355e-01	5.679999999999999494e-01	6.049115061759948730e-01	9.020000000000000240e-01	9.522723555564880371e-01	8.120000000000000551e-01	7.627313137054443359e-01
9.860000000000000000e+02	1.039999999999999952e-01	1.689302772283554077e-01	8.820000000000000062e-01	8.650257587432861328e-01	3.559999999999999831e-01	5.822373032569885254e-01	6.239999999999999991e-01	3.808237016201019287e-01	6.239999999999999991e-01	3.706365525722503662e-01	1.580000000000000016e-01	2.097258567810058594e-01
9.870000000000000000e+02	6.039999999999999813e-01	7.423604726791381836e-01	1.719999999999999862e-01	1.987909674644470215e-01	4.460000000000000075e-01	3.268221318721771240e-01	9.000000000000000222e-01	8.721615672111511230e-01	2.099999999999999922e-01	2.861649096012115479e-01	6.760000000000000453e-01	6.007558703422546387e-01
9.880000000000000000e+02	9.120000000000000329e-01	8.594052195549011230e-01	6.860000000000000542e-01	6.048284769058227539e-01	6.740000000000000435e-01	9.149403572082519531e-01	9.879999999999999893e-01	9.326606988906860352e-01	6.079999999999999849e-01	4.103922545909881592e-01	9.379999999999999449e-01	9.314199090003967285e-01
9.890000000000000000e+02	4.339999999999999969e-01	3.535485565662384033e-01	8.599999999999999867e-01	8.750978112220764160e-01	2.280000000000000082e-01	7.070013284683227539e-01	4.060000000000000275e-01	5.640187263488769531e-01	4.839999999999999858e-01	7.086038589477539062e-01	9.600000000000000200e-02	1.893397569656372070e-01
9.900000000000000000e+02	7.099999999999999645e-01	5.063368678092956543e-01	9.859999999999999876e-01	7.899425625801086426e-01	5.100000000000000089e-01	9.413540959358215332e-01	3.059999999999999942e-01	2.644478976726531982e-01	9.199999999999999845e-02	1.932497471570968628e-01	1.239999999999999991e-01	2.822301685810089111e-01
9.910000000000000000e+02	4.079999999999999738e-01	5.811178088188171387e-01	8.239999999999999547e-01	7.687556743621826172e-01	4.339999999999999969e-01	7.947441339492797852e-01	3.420000000000000262e-01	3.681944906711578369e-01	1.280000000000000027e-01	2.104210406541824341e-01	4.919999999999999929e-01	6.711384057998657227e-01
9.920000000000000000e+02	7.479999999999999982e-01	4.625766873359680176e-01	6.300000000000000044e-01	6.461769342422485352e-01	5.739999999999999547e-01	6.264384388923645020e-01	8.780000000000000027e-01	7.434334158897399902e-01	3.900000000000000133e-01	3.652741909027099609e-01	9.600000000000000200e-02	2.349025607109069824e-01
9.930000000000000000e+02	7.479999999999999982e-01	9.141753315925598145e-01	4.079999999999999738e-01	3.036063313484191895e-01	6.560000000000000275e-01	8.387658596038818359e-01	5.999999999999999778e-01	4.810801446437835693e-01	1.759999999999999898e-01	2.450731545686721802e-01	6.520000000000000240e-01	6.035134196281433105e-01
9.940000000000000000e+02	7.279999999999999805e-01	6.994699835777282715e-01	8.599999999999999312e-02	1.364384889602661133e-01	8.259999999999999565e-01	6.868568062782287598e-01	6.660000000000000364e-01	8.369855880737304688e-01	5.719999999999999529e-01	3.047983646392822266e-01	4.580000000000000182e-01	4.600549042224884033e-01
9.950000000000000000e+02	6.800000000000000488e-02	4.476132988929748535e-01	6.780000000000000471e-01	5.764129757881164551e-01	4.939999999999999947e-01	5.727052688598632812e-01	6.600000000000000311e-01	6.309857964515686035e-01	2.059999999999999887e-01	4.293904900550842285e-01	5.560000000000000497e-01	5.034518241882324219e-01
9.960000000000000000e+02	8.339999999999999636e-01	5.951184630393981934e-01	1.620000000000000051e-01	1.552258133888244629e-01	2.379999999999999893e-01	2.853254973888397217e-01	4.939999999999999947e-01	6.445819139480590820e-01	8.259999999999999565e-01	7.484567165374755859e-01	1.140000000000000041e-01	2.047532051801681519e-01
9.970000000000000000e+02	3.260000000000000120e-01	4.449221789836883545e-01	3.699999999999999956e-01	5.046129226684570312e-01	9.819999999999999840e-01	9.306631684303283691e-01	7.259999999999999787e-01	7.718940973281860352e-01	6.860000000000000542e-01	4.452643692493438721e-01	5.000000000000000000e-01	5.675951838493347168e-01
9.980000000000000000e+02	5.919999999999999707e-01	5.391578674316406250e-01	3.119999999999999996e-01	5.206229090690612793e-01	6.700000000000000400e-01	5.101442337036132812e-01	4.919999999999999929e-01	3.194459676742553711e-01	7.780000000000000249e-01	5.759025216102600098e-01	8.359999999999999654e-01	8.525087833404541016e-01
9.990000000000000000e+02	9.340000000000000524e-01	6.763170361518859863e-01	2.399999999999999911e-01	3.565802872180938721e-01	8.000000000000000444e-01	6.864948272705078125e-01	9.739999999999999769e-01	9.424004554748535156e-01	2.200000000000000011e-01	3.578296601772308350e-01	7.920000000000000373e-01	7.950448393821716309e-01
