# Supplementary material for: Machine-guided path sampling to discover mechanisms of molecular self-organization
Source: Nat Comput Sci. 2023 Apr 24;3(4):334–45. doi: 10.1038/s43588-023-00428-z (PMC10766509; doi:10.1038/s43588-023-00428-z)
Supplement: Supplementary file 10 — Statistical source data for Extended Data Fig. 3. [file 43588_2023_428_MOESM10_ESM.zip › Extended_Data_Fig3_row2_not_trained_on_LiCl_LiI.csv]

# structure index	sampled pB (LiCl)	predicted pB (LiCl)	sampled pB (LiI)	predicted pB (LiI)	sampled pB (NaCl)	predicted pB (NaCl)	sampled pB (NaI)	predicted pB (NaI)	sampled pB (CsCl)	predicted pB (CsCl)	sampled pB (CsI)	predicted pB (CsI)
0.000000000000000000e+00	4.420000000000000040e-01	2.127525359392166138e-01	6.919999999999999485e-01	1.261438280344009399e-01	2.419999999999999929e-01	1.695692539215087891e-01	5.000000000000000000e-01	2.042962014675140381e-01	5.200000000000000178e-01	5.220888853073120117e-01	7.279999999999999805e-01	5.012300014495849609e-01
1.000000000000000000e+00	4.839999999999999858e-01	5.410909280180931091e-02	2.999999999999999889e-02	6.594425439834594727e-02	8.439999999999999725e-01	9.218215346336364746e-01	2.720000000000000195e-01	5.307445526123046875e-01	7.500000000000000000e-01	7.771868705749511719e-01	3.260000000000000120e-01	2.699833512306213379e-01
2.000000000000000000e+00	5.560000000000000497e-01	3.071947097778320312e-01	7.439999999999999947e-01	3.972496464848518372e-02	3.599999999999999728e-02	4.299467206001281738e-01	9.300000000000000488e-01	8.998130559921264648e-01	5.739999999999999547e-01	5.764309167861938477e-01	7.920000000000000373e-01	7.979764938354492188e-01
3.000000000000000000e+00	6.260000000000000009e-01	2.689832448959350586e-01	8.080000000000000515e-01	5.517945066094398499e-02	8.940000000000000169e-01	7.260792851448059082e-01	8.739999999999999991e-01	7.804766893386840820e-01	5.440000000000000391e-01	6.947962045669555664e-01	7.700000000000000178e-01	7.753808498382568359e-01
4.000000000000000000e+00	8.920000000000000151e-01	2.847677171230316162e-01	9.100000000000000311e-01	8.466452360153198242e-03	1.940000000000000058e-01	4.611835479736328125e-01	6.480000000000000204e-01	6.267105340957641602e-01	4.799999999999999822e-01	5.965993404388427734e-01	5.999999999999999778e-01	5.772061347961425781e-01
5.000000000000000000e+00	3.280000000000000138e-01	2.039545774459838867e-01	1.719999999999999862e-01	1.034857588820159435e-03	6.420000000000000151e-01	6.680015921592712402e-01	4.060000000000000275e-01	2.897995114326477051e-01	1.260000000000000009e-01	1.104385480284690857e-01	5.819999999999999618e-01	4.666093587875366211e-01
6.000000000000000000e+00	4.739999999999999769e-01	2.944606244564056396e-01	3.240000000000000102e-01	8.345147967338562012e-02	7.079999999999999627e-01	5.479185581207275391e-01	5.919999999999999707e-01	6.003698110580444336e-01	1.799999999999999933e-01	1.276346892118453979e-01	4.299999999999999933e-01	3.380435407161712646e-01
7.000000000000000000e+00	1.739999999999999880e-01	1.541334670037031174e-02	2.220000000000000029e-01	4.265404306352138519e-03	5.639999999999999458e-01	5.157340764999389648e-01	8.279999999999999583e-01	8.976582884788513184e-01	2.939999999999999836e-01	3.774714171886444092e-01	5.659999999999999476e-01	5.150287151336669922e-01
8.000000000000000000e+00	1.079999999999999988e-01	3.046980360522866249e-03	7.660000000000000142e-01	2.122724428772926331e-02	1.940000000000000058e-01	4.282796382904052734e-01	8.000000000000000167e-02	3.048556149005889893e-01	6.740000000000000435e-01	6.520136594772338867e-01	3.960000000000000187e-01	4.963420331478118896e-01
9.000000000000000000e+00	6.400000000000000133e-02	2.228677645325660706e-02	5.979999999999999760e-01	2.030157484114170074e-02	8.799999999999999489e-02	3.771187365055084229e-01	8.060000000000000497e-01	5.857442617416381836e-01	6.520000000000000240e-01	5.083800554275512695e-01	8.399999999999999689e-01	7.464814782142639160e-01
1.000000000000000000e+01	5.060000000000000053e-01	2.640115916728973389e-01	7.820000000000000284e-01	1.171626150608062744e-01	1.620000000000000051e-01	1.506152451038360596e-01	1.079999999999999988e-01	3.208711445331573486e-01	2.959999999999999853e-01	3.303606212139129639e-01	1.380000000000000115e-01	8.123639971017837524e-02
1.100000000000000000e+01	7.339999999999999858e-01	5.060739517211914062e-01	5.080000000000000071e-01	2.882796823978424072e-01	7.620000000000000107e-01	5.418946146965026855e-01	5.899999999999999689e-01	7.514861822128295898e-01	6.340000000000000080e-01	6.180530786514282227e-01	7.560000000000000053e-01	6.906617879867553711e-01
1.200000000000000000e+01	7.279999999999999805e-01	3.514210283756256104e-01	9.200000000000000400e-01	4.993485659360885620e-02	1.499999999999999944e-01	2.881087660789489746e-01	3.360000000000000209e-01	2.076175957918167114e-01	6.840000000000000524e-01	5.835701823234558105e-01	5.879999999999999671e-01	4.986098408699035645e-01
1.300000000000000000e+01	5.620000000000000551e-01	1.196014694869518280e-02	4.440000000000000058e-01	1.999060511589050293e-01	4.939999999999999947e-01	6.354936361312866211e-01	2.620000000000000107e-01	2.533355951309204102e-01	6.059999999999999831e-01	3.589002192020416260e-01	7.860000000000000320e-01	7.772282958030700684e-01
1.400000000000000000e+01	5.759999999999999565e-01	4.988139569759368896e-01	1.199999999999999956e-01	8.275963366031646729e-03	3.200000000000000067e-01	2.566990554332733154e-01	9.559999999999999609e-01	8.023899197578430176e-01	6.840000000000000524e-01	6.653970479965209961e-01	6.580000000000000293e-01	6.353863477706909180e-01
1.500000000000000000e+01	7.259999999999999787e-01	2.380284518003463745e-01	5.679999999999999494e-01	4.829331859946250916e-02	4.159999999999999809e-01	5.405964851379394531e-01	7.479999999999999982e-01	4.033870398998260498e-01	5.739999999999999547e-01	5.022596120834350586e-01	5.699999999999999512e-01	5.061940550804138184e-01
1.600000000000000000e+01	6.979999999999999538e-01	1.188688352704048157e-01	5.380000000000000338e-01	1.409359555691480637e-02	5.040000000000000036e-01	5.036514401435852051e-01	9.739999999999999769e-01	9.194400906562805176e-01	4.139999999999999791e-01	4.852254092693328857e-01	7.580000000000000071e-01	3.932081460952758789e-01
1.700000000000000000e+01	1.600000000000000033e-01	3.258410096168518066e-02	9.879999999999999893e-01	2.970841228961944580e-01	7.479999999999999982e-01	4.813711047172546387e-01	1.000000000000000021e-02	7.079009711742401123e-02	7.359999999999999876e-01	5.475395917892456055e-01	2.479999999999999982e-01	3.725670874118804932e-01
1.800000000000000000e+01	6.219999999999999973e-01	2.983643710613250732e-01	8.980000000000000204e-01	7.162920236587524414e-01	1.739999999999999880e-01	5.168004035949707031e-01	8.379999999999999671e-01	8.512802720069885254e-01	5.420000000000000373e-01	5.434979200363159180e-01	3.160000000000000031e-01	1.997007131576538086e-01
1.900000000000000000e+01	9.419999999999999485e-01	8.744796514511108398e-01	6.939999999999999503e-01	1.458409987390041351e-02	7.520000000000000018e-01	6.313841938972473145e-01	1.360000000000000098e-01	2.369970679283142090e-01	3.300000000000000155e-01	5.529353618621826172e-01	8.200000000000000344e-02	2.298241704702377319e-01
2.000000000000000000e+01	7.239999999999999769e-01	7.916577458381652832e-01	2.939999999999999836e-01	9.362181276082992554e-02	5.020000000000000018e-01	7.198633551597595215e-01	5.220000000000000195e-01	4.335967898368835449e-01	4.219999999999999862e-01	7.170068621635437012e-01	3.019999999999999907e-01	3.634692132472991943e-01
2.100000000000000000e+01	5.440000000000000391e-01	1.276835352182388306e-01	5.580000000000000515e-01	2.438815385103225708e-01	7.800000000000000266e-01	6.247807145118713379e-01	8.419999999999999707e-01	7.870101928710937500e-01	1.390000000000000124e-01	2.614550590515136719e-01	7.760000000000000231e-01	7.088630795478820801e-01
2.200000000000000000e+01	7.079999999999999627e-01	6.690139770507812500e-01	9.240000000000000435e-01	1.788056492805480957e-01	5.580000000000000515e-01	5.088288784027099609e-01	4.560000000000000164e-01	5.095413923263549805e-01	7.680000000000000160e-01	7.587240338325500488e-01	4.139999999999999791e-01	3.900931477546691895e-01
2.300000000000000000e+01	9.519999999999999574e-01	8.712037801742553711e-01	5.839999999999999636e-01	5.672776699066162109e-01	3.499999999999999778e-01	4.607034325599670410e-01	3.880000000000000115e-01	4.552874863147735596e-01	2.879999999999999782e-01	3.722528517246246338e-01	7.660000000000000142e-01	7.902210354804992676e-01
2.400000000000000000e+01	2.139999999999999958e-01	4.473865926265716553e-01	5.060000000000000053e-01	2.919501252472400665e-02	3.439999999999999725e-01	2.650539577007293701e-01	8.559999999999999831e-01	8.199474215507507324e-01	5.380000000000000338e-01	6.693775057792663574e-01	1.980000000000000093e-01	3.373388946056365967e-01
2.500000000000000000e+01	2.640000000000000124e-01	1.987248063087463379e-01	2.700000000000000178e-01	2.235244028270244598e-02	3.760000000000000009e-01	2.956439554691314697e-01	4.099999999999999756e-01	5.729563832283020020e-01	1.239999999999999991e-01	1.105411276221275330e-01	4.500000000000000111e-01	5.845733880996704102e-01
2.600000000000000000e+01	4.440000000000000058e-01	6.172916293144226074e-02	5.320000000000000284e-01	8.787390589714050293e-02	4.560000000000000164e-01	1.833793073892593384e-01	3.320000000000000173e-01	6.344755291938781738e-01	1.199999999999999956e-01	1.591316610574722290e-01	4.680000000000000271e-01	6.753268241882324219e-01
2.700000000000000000e+01	1.100000000000000006e-01	3.120896033942699432e-02	9.639999999999999680e-01	9.543388485908508301e-01	9.439999999999999503e-01	7.346225976943969727e-01	1.239999999999999991e-01	1.436541527509689331e-01	6.179999999999999938e-01	5.791974663734436035e-01	4.879999999999999893e-01	5.553479790687561035e-01
2.800000000000000000e+01	5.460000000000000409e-01	1.751509606838226318e-01	3.940000000000000169e-01	1.051918603479862213e-02	2.500000000000000000e-01	2.067707479000091553e-01	4.599999999999999922e-02	7.721377909183502197e-02	6.640000000000000346e-01	7.123606801033020020e-01	1.179999999999999938e-01	1.190813183784484863e-01
2.900000000000000000e+01	3.079999999999999960e-01	1.950763165950775146e-02	4.719999999999999751e-01	2.728333231061697006e-03	9.759999999999999787e-01	9.070242047309875488e-01	7.079999999999999627e-01	6.995400190353393555e-01	1.799999999999999933e-01	3.606004416942596436e-01	5.979999999999999760e-01	6.775267720222473145e-01
3.000000000000000000e+01	3.679999999999999938e-01	7.686076313257217407e-02	4.490000000000000102e-01	1.961981691420078278e-02	1.799999999999999864e-02	3.758681938052177429e-02	6.139999999999999902e-01	3.833561241626739502e-01	7.139999999999999680e-01	6.256010532379150391e-01	7.599999999999999811e-02	1.341383755207061768e-01
3.100000000000000000e+01	7.860000000000000320e-01	1.707399636507034302e-01	8.386666666666666714e-01	2.125950297340750694e-03	4.380000000000000004e-01	3.165057599544525146e-01	8.179999999999999494e-01	6.287888288497924805e-01	9.499999999999999556e-01	8.944788575172424316e-01	5.420000000000000373e-01	6.394505500793457031e-01
3.200000000000000000e+01	1.280000000000000027e-01	6.939871609210968018e-02	7.099999999999999645e-01	1.393426954746246338e-02	9.979999999999999982e-01	9.875662326812744141e-01	3.360000000000000209e-01	3.147585391998291016e-01	2.680000000000000160e-01	4.969269633293151855e-01	4.380000000000000004e-01	4.459695219993591309e-01
3.300000000000000000e+01	4.800000000000000100e-02	1.871763728559017181e-02	2.760000000000000231e-01	5.264526009559631348e-01	9.839999999999999858e-01	9.753673672676086426e-01	9.879999999999999893e-01	9.926077127456665039e-01	5.560000000000000497e-01	4.032273590564727783e-01	8.279999999999999583e-01	8.163232803344726562e-01
3.400000000000000000e+01	3.920000000000000151e-01	5.105577111244201660e-01	1.600000000000000033e-02	7.192997727543115616e-03	2.520000000000000018e-01	5.898978114128112793e-01	1.400000000000000133e-01	1.016540899872779846e-01	1.980000000000000093e-01	4.274932742118835449e-01	7.880000000000000338e-01	7.544188499450683594e-01
3.500000000000000000e+01	1.260000000000000009e-01	9.520780295133590698e-02	1.640000000000000069e-01	3.781936690211296082e-02	6.199999999999999956e-01	5.799999237060546875e-01	7.580000000000000071e-01	7.684323787689208984e-01	2.020000000000000129e-01	3.950332999229431152e-01	5.620000000000000551e-01	6.266211867332458496e-01
3.600000000000000000e+01	3.059999999999999942e-01	1.435122191905975342e-01	5.420000000000000373e-01	9.540261700749397278e-03	7.119999999999999662e-01	7.132422924041748047e-01	4.540000000000000147e-01	3.651608824729919434e-01	6.800000000000000488e-01	6.609730124473571777e-01	4.319999999999999951e-01	5.517108440399169922e-01
3.700000000000000000e+01	5.540000000000000480e-01	3.988212347030639648e-01	3.719999999999999973e-01	2.149412222206592560e-02	5.919999999999999707e-01	4.674114882946014404e-01	1.640000000000000069e-01	3.214558959007263184e-01	7.900000000000000355e-01	6.717576980590820312e-01	2.959999999999999853e-01	5.364065766334533691e-01
3.800000000000000000e+01	3.240000000000000102e-01	1.446788012981414795e-01	3.679999999999999938e-01	1.788368099369108677e-03	8.199999999999999512e-01	4.113078117370605469e-01	4.680000000000000271e-01	3.626463413238525391e-01	6.800000000000000488e-02	1.239753141999244690e-02	7.339999999999999858e-01	6.689965128898620605e-01
3.900000000000000000e+01	6.959999999999999520e-01	2.199624627828598022e-01	1.719999999999999862e-01	2.309669926762580872e-02	4.939999999999999947e-01	5.961158871650695801e-01	6.500000000000000222e-01	5.158084630966186523e-01	1.539999999999999980e-01	2.228699624538421631e-01	5.779999999999999583e-01	7.520762681961059570e-01
4.000000000000000000e+01	2.039999999999999869e-01	2.078563533723354340e-02	2.999999999999999889e-01	7.180713862180709839e-02	4.599999999999999922e-02	2.333237379789352417e-01	5.520000000000000462e-01	6.328101158142089844e-01	1.459999999999999909e-01	1.689988970756530762e-01	3.679999999999999938e-01	6.314563155174255371e-01
4.100000000000000000e+01	7.799999999999999989e-02	1.310668885707855225e-02	7.399999999999999634e-02	4.325457848608493805e-03	9.800000000000000377e-02	1.799272894859313965e-01	5.180000000000000160e-01	7.004026770591735840e-01	3.019999999999999907e-01	3.597612679004669189e-01	7.840000000000000302e-01	8.905338644981384277e-01
4.200000000000000000e+01	4.899999999999999911e-01	2.412332892417907715e-01	9.300000000000000488e-01	9.369906783103942871e-02	2.240000000000000047e-01	4.072405099868774414e-01	1.400000000000000133e-01	2.553399801254272461e-01	3.760000000000000009e-01	5.159457325935363770e-01	8.339999999999999636e-01	7.343468070030212402e-01
4.300000000000000000e+01	1.680000000000000104e-01	2.369154393672943115e-01	5.399999999999999939e-02	1.189814181998372078e-03	2.419999999999999929e-01	2.352913469076156616e-01	3.539999999999999813e-01	4.741020500659942627e-01	2.620000000000000107e-01	2.632901668548583984e-01	5.520000000000000462e-01	5.667064189910888672e-01
4.400000000000000000e+01	7.159999999999999698e-01	5.170649290084838867e-01	4.139999999999999791e-01	5.510769411921501160e-02	4.279999999999999916e-01	6.572529673576354980e-01	2.200000000000000011e-01	4.511151909828186035e-01	4.560000000000000164e-01	4.312624335289001465e-01	4.660000000000000253e-01	4.642740786075592041e-01
4.500000000000000000e+01	6.079999999999999849e-01	2.553998231887817383e-01	5.999999999999999778e-01	2.930145896971225739e-02	7.279999999999999805e-01	6.895980238914489746e-01	9.479999999999999538e-01	8.953299522399902344e-01	2.640000000000000124e-01	2.106835842132568359e-01	1.239999999999999991e-01	1.977155953645706177e-01
4.600000000000000000e+01	8.439999999999999725e-01	3.008007109165191650e-01	7.720000000000000195e-01	1.186386942863464355e-01	1.160000000000000059e-01	1.711954474449157715e-01	7.599999999999999811e-02	1.705852001905441284e-01	6.820000000000000506e-01	7.634575963020324707e-01	3.439999999999999725e-01	4.721478819847106934e-01
4.700000000000000000e+01	8.060000000000000497e-01	6.639579534530639648e-01	6.919999999999999485e-01	1.832489520311355591e-01	9.659999999999999698e-01	8.036748170852661133e-01	6.119999999999999885e-01	6.229838132858276367e-01	6.320000000000000062e-01	4.766250252723693848e-01	4.279999999999999916e-01	3.463310897350311279e-01
4.800000000000000000e+01	4.839999999999999858e-01	1.551904994994401932e-02	1.120000000000000023e-01	6.565243937075138092e-03	4.420000000000000040e-01	5.097445249557495117e-01	9.739999999999999769e-01	8.597801327705383301e-01	4.400000000000000022e-01	4.555385708808898926e-01	4.139999999999999791e-01	5.755463242530822754e-01
4.900000000000000000e+01	7.680000000000000160e-01	1.777819097042083740e-01	1.300000000000000044e-01	8.127964101731777191e-03	2.079999999999999905e-01	1.717787683010101318e-01	7.660000000000000142e-01	6.317366957664489746e-01	3.579999999999999849e-01	1.770439893007278442e-01	3.140000000000000013e-01	6.414132714271545410e-01
5.000000000000000000e+01	4.060000000000000275e-01	4.231819808483123779e-01	8.000000000000000167e-02	5.089601501822471619e-03	5.020000000000000018e-01	4.401243031024932861e-01	3.799999999999999906e-02	8.568350225687026978e-02	7.059999999999999609e-01	5.318933725357055664e-01	4.420000000000000040e-01	4.241612255573272705e-01
5.100000000000000000e+01	5.340000000000000302e-01	3.295537233352661133e-01	1.900000000000000022e-01	1.055653393268585205e-02	1.600000000000000033e-01	3.856147527694702148e-01	8.579999999999999849e-01	8.330913186073303223e-01	4.119999999999999774e-01	3.917973339557647705e-01	8.820000000000000062e-01	8.128461241722106934e-01
5.200000000000000000e+01	4.000000000000000083e-03	8.109321817755699158e-03	9.320000000000000506e-01	1.061538010835647583e-01	3.240000000000000102e-01	3.859622180461883545e-01	7.740000000000000213e-01	6.206434369087219238e-01	2.979999999999999871e-01	2.643995881080627441e-01	1.160000000000000059e-01	1.168361678719520569e-01
5.300000000000000000e+01	8.980000000000000204e-01	6.743452548980712891e-01	3.659999999999999920e-01	1.241774484515190125e-01	9.600000000000000200e-02	2.357378304004669189e-01	1.559999999999999998e-01	3.503835201263427734e-01	4.620000000000000218e-01	5.182027816772460938e-01	5.000000000000000000e-01	3.580009937286376953e-01
5.400000000000000000e+01	8.599999999999999312e-02	3.385753929615020752e-02	8.179999999999999494e-01	1.652661897242069244e-02	3.380000000000000226e-01	5.703285336494445801e-01	2.620000000000000107e-01	1.805209964513778687e-01	4.660000000000000253e-01	5.060248374938964844e-01	6.400000000000000133e-01	4.477416276931762695e-01
5.500000000000000000e+01	4.239999999999999880e-01	3.078958392143249512e-02	9.659999999999999698e-01	1.455123536288738251e-02	7.720000000000000195e-01	6.056056022644042969e-01	2.939999999999999836e-01	6.646816134452819824e-01	6.400000000000000133e-02	4.261493310332298279e-02	5.420000000000000373e-01	4.925267398357391357e-01
5.600000000000000000e+01	6.720000000000000417e-01	5.677739381790161133e-01	3.639999999999999902e-01	2.052485048770904541e-01	7.880000000000000338e-01	5.568937659263610840e-01	1.859999999999999987e-01	1.527046859264373779e-01	3.499999999999999778e-01	6.333369016647338867e-01	1.539999999999999980e-01	2.458449453115463257e-01
5.700000000000000000e+01	1.900000000000000022e-01	5.929302573204040527e-01	4.460000000000000075e-01	1.174891740083694458e-02	6.700000000000000400e-01	6.886870265007019043e-01	9.800000000000000377e-02	2.529105246067047119e-01	5.899999999999999689e-01	5.424577593803405762e-01	4.199999999999999845e-01	3.521596491336822510e-01
5.800000000000000000e+01	3.439999999999999725e-01	1.637067198753356934e-01	3.320000000000000173e-01	8.948803879320621490e-03	9.180000000000000382e-01	8.482380509376525879e-01	8.020000000000000462e-01	7.244009375572204590e-01	4.699999999999999734e-01	4.242409169673919678e-01	4.600000000000000200e-01	4.103773832321166992e-01
5.900000000000000000e+01	4.719999999999999751e-01	5.040096864104270935e-02	2.899999999999999800e-01	4.928009584546089172e-03	4.939999999999999947e-01	7.547338008880615234e-01	4.580000000000000182e-01	3.490090668201446533e-01	4.440000000000000058e-01	2.345798611640930176e-01	6.260000000000000009e-01	3.353984057903289795e-01
6.000000000000000000e+01	2.760000000000000231e-01	3.855476528406143188e-02	1.400000000000000029e-02	6.270885933190584183e-03	9.719999999999999751e-01	9.740434288978576660e-01	9.200000000000000400e-01	9.187452197074890137e-01	3.320000000000000173e-01	5.323586463928222656e-01	2.819999999999999729e-01	1.983781456947326660e-01
6.100000000000000000e+01	1.819999999999999951e-01	6.582126766443252563e-02	2.340000000000000135e-01	1.629480272531509399e-01	9.260000000000000453e-01	7.649768590927124023e-01	7.019999999999999574e-01	7.589769363403320312e-01	8.840000000000000080e-01	7.681874036788940430e-01	3.639999999999999902e-01	3.993597030639648438e-01
6.200000000000000000e+01	3.400000000000000244e-02	2.336207032203674316e-02	2.959999999999999853e-01	8.210644125938415527e-03	2.800000000000000266e-01	2.839144468307495117e-01	5.839999999999999636e-01	1.709053665399551392e-01	1.620000000000000051e-01	1.017955914139747620e-01	7.459999999999999964e-01	8.229330778121948242e-01
6.300000000000000000e+01	9.280000000000000471e-01	6.355520486831665039e-01	4.000000000000000222e-01	9.526768699288368225e-03	4.500000000000000111e-01	5.265763401985168457e-01	9.759999999999999787e-01	9.775345325469970703e-01	6.019999999999999796e-01	6.501603722572326660e-01	7.479999999999999982e-01	7.248818278312683105e-01
6.400000000000000000e+01	1.819999999999999951e-01	2.911821007728576660e-02	8.000000000000000167e-02	1.737450133077800274e-03	9.379999999999999449e-01	8.986215591430664062e-01	5.240000000000000213e-01	4.732776582241058350e-01	7.780000000000000249e-01	8.115793466567993164e-01	5.460000000000000409e-01	7.190607786178588867e-01
6.500000000000000000e+01	7.099999999999999645e-01	1.665465831756591797e-01	3.160000000000000031e-01	6.856649648398160934e-03	2.599999999999999881e-02	7.954604923725128174e-02	1.640000000000000069e-01	3.702605962753295898e-01	9.350000000000000533e-01	9.368935823440551758e-01	7.259999999999999787e-01	4.918261170387268066e-01
6.600000000000000000e+01	3.820000000000000062e-01	3.185945749282836914e-01	3.300000000000000155e-01	2.422350049018859863e-01	1.660000000000000087e-01	1.354416161775588989e-01	5.959999999999999742e-01	5.121829509735107422e-01	5.899999999999999689e-01	4.917766451835632324e-01	2.200000000000000011e-01	3.772189617156982422e-01
6.700000000000000000e+01	3.539999999999999813e-01	1.365424096584320068e-01	1.039999999999999952e-01	3.139741718769073486e-02	1.940000000000000058e-01	1.947936862707138062e-01	4.800000000000000100e-02	9.409772604703903198e-02	8.419999999999999707e-01	7.790591120719909668e-01	5.000000000000000000e-01	5.364868640899658203e-01
6.800000000000000000e+01	8.299999999999999600e-01	5.611695051193237305e-01	6.139999999999999902e-01	8.121842518448829651e-03	3.519999999999999796e-01	3.835431933403015137e-01	1.580000000000000016e-01	8.610687404870986938e-02	7.399999999999999634e-02	1.280971467494964600e-01	3.160000000000000031e-01	3.540433347225189209e-01
6.900000000000000000e+01	8.200000000000000344e-02	1.208836510777473450e-01	2.879999999999999782e-01	6.554058287292718887e-03	3.479999999999999760e-01	5.175567865371704102e-01	7.239999999999999769e-01	7.831125855445861816e-01	5.600000000000000117e-02	4.461501538753509521e-01	5.560000000000000497e-01	5.505823493003845215e-01
7.000000000000000000e+01	1.519999999999999962e-01	1.308904588222503662e-01	9.779999999999999805e-01	5.687240958213806152e-01	4.099999999999999756e-01	4.747188091278076172e-01	2.039999999999999869e-01	2.289954721927642822e-01	2.780000000000000249e-01	3.215078711509704590e-01	4.380000000000000004e-01	5.321828126907348633e-01
7.100000000000000000e+01	1.880000000000000004e-01	5.264950543642044067e-02	2.979999999999999871e-01	3.051626980304718018e-01	3.340000000000000191e-01	4.571903347969055176e-01	4.719999999999999751e-01	8.000646829605102539e-01	8.679999999999999938e-01	9.017300605773925781e-01	2.600000000000000089e-01	8.847702294588088989e-02
7.200000000000000000e+01	7.560000000000000053e-01	6.418783664703369141e-01	7.640000000000000124e-01	6.466340273618698120e-02	6.280000000000000027e-01	6.844751834869384766e-01	2.800000000000000266e-01	2.707700133323669434e-01	7.540000000000000036e-01	6.856817007064819336e-01	8.080000000000000515e-01	8.339315056800842285e-01
7.300000000000000000e+01	9.020000000000000240e-01	2.526258230209350586e-01	2.099999999999999922e-01	3.132821246981620789e-02	2.640000000000000124e-01	2.732862532138824463e-01	5.600000000000000117e-02	1.178870126605033875e-01	7.199999999999999734e-01	5.146918892860412598e-01	3.240000000000000102e-01	5.236408710479736328e-01
7.400000000000000000e+01	5.739999999999999547e-01	3.768776655197143555e-01	5.460000000000000409e-01	6.380029767751693726e-02	9.479999999999999538e-01	9.429927468299865723e-01	3.800000000000000044e-01	3.069427013397216797e-01	8.599999999999999867e-01	8.739976882934570312e-01	7.099999999999999645e-01	7.181123495101928711e-01
7.500000000000000000e+01	6.999999999999999556e-01	2.791514694690704346e-01	0.000000000000000000e+00	3.564684092998504639e-02	4.719999999999999751e-01	8.291715383529663086e-01	5.400000000000000355e-01	5.576132535934448242e-01	1.600000000000000033e-02	1.208518296480178833e-01	1.640000000000000069e-01	2.066724002361297607e-01
7.600000000000000000e+01	4.879999999999999893e-01	7.012635469436645508e-02	4.119999999999999774e-01	1.289057545363903046e-02	3.599999999999999728e-02	1.984303444623947144e-01	9.400000000000000022e-02	2.043103724718093872e-01	6.879999999999999449e-01	6.615206003189086914e-01	6.480000000000000204e-01	6.346023678779602051e-01
7.700000000000000000e+01	1.680000000000000104e-01	4.929223284125328064e-02	3.300000000000000155e-01	3.062365576624870300e-03	3.599999999999999728e-02	4.644755274057388306e-02	6.660000000000000364e-01	7.968966960906982422e-01	2.560000000000000053e-01	2.895848751068115234e-01	3.240000000000000102e-01	3.619770407676696777e-01
7.800000000000000000e+01	1.519999999999999962e-01	2.053273171186447144e-01	1.280000000000000027e-01	7.500176429748535156e-01	6.720000000000000417e-01	3.760069906711578369e-01	2.439999999999999947e-01	1.884656995534896851e-01	8.599999999999999312e-02	2.182697653770446777e-01	6.820000000000000506e-01	6.446976065635681152e-01
7.900000000000000000e+01	3.340000000000000191e-01	3.574120402336120605e-01	3.619999999999999885e-01	3.633089736104011536e-02	5.140000000000000124e-01	4.568651914596557617e-01	1.839999999999999969e-01	2.468016445636749268e-01	8.820000000000000062e-01	8.455615639686584473e-01	7.680000000000000160e-01	4.976145625114440918e-01
8.000000000000000000e+01	2.020000000000000129e-01	3.051814436912536621e-01	2.020000000000000129e-01	1.127029117196798325e-02	9.519999999999999574e-01	8.932496309280395508e-01	2.479999999999999982e-01	1.430658251047134399e-01	3.300000000000000155e-01	1.896332204341888428e-01	6.239999999999999991e-01	6.214432716369628906e-01
8.100000000000000000e+01	9.779999999999999805e-01	6.215372085571289062e-01	8.399999999999999689e-01	4.624038040637969971e-01	4.399999999999999745e-02	3.243156522512435913e-02	3.180000000000000049e-01	3.531252443790435791e-01	2.300000000000000100e-01	3.231492638587951660e-01	9.499999999999999556e-01	8.546167612075805664e-01
8.200000000000000000e+01	2.879999999999999782e-01	9.886019863188266754e-03	8.999999999999999667e-02	8.938352577388286591e-03	2.600000000000000089e-01	2.245273590087890625e-01	1.439999999999999891e-01	1.561546176671981812e-01	2.159999999999999976e-01	2.921828329563140869e-01	2.459999999999999964e-01	2.882940173149108887e-01
8.300000000000000000e+01	2.879999999999999782e-01	4.009111225605010986e-01	1.779999999999999916e-01	3.892801329493522644e-02	1.940000000000000058e-01	2.366224378347396851e-01	8.999999999999999667e-02	4.114457070827484131e-01	8.739999999999999991e-01	6.913596987724304199e-01	1.419999999999999873e-01	2.326727360486984253e-01
8.400000000000000000e+01	7.179999999999999716e-01	9.028395265340805054e-02	6.460000000000000187e-01	4.104312509298324585e-03	9.599999999999999645e-01	8.173286318778991699e-01	9.600000000000000200e-02	1.236229762434959412e-01	8.060000000000000497e-01	7.095617651939392090e-01	4.219999999999999862e-01	3.843767344951629639e-01
8.500000000000000000e+01	3.800000000000000044e-01	4.780109226703643799e-01	9.040000000000000258e-01	4.368521273136138916e-02	4.000000000000000083e-02	2.641673088073730469e-01	3.220000000000000084e-01	3.746961057186126709e-01	2.580000000000000071e-01	3.440205156803131104e-01	6.580000000000000293e-01	4.485146105289459229e-01
8.600000000000000000e+01	6.139999999999999902e-01	4.227720201015472412e-01	8.739999999999999991e-01	2.327197045087814331e-01	8.239999999999999547e-01	7.865687012672424316e-01	2.320000000000000118e-01	2.477886080741882324e-01	2.680000000000000160e-01	3.191140890121459961e-01	8.020000000000000462e-01	7.961902022361755371e-01
8.700000000000000000e+01	6.480000000000000204e-01	2.912579476833343506e-01	8.279999999999999583e-01	3.111459612846374512e-01	3.300000000000000155e-01	5.577726364135742188e-01	6.199999999999999956e-01	5.953150987625122070e-01	4.560000000000000164e-01	4.507617652416229248e-01	7.840000000000000302e-01	6.936397552490234375e-01
8.800000000000000000e+01	7.980000000000000426e-01	7.393317818641662598e-01	1.600000000000000033e-01	6.130980700254440308e-02	5.420000000000000373e-01	6.297520995140075684e-01	7.359999999999999876e-01	6.761633753776550293e-01	7.500000000000000000e-01	7.022168636322021484e-01	2.479999999999999982e-01	1.536414772272109985e-01
8.900000000000000000e+01	9.619999999999999662e-01	5.295512080192565918e-01	1.000000000000000000e+00	9.787544608116149902e-01	2.099999999999999922e-01	2.030680775642395020e-01	1.580000000000000016e-01	7.027415633201599121e-01	8.080000000000000515e-01	7.614487409591674805e-01	2.599999999999999881e-02	5.380828678607940674e-02
9.000000000000000000e+01	9.800000000000000377e-02	4.542039241641759872e-03	4.899999999999999911e-01	2.975190989673137665e-03	3.780000000000000027e-01	3.206199109554290771e-01	9.519999999999999574e-01	8.584721684455871582e-01	8.020000000000000462e-01	9.059008359909057617e-01	4.119999999999999774e-01	4.255301058292388916e-01
9.100000000000000000e+01	9.559999999999999609e-01	2.937591969966888428e-01	3.799999999999999906e-02	7.971251383423805237e-03	9.340000000000000524e-01	7.584486603736877441e-01	4.380000000000000004e-01	4.758543074131011963e-01	1.439999999999999891e-01	2.977155148983001709e-01	7.239999999999999769e-01	7.388845682144165039e-01
9.200000000000000000e+01	9.519999999999999574e-01	2.879292368888854980e-01	4.879999999999999893e-01	2.820738777518272400e-02	2.459999999999999964e-01	4.107183218002319336e-01	7.159999999999999698e-01	5.891891121864318848e-01	2.640000000000000124e-01	1.370787918567657471e-01	6.340000000000000080e-01	5.914639830589294434e-01
9.300000000000000000e+01	9.439999999999999503e-01	7.759225964546203613e-01	2.199999999999999872e-02	1.148257963359355927e-02	7.059999999999999609e-01	7.863786220550537109e-01	7.720000000000000195e-01	8.225514888763427734e-01	5.779999999999999583e-01	5.791229009628295898e-01	4.879999999999999893e-01	5.974007844924926758e-01
9.400000000000000000e+01	6.919999999999999485e-01	7.203969359397888184e-01	2.220000000000000029e-01	2.536813914775848389e-02	3.579999999999999849e-01	2.308518588542938232e-01	8.279999999999999583e-01	5.319672822952270508e-01	1.920000000000000040e-01	2.113310843706130981e-01	4.620000000000000218e-01	5.334114432334899902e-01
9.500000000000000000e+01	1.920000000000000040e-01	2.974970340728759766e-01	7.860000000000000320e-01	2.102380245923995972e-01	1.280000000000000027e-01	8.506841957569122314e-02	4.259999999999999898e-01	5.127394199371337891e-01	5.859999999999999654e-01	4.657565057277679443e-01	2.560000000000000053e-01	3.007367253303527832e-01
9.600000000000000000e+01	6.199999999999999956e-02	3.288658559322357178e-01	6.000000000000000125e-03	1.012669061310589314e-03	2.959999999999999853e-01	1.746488660573959351e-01	8.319999999999999618e-01	5.200007557868957520e-01	8.439999999999999725e-01	5.105364322662353516e-01	6.320000000000000062e-01	6.475236415863037109e-01
9.700000000000000000e+01	6.099999999999999867e-01	2.638250887393951416e-01	2.379999999999999893e-01	2.423914382234215736e-03	6.700000000000000400e-01	3.783818781375885010e-01	3.240000000000000102e-01	6.151608824729919434e-01	7.780000000000000249e-01	5.563611984252929688e-01	7.319999999999999840e-01	4.994306564331054688e-01
9.800000000000000000e+01	3.059999999999999942e-01	3.963133394718170166e-01	6.939999999999999503e-01	6.144647672772407532e-02	4.819999999999999840e-01	5.115725398063659668e-01	3.320000000000000173e-01	4.447788000106811523e-01	1.400000000000000133e-01	3.406786024570465088e-01	8.840000000000000080e-01	8.612211346626281738e-01
9.900000000000000000e+01	8.579999999999999849e-01	3.678627312183380127e-01	6.159999999999999920e-01	1.625136099755764008e-02	8.840000000000000080e-01	5.800932049751281738e-01	7.439999999999999947e-01	7.193244099617004395e-01	8.359999999999999654e-01	8.628623485565185547e-01	7.199999999999999734e-01	6.637791991233825684e-01
1.000000000000000000e+02	3.780000000000000027e-01	3.952312171459197998e-01	1.859999999999999987e-01	1.857827901840209961e-01	8.359999999999999654e-01	4.495601058006286621e-01	8.679999999999999938e-01	7.535915970802307129e-01	2.159999999999999976e-01	2.850390672683715820e-01	7.599999999999999811e-02	9.797559678554534912e-02
1.010000000000000000e+02	5.639999999999999458e-01	1.837728023529052734e-01	8.820000000000000062e-01	1.088629662990570068e-02	1.620000000000000051e-01	2.634910047054290771e-01	8.960000000000000187e-01	4.747133851051330566e-01	3.980000000000000204e-01	3.070573508739471436e-01	8.599999999999999867e-01	7.835160493850708008e-01
1.020000000000000000e+02	8.799999999999999489e-02	1.229215040802955627e-01	5.540000000000000480e-01	1.454887837171554565e-01	8.400000000000000522e-02	1.253966391086578369e-01	6.959999999999999520e-01	4.082590341567993164e-01	6.099999999999999867e-01	5.518199801445007324e-01	2.159999999999999976e-01	2.657905519008636475e-01
1.030000000000000000e+02	7.459999999999999964e-01	4.419763684272766113e-01	7.019999999999999574e-01	2.181837111711502075e-01	9.779999999999999805e-01	8.163347840309143066e-01	5.200000000000000178e-01	3.911432623863220215e-01	2.479999999999999982e-01	2.320102155208587646e-01	3.400000000000000244e-01	3.118968605995178223e-01
1.040000000000000000e+02	2.780000000000000249e-01	5.372390747070312500e-01	4.440000000000000058e-01	2.334148883819580078e-01	9.679999999999999716e-01	9.228189587593078613e-01	7.379999999999999893e-01	5.884208679199218750e-01	7.259999999999999787e-01	6.399888396263122559e-01	9.479999999999999538e-01	9.010666608810424805e-01
1.050000000000000000e+02	2.580000000000000071e-01	2.791431732475757599e-02	8.080000000000000515e-01	2.400704771280288696e-01	4.000000000000000222e-01	2.338162511587142944e-01	4.599999999999999922e-02	3.385472893714904785e-01	2.600000000000000089e-01	3.349220156669616699e-01	7.259999999999999787e-01	5.997335314750671387e-01
1.060000000000000000e+02	1.960000000000000075e-01	6.798582524061203003e-02	9.679999999999999716e-01	2.589147165417671204e-02	1.839999999999999969e-01	1.523616015911102295e-01	6.280000000000000027e-01	5.809556245803833008e-01	2.300000000000000100e-01	4.379402995109558105e-01	3.760000000000000009e-01	3.114512562751770020e-01
1.070000000000000000e+02	3.260000000000000120e-01	1.815403848886489868e-01	6.899999999999999467e-01	7.891562581062316895e-02	3.439999999999999725e-01	5.706851482391357422e-01	6.580000000000000293e-01	4.841798245906829834e-01	3.479999999999999760e-01	4.936849772930145264e-01	4.299999999999999933e-01	4.036202728748321533e-01
1.080000000000000000e+02	9.839999999999999858e-01	9.765018820762634277e-01	8.299999999999999600e-01	1.003393679857254028e-01	6.840000000000000524e-01	4.749420583248138428e-01	8.519999999999999796e-01	8.261431455612182617e-01	6.400000000000000133e-01	6.802532076835632324e-01	5.320000000000000284e-01	4.665031731128692627e-01
1.090000000000000000e+02	1.179999999999999938e-01	1.141977384686470032e-01	8.920000000000000151e-01	5.934394896030426025e-02	6.899999999999999467e-01	2.515297532081604004e-01	3.880000000000000115e-01	7.068253755569458008e-01	1.739999999999999880e-01	1.837128698825836182e-01	1.600000000000000033e-02	1.231223270297050476e-01
1.100000000000000000e+02	7.319999999999999840e-01	1.301732361316680908e-01	7.479999999999999982e-01	1.170621998608112335e-02	6.919999999999999485e-01	8.080414533615112305e-01	5.879999999999999671e-01	3.871273100376129150e-01	7.680000000000000160e-01	6.949959397315979004e-01	6.899999999999999467e-01	7.413156628608703613e-01
1.110000000000000000e+02	4.279999999999999916e-01	5.329610109329223633e-01	6.580000000000000293e-01	5.008258856832981110e-03	3.079999999999999960e-01	3.449496328830718994e-01	8.279999999999999583e-01	6.472117900848388672e-01	9.200000000000000400e-01	7.972425222396850586e-01	4.440000000000000058e-01	2.498809397220611572e-01
1.120000000000000000e+02	7.920000000000000373e-01	2.680790424346923828e-01	9.199999999999999845e-02	1.888490514829754829e-03	5.320000000000000284e-01	5.892482995986938477e-01	3.960000000000000187e-01	4.784546792507171631e-01	7.520000000000000018e-01	6.255166530609130859e-01	8.739999999999999991e-01	7.905813455581665039e-01
1.130000000000000000e+02	2.400000000000000050e-02	6.157910823822021484e-01	9.280000000000000471e-01	1.281138956546783447e-01	3.880000000000000115e-01	4.505296051502227783e-01	3.539999999999999813e-01	6.018564701080322266e-01	7.059999999999999609e-01	7.414513230323791504e-01	4.000000000000000222e-01	5.055883526802062988e-01
1.140000000000000000e+02	4.879999999999999893e-01	2.109367698431015015e-01	8.399999999999999689e-01	4.351363331079483032e-02	1.479999999999999927e-01	1.783307343721389771e-01	3.420000000000000262e-01	2.915585041046142578e-01	5.480000000000000426e-01	5.700749754905700684e-01	5.959999999999999742e-01	6.719365119934082031e-01
1.150000000000000000e+02	4.979999999999999982e-01	1.757635474205017090e-01	7.059999999999999609e-01	1.876129582524299622e-02	7.219999999999999751e-01	6.640288829803466797e-01	5.340000000000000302e-01	5.273671746253967285e-01	7.920000000000000373e-01	7.734715342521667480e-01	6.660000000000000364e-01	5.890161395072937012e-01
1.160000000000000000e+02	9.400000000000000022e-02	1.308073475956916809e-02	2.340000000000000135e-01	5.562421679496765137e-02	9.579999999999999627e-01	9.455916285514831543e-01	6.340000000000000080e-01	4.432747662067413330e-01	7.520000000000000018e-01	7.835333347320556641e-01	8.200000000000000344e-02	8.083416521549224854e-02
1.170000000000000000e+02	3.639999999999999902e-01	1.278337836265563965e-01	4.919999999999999929e-01	6.160940043628215790e-03	4.000000000000000083e-02	1.524239927530288696e-01	3.180000000000000049e-01	4.409994184970855713e-01	3.220000000000000084e-01	2.560927867889404297e-01	9.100000000000000311e-01	9.015873074531555176e-01
1.180000000000000000e+02	3.780000000000000027e-01	2.331867516040802002e-01	6.520000000000000240e-01	4.056319296360015869e-01	8.639999999999999902e-01	7.476485967636108398e-01	1.059999999999999970e-01	1.734788119792938232e-01	8.439999999999999725e-01	8.434658050537109375e-01	6.800000000000000488e-01	5.912795066833496094e-01
1.190000000000000000e+02	4.400000000000000022e-01	1.482039690017700195e-01	2.300000000000000100e-01	1.250356435775756836e-01	8.020000000000000462e-01	6.786369085311889648e-01	9.459999999999999520e-01	7.530435323715209961e-01	3.880000000000000115e-01	4.386266171932220459e-01	5.300000000000000266e-01	3.538071811199188232e-01
1.200000000000000000e+02	4.520000000000000129e-01	1.362427920103073120e-01	7.099999999999999645e-01	2.146612703800201416e-01	9.859999999999999876e-01	9.772061109542846680e-01	4.939999999999999947e-01	3.158371150493621826e-01	8.000000000000000167e-02	1.009091660380363464e-01	1.539999999999999980e-01	1.197781637310981750e-01
1.210000000000000000e+02	6.860000000000000542e-01	1.294122934341430664e-01	9.579999999999999627e-01	3.148445188999176025e-01	4.800000000000000100e-02	3.977875784039497375e-02	6.540000000000000258e-01	5.470812320709228516e-01	6.480000000000000204e-01	7.778277397155761719e-01	5.300000000000000266e-01	5.682682991027832031e-01
1.220000000000000000e+02	7.940000000000000391e-01	6.051667332649230957e-01	4.899999999999999911e-01	4.072559624910354614e-02	4.939999999999999947e-01	4.716060161590576172e-01	6.500000000000000222e-01	6.648802757263183594e-01	7.560000000000000053e-01	6.263142824172973633e-01	7.940000000000000391e-01	7.545629739761352539e-01
1.230000000000000000e+02	8.699999999999999956e-01	5.893844366073608398e-01	6.820000000000000506e-01	8.328093290328979492e-01	1.600000000000000033e-01	2.607509493827819824e-01	3.519999999999999796e-01	4.415529966354370117e-01	2.680000000000000160e-01	5.067912340164184570e-01	3.039999999999999925e-01	3.059228658676147461e-01
1.240000000000000000e+02	8.020000000000000462e-01	7.116033136844635010e-02	6.919999999999999485e-01	1.187220439314842224e-01	1.219999999999999973e-01	1.642972528934478760e-01	6.840000000000000524e-01	3.184523284435272217e-01	7.239999999999999769e-01	6.808109283447265625e-01	3.099999999999999978e-01	5.849339365959167480e-01
1.250000000000000000e+02	5.260000000000000231e-01	1.245764270424842834e-01	5.639999999999999458e-01	1.151652820408344269e-02	2.000000000000000042e-02	1.682407222688198090e-02	6.139999999999999902e-01	4.105785787105560303e-01	5.620000000000000551e-01	4.710832536220550537e-01	8.139999999999999458e-01	7.785099744796752930e-01
1.260000000000000000e+02	6.820000000000000506e-01	2.975077927112579346e-01	6.780000000000000471e-01	1.775527298450469971e-01	5.400000000000000355e-01	7.073446512222290039e-01	6.079999999999999849e-01	4.885960519313812256e-01	9.280000000000000471e-01	8.723051548004150391e-01	4.259999999999999898e-01	4.792266190052032471e-01
1.270000000000000000e+02	2.220000000000000029e-01	1.925071626901626587e-01	8.739999999999999991e-01	1.443499475717544556e-01	7.720000000000000195e-01	8.723511695861816406e-01	1.479999999999999927e-01	1.649150848388671875e-01	2.580000000000000071e-01	2.448131293058395386e-01	6.560000000000000275e-01	8.009424209594726562e-01
1.280000000000000000e+02	7.379999999999999893e-01	7.628143429756164551e-01	8.259999999999999565e-01	3.496124874800443649e-03	4.599999999999999922e-02	2.179464250802993774e-01	2.600000000000000089e-01	4.248735904693603516e-01	2.800000000000000266e-01	3.377012312412261963e-01	6.099999999999999867e-01	5.810996294021606445e-01
1.290000000000000000e+02	3.800000000000000044e-01	2.551958262920379639e-01	9.160000000000000364e-01	2.611331343650817871e-01	1.819999999999999951e-01	4.694616198539733887e-01	8.780000000000000027e-01	7.486884593963623047e-01	2.359999999999999876e-01	4.641594886779785156e-01	7.139999999999999680e-01	5.712165236473083496e-01
1.300000000000000000e+02	8.199999999999999512e-01	9.452439099550247192e-02	1.219999999999999973e-01	1.216311007738113403e-02	9.439999999999999503e-01	8.088870644569396973e-01	5.999999999999999778e-02	1.587374955415725708e-01	4.660000000000000253e-01	4.193553626537322998e-01	4.219999999999999862e-01	5.956665277481079102e-01
1.310000000000000000e+02	8.359999999999999654e-01	3.711456954479217529e-01	6.660000000000000364e-01	8.456232026219367981e-03	8.000000000000000167e-03	1.291171461343765259e-01	6.780000000000000471e-01	4.879972934722900391e-01	8.379999999999999671e-01	8.264448642730712891e-01	8.780000000000000027e-01	8.544763326644897461e-01
1.320000000000000000e+02	2.640000000000000124e-01	1.289978157728910446e-02	3.980000000000000204e-01	6.502654403448104858e-02	9.719999999999999751e-01	9.649911522865295410e-01	1.600000000000000033e-01	5.887910723686218262e-01	4.680000000000000271e-01	6.562253236770629883e-01	6.199999999999999956e-01	7.169333696365356445e-01
1.330000000000000000e+02	6.239999999999999991e-01	3.844357430934906006e-01	8.719999999999999973e-01	1.651154011487960815e-01	6.600000000000000311e-01	5.841585397720336914e-01	9.799999999999999822e-01	8.899572491645812988e-01	2.200000000000000011e-01	1.745715588331222534e-01	8.199999999999999512e-01	8.047130703926086426e-01
1.340000000000000000e+02	8.259999999999999565e-01	8.112750649452209473e-01	8.060000000000000497e-01	4.729790613055229187e-02	9.379999999999999449e-01	7.270390391349792480e-01	3.799999999999999906e-02	2.130089998245239258e-01	4.839999999999999858e-01	4.411070048809051514e-01	4.399999999999999745e-02	2.764763310551643372e-02
1.350000000000000000e+02	9.340000000000000524e-01	7.704802155494689941e-01	4.319999999999999951e-01	1.178524345159530640e-01	6.780000000000000471e-01	4.754852056503295898e-01	1.179999999999999938e-01	9.865694493055343628e-02	5.620000000000000551e-01	6.156127452850341797e-01	6.280000000000000027e-01	6.684859395027160645e-01
1.360000000000000000e+02	6.400000000000000133e-02	1.874995604157447815e-02	3.479999999999999760e-01	9.888834320008754730e-03	2.000000000000000111e-01	2.228045612573623657e-01	4.859999999999999876e-01	5.089402198791503906e-01	4.500000000000000111e-01	5.635574460029602051e-01	9.300000000000000488e-01	8.198972940444946289e-01
1.370000000000000000e+02	7.599999999999999811e-02	3.990829922258853912e-03	9.539999999999999591e-01	2.015877068042755127e-01	6.760000000000000453e-01	6.316593289375305176e-01	9.140000000000000346e-01	9.182633757591247559e-01	1.900000000000000022e-01	3.044929504394531250e-01	7.079999999999999627e-01	6.319867372512817383e-01
1.380000000000000000e+02	3.420000000000000262e-01	1.473153531551361084e-01	3.099999999999999978e-01	2.849342674016952515e-02	5.240000000000000213e-01	4.582626521587371826e-01	1.940000000000000058e-01	1.676167398691177368e-01	1.940000000000000058e-01	9.845018386840820312e-02	4.819999999999999840e-01	3.823422193527221680e-01
1.390000000000000000e+02	6.199999999999999956e-01	2.969900071620941162e-01	7.279999999999999805e-01	9.057810902595520020e-01	4.359999999999999987e-01	5.818024277687072754e-01	2.839999999999999747e-01	3.552701771259307861e-01	3.719999999999999973e-01	3.665910661220550537e-01	2.020000000000000129e-01	1.477093100547790527e-01
1.400000000000000000e+02	6.720000000000000417e-01	5.425791740417480469e-01	1.140000000000000041e-01	1.038391795009374619e-02	2.479999999999999982e-01	5.666207671165466309e-01	3.499999999999999778e-01	4.590061306953430176e-01	6.720000000000000417e-01	5.420700907707214355e-01	9.020000000000000240e-01	9.223971366882324219e-01
1.410000000000000000e+02	1.719999999999999862e-01	6.041678041219711304e-02	1.059999999999999970e-01	1.020270735025405884e-01	7.399999999999999634e-02	2.346341460943222046e-01	4.079999999999999738e-01	7.268562912940979004e-01	5.100000000000000089e-01	4.128429889678955078e-01	9.600000000000000200e-02	2.072186768054962158e-01
1.420000000000000000e+02	1.200000000000000025e-02	1.055279467254877090e-02	8.179999999999999494e-01	2.787341829389333725e-03	8.419999999999999707e-01	7.287635803222656250e-01	1.880000000000000004e-01	3.589450120925903320e-01	5.020000000000000018e-01	3.923570513725280762e-01	6.000000000000000125e-03	3.687732666730880737e-02
1.430000000000000000e+02	5.739999999999999547e-01	4.134937822818756104e-01	2.700000000000000178e-01	7.767130434513092041e-02	9.340000000000000524e-01	9.198713898658752441e-01	9.839999999999999858e-01	8.216133117675781250e-01	5.340000000000000302e-01	4.582374691963195801e-01	7.780000000000000249e-01	8.144372701644897461e-01
1.440000000000000000e+02	4.799999999999999822e-01	1.540882885456085205e-01	5.080000000000000071e-01	6.914523430168628693e-03	7.980000000000000426e-01	6.633442044258117676e-01	2.560000000000000053e-01	5.204026699066162109e-01	2.760000000000000231e-01	4.075096845626831055e-01	1.660000000000000087e-01	3.470254838466644287e-01
1.450000000000000000e+02	6.740000000000000435e-01	5.967835783958435059e-01	9.240000000000000435e-01	1.227059140801429749e-01	8.000000000000000444e-01	7.332631349563598633e-01	1.199999999999999956e-01	3.158741891384124756e-01	1.940000000000000058e-01	4.596662819385528564e-01	3.719999999999999973e-01	4.160934984683990479e-01
1.460000000000000000e+02	2.139999999999999958e-01	2.465188875794410706e-02	2.959999999999999853e-01	1.236712932586669922e-01	5.659999999999999476e-01	6.380391120910644531e-01	6.860000000000000542e-01	8.126844167709350586e-01	3.840000000000000080e-01	2.888851463794708252e-01	8.719999999999999973e-01	8.649866580963134766e-01
1.470000000000000000e+02	1.100000000000000006e-01	5.345660075545310974e-02	8.259999999999999565e-01	6.532181501388549805e-01	9.699999999999999734e-01	7.843689918518066406e-01	4.339999999999999969e-01	5.779663920402526855e-01	6.600000000000000311e-01	5.655955076217651367e-01	1.660000000000000087e-01	1.868760138750076294e-01
1.480000000000000000e+02	9.939999999999999947e-01	6.827991008758544922e-01	6.079999999999999849e-01	6.247649341821670532e-02	6.019999999999999796e-01	4.978310167789459229e-01	4.420000000000000040e-01	7.402188181877136230e-01	5.140000000000000124e-01	7.442578673362731934e-01	4.859999999999999876e-01	3.757957220077514648e-01
1.490000000000000000e+02	2.979999999999999871e-01	9.725607186555862427e-02	4.139999999999999791e-01	1.181617099791765213e-02	8.739999999999999991e-01	8.322187066078186035e-01	4.600000000000000200e-01	4.196846783161163330e-01	5.520000000000000462e-01	6.096262931823730469e-01	6.879999999999999449e-01	6.778368353843688965e-01
1.500000000000000000e+02	2.700000000000000178e-01	1.151769980788230896e-01	6.320000000000000062e-01	4.968257248401641846e-02	2.680000000000000160e-01	2.720381319522857666e-01	5.560000000000000497e-01	1.578955948352813721e-01	4.420000000000000040e-01	3.864145576953887939e-01	3.300000000000000155e-01	5.139411091804504395e-01
1.510000000000000000e+02	2.320000000000000118e-01	1.747626811265945435e-02	5.500000000000000444e-01	3.633401989936828613e-01	9.799999999999999822e-01	9.051758050918579102e-01	5.460000000000000409e-01	5.706509351730346680e-01	5.200000000000000178e-01	3.700334429740905762e-01	5.859999999999999654e-01	7.186658978462219238e-01
1.520000000000000000e+02	9.939999999999999947e-01	9.428588747978210449e-01	8.120000000000000551e-01	1.640515178442001343e-01	3.479999999999999760e-01	7.785606980323791504e-01	7.339999999999999858e-01	6.317561864852905273e-01	7.780000000000000249e-01	7.074314951896667480e-01	7.399999999999999911e-01	6.614475846290588379e-01
1.530000000000000000e+02	9.120000000000000329e-01	7.794600129127502441e-01	6.260000000000000009e-01	3.011071123182773590e-02	6.179999999999999938e-01	4.425564408302307129e-01	1.340000000000000080e-01	2.617307305335998535e-01	5.719999999999999529e-01	4.107796251773834229e-01	3.140000000000000013e-01	2.398113310337066650e-01
1.540000000000000000e+02	2.800000000000000266e-01	1.377552896738052368e-01	6.460000000000000187e-01	4.091443493962287903e-02	2.059999999999999887e-01	1.682806760072708130e-01	4.540000000000000147e-01	3.727693557739257812e-01	5.240000000000000213e-01	4.769540131092071533e-01	9.459999999999999520e-01	8.695071935653686523e-01
1.550000000000000000e+02	7.459999999999999964e-01	1.107185184955596924e-01	5.500000000000000444e-01	7.408208400011062622e-02	7.239999999999999769e-01	4.295714795589447021e-01	3.519999999999999796e-01	4.587036967277526855e-01	1.219999999999999973e-01	2.317617982625961304e-01	2.479999999999999982e-01	4.682054221630096436e-01
1.560000000000000000e+02	2.439999999999999947e-01	1.761290132999420166e-01	4.660000000000000253e-01	4.990234225988388062e-02	3.559999999999999831e-01	3.614449501037597656e-01	4.060000000000000275e-01	4.123016595840454102e-01	1.759999999999999898e-01	2.424341142177581787e-01	1.260000000000000009e-01	1.151859164237976074e-01
1.570000000000000000e+02	4.480000000000000093e-01	3.327579796314239502e-02	1.680000000000000104e-01	3.147393837571144104e-02	6.260000000000000009e-01	2.401777058839797974e-01	3.599999999999999728e-02	4.861016198992729187e-02	4.420000000000000040e-01	4.049738347530364990e-01	2.500000000000000000e-01	3.630602359771728516e-01
1.580000000000000000e+02	3.739999999999999991e-01	7.390233874320983887e-02	8.840000000000000080e-01	3.837879514321684837e-03	7.540000000000000036e-01	6.110754609107971191e-01	1.859999999999999987e-01	3.002890050411224365e-01	3.699999999999999956e-01	2.316706776618957520e-01	9.439999999999999503e-01	9.241728782653808594e-01
1.590000000000000000e+02	3.320000000000000173e-01	1.156005412340164185e-01	8.880000000000000115e-01	2.040349841117858887e-01	7.600000000000000089e-01	7.709205746650695801e-01	4.719999999999999751e-01	5.220689773559570312e-01	8.020000000000000462e-01	8.253764510154724121e-01	8.000000000000000167e-03	6.038851290941238403e-02
1.600000000000000000e+02	9.419999999999999485e-01	3.717657327651977539e-01	4.520000000000000129e-01	6.185095012187957764e-02	4.599999999999999922e-02	5.387389659881591797e-02	8.319999999999999618e-01	6.919712424278259277e-01	4.199999999999999845e-01	1.984133124351501465e-01	6.380000000000000115e-01	5.689502358436584473e-01
1.610000000000000000e+02	5.739999999999999547e-01	3.699708580970764160e-01	6.540000000000000258e-01	1.104351729154586792e-01	8.339999999999999636e-01	6.072704195976257324e-01	8.419999999999999707e-01	5.490073561668395996e-01	3.880000000000000115e-01	4.614249169826507568e-01	3.280000000000000138e-01	4.876765310764312744e-01
1.620000000000000000e+02	6.879999999999999449e-01	5.462916493415832520e-01	7.800000000000000266e-01	9.457904100418090820e-02	2.959999999999999853e-01	3.235592842102050781e-01	3.119999999999999996e-01	1.809542179107666016e-01	4.400000000000000022e-01	4.131106436252593994e-01	6.000000000000000125e-03	3.089586459100246429e-02
1.630000000000000000e+02	6.560000000000000275e-01	4.620549827814102173e-02	2.280000000000000082e-01	4.172469023615121841e-03	3.479999999999999760e-01	5.193390846252441406e-01	8.799999999999999489e-02	5.082799866795539856e-02	2.079999999999999905e-01	4.352356195449829102e-01	3.160000000000000031e-01	3.530609905719757080e-01
1.640000000000000000e+02	7.980000000000000426e-01	2.969447076320648193e-01	4.540000000000000147e-01	3.391392529010772705e-01	1.620000000000000051e-01	3.860133886337280273e-01	3.280000000000000138e-01	3.744907677173614502e-01	5.500000000000000444e-01	5.998172163963317871e-01	2.560000000000000053e-01	2.995611727237701416e-01
1.650000000000000000e+02	9.699999999999999734e-01	5.731257796287536621e-01	6.059999999999999831e-01	1.624840311706066132e-02	6.879999999999999449e-01	6.852586865425109863e-01	7.219999999999999751e-01	8.569405078887939453e-01	6.440000000000000169e-01	5.334990024566650391e-01	5.799999999999999600e-01	5.420181155204772949e-01
1.660000000000000000e+02	7.059999999999999609e-01	4.974669516086578369e-01	2.079999999999999905e-01	2.972781658172607422e-03	2.999999999999999889e-01	4.188615083694458008e-01	3.719999999999999973e-01	2.335271239280700684e-01	1.000000000000000021e-02	1.575086265802383423e-01	7.500000000000000000e-01	7.404640913009643555e-01
1.670000000000000000e+02	6.199999999999999956e-01	5.261330604553222656e-01	2.220000000000000029e-01	1.755678839981555939e-02	5.480000000000000426e-01	6.106145381927490234e-01	4.939999999999999947e-01	3.247841596603393555e-01	5.480000000000000426e-01	5.436005592346191406e-01	7.520000000000000018e-01	7.285468578338623047e-01
1.680000000000000000e+02	1.559999999999999998e-01	2.653551520779728889e-03	3.739999999999999991e-01	1.275253891944885254e-01	6.820000000000000506e-01	6.294507384300231934e-01	5.759999999999999565e-01	4.294953644275665283e-01	7.640000000000000124e-01	7.710617184638977051e-01	6.400000000000000133e-02	2.237142473459243774e-01
1.690000000000000000e+02	7.800000000000000266e-01	5.683089494705200195e-01	5.080000000000000071e-01	2.756410744041204453e-03	9.439999999999999503e-01	8.043997287750244141e-01	5.719999999999999529e-01	5.771956443786621094e-01	7.159999999999999698e-01	8.279357552528381348e-01	1.360000000000000098e-01	3.106195032596588135e-01
1.700000000000000000e+02	5.879999999999999671e-01	8.327811956405639648e-02	4.400000000000000022e-01	2.796565927565097809e-02	2.560000000000000053e-01	4.032396078109741211e-01	5.979999999999999760e-01	7.495663762092590332e-01	5.000000000000000278e-02	6.406025588512420654e-02	7.179999999999999716e-01	4.476758241653442383e-01
1.710000000000000000e+02	2.640000000000000124e-01	2.156196907162666321e-02	1.400000000000000029e-02	1.051527634263038635e-02	2.400000000000000050e-02	4.847265034914016724e-02	7.099999999999999645e-01	6.278445124626159668e-01	3.920000000000000151e-01	2.494822144508361816e-01	7.860000000000000320e-01	8.402455449104309082e-01
1.720000000000000000e+02	9.879999999999999893e-01	6.699723005294799805e-01	2.839999999999999747e-01	7.349561899900436401e-03	8.499999999999999778e-01	8.067588806152343750e-01	4.000000000000000083e-02	1.343763470649719238e-01	5.819999999999999618e-01	3.748530149459838867e-01	5.999999999999999778e-01	6.535438895225524902e-01
1.730000000000000000e+02	1.600000000000000033e-02	3.773805219680070877e-03	7.920000000000000373e-01	7.538712769746780396e-02	4.680000000000000271e-01	4.340564608573913574e-01	2.800000000000000058e-02	9.101258963346481323e-02	2.959999999999999853e-01	2.402151823043823242e-01	1.100000000000000006e-01	3.102113306522369385e-01
1.740000000000000000e+02	2.500000000000000000e-01	3.552178740501403809e-01	6.800000000000000488e-01	3.747048228979110718e-02	4.380000000000000004e-01	5.095343589782714844e-01	1.059999999999999970e-01	2.444547116756439209e-01	8.419999999999999707e-01	8.733749985694885254e-01	9.800000000000000377e-02	8.117561042308807373e-02
1.750000000000000000e+02	3.659999999999999920e-01	2.468172833323478699e-02	6.979999999999999538e-01	9.145343303680419922e-01	6.000000000000000125e-03	5.373235791921615601e-02	8.639999999999999902e-01	7.860809564590454102e-01	8.200000000000000344e-02	7.344467192888259888e-02	2.839999999999999747e-01	2.445161044597625732e-01
1.760000000000000000e+02	2.919999999999999818e-01	1.020225286483764648e-01	4.899999999999999911e-01	3.261390607804059982e-03	2.399999999999999911e-01	3.743550479412078857e-01	9.320000000000000506e-01	7.588424682617187500e-01	3.860000000000000098e-01	4.518556892871856689e-01	9.340000000000000524e-01	9.242007732391357422e-01
1.770000000000000000e+02	8.159999999999999476e-01	4.520818293094635010e-01	4.420000000000000040e-01	1.265788543969392776e-02	1.360000000000000098e-01	3.305099010467529297e-01	6.380000000000000115e-01	4.835871756076812744e-01	1.100000000000000006e-01	2.414336204528808594e-01	1.340000000000000080e-01	7.802819460630416870e-02
1.780000000000000000e+02	8.259999999999999565e-01	5.633469820022583008e-01	4.500000000000000111e-01	1.144437212496995926e-02	4.879999999999999893e-01	4.695122241973876953e-01	2.760000000000000231e-01	3.995676636695861816e-01	8.319999999999999618e-01	8.675606846809387207e-01	7.880000000000000338e-01	8.161212205886840820e-01
1.790000000000000000e+02	7.800000000000000266e-01	7.393457293510437012e-01	7.800000000000000266e-01	2.574051022529602051e-01	1.600000000000000033e-01	3.732695281505584717e-01	5.600000000000000533e-01	4.697127640247344971e-01	5.280000000000000249e-01	7.284740209579467773e-01	8.619999999999999885e-01	8.310149312019348145e-01
1.800000000000000000e+02	8.299999999999999600e-01	4.161222279071807861e-01	9.979999999999999982e-01	9.273157715797424316e-01	9.939999999999999947e-01	9.837203025817871094e-01	2.200000000000000011e-01	3.151977956295013428e-01	3.160000000000000031e-01	5.531664490699768066e-01	5.859999999999999654e-01	6.034494042396545410e-01
1.810000000000000000e+02	6.039999999999999813e-01	1.764312982559204102e-01	8.599999999999999867e-01	2.967126853764057159e-02	3.739999999999999991e-01	3.561727404594421387e-01	4.919999999999999929e-01	4.120580255985260010e-01	5.500000000000000444e-01	6.354041695594787598e-01	6.780000000000000471e-01	4.519731402397155762e-01
1.820000000000000000e+02	6.260000000000000009e-01	5.716485381126403809e-01	7.540000000000000036e-01	5.252848938107490540e-02	4.979999999999999982e-01	3.698310256004333496e-01	6.800000000000000488e-01	6.786642670631408691e-01	8.239999999999999547e-01	8.484170436859130859e-01	6.800000000000000488e-01	7.030981779098510742e-01
1.830000000000000000e+02	5.879999999999999671e-01	5.120197534561157227e-01	9.879999999999999893e-01	1.204905211925506592e-01	7.900000000000000355e-01	7.184437513351440430e-01	3.639999999999999902e-01	5.035629272460937500e-01	5.580000000000000515e-01	5.459097623825073242e-01	1.400000000000000133e-01	1.103139594197273254e-01
1.840000000000000000e+02	9.799999999999999822e-01	9.395874142646789551e-01	9.879999999999999893e-01	8.902456164360046387e-01	5.959999999999999742e-01	8.238696455955505371e-01	6.919999999999999485e-01	5.215306878089904785e-01	8.820000000000000062e-01	7.532254457473754883e-01	4.400000000000000022e-01	5.679607391357421875e-01
1.850000000000000000e+02	9.020000000000000240e-01	4.084433615207672119e-01	6.939999999999999503e-01	1.530267745256423950e-01	5.280000000000000249e-01	4.623578190803527832e-01	5.020000000000000018e-01	4.817576408386230469e-01	4.819999999999999840e-01	4.706041812896728516e-01	3.699999999999999956e-01	2.813342213630676270e-01
1.860000000000000000e+02	1.819999999999999951e-01	1.347050070762634277e-01	4.000000000000000083e-02	6.275151390582323074e-03	9.959999999999999964e-01	9.345549345016479492e-01	5.020000000000000018e-01	5.086148977279663086e-01	7.299999999999999822e-01	7.648975253105163574e-01	6.380000000000000115e-01	5.989437699317932129e-01
1.870000000000000000e+02	7.720000000000000195e-01	1.911412030458450317e-01	5.580000000000000515e-01	7.032196223735809326e-02	1.680000000000000104e-01	1.959104984998703003e-01	3.200000000000000067e-02	1.243999227881431580e-01	2.119999999999999940e-01	3.183867931365966797e-01	6.199999999999999956e-01	6.668338179588317871e-01
1.880000000000000000e+02	4.899999999999999911e-01	1.349186599254608154e-01	5.639999999999999458e-01	1.671398640610277653e-03	9.619999999999999662e-01	9.612007141113281250e-01	8.999999999999999667e-02	3.895241320133209229e-01	6.199999999999999956e-01	6.770384311676025391e-01	7.860000000000000320e-01	6.483283638954162598e-01
1.890000000000000000e+02	5.839999999999999636e-01	3.195739090442657471e-01	5.260000000000000231e-01	6.020438671112060547e-01	5.580000000000000515e-01	5.293796062469482422e-01	5.620000000000000551e-01	7.961990237236022949e-01	4.660000000000000253e-01	5.080001354217529297e-01	7.379999999999999893e-01	7.244011163711547852e-01
1.900000000000000000e+02	6.360000000000000098e-01	2.455276399850845337e-01	3.940000000000000169e-01	2.555687446147203445e-03	9.559999999999999609e-01	9.320239424705505371e-01	3.599999999999999867e-01	6.120734810829162598e-01	8.159999999999999476e-01	6.973703503608703613e-01	6.380000000000000115e-01	3.844555616378784180e-01
1.910000000000000000e+02	6.560000000000000275e-01	2.751010954380035400e-01	6.800000000000000488e-01	7.452105730772018433e-02	2.400000000000000050e-02	1.944545283913612366e-02	6.840000000000000524e-01	7.936611771583557129e-01	2.660000000000000142e-01	2.325715869665145874e-01	5.000000000000000278e-02	8.852878212928771973e-02
1.920000000000000000e+02	5.679999999999999494e-01	7.097131013870239258e-02	2.520000000000000018e-01	2.263852022588253021e-02	8.379999999999999671e-01	6.602165102958679199e-01	1.559999999999999998e-01	4.280554950237274170e-01	7.179999999999999716e-01	4.640595614910125732e-01	4.339999999999999969e-01	5.416478514671325684e-01
1.930000000000000000e+02	5.679999999999999494e-01	3.403683602809906006e-01	7.860000000000000320e-01	3.171397745609283447e-01	8.120000000000000551e-01	3.914473950862884521e-01	5.540000000000000480e-01	6.924250721931457520e-01	6.059999999999999831e-01	3.884491622447967529e-01	2.640000000000000124e-01	3.029867708683013916e-01
1.940000000000000000e+02	9.400000000000000022e-02	1.776939257979393005e-02	6.760000000000000453e-01	3.414159175008535385e-03	9.639999999999999680e-01	9.703288078308105469e-01	1.819999999999999951e-01	1.412588357925415039e-01	6.039999999999999813e-01	4.618525207042694092e-01	7.479999999999999982e-01	5.128914713859558105e-01
1.950000000000000000e+02	3.059999999999999942e-01	4.621626138687133789e-01	2.600000000000000089e-01	1.650306768715381622e-02	4.899999999999999911e-01	5.786951184272766113e-01	2.039999999999999869e-01	2.012148052453994751e-01	8.120000000000000551e-01	8.103564381599426270e-01	6.780000000000000471e-01	6.303436160087585449e-01
1.960000000000000000e+02	9.400000000000000022e-02	6.619848310947418213e-02	4.819999999999999840e-01	5.469101481139659882e-03	2.119999999999999940e-01	2.177743315696716309e-01	4.979999999999999982e-01	7.330920696258544922e-01	1.439999999999999891e-01	2.836000025272369385e-01	7.179999999999999716e-01	5.169116854667663574e-01
1.970000000000000000e+02	1.320000000000000062e-01	1.260426174849271774e-02	7.339999999999999858e-01	4.450806677341461182e-01	9.479999999999999538e-01	7.350641489028930664e-01	2.260000000000000064e-01	1.255660951137542725e-01	4.839999999999999858e-01	3.509560525417327881e-01	5.380000000000000338e-01	4.852328300476074219e-01
1.980000000000000000e+02	1.439999999999999891e-01	1.299763172864913940e-01	4.119999999999999774e-01	1.615745201706886292e-02	2.599999999999999881e-02	7.918028533458709717e-02	2.059999999999999887e-01	6.102914214134216309e-01	5.260000000000000231e-01	6.528207063674926758e-01	7.940000000000000391e-01	6.752299070358276367e-01
1.990000000000000000e+02	3.240000000000000102e-01	3.894101083278656006e-02	6.700000000000000400e-01	6.997016817331314087e-02	7.799999999999999989e-02	4.543311148881912231e-02	8.279999999999999583e-01	8.283957839012145996e-01	1.380000000000000115e-01	2.584519386291503906e-01	7.319999999999999840e-01	7.202284336090087891e-01
2.000000000000000000e+02	6.500000000000000222e-01	2.952005863189697266e-01	9.220000000000000417e-01	1.264914497733116150e-02	4.600000000000000200e-01	4.880709350109100342e-01	7.039999999999999591e-01	9.186132550239562988e-01	2.340000000000000135e-01	2.315369248390197754e-01	7.520000000000000018e-01	3.931594192981719971e-01
2.010000000000000000e+02	9.659999999999999698e-01	8.970056772232055664e-01	5.560000000000000497e-01	8.925806730985641479e-03	5.380000000000000338e-01	5.220057964324951172e-01	2.240000000000000047e-01	3.672432899475097656e-01	7.860000000000000320e-01	6.659706830978393555e-01	8.980000000000000204e-01	9.188662171363830566e-01
2.020000000000000000e+02	3.099999999999999978e-01	3.573839068412780762e-01	2.979999999999999871e-01	1.116724237799644470e-01	6.600000000000000311e-01	5.006697773933410645e-01	6.959999999999999520e-01	6.095725893974304199e-01	5.100000000000000089e-01	4.057095944881439209e-01	4.839999999999999858e-01	4.220931231975555420e-01
2.030000000000000000e+02	7.379999999999999893e-01	4.393724501132965088e-01	6.959999999999999520e-01	2.768293023109436035e-02	5.040000000000000036e-01	6.456838846206665039e-01	2.379999999999999893e-01	2.271573841571807861e-01	5.500000000000000444e-01	4.796761870384216309e-01	6.219999999999999973e-01	6.666323542594909668e-01
2.040000000000000000e+02	6.899999999999999467e-01	5.888090729713439941e-01	9.399999999999999467e-01	1.616439372301101685e-01	1.559999999999999998e-01	3.458377122879028320e-01	4.819999999999999840e-01	2.313064038753509521e-01	6.179999999999999938e-01	6.981810331344604492e-01	9.419999999999999485e-01	9.184903502464294434e-01
2.050000000000000000e+02	6.360000000000000098e-01	9.236004203557968140e-02	9.799999999999999822e-01	1.641774326562881470e-01	1.920000000000000040e-01	1.057845056056976318e-01	2.839999999999999747e-01	6.024852991104125977e-01	1.980000000000000093e-01	7.911814004182815552e-02	7.439999999999999947e-01	7.381150126457214355e-01
2.060000000000000000e+02	8.679999999999999938e-01	9.652479737997055054e-02	6.800000000000000488e-01	2.184853516519069672e-02	3.940000000000000169e-01	6.357687115669250488e-01	7.760000000000000231e-01	7.179712057113647461e-01	1.640000000000000069e-01	2.908942103385925293e-01	5.260000000000000231e-01	2.811792194843292236e-01
2.070000000000000000e+02	6.400000000000000133e-02	8.659511804580688477e-02	8.459999999999999742e-01	2.462862133979797363e-01	8.499999999999999778e-01	4.157421886920928955e-01	2.300000000000000100e-01	1.848738044500350952e-01	4.819999999999999840e-01	4.125874042510986328e-01	8.860000000000000098e-01	8.725124597549438477e-01
2.080000000000000000e+02	5.959999999999999742e-01	9.443724155426025391e-02	9.040000000000000258e-01	1.330931186676025391e-01	5.979999999999999760e-01	7.104508876800537109e-01	9.140000000000000346e-01	6.046946048736572266e-01	7.239999999999999769e-01	5.936376452445983887e-01	6.039999999999999813e-01	6.687291264533996582e-01
2.090000000000000000e+02	2.280000000000000082e-01	3.643035888671875000e-02	6.540000000000000258e-01	1.038993243128061295e-02	8.499999999999999778e-01	8.911297321319580078e-01	6.660000000000000364e-01	7.029216289520263672e-01	7.219999999999999751e-01	4.563356339931488037e-01	8.100000000000000533e-01	7.223633527755737305e-01
2.100000000000000000e+02	1.940000000000000058e-01	3.038033656775951385e-02	1.000000000000000000e+00	8.408771157264709473e-01	7.199999999999999456e-02	2.173575609922409058e-01	7.219999999999999751e-01	5.306577086448669434e-01	3.240000000000000102e-01	4.310466349124908447e-01	7.820000000000000284e-01	7.658801078796386719e-01
2.110000000000000000e+02	3.820000000000000062e-01	2.411987781524658203e-01	4.420000000000000040e-01	4.388104379177093506e-02	2.939999999999999836e-01	2.436416149139404297e-01	7.379999999999999893e-01	7.796781659126281738e-01	4.699999999999999734e-01	5.232047438621520996e-01	5.879999999999999671e-01	6.618429422378540039e-01
2.120000000000000000e+02	9.600000000000000200e-02	3.939864411950111389e-02	5.779999999999999583e-01	1.480113267898559570e-01	4.640000000000000235e-01	3.486320078372955322e-01	2.039999999999999869e-01	2.734310925006866455e-01	6.119999999999999885e-01	4.145103394985198975e-01	4.719999999999999751e-01	3.973618745803833008e-01
2.130000000000000000e+02	9.739999999999999769e-01	6.466334462165832520e-01	4.099999999999999756e-01	7.110432721674442291e-03	6.939999999999999503e-01	6.259546279907226562e-01	8.760000000000000009e-01	7.402585744857788086e-01	7.920000000000000373e-01	5.511836409568786621e-01	8.200000000000000344e-02	9.245958924293518066e-02
2.140000000000000000e+02	2.760000000000000231e-01	4.497243463993072510e-02	5.320000000000000284e-01	7.915926165878772736e-03	4.819999999999999840e-01	4.121603965759277344e-01	2.999999999999999889e-02	3.153022378683090210e-02	2.359999999999999876e-01	2.090555429458618164e-01	3.980000000000000204e-01	4.725728332996368408e-01
2.150000000000000000e+02	6.540000000000000258e-01	1.109702065587043762e-01	6.199999999999999956e-01	4.839939251542091370e-02	7.600000000000000089e-01	7.871522903442382812e-01	5.919999999999999707e-01	6.942403912544250488e-01	1.499999999999999944e-01	2.380934059619903564e-01	5.000000000000000000e-01	3.739628791809082031e-01
2.160000000000000000e+02	6.600000000000000311e-01	3.050025403499603271e-01	8.679999999999999938e-01	9.761779010295867920e-02	8.319999999999999618e-01	9.082286953926086426e-01	6.219999999999999973e-01	5.085530877113342285e-01	5.899999999999999689e-01	5.944657921791076660e-01	1.559999999999999998e-01	2.568686902523040771e-01
2.170000000000000000e+02	3.679999999999999938e-01	1.669720560312271118e-01	6.879999999999999449e-01	9.441336989402770996e-02	8.999999999999999667e-02	3.628693819046020508e-01	9.399999999999999467e-01	8.303894996643066406e-01	6.959999999999999520e-01	6.468932628631591797e-01	6.420000000000000151e-01	6.919908523559570312e-01
2.180000000000000000e+02	9.160000000000000364e-01	5.096275210380554199e-01	6.800000000000000488e-02	2.217343309894204140e-03	3.400000000000000244e-01	3.426558971405029297e-01	9.579999999999999627e-01	7.266515493392944336e-01	6.239999999999999991e-01	7.784014344215393066e-01	6.939999999999999503e-01	6.744287610054016113e-01
2.190000000000000000e+02	2.599999999999999881e-02	6.655625998973846436e-02	8.159999999999999476e-01	1.330415755510330200e-01	7.319999999999999840e-01	6.526973843574523926e-01	9.499999999999999556e-01	6.287332177162170410e-01	4.219999999999999862e-01	3.386981785297393799e-01	6.700000000000000400e-01	6.374083161354064941e-01
2.200000000000000000e+02	7.520000000000000018e-01	4.644603282213211060e-02	6.840000000000000524e-01	3.345640003681182861e-02	7.099999999999999645e-01	5.835469961166381836e-01	2.039999999999999869e-01	4.198016822338104248e-01	6.079999999999999849e-01	5.211257934570312500e-01	6.979999999999999538e-01	5.026612877845764160e-01
2.210000000000000000e+02	6.979999999999999538e-01	1.529605239629745483e-01	5.859999999999999654e-01	2.262663282454013824e-02	3.459999999999999742e-01	5.531361103057861328e-01	2.740000000000000213e-01	2.845800220966339111e-01	6.420000000000000151e-01	5.422266125679016113e-01	5.639999999999999458e-01	7.069308757781982422e-01
2.220000000000000000e+02	7.920000000000000373e-01	2.737733125686645508e-01	1.100000000000000006e-01	1.534477341920137405e-02	1.620000000000000051e-01	2.744178473949432373e-01	7.139999999999999680e-01	7.401148080825805664e-01	5.500000000000000444e-01	4.753401875495910645e-01	5.800000000000000294e-02	1.145200952887535095e-01
2.230000000000000000e+02	9.800000000000000377e-02	3.085445612668991089e-02	9.939999999999999947e-01	2.217418551445007324e-01	5.060000000000000053e-01	2.170739471912384033e-01	9.759999999999999787e-01	9.860460162162780762e-01	8.579999999999999849e-01	7.315487265586853027e-01	8.080000000000000515e-01	8.713068962097167969e-01
2.240000000000000000e+02	5.300000000000000266e-01	2.734417021274566650e-01	4.399999999999999745e-02	7.593595422804355621e-03	1.479999999999999927e-01	3.572388291358947754e-01	7.799999999999999989e-02	4.778805971145629883e-01	1.120000000000000023e-01	2.090113312005996704e-01	2.179999999999999993e-01	1.423629075288772583e-01
2.250000000000000000e+02	3.479999999999999760e-01	6.745189428329467773e-02	4.919999999999999929e-01	8.590926416218280792e-03	2.600000000000000089e-01	4.193312823772430420e-01	7.199999999999999734e-01	4.977830946445465088e-01	5.600000000000000533e-01	4.674036800861358643e-01	3.360000000000000209e-01	3.502446115016937256e-01
2.260000000000000000e+02	3.400000000000000244e-02	2.118027210235595703e-01	1.580000000000000016e-01	1.166045200079679489e-03	4.000000000000000083e-02	2.294495105743408203e-01	3.659999999999999920e-01	2.052937895059585571e-01	6.899999999999999467e-01	6.525952816009521484e-01	6.039999999999999813e-01	4.922270476818084717e-01
2.270000000000000000e+02	9.959999999999999964e-01	9.090375900268554688e-01	3.140000000000000013e-01	1.481702364981174469e-02	9.400000000000000022e-02	1.236829608678817749e-01	5.620000000000000551e-01	7.277071475982666016e-01	5.959999999999999742e-01	5.799019932746887207e-01	1.320000000000000062e-01	2.077144980430603027e-01
2.280000000000000000e+02	3.579999999999999849e-01	2.616268694400787354e-01	7.299999999999999822e-01	4.278570786118507385e-02	8.780000000000000027e-01	5.901103615760803223e-01	1.719999999999999862e-01	3.153587281703948975e-01	2.939999999999999836e-01	1.427415162324905396e-01	2.999999999999999889e-01	5.150252580642700195e-01
2.290000000000000000e+02	1.859999999999999987e-01	5.555767938494682312e-02	4.839999999999999858e-01	6.410955451428890228e-03	7.660000000000000142e-01	8.140857815742492676e-01	9.160000000000000364e-01	8.612173199653625488e-01	7.700000000000000178e-01	8.403689861297607422e-01	7.199999999999999456e-02	8.016759902238845825e-02
2.300000000000000000e+02	7.159999999999999698e-01	1.890673637390136719e-01	1.340000000000000080e-01	1.396841276437044144e-02	8.159999999999999476e-01	7.673175930976867676e-01	2.399999999999999911e-01	2.234823405742645264e-01	2.159999999999999976e-01	8.785349875688552856e-02	1.140000000000000041e-01	1.681853532791137695e-01
2.310000000000000000e+02	2.680000000000000160e-01	1.257012784481048584e-01	7.520000000000000018e-01	5.611302331089973450e-02	2.139999999999999958e-01	2.507032454013824463e-01	3.200000000000000067e-02	1.992014497518539429e-01	8.000000000000000167e-03	2.276607900857925415e-01	7.379999999999999893e-01	8.043311238288879395e-01
2.320000000000000000e+02	6.260000000000000009e-01	3.798181116580963135e-01	1.519999999999999962e-01	1.059571467339992523e-02	7.680000000000000160e-01	7.236766815185546875e-01	1.100000000000000006e-01	1.617824733257293701e-01	1.120000000000000023e-01	1.132937744259834290e-01	1.400000000000000133e-01	4.235064387321472168e-01
2.330000000000000000e+02	4.219999999999999862e-01	6.453171372413635254e-01	7.960000000000000409e-01	5.924223735928535461e-02	1.600000000000000033e-02	1.255094856023788452e-01	2.119999999999999940e-01	3.083056509494781494e-01	5.719999999999999529e-01	6.311742663383483887e-01	5.779999999999999583e-01	3.569840192794799805e-01
2.340000000000000000e+02	9.000000000000000222e-01	7.350163459777832031e-01	3.039999999999999925e-01	9.197638370096683502e-03	3.539999999999999813e-01	4.611057341098785400e-01	4.879999999999999893e-01	4.035922288894653320e-01	2.340000000000000135e-01	4.162508249282836914e-01	8.139999999999999458e-01	8.736776113510131836e-01
2.350000000000000000e+02	5.999999999999999778e-01	1.194468885660171509e-01	6.630000000000000338e-01	2.603436261415481567e-02	8.639999999999999902e-01	7.078566551208496094e-01	8.459999999999999742e-01	5.674802660942077637e-01	4.799999999999999822e-01	3.177294433116912842e-01	7.299999999999999822e-01	7.847534418106079102e-01
2.360000000000000000e+02	6.159999999999999920e-01	1.043351441621780396e-01	5.919999999999999707e-01	1.267208009958267212e-01	7.940000000000000391e-01	7.466400265693664551e-01	4.339999999999999969e-01	6.171531081199645996e-01	5.040000000000000036e-01	3.955863416194915771e-01	8.200000000000000344e-02	2.429259419441223145e-01
2.370000000000000000e+02	1.179999999999999938e-01	1.993048749864101410e-02	9.100000000000000311e-01	3.784690052270889282e-02	4.139999999999999791e-01	7.121884822845458984e-01	6.199999999999999956e-01	5.235465168952941895e-01	6.540000000000000258e-01	6.594765782356262207e-01	7.239999999999999769e-01	6.598772406578063965e-01
2.380000000000000000e+02	6.660000000000000364e-01	9.468516707420349121e-01	5.739999999999999547e-01	1.882156357169151306e-03	3.240000000000000102e-01	2.470561563968658447e-01	2.879999999999999782e-01	2.715256214141845703e-01	1.960000000000000075e-01	2.598673105239868164e-01	8.539999999999999813e-01	5.802038908004760742e-01
2.390000000000000000e+02	6.260000000000000009e-01	2.788154482841491699e-01	6.219999999999999973e-01	1.258580852299928665e-02	8.000000000000000167e-02	1.162974312901496887e-01	6.780000000000000471e-01	7.733136415481567383e-01	2.099999999999999922e-01	1.017014086246490479e-01	7.560000000000000053e-01	7.179316282272338867e-01
2.400000000000000000e+02	8.179999999999999494e-01	6.410461664199829102e-01	5.859999999999999654e-01	3.607553541660308838e-01	1.320000000000000062e-01	5.257110595703125000e-01	8.999999999999999667e-02	9.727426618337631226e-02	6.500000000000000222e-01	6.567735075950622559e-01	4.159999999999999809e-01	4.919881820678710938e-01
2.410000000000000000e+02	4.680000000000000271e-01	1.415307074785232544e-01	3.400000000000000244e-01	3.596866130828857422e-02	4.199999999999999845e-01	4.831591844558715820e-01	3.479999999999999760e-01	4.488727748394012451e-01	8.299999999999999600e-01	6.775912642478942871e-01	6.460000000000000187e-01	5.861042141914367676e-01
2.420000000000000000e+02	6.420000000000000151e-01	1.961327940225601196e-01	6.919999999999999485e-01	6.389563083648681641e-01	9.679999999999999716e-01	7.670980095863342285e-01	6.820000000000000506e-01	5.604488849639892578e-01	6.860000000000000542e-01	7.136622071266174316e-01	6.320000000000000062e-01	5.743754506111145020e-01
2.430000000000000000e+02	5.540000000000000480e-01	3.944182991981506348e-01	3.320000000000000173e-01	3.467880561947822571e-02	4.819999999999999840e-01	5.609084963798522949e-01	7.500000000000000000e-01	6.377410292625427246e-01	2.439999999999999947e-01	2.922286093235015869e-01	9.400000000000000022e-02	3.962897509336471558e-02
2.440000000000000000e+02	5.560000000000000497e-01	3.141054511070251465e-01	9.479999999999999538e-01	4.187154769897460938e-01	6.400000000000000133e-02	2.813948690891265869e-01	4.259999999999999898e-01	4.039040207862854004e-01	5.979999999999999760e-01	7.340400218963623047e-01	6.320000000000000062e-01	2.859050035476684570e-01
2.450000000000000000e+02	9.759999999999999787e-01	6.678460836410522461e-01	8.619999999999999885e-01	1.201213225722312927e-01	9.699999999999999734e-01	8.384889364242553711e-01	8.860000000000000098e-01	9.158093929290771484e-01	8.479999999999999760e-01	5.795788764953613281e-01	7.820000000000000284e-01	6.995301246643066406e-01
2.460000000000000000e+02	7.960000000000000409e-01	3.808260560035705566e-01	2.800000000000000266e-01	4.932598397135734558e-02	7.700000000000000178e-01	8.111599087715148926e-01	2.039999999999999869e-01	3.984352052211761475e-01	2.159999999999999976e-01	1.947656571865081787e-01	9.759999999999999787e-01	9.121860265731811523e-01
2.470000000000000000e+02	1.719999999999999862e-01	4.914096295833587646e-01	8.599999999999999867e-01	2.666592299938201904e-01	2.740000000000000213e-01	4.667066633701324463e-01	9.719999999999999751e-01	9.623884558677673340e-01	7.500000000000000000e-01	4.793803095817565918e-01	2.839999999999999747e-01	1.727480441331863403e-01
2.480000000000000000e+02	8.880000000000000115e-01	5.273942351341247559e-01	8.179999999999999494e-01	4.428489133715629578e-02	4.000000000000000083e-03	3.743900358676910400e-02	4.660000000000000253e-01	5.657171010971069336e-01	8.780000000000000027e-01	8.075845837593078613e-01	9.679999999999999716e-01	9.343128204345703125e-01
2.490000000000000000e+02	4.399999999999999745e-02	8.021197281777858734e-03	8.599999999999999867e-01	1.391841918230056763e-01	4.159999999999999809e-01	6.924021840095520020e-01	8.259999999999999565e-01	5.382888317108154297e-01	4.739999999999999769e-01	4.181098937988281250e-01	4.480000000000000093e-01	3.660105764865875244e-01
2.500000000000000000e+02	2.459999999999999964e-01	5.580564960837364197e-02	9.579999999999999627e-01	1.862892359495162964e-01	9.360000000000000542e-01	9.570086002349853516e-01	7.459999999999999964e-01	8.487502932548522949e-01	3.820000000000000062e-01	4.459894299507141113e-01	5.300000000000000266e-01	4.725175201892852783e-01
2.510000000000000000e+02	2.159999999999999976e-01	4.877722635865211487e-02	8.100000000000000533e-01	5.662411451339721680e-01	8.820000000000000062e-01	8.128771185874938965e-01	9.040000000000000258e-01	9.132801890373229980e-01	6.360000000000000098e-01	3.655729293823242188e-01	8.199999999999999512e-01	7.627604007720947266e-01
2.520000000000000000e+02	5.080000000000000071e-01	3.759150505065917969e-01	8.479999999999999760e-01	1.684760451316833496e-01	8.820000000000000062e-01	7.242416143417358398e-01	3.200000000000000067e-02	6.325650960206985474e-02	5.679999999999999494e-01	6.552306413650512695e-01	9.779999999999999805e-01	8.315403461456298828e-01
2.530000000000000000e+02	4.879999999999999893e-01	1.833922713994979858e-01	9.459999999999999520e-01	8.632845282554626465e-01	9.659999999999999698e-01	9.176170229911804199e-01	4.899999999999999911e-01	6.786965727806091309e-01	8.000000000000000444e-01	6.813803315162658691e-01	6.260000000000000009e-01	6.109982728958129883e-01
2.540000000000000000e+02	5.919999999999999707e-01	1.997991800308227539e-01	2.819999999999999729e-01	2.926718071103096008e-02	2.220000000000000029e-01	1.363088190555572510e-01	3.820000000000000062e-01	2.620612382888793945e-01	3.260000000000000120e-01	2.518002092838287354e-01	8.020000000000000462e-01	6.391973495483398438e-01
2.550000000000000000e+02	9.599999999999999645e-01	3.465945124626159668e-01	7.920000000000000373e-01	2.126044481992721558e-01	1.719999999999999862e-01	3.648355305194854736e-01	1.900000000000000022e-01	3.042266964912414551e-01	6.199999999999999956e-01	7.313680648803710938e-01	5.919999999999999707e-01	6.189771294593811035e-01
2.560000000000000000e+02	7.259999999999999787e-01	3.602000772953033447e-01	9.639999999999999680e-01	7.920582778751850128e-03	6.400000000000000133e-01	7.277482151985168457e-01	6.300000000000000044e-01	5.229690670967102051e-01	4.239999999999999880e-01	5.498530268669128418e-01	2.979999999999999871e-01	3.694898486137390137e-01
2.570000000000000000e+02	5.100000000000000089e-01	6.543938517570495605e-01	1.000000000000000000e+00	8.035795092582702637e-01	6.159999999999999920e-01	6.625993251800537109e-01	7.500000000000000000e-01	5.096676349639892578e-01	1.439999999999999891e-01	2.924617528915405273e-01	2.560000000000000053e-01	3.951326012611389160e-01
2.580000000000000000e+02	4.719999999999999751e-01	2.122060805559158325e-01	2.079999999999999905e-01	1.169666834175586700e-02	2.099999999999999922e-01	2.632355690002441406e-01	5.120000000000000107e-01	3.289685547351837158e-01	2.939999999999999836e-01	3.296196758747100830e-01	9.199999999999999845e-02	2.273120582103729248e-01
2.590000000000000000e+02	7.159999999999999698e-01	3.388164043426513672e-01	6.899999999999999467e-01	6.976838409900665283e-02	9.779999999999999805e-01	9.826601147651672363e-01	1.000000000000000021e-02	1.616642810404300690e-02	9.180000000000000382e-01	9.415120482444763184e-01	6.520000000000000240e-01	5.743083357810974121e-01
2.600000000000000000e+02	5.480000000000000426e-01	2.042375057935714722e-01	9.799999999999999822e-01	2.165454328060150146e-01	3.860000000000000098e-01	3.787567615509033203e-01	5.520000000000000462e-01	4.788383543491363525e-01	6.840000000000000524e-01	6.267701983451843262e-01	5.200000000000000178e-01	4.234166145324707031e-01
2.610000000000000000e+02	3.699999999999999956e-01	2.217539101839065552e-01	3.200000000000000067e-01	2.015643939375877380e-02	9.020000000000000240e-01	6.371092796325683594e-01	3.960000000000000187e-01	4.900108277797698975e-01	6.899999999999999467e-01	5.429949760437011719e-01	5.220000000000000195e-01	3.493220210075378418e-01
2.620000000000000000e+02	5.480000000000000426e-01	1.705124378204345703e-01	7.399999999999999911e-01	5.165230035781860352e-01	8.539999999999999813e-01	9.551815986633300781e-01	2.059999999999999887e-01	4.980206489562988281e-01	5.739999999999999547e-01	5.470051169395446777e-01	5.380000000000000338e-01	7.087725400924682617e-01
2.630000000000000000e+02	6.620000000000000329e-01	5.770632624626159668e-01	9.080000000000000293e-01	3.532276153564453125e-01	8.800000000000000044e-01	7.681144475936889648e-01	5.879999999999999671e-01	8.488385677337646484e-01	8.219999999999999529e-01	7.874734401702880859e-01	4.520000000000000129e-01	5.788016319274902344e-01
2.640000000000000000e+02	5.999999999999999778e-01	2.141715139150619507e-01	4.299999999999999933e-01	1.518811881542205811e-01	9.180000000000000382e-01	7.911434769630432129e-01	6.540000000000000258e-01	4.588008224964141846e-01	2.099999999999999922e-01	3.410409390926361084e-01	4.400000000000000022e-01	4.258048832416534424e-01
2.650000000000000000e+02	1.439999999999999891e-01	1.299851387739181519e-01	3.220000000000000084e-01	5.332216154783964157e-03	8.419999999999999707e-01	6.249040961265563965e-01	1.559999999999999998e-01	9.594769030809402466e-02	7.219999999999999751e-01	4.516157507896423340e-01	1.079999999999999988e-01	2.972643673419952393e-01
2.660000000000000000e+02	8.940000000000000169e-01	8.624238371849060059e-01	1.019999999999999934e-01	6.935980636626482010e-03	9.300000000000000488e-01	7.944314479827880859e-01	7.980000000000000426e-01	8.505388498306274414e-01	8.980000000000000204e-01	8.954197168350219727e-01	5.160000000000000142e-01	4.940779805183410645e-01
2.670000000000000000e+02	6.919999999999999485e-01	1.408465057611465454e-01	6.520000000000000240e-01	2.947659231722354889e-02	6.079999999999999849e-01	7.384071350097656250e-01	1.439999999999999891e-01	1.630472391843795776e-01	1.839999999999999969e-01	4.632464647293090820e-01	6.019999999999999796e-01	4.821411371231079102e-01
2.680000000000000000e+02	6.019999999999999796e-01	5.618610978126525879e-01	7.640000000000000124e-01	9.505841881036758423e-03	3.420000000000000262e-01	5.432268381118774414e-01	1.519999999999999962e-01	3.248137533664703369e-01	8.659999999999999920e-01	9.245694875717163086e-01	6.640000000000000346e-01	6.696349382400512695e-01
2.690000000000000000e+02	1.700000000000000122e-01	7.826275192201137543e-03	1.140000000000000041e-01	9.751699864864349365e-02	8.840000000000000080e-01	8.587198257446289062e-01	9.060000000000000275e-01	7.046375274658203125e-01	2.600000000000000089e-01	2.290922403335571289e-01	7.299999999999999822e-01	6.667907238006591797e-01
2.700000000000000000e+02	7.880000000000000338e-01	9.555222839117050171e-02	5.520000000000000462e-01	6.122697610408067703e-03	9.000000000000000222e-01	5.652541518211364746e-01	6.540000000000000258e-01	5.108461976051330566e-01	6.580000000000000293e-01	5.586461424827575684e-01	8.339999999999999636e-01	8.610147833824157715e-01
2.710000000000000000e+02	2.000000000000000042e-02	4.234254360198974609e-03	7.720000000000000195e-01	2.042213231325149536e-01	6.239999999999999991e-01	6.853291392326354980e-01	3.240000000000000102e-01	2.868636846542358398e-01	7.119999999999999662e-01	7.021188139915466309e-01	2.059999999999999887e-01	4.299854636192321777e-01
2.720000000000000000e+02	6.820000000000000506e-01	4.695178568363189697e-02	6.760000000000000453e-01	1.487453933805227280e-02	2.839999999999999747e-01	2.622171044349670410e-01	5.659999999999999476e-01	7.755017876625061035e-01	6.260000000000000009e-01	6.449400782585144043e-01	6.300000000000000044e-01	6.153153777122497559e-01
2.730000000000000000e+02	7.359999999999999876e-01	8.366497159004211426e-01	9.240000000000000435e-01	5.774009972810745239e-03	1.900000000000000022e-01	4.696601927280426025e-01	8.599999999999999867e-01	8.603013753890991211e-01	7.600000000000000089e-01	7.375280857086181641e-01	2.400000000000000050e-02	2.691657282412052155e-02
2.740000000000000000e+02	7.660000000000000142e-01	3.048927783966064453e-01	2.340000000000000135e-01	1.103068366646766663e-01	5.000000000000000278e-02	4.864502325654029846e-02	3.900000000000000133e-01	4.707763195037841797e-01	9.300000000000000488e-01	9.213526248931884766e-01	7.459999999999999964e-01	8.062649369239807129e-01
2.750000000000000000e+02	7.920000000000000373e-01	2.595790624618530273e-01	9.300000000000000488e-01	7.128056138753890991e-02	5.260000000000000231e-01	8.297750949859619141e-01	2.240000000000000047e-01	2.733602225780487061e-01	5.639999999999999458e-01	6.166194677352905273e-01	2.020000000000000129e-01	2.811219394207000732e-01
2.760000000000000000e+02	1.680000000000000104e-01	1.893479526042938232e-01	8.499999999999999778e-01	2.225648798048496246e-02	3.599999999999999867e-01	5.061796307563781738e-01	5.120000000000000107e-01	6.477300524711608887e-01	2.079999999999999905e-01	2.925849258899688721e-01	2.680000000000000160e-01	2.654167115688323975e-01
2.770000000000000000e+02	1.179999999999999938e-01	3.408321738243103027e-02	6.360000000000000098e-01	3.202981501817703247e-02	4.620000000000000218e-01	1.615983247756958008e-01	5.360000000000000320e-01	4.888612627983093262e-01	6.879999999999999449e-01	6.811487674713134766e-01	2.580000000000000071e-01	4.584608078002929688e-01
2.780000000000000000e+02	8.040000000000000480e-01	3.959603905677795410e-01	9.759999999999999787e-01	8.103508949279785156e-01	1.019999999999999934e-01	2.713163495063781738e-01	5.819999999999999618e-01	4.482996463775634766e-01	9.499999999999999556e-01	8.993368148803710938e-01	5.659999999999999476e-01	5.204266309738159180e-01
2.790000000000000000e+02	3.400000000000000244e-01	4.186191409826278687e-02	5.160000000000000142e-01	2.251555910333991051e-03	4.779999999999999805e-01	3.275527060031890869e-01	5.440000000000000391e-01	6.360377669334411621e-01	8.419999999999999707e-01	7.923635840415954590e-01	7.680000000000000160e-01	7.340992093086242676e-01
2.800000000000000000e+02	9.499999999999999556e-01	8.402009010314941406e-01	5.340000000000000302e-01	1.893526688218116760e-02	9.639999999999999680e-01	8.701149821281433105e-01	8.199999999999999512e-01	7.013404965400695801e-01	5.799999999999999600e-01	3.662672340869903564e-01	4.279999999999999916e-01	3.557049334049224854e-01
2.810000000000000000e+02	3.459999999999999742e-01	7.171024680137634277e-01	6.959999999999999520e-01	1.371281892061233521e-01	3.340000000000000191e-01	4.406743049621582031e-01	2.560000000000000053e-01	4.887680113315582275e-01	5.060000000000000053e-01	7.425364255905151367e-01	2.760000000000000231e-01	4.142819643020629883e-01
2.820000000000000000e+02	7.960000000000000409e-01	2.195400148630142212e-01	4.470000000000000084e-01	1.769593954086303711e-01	2.780000000000000249e-01	6.045616865158081055e-01	9.200000000000000400e-01	8.036659359931945801e-01	7.620000000000000107e-01	6.680999398231506348e-01	2.260000000000000064e-01	3.036703467369079590e-01
2.830000000000000000e+02	3.900000000000000133e-01	6.341858208179473877e-02	4.939999999999999947e-01	2.657436579465866089e-02	9.439999999999999503e-01	9.115629792213439941e-01	3.160000000000000031e-01	5.913023352622985840e-01	6.660000000000000364e-01	5.355072617530822754e-01	3.160000000000000031e-01	4.534161090850830078e-01
2.840000000000000000e+02	7.179999999999999716e-01	2.518543303012847900e-01	8.439999999999999725e-01	7.378051280975341797e-01	9.360000000000000542e-01	6.018293499946594238e-01	7.500000000000000000e-01	8.142231702804565430e-01	6.700000000000000400e-01	6.482644677162170410e-01	2.459999999999999964e-01	3.274652361869812012e-01
2.850000000000000000e+02	3.200000000000000067e-01	4.157922789454460144e-02	2.399999999999999911e-01	2.830116450786590576e-01	7.299999999999999822e-01	2.423464208841323853e-01	4.699999999999999734e-01	4.663632512092590332e-01	1.739999999999999880e-01	2.163995653390884399e-01	9.719999999999999751e-01	9.537124037742614746e-01
2.860000000000000000e+02	2.220000000000000029e-01	3.334411606192588806e-02	1.400000000000000133e-01	2.763160318136215210e-02	7.259999999999999787e-01	5.641654133796691895e-01	6.800000000000000488e-02	4.993817210197448730e-02	1.499999999999999944e-01	9.502653777599334717e-02	7.880000000000000338e-01	7.334135770797729492e-01
2.870000000000000000e+02	4.239999999999999880e-01	4.787748157978057861e-01	2.240000000000000047e-01	5.635363236069679260e-02	3.260000000000000120e-01	3.911764919757843018e-01	5.979999999999999760e-01	7.281933426856994629e-01	2.839999999999999747e-01	3.917698860168457031e-01	6.959999999999999520e-01	4.631110429763793945e-01
2.880000000000000000e+02	9.140000000000000346e-01	2.239106446504592896e-01	7.920000000000000373e-01	4.014642536640167236e-02	1.400000000000000133e-01	6.105316281318664551e-01	3.160000000000000031e-01	5.643542408943176270e-01	4.640000000000000235e-01	5.127897262573242188e-01	6.260000000000000009e-01	6.016982793807983398e-01
2.890000000000000000e+02	4.239999999999999880e-01	6.107482686638832092e-02	8.599999999999999867e-01	1.608262360095977783e-01	4.119999999999999774e-01	3.585814535617828369e-01	9.260000000000000453e-01	8.253449797630310059e-01	4.400000000000000022e-01	4.768758118152618408e-01	4.480000000000000093e-01	6.724959611892700195e-01
2.900000000000000000e+02	3.760000000000000009e-01	1.183092668652534485e-01	1.000000000000000000e+00	9.784573316574096680e-01	2.179999999999999993e-01	5.534558892250061035e-01	9.120000000000000329e-01	9.162107706069946289e-01	1.859999999999999987e-01	1.554689556360244751e-01	6.239999999999999991e-01	5.227689743041992188e-01
2.910000000000000000e+02	5.679999999999999494e-01	9.263205528259277344e-02	7.139999999999999680e-01	1.417593006044626236e-02	5.260000000000000231e-01	7.968974709510803223e-01	7.419999999999999929e-01	9.232954382896423340e-01	6.700000000000000400e-01	8.653047084808349609e-01	2.700000000000000178e-01	2.266462445259094238e-01
2.920000000000000000e+02	8.000000000000000444e-01	6.917870044708251953e-01	5.839999999999999636e-01	5.311982333660125732e-02	4.919999999999999929e-01	5.022124052047729492e-01	1.660000000000000087e-01	2.312935441732406616e-01	6.700000000000000400e-01	6.638652086257934570e-01	1.719999999999999862e-01	3.248531222343444824e-01
2.930000000000000000e+02	5.819999999999999618e-01	2.996019124984741211e-01	9.280000000000000471e-01	2.361745387315750122e-02	7.820000000000000284e-01	4.344521462917327881e-01	4.399999999999999745e-02	4.286691918969154358e-02	6.380000000000000115e-01	4.405636191368103027e-01	4.219999999999999862e-01	6.764488220214843750e-01
2.940000000000000000e+02	6.139999999999999902e-01	2.391644753515720367e-02	5.800000000000000294e-02	6.874376558698713779e-04	9.100000000000000311e-01	7.973975539207458496e-01	7.079999999999999627e-01	5.114619135856628418e-01	3.760000000000000009e-01	5.667052268981933594e-01	5.600000000000000533e-01	5.494115352630615234e-01
2.950000000000000000e+02	8.159999999999999476e-01	5.393376946449279785e-01	1.000000000000000000e+00	7.599856853485107422e-01	7.059999999999999609e-01	6.457993388175964355e-01	2.819999999999999729e-01	3.372029066085815430e-01	7.319999999999999840e-01	4.680779278278350830e-01	3.439999999999999725e-01	3.097920417785644531e-01
2.960000000000000000e+02	8.579999999999999849e-01	2.211012095212936401e-01	4.600000000000000200e-01	3.689847420901060104e-03	3.459999999999999742e-01	7.060619592666625977e-01	4.939999999999999947e-01	4.416395723819732666e-01	5.480000000000000426e-01	3.679422736167907715e-01	8.179999999999999494e-01	7.158054709434509277e-01
2.970000000000000000e+02	8.699999999999999956e-01	7.560486793518066406e-01	6.620000000000000329e-01	8.634829893708229065e-03	2.740000000000000213e-01	4.577402472496032715e-01	5.040000000000000036e-01	4.615570902824401855e-01	3.119999999999999996e-01	5.809515118598937988e-01	2.560000000000000053e-01	2.303213179111480713e-01
2.980000000000000000e+02	8.499999999999999778e-01	5.958805680274963379e-01	1.660000000000000087e-01	9.892780799418687820e-04	5.659999999999999476e-01	5.908815860748291016e-01	5.719999999999999529e-01	6.814896464347839355e-01	7.219999999999999751e-01	5.817330479621887207e-01	3.780000000000000027e-01	2.703199088573455811e-01
2.990000000000000000e+02	9.879999999999999893e-01	6.155047416687011719e-01	9.789999999999999813e-01	3.005869388580322266e-01	2.720000000000000195e-01	3.492241799831390381e-01	9.399999999999999467e-01	8.229221105575561523e-01	7.500000000000000000e-01	7.622401118278503418e-01	4.600000000000000200e-01	3.950155079364776611e-01
3.000000000000000000e+02	8.940000000000000169e-01	3.960680365562438965e-01	4.119999999999999774e-01	1.447068247944116592e-02	6.999999999999999556e-01	8.438776731491088867e-01	7.399999999999999911e-01	8.622389435768127441e-01	9.350000000000000533e-01	9.368935823440551758e-01	8.159999999999999476e-01	7.472714781761169434e-01
3.010000000000000000e+02	6.939999999999999503e-01	4.668447375297546387e-01	6.600000000000000311e-01	3.693368658423423767e-02	3.400000000000000244e-01	5.185214877128601074e-01	4.879999999999999893e-01	6.992117762565612793e-01	7.359999999999999876e-01	7.781093120574951172e-01	9.360000000000000542e-01	8.867217898368835449e-01
3.020000000000000000e+02	1.260000000000000009e-01	2.691002748906612396e-02	4.199999999999999845e-01	2.808887660503387451e-01	6.620000000000000329e-01	5.235357284545898438e-01	4.279999999999999916e-01	6.189162731170654297e-01	5.580000000000000515e-01	5.486137270927429199e-01	9.659999999999999698e-01	9.428189396858215332e-01
3.030000000000000000e+02	2.059999999999999887e-01	7.393340021371841431e-02	8.619999999999999885e-01	7.062616944313049316e-02	5.320000000000000284e-01	3.479823768138885498e-01	8.000000000000000167e-02	3.466485440731048584e-01	5.360000000000000320e-01	5.203434228897094727e-01	5.220000000000000195e-01	4.351114630699157715e-01
3.040000000000000000e+02	5.819999999999999618e-01	2.363196909427642822e-01	9.559999999999999609e-01	2.868419885635375977e-02	4.279999999999999916e-01	3.339194357395172119e-01	6.179999999999999938e-01	7.025546431541442871e-01	6.079999999999999849e-01	6.931654810905456543e-01	7.640000000000000124e-01	8.424748778343200684e-01
3.050000000000000000e+02	6.340000000000000080e-01	6.029407680034637451e-02	6.179999999999999938e-01	5.238057300448417664e-02	5.180000000000000160e-01	5.962065458297729492e-01	9.040000000000000258e-01	8.379334807395935059e-01	7.700000000000000178e-01	8.035951852798461914e-01	7.780000000000000249e-01	5.588540434837341309e-01
3.060000000000000000e+02	7.680000000000000160e-01	5.357729196548461914e-01	0.000000000000000000e+00	6.077041383832693100e-03	3.059999999999999942e-01	3.504109382629394531e-01	9.659999999999999698e-01	8.404203057289123535e-01	7.640000000000000124e-01	7.661912441253662109e-01	5.899999999999999689e-01	4.086195230484008789e-01
3.070000000000000000e+02	4.020000000000000240e-01	3.875714838504791260e-01	6.560000000000000275e-01	2.013550549745559692e-01	2.939999999999999836e-01	1.547172367572784424e-01	6.660000000000000364e-01	6.695703864097595215e-01	5.759999999999999565e-01	2.879466116428375244e-01	2.620000000000000107e-01	2.230201363563537598e-01
3.080000000000000000e+02	6.620000000000000329e-01	3.788025677204132080e-02	9.789999999999999813e-01	3.005869388580322266e-01	8.439999999999999725e-01	9.773061871528625488e-01	2.179999999999999993e-01	4.036451280117034912e-01	7.019999999999999574e-01	7.830264568328857422e-01	4.640000000000000235e-01	3.171153664588928223e-01
3.090000000000000000e+02	9.280000000000000471e-01	4.947811067104339600e-01	9.699999999999999734e-01	3.892689943313598633e-01	6.039999999999999813e-01	6.084461808204650879e-01	3.519999999999999796e-01	3.412356972694396973e-01	5.360000000000000320e-01	6.468333005905151367e-01	8.399999999999999689e-01	6.784889698028564453e-01
3.100000000000000000e+02	5.460000000000000409e-01	1.072943657636642456e-01	7.399999999999999911e-01	6.726592779159545898e-02	9.959999999999999964e-01	9.882651567459106445e-01	4.000000000000000083e-02	8.393910527229309082e-02	6.939999999999999503e-01	7.905052900314331055e-01	2.159999999999999976e-01	3.662800490856170654e-01
3.110000000000000000e+02	6.139999999999999902e-01	5.919184684753417969e-01	3.840000000000000080e-01	1.847360050305724144e-03	7.259999999999999787e-01	6.990150213241577148e-01	1.719999999999999862e-01	2.647970318794250488e-01	1.179999999999999938e-01	6.759431213140487671e-02	6.380000000000000115e-01	6.802681088447570801e-01
3.120000000000000000e+02	1.000000000000000000e+00	9.735382199287414551e-01	8.319999999999999618e-01	9.410981088876724243e-03	1.340000000000000080e-01	1.531876772642135620e-01	6.780000000000000471e-01	6.539806127548217773e-01	7.079999999999999627e-01	8.046801090240478516e-01	5.020000000000000018e-01	6.460937857627868652e-01
3.130000000000000000e+02	3.439999999999999725e-01	2.224310785531997681e-01	6.680000000000000382e-01	1.825212268158793449e-03	6.320000000000000062e-01	6.240556240081787109e-01	8.000000000000000444e-01	8.619759082794189453e-01	5.120000000000000107e-01	3.382590711116790771e-01	7.540000000000000036e-01	5.544372797012329102e-01
3.140000000000000000e+02	8.359999999999999654e-01	1.782537549734115601e-01	8.200000000000000344e-02	7.432770729064941406e-02	7.600000000000000089e-01	5.211938619613647461e-01	9.799999999999999822e-01	9.167844653129577637e-01	5.360000000000000320e-01	5.472967028617858887e-01	5.999999999999999778e-01	5.918218493461608887e-01
3.150000000000000000e+02	1.799999999999999933e-01	1.954478584229946136e-02	1.360000000000000098e-01	5.939616356045007706e-03	1.219999999999999973e-01	2.163331061601638794e-01	3.639999999999999902e-01	8.200939893722534180e-01	7.740000000000000213e-01	7.197085618972778320e-01	9.519999999999999574e-01	8.422864079475402832e-01
3.160000000000000000e+02	3.079999999999999960e-01	1.116516143083572388e-01	8.579999999999999849e-01	4.399113953113555908e-01	9.939999999999999947e-01	9.723545908927917480e-01	4.440000000000000058e-01	3.595764040946960449e-01	5.859999999999999654e-01	5.544868707656860352e-01	2.540000000000000036e-01	2.605495154857635498e-01
3.170000000000000000e+02	6.219999999999999973e-01	9.134373664855957031e-01	8.739999999999999991e-01	1.684959530830383301e-01	9.739999999999999769e-01	9.318109154701232910e-01	8.259999999999999565e-01	6.511852741241455078e-01	3.180000000000000049e-01	4.302358627319335938e-01	8.559999999999999831e-01	5.480304360389709473e-01
3.180000000000000000e+02	1.920000000000000040e-01	7.356654852628707886e-03	6.079999999999999849e-01	1.799077987670898438e-01	7.399999999999999911e-01	6.411637663841247559e-01	3.559999999999999831e-01	4.123570024967193604e-01	5.200000000000000178e-01	4.848864972591400146e-01	6.760000000000000453e-01	6.636763811111450195e-01
3.190000000000000000e+02	3.479999999999999760e-01	2.023117989301681519e-01	3.599999999999999867e-01	7.138098031282424927e-02	7.259999999999999787e-01	7.683545351028442383e-01	6.800000000000000488e-02	3.023277036845684052e-02	4.279999999999999916e-01	5.701846480369567871e-01	5.699999999999999512e-01	5.011517405509948730e-01
3.200000000000000000e+02	4.460000000000000075e-01	1.578297019004821777e-01	7.299999999999999822e-01	1.307245250791311264e-02	4.259999999999999898e-01	3.428555428981781006e-01	8.219999999999999529e-01	7.925292253494262695e-01	8.379999999999999671e-01	7.267054319381713867e-01	8.239999999999999547e-01	8.391078114509582520e-01
3.210000000000000000e+02	7.359999999999999876e-01	2.356164902448654175e-02	0.000000000000000000e+00	1.826721988618373871e-02	5.600000000000000117e-02	2.711473703384399414e-01	5.659999999999999476e-01	2.120040357112884521e-01	7.599999999999999811e-02	1.364037245512008667e-01	4.200000000000000261e-02	4.101929068565368652e-02
3.220000000000000000e+02	7.279999999999999805e-01	2.871441245079040527e-01	2.240000000000000047e-01	8.442545682191848755e-02	6.840000000000000524e-01	7.235051989555358887e-01	7.279999999999999805e-01	6.336729526519775391e-01	5.120000000000000107e-01	6.402581930160522461e-01	9.100000000000000311e-01	9.200639724731445312e-01
3.230000000000000000e+02	4.219999999999999862e-01	3.227640390396118164e-01	3.280000000000000138e-01	2.286596596240997314e-01	7.620000000000000107e-01	4.709120988845825195e-01	8.920000000000000151e-01	9.570515751838684082e-01	9.479999999999999538e-01	8.835818171501159668e-01	5.580000000000000515e-01	5.454526543617248535e-01
3.240000000000000000e+02	6.640000000000000346e-01	2.591149508953094482e-01	6.079999999999999849e-01	1.260527521371841431e-01	3.479999999999999760e-01	3.673170804977416992e-01	6.999999999999999556e-01	7.861306667327880859e-01	2.119999999999999940e-01	1.196465343236923218e-01	4.000000000000000083e-02	1.992577761411666870e-01
3.250000000000000000e+02	5.220000000000000195e-01	2.247836142778396606e-01	4.680000000000000271e-01	8.469467982649803162e-03	7.840000000000000302e-01	6.021142601966857910e-01	9.859999999999999876e-01	9.158542156219482422e-01	6.280000000000000027e-01	5.343132019042968750e-01	9.519999999999999574e-01	8.565047979354858398e-01
3.260000000000000000e+02	2.500000000000000000e-01	6.206774711608886719e-02	7.399999999999999911e-01	3.370467424392700195e-01	8.000000000000000167e-03	5.906800925731658936e-02	5.620000000000000551e-01	5.273159742355346680e-01	6.640000000000000346e-01	5.835459232330322266e-01	2.700000000000000178e-01	4.216649830341339111e-01
3.270000000000000000e+02	2.500000000000000000e-01	5.935553312301635742e-01	1.640000000000000069e-01	4.781301598995923996e-03	8.400000000000000522e-02	1.388771831989288330e-01	5.560000000000000497e-01	4.019719660282135010e-01	5.240000000000000213e-01	3.754674494266510010e-01	6.860000000000000542e-01	6.579319238662719727e-01
3.280000000000000000e+02	1.479999999999999927e-01	3.206358253955841064e-01	9.300000000000000488e-01	5.527285337448120117e-01	6.780000000000000471e-01	7.232770919799804688e-01	9.559999999999999609e-01	9.353463649749755859e-01	8.559999999999999831e-01	8.424695730209350586e-01	9.519999999999999574e-01	8.984239697456359863e-01
3.290000000000000000e+02	7.179999999999999716e-01	3.715462088584899902e-01	5.600000000000000533e-01	7.242000661790370941e-03	1.700000000000000122e-01	1.514203995466232300e-01	5.600000000000000117e-02	7.903060317039489746e-02	1.000000000000000021e-02	6.571001559495925903e-02	5.659999999999999476e-01	4.646458327770233154e-01
3.300000000000000000e+02	4.359999999999999987e-01	3.498087823390960693e-01	8.659999999999999920e-01	4.256992787122726440e-02	9.040000000000000258e-01	7.278336286544799805e-01	4.560000000000000164e-01	4.579409360885620117e-01	1.200000000000000025e-02	1.138698533177375793e-01	7.099999999999999645e-01	5.346927642822265625e-01
3.310000000000000000e+02	6.239999999999999991e-01	4.188200831413269043e-01	2.159999999999999976e-01	2.312126606702804565e-01	8.920000000000000151e-01	9.485780000686645508e-01	4.380000000000000004e-01	4.106816053390502930e-01	4.620000000000000218e-01	5.165049433708190918e-01	5.480000000000000426e-01	6.708110570907592773e-01
3.320000000000000000e+02	7.259999999999999787e-01	6.760623306035995483e-02	2.320000000000000118e-01	1.865355670452117920e-01	8.780000000000000027e-01	7.278984785079956055e-01	6.919999999999999485e-01	6.881266236305236816e-01	9.000000000000000222e-01	9.096667170524597168e-01	6.979999999999999538e-01	5.881884098052978516e-01
3.330000000000000000e+02	7.760000000000000231e-01	4.013946056365966797e-01	6.139999999999999902e-01	1.842724829912185669e-01	8.599999999999999867e-01	7.695299386978149414e-01	2.520000000000000018e-01	1.380179971456527710e-01	1.600000000000000033e-01	2.557685375213623047e-01	8.659999999999999920e-01	7.140964269638061523e-01
3.340000000000000000e+02	6.939999999999999503e-01	7.102161049842834473e-01	2.999999999999999889e-01	1.296783424913883209e-02	6.640000000000000346e-01	4.480501413345336914e-01	9.340000000000000524e-01	7.443374991416931152e-01	7.119999999999999662e-01	6.653552055358886719e-01	2.419999999999999929e-01	3.319540321826934814e-01
3.350000000000000000e+02	6.280000000000000027e-01	3.307269513607025146e-02	1.519999999999999962e-01	3.751768171787261963e-02	6.219999999999999973e-01	7.852881550788879395e-01	5.999999999999999778e-02	1.051678732037544250e-01	5.320000000000000284e-01	6.341077089309692383e-01	4.380000000000000004e-01	4.860464632511138916e-01
3.360000000000000000e+02	3.760000000000000009e-01	9.952930733561515808e-03	4.660000000000000253e-01	5.280440207570791245e-03	6.800000000000000488e-01	8.031598329544067383e-01	4.339999999999999969e-01	6.625685095787048340e-01	7.299999999999999822e-01	7.569142580032348633e-01	6.139999999999999902e-01	5.508109927177429199e-01
3.370000000000000000e+02	2.479999999999999982e-01	3.446503579616546631e-01	6.320000000000000062e-01	1.648764312267303467e-02	6.099999999999999867e-01	4.647527039051055908e-01	3.140000000000000013e-01	5.984750390052795410e-01	8.319999999999999618e-01	7.042177319526672363e-01	8.840000000000000080e-01	7.898429036140441895e-01
3.380000000000000000e+02	8.840000000000000080e-01	6.528727412223815918e-01	6.660000000000000364e-01	3.450072184205055237e-02	6.440000000000000169e-01	5.874460339546203613e-01	4.759999999999999787e-01	6.224900484085083008e-01	1.120000000000000023e-01	1.194054037332534790e-01	5.199999999999999761e-02	1.308657526969909668e-01
3.390000000000000000e+02	5.560000000000000497e-01	3.766434788703918457e-01	6.700000000000000400e-01	1.691029369831085205e-01	4.159999999999999809e-01	2.941245138645172119e-01	7.580000000000000071e-01	8.968799710273742676e-01	2.300000000000000100e-01	4.336684346199035645e-01	3.280000000000000138e-01	2.162233889102935791e-01
3.400000000000000000e+02	4.979999999999999982e-01	4.802494496107101440e-02	5.839999999999999636e-01	2.145381420850753784e-01	5.300000000000000266e-01	4.727697074413299561e-01	1.640000000000000069e-01	2.993190586566925049e-01	5.919999999999999707e-01	6.272221207618713379e-01	8.259999999999999565e-01	8.595119714736938477e-01
3.410000000000000000e+02	5.759999999999999565e-01	5.710868239402770996e-01	5.360000000000000320e-01	7.419868558645248413e-02	9.719999999999999751e-01	8.623364567756652832e-01	8.139999999999999458e-01	6.616032123565673828e-01	4.719999999999999751e-01	2.388459444046020508e-01	8.419999999999999707e-01	7.995618581771850586e-01
3.420000000000000000e+02	5.260000000000000231e-01	5.041422247886657715e-01	4.319999999999999951e-01	1.135452687740325928e-01	7.139999999999999680e-01	6.699347496032714844e-01	9.399999999999999467e-01	8.442236185073852539e-01	7.199999999999999734e-01	8.111630678176879883e-01	3.479999999999999760e-01	5.442684888839721680e-01
3.430000000000000000e+02	8.719999999999999973e-01	5.890418291091918945e-01	8.199999999999999512e-01	5.366098135709762573e-03	8.980000000000000204e-01	8.738509416580200195e-01	4.359999999999999987e-01	4.542661011219024658e-01	6.239999999999999991e-01	7.397722601890563965e-01	5.639999999999999458e-01	4.360228478908538818e-01
3.440000000000000000e+02	4.600000000000000200e-01	7.770834863185882568e-02	9.739999999999999769e-01	6.007884442806243896e-02	5.620000000000000551e-01	2.760108113288879395e-01	9.799999999999999822e-01	7.879171371459960938e-01	3.780000000000000027e-01	4.344398677349090576e-01	4.500000000000000111e-01	4.525088965892791748e-01
3.450000000000000000e+02	7.780000000000000249e-01	6.464468836784362793e-01	8.120000000000000551e-01	7.716130930930376053e-03	6.380000000000000115e-01	5.506473779678344727e-01	1.960000000000000075e-01	2.477423101663589478e-01	5.140000000000000124e-01	5.840525031089782715e-01	9.020000000000000240e-01	8.985578417778015137e-01
3.460000000000000000e+02	7.099999999999999645e-01	4.934457838535308838e-01	2.039999999999999869e-01	3.309275805950164795e-01	7.239999999999999769e-01	7.328740358352661133e-01	3.940000000000000169e-01	8.103286623954772949e-01	4.000000000000000222e-01	5.032436251640319824e-01	4.719999999999999751e-01	4.428701996803283691e-01
3.470000000000000000e+02	3.579999999999999849e-01	4.392590839415788651e-03	2.000000000000000042e-03	6.467992439866065979e-03	8.960000000000000187e-01	6.126777529716491699e-01	6.600000000000000311e-01	5.922040939331054688e-01	3.459999999999999742e-01	2.353908121585845947e-01	5.360000000000000320e-01	3.981397151947021484e-01
3.480000000000000000e+02	9.040000000000000258e-01	7.755305767059326172e-01	1.200000000000000025e-02	8.881957619450986385e-04	1.600000000000000033e-02	1.522071361541748047e-01	9.800000000000000377e-02	4.775127172470092773e-01	3.559999999999999831e-01	4.210611581802368164e-01	4.839999999999999858e-01	5.168069601058959961e-01
3.490000000000000000e+02	5.999999999999999778e-01	9.846254438161849976e-02	7.259999999999999787e-01	2.669999003410339355e-01	6.879999999999999449e-01	6.554083228111267090e-01	6.560000000000000275e-01	8.639101386070251465e-01	6.959999999999999520e-01	7.658239006996154785e-01	4.000000000000000222e-01	5.748670101165771484e-01
3.500000000000000000e+02	8.139999999999999458e-01	6.318257451057434082e-01	8.100000000000000533e-01	8.736338466405868530e-02	9.899999999999999911e-01	9.618688225746154785e-01	6.660000000000000364e-01	6.380048990249633789e-01	8.499999999999999778e-01	8.491938710212707520e-01	1.199999999999999956e-01	1.940149813890457153e-01
3.510000000000000000e+02	9.959999999999999964e-01	9.687627553939819336e-01	6.939999999999999503e-01	4.268545284867286682e-02	9.439999999999999503e-01	8.703612685203552246e-01	4.739999999999999769e-01	5.098861455917358398e-01	2.359999999999999876e-01	4.157425165176391602e-01	1.199999999999999956e-01	1.536125540733337402e-01
3.520000000000000000e+02	4.400000000000000022e-01	8.289420604705810547e-02	7.599999999999999811e-02	6.882372312247753143e-03	8.199999999999999512e-01	5.571877956390380859e-01	4.799999999999999822e-01	5.729260444641113281e-01	5.919999999999999707e-01	4.613766372203826904e-01	5.520000000000000462e-01	3.423365652561187744e-01
3.530000000000000000e+02	9.060000000000000275e-01	8.301547765731811523e-01	7.159999999999999698e-01	2.977007925510406494e-01	6.500000000000000222e-01	3.390089869499206543e-01	6.380000000000000115e-01	7.603290081024169922e-01	6.999999999999999556e-01	5.059638023376464844e-01	6.720000000000000417e-01	5.658659934997558594e-01
3.540000000000000000e+02	1.320000000000000062e-01	2.294534742832183838e-01	3.559999999999999831e-01	7.356119900941848755e-02	7.599999999999999811e-02	6.406877934932708740e-02	7.540000000000000036e-01	4.539003074169158936e-01	6.500000000000000222e-01	4.712595343589782715e-01	8.659999999999999920e-01	9.147656559944152832e-01
3.550000000000000000e+02	6.280000000000000027e-01	5.574470758438110352e-01	3.220000000000000084e-01	1.291877590119838715e-02	9.240000000000000435e-01	8.256821036338806152e-01	7.840000000000000302e-01	6.198396086692810059e-01	6.199999999999999956e-02	1.783115565776824951e-01	8.080000000000000515e-01	6.730728149414062500e-01
3.560000000000000000e+02	9.559999999999999609e-01	6.964710354804992676e-01	7.019999999999999574e-01	4.250907525420188904e-02	1.059999999999999970e-01	1.351739019155502319e-01	5.360000000000000320e-01	3.832468390464782715e-01	9.280000000000000471e-01	8.821840882301330566e-01	4.200000000000000261e-02	2.292383313179016113e-01
3.570000000000000000e+02	3.559999999999999831e-01	4.090873897075653076e-01	8.499999999999999778e-01	1.199993677437305450e-02	9.819999999999999840e-01	9.486578106880187988e-01	4.239999999999999880e-01	4.916421175003051758e-01	7.399999999999999911e-01	7.156075239181518555e-01	7.600000000000000089e-01	8.139001131057739258e-01
3.580000000000000000e+02	4.600000000000000200e-01	5.161930322647094727e-01	5.180000000000000160e-01	2.113873362541198730e-01	1.140000000000000041e-01	3.079213500022888184e-01	9.140000000000000346e-01	7.546634674072265625e-01	2.560000000000000053e-01	2.252860516309738159e-01	5.600000000000000533e-01	7.408858537673950195e-01
3.590000000000000000e+02	7.660000000000000142e-01	7.250939607620239258e-01	4.460000000000000075e-01	3.371175378561019897e-03	7.820000000000000284e-01	4.478298425674438477e-01	1.479999999999999927e-01	1.746714711189270020e-01	8.860000000000000098e-01	8.103209733963012695e-01	8.060000000000000497e-01	7.388571500778198242e-01
3.600000000000000000e+02	3.059999999999999942e-01	8.259007334709167480e-02	7.179999999999999716e-01	1.835447736084461212e-02	5.759999999999999565e-01	6.033754348754882812e-01	6.480000000000000204e-01	5.459229946136474609e-01	5.639999999999999458e-01	5.880146622657775879e-01	6.159999999999999920e-01	5.359807014465332031e-01
3.610000000000000000e+02	5.919999999999999707e-01	2.745925784111022949e-01	4.520000000000000129e-01	4.408762231469154358e-02	5.939999999999999725e-01	3.521111309528350830e-01	5.140000000000000124e-01	3.994056880474090576e-01	4.319999999999999951e-01	4.707416594028472900e-01	1.079999999999999988e-01	1.769506037235260010e-01
3.620000000000000000e+02	6.480000000000000204e-01	5.470148324966430664e-01	4.199999999999999845e-01	8.388291113078594208e-03	2.620000000000000107e-01	3.880292177200317383e-01	2.660000000000000142e-01	1.984862536191940308e-01	9.280000000000000471e-01	8.161327242851257324e-01	7.059999999999999609e-01	5.970206856727600098e-01
3.630000000000000000e+02	6.919999999999999485e-01	4.031124413013458252e-01	8.519999999999999796e-01	7.474352605640888214e-03	6.440000000000000169e-01	6.595261693000793457e-01	4.079999999999999738e-01	5.481676459312438965e-01	2.459999999999999964e-01	1.914123892784118652e-01	2.220000000000000029e-01	2.219609618186950684e-01
3.640000000000000000e+02	9.599999999999999645e-01	2.080972641706466675e-01	5.420000000000000373e-01	1.980746239423751831e-01	5.140000000000000124e-01	4.292675852775573730e-01	4.159999999999999809e-01	3.893931210041046143e-01	5.939999999999999725e-01	4.695594310760498047e-01	7.580000000000000071e-01	7.051431536674499512e-01
3.650000000000000000e+02	9.200000000000000400e-01	1.168011724948883057e-01	1.559999999999999998e-01	7.949837297201156616e-02	8.519999999999999796e-01	7.769229412078857422e-01	8.599999999999999312e-02	6.946745514869689941e-02	7.459999999999999964e-01	6.823359727859497070e-01	5.639999999999999458e-01	6.539379954338073730e-01
3.660000000000000000e+02	8.259999999999999565e-01	2.785101234912872314e-01	5.699999999999999512e-01	2.047334164381027222e-01	5.919999999999999707e-01	3.864001929759979248e-01	4.560000000000000164e-01	3.766065537929534912e-01	9.559999999999999609e-01	9.165253043174743652e-01	1.360000000000000098e-01	8.862851560115814209e-02
3.670000000000000000e+02	9.559999999999999609e-01	8.339954614639282227e-01	8.339999999999999636e-01	1.060124263167381287e-01	9.519999999999999574e-01	9.075282812118530273e-01	6.840000000000000524e-01	4.231739640235900879e-01	3.200000000000000067e-01	3.895449042320251465e-01	8.719999999999999973e-01	8.200581669807434082e-01
3.680000000000000000e+02	1.519999999999999962e-01	1.399331446737051010e-02	9.839999999999999858e-01	7.897057533264160156e-01	3.300000000000000155e-01	5.889760255813598633e-01	4.719999999999999751e-01	4.139396548271179199e-01	3.439999999999999725e-01	2.453284561634063721e-01	3.099999999999999978e-01	4.430079460144042969e-01
3.690000000000000000e+02	4.179999999999999827e-01	1.470235735177993774e-02	9.080000000000000293e-01	1.207044124603271484e-01	4.779999999999999805e-01	4.670799970626831055e-01	9.360000000000000542e-01	9.359108209609985352e-01	6.580000000000000293e-01	6.511021256446838379e-01	5.779999999999999583e-01	6.392759680747985840e-01
3.700000000000000000e+02	9.639999999999999680e-01	5.332861542701721191e-01	3.119999999999999996e-01	5.566191393882036209e-03	7.159999999999999698e-01	6.157638430595397949e-01	6.780000000000000471e-01	5.982521772384643555e-01	8.739999999999999991e-01	7.567524313926696777e-01	7.840000000000000302e-01	7.616865634918212891e-01
3.710000000000000000e+02	4.979999999999999982e-01	6.637744903564453125e-01	6.700000000000000400e-01	2.150849439203739166e-02	3.079999999999999960e-01	7.977284789085388184e-01	7.700000000000000178e-01	7.162870168685913086e-01	7.599999999999999811e-02	2.031966447830200195e-01	6.800000000000000488e-02	5.840048193931579590e-02
3.720000000000000000e+02	7.099999999999999645e-01	1.390721946954727173e-01	8.479999999999999760e-01	9.254182130098342896e-02	2.059999999999999887e-01	1.767179071903228760e-01	7.079999999999999627e-01	6.826344728469848633e-01	1.900000000000000022e-01	3.580756187438964844e-01	7.279999999999999805e-01	6.216024756431579590e-01
3.730000000000000000e+02	4.660000000000000253e-01	1.195445880293846130e-01	1.039999999999999952e-01	8.506654202938079834e-02	3.900000000000000133e-01	4.037393927574157715e-01	4.500000000000000111e-01	4.953741133213043213e-01	3.719999999999999973e-01	4.476268291473388672e-01	3.119999999999999996e-01	6.137146949768066406e-01
3.740000000000000000e+02	2.079999999999999905e-01	6.149742007255554199e-02	4.560000000000000164e-01	1.239770743995904922e-02	2.280000000000000082e-01	3.053321540355682373e-01	3.039999999999999925e-01	5.838910341262817383e-01	4.620000000000000218e-01	2.802328467369079590e-01	5.400000000000000355e-01	6.617168784141540527e-01
3.750000000000000000e+02	1.499999999999999944e-01	1.095403824001550674e-02	8.639999999999999902e-01	8.948485851287841797e-01	2.859999999999999765e-01	3.444446027278900146e-01	2.459999999999999964e-01	4.144791960716247559e-01	8.920000000000000151e-01	7.522704601287841797e-01	3.739999999999999991e-01	3.999609649181365967e-01
3.760000000000000000e+02	5.899999999999999689e-01	2.737809419631958008e-01	8.999999999999999667e-02	9.645625017583370209e-03	2.220000000000000029e-01	6.259247064590454102e-01	9.080000000000000293e-01	7.237561941146850586e-01	2.479999999999999982e-01	3.257030248641967773e-01	6.540000000000000258e-01	5.034980773925781250e-01
3.770000000000000000e+02	7.039999999999999591e-01	5.670601129531860352e-01	4.239999999999999880e-01	3.550901263952255249e-02	3.059999999999999942e-01	2.975855171680450439e-01	3.799999999999999906e-02	9.754792600870132446e-02	6.199999999999999956e-01	6.342539191246032715e-01	5.260000000000000231e-01	4.219755530357360840e-01
3.780000000000000000e+02	3.019999999999999907e-01	2.372272014617919922e-01	1.320000000000000062e-01	2.054885495454072952e-03	3.659999999999999920e-01	4.110566079616546631e-01	4.239999999999999880e-01	6.169364452362060547e-01	6.840000000000000524e-01	5.299782752990722656e-01	2.959999999999999853e-01	3.802021741867065430e-01
3.790000000000000000e+02	6.400000000000000133e-02	1.522804144769906998e-02	7.319999999999999840e-01	3.076086193323135376e-02	9.779999999999999805e-01	7.956687211990356445e-01	8.279999999999999583e-01	5.081267952919006348e-01	2.179999999999999993e-01	1.683712899684906006e-01	6.800000000000000488e-02	1.934936791658401489e-01
3.800000000000000000e+02	4.339999999999999969e-01	2.010571956634521484e-01	5.000000000000000000e-01	2.352764643728733063e-02	9.779999999999999805e-01	8.059023022651672363e-01	7.299999999999999822e-01	6.183701157569885254e-01	6.660000000000000364e-01	6.996715664863586426e-01	8.219999999999999529e-01	9.297258853912353516e-01
3.810000000000000000e+02	4.660000000000000253e-01	1.250700801610946655e-01	5.620000000000000551e-01	1.487215310335159302e-01	4.779999999999999805e-01	2.784328758716583252e-01	5.659999999999999476e-01	5.881056785583496094e-01	7.319999999999999840e-01	5.838979482650756836e-01	2.500000000000000000e-01	3.606636822223663330e-01
3.820000000000000000e+02	1.059999999999999970e-01	4.305909872055053711e-01	3.320000000000000173e-01	2.621711697429418564e-03	2.740000000000000213e-01	1.409826278686523438e-01	7.019999999999999574e-01	5.191914439201354980e-01	2.280000000000000082e-01	5.280365943908691406e-01	7.660000000000000142e-01	7.778725028038024902e-01
3.830000000000000000e+02	3.920000000000000151e-01	3.985936343669891357e-01	9.600000000000000200e-02	8.103689178824424744e-03	3.200000000000000067e-01	4.002356529235839844e-01	7.640000000000000124e-01	8.421894907951354980e-01	1.519999999999999962e-01	3.512889444828033447e-01	8.780000000000000027e-01	8.937962651252746582e-01
3.840000000000000000e+02	5.899999999999999689e-01	4.102902710437774658e-01	5.999999999999999778e-01	1.062311348505318165e-03	2.059999999999999887e-01	3.207410871982574463e-01	6.640000000000000346e-01	3.195935189723968506e-01	9.200000000000000400e-01	9.262725114822387695e-01	8.040000000000000480e-01	9.400698542594909668e-01
3.850000000000000000e+02	8.719999999999999973e-01	4.565240740776062012e-01	4.719999999999999751e-01	1.799406018108129501e-03	8.699999999999999956e-01	5.953963994979858398e-01	3.579999999999999849e-01	5.557112693786621094e-01	8.000000000000000167e-02	3.124772906303405762e-01	2.540000000000000036e-01	2.154541611671447754e-01
3.860000000000000000e+02	6.500000000000000222e-01	9.458022564649581909e-02	1.479999999999999927e-01	2.769874036312103271e-02	3.140000000000000013e-01	3.410658836364746094e-01	8.699999999999999956e-01	8.442145586013793945e-01	2.939999999999999836e-01	4.672581553459167480e-01	2.139999999999999958e-01	3.223874568939208984e-01
3.870000000000000000e+02	9.919999999999999929e-01	8.567984104156494141e-01	3.400000000000000244e-01	4.047485068440437317e-03	5.380000000000000338e-01	5.859192609786987305e-01	9.539999999999999591e-01	9.672994017601013184e-01	5.220000000000000195e-01	5.634152293205261230e-01	1.140000000000000041e-01	5.710997804999351501e-02
3.880000000000000000e+02	1.000000000000000000e+00	9.498874545097351074e-01	1.300000000000000044e-01	7.921147346496582031e-02	6.340000000000000080e-01	6.269622445106506348e-01	7.620000000000000107e-01	8.886927366256713867e-01	5.260000000000000231e-01	6.300331354141235352e-01	8.760000000000000009e-01	8.749604225158691406e-01
3.890000000000000000e+02	1.719999999999999862e-01	3.838665783405303955e-02	3.659999999999999920e-01	4.454082623124122620e-02	9.799999999999999822e-01	9.837365746498107910e-01	2.540000000000000036e-01	3.665603101253509521e-01	6.440000000000000169e-01	5.944373011589050293e-01	5.480000000000000426e-01	6.571023464202880859e-01
3.900000000000000000e+02	1.059999999999999970e-01	1.073895208537578583e-02	2.280000000000000082e-01	7.018686830997467041e-02	5.999999999999999778e-02	4.199511930346488953e-02	9.779999999999999805e-01	7.957646250724792480e-01	8.639999999999999902e-01	4.691990911960601807e-01	3.200000000000000067e-02	6.784913688898086548e-02
3.910000000000000000e+02	4.959999999999999964e-01	3.113718144595623016e-02	4.500000000000000111e-01	2.694139257073402405e-02	9.220000000000000417e-01	8.620845675468444824e-01	3.900000000000000133e-01	6.120601296424865723e-01	1.739999999999999880e-01	2.994920313358306885e-01	5.180000000000000160e-01	4.052163958549499512e-01
3.920000000000000000e+02	8.400000000000000522e-02	3.393037244677543640e-02	9.699999999999999734e-01	3.062748908996582031e-01	9.060000000000000275e-01	6.766499280929565430e-01	4.640000000000000235e-01	4.496419429779052734e-01	6.420000000000000151e-01	5.739889740943908691e-01	2.379999999999999893e-01	1.558077186346054077e-01
3.930000000000000000e+02	6.780000000000000471e-01	5.509313941001892090e-01	3.039999999999999925e-01	3.866552561521530151e-02	9.300000000000000488e-01	8.437385559082031250e-01	1.839999999999999969e-01	3.045458793640136719e-01	2.660000000000000142e-01	4.104610085487365723e-01	1.219999999999999973e-01	2.864987254142761230e-01
3.940000000000000000e+02	6.260000000000000009e-01	5.671951174736022949e-01	1.759999999999999898e-01	6.708982586860656738e-02	1.600000000000000033e-01	1.041426584124565125e-01	2.039999999999999869e-01	2.168848961591720581e-01	4.879999999999999893e-01	4.380435645580291748e-01	3.960000000000000187e-01	5.604576468467712402e-01
3.950000000000000000e+02	8.459999999999999742e-01	7.654244899749755859e-01	7.560000000000000053e-01	3.100825250148773193e-01	5.399999999999999939e-02	4.088313132524490356e-02	6.760000000000000453e-01	4.990822374820709229e-01	6.720000000000000417e-01	5.291781425476074219e-01	6.760000000000000453e-01	7.817031145095825195e-01
3.960000000000000000e+02	1.620000000000000051e-01	8.238718844950199127e-03	3.940000000000000169e-01	1.235015690326690674e-01	5.400000000000000355e-01	7.813730835914611816e-01	9.439999999999999503e-01	9.339517354965209961e-01	3.960000000000000187e-01	2.502329647541046143e-01	8.400000000000000522e-02	3.076379299163818359e-01
3.970000000000000000e+02	8.980000000000000204e-01	3.216685354709625244e-01	3.799999999999999906e-02	4.786059726029634476e-03	5.360000000000000320e-01	2.775166630744934082e-01	6.159999999999999920e-01	5.631090998649597168e-01	1.580000000000000016e-01	1.661902219057083130e-01	4.279999999999999916e-01	4.314100444316864014e-01
3.980000000000000000e+02	6.820000000000000506e-01	1.935473680496215820e-01	5.959999999999999742e-01	2.320072948932647705e-01	6.360000000000000098e-01	6.314576268196105957e-01	8.299999999999999600e-01	5.980512499809265137e-01	5.759999999999999565e-01	6.312134265899658203e-01	7.680000000000000160e-01	6.369519233703613281e-01
3.990000000000000000e+02	3.799999999999999906e-02	4.217952862381935120e-02	6.919999999999999485e-01	4.464443922042846680e-01	7.840000000000000302e-01	7.576687932014465332e-01	8.419999999999999707e-01	6.444524526596069336e-01	3.760000000000000009e-01	1.723680794239044189e-01	9.180000000000000382e-01	9.463517069816589355e-01
4.000000000000000000e+02	9.160000000000000364e-01	8.326665163040161133e-01	5.540000000000000480e-01	3.721848130226135254e-03	4.380000000000000004e-01	3.730269074440002441e-01	5.220000000000000195e-01	5.021328926086425781e-01	9.559999999999999609e-01	9.150494933128356934e-01	7.640000000000000124e-01	7.535915970802307129e-01
4.010000000000000000e+02	2.079999999999999905e-01	1.977040320634841919e-01	9.499999999999999556e-01	3.038809597492218018e-01	1.380000000000000115e-01	4.253753721714019775e-01	3.260000000000000120e-01	3.748738765716552734e-01	3.420000000000000262e-01	4.051427841186523438e-01	8.579999999999999849e-01	9.394087195396423340e-01
4.020000000000000000e+02	8.359999999999999654e-01	3.404620885848999023e-01	7.980000000000000426e-01	3.116634190082550049e-01	5.040000000000000036e-01	4.298145473003387451e-01	1.340000000000000080e-01	1.198959052562713623e-01	1.260000000000000009e-01	1.217250376939773560e-01	7.640000000000000124e-01	7.457081079483032227e-01
4.030000000000000000e+02	9.819999999999999840e-01	3.484808802604675293e-01	7.039999999999999591e-01	8.399030193686485291e-03	9.719999999999999751e-01	9.189724922180175781e-01	4.079999999999999738e-01	3.283211886882781982e-01	8.399999999999999689e-01	7.136256098747253418e-01	5.340000000000000302e-01	6.191617846488952637e-01
4.040000000000000000e+02	7.399999999999999911e-01	4.351170659065246582e-01	5.899999999999999689e-01	7.364563643932342529e-03	1.600000000000000033e-01	2.112085670232772827e-01	2.479999999999999982e-01	3.312014937400817871e-01	8.339999999999999636e-01	5.746772885322570801e-01	7.239999999999999769e-01	7.185931801795959473e-01
4.050000000000000000e+02	9.519999999999999574e-01	6.229639053344726562e-01	8.539999999999999813e-01	3.449789285659790039e-01	9.819999999999999840e-01	9.806478619575500488e-01	9.639999999999999680e-01	6.115456223487854004e-01	8.820000000000000062e-01	7.343497872352600098e-01	4.580000000000000182e-01	6.256223320960998535e-01
4.060000000000000000e+02	4.000000000000000083e-03	3.911768086254596710e-03	8.980000000000000204e-01	1.316952109336853027e-01	8.159999999999999476e-01	8.350780010223388672e-01	4.939999999999999947e-01	7.750067114830017090e-01	4.179999999999999827e-01	4.410029947757720947e-01	6.400000000000000133e-01	7.817467451095581055e-01
4.070000000000000000e+02	9.459999999999999520e-01	3.868805170059204102e-01	3.639999999999999902e-01	1.326869335025548935e-02	8.199999999999999512e-01	6.991415619850158691e-01	6.879999999999999449e-01	5.471437573432922363e-01	2.919999999999999818e-01	5.855221152305603027e-01	7.119999999999999662e-01	7.019206881523132324e-01
4.080000000000000000e+02	5.420000000000000373e-01	5.644147396087646484e-01	5.199999999999999761e-02	3.336225170642137527e-03	7.880000000000000338e-01	4.980243742465972900e-01	2.119999999999999940e-01	2.921226024627685547e-01	3.739999999999999991e-01	3.069707453250885010e-01	1.739999999999999880e-01	1.138058602809906006e-01
4.090000000000000000e+02	2.139999999999999958e-01	9.838541597127914429e-02	2.879999999999999782e-01	5.191234871745109558e-02	8.259999999999999565e-01	6.027412414550781250e-01	3.340000000000000191e-01	5.954784154891967773e-01	6.700000000000000400e-01	6.929143667221069336e-01	8.179999999999999494e-01	7.744967937469482422e-01
4.100000000000000000e+02	6.320000000000000062e-01	8.846464008092880249e-02	5.879999999999999671e-01	3.301951661705970764e-02	4.819999999999999840e-01	4.195693135261535645e-01	9.679999999999999716e-01	6.696212291717529297e-01	6.899999999999999467e-01	6.136431694030761719e-01	8.679999999999999938e-01	8.079739212989807129e-01
4.110000000000000000e+02	6.239999999999999991e-01	1.192187666893005371e-01	8.199999999999999512e-01	2.228218689560890198e-02	4.899999999999999911e-01	5.032650828361511230e-01	3.479999999999999760e-01	4.067108929157257080e-01	5.939999999999999725e-01	5.397334098815917969e-01	3.180000000000000049e-01	4.834256470203399658e-01
4.120000000000000000e+02	4.359999999999999987e-01	1.725909411907196045e-01	1.400000000000000029e-02	2.138095442205667496e-03	7.199999999999999734e-01	6.943939328193664551e-01	1.620000000000000051e-01	4.137115478515625000e-01	6.520000000000000240e-01	3.072130382061004639e-01	2.819999999999999729e-01	2.516988217830657959e-01
4.130000000000000000e+02	5.500000000000000444e-01	2.057991325855255127e-01	9.200000000000000400e-01	1.787001937627792358e-01	4.000000000000000083e-03	5.003389716148376465e-02	9.479999999999999538e-01	7.533548474311828613e-01	5.939999999999999725e-01	7.013644576072692871e-01	4.859999999999999876e-01	3.281158804893493652e-01
4.140000000000000000e+02	1.179999999999999938e-01	1.282527148723602295e-01	6.600000000000000311e-01	1.206623204052448273e-02	4.259999999999999898e-01	4.565143287181854248e-01	3.260000000000000120e-01	3.968473672866821289e-01	5.320000000000000284e-01	4.113021790981292725e-01	6.999999999999999556e-01	7.749606966972351074e-01
4.150000000000000000e+02	2.139999999999999958e-01	6.764324754476547241e-02	7.179999999999999716e-01	2.460839413106441498e-02	6.899999999999999467e-01	8.362906575202941895e-01	8.940000000000000169e-01	6.507858037948608398e-01	2.599999999999999881e-02	4.895478114485740662e-02	4.939999999999999947e-01	5.746301412582397461e-01
4.160000000000000000e+02	7.620000000000000107e-01	6.589719653129577637e-01	8.020000000000000462e-01	1.364418268203735352e-01	7.159999999999999698e-01	3.725635707378387451e-01	8.619999999999999885e-01	8.704494237899780273e-01	4.939999999999999947e-01	6.948273777961730957e-01	8.060000000000000497e-01	7.554309368133544922e-01
4.170000000000000000e+02	5.779999999999999583e-01	4.033446907997131348e-01	1.680000000000000104e-01	1.982900500297546387e-02	7.740000000000000213e-01	6.708790063858032227e-01	1.940000000000000058e-01	2.760423421859741211e-01	9.479999999999999538e-01	9.018627405166625977e-01	4.500000000000000111e-01	3.036034405231475830e-01
4.180000000000000000e+02	4.279999999999999916e-01	2.612241506576538086e-01	5.899999999999999689e-01	5.034254863858222961e-03	1.799999999999999864e-02	6.260499358177185059e-02	7.580000000000000071e-01	5.078588128089904785e-01	6.600000000000000311e-01	5.165603160858154297e-01	8.559999999999999831e-01	7.486656308174133301e-01
4.190000000000000000e+02	9.600000000000000200e-02	3.212149953469634056e-03	7.000000000000000666e-02	4.507363215088844299e-02	4.319999999999999951e-01	4.338896870613098145e-01	6.520000000000000240e-01	5.001082420349121094e-01	7.640000000000000124e-01	6.748670339584350586e-01	2.479999999999999982e-01	2.932532429695129395e-01
4.200000000000000000e+02	5.000000000000000000e-01	2.974503636360168457e-01	1.839999999999999969e-01	3.171692490577697754e-01	5.000000000000000000e-01	5.436370372772216797e-01	3.039999999999999925e-01	4.689991176128387451e-01	7.279999999999999805e-01	5.048680901527404785e-01	2.000000000000000111e-01	5.355027914047241211e-01
4.210000000000000000e+02	1.459999999999999909e-01	2.055998891592025757e-02	8.386666666666666714e-01	2.125950297340750694e-03	2.079999999999999905e-01	2.282780855894088745e-01	9.040000000000000258e-01	6.929403543472290039e-01	6.600000000000000311e-02	2.683588564395904541e-01	6.039999999999999813e-01	5.512167215347290039e-01
4.220000000000000000e+02	7.580000000000000071e-01	4.004807770252227783e-01	5.679999999999999494e-01	3.283461630344390869e-01	9.819999999999999840e-01	9.563105702400207520e-01	6.820000000000000506e-01	5.352250337600708008e-01	2.979999999999999871e-01	5.275774598121643066e-01	4.859999999999999876e-01	3.564718067646026611e-01
4.230000000000000000e+02	4.279999999999999916e-01	4.237554222345352173e-02	5.839999999999999636e-01	1.605295091867446899e-01	9.559999999999999609e-01	8.536291718482971191e-01	5.979999999999999760e-01	7.745475172996520996e-01	7.019999999999999574e-01	7.192989587783813477e-01	8.359999999999999654e-01	6.253017187118530273e-01
4.240000000000000000e+02	5.500000000000000444e-01	4.796110987663269043e-01	5.460000000000000409e-01	1.942717134952545166e-01	6.800000000000000488e-01	4.744406640529632568e-01	4.099999999999999756e-01	4.359455108642578125e-01	6.039999999999999813e-01	7.959982752799987793e-01	3.340000000000000191e-01	3.620009720325469971e-01
4.250000000000000000e+02	3.340000000000000191e-01	5.848091840744018555e-02	3.900000000000000133e-01	1.652090549468994141e-01	3.559999999999999831e-01	2.067460715770721436e-01	3.300000000000000155e-01	2.158370763063430786e-01	9.280000000000000471e-01	9.061893224716186523e-01	3.079999999999999960e-01	4.062795341014862061e-01
4.260000000000000000e+02	5.200000000000000178e-01	4.156335890293121338e-01	8.479999999999999760e-01	1.748121678829193115e-01	9.100000000000000311e-01	7.636647224426269531e-01	3.960000000000000187e-01	3.783748745918273926e-01	1.400000000000000133e-01	2.044577896595001221e-01	7.980000000000000426e-01	7.669706344604492188e-01
4.270000000000000000e+02	3.699999999999999956e-01	2.126608043909072876e-01	8.980000000000000204e-01	7.887414842844009399e-02	7.179999999999999716e-01	5.437210202217102051e-01	9.839999999999999858e-01	8.873305916786193848e-01	8.699999999999999956e-01	8.488467335700988770e-01	3.360000000000000209e-01	7.157203555107116699e-01
4.280000000000000000e+02	9.060000000000000275e-01	4.003183841705322266e-01	1.880000000000000004e-01	4.235776886343955994e-02	3.880000000000000115e-01	3.261904716491699219e-01	9.459999999999999520e-01	8.880253434181213379e-01	7.239999999999999769e-01	5.218152403831481934e-01	2.200000000000000011e-01	4.560218751430511475e-01
4.290000000000000000e+02	5.879999999999999671e-01	1.176180019974708557e-01	1.960000000000000075e-01	4.847931489348411560e-02	9.719999999999999751e-01	9.590271711349487305e-01	6.500000000000000222e-01	7.216613292694091797e-01	9.779999999999999805e-01	9.392547607421875000e-01	6.640000000000000346e-01	6.033353209495544434e-01
4.300000000000000000e+02	7.159999999999999698e-01	3.066498041152954102e-01	9.939999999999999947e-01	9.018438458442687988e-01	8.200000000000000344e-02	1.655387282371520996e-01	8.040000000000000480e-01	8.064244985580444336e-01	6.119999999999999885e-01	5.178914666175842285e-01	7.940000000000000391e-01	7.788271903991699219e-01
4.310000000000000000e+02	9.859999999999999876e-01	9.784948825836181641e-01	5.899999999999999689e-01	9.479124546051025391e-01	2.159999999999999976e-01	4.216594696044921875e-01	3.400000000000000244e-01	2.645552456378936768e-01	6.039999999999999813e-01	3.710940480232238770e-01	9.220000000000000417e-01	8.940345048904418945e-01
4.320000000000000000e+02	8.419999999999999707e-01	5.257102847099304199e-01	2.220000000000000029e-01	1.495229545980691910e-02	4.219999999999999862e-01	7.126973867416381836e-01	2.999999999999999889e-01	3.967940211296081543e-01	6.740000000000000435e-01	6.001727581024169922e-01	4.380000000000000004e-01	4.146989285945892334e-01
4.330000000000000000e+02	4.399999999999999745e-02	1.308660209178924561e-02	5.420000000000000373e-01	2.567733824253082275e-01	3.019999999999999907e-01	5.643092989921569824e-01	2.059999999999999887e-01	5.196037888526916504e-01	3.459999999999999742e-01	4.407728016376495361e-01	6.780000000000000471e-01	6.380550265312194824e-01
4.340000000000000000e+02	6.740000000000000435e-01	2.857584059238433838e-01	1.340000000000000080e-01	3.129549324512481689e-02	9.619999999999999662e-01	9.550563097000122070e-01	9.679999999999999716e-01	7.009404301643371582e-01	4.540000000000000147e-01	5.929823517799377441e-01	2.540000000000000036e-01	1.913930475711822510e-01
4.350000000000000000e+02	8.239999999999999547e-01	1.296138912439346313e-01	6.540000000000000258e-01	2.049400210380554199e-01	1.219999999999999973e-01	1.576492339372634888e-01	4.400000000000000022e-01	6.729937791824340820e-01	3.739999999999999991e-01	2.438376992940902710e-01	3.599999999999999728e-02	8.788225054740905762e-02
4.360000000000000000e+02	2.520000000000000018e-01	3.427470847964286804e-02	6.740000000000000435e-01	4.061892628669738770e-03	6.400000000000000133e-02	1.847978532314300537e-01	8.000000000000000167e-03	3.040514141321182251e-02	1.199999999999999956e-01	3.696753382682800293e-01	9.260000000000000453e-01	8.978130221366882324e-01
4.370000000000000000e+02	8.800000000000000044e-01	4.799276888370513916e-01	6.979999999999999538e-01	6.091629154980182648e-03	6.380000000000000115e-01	5.201158523559570312e-01	8.459999999999999742e-01	7.788864374160766602e-01	7.139999999999999680e-01	9.305801987648010254e-01	5.999999999999999778e-02	7.427224516868591309e-02
4.380000000000000000e+02	4.000000000000000083e-03	5.854929611086845398e-02	5.120000000000000107e-01	2.577172592282295227e-02	1.479999999999999927e-01	1.999973654747009277e-01	2.800000000000000058e-02	6.315389275550842285e-02	4.879999999999999893e-01	4.088518023490905762e-01	3.619999999999999885e-01	4.053050279617309570e-01
4.390000000000000000e+02	8.120000000000000551e-01	6.432496309280395508e-01	8.419999999999999707e-01	1.192778442054986954e-02	9.639999999999999680e-01	8.556389212608337402e-01	4.719999999999999751e-01	4.842568933963775635e-01	2.280000000000000082e-01	2.849086523056030273e-01	7.540000000000000036e-01	7.425321936607360840e-01
4.400000000000000000e+02	7.159999999999999698e-01	6.866720914840698242e-01	2.800000000000000266e-01	2.405438013374805450e-02	3.300000000000000155e-01	7.961848974227905273e-01	9.819999999999999840e-01	9.840630292892456055e-01	8.559999999999999831e-01	8.710819482803344727e-01	5.779999999999999583e-01	4.711418449878692627e-01
4.410000000000000000e+02	7.039999999999999591e-01	5.139034986495971680e-01	1.200000000000000025e-02	3.533429000526666641e-03	1.360000000000000098e-01	2.806955277919769287e-01	3.579999999999999849e-01	6.174717545509338379e-01	4.040000000000000258e-01	4.055733084678649902e-01	8.399999999999999689e-01	7.813872098922729492e-01
4.420000000000000000e+02	1.499999999999999944e-01	1.119416505098342896e-01	2.000000000000000042e-02	1.353060826659202576e-02	2.560000000000000053e-01	3.416804671287536621e-01	1.400000000000000029e-02	1.611084677278995514e-02	6.219999999999999973e-01	6.031745672225952148e-01	8.799999999999999489e-02	1.685912907123565674e-01
4.430000000000000000e+02	5.819999999999999618e-01	5.204796046018600464e-02	5.080000000000000071e-01	1.206338033080101013e-02	6.300000000000000044e-01	8.754495978355407715e-01	8.719999999999999973e-01	5.281383395195007324e-01	1.640000000000000069e-01	1.838758885860443115e-01	5.799999999999999600e-01	5.822327733039855957e-01
4.440000000000000000e+02	6.139999999999999902e-01	6.118079274892807007e-02	6.580000000000000293e-01	4.318359196186065674e-01	5.999999999999999778e-01	5.054423213005065918e-01	8.659999999999999920e-01	8.804192543029785156e-01	7.580000000000000071e-01	7.366238236427307129e-01	2.999999999999999889e-01	2.482240349054336548e-01
4.450000000000000000e+02	6.840000000000000524e-01	1.711295396089553833e-01	2.260000000000000064e-01	4.530828595161437988e-01	6.000000000000000125e-03	9.581751376390457153e-02	5.999999999999999778e-01	7.631326317787170410e-01	3.140000000000000013e-01	4.880755841732025146e-01	4.219999999999999862e-01	1.672488600015640259e-01
4.460000000000000000e+02	3.699999999999999956e-01	6.172795593738555908e-02	9.600000000000000200e-02	1.815624721348285675e-02	6.079999999999999849e-01	2.094349414110183716e-01	3.180000000000000049e-01	6.713523268699645996e-01	3.699999999999999956e-01	3.709064126014709473e-01	9.060000000000000275e-01	8.993490338325500488e-01
4.470000000000000000e+02	1.700000000000000122e-01	5.776009708642959595e-02	1.239999999999999991e-01	6.474302709102630615e-02	2.179999999999999993e-01	3.287554681301116943e-01	4.819999999999999840e-01	3.264710307121276855e-01	4.819999999999999840e-01	4.586620628833770752e-01	5.280000000000000249e-01	4.078692495822906494e-01
4.480000000000000000e+02	3.300000000000000155e-01	1.446178108453750610e-01	6.999999999999999556e-01	1.610286533832550049e-02	5.899999999999999689e-01	3.924015164375305176e-01	5.000000000000000278e-02	5.996480584144592285e-02	1.660000000000000087e-01	1.190464347600936890e-01	9.599999999999999645e-01	9.280359745025634766e-01
4.490000000000000000e+02	4.480000000000000093e-01	3.896890878677368164e-01	1.019999999999999934e-01	2.866245992481708527e-02	9.379999999999999449e-01	8.647276759147644043e-01	8.900000000000000133e-01	7.545554637908935547e-01	1.000000000000000021e-02	3.342141211032867432e-02	6.520000000000000240e-01	5.360332727432250977e-01
4.500000000000000000e+02	4.079999999999999738e-01	1.761477142572402954e-01	1.600000000000000033e-02	1.501852832734584808e-02	2.620000000000000107e-01	2.887789607048034668e-01	6.480000000000000204e-01	5.809123516082763672e-01	6.660000000000000364e-01	7.814695239067077637e-01	5.000000000000000000e-01	5.438932180404663086e-01
4.510000000000000000e+02	1.920000000000000040e-01	9.754794836044311523e-02	3.900000000000000133e-01	3.694319352507591248e-02	9.619999999999999662e-01	7.406819462776184082e-01	8.780000000000000027e-01	7.552260160446166992e-01	3.240000000000000102e-01	3.317025005817413330e-01	8.579999999999999849e-01	7.767525315284729004e-01
4.520000000000000000e+02	4.420000000000000040e-01	2.117060124874114990e-01	5.340000000000000302e-01	1.453435420989990234e-01	3.420000000000000262e-01	1.994602382183074951e-01	1.039999999999999952e-01	2.376525998115539551e-01	9.939999999999999947e-01	9.410720467567443848e-01	7.039999999999999591e-01	5.919070839881896973e-01
4.530000000000000000e+02	8.579999999999999849e-01	4.929376542568206787e-01	6.520000000000000240e-01	1.774891316890716553e-01	3.699999999999999956e-01	2.217081636190414429e-01	4.399999999999999745e-02	2.270036637783050537e-01	8.239999999999999547e-01	7.813023924827575684e-01	3.360000000000000209e-01	2.578661441802978516e-01
4.540000000000000000e+02	9.799999999999999822e-01	7.287760972976684570e-01	9.959999999999999964e-01	8.548165559768676758e-01	9.300000000000000488e-01	9.754008054733276367e-01	2.959999999999999853e-01	5.280449390411376953e-01	7.800000000000000266e-01	4.810032546520233154e-01	5.659999999999999476e-01	4.707696735858917236e-01
4.550000000000000000e+02	3.360000000000000209e-01	5.256860982626676559e-03	4.680000000000000271e-01	2.642221376299858093e-02	4.699999999999999734e-01	6.164952516555786133e-01	8.439999999999999725e-01	5.659227371215820312e-01	5.580000000000000515e-01	6.380079984664916992e-01	5.819999999999999618e-01	5.989763736724853516e-01
4.560000000000000000e+02	9.619999999999999662e-01	6.218850016593933105e-01	2.099999999999999922e-01	1.643894016742706299e-01	4.879999999999999893e-01	3.512845337390899658e-01	7.319999999999999840e-01	6.438926458358764648e-01	7.199999999999999734e-01	7.404863238334655762e-01	9.919999999999999929e-01	9.295830130577087402e-01
4.570000000000000000e+02	0.000000000000000000e+00	5.544243380427360535e-03	2.079999999999999905e-01	8.507434278726577759e-02	3.880000000000000115e-01	4.606128633022308350e-01	5.819999999999999618e-01	7.436315417289733887e-01	5.500000000000000444e-01	4.779063463211059570e-01	7.960000000000000409e-01	7.565522789955139160e-01
4.580000000000000000e+02	9.779999999999999805e-01	5.190352797508239746e-01	4.380000000000000004e-01	1.461591571569442749e-01	9.619999999999999662e-01	8.626306056976318359e-01	5.440000000000000391e-01	5.117184519767761230e-01	1.179999999999999938e-01	1.605175137519836426e-01	6.979999999999999538e-01	7.103878855705261230e-01
4.590000000000000000e+02	2.740000000000000213e-01	4.283132851123809814e-01	5.540000000000000480e-01	5.428828001022338867e-01	7.139999999999999680e-01	7.081241607666015625e-01	2.640000000000000124e-01	3.020965158939361572e-01	4.600000000000000200e-01	5.468199253082275391e-01	3.699999999999999956e-01	3.944253027439117432e-01
4.600000000000000000e+02	6.280000000000000027e-01	4.982080459594726562e-01	3.320000000000000173e-01	9.512650966644287109e-02	6.780000000000000471e-01	6.856042146682739258e-01	5.819999999999999618e-01	6.913595199584960938e-01	3.360000000000000209e-01	4.322246015071868896e-01	7.820000000000000284e-01	7.985528111457824707e-01
4.610000000000000000e+02	2.300000000000000100e-01	8.625869452953338623e-02	4.490000000000000102e-01	1.961981691420078278e-02	6.580000000000000293e-01	6.387598514556884766e-01	7.479999999999999982e-01	6.232551932334899902e-01	1.719999999999999862e-01	3.506996929645538330e-01	1.739999999999999880e-01	1.034265458583831787e-01
4.620000000000000000e+02	8.020000000000000462e-01	4.880370795726776123e-01	7.039999999999999591e-01	3.864191006869077682e-03	6.879999999999999449e-01	5.447435975074768066e-01	2.899999999999999800e-01	3.486006557941436768e-01	6.560000000000000275e-01	6.194788217544555664e-01	6.919999999999999485e-01	7.600361108779907227e-01
4.630000000000000000e+02	9.499999999999999556e-01	8.971469998359680176e-01	5.839999999999999636e-01	6.516811996698379517e-02	3.300000000000000155e-01	4.260017275810241699e-01	1.160000000000000059e-01	1.033878624439239502e-01	5.580000000000000515e-01	4.394668936729431152e-01	6.360000000000000098e-01	5.773245096206665039e-01
4.640000000000000000e+02	7.000000000000000666e-02	2.390433847904205322e-01	2.819999999999999729e-01	1.196827739477157593e-01	4.319999999999999951e-01	7.383810281753540039e-01	4.000000000000000083e-03	2.616753615438938141e-02	8.960000000000000187e-01	6.414442658424377441e-01	3.920000000000000151e-01	3.417375385761260986e-01
4.650000000000000000e+02	6.640000000000000346e-01	3.946028649806976318e-01	3.679999999999999938e-01	4.347905814647674561e-01	9.200000000000000400e-01	8.151915669441223145e-01	7.159999999999999698e-01	6.646071672439575195e-01	6.740000000000000435e-01	5.048616528511047363e-01	3.380000000000000226e-01	2.286621481180191040e-01
4.660000000000000000e+02	7.580000000000000071e-01	3.574172258377075195e-01	9.439999999999999503e-01	2.548774182796478271e-01	8.960000000000000187e-01	6.605600714683532715e-01	6.860000000000000542e-01	5.281818509101867676e-01	4.359999999999999987e-01	4.036532044410705566e-01	6.420000000000000151e-01	6.751918196678161621e-01
4.670000000000000000e+02	8.439999999999999725e-01	4.128883481025695801e-01	1.819999999999999951e-01	2.707133814692497253e-02	4.800000000000000100e-02	3.870105147361755371e-01	4.339999999999999969e-01	4.571424722671508789e-01	6.260000000000000009e-01	4.061579406261444092e-01	9.020000000000000240e-01	8.406046628952026367e-01
4.680000000000000000e+02	8.840000000000000080e-01	7.764586806297302246e-01	1.940000000000000058e-01	2.676935493946075439e-02	2.199999999999999872e-02	4.183093458414077759e-02	1.819999999999999951e-01	1.844511479139328003e-01	6.600000000000000311e-02	7.045415788888931274e-02	2.079999999999999905e-01	2.581901252269744873e-01
4.690000000000000000e+02	9.100000000000000311e-01	7.903000116348266602e-01	3.439999999999999725e-01	4.958750903606414795e-01	4.000000000000000083e-02	5.036143213510513306e-02	3.140000000000000013e-01	6.319946646690368652e-01	4.460000000000000075e-01	4.490047395229339600e-01	8.040000000000000480e-01	7.805243134498596191e-01
4.700000000000000000e+02	4.660000000000000253e-01	4.793476164340972900e-01	7.239999999999999769e-01	6.643558293581008911e-02	2.079999999999999905e-01	1.977488696575164795e-01	4.200000000000000261e-02	3.176433444023132324e-01	4.959999999999999964e-01	5.509323477745056152e-01	3.619999999999999885e-01	3.056673109531402588e-01
4.710000000000000000e+02	2.220000000000000029e-01	5.844534635543823242e-01	1.620000000000000051e-01	4.174811299890279770e-03	1.839999999999999969e-01	3.272281885147094727e-01	1.199999999999999956e-01	4.796579778194427490e-01	8.599999999999999867e-01	9.048728346824645996e-01	5.800000000000000294e-02	1.932113170623779297e-01
4.720000000000000000e+02	1.199999999999999956e-01	1.153567805886268616e-02	2.139999999999999958e-01	4.341705888509750366e-02	6.820000000000000506e-01	6.352460384368896484e-01	6.019999999999999796e-01	6.431089639663696289e-01	6.320000000000000062e-01	7.341387271881103516e-01	2.260000000000000064e-01	1.902717649936676025e-01
4.730000000000000000e+02	4.279999999999999916e-01	3.259354531764984131e-01	8.000000000000000167e-02	6.826863624155521393e-03	2.359999999999999876e-01	3.450950682163238525e-01	7.339999999999999858e-01	5.008335709571838379e-01	6.400000000000000133e-02	7.726288586854934692e-02	6.700000000000000400e-01	6.708959341049194336e-01
4.740000000000000000e+02	1.600000000000000033e-02	1.277225613594055176e-01	9.439999999999999503e-01	7.941267639398574829e-02	6.860000000000000542e-01	8.672675490379333496e-01	8.800000000000000044e-01	7.268319129943847656e-01	6.840000000000000524e-01	6.221066713333129883e-01	9.739999999999999769e-01	9.352730512619018555e-01
4.750000000000000000e+02	4.200000000000000261e-02	1.490147113800048828e-01	1.280000000000000027e-01	1.729924082756042480e-01	6.540000000000000258e-01	6.187592148780822754e-01	4.799999999999999822e-01	4.948022961616516113e-01	9.080000000000000293e-01	8.821832537651062012e-01	2.220000000000000029e-01	2.095120102167129517e-01
4.760000000000000000e+02	6.199999999999999956e-02	1.578988134860992432e-02	5.460000000000000409e-01	2.740724198520183563e-02	2.700000000000000178e-01	4.152489304542541504e-01	2.660000000000000142e-01	6.481440663337707520e-01	5.699999999999999512e-01	6.144198179244995117e-01	7.279999999999999805e-01	7.261813879013061523e-01
4.770000000000000000e+02	3.719999999999999973e-01	1.722650378942489624e-01	1.200000000000000025e-02	1.148831751197576523e-02	2.599999999999999881e-02	3.681132495403289795e-01	9.759999999999999787e-01	7.934160232543945312e-01	6.460000000000000187e-01	6.401429176330566406e-01	8.860000000000000098e-01	9.226414561271667480e-01
4.780000000000000000e+02	3.119999999999999996e-01	1.520743668079376221e-01	1.580000000000000016e-01	1.267956010997295380e-02	8.499999999999999778e-01	8.305646181106567383e-01	5.979999999999999760e-01	4.876002371311187744e-01	4.259999999999999898e-01	3.071616888046264648e-01	6.500000000000000222e-01	4.584342539310455322e-01
4.790000000000000000e+02	2.000000000000000111e-01	3.678053244948387146e-02	5.260000000000000231e-01	2.399630099534988403e-02	1.739999999999999880e-01	3.613662719726562500e-01	5.460000000000000409e-01	4.314839541912078857e-01	6.340000000000000080e-01	6.586582064628601074e-01	5.120000000000000107e-01	2.325614243745803833e-01
4.800000000000000000e+02	8.980000000000000204e-01	4.931472241878509521e-01	8.386666666666666714e-01	2.125950297340750694e-03	9.679999999999999716e-01	9.670743346214294434e-01	4.719999999999999751e-01	5.851199626922607422e-01	8.539999999999999813e-01	8.752838373184204102e-01	6.959999999999999520e-01	7.238448262214660645e-01
4.810000000000000000e+02	7.920000000000000373e-01	2.427168190479278564e-01	2.260000000000000064e-01	5.721811205148696899e-02	9.899999999999999911e-01	7.776764631271362305e-01	5.839999999999999636e-01	4.945837259292602539e-01	5.020000000000000018e-01	4.318428039550781250e-01	1.519999999999999962e-01	1.012217029929161072e-01
4.820000000000000000e+02	9.280000000000000471e-01	5.699555277824401855e-01	5.799999999999999600e-01	8.298073410987854004e-01	8.359999999999999654e-01	8.559963703155517578e-01	2.979999999999999871e-01	3.370057344436645508e-01	9.539999999999999591e-01	9.071606397628784180e-01	7.800000000000000266e-01	8.269026279449462891e-01
4.830000000000000000e+02	5.080000000000000071e-01	4.041717946529388428e-01	3.980000000000000204e-01	1.265812069177627563e-01	2.000000000000000111e-01	2.843503355979919434e-01	9.639999999999999680e-01	9.798390865325927734e-01	2.320000000000000118e-01	3.826708793640136719e-01	2.819999999999999729e-01	4.008875489234924316e-01
4.840000000000000000e+02	1.799999999999999864e-02	1.221405155956745148e-02	7.960000000000000409e-01	6.850224453955888748e-03	2.760000000000000231e-01	3.657819628715515137e-01	1.100000000000000006e-01	3.274940550327301025e-01	4.460000000000000075e-01	5.049526095390319824e-01	1.519999999999999962e-01	6.292732059955596924e-02
4.850000000000000000e+02	7.580000000000000071e-01	9.985675662755966187e-02	9.959999999999999964e-01	7.419044971466064453e-01	9.419999999999999485e-01	7.140724658966064453e-01	2.819999999999999729e-01	1.910042464733123779e-01	9.399999999999999467e-01	9.702873826026916504e-01	9.280000000000000471e-01	9.008301496505737305e-01
4.860000000000000000e+02	7.540000000000000036e-01	6.736640930175781250e-01	9.040000000000000258e-01	3.710968494415283203e-01	4.879999999999999893e-01	5.028668642044067383e-01	7.860000000000000320e-01	7.469077110290527344e-01	4.279999999999999916e-01	6.046171188354492188e-01	4.919999999999999929e-01	5.647860765457153320e-01
4.870000000000000000e+02	0.000000000000000000e+00	2.678986825048923492e-02	7.880000000000000338e-01	4.462354481220245361e-01	2.680000000000000160e-01	2.816829681396484375e-01	5.020000000000000018e-01	6.716130375862121582e-01	4.440000000000000058e-01	3.637580275535583496e-01	2.800000000000000266e-01	3.782216608524322510e-01
4.880000000000000000e+02	4.520000000000000129e-01	2.124264836311340332e-02	7.840000000000000302e-01	4.040548950433731079e-02	7.199999999999999456e-02	1.160799786448478699e-01	1.920000000000000040e-01	3.404966592788696289e-01	2.700000000000000178e-01	4.903269112110137939e-01	2.680000000000000160e-01	2.720720171928405762e-01
4.890000000000000000e+02	8.040000000000000480e-01	9.304311871528625488e-02	3.880000000000000115e-01	5.738667771220207214e-02	6.300000000000000044e-01	7.022157311439514160e-01	9.599999999999999645e-01	6.810309886932373047e-01	7.279999999999999805e-01	7.876882553100585938e-01	6.039999999999999813e-01	8.189951181411743164e-01
4.900000000000000000e+02	2.600000000000000089e-01	2.851419746875762939e-01	5.380000000000000338e-01	3.884431906044483185e-03	3.659999999999999920e-01	5.692855119705200195e-01	9.619999999999999662e-01	8.916590809822082520e-01	2.959999999999999853e-01	3.098928630352020264e-01	5.699999999999999512e-01	6.545858383178710938e-01
4.910000000000000000e+02	5.480000000000000426e-01	3.488385975360870361e-01	2.240000000000000047e-01	1.904348656535148621e-02	9.659999999999999698e-01	9.057245850563049316e-01	4.779999999999999805e-01	5.105680227279663086e-01	4.560000000000000164e-01	4.043626785278320312e-01	2.500000000000000000e-01	3.008616864681243896e-01
4.920000000000000000e+02	4.879999999999999893e-01	4.822374880313873291e-01	2.819999999999999729e-01	3.639749716967344284e-03	1.960000000000000075e-01	3.415679037570953369e-01	8.780000000000000027e-01	8.543629646301269531e-01	7.279999999999999805e-01	6.240550279617309570e-01	2.139999999999999958e-01	5.276204347610473633e-01
4.930000000000000000e+02	4.200000000000000261e-02	1.283289343118667603e-01	3.119999999999999996e-01	4.214925169944763184e-01	9.559999999999999609e-01	8.275864124298095703e-01	2.839999999999999747e-01	3.839693069458007812e-01	5.360000000000000320e-01	6.502159237861633301e-01	6.179999999999999938e-01	6.011951565742492676e-01
4.940000000000000000e+02	4.079999999999999738e-01	1.623311489820480347e-01	4.359999999999999987e-01	2.784231863915920258e-02	9.559999999999999609e-01	9.183897972106933594e-01	2.199999999999999872e-02	2.220195680856704712e-01	1.439999999999999891e-01	2.151660025119781494e-01	6.700000000000000400e-01	6.046406626701354980e-01
4.950000000000000000e+02	7.920000000000000373e-01	4.993712007999420166e-01	6.740000000000000435e-01	9.438251145184040070e-03	5.540000000000000480e-01	4.964332580566406250e-01	9.799999999999999822e-01	9.436063170433044434e-01	8.080000000000000515e-01	7.696359157562255859e-01	8.639999999999999902e-01	8.704254627227783203e-01
4.960000000000000000e+02	3.439999999999999725e-01	1.434379220008850098e-01	9.559999999999999609e-01	7.551802694797515869e-02	5.460000000000000409e-01	6.167904734611511230e-01	1.779999999999999916e-01	3.445324301719665527e-01	2.500000000000000000e-01	5.141136646270751953e-01	6.860000000000000542e-01	7.156000733375549316e-01
4.970000000000000000e+02	8.599999999999999312e-02	2.789383195340633392e-02	9.499999999999999556e-01	5.620545148849487305e-02	2.260000000000000064e-01	2.493977844715118408e-01	2.099999999999999922e-01	1.706899702548980713e-01	5.400000000000000355e-01	6.759994029998779297e-01	1.900000000000000022e-01	2.620291411876678467e-01
4.980000000000000000e+02	2.720000000000000195e-01	1.760029643774032593e-01	5.759999999999999565e-01	9.580530226230621338e-02	1.880000000000000004e-01	4.049610197544097900e-01	7.179999999999999716e-01	6.504064202308654785e-01	4.959999999999999964e-01	6.464101076126098633e-01	5.180000000000000160e-01	6.800869703292846680e-01
4.990000000000000000e+02	5.220000000000000195e-01	1.306364405900239944e-02	8.199999999999999512e-01	7.038932293653488159e-03	4.399999999999999745e-02	5.922251194715499878e-02	1.539999999999999980e-01	6.549805998802185059e-01	4.420000000000000040e-01	3.586579263210296631e-01	1.199999999999999956e-01	1.317964792251586914e-01
5.000000000000000000e+02	3.599999999999999867e-01	1.682674586772918701e-01	6.840000000000000524e-01	3.078450821340084076e-02	6.400000000000000133e-01	6.308867335319519043e-01	2.879999999999999782e-01	3.447928428649902344e-01	9.859999999999999876e-01	9.380395412445068359e-01	6.179999999999999938e-01	6.356893777847290039e-01
5.010000000000000000e+02	8.200000000000000344e-02	1.113059651106595993e-02	6.600000000000000311e-01	2.156613208353519440e-02	3.719999999999999973e-01	3.315700292587280273e-01	8.000000000000000167e-02	8.519751578569412231e-02	7.019999999999999574e-01	5.463515520095825195e-01	8.000000000000000167e-02	2.776358127593994141e-01
5.020000000000000000e+02	9.919999999999999929e-01	6.429651379585266113e-01	3.380000000000000226e-01	3.103177994489669800e-02	1.239999999999999991e-01	5.191618800163269043e-01	3.059999999999999942e-01	4.046040177345275879e-01	9.800000000000000377e-02	1.098561063408851624e-01	9.419999999999999485e-01	9.353116154670715332e-01
5.030000000000000000e+02	4.480000000000000093e-01	4.831221401691436768e-01	7.159999999999999698e-01	5.104993581771850586e-01	5.199999999999999761e-02	1.640125811100006104e-01	1.739999999999999880e-01	3.027613759040832520e-01	1.439999999999999891e-01	2.124644964933395386e-01	3.300000000000000155e-01	2.012225687503814697e-01
5.040000000000000000e+02	1.519999999999999962e-01	2.960806712508201599e-02	2.879999999999999782e-01	9.763695299625396729e-02	8.060000000000000497e-01	5.532782673835754395e-01	1.600000000000000033e-02	3.556510806083679199e-02	1.320000000000000062e-01	1.755979806184768677e-01	1.980000000000000093e-01	2.419520169496536255e-01
5.050000000000000000e+02	3.479999999999999760e-01	4.067946374416351318e-01	8.439999999999999725e-01	1.075373142957687378e-01	7.399999999999999634e-02	2.987258881330490112e-02	5.899999999999999689e-01	6.346460580825805664e-01	1.000000000000000056e-01	1.663354933261871338e-01	1.100000000000000006e-01	6.351922452449798584e-02
5.060000000000000000e+02	3.920000000000000151e-01	2.361764013767242432e-01	6.720000000000000417e-01	2.349247224628925323e-02	8.739999999999999991e-01	7.529025673866271973e-01	3.799999999999999906e-02	9.535080194473266602e-02	1.179999999999999938e-01	2.496303170919418335e-01	2.740000000000000213e-01	2.765390574932098389e-01
5.070000000000000000e+02	5.799999999999999600e-01	4.819996356964111328e-01	6.780000000000000471e-01	1.052571535110473633e-01	6.019999999999999796e-01	3.469967246055603027e-01	8.399999999999999689e-01	7.274037003517150879e-01	4.420000000000000040e-01	5.421561598777770996e-01	6.939999999999999503e-01	6.621466875076293945e-01
5.080000000000000000e+02	9.379999999999999449e-01	8.740546703338623047e-01	2.240000000000000047e-01	8.297889679670333862e-02	3.639999999999999902e-01	3.927286863327026367e-01	1.600000000000000033e-01	1.766450107097625732e-01	6.520000000000000240e-01	6.831598877906799316e-01	1.320000000000000062e-01	1.615616083145141602e-01
5.090000000000000000e+02	8.439999999999999725e-01	2.839852571487426758e-01	4.259999999999999898e-01	1.165344472974538803e-02	6.239999999999999991e-01	3.397676646709442139e-01	5.300000000000000266e-01	3.771296441555023193e-01	7.339999999999999858e-01	7.815243005752563477e-01	9.419999999999999485e-01	8.888364434242248535e-01
5.100000000000000000e+02	2.979999999999999871e-01	8.912773802876472473e-03	5.699999999999999512e-01	1.249862462282180786e-02	4.919999999999999929e-01	2.897228300571441650e-01	5.600000000000000533e-01	4.040251672267913818e-01	7.820000000000000284e-01	7.343924045562744141e-01	6.680000000000000382e-01	6.195569038391113281e-01
5.110000000000000000e+02	3.019999999999999907e-01	2.243847958743572235e-02	8.599999999999999312e-02	3.976569510996341705e-03	3.459999999999999742e-01	8.068053126335144043e-01	5.500000000000000444e-01	6.672783493995666504e-01	5.340000000000000302e-01	7.304236888885498047e-01	3.180000000000000049e-01	3.496120870113372803e-01
5.120000000000000000e+02	4.199999999999999845e-01	3.038552701473236084e-01	3.320000000000000173e-01	3.725546877831220627e-03	2.959999999999999853e-01	3.137939274311065674e-01	9.619999999999999662e-01	8.693580627441406250e-01	4.879999999999999893e-01	6.077233552932739258e-01	5.320000000000000284e-01	5.788182020187377930e-01
5.130000000000000000e+02	1.539999999999999980e-01	1.543662697076797485e-01	7.339999999999999858e-01	9.236739575862884521e-02	1.739999999999999880e-01	3.154373764991760254e-01	3.459999999999999742e-01	6.156445741653442383e-01	5.799999999999999600e-01	8.047699332237243652e-01	6.440000000000000169e-01	6.317086219787597656e-01
5.140000000000000000e+02	1.680000000000000104e-01	5.978239327669143677e-02	5.719999999999999529e-01	1.182174980640411377e-01	7.860000000000000320e-01	6.244637966156005859e-01	8.000000000000000167e-03	1.413922756910324097e-02	3.940000000000000169e-01	3.121995329856872559e-01	8.699999999999999956e-01	7.824898958206176758e-01
5.150000000000000000e+02	9.719999999999999751e-01	3.914081454277038574e-01	4.899999999999999911e-01	1.799151450395584106e-01	6.400000000000000133e-01	6.012856364250183105e-01	8.359999999999999654e-01	6.434344053268432617e-01	2.580000000000000071e-01	2.678349912166595459e-01	9.020000000000000240e-01	8.993372917175292969e-01
5.160000000000000000e+02	5.639999999999999458e-01	4.427084624767303467e-01	5.600000000000000533e-01	7.136491592973470688e-03	9.699999999999999734e-01	9.265905618667602539e-01	6.600000000000000311e-01	5.302119851112365723e-01	6.959999999999999520e-01	7.981947064399719238e-01	7.920000000000000373e-01	5.057695508003234863e-01
5.170000000000000000e+02	2.660000000000000142e-01	4.279661774635314941e-01	9.140000000000000346e-01	4.027178585529327393e-01	4.939999999999999947e-01	3.115893006324768066e-01	2.600000000000000089e-01	3.668110072612762451e-01	3.459999999999999742e-01	3.663836121559143066e-01	4.420000000000000040e-01	4.036903381347656250e-01
5.180000000000000000e+02	8.920000000000000151e-01	1.778626292943954468e-01	3.220000000000000084e-01	2.993413479998707771e-03	6.879999999999999449e-01	6.942552924156188965e-01	2.680000000000000160e-01	4.791705608367919922e-01	3.799999999999999906e-02	8.311322331428527832e-02	2.640000000000000124e-01	2.946188747882843018e-01
5.190000000000000000e+02	9.759999999999999787e-01	7.124071717262268066e-01	6.580000000000000293e-01	8.336737751960754395e-02	9.519999999999999574e-01	9.596406817436218262e-01	7.700000000000000178e-01	8.418624401092529297e-01	5.819999999999999618e-01	5.021418929100036621e-01	2.660000000000000142e-01	3.277839720249176025e-01
5.200000000000000000e+02	5.800000000000000294e-02	2.124688178300857544e-01	8.319999999999999618e-01	3.519481047987937927e-02	4.000000000000000083e-03	4.056305438280105591e-02	6.179999999999999938e-01	5.901858806610107422e-01	8.780000000000000027e-01	8.164265155792236328e-01	5.699999999999999512e-01	4.292796254158020020e-01
5.210000000000000000e+02	9.919999999999999929e-01	8.125296235084533691e-01	3.459999999999999742e-01	2.084112614393234253e-01	8.060000000000000497e-01	6.173641681671142578e-01	1.539999999999999980e-01	4.851994216442108154e-01	7.459999999999999964e-01	6.956050992012023926e-01	4.540000000000000147e-01	6.209926009178161621e-01
5.220000000000000000e+02	4.919999999999999929e-01	7.875973582267761230e-01	3.320000000000000173e-01	2.301030047237873077e-02	8.659999999999999920e-01	5.624090433120727539e-01	2.540000000000000036e-01	4.563021659851074219e-01	8.579999999999999849e-01	8.248283863067626953e-01	3.860000000000000098e-01	5.335486531257629395e-01
5.230000000000000000e+02	9.699999999999999734e-01	5.969333052635192871e-01	8.599999999999999867e-01	1.544104516506195068e-01	6.740000000000000435e-01	6.368194818496704102e-01	1.539999999999999980e-01	2.752189040184020996e-01	3.499999999999999778e-01	4.115240275859832764e-01	1.719999999999999862e-01	2.454388141632080078e-01
5.240000000000000000e+02	2.349999999999999867e-01	5.199304595589637756e-02	8.519999999999999796e-01	1.337314397096633911e-02	9.479999999999999538e-01	6.987428665161132812e-01	7.039999999999999591e-01	7.750228643417358398e-01	4.319999999999999951e-01	5.956067442893981934e-01	7.179999999999999716e-01	6.914204359054565430e-01
5.250000000000000000e+02	5.759999999999999565e-01	2.405110299587249756e-01	2.399999999999999911e-01	2.939524129033088684e-02	8.659999999999999920e-01	9.372908473014831543e-01	3.079999999999999960e-01	4.647990763187408447e-01	5.020000000000000018e-01	4.672338962554931641e-01	8.699999999999999956e-01	6.352418661117553711e-01
5.260000000000000000e+02	9.280000000000000471e-01	5.659849047660827637e-01	2.000000000000000042e-03	1.478441990911960602e-03	6.879999999999999449e-01	5.725682973861694336e-01	2.320000000000000118e-01	3.000089228153228760e-01	5.699999999999999512e-01	6.853837370872497559e-01	4.259999999999999898e-01	2.523439228534698486e-01
5.270000000000000000e+02	1.700000000000000122e-01	1.858223974704742432e-01	3.980000000000000204e-01	4.562519490718841553e-03	9.599999999999999645e-01	9.463273286819458008e-01	4.079999999999999738e-01	2.752227187156677246e-01	2.560000000000000053e-01	3.947132229804992676e-01	3.900000000000000133e-01	3.409121930599212646e-01
5.280000000000000000e+02	2.280000000000000082e-01	5.041704699397087097e-02	5.739999999999999547e-01	2.667511068284511566e-02	9.719999999999999751e-01	9.309449195861816406e-01	9.379999999999999449e-01	8.886162042617797852e-01	1.260000000000000009e-01	3.742721378803253174e-01	2.520000000000000018e-01	1.356701105833053589e-01
5.290000000000000000e+02	8.679999999999999938e-01	3.686132729053497314e-01	5.620000000000000551e-01	1.100321859121322632e-01	5.380000000000000338e-01	6.313261985778808594e-01	6.280000000000000027e-01	2.727560997009277344e-01	8.599999999999999867e-01	7.889070510864257812e-01	7.580000000000000071e-01	7.859449982643127441e-01
5.300000000000000000e+02	9.619999999999999662e-01	5.967532396316528320e-01	3.400000000000000244e-01	3.158874064683914185e-02	9.719999999999999751e-01	9.212979078292846680e-01	9.000000000000000222e-01	9.029999971389770508e-01	6.500000000000000222e-01	6.140723824501037598e-01	6.780000000000000471e-01	7.931557297706604004e-01
5.310000000000000000e+02	5.060000000000000053e-01	1.190634071826934814e-02	4.040000000000000258e-01	1.253132428973913193e-02	3.260000000000000120e-01	3.109103441238403320e-01	9.739999999999999769e-01	9.210941791534423828e-01	3.119999999999999996e-01	4.241221547126770020e-01	7.580000000000000071e-01	7.362173199653625488e-01
5.320000000000000000e+02	9.600000000000000200e-02	1.667398959398269653e-02	8.339999999999999636e-01	4.235401749610900879e-02	8.080000000000000515e-01	5.841010212898254395e-01	2.240000000000000047e-01	6.996929645538330078e-01	7.780000000000000249e-01	8.163968324661254883e-01	3.840000000000000080e-01	4.531446397304534912e-01
5.330000000000000000e+02	9.499999999999999556e-01	7.480111122131347656e-01	3.019999999999999907e-01	6.847191136330366135e-03	6.700000000000000400e-01	5.560242533683776855e-01	1.759999999999999898e-01	2.376252561807632446e-01	7.540000000000000036e-01	7.797022461891174316e-01	5.040000000000000036e-01	3.856750428676605225e-01
5.340000000000000000e+02	5.340000000000000302e-01	3.143388926982879639e-01	7.419999999999999929e-01	2.363260239362716675e-01	8.000000000000000444e-01	6.260060667991638184e-01	1.200000000000000025e-02	1.509234309196472168e-01	7.760000000000000231e-01	7.615590691566467285e-01	5.899999999999999689e-01	4.684336781501770020e-01
5.350000000000000000e+02	8.139999999999999458e-01	7.045453786849975586e-01	5.999999999999999778e-01	1.302325278520584106e-01	9.260000000000000453e-01	7.765319943428039551e-01	7.239999999999999769e-01	5.472957491874694824e-01	3.320000000000000173e-01	3.264918029308319092e-01	6.039999999999999813e-01	6.852437853813171387e-01
5.360000000000000000e+02	5.739999999999999547e-01	2.473515123128890991e-01	6.680000000000000382e-01	1.834782212972640991e-01	3.639999999999999902e-01	8.236596584320068359e-01	6.199999999999999956e-02	2.332896888256072998e-01	1.360000000000000098e-01	2.227313816547393799e-01	9.479999999999999538e-01	8.933827877044677734e-01
5.370000000000000000e+02	5.280000000000000249e-01	1.595212072134017944e-01	4.139999999999999791e-01	3.246804466471076012e-03	3.459999999999999742e-01	5.819889903068542480e-01	9.859999999999999876e-01	9.428528547286987305e-01	8.239999999999999547e-01	8.076283335685729980e-01	1.779999999999999916e-01	5.139838531613349915e-02
5.380000000000000000e+02	6.139999999999999902e-01	1.626033931970596313e-01	7.920000000000000373e-01	1.187552660703659058e-01	6.139999999999999902e-01	6.295900940895080566e-01	8.719999999999999973e-01	9.216387867927551270e-01	8.940000000000000169e-01	7.986193299293518066e-01	3.420000000000000262e-01	5.438094139099121094e-01
5.390000000000000000e+02	1.479999999999999927e-01	6.935747861862182617e-01	3.619999999999999885e-01	4.541920963674783707e-03	2.399999999999999911e-01	3.887182474136352539e-01	9.459999999999999520e-01	7.742353081703186035e-01	6.780000000000000471e-01	4.901899099349975586e-01	9.320000000000000506e-01	9.281339049339294434e-01
5.400000000000000000e+02	8.860000000000000098e-01	8.405020236968994141e-01	5.420000000000000373e-01	5.883797258138656616e-02	1.539999999999999980e-01	5.441743731498718262e-01	2.340000000000000135e-01	5.055471658706665039e-01	7.199999999999999456e-02	2.411424815654754639e-01	2.139999999999999958e-01	4.851741194725036621e-01
5.410000000000000000e+02	1.799999999999999864e-02	1.126098185777664185e-01	3.240000000000000102e-01	3.154828399419784546e-02	3.340000000000000191e-01	6.122965812683105469e-01	7.219999999999999751e-01	7.084043025970458984e-01	4.979999999999999982e-01	3.363574743270874023e-01	9.160000000000000364e-01	9.387999773025512695e-01
5.420000000000000000e+02	2.999999999999999889e-01	9.743298888206481934e-01	5.659999999999999476e-01	9.458092041313648224e-03	3.160000000000000031e-01	4.239833950996398926e-01	2.059999999999999887e-01	3.786312341690063477e-01	4.480000000000000093e-01	6.265085339546203613e-01	8.080000000000000515e-01	7.508718371391296387e-01
5.430000000000000000e+02	2.580000000000000071e-01	3.064339756965637207e-01	9.579999999999999627e-01	6.431145966053009033e-02	9.399999999999999467e-01	6.548479795455932617e-01	6.600000000000000311e-01	5.449287295341491699e-01	6.239999999999999991e-01	6.537533402442932129e-01	1.400000000000000029e-02	6.309578567743301392e-02
5.440000000000000000e+02	2.599999999999999881e-02	6.667033769190311432e-03	2.800000000000000266e-01	1.996187306940555573e-02	4.319999999999999951e-01	4.163191616535186768e-01	7.600000000000000089e-01	5.398111939430236816e-01	8.040000000000000480e-01	5.599195957183837891e-01	4.299999999999999933e-01	4.173491597175598145e-01
5.450000000000000000e+02	2.400000000000000050e-02	4.923568293452262878e-02	6.400000000000000133e-01	9.210913628339767456e-02	6.600000000000000311e-02	3.742837011814117432e-01	4.199999999999999845e-01	5.082542300224304199e-01	5.939999999999999725e-01	7.530972361564636230e-01	5.899999999999999689e-01	2.981149852275848389e-01
5.460000000000000000e+02	1.300000000000000044e-01	2.176789008080959320e-02	7.179999999999999716e-01	8.331280201673507690e-02	1.859999999999999987e-01	5.731363892555236816e-01	7.799999999999999989e-02	1.490166038274765015e-01	5.200000000000000178e-01	6.052164435386657715e-01	4.800000000000000100e-02	1.566901355981826782e-01
5.470000000000000000e+02	8.900000000000000133e-01	4.635272920131683350e-01	1.340000000000000080e-01	1.678721420466899872e-02	5.240000000000000213e-01	5.484396815299987793e-01	6.119999999999999885e-01	6.146607995033264160e-01	9.439999999999999503e-01	9.514104723930358887e-01	4.699999999999999734e-01	2.826035618782043457e-01
5.480000000000000000e+02	4.040000000000000258e-01	3.921498358249664307e-02	8.000000000000000167e-03	5.936635658144950867e-03	8.219999999999999529e-01	4.156651496887207031e-01	9.919999999999999929e-01	9.280580282211303711e-01	2.240000000000000047e-01	2.658139765262603760e-01	1.539999999999999980e-01	1.248299703001976013e-01
5.490000000000000000e+02	5.620000000000000551e-01	4.482243582606315613e-02	2.819999999999999729e-01	3.313779830932617188e-01	2.859999999999999765e-01	2.408730983734130859e-01	4.139999999999999791e-01	4.987509548664093018e-01	6.899999999999999467e-01	7.570456862449645996e-01	8.739999999999999991e-01	8.775084018707275391e-01
5.500000000000000000e+02	8.519999999999999796e-01	6.075190901756286621e-01	4.939999999999999947e-01	1.061773672699928284e-02	2.580000000000000071e-01	1.891612410545349121e-01	3.320000000000000173e-01	1.753612011671066284e-01	3.160000000000000031e-01	4.559161961078643799e-01	4.380000000000000004e-01	5.372604727745056152e-01
5.510000000000000000e+02	6.059999999999999831e-01	4.244260191917419434e-01	9.919999999999999929e-01	7.182353138923645020e-01	5.160000000000000142e-01	4.628438651561737061e-01	5.779999999999999583e-01	4.217768311500549316e-01	5.020000000000000018e-01	4.522542059421539307e-01	6.879999999999999449e-01	6.806809306144714355e-01
5.520000000000000000e+02	5.020000000000000018e-01	4.520179033279418945e-01	8.519999999999999796e-01	9.876123815774917603e-02	7.560000000000000053e-01	4.516797065734863281e-01	2.800000000000000058e-02	8.863869309425354004e-02	5.580000000000000515e-01	4.589257240295410156e-01	5.939999999999999725e-01	5.434966683387756348e-01
5.530000000000000000e+02	5.240000000000000213e-01	1.650422364473342896e-01	7.799999999999999989e-02	1.045751385390758514e-02	8.259999999999999565e-01	2.607622146606445312e-01	2.399999999999999911e-01	5.013339519500732422e-01	7.299999999999999822e-01	7.962487339973449707e-01	4.359999999999999987e-01	3.277953267097473145e-01
5.540000000000000000e+02	6.959999999999999520e-01	2.446777373552322388e-01	3.900000000000000133e-01	7.443353533744812012e-02	7.960000000000000409e-01	6.612969040870666504e-01	9.799999999999999822e-01	8.796890377998352051e-01	9.320000000000000506e-01	9.017511606216430664e-01	2.399999999999999911e-01	3.892940878868103027e-01
5.550000000000000000e+02	3.320000000000000173e-01	8.986080437898635864e-02	7.660000000000000142e-01	3.513081371784210205e-02	9.459999999999999520e-01	7.031607031822204590e-01	6.840000000000000524e-01	3.412483632564544678e-01	5.859999999999999654e-01	7.051262259483337402e-01	1.400000000000000133e-01	2.371560037136077881e-01
5.560000000000000000e+02	5.819999999999999618e-01	1.903005987405776978e-01	1.199999999999999956e-01	1.901644468307495117e-02	7.279999999999999805e-01	7.586175799369812012e-01	4.600000000000000200e-01	4.664072096347808838e-01	4.139999999999999791e-01	4.128781855106353760e-01	4.520000000000000129e-01	2.884021997451782227e-01
5.570000000000000000e+02	4.540000000000000147e-01	1.656319387257099152e-02	3.360000000000000209e-01	4.806231558322906494e-01	6.139999999999999902e-01	3.769327104091644287e-01	1.140000000000000041e-01	3.426622748374938965e-01	4.620000000000000218e-01	4.172441959381103516e-01	5.560000000000000497e-01	5.299249887466430664e-01
5.580000000000000000e+02	2.740000000000000213e-01	6.397464871406555176e-02	3.380000000000000226e-01	1.685372591018676758e-01	2.959999999999999853e-01	4.111894369125366211e-01	9.839999999999999858e-01	9.871742725372314453e-01	6.540000000000000258e-01	6.742080450057983398e-01	5.919999999999999707e-01	2.956185638904571533e-01
5.590000000000000000e+02	1.620000000000000051e-01	6.311741471290588379e-02	8.459999999999999742e-01	5.042651891708374023e-01	6.179999999999999938e-01	4.192225635051727295e-01	6.400000000000000133e-02	1.873913556337356567e-01	1.000000000000000056e-01	2.639030218124389648e-01	8.000000000000000444e-01	5.659241676330566406e-01
5.600000000000000000e+02	5.280000000000000249e-01	2.667754292488098145e-01	7.179999999999999716e-01	2.369843274354934692e-01	9.280000000000000471e-01	7.877506017684936523e-01	3.300000000000000155e-01	2.069077044725418091e-01	9.459999999999999520e-01	8.099797368049621582e-01	8.799999999999999489e-02	6.333886831998825073e-02
5.610000000000000000e+02	6.520000000000000240e-01	2.082178890705108643e-01	8.799999999999999489e-02	4.366612993180751801e-03	6.580000000000000293e-01	5.070209503173828125e-01	2.560000000000000053e-01	1.838552057743072510e-01	2.500000000000000000e-01	1.014837622642517090e-01	1.779999999999999916e-01	1.428701579570770264e-01
5.620000000000000000e+02	6.239999999999999991e-01	3.730582296848297119e-01	7.500000000000000000e-01	7.999569177627563477e-03	3.719999999999999973e-01	3.274121582508087158e-01	6.999999999999999556e-01	5.482940077781677246e-01	8.000000000000000444e-01	8.042895197868347168e-01	5.779999999999999583e-01	4.704117476940155029e-01
5.630000000000000000e+02	6.820000000000000506e-01	7.039002180099487305e-01	7.599999999999999811e-02	3.818291705101728439e-03	4.279999999999999916e-01	3.985674679279327393e-01	4.219999999999999862e-01	1.298734396696090698e-01	6.480000000000000204e-01	7.063108086585998535e-01	8.179999999999999494e-01	8.178023099899291992e-01
5.640000000000000000e+02	7.840000000000000302e-01	1.536243706941604614e-01	8.120000000000000551e-01	2.124715298414230347e-01	8.599999999999999867e-01	5.135368704795837402e-01	5.360000000000000320e-01	4.074418842792510986e-01	8.579999999999999849e-01	8.345968723297119141e-01	4.060000000000000275e-01	3.989713788032531738e-01
5.650000000000000000e+02	3.920000000000000151e-01	2.399610541760921478e-02	4.040000000000000258e-01	7.577285766601562500e-01	4.040000000000000258e-01	6.171511411666870117e-01	9.280000000000000471e-01	6.581719517707824707e-01	5.620000000000000551e-01	6.512469649314880371e-01	5.520000000000000462e-01	6.512514948844909668e-01
5.660000000000000000e+02	8.239999999999999547e-01	6.840426325798034668e-01	9.399999999999999467e-01	4.406277835369110107e-02	7.099999999999999645e-01	6.608822941780090332e-01	2.859999999999999765e-01	4.009746611118316650e-01	7.099999999999999645e-01	6.821461319923400879e-01	6.800000000000000488e-01	5.704880356788635254e-01
5.670000000000000000e+02	6.800000000000000488e-02	2.361655607819557190e-02	1.179999999999999938e-01	2.417687140405178070e-02	3.420000000000000262e-01	6.460681557655334473e-01	1.459999999999999909e-01	2.655031085014343262e-01	7.000000000000000666e-02	1.009636223316192627e-01	4.219999999999999862e-01	4.920111000537872314e-01
5.680000000000000000e+02	5.659999999999999476e-01	5.042781829833984375e-01	8.960000000000000187e-01	1.841128170490264893e-01	6.600000000000000311e-02	4.931901395320892334e-01	6.600000000000000311e-01	8.262893557548522949e-01	9.399999999999999467e-01	8.679410815238952637e-01	5.180000000000000160e-01	6.079731583595275879e-01
5.690000000000000000e+02	8.999999999999999667e-02	1.880030632019042969e-01	7.299999999999999822e-01	1.865165308117866516e-02	6.680000000000000382e-01	7.706744670867919922e-01	4.699999999999999734e-01	5.421200990676879883e-01	8.080000000000000515e-01	6.523648500442504883e-01	6.999999999999999556e-01	7.268415689468383789e-01
5.700000000000000000e+02	7.660000000000000142e-01	6.309781074523925781e-01	5.120000000000000107e-01	2.743769064545631409e-02	9.240000000000000435e-01	8.884661793708801270e-01	4.580000000000000182e-01	5.525709390640258789e-01	9.739999999999999769e-01	9.198138713836669922e-01	7.620000000000000107e-01	7.529715299606323242e-01
5.710000000000000000e+02	4.899999999999999911e-01	3.758008182048797607e-01	6.630000000000000338e-01	2.603436261415481567e-02	2.500000000000000000e-01	4.373637139797210693e-01	6.959999999999999520e-01	6.234788298606872559e-01	9.260000000000000453e-01	9.364340305328369141e-01	6.500000000000000222e-01	6.179378032684326172e-01
5.720000000000000000e+02	9.140000000000000346e-01	6.528384089469909668e-01	9.040000000000000258e-01	2.175033390522003174e-01	2.260000000000000064e-01	3.232877552509307861e-01	4.099999999999999756e-01	4.073213338851928711e-01	1.280000000000000027e-01	2.409198135137557983e-01	3.639999999999999902e-01	3.603881001472473145e-01
5.730000000000000000e+02	7.500000000000000000e-01	5.017650127410888672e-01	9.919999999999999929e-01	7.872114777565002441e-01	7.279999999999999805e-01	5.598349571228027344e-01	6.260000000000000009e-01	6.929173469543457031e-01	1.390000000000000124e-01	2.614550590515136719e-01	9.160000000000000364e-01	8.415344953536987305e-01
5.740000000000000000e+02	8.999999999999999667e-02	2.846603095531463623e-01	8.439999999999999725e-01	2.444560229778289795e-01	5.839999999999999636e-01	4.800741374492645264e-01	4.319999999999999951e-01	7.736885547637939453e-01	8.379999999999999671e-01	6.198803782463073730e-01	7.840000000000000302e-01	8.141922950744628906e-01
5.750000000000000000e+02	4.959999999999999964e-01	1.056565642356872559e-01	5.959999999999999742e-01	3.968777060508728027e-01	6.919999999999999485e-01	9.487738013267517090e-01	5.819999999999999618e-01	3.876492977142333984e-01	8.820000000000000062e-01	9.102399945259094238e-01	6.460000000000000187e-01	6.042471528053283691e-01
5.760000000000000000e+02	8.659999999999999920e-01	5.717197656631469727e-01	5.520000000000000462e-01	4.380133748054504395e-02	8.519999999999999796e-01	6.771577000617980957e-01	2.640000000000000124e-01	3.109459578990936279e-01	6.919999999999999485e-01	4.256573319435119629e-01	6.239999999999999991e-01	6.030579805374145508e-01
5.770000000000000000e+02	2.680000000000000160e-01	9.699436277151107788e-02	1.000000000000000000e+00	9.361869096755981445e-01	3.220000000000000084e-01	1.951426565647125244e-01	1.300000000000000044e-01	3.346461355686187744e-01	7.940000000000000391e-01	7.907874584197998047e-01	7.520000000000000018e-01	7.173877954483032227e-01
5.780000000000000000e+02	5.400000000000000355e-01	3.750603497028350830e-01	9.939999999999999947e-01	9.577564001083374023e-01	8.000000000000000167e-03	5.621895939111709595e-02	9.659999999999999698e-01	9.274662137031555176e-01	4.060000000000000275e-01	5.025629401206970215e-01	6.959999999999999520e-01	7.159218192100524902e-01
5.790000000000000000e+02	2.000000000000000111e-01	1.557785272598266602e-01	2.680000000000000160e-01	6.905182264745235443e-03	6.320000000000000062e-01	6.132553219795227051e-01	6.600000000000000311e-01	5.067771077156066895e-01	7.920000000000000373e-01	7.410932183265686035e-01	3.459999999999999742e-01	2.094817161560058594e-01
5.800000000000000000e+02	8.219999999999999529e-01	1.251669526100158691e-01	3.079999999999999960e-01	6.116285547614097595e-02	9.619999999999999662e-01	8.822319507598876953e-01	6.620000000000000329e-01	4.580741226673126221e-01	6.159999999999999920e-01	6.562878489494323730e-01	2.340000000000000135e-01	2.718831002712249756e-01
5.810000000000000000e+02	4.060000000000000275e-01	1.465010344982147217e-01	8.659999999999999920e-01	3.048510663211345673e-02	8.659999999999999920e-01	6.801075935363769531e-01	1.799999999999999933e-01	2.624716758728027344e-01	5.320000000000000284e-01	6.327723264694213867e-01	3.180000000000000049e-01	3.501482605934143066e-01
5.820000000000000000e+02	5.560000000000000497e-01	5.362843871116638184e-01	7.319999999999999840e-01	1.842784434556961060e-01	9.379999999999999449e-01	6.689453125000000000e-01	5.080000000000000071e-01	6.932298541069030762e-01	7.680000000000000160e-01	5.744547247886657715e-01	5.080000000000000071e-01	4.931665956974029541e-01
5.830000000000000000e+02	7.820000000000000284e-01	4.905266463756561279e-01	4.399999999999999745e-02	1.287941187620162964e-01	7.419999999999999929e-01	5.651548504829406738e-01	6.820000000000000506e-01	4.780549407005310059e-01	1.559999999999999998e-01	3.468234539031982422e-01	6.660000000000000364e-01	4.247131645679473877e-01
5.840000000000000000e+02	6.520000000000000240e-01	2.666358351707458496e-01	9.479999999999999538e-01	5.393917858600616455e-02	9.600000000000000200e-02	1.429089456796646118e-01	5.959999999999999742e-01	6.034090518951416016e-01	8.080000000000000515e-01	8.288298249244689941e-01	8.719999999999999973e-01	8.755377531051635742e-01
5.850000000000000000e+02	9.659999999999999698e-01	8.093035221099853516e-01	4.470000000000000084e-01	1.769593954086303711e-01	4.699999999999999734e-01	8.838393092155456543e-01	3.760000000000000009e-01	4.439793527126312256e-01	1.640000000000000069e-01	2.335742563009262085e-01	9.539999999999999591e-01	9.014030098915100098e-01
5.860000000000000000e+02	5.040000000000000036e-01	5.089556574821472168e-01	8.319999999999999618e-01	5.548232048749923706e-02	9.659999999999999698e-01	9.806030392646789551e-01	4.779999999999999805e-01	5.801981687545776367e-01	4.839999999999999858e-01	4.797755181789398193e-01	5.839999999999999636e-01	6.072892546653747559e-01
5.870000000000000000e+02	2.349999999999999867e-01	5.199304595589637756e-02	8.299999999999999600e-01	1.032625231891870499e-02	5.300000000000000266e-01	6.624772548675537109e-01	5.800000000000000294e-02	4.168114066123962402e-01	3.200000000000000067e-02	1.077888756990432739e-01	5.919999999999999707e-01	3.724107444286346436e-01
5.880000000000000000e+02	2.819999999999999729e-01	1.619252413511276245e-01	7.680000000000000160e-01	2.504802308976650238e-02	7.760000000000000231e-01	6.450785398483276367e-01	9.919999999999999929e-01	9.904795289039611816e-01	1.700000000000000122e-01	2.454621493816375732e-01	5.380000000000000338e-01	5.198304057121276855e-01
5.890000000000000000e+02	4.640000000000000235e-01	4.549133032560348511e-02	6.760000000000000453e-01	2.474249340593814850e-02	3.260000000000000120e-01	7.806128263473510742e-01	1.120000000000000023e-01	9.210141748189926147e-02	7.079999999999999627e-01	5.392193198204040527e-01	5.100000000000000089e-01	4.292379617691040039e-01
5.900000000000000000e+02	7.799999999999999989e-02	7.413232326507568359e-02	7.079999999999999627e-01	2.301844954490661621e-01	9.899999999999999911e-01	9.679820537567138672e-01	5.500000000000000444e-01	5.667379498481750488e-01	5.200000000000000178e-01	5.742239952087402344e-01	5.739999999999999547e-01	2.796627581119537354e-01
5.910000000000000000e+02	2.039999999999999869e-01	2.336251735687255859e-02	8.699999999999999956e-01	3.927243873476982117e-02	5.659999999999999476e-01	4.448988139629364014e-01	5.320000000000000284e-01	4.292664527893066406e-01	3.300000000000000155e-01	5.678518414497375488e-01	3.439999999999999725e-01	2.968759238719940186e-01
5.920000000000000000e+02	3.320000000000000173e-01	1.075224056839942932e-01	6.999999999999999556e-01	7.315542101860046387e-01	5.879999999999999671e-01	5.775976777076721191e-01	7.840000000000000302e-01	7.874887585639953613e-01	4.440000000000000058e-01	4.964043498039245605e-01	8.359999999999999654e-01	9.304481744766235352e-01
5.930000000000000000e+02	9.360000000000000542e-01	9.184318184852600098e-01	8.999999999999999667e-02	1.881914213299751282e-02	7.880000000000000338e-01	7.479456663131713867e-01	9.439999999999999503e-01	9.479811191558837891e-01	8.000000000000000167e-03	1.003039926290512085e-01	2.300000000000000100e-01	2.797760069370269775e-01
5.940000000000000000e+02	2.899999999999999800e-01	2.342584580183029175e-01	9.100000000000000311e-01	1.101716384291648865e-01	3.799999999999999906e-02	7.832688093185424805e-02	5.919999999999999707e-01	3.450604379177093506e-01	8.760000000000000009e-01	7.417582273483276367e-01	3.699999999999999956e-01	2.202688604593276978e-01
5.950000000000000000e+02	6.600000000000000311e-01	1.765973269939422607e-01	9.160000000000000364e-01	2.683585584163665771e-01	9.340000000000000524e-01	5.042488574981689453e-01	9.419999999999999485e-01	9.146647453308105469e-01	4.319999999999999951e-01	6.476314067840576172e-01	4.239999999999999880e-01	3.573347628116607666e-01
5.960000000000000000e+02	4.779999999999999805e-01	5.289395451545715332e-01	5.000000000000000278e-02	2.913020551204681396e-02	2.179999999999999993e-01	2.253452390432357788e-01	7.680000000000000160e-01	6.107978224754333496e-01	4.079999999999999738e-01	3.063607513904571533e-01	2.620000000000000107e-01	3.157051801681518555e-01
5.970000000000000000e+02	3.360000000000000209e-01	1.226718053221702576e-01	0.000000000000000000e+00	2.152152126654982567e-03	7.339999999999999858e-01	7.597683668136596680e-01	3.940000000000000169e-01	5.271472930908203125e-01	8.020000000000000462e-01	9.128997325897216797e-01	2.479999999999999982e-01	1.179750338196754456e-01
5.980000000000000000e+02	7.740000000000000213e-01	3.327794671058654785e-01	6.059999999999999831e-01	9.217757731676101685e-03	8.780000000000000027e-01	7.831880450248718262e-01	5.859999999999999654e-01	4.779067933559417725e-01	7.740000000000000213e-01	5.373116135597229004e-01	4.719999999999999751e-01	4.663253426551818848e-01
5.990000000000000000e+02	9.040000000000000258e-01	5.724610090255737305e-01	9.979999999999999982e-01	9.206246137619018555e-01	3.920000000000000151e-01	6.455926299095153809e-01	5.300000000000000266e-01	5.732029080390930176e-01	1.779999999999999916e-01	4.300532341003417969e-01	2.059999999999999887e-01	4.815224409103393555e-01
6.000000000000000000e+02	4.239999999999999880e-01	9.568672627210617065e-03	8.100000000000000533e-01	1.211483031511306763e-03	7.319999999999999840e-01	3.688182234764099121e-01	5.320000000000000284e-01	6.355707049369812012e-01	5.959999999999999742e-01	5.375438928604125977e-01	9.600000000000000200e-02	6.064470112323760986e-02
6.010000000000000000e+02	4.440000000000000058e-01	1.168077439069747925e-01	9.419999999999999485e-01	1.812537312507629395e-01	8.880000000000000115e-01	3.849458694458007812e-01	8.299999999999999600e-01	7.303779125213623047e-01	6.600000000000000311e-01	6.813752651214599609e-01	4.000000000000000083e-02	1.078739687800407410e-01
6.020000000000000000e+02	5.400000000000000355e-01	7.458279281854629517e-02	8.599999999999999312e-02	2.861672546714544296e-03	8.439999999999999725e-01	7.061350941658020020e-01	7.419999999999999929e-01	7.171791195869445801e-01	2.700000000000000178e-01	4.427939951419830322e-01	8.439999999999999725e-01	8.639522194862365723e-01
6.030000000000000000e+02	5.380000000000000338e-01	6.892784237861633301e-01	7.500000000000000000e-01	4.198924638330936432e-03	4.000000000000000222e-01	3.996448516845703125e-01	1.759999999999999898e-01	1.188333407044410706e-01	5.679999999999999494e-01	6.311847567558288574e-01	1.759999999999999898e-01	2.918218374252319336e-01
6.040000000000000000e+02	4.580000000000000182e-01	7.794919013977050781e-01	9.600000000000000200e-02	1.985369995236396790e-02	9.000000000000000222e-01	6.912729740142822266e-01	9.459999999999999520e-01	8.998086452484130859e-01	7.039999999999999591e-01	6.010667085647583008e-01	3.800000000000000044e-01	4.339268207550048828e-01
6.050000000000000000e+02	9.819999999999999840e-01	6.586661934852600098e-01	5.939999999999999725e-01	3.080738782882690430e-01	5.399999999999999939e-02	1.162969395518302917e-01	9.659999999999999698e-01	8.203673958778381348e-01	4.819999999999999840e-01	5.586853027343750000e-01	5.859999999999999654e-01	5.437446236610412598e-01
6.060000000000000000e+02	3.039999999999999925e-01	2.546787858009338379e-01	8.100000000000000533e-01	6.978864781558513641e-03	4.879999999999999893e-01	5.027213096618652344e-01	7.199999999999999734e-01	7.687570452690124512e-01	2.099999999999999922e-01	2.741696834564208984e-01	4.000000000000000222e-01	2.508434057235717773e-01
6.070000000000000000e+02	4.399999999999999745e-02	1.073424145579338074e-01	8.000000000000000167e-03	9.659120813012123108e-03	5.199999999999999761e-02	2.983968332409858704e-02	2.939999999999999836e-01	1.688761860132217407e-01	7.580000000000000071e-01	6.225785017013549805e-01	2.999999999999999889e-02	6.566414237022399902e-02
6.080000000000000000e+02	3.619999999999999885e-01	6.852982044219970703e-01	5.839999999999999636e-01	1.069266349077224731e-02	8.940000000000000169e-01	6.748260259628295898e-01	1.400000000000000133e-01	1.288818567991256714e-01	4.079999999999999738e-01	6.460158824920654297e-01	8.159999999999999476e-01	7.994433641433715820e-01
6.090000000000000000e+02	2.700000000000000178e-01	1.129736527800559998e-01	4.279999999999999916e-01	5.845713894814252853e-03	8.999999999999999667e-02	5.260092616081237793e-01	1.300000000000000044e-01	1.498742103576660156e-01	2.439999999999999947e-01	2.647414207458496094e-01	1.239999999999999991e-01	8.858514577150344849e-02
6.100000000000000000e+02	8.860000000000000098e-01	8.257058858871459961e-01	7.500000000000000000e-01	2.925531268119812012e-01	5.120000000000000107e-01	1.797842979431152344e-01	6.159999999999999920e-01	1.890318393707275391e-01	5.440000000000000391e-01	3.454055786132812500e-01	1.459999999999999909e-01	2.411150336265563965e-01
6.110000000000000000e+02	1.380000000000000115e-01	6.325858831405639648e-02	9.080000000000000293e-01	1.006673425436019897e-01	6.540000000000000258e-01	3.104545772075653076e-01	2.139999999999999958e-01	2.652045488357543945e-01	2.899999999999999800e-01	2.910807430744171143e-01	3.719999999999999973e-01	2.191863805055618286e-01
6.120000000000000000e+02	4.800000000000000100e-02	2.161469869315624237e-02	2.200000000000000011e-01	3.875153604894876480e-03	5.679999999999999494e-01	4.814237058162689209e-01	1.799999999999999933e-01	3.061815798282623291e-01	2.479999999999999982e-01	2.498441189527511597e-01	3.699999999999999956e-01	4.074846208095550537e-01
6.130000000000000000e+02	2.560000000000000053e-01	1.293923705816268921e-01	6.620000000000000329e-01	1.244226191192865372e-02	9.899999999999999911e-01	7.507304549217224121e-01	3.220000000000000084e-01	2.955447435379028320e-01	4.179999999999999827e-01	7.355998158454895020e-01	3.659999999999999920e-01	3.190766572952270508e-01
6.140000000000000000e+02	6.580000000000000293e-01	3.883867263793945312e-01	9.260000000000000453e-01	2.875550091266632080e-01	3.420000000000000262e-01	6.316600441932678223e-01	8.960000000000000187e-01	7.862699031829833984e-01	9.140000000000000346e-01	8.357212543487548828e-01	6.320000000000000062e-01	5.345257520675659180e-01
6.150000000000000000e+02	5.879999999999999671e-01	6.298908591270446777e-01	3.599999999999999728e-02	1.765565015375614166e-02	9.600000000000000200e-02	3.158326745033264160e-01	8.400000000000000522e-02	7.321882247924804688e-02	8.820000000000000062e-01	9.213464856147766113e-01	4.699999999999999734e-01	4.338967800140380859e-01
6.160000000000000000e+02	6.300000000000000044e-01	2.744022607803344727e-01	9.619999999999999662e-01	1.699843853712081909e-01	6.979999999999999538e-01	4.294351339340209961e-01	8.880000000000000115e-01	4.311053454875946045e-01	8.060000000000000497e-01	7.534811496734619141e-01	1.819999999999999951e-01	2.953697741031646729e-01
6.170000000000000000e+02	7.660000000000000142e-01	2.646780908107757568e-01	5.999999999999999778e-02	5.073026567697525024e-02	6.780000000000000471e-01	5.032853484153747559e-01	8.559999999999999831e-01	8.511726856231689453e-01	4.660000000000000253e-01	6.124669909477233887e-01	7.159999999999999698e-01	6.897595524787902832e-01
6.180000000000000000e+02	9.679999999999999716e-01	8.655511140823364258e-01	9.599999999999999645e-01	2.712023444473743439e-02	2.000000000000000042e-02	1.094140484929084778e-01	6.680000000000000382e-01	3.555624485015869141e-01	1.320000000000000062e-01	3.627985119819641113e-01	6.360000000000000098e-01	4.138244986534118652e-01
6.190000000000000000e+02	7.520000000000000018e-01	5.604369640350341797e-01	1.600000000000000033e-02	1.370497699826955795e-02	9.719999999999999751e-01	9.831735491752624512e-01	9.379999999999999449e-01	7.700710892677307129e-01	9.060000000000000275e-01	7.800734043121337891e-01	1.219999999999999973e-01	1.090712994337081909e-01
6.200000000000000000e+02	3.420000000000000262e-01	1.400791257619857788e-01	4.959999999999999964e-01	1.409027725458145142e-02	6.620000000000000329e-01	4.164336919784545898e-01	6.939999999999999503e-01	8.191868662834167480e-01	4.460000000000000075e-01	3.482818901538848877e-01	2.640000000000000124e-01	3.697635829448699951e-01
6.210000000000000000e+02	2.780000000000000249e-01	5.239850282669067383e-02	5.799999999999999600e-01	2.644711406901478767e-03	4.139999999999999791e-01	3.846513628959655762e-01	9.619999999999999662e-01	8.408597111701965332e-01	3.360000000000000209e-01	4.546635150909423828e-01	7.039999999999999591e-01	7.125468254089355469e-01
6.220000000000000000e+02	1.980000000000000093e-01	1.202984303236007690e-01	5.869999999999999662e-01	3.959560394287109375e-02	5.699999999999999512e-01	4.997614622116088867e-01	5.280000000000000249e-01	7.210907340049743652e-01	7.640000000000000124e-01	6.395140290260314941e-01	2.079999999999999905e-01	1.047524884343147278e-01
6.230000000000000000e+02	5.839999999999999636e-01	4.426863193511962891e-01	7.799999999999999989e-02	8.918000012636184692e-02	1.680000000000000104e-01	2.612313926219940186e-01	7.560000000000000053e-01	8.229997754096984863e-01	6.540000000000000258e-01	6.651933193206787109e-01	5.340000000000000302e-01	4.075103104114532471e-01
6.240000000000000000e+02	7.259999999999999787e-01	7.354484796524047852e-01	8.499999999999999778e-01	1.482049971818923950e-01	5.140000000000000124e-01	5.649114251136779785e-01	9.839999999999999858e-01	9.579933881759643555e-01	1.900000000000000022e-01	2.634001076221466064e-01	9.180000000000000382e-01	8.976183533668518066e-01
6.250000000000000000e+02	2.000000000000000042e-02	1.241793669760227203e-02	4.919999999999999929e-01	7.196957617998123169e-02	8.920000000000000151e-01	8.531267046928405762e-01	2.079999999999999905e-01	4.912697076797485352e-01	8.860000000000000098e-01	9.290778636932373047e-01	8.239999999999999547e-01	6.958771944046020508e-01
6.260000000000000000e+02	7.279999999999999805e-01	4.925105869770050049e-01	4.119999999999999774e-01	4.195197299122810364e-02	7.520000000000000018e-01	4.387584030628204346e-01	5.600000000000000117e-02	6.400027126073837280e-02	2.300000000000000100e-01	2.999820709228515625e-01	6.059999999999999831e-01	5.125746726989746094e-01
6.270000000000000000e+02	6.860000000000000542e-01	1.416898518800735474e-01	2.000000000000000042e-03	3.741353284567594528e-03	7.820000000000000284e-01	7.214492559432983398e-01	8.799999999999999489e-02	3.319836258888244629e-01	7.620000000000000107e-01	8.294540643692016602e-01	7.560000000000000053e-01	7.456421256065368652e-01
6.280000000000000000e+02	7.640000000000000124e-01	4.587277173995971680e-01	1.519999999999999962e-01	3.822599649429321289e-01	6.300000000000000044e-01	5.223107337951660156e-01	6.340000000000000080e-01	6.117209792137145996e-01	4.159999999999999809e-01	3.204185664653778076e-01	2.139999999999999958e-01	3.500762581825256348e-01
6.290000000000000000e+02	7.680000000000000160e-01	1.358299851417541504e-01	1.000000000000000000e+00	9.171195030212402344e-01	6.660000000000000364e-01	5.223784446716308594e-01	9.240000000000000435e-01	6.657984852790832520e-01	2.439999999999999947e-01	2.621513009071350098e-01	6.600000000000000311e-01	6.033037304878234863e-01
6.300000000000000000e+02	9.439999999999999503e-01	8.528860211372375488e-01	0.000000000000000000e+00	4.314159043133258820e-03	2.179999999999999993e-01	2.295560538768768311e-01	2.740000000000000213e-01	6.314379572868347168e-01	1.980000000000000093e-01	1.148351803421974182e-01	8.659999999999999920e-01	8.568820357322692871e-01
6.310000000000000000e+02	2.459999999999999964e-01	9.736313670873641968e-02	8.599999999999999312e-02	1.910403743386268616e-02	8.659999999999999920e-01	8.197513222694396973e-01	6.660000000000000364e-01	4.907813668251037598e-01	1.000000000000000021e-02	7.651341706514358521e-02	7.560000000000000053e-01	6.555459499359130859e-01
6.320000000000000000e+02	3.400000000000000244e-01	5.476927012205123901e-02	4.699999999999999734e-01	3.483671322464942932e-02	1.839999999999999969e-01	4.008726477622985840e-01	1.100000000000000006e-01	3.967668712139129639e-01	1.640000000000000069e-01	4.198492467403411865e-01	5.200000000000000178e-01	5.235556364059448242e-01
6.330000000000000000e+02	4.219999999999999862e-01	2.295298278331756592e-01	3.360000000000000209e-01	1.410170923918485641e-02	5.060000000000000053e-01	4.511401355266571045e-01	7.680000000000000160e-01	6.527385115623474121e-01	5.939999999999999725e-01	7.590880990028381348e-01	5.819999999999999618e-01	4.314099252223968506e-01
6.340000000000000000e+02	4.719999999999999751e-01	1.671282052993774414e-01	9.499999999999999556e-01	3.533591330051422119e-01	6.460000000000000187e-01	7.996993660926818848e-01	8.940000000000000169e-01	9.216131567955017090e-01	1.360000000000000098e-01	3.276678025722503662e-01	5.240000000000000213e-01	5.529237389564514160e-01
6.350000000000000000e+02	7.439999999999999947e-01	5.596498250961303711e-01	2.379999999999999893e-01	7.810244802385568619e-03	8.100000000000000533e-01	5.202284455299377441e-01	9.360000000000000542e-01	6.087841987609863281e-01	5.180000000000000160e-01	4.642058312892913818e-01	6.860000000000000542e-01	6.027715802192687988e-01
6.360000000000000000e+02	1.960000000000000075e-01	5.754666030406951904e-02	3.260000000000000120e-01	7.255028933286666870e-02	4.420000000000000040e-01	6.105835437774658203e-01	4.899999999999999911e-01	6.176667213439941406e-01	1.799999999999999933e-01	3.194791078567504883e-01	7.700000000000000178e-01	8.420192003250122070e-01
6.370000000000000000e+02	1.519999999999999962e-01	4.980488494038581848e-02	1.519999999999999962e-01	1.854488812386989594e-02	6.059999999999999831e-01	5.522968173027038574e-01	5.260000000000000231e-01	8.359011411666870117e-01	1.580000000000000016e-01	7.050304859876632690e-02	6.700000000000000400e-01	6.376550793647766113e-01
6.380000000000000000e+02	7.099999999999999645e-01	2.744093537330627441e-01	3.039999999999999925e-01	8.712088689208030701e-03	2.220000000000000029e-01	1.694251447916030884e-01	8.200000000000000344e-02	1.594647914171218872e-01	1.179999999999999938e-01	1.986525505781173706e-01	3.180000000000000049e-01	2.416845560073852539e-01
6.390000000000000000e+02	5.220000000000000195e-01	8.905017971992492676e-01	8.120000000000000551e-01	1.569444537162780762e-01	2.859999999999999765e-01	2.196539193391799927e-01	9.779999999999999805e-01	9.402917623519897461e-01	2.139999999999999958e-01	1.885318011045455933e-01	8.679999999999999938e-01	9.022163152694702148e-01
6.400000000000000000e+02	6.019999999999999796e-01	8.920293301343917847e-02	1.539999999999999980e-01	7.992468029260635376e-02	5.679999999999999494e-01	4.702475070953369141e-01	2.919999999999999818e-01	4.050770998001098633e-01	7.459999999999999964e-01	6.063888072967529297e-01	5.440000000000000391e-01	6.498990058898925781e-01
6.410000000000000000e+02	7.640000000000000124e-01	3.486699163913726807e-01	5.600000000000000117e-02	1.376627534627914429e-01	4.200000000000000261e-02	7.729252427816390991e-02	5.639999999999999458e-01	5.712599754333496094e-01	5.759999999999999565e-01	5.291635394096374512e-01	4.420000000000000040e-01	2.896521389484405518e-01
6.420000000000000000e+02	9.100000000000000311e-01	7.718762755393981934e-01	3.840000000000000080e-01	3.371108770370483398e-01	2.800000000000000266e-01	3.975917994976043701e-01	7.580000000000000071e-01	6.290789246559143066e-01	2.500000000000000000e-01	6.189963221549987793e-01	7.600000000000000089e-01	6.574168801307678223e-01
6.430000000000000000e+02	8.000000000000000167e-03	3.304814547300338745e-02	3.260000000000000120e-01	2.271032929420471191e-01	4.040000000000000258e-01	5.446015596389770508e-01	8.900000000000000133e-01	9.318266510963439941e-01	3.059999999999999942e-01	4.865228235721588135e-01	3.320000000000000173e-01	3.869475424289703369e-01
6.440000000000000000e+02	7.059999999999999609e-01	2.705035507678985596e-01	3.320000000000000173e-01	1.163654122501611710e-02	7.039999999999999591e-01	6.014282107353210449e-01	4.600000000000000200e-01	4.925160408020019531e-01	5.939999999999999725e-01	5.349206924438476562e-01	5.859999999999999654e-01	5.540232062339782715e-01
6.450000000000000000e+02	9.340000000000000524e-01	6.016890406608581543e-01	7.439999999999999947e-01	1.723097562789916992e-01	1.419999999999999873e-01	1.335777193307876587e-01	2.379999999999999893e-01	1.022778525948524475e-01	6.840000000000000524e-01	6.599191427230834961e-01	4.099999999999999756e-01	3.548017442226409912e-01
6.460000000000000000e+02	7.799999999999999989e-02	2.851488627493381500e-02	1.400000000000000133e-01	1.065554283559322357e-02	9.719999999999999751e-01	9.547303915023803711e-01	9.619999999999999662e-01	8.653596043586730957e-01	2.439999999999999947e-01	8.452258259057998657e-02	3.579999999999999849e-01	2.773529291152954102e-01
6.470000000000000000e+02	8.559999999999999831e-01	6.331852674484252930e-01	4.000000000000000083e-03	5.161537788808345795e-03	6.800000000000000488e-01	4.373287856578826904e-01	4.739999999999999769e-01	4.490944743156433105e-01	2.240000000000000047e-01	3.426346778869628906e-01	6.939999999999999503e-01	6.313594579696655273e-01
6.480000000000000000e+02	9.320000000000000506e-01	6.080417633056640625e-01	4.799999999999999822e-01	7.691877484321594238e-01	5.020000000000000018e-01	2.500915527343750000e-01	6.159999999999999920e-01	5.404046177864074707e-01	5.360000000000000320e-01	5.526139736175537109e-01	6.019999999999999796e-01	4.033851027488708496e-01
6.490000000000000000e+02	1.640000000000000069e-01	1.071208566427230835e-01	8.820000000000000062e-01	3.230538219213485718e-02	9.399999999999999467e-01	9.095197319984436035e-01	3.820000000000000062e-01	3.860875368118286133e-01	7.179999999999999716e-01	5.741713643074035645e-01	2.479999999999999982e-01	3.279438614845275879e-01
6.500000000000000000e+02	5.240000000000000213e-01	4.147996753454208374e-02	9.839999999999999858e-01	9.352441430091857910e-01	1.519999999999999962e-01	3.743392825126647949e-01	4.799999999999999822e-01	3.551591336727142334e-01	3.320000000000000173e-01	4.269221127033233643e-01	7.179999999999999716e-01	6.213823556900024414e-01
6.510000000000000000e+02	1.439999999999999891e-01	2.785409390926361084e-01	3.240000000000000102e-01	2.081590704619884491e-02	4.500000000000000111e-01	4.623208343982696533e-01	9.439999999999999503e-01	5.650592446327209473e-01	9.439999999999999503e-01	9.503467082977294922e-01	4.839999999999999858e-01	5.699006319046020508e-01
6.520000000000000000e+02	4.200000000000000261e-02	7.197835016995668411e-03	9.020000000000000240e-01	7.204940915107727051e-02	9.759999999999999787e-01	6.913992166519165039e-01	3.880000000000000115e-01	3.005279898643493652e-01	5.919999999999999707e-01	5.910106897354125977e-01	5.699999999999999512e-01	5.568069815635681152e-01
6.530000000000000000e+02	6.899999999999999467e-01	3.240395486354827881e-01	7.459999999999999964e-01	1.464842166751623154e-02	7.359999999999999876e-01	5.383335351943969727e-01	3.200000000000000067e-01	4.533504545688629150e-01	9.699999999999999734e-01	8.854143023490905762e-01	6.999999999999999556e-01	6.680795550346374512e-01
6.540000000000000000e+02	7.399999999999999634e-02	3.769718855619430542e-02	3.240000000000000102e-01	3.771207993850111961e-03	6.079999999999999849e-01	5.955885052680969238e-01	1.439999999999999891e-01	2.277913093566894531e-01	7.860000000000000320e-01	7.905902266502380371e-01	7.039999999999999591e-01	9.149459600448608398e-01
6.550000000000000000e+02	1.300000000000000044e-01	2.411772310733795166e-01	5.300000000000000266e-01	2.874614298343658447e-01	8.060000000000000497e-01	7.973680496215820312e-01	8.439999999999999725e-01	5.818457007408142090e-01	7.900000000000000355e-01	6.371559500694274902e-01	7.479999999999999982e-01	6.848645806312561035e-01
6.560000000000000000e+02	1.759999999999999898e-01	1.189304068684577942e-01	1.000000000000000000e+00	7.053833603858947754e-01	4.520000000000000129e-01	7.692481279373168945e-01	7.099999999999999645e-01	4.910460114479064941e-01	3.519999999999999796e-01	3.007896542549133301e-01	6.159999999999999920e-01	4.909124672412872314e-01
6.570000000000000000e+02	4.779999999999999805e-01	1.774894893169403076e-01	4.259999999999999898e-01	5.716999061405658722e-03	5.199999999999999761e-02	1.279847770929336548e-01	2.119999999999999940e-01	5.271511673927307129e-01	7.479999999999999982e-01	4.664930701255798340e-01	8.719999999999999973e-01	8.765774965286254883e-01
6.580000000000000000e+02	8.479999999999999760e-01	8.694773316383361816e-01	7.800000000000000266e-01	3.125717937946319580e-01	5.759999999999999565e-01	5.535688400268554688e-01	6.840000000000000524e-01	6.150953769683837891e-01	3.320000000000000173e-01	2.851102650165557861e-01	1.640000000000000069e-01	4.232474863529205322e-01
6.590000000000000000e+02	3.780000000000000027e-01	3.312913700938224792e-02	9.439999999999999503e-01	9.522783011198043823e-02	5.120000000000000107e-01	7.534726262092590332e-01	1.580000000000000016e-01	2.233754545450210571e-01	6.800000000000000488e-02	1.254836469888687134e-01	6.079999999999999849e-01	3.745657503604888916e-01
6.600000000000000000e+02	2.000000000000000111e-01	2.022847086191177368e-01	5.919999999999999707e-01	1.552336066961288452e-01	1.320000000000000062e-01	1.523276120424270630e-01	6.079999999999999849e-01	8.188064098358154297e-01	1.419999999999999873e-01	1.290448009967803955e-01	2.260000000000000064e-01	3.485381603240966797e-01
6.610000000000000000e+02	5.480000000000000426e-01	1.917364448308944702e-01	3.599999999999999867e-01	2.097602374851703644e-02	3.900000000000000133e-01	2.671923935413360596e-01	5.180000000000000160e-01	2.776331305503845215e-01	1.719999999999999862e-01	2.460188716650009155e-01	3.820000000000000062e-01	2.936522364616394043e-01
6.620000000000000000e+02	3.559999999999999831e-01	1.216507852077484131e-01	3.760000000000000009e-01	4.037095699459314346e-03	3.619999999999999885e-01	5.341870784759521484e-01	3.059999999999999942e-01	3.100574314594268799e-01	7.860000000000000320e-01	6.342563629150390625e-01	2.760000000000000231e-01	4.428008198738098145e-01
6.630000000000000000e+02	3.920000000000000151e-01	1.030543968081474304e-01	4.959999999999999964e-01	1.132712699472904205e-02	3.260000000000000120e-01	3.339976668357849121e-01	6.019999999999999796e-01	3.011929392814636230e-01	8.279999999999999583e-01	7.630981206893920898e-01	6.800000000000000488e-01	8.044601678848266602e-01
6.640000000000000000e+02	7.540000000000000036e-01	7.162861227989196777e-01	2.999999999999999889e-02	2.366539277136325836e-02	5.939999999999999725e-01	4.086918830871582031e-01	2.939999999999999836e-01	4.765896499156951904e-01	7.700000000000000178e-01	7.312660217285156250e-01	7.099999999999999645e-01	7.013779878616333008e-01
6.650000000000000000e+02	1.680000000000000104e-01	7.413248717784881592e-02	9.939999999999999947e-01	7.612026929855346680e-01	9.180000000000000382e-01	5.067978501319885254e-01	8.880000000000000115e-01	8.990612030029296875e-01	7.419999999999999929e-01	5.709377527236938477e-01	2.720000000000000195e-01	3.783308565616607666e-01
6.660000000000000000e+02	1.400000000000000133e-01	2.411015890538692474e-02	9.919999999999999929e-01	5.814195871353149414e-01	7.920000000000000373e-01	7.306529879570007324e-01	5.060000000000000053e-01	3.313147127628326416e-01	3.280000000000000138e-01	5.247455239295959473e-01	3.719999999999999973e-01	5.313670635223388672e-01
6.670000000000000000e+02	8.100000000000000533e-01	5.010200142860412598e-01	7.399999999999999634e-02	1.632745563983917236e-02	4.299999999999999933e-01	4.341582655906677246e-01	4.739999999999999769e-01	5.957590937614440918e-01	7.459999999999999964e-01	6.980417370796203613e-01	3.200000000000000067e-01	6.013414263725280762e-01
6.680000000000000000e+02	8.559999999999999831e-01	3.329792618751525879e-01	3.519999999999999796e-01	4.430933296680450439e-02	6.520000000000000240e-01	8.870733976364135742e-01	1.799999999999999933e-01	2.246775329113006592e-01	6.919999999999999485e-01	7.104218602180480957e-01	4.919999999999999929e-01	7.236744761466979980e-01
6.690000000000000000e+02	6.480000000000000204e-01	2.128829360008239746e-01	7.980000000000000426e-01	1.382670700550079346e-01	2.899999999999999800e-01	2.655315399169921875e-01	9.679999999999999716e-01	9.244835972785949707e-01	7.980000000000000426e-01	6.391281485557556152e-01	3.579999999999999849e-01	3.324940204620361328e-01
6.700000000000000000e+02	8.120000000000000551e-01	3.628091216087341309e-01	6.440000000000000169e-01	2.201592177152633667e-01	1.859999999999999987e-01	1.070724800229072571e-01	7.560000000000000053e-01	5.297594070434570312e-01	3.280000000000000138e-01	5.143437981605529785e-01	5.719999999999999529e-01	4.760122001171112061e-01
6.710000000000000000e+02	6.660000000000000364e-01	1.780843436717987061e-01	3.599999999999999867e-01	1.392703130841255188e-02	4.520000000000000129e-01	5.111948847770690918e-01	8.100000000000000533e-01	7.678736448287963867e-01	9.220000000000000417e-01	7.631085515022277832e-01	8.860000000000000098e-01	8.050059676170349121e-01
6.720000000000000000e+02	9.300000000000000488e-01	6.779689788818359375e-01	3.699999999999999956e-01	8.023690432310104370e-02	9.240000000000000435e-01	6.271846294403076172e-01	7.099999999999999645e-01	5.410922765731811523e-01	1.059999999999999970e-01	2.031711190938949585e-01	4.259999999999999898e-01	3.176369965076446533e-01
6.730000000000000000e+02	4.640000000000000235e-01	2.394033968448638916e-01	8.800000000000000044e-01	3.503362461924552917e-02	1.239999999999999991e-01	3.173058927059173584e-01	5.999999999999999778e-01	7.991428375244140625e-01	6.400000000000000133e-02	7.956342399120330811e-02	7.259999999999999787e-01	8.189315199851989746e-01
6.740000000000000000e+02	1.819999999999999951e-01	2.194434963166713715e-02	5.500000000000000444e-01	1.145640108734369278e-02	3.340000000000000191e-01	7.890852093696594238e-01	1.120000000000000023e-01	4.755475223064422607e-01	7.419999999999999929e-01	7.372515201568603516e-01	8.399999999999999689e-01	8.627728819847106934e-01
6.750000000000000000e+02	9.800000000000000377e-02	5.750508047640323639e-03	1.000000000000000000e+00	9.568396210670471191e-01	8.820000000000000062e-01	7.571985721588134766e-01	2.760000000000000231e-01	2.757098078727722168e-01	5.719999999999999529e-01	4.908189475536346436e-01	5.879999999999999671e-01	5.305226445198059082e-01
6.760000000000000000e+02	5.999999999999999778e-01	2.839048206806182861e-01	2.179999999999999993e-01	4.228186011314392090e-01	2.560000000000000053e-01	4.345922470092773438e-01	6.019999999999999796e-01	6.053235530853271484e-01	5.639999999999999458e-01	7.032558917999267578e-01	6.860000000000000542e-01	6.201673150062561035e-01
6.770000000000000000e+02	4.079999999999999738e-01	1.718631833791732788e-01	1.000000000000000000e+00	8.144601583480834961e-01	5.440000000000000391e-01	8.860332369804382324e-01	7.680000000000000160e-01	6.112082004547119141e-01	8.379999999999999671e-01	7.859318852424621582e-01	8.579999999999999849e-01	7.852443456649780273e-01
6.780000000000000000e+02	3.659999999999999920e-01	1.353755146265029907e-01	3.539999999999999813e-01	1.315144449472427368e-02	5.799999999999999600e-01	6.984763145446777344e-01	2.359999999999999876e-01	1.949214041233062744e-01	1.799999999999999864e-02	1.062178984284400940e-01	9.879999999999999893e-01	9.321890473365783691e-01
6.790000000000000000e+02	2.240000000000000047e-01	1.058098599314689636e-01	1.920000000000000040e-01	1.171222422271966934e-02	8.920000000000000151e-01	5.853331089019775391e-01	1.640000000000000069e-01	3.830642700195312500e-01	2.000000000000000111e-01	3.566413521766662598e-01	6.380000000000000115e-01	5.421383976936340332e-01
6.800000000000000000e+02	4.480000000000000093e-01	1.445661038160324097e-01	6.179999999999999938e-01	1.867246329784393311e-01	3.539999999999999813e-01	7.916872501373291016e-01	7.399999999999999911e-01	5.357590317726135254e-01	4.699999999999999734e-01	4.425418972969055176e-01	6.899999999999999467e-01	4.244153201580047607e-01
6.810000000000000000e+02	1.300000000000000044e-01	5.202696844935417175e-02	7.359999999999999876e-01	5.670586228370666504e-02	3.679999999999999938e-01	4.560962021350860596e-01	6.979999999999999538e-01	2.890994846820831299e-01	3.760000000000000009e-01	4.819094836711883545e-01	7.479999999999999982e-01	6.011158823966979980e-01
6.820000000000000000e+02	7.599999999999999811e-02	7.143039256334304810e-02	9.419999999999999485e-01	2.405083477497100830e-01	4.299999999999999933e-01	5.928195714950561523e-01	4.660000000000000253e-01	3.912602066993713379e-01	7.379999999999999893e-01	7.188086509704589844e-01	4.139999999999999791e-01	5.135062336921691895e-01
6.830000000000000000e+02	4.020000000000000240e-01	2.768206298351287842e-01	3.260000000000000120e-01	1.655164808034896851e-01	2.819999999999999729e-01	3.996691703796386719e-01	9.200000000000000400e-01	7.796674370765686035e-01	9.619999999999999662e-01	9.200528860092163086e-01	6.620000000000000329e-01	8.090801239013671875e-01
6.840000000000000000e+02	5.220000000000000195e-01	8.905017971992492676e-01	7.279999999999999805e-01	2.513078413903713226e-02	7.399999999999999911e-01	4.636398553848266602e-01	8.279999999999999583e-01	7.893202304840087891e-01	3.619999999999999885e-01	3.900824189186096191e-01	1.320000000000000062e-01	3.384130597114562988e-01
6.850000000000000000e+02	4.759999999999999787e-01	1.682450324296951294e-01	8.679999999999999938e-01	1.602048426866531372e-01	4.040000000000000258e-01	7.664253115653991699e-01	7.799999999999999989e-02	1.276744306087493896e-01	4.600000000000000200e-01	4.993050098419189453e-01	1.539999999999999980e-01	2.208812832832336426e-01
6.860000000000000000e+02	4.680000000000000271e-01	5.280738472938537598e-01	2.439999999999999947e-01	1.360778957605361938e-01	2.939999999999999836e-01	4.308214187622070312e-01	1.039999999999999952e-01	3.144141137599945068e-01	6.700000000000000400e-01	5.874865055084228516e-01	3.160000000000000031e-01	3.966230750083923340e-01
6.870000000000000000e+02	3.400000000000000244e-02	2.831004559993743896e-02	3.499999999999999778e-01	3.558610379695892334e-02	2.240000000000000047e-01	3.668909370899200439e-01	9.639999999999999680e-01	8.864577412605285645e-01	6.300000000000000044e-01	7.064183354377746582e-01	8.459999999999999742e-01	8.976890444755554199e-01
6.880000000000000000e+02	1.799999999999999933e-01	1.488743536174297333e-02	5.959999999999999742e-01	3.996475040912628174e-02	1.779999999999999916e-01	3.915912508964538574e-01	6.700000000000000400e-01	5.800904631614685059e-01	4.000000000000000083e-02	3.750376403331756592e-02	4.239999999999999880e-01	5.763872861862182617e-01
6.890000000000000000e+02	6.560000000000000275e-01	4.024994373321533203e-01	4.420000000000000040e-01	1.466590911149978638e-02	5.200000000000000178e-01	5.453481078147888184e-01	3.099999999999999978e-01	5.836333632469177246e-01	2.340000000000000135e-01	2.762496173381805420e-01	1.280000000000000027e-01	1.893371939659118652e-01
6.900000000000000000e+02	6.860000000000000542e-01	3.907884359359741211e-01	5.120000000000000107e-01	4.820171743631362915e-03	4.560000000000000164e-01	4.741074144840240479e-01	8.599999999999999867e-01	8.211610317230224609e-01	2.560000000000000053e-01	4.466513991355895996e-01	2.300000000000000100e-01	3.297540545463562012e-01
6.910000000000000000e+02	4.800000000000000100e-02	1.853056624531745911e-02	1.439999999999999891e-01	1.928556151688098907e-02	9.959999999999999964e-01	8.688822388648986816e-01	1.140000000000000041e-01	3.106907308101654053e-01	2.600000000000000089e-01	4.421712756156921387e-01	2.620000000000000107e-01	3.611440658569335938e-01
6.920000000000000000e+02	3.360000000000000209e-01	3.491153195500373840e-02	5.280000000000000249e-01	3.732286766171455383e-02	3.519999999999999796e-01	4.393357932567596436e-01	5.520000000000000462e-01	7.372622489929199219e-01	6.780000000000000471e-01	6.795643568038940430e-01	6.300000000000000044e-01	6.591275334358215332e-01
6.930000000000000000e+02	4.839999999999999858e-01	1.994735896587371826e-01	9.180000000000000382e-01	1.324391178786754608e-02	4.580000000000000182e-01	4.470699727535247803e-01	2.839999999999999747e-01	5.210984945297241211e-01	4.580000000000000182e-01	3.501420617103576660e-01	3.240000000000000102e-01	3.304865062236785889e-01
6.940000000000000000e+02	3.559999999999999831e-01	3.944796696305274963e-02	8.539999999999999813e-01	3.188098967075347900e-01	7.680000000000000160e-01	5.681462883949279785e-01	4.919999999999999929e-01	4.936334788799285889e-01	3.479999999999999760e-01	2.976967990398406982e-01	6.959999999999999520e-01	7.287591695785522461e-01
6.950000000000000000e+02	2.179999999999999993e-01	2.163212597370147705e-01	3.019999999999999907e-01	2.241268754005432129e-02	4.339999999999999969e-01	2.413024157285690308e-01	1.140000000000000041e-01	1.099347919225692749e-01	3.559999999999999831e-01	3.553372025489807129e-01	6.640000000000000346e-01	6.348479390144348145e-01
6.960000000000000000e+02	4.000000000000000083e-03	7.622086908668279648e-03	5.420000000000000373e-01	1.544633763842284679e-03	2.819999999999999729e-01	4.516714215278625488e-01	5.040000000000000036e-01	5.627601146697998047e-01	2.899999999999999800e-01	2.914107441902160645e-01	6.640000000000000346e-01	5.679476261138916016e-01
6.970000000000000000e+02	7.700000000000000178e-01	3.212601244449615479e-01	8.080000000000000515e-01	2.218457497656345367e-02	9.260000000000000453e-01	9.331646561622619629e-01	3.420000000000000262e-01	3.745682835578918457e-01	3.860000000000000098e-01	4.772815406322479248e-01	8.120000000000000551e-01	6.359416246414184570e-01
6.980000000000000000e+02	6.340000000000000080e-01	5.244953632354736328e-01	7.920000000000000373e-01	6.573155056685209274e-03	6.879999999999999449e-01	6.861392259597778320e-01	5.520000000000000462e-01	3.610943853855133057e-01	4.259999999999999898e-01	3.006508648395538330e-01	3.140000000000000013e-01	2.089309394359588623e-01
6.990000000000000000e+02	9.779999999999999805e-01	8.686144948005676270e-01	9.499999999999999556e-01	3.196730315685272217e-01	2.700000000000000178e-01	3.974657952785491943e-01	1.400000000000000133e-01	1.603789776563644409e-01	8.199999999999999512e-01	7.570667266845703125e-01	2.479999999999999982e-01	2.355754524469375610e-01
7.000000000000000000e+02	3.059999999999999942e-01	1.550542563199996948e-01	8.359999999999999654e-01	1.320532523095607758e-02	3.940000000000000169e-01	4.185003936290740967e-01	8.980000000000000204e-01	6.819301843643188477e-01	4.680000000000000271e-01	6.536779403686523438e-01	3.119999999999999996e-01	4.419172108173370361e-01
7.010000000000000000e+02	7.239999999999999769e-01	2.540251314640045166e-01	2.000000000000000042e-02	4.470083396881818771e-03	9.280000000000000471e-01	9.313259124755859375e-01	5.260000000000000231e-01	7.412583231925964355e-01	6.580000000000000293e-01	6.908868551254272461e-01	6.600000000000000311e-01	5.656927227973937988e-01
7.020000000000000000e+02	6.360000000000000098e-01	2.703333199024200439e-01	2.119999999999999940e-01	8.628973737359046936e-03	2.660000000000000142e-01	5.228242874145507812e-01	6.400000000000000133e-01	7.231003642082214355e-01	2.680000000000000160e-01	2.628847658634185791e-01	5.180000000000000160e-01	6.889577507972717285e-01
7.030000000000000000e+02	1.079999999999999988e-01	4.526471495628356934e-01	5.639999999999999458e-01	3.017338514328002930e-01	1.340000000000000080e-01	1.995145827531814575e-01	6.400000000000000133e-01	4.890679121017456055e-01	6.019999999999999796e-01	5.416085124015808105e-01	3.200000000000000067e-02	5.895878002047538757e-02
7.040000000000000000e+02	1.680000000000000104e-01	5.092531815171241760e-02	6.999999999999999556e-01	3.618394583463668823e-02	4.599999999999999922e-02	1.605369299650192261e-01	5.180000000000000160e-01	6.946301460266113281e-01	5.919999999999999707e-01	6.327353715896606445e-01	6.420000000000000151e-01	6.381872892379760742e-01
7.050000000000000000e+02	1.580000000000000016e-01	5.231127887964248657e-02	8.279999999999999583e-01	6.916815042495727539e-02	2.580000000000000071e-01	3.212291002273559570e-01	6.280000000000000027e-01	6.311786770820617676e-01	7.219999999999999751e-01	6.897570490837097168e-01	9.240000000000000435e-01	8.989591002464294434e-01
7.060000000000000000e+02	3.719999999999999973e-01	3.776336461305618286e-02	9.240000000000000435e-01	1.857647895812988281e-01	5.200000000000000178e-01	5.616514682769775391e-01	5.320000000000000284e-01	5.491549968719482422e-01	7.119999999999999662e-01	6.185972094535827637e-01	2.340000000000000135e-01	3.147215545177459717e-01
7.070000000000000000e+02	5.300000000000000266e-01	1.782999783754348755e-01	5.220000000000000195e-01	8.284617960453033447e-02	2.459999999999999964e-01	2.818878293037414551e-01	9.160000000000000364e-01	8.192461729049682617e-01	5.679999999999999494e-01	5.828055143356323242e-01	5.799999999999999600e-01	5.839615464210510254e-01
7.080000000000000000e+02	6.500000000000000222e-01	1.090492829680442810e-01	6.720000000000000417e-01	7.496598362922668457e-02	4.719999999999999751e-01	7.840106487274169922e-01	7.620000000000000107e-01	6.245993375778198242e-01	5.180000000000000160e-01	6.019148230552673340e-01	6.939999999999999503e-01	5.206762552261352539e-01
7.090000000000000000e+02	6.720000000000000417e-01	2.071926295757293701e-01	5.999999999999999778e-01	1.159650310873985291e-01	6.340000000000000080e-01	4.797005653381347656e-01	9.060000000000000275e-01	7.966346144676208496e-01	7.159999999999999698e-01	8.457269072532653809e-01	9.600000000000000200e-02	1.738519072532653809e-01
7.100000000000000000e+02	4.939999999999999947e-01	1.611276268959045410e-01	1.680000000000000104e-01	1.481300685554742813e-03	9.939999999999999947e-01	9.770981073379516602e-01	9.639999999999999680e-01	8.681646585464477539e-01	4.520000000000000129e-01	5.270758271217346191e-01	9.180000000000000382e-01	9.227370619773864746e-01
7.110000000000000000e+02	9.280000000000000471e-01	1.589438617229461670e-01	4.520000000000000129e-01	2.333453297615051270e-01	8.179999999999999494e-01	6.734199523925781250e-01	4.520000000000000129e-01	6.915771365165710449e-01	9.839999999999999858e-01	8.377332091331481934e-01	6.600000000000000311e-01	6.209716200828552246e-01
7.120000000000000000e+02	5.420000000000000373e-01	1.462716609239578247e-01	1.859999999999999987e-01	5.102315917611122131e-03	1.199999999999999956e-01	6.723474711179733276e-02	1.519999999999999962e-01	4.143651127815246582e-01	8.599999999999999867e-01	7.308346629142761230e-01	5.280000000000000249e-01	5.713223218917846680e-01
7.130000000000000000e+02	2.720000000000000195e-01	1.744505465030670166e-01	1.779999999999999916e-01	2.394566237926483154e-01	5.999999999999999778e-01	6.181904077529907227e-01	6.119999999999999885e-01	8.057579994201660156e-01	4.020000000000000240e-01	4.578153789043426514e-01	2.720000000000000195e-01	5.501673221588134766e-01
7.140000000000000000e+02	2.740000000000000213e-01	1.242419108748435974e-01	9.599999999999999645e-01	9.331596493721008301e-01	7.379999999999999893e-01	8.789581656455993652e-01	9.559999999999999609e-01	8.328787088394165039e-01	2.839999999999999747e-01	2.356727570295333862e-01	7.259999999999999787e-01	8.082672953605651855e-01
7.150000000000000000e+02	7.760000000000000231e-01	5.173112750053405762e-01	8.139999999999999458e-01	5.677364766597747803e-02	2.000000000000000042e-02	4.871876537799835205e-02	1.600000000000000033e-02	3.065263032913208008e-01	7.660000000000000142e-01	7.547951936721801758e-01	3.019999999999999907e-01	3.054573833942413330e-01
7.160000000000000000e+02	6.800000000000000488e-02	5.387669429183006287e-02	3.579999999999999849e-01	1.714680716395378113e-02	3.820000000000000062e-01	4.184221625328063965e-01	8.860000000000000098e-01	5.412555336952209473e-01	4.000000000000000222e-01	5.339486598968505859e-01	1.660000000000000087e-01	1.075130552053451538e-01
7.170000000000000000e+02	9.180000000000000382e-01	8.464394807815551758e-01	9.360000000000000542e-01	2.234211564064025879e-01	8.920000000000000151e-01	5.944390296936035156e-01	5.620000000000000551e-01	7.656663060188293457e-01	5.759999999999999565e-01	6.363030672073364258e-01	3.900000000000000133e-01	2.164637148380279541e-01
7.180000000000000000e+02	2.179999999999999993e-01	3.657714724540710449e-01	4.779999999999999805e-01	6.817032583057880402e-03	8.639999999999999902e-01	6.430604457855224609e-01	9.439999999999999503e-01	9.343117475509643555e-01	5.240000000000000213e-01	6.372599005699157715e-01	3.400000000000000244e-01	4.223935902118682861e-01
7.190000000000000000e+02	5.520000000000000462e-01	2.288188189268112183e-01	3.699999999999999956e-01	2.744873166084289551e-01	9.919999999999999929e-01	9.412128925323486328e-01	1.600000000000000033e-01	2.990901768207550049e-01	3.380000000000000226e-01	2.949598729610443115e-01	4.239999999999999880e-01	6.048823595046997070e-01
7.200000000000000000e+02	7.860000000000000320e-01	6.908091902732849121e-01	7.820000000000000284e-01	8.651682734489440918e-02	9.040000000000000258e-01	7.256965041160583496e-01	9.799999999999999822e-01	9.209152460098266602e-01	5.240000000000000213e-01	3.438430428504943848e-01	8.299999999999999600e-01	7.521744966506958008e-01
7.210000000000000000e+02	1.479999999999999927e-01	6.666706502437591553e-02	4.719999999999999751e-01	4.588686674833297729e-02	9.060000000000000275e-01	5.373749136924743652e-01	9.379999999999999449e-01	6.623600125312805176e-01	1.920000000000000040e-01	2.330803871154785156e-01	8.800000000000000044e-01	7.807273268699645996e-01
7.220000000000000000e+02	2.700000000000000178e-01	7.036719471216201782e-02	4.520000000000000129e-01	1.503048930317163467e-02	6.840000000000000524e-01	5.854997634887695312e-01	3.059999999999999942e-01	4.077644348144531250e-01	8.000000000000000444e-01	7.756962180137634277e-01	7.580000000000000071e-01	7.280023694038391113e-01
7.230000000000000000e+02	5.500000000000000444e-01	3.861096799373626709e-01	8.980000000000000204e-01	5.641285330057144165e-03	3.220000000000000084e-01	3.439994752407073975e-01	8.319999999999999618e-01	8.296594619750976562e-01	8.999999999999999667e-02	8.217372745275497437e-02	5.180000000000000160e-01	5.412670969963073730e-01
7.240000000000000000e+02	8.100000000000000533e-01	6.253057718276977539e-01	5.560000000000000497e-01	5.330374464392662048e-02	9.199999999999999845e-02	9.871014952659606934e-02	2.620000000000000107e-01	3.730458617210388184e-01	5.220000000000000195e-01	4.833157658576965332e-01	5.520000000000000462e-01	6.283898949623107910e-01
7.250000000000000000e+02	2.000000000000000042e-03	2.624691929668188095e-03	9.280000000000000471e-01	8.455670624971389771e-02	2.859999999999999765e-01	4.456177055835723877e-01	5.799999999999999600e-01	6.277537345886230469e-01	9.519999999999999574e-01	9.496949315071105957e-01	6.239999999999999991e-01	7.645081877708435059e-01
7.260000000000000000e+02	8.219999999999999529e-01	8.312589526176452637e-01	8.120000000000000551e-01	7.179562933743000031e-03	4.959999999999999964e-01	3.805398046970367432e-01	3.160000000000000031e-01	4.795661866664886475e-01	5.340000000000000302e-01	4.242853820323944092e-01	7.039999999999999591e-01	5.233181715011596680e-01
7.270000000000000000e+02	5.040000000000000036e-01	4.079871773719787598e-01	9.419999999999999485e-01	3.859739750623703003e-02	2.760000000000000231e-01	4.542346298694610596e-01	9.539999999999999591e-01	8.881106972694396973e-01	6.159999999999999920e-01	3.518867194652557373e-01	3.160000000000000031e-01	4.061410725116729736e-01
7.280000000000000000e+02	2.079999999999999905e-01	1.420511491596698761e-02	8.239999999999999547e-01	7.387895882129669189e-02	9.739999999999999769e-01	9.900049567222595215e-01	1.280000000000000027e-01	3.656100630760192871e-01	7.560000000000000053e-01	6.986821889877319336e-01	3.360000000000000209e-01	5.461078286170959473e-01
7.290000000000000000e+02	6.999999999999999556e-01	4.424512684345245361e-01	5.180000000000000160e-01	1.399408131837844849e-01	5.580000000000000515e-01	4.138348698616027832e-01	9.459999999999999520e-01	9.419548511505126953e-01	1.980000000000000093e-01	2.845358848571777344e-01	3.920000000000000151e-01	2.964055538177490234e-01
7.300000000000000000e+02	8.359999999999999654e-01	6.814622282981872559e-01	9.200000000000000400e-01	7.290966063737869263e-02	9.399999999999999467e-01	8.369559645652770996e-01	9.080000000000000293e-01	9.243451356887817383e-01	5.000000000000000278e-02	1.555777043104171753e-01	4.299999999999999933e-01	3.693904876708984375e-01
7.310000000000000000e+02	6.099999999999999867e-01	3.842993378639221191e-01	7.700000000000000178e-01	4.063526690006256104e-01	9.559999999999999609e-01	8.183501362800598145e-01	1.140000000000000041e-01	2.372664958238601685e-01	5.100000000000000089e-01	4.738298058509826660e-01	4.259999999999999898e-01	3.528320193290710449e-01
7.320000000000000000e+02	5.800000000000000294e-02	1.678158491849899292e-01	5.859999999999999654e-01	7.103431224822998047e-01	6.380000000000000115e-01	5.555731058120727539e-01	6.840000000000000524e-01	6.289243102073669434e-01	4.179999999999999827e-01	3.939474225044250488e-01	7.299999999999999822e-01	5.817772150039672852e-01
7.330000000000000000e+02	8.399999999999999689e-01	5.275963544845581055e-01	9.040000000000000258e-01	6.321544200181961060e-02	7.419999999999999929e-01	7.375851273536682129e-01	6.019999999999999796e-01	5.590303540229797363e-01	8.279999999999999583e-01	8.719424009323120117e-01	4.020000000000000240e-01	3.314424455165863037e-01
7.340000000000000000e+02	5.200000000000000178e-01	4.787347093224525452e-02	1.479999999999999927e-01	3.420529142022132874e-02	1.580000000000000016e-01	2.433729171752929688e-01	3.760000000000000009e-01	3.099119961261749268e-01	6.440000000000000169e-01	4.416519403457641602e-01	1.920000000000000040e-01	1.822782754898071289e-01
7.350000000000000000e+02	7.039999999999999591e-01	8.452050685882568359e-01	2.720000000000000195e-01	6.563994102180004120e-03	1.539999999999999980e-01	9.092236310243606567e-02	9.879999999999999893e-01	9.613980054855346680e-01	8.100000000000000533e-01	6.254423856735229492e-01	2.039999999999999869e-01	1.411612480878829956e-01
7.360000000000000000e+02	2.000000000000000042e-03	1.380962086841464043e-03	6.280000000000000027e-01	1.355777233839035034e-01	3.880000000000000115e-01	4.096559286117553711e-01	1.739999999999999880e-01	2.540280520915985107e-01	4.000000000000000083e-02	1.190266013145446777e-01	5.600000000000000117e-02	1.143515482544898987e-01
7.370000000000000000e+02	5.399999999999999939e-02	1.473869848996400833e-02	2.399999999999999911e-01	4.609577357769012451e-02	9.200000000000000400e-01	9.200724959373474121e-01	2.039999999999999869e-01	3.136280477046966553e-01	7.019999999999999574e-01	5.006294846534729004e-01	6.620000000000000329e-01	6.979206204414367676e-01
7.380000000000000000e+02	6.660000000000000364e-01	2.706817686557769775e-01	5.399999999999999939e-02	3.444840759038925171e-02	6.239999999999999991e-01	4.576385617256164551e-01	7.840000000000000302e-01	6.675356626510620117e-01	5.799999999999999600e-01	4.709659516811370850e-01	4.060000000000000275e-01	2.128011137247085571e-01
7.390000000000000000e+02	8.799999999999999489e-02	1.229215040802955627e-01	6.000000000000000125e-03	4.749399609863758087e-03	7.880000000000000338e-01	6.131330728530883789e-01	5.540000000000000480e-01	6.264401674270629883e-01	2.999999999999999889e-01	3.970460593700408936e-01	3.200000000000000067e-01	4.796676933765411377e-01
7.400000000000000000e+02	6.860000000000000542e-01	4.708283245563507080e-01	9.100000000000000311e-01	4.637239575386047363e-01	7.780000000000000249e-01	9.194049835205078125e-01	5.659999999999999476e-01	4.664665460586547852e-01	8.419999999999999707e-01	9.041166901588439941e-01	5.819999999999999618e-01	4.517208933830261230e-01
7.410000000000000000e+02	3.400000000000000244e-02	9.281092323362827301e-03	5.869999999999999662e-01	3.959560394287109375e-02	3.760000000000000009e-01	2.436520606279373169e-01	3.260000000000000120e-01	5.685416460037231445e-01	7.520000000000000018e-01	7.241027951240539551e-01	6.540000000000000258e-01	4.872947037220001221e-01
7.420000000000000000e+02	9.100000000000000311e-01	4.711272418498992920e-01	6.760000000000000453e-01	4.355623126029968262e-01	4.580000000000000182e-01	7.368220090866088867e-01	8.000000000000000444e-01	6.784371137619018555e-01	5.240000000000000213e-01	6.225283145904541016e-01	4.079999999999999738e-01	3.722767233848571777e-01
7.430000000000000000e+02	6.520000000000000240e-01	3.894775807857513428e-01	7.259999999999999787e-01	5.875634551048278809e-01	3.760000000000000009e-01	8.249105811119079590e-01	4.899999999999999911e-01	4.742141962051391602e-01	8.639999999999999902e-01	9.095519781112670898e-01	5.779999999999999583e-01	6.535717844963073730e-01
7.440000000000000000e+02	2.340000000000000135e-01	4.221226274967193604e-01	1.000000000000000000e+00	9.966809153556823730e-01	2.280000000000000082e-01	3.733818829059600830e-01	5.979999999999999760e-01	4.503617882728576660e-01	8.599999999999999867e-01	9.146978259086608887e-01	7.520000000000000018e-01	7.780836820602416992e-01
7.450000000000000000e+02	4.460000000000000075e-01	7.568354159593582153e-02	5.799999999999999600e-01	3.399236500263214111e-01	6.199999999999999956e-02	1.598880738019943237e-01	5.040000000000000036e-01	4.002819955348968506e-01	7.720000000000000195e-01	6.317340135574340820e-01	4.500000000000000111e-01	5.955242514610290527e-01
7.460000000000000000e+02	4.159999999999999809e-01	8.503261208534240723e-02	3.539999999999999813e-01	3.391748666763305664e-02	3.360000000000000209e-01	2.980075478553771973e-01	1.680000000000000104e-01	3.241438269615173340e-01	8.999999999999999667e-02	6.869684159755706787e-02	7.099999999999999645e-01	5.518841147422790527e-01
7.470000000000000000e+02	9.739999999999999769e-01	9.051797986030578613e-01	8.940000000000000169e-01	2.581659518182277679e-02	1.079999999999999988e-01	5.914635658264160156e-01	5.160000000000000142e-01	7.783036231994628906e-01	4.779999999999999805e-01	5.606471300125122070e-01	2.959999999999999853e-01	4.725833237171173096e-01
7.480000000000000000e+02	7.379999999999999893e-01	4.933300614356994629e-01	8.539999999999999813e-01	3.040025755763053894e-02	4.299999999999999933e-01	4.929045140743255615e-01	6.119999999999999885e-01	5.015937685966491699e-01	4.000000000000000222e-01	4.492625594139099121e-01	7.800000000000000266e-01	5.897843837738037109e-01
7.490000000000000000e+02	5.460000000000000409e-01	2.720345854759216309e-01	7.439999999999999947e-01	2.324934154748916626e-01	5.080000000000000071e-01	7.437021136283874512e-01	3.439999999999999725e-01	6.217479109764099121e-01	4.000000000000000083e-03	6.966464221477508545e-02	6.879999999999999449e-01	4.972333014011383057e-01
7.500000000000000000e+02	6.820000000000000506e-01	1.495363861322402954e-01	5.839999999999999636e-01	1.815147884190082550e-02	1.419999999999999873e-01	3.132137954235076904e-01	6.079999999999999849e-01	5.534687638282775879e-01	3.840000000000000080e-01	5.284703969955444336e-01	1.620000000000000051e-01	2.833559513092041016e-01
7.510000000000000000e+02	5.320000000000000284e-01	7.944200187921524048e-02	5.639999999999999458e-01	2.208516895771026611e-01	8.820000000000000062e-01	7.072945237159729004e-01	5.600000000000000533e-01	4.888736903667449951e-01	1.739999999999999880e-01	4.875158965587615967e-01	2.419999999999999929e-01	2.308849543333053589e-01
7.520000000000000000e+02	8.579999999999999849e-01	4.536616206169128418e-01	7.960000000000000409e-01	1.603244692087173462e-01	9.300000000000000488e-01	7.752718925476074219e-01	4.899999999999999911e-01	5.364454388618469238e-01	1.980000000000000093e-01	2.723380625247955322e-01	8.200000000000000344e-02	7.359676063060760498e-02
7.530000000000000000e+02	9.120000000000000329e-01	4.161146283149719238e-01	1.719999999999999862e-01	2.209871821105480194e-02	7.920000000000000373e-01	8.845977783203125000e-01	8.179999999999999494e-01	7.618621587753295898e-01	9.799999999999999822e-01	9.245758056640625000e-01	1.459999999999999909e-01	1.039763465523719788e-01
7.540000000000000000e+02	1.680000000000000104e-01	1.476288288831710815e-01	3.519999999999999796e-01	2.361672557890415192e-02	3.320000000000000173e-01	6.324438452720642090e-01	5.240000000000000213e-01	6.591723561286926270e-01	2.500000000000000000e-01	3.402608931064605713e-01	3.780000000000000027e-01	4.336755275726318359e-01
7.550000000000000000e+02	8.459999999999999742e-01	4.294280111789703369e-01	7.580000000000000071e-01	5.784751176834106445e-01	8.200000000000000344e-02	1.457145959138870239e-01	8.299999999999999600e-01	8.417921066284179688e-01	6.899999999999999467e-01	6.743379831314086914e-01	1.600000000000000033e-02	3.778870403766632080e-02
7.560000000000000000e+02	4.879999999999999893e-01	5.370524525642395020e-01	5.939999999999999725e-01	1.551789641380310059e-01	4.540000000000000147e-01	4.125187397003173828e-01	7.179999999999999716e-01	6.000850796699523926e-01	2.179999999999999993e-01	4.366351664066314697e-01	6.059999999999999831e-01	5.967290401458740234e-01
7.570000000000000000e+02	4.200000000000000261e-02	6.773610413074493408e-02	5.140000000000000124e-01	6.462851166725158691e-02	9.799999999999999822e-01	8.297028541564941406e-01	4.259999999999999898e-01	4.111855626106262207e-01	1.400000000000000133e-01	3.403989672660827637e-01	7.259999999999999787e-01	8.722493052482604980e-01
7.580000000000000000e+02	6.159999999999999920e-01	4.393723607063293457e-01	2.280000000000000082e-01	1.572872698307037354e-01	5.779999999999999583e-01	7.489493489265441895e-01	7.620000000000000107e-01	8.629214763641357422e-01	3.439999999999999725e-01	2.873542010784149170e-01	8.100000000000000533e-01	5.161981582641601562e-01
7.590000000000000000e+02	1.880000000000000004e-01	3.497253656387329102e-01	4.680000000000000271e-01	2.010544203221797943e-02	4.759999999999999787e-01	2.236157059669494629e-01	8.679999999999999938e-01	8.931449055671691895e-01	2.119999999999999940e-01	3.301041722297668457e-01	8.100000000000000533e-01	6.185928583145141602e-01
7.600000000000000000e+02	5.000000000000000000e-01	1.405475009232759476e-02	4.299999999999999933e-01	1.824527233839035034e-02	8.199999999999999512e-01	4.951251447200775146e-01	2.899999999999999800e-01	3.312530517578125000e-01	4.699999999999999734e-01	4.347126483917236328e-01	8.199999999999999512e-01	7.770875692367553711e-01
7.610000000000000000e+02	9.040000000000000258e-01	7.335034608840942383e-01	1.819999999999999951e-01	1.200099382549524307e-02	5.560000000000000497e-01	3.535079061985015869e-01	4.699999999999999734e-01	5.938268303871154785e-01	6.300000000000000044e-01	5.241859555244445801e-01	3.960000000000000187e-01	3.833771646022796631e-01
7.620000000000000000e+02	9.220000000000000417e-01	7.614455223083496094e-01	4.660000000000000253e-01	5.069687031209468842e-03	8.359999999999999654e-01	5.380703210830688477e-01	2.379999999999999893e-01	3.111095130443572998e-01	2.780000000000000249e-01	3.282422125339508057e-01	6.400000000000000133e-01	7.398945093154907227e-01
7.630000000000000000e+02	1.980000000000000093e-01	4.386229515075683594e-01	6.560000000000000275e-01	9.995288401842117310e-02	6.800000000000000488e-02	2.651242017745971680e-01	9.300000000000000488e-01	7.152371406555175781e-01	3.719999999999999973e-01	4.832744896411895752e-01	6.760000000000000453e-01	6.381469964981079102e-01
7.640000000000000000e+02	2.300000000000000100e-01	1.224336028099060059e-01	3.039999999999999925e-01	3.169524949043989182e-03	6.800000000000000488e-02	1.709704846143722534e-01	8.920000000000000151e-01	7.739053964614868164e-01	1.140000000000000041e-01	4.606749117374420166e-01	1.519999999999999962e-01	1.077117100358009338e-01
7.650000000000000000e+02	5.120000000000000107e-01	1.191097050905227661e-01	9.360000000000000542e-01	2.646923065185546875e-01	4.799999999999999822e-01	5.580129027366638184e-01	8.960000000000000187e-01	6.479761004447937012e-01	3.059999999999999942e-01	2.321714758872985840e-01	7.920000000000000373e-01	8.215129971504211426e-01
7.660000000000000000e+02	6.879999999999999449e-01	1.985323876142501831e-01	5.399999999999999939e-02	1.339429765939712524e-01	7.500000000000000000e-01	7.576777338981628418e-01	5.040000000000000036e-01	5.303941965103149414e-01	4.440000000000000058e-01	4.920006990432739258e-01	2.320000000000000118e-01	1.562149226665496826e-01
7.670000000000000000e+02	5.220000000000000195e-01	1.218076199293136597e-01	5.859999999999999654e-01	7.394105195999145508e-02	5.560000000000000497e-01	7.957919239997863770e-01	7.399999999999999911e-01	8.051503896713256836e-01	3.799999999999999906e-02	4.344159364700317383e-02	2.300000000000000100e-01	2.882337570190429688e-01
7.680000000000000000e+02	2.859999999999999765e-01	2.366335988044738770e-01	1.120000000000000023e-01	1.138114556670188904e-01	7.339999999999999858e-01	7.948918342590332031e-01	3.220000000000000084e-01	4.237495660781860352e-01	4.199999999999999845e-01	4.114460349082946777e-01	2.479999999999999982e-01	4.750448465347290039e-01
7.690000000000000000e+02	6.560000000000000275e-01	1.052627116441726685e-01	1.320000000000000062e-01	1.341040432453155518e-01	3.300000000000000155e-01	7.987758517265319824e-01	2.439999999999999947e-01	4.089840352535247803e-01	1.960000000000000075e-01	3.200300633907318115e-01	4.279999999999999916e-01	5.072913765907287598e-01
7.700000000000000000e+02	3.439999999999999725e-01	4.424044117331504822e-02	2.200000000000000011e-01	7.901992648839950562e-03	8.020000000000000462e-01	5.261856913566589355e-01	8.920000000000000151e-01	8.741042613983154297e-01	8.659999999999999920e-01	7.649888992309570312e-01	6.139999999999999902e-01	6.279552578926086426e-01
7.710000000000000000e+02	1.600000000000000033e-01	2.795731276273727417e-02	6.380000000000000115e-01	1.334857642650604248e-01	8.279999999999999583e-01	8.371214866638183594e-01	3.539999999999999813e-01	2.893119752407073975e-01	5.999999999999999778e-01	5.887532234191894531e-01	9.080000000000000293e-01	9.255029559135437012e-01
7.720000000000000000e+02	4.219999999999999862e-01	1.498876363039016724e-01	7.000000000000000666e-02	4.865759052336215973e-03	1.739999999999999880e-01	3.826829493045806885e-01	5.580000000000000515e-01	5.936861038208007812e-01	5.799999999999999600e-01	6.151354908943176270e-01	7.960000000000000409e-01	7.236100435256958008e-01
7.730000000000000000e+02	1.819999999999999951e-01	8.775410056114196777e-02	3.119999999999999996e-01	6.071515753865242004e-02	1.660000000000000087e-01	1.086326166987419128e-01	5.999999999999999778e-01	4.949101209640502930e-01	3.780000000000000027e-01	4.217485785484313965e-01	4.540000000000000147e-01	5.363273620605468750e-01
7.740000000000000000e+02	5.580000000000000515e-01	1.075630336999893188e-01	1.819999999999999951e-01	5.019975826144218445e-03	8.459999999999999742e-01	9.406810402870178223e-01	2.939999999999999836e-01	3.589707612991333008e-01	2.839999999999999747e-01	2.178009301424026489e-01	3.019999999999999907e-01	2.245763093233108521e-01
7.750000000000000000e+02	9.379999999999999449e-01	6.027073860168457031e-01	8.000000000000000444e-01	1.128300931304693222e-02	5.779999999999999583e-01	7.161400318145751953e-01	7.840000000000000302e-01	6.699045896530151367e-01	9.180000000000000382e-01	9.259568452835083008e-01	6.500000000000000222e-01	5.936275720596313477e-01
7.760000000000000000e+02	4.799999999999999822e-01	6.313645243644714355e-01	3.499999999999999778e-01	2.127420902252197266e-01	1.799999999999999933e-01	4.056240990757942200e-02	8.980000000000000204e-01	6.778789758682250977e-01	3.300000000000000155e-01	4.510505199432373047e-01	6.879999999999999449e-01	7.686181664466857910e-01
7.770000000000000000e+02	4.859999999999999876e-01	1.137908641248941422e-02	2.500000000000000000e-01	1.786369085311889648e-02	6.820000000000000506e-01	7.231216430664062500e-01	8.719999999999999973e-01	8.471799492835998535e-01	4.580000000000000182e-01	4.910760819911956787e-01	2.800000000000000266e-01	2.930398583412170410e-01
7.780000000000000000e+02	9.599999999999999645e-01	4.504356980323791504e-01	5.280000000000000249e-01	1.097824145108461380e-02	8.860000000000000098e-01	7.341616153717041016e-01	2.899999999999999800e-01	4.371868371963500977e-01	5.500000000000000444e-01	5.737251043319702148e-01	9.240000000000000435e-01	9.373266100883483887e-01
7.790000000000000000e+02	4.199999999999999845e-01	1.389691829681396484e-01	9.200000000000000400e-01	5.748238787055015564e-02	8.900000000000000133e-01	8.567599058151245117e-01	6.620000000000000329e-01	6.272898316383361816e-01	9.180000000000000382e-01	9.108315110206604004e-01	7.599999999999999811e-02	1.133855432271957397e-01
7.800000000000000000e+02	2.979999999999999871e-01	4.880182445049285889e-02	2.520000000000000018e-01	7.372520864009857178e-02	8.820000000000000062e-01	6.587593555450439453e-01	6.760000000000000453e-01	5.574384927749633789e-01	4.699999999999999734e-01	6.496645808219909668e-01	5.200000000000000178e-01	3.781851530075073242e-01
7.810000000000000000e+02	2.560000000000000053e-01	1.755510568618774414e-01	8.559999999999999831e-01	3.757840022444725037e-02	1.439999999999999891e-01	1.827203482389450073e-01	2.819999999999999729e-01	6.213035583496093750e-01	4.839999999999999858e-01	3.637757599353790283e-01	4.239999999999999880e-01	3.626427352428436279e-01
7.820000000000000000e+02	4.420000000000000040e-01	2.792502343654632568e-01	3.659999999999999920e-01	2.847380340099334717e-01	9.020000000000000240e-01	8.482741713523864746e-01	1.239999999999999991e-01	4.205406308174133301e-01	2.059999999999999887e-01	1.069124564528465271e-01	3.539999999999999813e-01	3.056433200836181641e-01
7.830000000000000000e+02	2.399999999999999911e-01	1.130418851971626282e-02	8.639999999999999902e-01	2.967472188174724579e-02	9.419999999999999485e-01	9.789724349975585938e-01	9.519999999999999574e-01	6.500909924507141113e-01	3.659999999999999920e-01	6.464796662330627441e-01	8.399999999999999689e-01	9.108949899673461914e-01
7.840000000000000000e+02	7.740000000000000213e-01	3.899740874767303467e-01	2.240000000000000047e-01	8.080520480871200562e-02	3.039999999999999925e-01	3.433102667331695557e-01	5.060000000000000053e-01	6.039060354232788086e-01	5.300000000000000266e-01	5.796144008636474609e-01	4.259999999999999898e-01	3.163855969905853271e-01
7.850000000000000000e+02	6.899999999999999467e-01	1.444220840930938721e-01	3.599999999999999728e-02	2.708676736801862717e-03	6.340000000000000080e-01	6.108231544494628906e-01	7.980000000000000426e-01	7.516502141952514648e-01	3.739999999999999991e-01	3.248766958713531494e-01	4.599999999999999922e-02	1.575704813003540039e-01
7.860000000000000000e+02	8.379999999999999671e-01	5.798330903053283691e-01	3.420000000000000262e-01	4.777356982231140137e-02	7.039999999999999591e-01	5.907243490219116211e-01	2.760000000000000231e-01	1.444483399391174316e-01	5.800000000000000294e-02	1.203041225671768188e-01	8.219999999999999529e-01	8.233722448348999023e-01
7.870000000000000000e+02	2.399999999999999911e-01	2.910561487078666687e-02	6.580000000000000293e-01	2.988398969173431396e-01	3.400000000000000244e-02	1.785503029823303223e-01	9.160000000000000364e-01	5.770771503448486328e-01	6.700000000000000400e-01	6.964263916015625000e-01	4.099999999999999756e-01	4.601327180862426758e-01
7.880000000000000000e+02	3.320000000000000173e-01	4.759871959686279297e-01	9.639999999999999680e-01	5.874228477478027344e-02	6.600000000000000311e-01	8.030878901481628418e-01	9.100000000000000311e-01	9.075075984001159668e-01	8.359999999999999654e-01	7.668914794921875000e-01	6.840000000000000524e-01	5.576677322387695312e-01
7.890000000000000000e+02	7.379999999999999893e-01	5.736640691757202148e-01	7.319999999999999840e-01	5.041198339313268661e-03	1.539999999999999980e-01	1.820536851882934570e-01	4.000000000000000083e-03	5.683235079050064087e-02	5.080000000000000071e-01	3.426455855369567871e-01	7.700000000000000178e-01	7.073955535888671875e-01
7.900000000000000000e+02	7.600000000000000089e-01	2.067802399396896362e-01	4.060000000000000275e-01	3.028009086847305298e-03	1.759999999999999898e-01	8.335356414318084717e-02	2.580000000000000071e-01	5.143939256668090820e-01	9.199999999999999845e-02	6.155728176236152649e-02	8.159999999999999476e-01	7.722504734992980957e-01
7.910000000000000000e+02	9.699999999999999734e-01	6.556874513626098633e-01	5.779999999999999583e-01	9.274402633309364319e-03	8.000000000000000167e-03	2.097919583320617676e-02	6.260000000000000009e-01	5.267663002014160156e-01	2.859999999999999765e-01	5.512655377388000488e-01	7.740000000000000213e-01	6.498676538467407227e-01
7.920000000000000000e+02	5.460000000000000409e-01	5.495575666427612305e-01	5.759999999999999565e-01	6.191641464829444885e-02	8.400000000000000522e-02	2.252302318811416626e-01	2.760000000000000231e-01	3.382023870944976807e-01	2.979999999999999871e-01	2.530867755413055420e-01	6.560000000000000275e-01	5.391168594360351562e-01
7.930000000000000000e+02	6.860000000000000542e-01	7.294303178787231445e-01	5.120000000000000107e-01	9.673731774091720581e-02	2.680000000000000160e-01	3.479613065719604492e-01	1.960000000000000075e-01	2.457902282476425171e-01	6.780000000000000471e-01	6.183083653450012207e-01	4.959999999999999964e-01	2.378098666667938232e-01
7.940000000000000000e+02	1.400000000000000029e-02	3.600916638970375061e-02	3.559999999999999831e-01	6.800000369548797607e-02	3.739999999999999991e-01	7.058932185173034668e-01	9.020000000000000240e-01	4.601004123687744141e-01	3.679999999999999938e-01	3.396135866641998291e-01	1.779999999999999916e-01	2.098142802715301514e-01
7.950000000000000000e+02	6.199999999999999956e-02	1.126754730939865112e-01	6.320000000000000062e-01	7.581316679716110229e-02	9.459999999999999520e-01	8.548082113265991211e-01	3.019999999999999907e-01	4.324171543121337891e-01	8.379999999999999671e-01	5.325747132301330566e-01	1.419999999999999873e-01	1.161228939890861511e-01
7.960000000000000000e+02	7.640000000000000124e-01	3.190943300724029541e-01	6.560000000000000275e-01	3.852219134569168091e-02	9.659999999999999698e-01	9.423142671585083008e-01	5.600000000000000533e-01	4.083788394927978516e-01	2.800000000000000266e-01	3.004880249500274658e-01	7.940000000000000391e-01	8.254888653755187988e-01
7.970000000000000000e+02	4.680000000000000271e-01	1.615784615278244019e-01	6.820000000000000506e-01	3.215428888797760010e-01	6.239999999999999991e-01	5.858668088912963867e-01	5.939999999999999725e-01	5.771830677986145020e-01	3.300000000000000155e-01	5.169771909713745117e-01	8.599999999999999867e-01	8.352784514427185059e-01
7.980000000000000000e+02	3.800000000000000044e-01	3.978209197521209717e-01	1.620000000000000051e-01	8.803321048617362976e-03	7.239999999999999769e-01	7.425858974456787109e-01	9.759999999999999787e-01	8.893653750419616699e-01	4.500000000000000111e-01	2.608670294284820557e-01	5.400000000000000355e-01	5.305957794189453125e-01
7.990000000000000000e+02	2.540000000000000036e-01	1.029490157961845398e-01	6.899999999999999467e-01	3.179736435413360596e-02	3.880000000000000115e-01	2.759562432765960693e-01	1.900000000000000022e-01	6.294790506362915039e-01	8.739999999999999991e-01	7.960420250892639160e-01	9.020000000000000240e-01	9.081910252571105957e-01
8.000000000000000000e+02	1.920000000000000040e-01	9.639052301645278931e-02	2.700000000000000178e-01	3.961616382002830505e-02	8.179999999999999494e-01	6.934341192245483398e-01	9.000000000000000222e-01	9.011049866676330566e-01	6.580000000000000293e-01	5.218534469604492188e-01	2.199999999999999872e-02	6.521528214216232300e-02
8.010000000000000000e+02	6.199999999999999956e-01	3.763770163059234619e-01	4.959999999999999964e-01	2.233435399830341339e-02	4.299999999999999933e-01	3.588589429855346680e-01	9.639999999999999680e-01	8.795359730720520020e-01	5.360000000000000320e-01	5.389092564582824707e-01	8.659999999999999920e-01	7.910097837448120117e-01
8.020000000000000000e+02	7.139999999999999680e-01	2.669077515602111816e-01	5.399999999999999939e-02	2.573969401419162750e-02	1.200000000000000025e-02	5.510491505265235901e-02	4.299999999999999933e-01	7.744541168212890625e-01	2.839999999999999747e-01	2.438226789236068726e-01	5.659999999999999476e-01	7.138547897338867188e-01
8.030000000000000000e+02	3.940000000000000169e-01	4.546339213848114014e-01	4.040000000000000258e-01	3.644042182713747025e-03	2.680000000000000160e-01	4.587374925613403320e-01	1.000000000000000021e-02	1.356171965599060059e-01	4.660000000000000253e-01	3.228961825370788574e-01	5.520000000000000462e-01	4.098750948905944824e-01
8.040000000000000000e+02	5.939999999999999725e-01	7.826932519674301147e-02	1.439999999999999891e-01	1.124957203865051270e-02	1.660000000000000087e-01	3.158664107322692871e-01	6.320000000000000062e-01	5.276682376861572266e-01	6.059999999999999831e-01	5.852371454238891602e-01	4.119999999999999774e-01	4.478118121623992920e-01
8.050000000000000000e+02	5.999999999999999778e-02	5.885748863220214844e-01	5.420000000000000373e-01	4.253714345395565033e-03	3.900000000000000133e-01	2.937787175178527832e-01	5.959999999999999742e-01	4.533789753913879395e-01	2.520000000000000018e-01	3.805179893970489502e-01	4.079999999999999738e-01	5.407321453094482422e-01
8.060000000000000000e+02	3.200000000000000067e-01	2.140630036592483521e-02	7.780000000000000249e-01	4.985569790005683899e-02	9.340000000000000524e-01	9.327216148376464844e-01	6.039999999999999813e-01	5.491968393325805664e-01	6.800000000000000488e-01	5.089710950851440430e-01	8.699999999999999956e-01	8.104221224784851074e-01
8.070000000000000000e+02	6.800000000000000488e-01	3.786787390708923340e-01	5.440000000000000391e-01	1.614879630506038666e-02	5.260000000000000231e-01	2.421723455190658569e-01	7.660000000000000142e-01	5.795627236366271973e-01	5.779999999999999583e-01	6.414248347282409668e-01	6.460000000000000187e-01	6.448822617530822754e-01
8.080000000000000000e+02	2.939999999999999836e-01	1.820556819438934326e-01	3.320000000000000173e-01	1.969123817980289459e-02	2.780000000000000249e-01	6.334871053695678711e-01	6.700000000000000400e-01	6.760642528533935547e-01	6.939999999999999503e-01	7.143691778182983398e-01	7.079999999999999627e-01	6.559044122695922852e-01
8.090000000000000000e+02	3.519999999999999796e-01	2.241004854440689087e-01	6.500000000000000222e-01	1.043574977666139603e-02	3.639999999999999902e-01	5.801956653594970703e-01	1.539999999999999980e-01	4.005917608737945557e-01	2.540000000000000036e-01	1.685775071382522583e-01	8.219999999999999529e-01	9.366520643234252930e-01
8.100000000000000000e+02	5.799999999999999600e-01	8.470918983221054077e-02	6.179999999999999938e-01	9.709957055747509003e-03	1.880000000000000004e-01	2.758813798427581787e-01	9.959999999999999964e-01	9.888302683830261230e-01	4.420000000000000040e-01	6.080994606018066406e-01	2.959999999999999853e-01	4.052563309669494629e-01
8.110000000000000000e+02	5.440000000000000391e-01	3.971369564533233643e-01	5.140000000000000124e-01	2.114661335945129395e-01	9.699999999999999734e-01	8.387504816055297852e-01	2.620000000000000107e-01	1.749470084905624390e-01	5.779999999999999583e-01	6.305436491966247559e-01	8.199999999999999512e-01	8.840346336364746094e-01
8.120000000000000000e+02	3.459999999999999742e-01	3.454119265079498291e-01	2.400000000000000050e-02	3.599460236728191376e-03	6.939999999999999503e-01	6.453091502189636230e-01	7.580000000000000071e-01	9.395838379859924316e-01	8.020000000000000462e-01	6.829952001571655273e-01	2.399999999999999911e-01	1.791193783283233643e-01
8.130000000000000000e+02	4.939999999999999947e-01	1.036306545138359070e-01	2.760000000000000231e-01	5.055084079504013062e-02	9.539999999999999591e-01	6.322916150093078613e-01	3.599999999999999867e-01	3.216262161731719971e-01	4.540000000000000147e-01	4.547561705112457275e-01	5.440000000000000391e-01	4.340353310108184814e-01
8.140000000000000000e+02	1.739999999999999880e-01	1.289997845888137817e-01	8.000000000000000444e-01	3.784726187586784363e-02	5.100000000000000089e-01	4.303106367588043213e-01	6.879999999999999449e-01	7.056699395179748535e-01	9.040000000000000258e-01	8.106428980827331543e-01	5.540000000000000480e-01	6.132622957229614258e-01
8.150000000000000000e+02	9.280000000000000471e-01	6.338039040565490723e-01	8.219999999999999529e-01	1.055918410420417786e-01	6.740000000000000435e-01	7.436301708221435547e-01	5.560000000000000497e-01	4.456562995910644531e-01	8.900000000000000133e-01	8.997921943664550781e-01	4.420000000000000040e-01	5.524380207061767578e-01
8.160000000000000000e+02	8.539999999999999813e-01	1.488814651966094971e-01	1.819999999999999951e-01	2.027699956670403481e-03	2.800000000000000058e-02	2.380367070436477661e-01	4.979999999999999982e-01	4.262909591197967529e-01	1.380000000000000115e-01	2.350289523601531982e-01	6.079999999999999849e-01	6.181557178497314453e-01
8.170000000000000000e+02	6.939999999999999503e-01	1.051227822899818420e-01	6.179999999999999938e-01	5.388535093516111374e-03	4.899999999999999911e-01	7.554589509963989258e-01	3.200000000000000067e-02	6.356628239154815674e-02	5.639999999999999458e-01	3.033887147903442383e-01	4.620000000000000218e-01	2.271994501352310181e-01
8.180000000000000000e+02	3.240000000000000102e-01	1.225026324391365051e-01	6.800000000000000488e-02	5.142576619982719421e-02	7.980000000000000426e-01	4.471735954284667969e-01	2.599999999999999881e-02	6.101362109184265137e-01	7.159999999999999698e-01	6.815357804298400879e-01	8.000000000000000444e-01	8.061382174491882324e-01
8.190000000000000000e+02	4.200000000000000261e-02	3.238923102617263794e-02	6.179999999999999938e-01	2.750280201435089111e-01	2.000000000000000042e-03	6.277987360954284668e-02	2.280000000000000082e-01	4.364163279533386230e-01	6.540000000000000258e-01	4.704963862895965576e-01	2.500000000000000000e-01	5.401861667633056641e-01
8.200000000000000000e+02	7.580000000000000071e-01	3.753141760826110840e-01	8.060000000000000497e-01	1.654908806085586548e-02	6.239999999999999991e-01	6.011327505111694336e-01	7.459999999999999964e-01	7.904202342033386230e-01	4.380000000000000004e-01	3.433279693126678467e-01	6.280000000000000027e-01	5.033132433891296387e-01
8.210000000000000000e+02	6.720000000000000417e-01	3.077406585216522217e-01	6.919999999999999485e-01	2.651518210768699646e-02	1.219999999999999973e-01	2.213103771209716797e-01	2.039999999999999869e-01	1.502252519130706787e-01	6.600000000000000311e-02	1.640355288982391357e-01	8.000000000000000167e-02	1.590976566076278687e-01
8.220000000000000000e+02	9.939999999999999947e-01	9.058936834335327148e-01	1.700000000000000122e-01	3.225824236869812012e-02	5.560000000000000497e-01	3.716818392276763916e-01	5.699999999999999512e-01	6.173565983772277832e-01	3.880000000000000115e-01	5.236451029777526855e-01	9.220000000000000417e-01	8.175752162933349609e-01
8.230000000000000000e+02	5.600000000000000533e-01	5.194441080093383789e-01	4.859999999999999876e-01	3.018502891063690186e-02	8.860000000000000098e-01	7.581165432929992676e-01	5.639999999999999458e-01	5.587495565414428711e-01	9.439999999999999503e-01	8.242232799530029297e-01	3.119999999999999996e-01	2.780102491378784180e-01
8.240000000000000000e+02	3.599999999999999728e-02	3.145804628729820251e-02	3.760000000000000009e-01	4.980389028787612915e-03	1.980000000000000093e-01	2.634444236755371094e-01	8.860000000000000098e-01	8.804716467857360840e-01	5.060000000000000053e-01	2.557395398616790771e-01	2.039999999999999869e-01	3.197844028472900391e-01
8.250000000000000000e+02	9.379999999999999449e-01	6.943752765655517578e-01	7.560000000000000053e-01	5.368261039257049561e-02	4.600000000000000200e-01	6.227787733078002930e-01	3.019999999999999907e-01	4.194024205207824707e-01	8.579999999999999849e-01	7.309461832046508789e-01	7.820000000000000284e-01	7.765001654624938965e-01
8.260000000000000000e+02	3.439999999999999725e-01	9.931475855410099030e-03	3.280000000000000138e-01	1.009881682693958282e-02	2.939999999999999836e-01	1.933171302080154419e-01	1.759999999999999898e-01	3.333117961883544922e-01	6.580000000000000293e-01	6.126494407653808594e-01	1.000000000000000056e-01	2.131703346967697144e-01
8.270000000000000000e+02	1.059999999999999970e-01	2.265729755163192749e-02	8.499999999999999778e-01	2.034374475479125977e-01	7.520000000000000018e-01	4.678198695182800293e-01	7.720000000000000195e-01	5.426869988441467285e-01	6.179999999999999938e-01	6.029790043830871582e-01	2.540000000000000036e-01	3.142888247966766357e-01
8.280000000000000000e+02	1.600000000000000033e-01	3.365108743309974670e-02	5.460000000000000409e-01	1.497619319707155228e-02	1.940000000000000058e-01	4.399183094501495361e-01	4.159999999999999809e-01	3.318380415439605713e-01	4.359999999999999987e-01	5.395969748497009277e-01	6.800000000000000488e-02	2.798432707786560059e-01
8.290000000000000000e+02	6.540000000000000258e-01	2.086804509162902832e-01	6.860000000000000542e-01	4.915947560220956802e-03	6.019999999999999796e-01	5.461998581886291504e-01	4.719999999999999751e-01	6.653729081153869629e-01	7.239999999999999769e-01	6.917394399642944336e-01	7.620000000000000107e-01	6.156204342842102051e-01
8.300000000000000000e+02	9.360000000000000542e-01	5.361259579658508301e-01	7.900000000000000355e-01	2.468495443463325500e-02	1.839999999999999969e-01	1.837200373411178589e-01	4.719999999999999751e-01	5.365794897079467773e-01	8.599999999999999867e-01	7.481518983840942383e-01	7.740000000000000213e-01	7.241653203964233398e-01
8.310000000000000000e+02	8.000000000000000167e-02	1.302084606140851974e-02	8.179999999999999494e-01	7.356952130794525146e-02	4.060000000000000275e-01	4.368715286254882812e-01	1.059999999999999970e-01	1.921543776988983154e-01	4.299999999999999933e-01	4.152458012104034424e-01	4.099999999999999756e-01	5.841157436370849609e-01
8.320000000000000000e+02	9.180000000000000382e-01	7.266487479209899902e-01	6.540000000000000258e-01	4.251332208514213562e-02	6.999999999999999556e-01	5.149556398391723633e-01	4.020000000000000240e-01	4.587833583354949951e-01	3.719999999999999973e-01	3.056918382644653320e-01	4.660000000000000253e-01	3.025552332401275635e-01
8.330000000000000000e+02	6.740000000000000435e-01	3.909378945827484131e-01	2.139999999999999958e-01	1.451943516731262207e-01	1.239999999999999991e-01	2.761430740356445312e-01	2.400000000000000050e-02	2.680486068129539490e-02	2.680000000000000160e-01	1.431565582752227783e-01	6.199999999999999956e-01	6.702652573585510254e-01
8.340000000000000000e+02	9.659999999999999698e-01	3.938637673854827881e-01	5.120000000000000107e-01	7.015743106603622437e-02	2.560000000000000053e-01	3.923879265785217285e-01	6.099999999999999867e-01	4.012665748596191406e-01	3.840000000000000080e-01	6.826711297035217285e-01	5.460000000000000409e-01	7.420641779899597168e-01
8.350000000000000000e+02	2.119999999999999940e-01	1.162201389670372009e-01	1.739999999999999880e-01	4.585761949419975281e-02	5.839999999999999636e-01	5.737092494964599609e-01	4.139999999999999791e-01	3.977666795253753662e-01	4.219999999999999862e-01	5.163192152976989746e-01	9.659999999999999698e-01	9.452295899391174316e-01
8.360000000000000000e+02	2.780000000000000249e-01	1.178173907101154327e-02	8.020000000000000462e-01	2.697229683399200439e-01	7.880000000000000338e-01	7.172396779060363770e-01	8.159999999999999476e-01	3.622203767299652100e-01	2.300000000000000100e-01	4.306516349315643311e-01	7.960000000000000409e-01	7.632464766502380371e-01
8.370000000000000000e+02	8.339999999999999636e-01	3.097514808177947998e-01	7.800000000000000266e-01	2.553540468215942383e-01	6.460000000000000187e-01	3.581984639167785645e-01	4.159999999999999809e-01	4.288021326065063477e-01	7.019999999999999574e-01	6.444554328918457031e-01	8.940000000000000169e-01	8.265402913093566895e-01
8.380000000000000000e+02	3.380000000000000226e-01	7.015640288591384888e-02	7.379999999999999893e-01	2.337507531046867371e-02	6.740000000000000435e-01	5.170933008193969727e-01	1.260000000000000009e-01	1.496327817440032959e-01	7.079999999999999627e-01	6.834437847137451172e-01	6.480000000000000204e-01	5.067104697227478027e-01
8.390000000000000000e+02	8.559999999999999831e-01	4.268300235271453857e-01	6.199999999999999956e-01	3.074952401220798492e-02	9.879999999999999893e-01	9.417231678962707520e-01	7.059999999999999609e-01	6.845056414604187012e-01	9.340000000000000524e-01	8.642901182174682617e-01	5.779999999999999583e-01	5.284541845321655273e-01
8.400000000000000000e+02	8.639999999999999902e-01	6.212992668151855469e-01	7.399999999999999634e-02	2.046935260295867920e-03	9.379999999999999449e-01	9.383757114410400391e-01	2.859999999999999765e-01	3.211151659488677979e-01	4.640000000000000235e-01	3.563278615474700928e-01	3.380000000000000226e-01	3.732173442840576172e-01
8.410000000000000000e+02	4.719999999999999751e-01	2.168376147747039795e-01	8.499999999999999778e-01	2.452505566179752350e-02	3.479999999999999760e-01	5.911381244659423828e-01	1.600000000000000033e-01	4.396182000637054443e-01	1.539999999999999980e-01	2.710336744785308838e-01	9.699999999999999734e-01	9.019640088081359863e-01
8.420000000000000000e+02	5.779999999999999583e-01	3.519695997238159180e-01	5.420000000000000373e-01	4.393259808421134949e-02	9.120000000000000329e-01	6.784150004386901855e-01	8.900000000000000133e-01	9.196934103965759277e-01	6.219999999999999973e-01	6.659840941429138184e-01	4.939999999999999947e-01	3.271108567714691162e-01
8.430000000000000000e+02	3.920000000000000151e-01	1.086105406284332275e-01	8.719999999999999973e-01	5.153103172779083252e-02	1.660000000000000087e-01	5.247666239738464355e-01	2.059999999999999887e-01	3.040710389614105225e-01	3.260000000000000120e-01	2.605383396148681641e-01	6.740000000000000435e-01	6.710824370384216309e-01
8.440000000000000000e+02	5.919999999999999707e-01	5.500144362449645996e-01	7.740000000000000213e-01	4.146818816661834717e-01	7.039999999999999591e-01	5.505298376083374023e-01	4.979999999999999982e-01	5.999265313148498535e-01	8.120000000000000551e-01	7.813596129417419434e-01	8.120000000000000551e-01	8.132783770561218262e-01
8.450000000000000000e+02	6.780000000000000471e-01	3.187607824802398682e-01	6.199999999999999956e-02	2.922248095273971558e-02	1.900000000000000022e-01	2.586092054843902588e-01	1.819999999999999951e-01	2.721022367477416992e-01	4.139999999999999791e-01	3.369281291961669922e-01	7.520000000000000018e-01	7.138874530792236328e-01
8.460000000000000000e+02	4.239999999999999880e-01	1.736813485622406006e-01	9.939999999999999947e-01	6.878509521484375000e-01	1.280000000000000027e-01	1.933369785547256470e-01	6.979999999999999538e-01	8.718233108520507812e-01	6.500000000000000222e-01	5.520518422126770020e-01	7.660000000000000142e-01	6.993496417999267578e-01
8.470000000000000000e+02	9.459999999999999520e-01	7.065044045448303223e-01	2.439999999999999947e-01	2.850862033665180206e-02	2.640000000000000124e-01	3.640970289707183838e-01	7.820000000000000284e-01	6.948719620704650879e-01	6.560000000000000275e-01	6.140023469924926758e-01	4.600000000000000200e-01	3.483065068721771240e-01
8.480000000000000000e+02	6.059999999999999831e-01	2.615477442741394043e-01	6.560000000000000275e-01	1.324246544390916824e-02	1.499999999999999944e-01	2.222411632537841797e-01	7.980000000000000426e-01	7.838989496231079102e-01	7.580000000000000071e-01	6.986723542213439941e-01	8.539999999999999813e-01	7.776502370834350586e-01
8.490000000000000000e+02	3.059999999999999942e-01	8.660686761140823364e-02	4.399999999999999745e-02	1.536114234477281570e-02	1.219999999999999973e-01	3.291466236114501953e-01	5.440000000000000391e-01	4.647947251796722412e-01	8.359999999999999654e-01	6.637644171714782715e-01	6.300000000000000044e-01	6.002356410026550293e-01
8.500000000000000000e+02	5.839999999999999636e-01	2.389373928308486938e-01	5.480000000000000426e-01	1.721000671386718750e-01	2.560000000000000053e-01	1.604559123516082764e-01	2.079999999999999905e-01	4.689811766147613525e-01	4.919999999999999929e-01	3.168377876281738281e-01	9.199999999999999845e-02	6.431026756763458252e-02
8.510000000000000000e+02	4.759999999999999787e-01	8.747646212577819824e-02	8.399999999999999689e-01	1.706240028142929077e-01	7.039999999999999591e-01	5.772172212600708008e-01	5.699999999999999512e-01	5.207608938217163086e-01	2.359999999999999876e-01	3.140531480312347412e-01	2.199999999999999872e-02	7.649224996566772461e-02
8.520000000000000000e+02	7.660000000000000142e-01	2.711969912052154541e-01	7.099999999999999645e-01	1.257765144109725952e-01	9.839999999999999858e-01	9.163829684257507324e-01	5.679999999999999494e-01	8.930254578590393066e-01	8.419999999999999707e-01	8.309944272041320801e-01	6.760000000000000453e-01	7.001908421516418457e-01
8.530000000000000000e+02	3.200000000000000067e-01	3.296332955360412598e-01	9.519999999999999574e-01	1.204365491867065430e-01	8.159999999999999476e-01	6.437656879425048828e-01	2.720000000000000195e-01	4.533405900001525879e-01	5.440000000000000391e-01	4.995852708816528320e-01	4.899999999999999911e-01	4.399870336055755615e-01
8.540000000000000000e+02	1.620000000000000051e-01	2.191430330276489258e-01	9.479999999999999538e-01	1.799057871103286743e-01	7.840000000000000302e-01	4.562850892543792725e-01	6.979999999999999538e-01	6.806507110595703125e-01	5.260000000000000231e-01	5.214137434959411621e-01	2.419999999999999929e-01	2.919527888298034668e-01
8.550000000000000000e+02	3.430000000000000271e-01	9.409485757350921631e-02	1.260000000000000009e-01	4.670581314712762833e-03	7.740000000000000213e-01	7.569688558578491211e-01	8.820000000000000062e-01	4.557593464851379395e-01	3.739999999999999991e-01	5.710415244102478027e-01	4.420000000000000040e-01	4.487790167331695557e-01
8.560000000000000000e+02	5.000000000000000278e-02	2.817110344767570496e-02	6.079999999999999849e-01	1.374729722738265991e-02	5.719999999999999529e-01	5.456081032752990723e-01	6.000000000000000125e-03	1.036081388592720032e-01	7.680000000000000160e-01	7.308430671691894531e-01	4.380000000000000004e-01	2.109819799661636353e-01
8.570000000000000000e+02	6.159999999999999920e-01	2.770647108554840088e-01	4.779999999999999805e-01	2.241311371326446533e-01	3.160000000000000031e-01	4.619432687759399414e-01	6.300000000000000044e-01	6.616203784942626953e-01	2.359999999999999876e-01	3.272440433502197266e-01	8.599999999999999867e-01	8.411418199539184570e-01
8.580000000000000000e+02	2.300000000000000100e-01	4.494788125157356262e-02	3.380000000000000226e-01	2.274324148893356323e-01	6.560000000000000275e-01	6.205624341964721680e-01	6.560000000000000275e-01	5.102813243865966797e-01	1.559999999999999998e-01	3.205620944499969482e-01	5.879999999999999671e-01	3.811343610286712646e-01
8.590000000000000000e+02	8.900000000000000133e-01	6.305276751518249512e-01	8.940000000000000169e-01	1.610985770821571350e-02	5.399999999999999939e-02	9.209982305765151978e-02	3.599999999999999867e-01	2.796071171760559082e-01	2.520000000000000018e-01	4.209696054458618164e-01	8.980000000000000204e-01	7.539455890655517578e-01
8.600000000000000000e+02	5.919999999999999707e-01	4.287883639335632324e-01	8.820000000000000062e-01	1.426757127046585083e-01	8.799999999999999489e-02	3.991517052054405212e-02	9.340000000000000524e-01	7.952527999877929688e-01	7.800000000000000266e-01	7.413170933723449707e-01	7.199999999999999734e-01	6.971705555915832520e-01
8.610000000000000000e+02	9.400000000000000022e-02	4.928715899586677551e-02	8.840000000000000080e-01	8.241085335612297058e-03	9.180000000000000382e-01	5.606411099433898926e-01	8.399999999999999689e-01	7.639194130897521973e-01	5.600000000000000533e-01	6.299057006835937500e-01	2.000000000000000042e-02	7.556796818971633911e-02
8.620000000000000000e+02	6.320000000000000062e-01	4.651389420032501221e-01	3.039999999999999925e-01	7.935441099107265472e-03	1.980000000000000093e-01	1.391233205795288086e-01	1.439999999999999891e-01	4.140992164611816406e-01	7.000000000000000666e-02	2.149311304092407227e-01	3.240000000000000102e-01	3.335967361927032471e-01
8.630000000000000000e+02	7.840000000000000302e-01	6.146869063377380371e-01	2.879999999999999782e-01	2.833839319646358490e-02	8.599999999999999312e-02	9.206505864858627319e-02	2.600000000000000089e-01	7.709202766418457031e-01	1.439999999999999891e-01	1.095168963074684143e-01	8.319999999999999618e-01	7.645725011825561523e-01
8.640000000000000000e+02	8.499999999999999778e-01	4.042867422103881836e-01	2.000000000000000042e-03	2.097219973802566528e-02	5.380000000000000338e-01	8.232824206352233887e-01	9.340000000000000524e-01	8.812417387962341309e-01	3.920000000000000151e-01	2.529806196689605713e-01	7.640000000000000124e-01	6.786358356475830078e-01
8.650000000000000000e+02	7.960000000000000409e-01	5.753650069236755371e-01	4.339999999999999969e-01	1.152145341038703918e-01	3.579999999999999849e-01	3.347292840480804443e-01	9.659999999999999698e-01	8.957604765892028809e-01	9.020000000000000240e-01	7.652389407157897949e-01	2.760000000000000231e-01	2.839010655879974365e-01
8.660000000000000000e+02	5.879999999999999671e-01	3.128242194652557373e-01	9.180000000000000382e-01	1.071701198816299438e-01	9.300000000000000488e-01	7.251385450363159180e-01	1.200000000000000025e-02	5.584044009447097778e-02	8.000000000000000444e-01	7.429403662681579590e-01	8.319999999999999618e-01	8.014888167381286621e-01
8.670000000000000000e+02	9.180000000000000382e-01	5.262610912322998047e-01	8.980000000000000204e-01	1.006098613142967224e-01	3.539999999999999813e-01	5.008777379989624023e-01	7.279999999999999805e-01	8.568919301033020020e-01	5.580000000000000515e-01	3.850545883178710938e-01	6.879999999999999449e-01	7.919441461563110352e-01
8.680000000000000000e+02	4.339999999999999969e-01	3.264977335929870605e-01	5.800000000000000294e-02	2.879385603591799736e-03	4.099999999999999756e-01	6.610958576202392578e-01	3.260000000000000120e-01	5.114477276802062988e-01	7.540000000000000036e-01	7.027348279953002930e-01	6.780000000000000471e-01	5.066321492195129395e-01
8.690000000000000000e+02	7.199999999999999456e-02	4.037241917103528976e-03	8.739999999999999991e-01	8.387411385774612427e-02	3.499999999999999778e-01	5.167761445045471191e-01	1.320000000000000062e-01	2.587038278579711914e-01	5.699999999999999512e-01	5.820884108543395996e-01	8.559999999999999831e-01	8.229132294654846191e-01
8.700000000000000000e+02	6.500000000000000222e-01	7.739018797874450684e-01	6.979999999999999538e-01	2.096696197986602783e-02	7.199999999999999734e-01	9.352909922599792480e-01	4.599999999999999922e-02	2.233162373304367065e-01	7.500000000000000000e-01	7.507160902023315430e-01	7.900000000000000355e-01	7.692142128944396973e-01
8.710000000000000000e+02	0.000000000000000000e+00	1.174129918217658997e-01	9.759999999999999787e-01	8.175083249807357788e-02	8.379999999999999671e-01	7.620115280151367188e-01	2.979999999999999871e-01	7.339628338813781738e-01	6.560000000000000275e-01	6.151717901229858398e-01	6.300000000000000044e-01	6.922701597213745117e-01
8.720000000000000000e+02	3.220000000000000084e-01	1.613645255565643311e-01	6.400000000000000133e-01	4.863173700869083405e-03	2.800000000000000266e-01	2.522329688072204590e-01	4.680000000000000271e-01	5.576589107513427734e-01	2.720000000000000195e-01	3.800480365753173828e-01	8.559999999999999831e-01	9.119495153427124023e-01
8.730000000000000000e+02	7.940000000000000391e-01	3.238208889961242676e-01	3.659999999999999920e-01	7.873164489865303040e-03	7.139999999999999680e-01	6.259243488311767578e-01	3.820000000000000062e-01	7.017230391502380371e-01	6.820000000000000506e-01	6.270462870597839355e-01	8.459999999999999742e-01	7.786706686019897461e-01
8.740000000000000000e+02	7.439999999999999947e-01	5.791818499565124512e-01	2.959999999999999853e-01	7.600846141576766968e-02	7.219999999999999751e-01	7.973559498786926270e-01	1.839999999999999969e-01	2.346481382846832275e-01	8.599999999999999867e-01	7.791652083396911621e-01	3.280000000000000138e-01	5.174242854118347168e-01
8.750000000000000000e+02	8.279999999999999583e-01	1.534157544374465942e-01	2.200000000000000011e-01	3.294266760349273682e-02	9.639999999999999680e-01	7.467522025108337402e-01	8.179999999999999494e-01	6.719465255737304688e-01	3.880000000000000115e-01	1.607902050018310547e-01	8.060000000000000497e-01	6.755383014678955078e-01
8.760000000000000000e+02	5.819999999999999618e-01	1.923186182975769043e-01	5.979999999999999760e-01	5.177411064505577087e-02	4.440000000000000058e-01	4.068534672260284424e-01	1.620000000000000051e-01	3.466971516609191895e-01	4.299999999999999933e-01	3.230206668376922607e-01	1.519999999999999962e-01	2.642163932323455811e-01
8.770000000000000000e+02	4.959999999999999964e-01	7.402817159891128540e-02	6.800000000000000488e-01	9.657456725835800171e-02	6.899999999999999467e-01	6.913165450096130371e-01	6.400000000000000133e-02	2.991086840629577637e-01	7.359999999999999876e-01	6.097980737686157227e-01	4.460000000000000075e-01	4.111553132534027100e-01
8.780000000000000000e+02	4.199999999999999845e-01	6.423474103212356567e-02	9.200000000000000400e-01	4.659686982631683350e-02	4.440000000000000058e-01	3.316953480243682861e-01	1.179999999999999938e-01	3.694058060646057129e-01	5.380000000000000338e-01	5.050985813140869141e-01	4.400000000000000022e-01	3.901039361953735352e-01
8.790000000000000000e+02	5.080000000000000071e-01	7.430179417133331299e-02	8.020000000000000462e-01	5.997436866164207458e-02	6.660000000000000364e-01	7.849637269973754883e-01	7.720000000000000195e-01	7.229956388473510742e-01	2.999999999999999889e-01	6.881494522094726562e-01	4.699999999999999734e-01	3.967529237270355225e-01
8.800000000000000000e+02	4.380000000000000004e-01	1.494122445583343506e-01	4.179999999999999827e-01	7.413864368572831154e-04	6.979999999999999538e-01	5.412424206733703613e-01	1.459999999999999909e-01	3.504514098167419434e-01	6.199999999999999956e-01	7.619138956069946289e-01	8.080000000000000515e-01	8.442540764808654785e-01
8.810000000000000000e+02	9.140000000000000346e-01	5.527488589286804199e-01	6.760000000000000453e-01	8.970917761325836182e-02	4.060000000000000275e-01	5.844581723213195801e-01	3.160000000000000031e-01	5.584447383880615234e-01	2.899999999999999800e-01	3.432753086090087891e-01	9.000000000000000222e-01	7.771956920623779297e-01
8.820000000000000000e+02	7.700000000000000178e-01	5.296905636787414551e-01	4.879999999999999893e-01	1.748406738042831421e-01	5.600000000000000533e-01	7.097752094268798828e-01	4.919999999999999929e-01	4.898254573345184326e-01	4.919999999999999929e-01	4.243941605091094971e-01	1.960000000000000075e-01	2.533612251281738281e-01
8.830000000000000000e+02	4.939999999999999947e-01	3.761319816112518311e-01	4.480000000000000093e-01	1.588915847241878510e-02	9.479999999999999538e-01	8.942909240722656250e-01	2.359999999999999876e-01	3.037386238574981689e-01	5.520000000000000462e-01	6.502779722213745117e-01	5.220000000000000195e-01	6.520822644233703613e-01
8.840000000000000000e+02	8.519999999999999796e-01	3.914297521114349365e-01	8.439999999999999725e-01	9.219501912593841553e-02	9.120000000000000329e-01	7.755773067474365234e-01	7.780000000000000249e-01	7.793386578559875488e-01	6.400000000000000133e-01	5.900849103927612305e-01	9.360000000000000542e-01	9.233379364013671875e-01
8.850000000000000000e+02	4.680000000000000271e-01	6.722455024719238281e-01	8.800000000000000044e-01	1.398416310548782349e-01	1.140000000000000041e-01	9.037161618471145630e-02	8.840000000000000080e-01	8.717159628868103027e-01	7.339999999999999858e-01	6.830245852470397949e-01	7.159999999999999698e-01	6.984445452690124512e-01
8.860000000000000000e+02	6.860000000000000542e-01	5.013164281845092773e-01	9.979999999999999982e-01	8.387609124183654785e-01	1.940000000000000058e-01	2.081220299005508423e-01	6.019999999999999796e-01	7.985205650329589844e-01	4.159999999999999809e-01	3.684154450893402100e-01	1.459999999999999909e-01	3.277097046375274658e-01
8.870000000000000000e+02	4.000000000000000222e-01	7.311013936996459961e-01	4.259999999999999898e-01	5.090191029012203217e-03	1.739999999999999880e-01	5.723177194595336914e-01	9.080000000000000293e-01	8.825198411941528320e-01	6.019999999999999796e-01	4.955392777919769287e-01	6.680000000000000382e-01	5.369157791137695312e-01
8.880000000000000000e+02	8.980000000000000204e-01	5.647646188735961914e-01	5.040000000000000036e-01	1.053748559206724167e-02	9.100000000000000311e-01	9.149823188781738281e-01	8.599999999999999312e-02	1.702658534049987793e-01	8.179999999999999494e-01	8.390481472015380859e-01	2.020000000000000129e-01	2.842408716678619385e-01
8.890000000000000000e+02	2.260000000000000064e-01	6.023671627044677734e-01	6.700000000000000400e-01	1.866786479949951172e-01	5.600000000000000117e-02	3.095452189445495605e-01	3.380000000000000226e-01	4.334447383880615234e-01	9.020000000000000240e-01	9.001528620719909668e-01	7.500000000000000000e-01	8.231282830238342285e-01
8.900000000000000000e+02	7.900000000000000355e-01	2.485423386096954346e-01	9.459999999999999520e-01	2.100843191146850586e-01	5.360000000000000320e-01	5.770877003669738770e-01	3.599999999999999867e-01	3.728455007076263428e-01	1.660000000000000087e-01	8.439990878105163574e-02	5.360000000000000320e-01	6.752185225486755371e-01
8.910000000000000000e+02	1.519999999999999962e-01	3.343682587146759033e-01	9.779999999999999805e-01	1.549416333436965942e-01	1.100000000000000006e-01	1.494578123092651367e-01	2.540000000000000036e-01	4.572085440158843994e-01	2.959999999999999853e-01	2.782785892486572266e-01	9.300000000000000488e-01	8.950733542442321777e-01
8.920000000000000000e+02	1.779999999999999916e-01	2.803868353366851807e-01	4.200000000000000261e-02	4.465557634830474854e-02	1.400000000000000029e-02	3.629477694630622864e-02	5.520000000000000462e-01	5.904838442802429199e-01	6.219999999999999973e-01	7.145825028419494629e-01	3.380000000000000226e-01	2.406722456216812134e-01
8.930000000000000000e+02	4.359999999999999987e-01	5.548686981201171875e-01	5.420000000000000373e-01	2.236215472221374512e-01	3.739999999999999991e-01	4.811154007911682129e-01	4.480000000000000093e-01	5.341454148292541504e-01	1.120000000000000023e-01	2.593720555305480957e-01	2.879999999999999782e-01	4.666884839534759521e-01
8.940000000000000000e+02	2.220000000000000029e-01	1.776360273361206055e-01	9.819999999999999840e-01	5.774197578430175781e-01	3.240000000000000102e-01	4.178507626056671143e-01	9.479999999999999538e-01	8.074369430541992188e-01	8.080000000000000515e-01	7.510104775428771973e-01	5.620000000000000551e-01	3.687720894813537598e-01
8.950000000000000000e+02	1.559999999999999998e-01	7.172558456659317017e-02	2.839999999999999747e-01	1.300014788284897804e-03	9.919999999999999929e-01	9.764824509620666504e-01	5.620000000000000551e-01	6.508567333221435547e-01	5.340000000000000302e-01	6.550680994987487793e-01	7.620000000000000107e-01	6.720231175422668457e-01
8.960000000000000000e+02	9.280000000000000471e-01	3.412305414676666260e-01	1.600000000000000033e-01	3.204195573925971985e-02	9.839999999999999858e-01	9.674291610717773438e-01	5.859999999999999654e-01	7.362430691719055176e-01	4.159999999999999809e-01	3.315878808498382568e-01	4.660000000000000253e-01	6.251093149185180664e-01
8.970000000000000000e+02	8.900000000000000133e-01	7.935175895690917969e-01	2.580000000000000071e-01	4.421857744455337524e-02	2.260000000000000064e-01	5.046370029449462891e-01	5.679999999999999494e-01	5.725663900375366211e-01	6.959999999999999520e-01	4.909670054912567139e-01	2.179999999999999993e-01	1.558944284915924072e-01
8.980000000000000000e+02	5.520000000000000462e-01	1.342812478542327881e-01	4.560000000000000164e-01	3.017981350421905518e-02	7.760000000000000231e-01	7.549231052398681641e-01	3.420000000000000262e-01	4.950597882270812988e-01	2.700000000000000178e-01	2.079784572124481201e-01	2.620000000000000107e-01	3.437324166297912598e-01
8.990000000000000000e+02	5.100000000000000089e-01	7.203383743762969971e-02	4.580000000000000182e-01	9.638299234211444855e-03	8.999999999999999667e-02	1.892450824379920959e-02	9.800000000000000377e-02	2.657656371593475342e-01	3.479999999999999760e-01	6.659120917320251465e-01	7.820000000000000284e-01	8.174767494201660156e-01
9.000000000000000000e+02	4.959999999999999964e-01	2.718593478202819824e-01	5.759999999999999565e-01	2.841875655576586723e-03	7.119999999999999662e-01	5.373334884643554688e-01	9.519999999999999574e-01	9.383553862571716309e-01	9.539999999999999591e-01	8.892281055450439453e-01	8.080000000000000515e-01	5.367568731307983398e-01
9.010000000000000000e+02	4.599999999999999922e-02	1.125898491591215134e-02	1.620000000000000051e-01	7.109564542770385742e-02	8.559999999999999831e-01	7.793793678283691406e-01	1.759999999999999898e-01	3.156056106090545654e-01	4.580000000000000182e-01	3.726173341274261475e-01	3.719999999999999973e-01	4.287267327308654785e-01
9.020000000000000000e+02	7.720000000000000195e-01	1.956886649131774902e-01	3.539999999999999813e-01	9.682490676641464233e-02	6.260000000000000009e-01	5.546779632568359375e-01	4.899999999999999911e-01	7.371318936347961426e-01	6.239999999999999991e-01	5.641238093376159668e-01	9.639999999999999680e-01	9.444269537925720215e-01
9.030000000000000000e+02	1.000000000000000021e-02	6.432556547224521637e-03	7.840000000000000302e-01	6.144503504037857056e-02	3.200000000000000067e-01	3.801631331443786621e-01	7.139999999999999680e-01	5.085160732269287109e-01	7.000000000000000666e-02	1.015952974557876587e-01	2.859999999999999765e-01	2.377809137105941772e-01
9.040000000000000000e+02	6.840000000000000524e-01	3.578007221221923828e-01	6.720000000000000417e-01	3.218860924243927002e-02	3.920000000000000151e-01	5.647501349449157715e-01	2.400000000000000050e-02	3.793258592486381531e-02	6.380000000000000115e-01	6.322699785232543945e-01	2.919999999999999818e-01	4.197689890861511230e-01
9.050000000000000000e+02	9.439999999999999503e-01	3.393137454986572266e-01	7.860000000000000320e-01	3.725734055042266846e-01	9.439999999999999503e-01	8.046398162841796875e-01	3.840000000000000080e-01	5.533492565155029297e-01	6.420000000000000151e-01	5.057528614997863770e-01	4.199999999999999845e-01	4.226590096950531006e-01
9.060000000000000000e+02	1.300000000000000044e-01	3.145432174205780029e-01	2.800000000000000058e-02	1.951708085834980011e-02	9.979999999999999982e-01	9.355539679527282715e-01	8.139999999999999458e-01	3.676501810550689697e-01	5.140000000000000124e-01	3.366373479366302490e-01	2.660000000000000142e-01	3.650217652320861816e-01
9.070000000000000000e+02	2.740000000000000213e-01	5.346330404281616211e-01	2.000000000000000042e-03	6.887142080813646317e-03	1.400000000000000029e-02	7.916944473981857300e-02	8.519999999999999796e-01	7.143950462341308594e-01	8.120000000000000551e-01	6.101830005645751953e-01	4.400000000000000022e-01	3.280496299266815186e-01
9.080000000000000000e+02	7.279999999999999805e-01	2.934127449989318848e-01	2.680000000000000160e-01	1.363629102706909180e-02	5.739999999999999547e-01	6.718116998672485352e-01	2.419999999999999929e-01	4.289779961109161377e-01	9.379999999999999449e-01	8.248401880264282227e-01	4.420000000000000040e-01	3.463318645954132080e-01
9.090000000000000000e+02	9.559999999999999609e-01	7.973023056983947754e-01	2.340000000000000135e-01	1.278322935104370117e-02	5.080000000000000071e-01	5.816130042076110840e-01	5.440000000000000391e-01	2.851658165454864502e-01	8.880000000000000115e-01	8.571690917015075684e-01	5.639999999999999458e-01	5.896671414375305176e-01
9.100000000000000000e+02	1.479999999999999927e-01	2.282193154096603394e-01	6.099999999999999867e-01	9.186304174363613129e-03	9.799999999999999822e-01	8.656885027885437012e-01	7.880000000000000338e-01	6.751766204833984375e-01	3.119999999999999996e-01	1.957716792821884155e-01	4.420000000000000040e-01	5.369620323181152344e-01
9.110000000000000000e+02	6.280000000000000027e-01	2.585573792457580566e-01	9.639999999999999680e-01	3.578091785311698914e-02	4.460000000000000075e-01	2.648457884788513184e-01	4.339999999999999969e-01	5.480918884277343750e-01	7.500000000000000000e-01	7.056906819343566895e-01	7.900000000000000355e-01	7.760634422302246094e-01
9.120000000000000000e+02	1.759999999999999898e-01	1.103227138519287109e-01	2.680000000000000160e-01	2.364511229097843170e-02	3.880000000000000115e-01	5.772738456726074219e-01	9.899999999999999911e-01	9.507593512535095215e-01	2.340000000000000135e-01	5.670551657676696777e-01	9.280000000000000471e-01	8.374095559120178223e-01
9.130000000000000000e+02	2.459999999999999964e-01	9.959726780652999878e-02	6.280000000000000027e-01	2.868194133043289185e-02	5.699999999999999512e-01	2.893933355808258057e-01	9.060000000000000275e-01	7.122395634651184082e-01	7.540000000000000036e-01	6.880199313163757324e-01	7.259999999999999787e-01	6.045432090759277344e-01
9.140000000000000000e+02	9.879999999999999893e-01	8.111752867698669434e-01	8.439999999999999725e-01	1.965066343545913696e-01	5.320000000000000284e-01	6.504827737808227539e-01	8.200000000000000344e-02	9.187505394220352173e-02	1.160000000000000059e-01	1.097000911831855774e-01	2.020000000000000129e-01	1.754450350999832153e-01
9.150000000000000000e+02	2.800000000000000266e-01	9.504727274179458618e-02	5.240000000000000213e-01	4.261890426278114319e-02	8.699999999999999956e-01	6.677628159523010254e-01	7.500000000000000000e-01	5.508557558059692383e-01	2.640000000000000124e-01	4.099652171134948730e-01	5.380000000000000338e-01	4.364808201789855957e-01
9.160000000000000000e+02	7.439999999999999947e-01	8.128389716148376465e-01	1.859999999999999987e-01	2.558923140168190002e-02	2.220000000000000029e-01	3.042487204074859619e-01	6.420000000000000151e-01	5.062821507453918457e-01	2.540000000000000036e-01	4.122172594070434570e-01	1.300000000000000044e-01	3.195025622844696045e-01
9.170000000000000000e+02	3.980000000000000204e-01	1.599225401878356934e-01	1.000000000000000000e+00	9.608681797981262207e-01	4.420000000000000040e-01	5.849894881248474121e-01	2.400000000000000050e-02	5.450022220611572266e-02	4.879999999999999893e-01	2.510404884815216064e-01	6.760000000000000453e-01	7.271718382835388184e-01
9.180000000000000000e+02	8.699999999999999956e-01	7.292086482048034668e-01	5.140000000000000124e-01	7.344842888414859772e-03	6.340000000000000080e-01	2.846513688564300537e-01	6.079999999999999849e-01	8.626236915588378906e-01	4.299999999999999933e-01	3.596202433109283447e-01	5.699999999999999512e-01	4.311932325363159180e-01
9.190000000000000000e+02	5.000000000000000000e-01	2.440965920686721802e-01	6.959999999999999520e-01	5.093437060713768005e-02	5.799999999999999600e-01	7.658983469009399414e-01	8.860000000000000098e-01	8.386797904968261719e-01	4.020000000000000240e-01	5.707580447196960449e-01	2.139999999999999958e-01	2.999599874019622803e-01
9.200000000000000000e+02	8.760000000000000009e-01	5.210776925086975098e-01	7.640000000000000124e-01	9.643401950597763062e-03	3.960000000000000187e-01	2.483634948730468750e-01	5.560000000000000497e-01	4.372054338455200195e-01	3.420000000000000262e-01	3.519698083400726318e-01	2.780000000000000249e-01	2.785026133060455322e-01
9.210000000000000000e+02	2.260000000000000064e-01	1.012914851307868958e-01	8.980000000000000204e-01	1.986351311206817627e-01	2.740000000000000213e-01	3.159422278404235840e-01	3.780000000000000027e-01	7.874766588211059570e-01	1.900000000000000022e-01	2.942379415035247803e-01	1.300000000000000044e-01	1.189529001712799072e-01
9.220000000000000000e+02	2.119999999999999940e-01	2.690303511917591095e-02	6.280000000000000027e-01	2.966806478798389435e-02	8.419999999999999707e-01	9.381320476531982422e-01	6.340000000000000080e-01	4.535730183124542236e-01	8.219999999999999529e-01	6.391293406486511230e-01	6.680000000000000382e-01	7.180910706520080566e-01
9.230000000000000000e+02	8.319999999999999618e-01	4.016228318214416504e-01	4.919999999999999929e-01	1.611588597297668457e-01	8.820000000000000062e-01	7.448709607124328613e-01	1.439999999999999891e-01	1.911552101373672485e-01	9.100000000000000311e-01	8.900415897369384766e-01	8.000000000000000444e-01	6.725597977638244629e-01
9.240000000000000000e+02	4.259999999999999898e-01	5.491481423377990723e-01	7.359999999999999876e-01	2.362737990915775299e-02	1.219999999999999973e-01	3.389961719512939453e-01	1.739999999999999880e-01	4.239259660243988037e-01	5.520000000000000462e-01	5.698676109313964844e-01	2.020000000000000129e-01	1.839512139558792114e-01
9.250000000000000000e+02	8.499999999999999778e-01	4.256055057048797607e-01	2.780000000000000249e-01	3.041710704565048218e-02	6.840000000000000524e-01	7.588019371032714844e-01	9.739999999999999769e-01	8.770881891250610352e-01	5.280000000000000249e-01	6.742640137672424316e-01	3.579999999999999849e-01	4.584619104862213135e-01
9.260000000000000000e+02	3.119999999999999996e-01	1.958689242601394653e-01	5.420000000000000373e-01	1.396728157997131348e-01	8.399999999999999689e-01	7.930309176445007324e-01	8.800000000000000044e-01	6.315815448760986328e-01	7.139999999999999680e-01	6.000481843948364258e-01	2.999999999999999889e-02	5.657388269901275635e-02
9.270000000000000000e+02	3.820000000000000062e-01	2.359037250280380249e-01	8.599999999999999312e-02	4.794382303953170776e-02	4.460000000000000075e-01	2.817656397819519043e-01	7.799999999999999989e-02	3.376370668411254883e-02	8.020000000000000462e-01	7.947909235954284668e-01	2.260000000000000064e-01	1.789624691009521484e-01
9.280000000000000000e+02	7.239999999999999769e-01	4.008961021900177002e-01	8.699999999999999956e-01	9.433131664991378784e-02	5.380000000000000338e-01	7.244313359260559082e-01	5.320000000000000284e-01	4.053470194339752197e-01	7.820000000000000284e-01	8.089398145675659180e-01	3.659999999999999920e-01	5.106537342071533203e-01
9.290000000000000000e+02	9.879999999999999893e-01	8.698047995567321777e-01	6.320000000000000062e-01	3.372821584343910217e-02	4.620000000000000218e-01	2.537260353565216064e-01	3.960000000000000187e-01	4.310641288757324219e-01	7.799999999999999989e-02	8.700501918792724609e-02	3.800000000000000044e-01	1.675413399934768677e-01
9.300000000000000000e+02	4.739999999999999769e-01	3.213344514369964600e-01	5.220000000000000195e-01	5.355855822563171387e-02	5.220000000000000195e-01	4.963195323944091797e-01	4.159999999999999809e-01	3.319496214389801025e-01	4.079999999999999738e-01	5.408031940460205078e-01	5.100000000000000089e-01	6.536235213279724121e-01
9.310000000000000000e+02	7.780000000000000249e-01	2.501072287559509277e-01	7.459999999999999964e-01	2.814261615276336670e-01	3.320000000000000173e-01	3.846450150012969971e-01	7.740000000000000213e-01	5.647441744804382324e-01	7.580000000000000071e-01	6.674138307571411133e-01	4.380000000000000004e-01	3.082709610462188721e-01
9.320000000000000000e+02	4.219999999999999862e-01	1.718429476022720337e-01	5.899999999999999689e-01	1.539646536111831665e-01	9.080000000000000293e-01	8.959157466888427734e-01	5.380000000000000338e-01	4.076605141162872314e-01	9.599999999999999645e-01	8.920845985412597656e-01	9.300000000000000488e-01	8.630318045616149902e-01
9.330000000000000000e+02	4.000000000000000083e-02	4.214185848832130432e-02	1.859999999999999987e-01	1.394940465688705444e-01	5.839999999999999636e-01	5.366238355636596680e-01	1.620000000000000051e-01	3.360331356525421143e-01	4.819999999999999840e-01	4.728448390960693359e-01	4.739999999999999769e-01	5.682445764541625977e-01
9.340000000000000000e+02	9.679999999999999716e-01	5.605824589729309082e-01	4.159999999999999809e-01	3.514537960290908813e-02	1.519999999999999962e-01	5.991681218147277832e-01	8.279999999999999583e-01	6.146421432495117188e-01	4.159999999999999809e-01	3.351653516292572021e-01	2.999999999999999889e-01	4.063471555709838867e-01
9.350000000000000000e+02	9.199999999999999845e-02	3.399398177862167358e-02	5.779999999999999583e-01	7.515362501144409180e-01	2.459999999999999964e-01	3.772068023681640625e-01	2.400000000000000050e-02	2.153105884790420532e-01	6.600000000000000311e-02	1.408729702234268188e-01	2.979999999999999871e-01	5.386247038841247559e-01
9.360000000000000000e+02	9.799999999999999822e-01	6.207776665687561035e-01	2.560000000000000053e-01	1.487304805777966976e-03	9.320000000000000506e-01	9.339561462402343750e-01	9.879999999999999893e-01	9.757539033889770508e-01	9.020000000000000240e-01	8.595343828201293945e-01	6.700000000000000400e-01	2.944075465202331543e-01
9.370000000000000000e+02	1.280000000000000027e-01	1.752053797245025635e-01	8.719999999999999973e-01	1.079762205481529236e-01	4.899999999999999911e-01	6.108729243278503418e-01	9.360000000000000542e-01	8.730071783065795898e-01	8.400000000000000522e-02	2.795248329639434814e-01	3.360000000000000209e-01	3.777636587619781494e-01
9.380000000000000000e+02	6.039999999999999813e-01	5.407204851508140564e-02	7.279999999999999805e-01	4.733693972229957581e-02	8.020000000000000462e-01	7.415530085563659668e-01	4.919999999999999929e-01	2.827714085578918457e-01	1.739999999999999880e-01	7.690268009901046753e-02	6.179999999999999938e-01	7.737063169479370117e-01
9.390000000000000000e+02	7.920000000000000373e-01	7.685095667839050293e-01	3.860000000000000098e-01	6.038720533251762390e-02	8.679999999999999938e-01	5.915656685829162598e-01	3.619999999999999885e-01	5.297859907150268555e-01	7.239999999999999769e-01	6.874620318412780762e-01	7.680000000000000160e-01	6.178126931190490723e-01
9.400000000000000000e+02	4.500000000000000111e-01	5.641574412584304810e-02	8.040000000000000480e-01	1.276496201753616333e-01	7.019999999999999574e-01	7.889156341552734375e-01	3.280000000000000138e-01	2.817564606666564941e-01	3.940000000000000169e-01	6.287495493888854980e-01	2.959999999999999853e-01	4.252337217330932617e-01
9.410000000000000000e+02	8.799999999999999489e-02	1.904528886079788208e-01	3.200000000000000067e-01	1.520949788391590118e-02	9.659999999999999698e-01	8.712143301963806152e-01	4.959999999999999964e-01	5.827370285987854004e-01	3.260000000000000120e-01	2.898840904235839844e-01	1.419999999999999873e-01	1.247408092021942139e-01
9.420000000000000000e+02	3.430000000000000271e-01	9.409485757350921631e-02	7.099999999999999645e-01	2.012670971453189850e-02	4.099999999999999756e-01	4.317577779293060303e-01	5.540000000000000480e-01	4.941495656967163086e-01	2.479999999999999982e-01	2.504991590976715088e-01	3.160000000000000031e-01	3.894051909446716309e-01
9.430000000000000000e+02	8.200000000000000344e-02	8.607092313468456268e-03	5.460000000000000409e-01	1.815435290336608887e-01	5.000000000000000000e-01	4.378467500209808350e-01	1.280000000000000027e-01	9.926461428403854370e-02	2.680000000000000160e-01	3.752282857894897461e-01	3.039999999999999925e-01	2.601081728935241699e-01
9.440000000000000000e+02	9.759999999999999787e-01	5.282584428787231445e-01	9.439999999999999503e-01	5.913425981998443604e-02	4.359999999999999987e-01	2.692753672599792480e-01	8.679999999999999938e-01	8.528332710266113281e-01	7.279999999999999805e-01	5.789868235588073730e-01	3.840000000000000080e-01	3.963209986686706543e-01
9.450000000000000000e+02	4.339999999999999969e-01	2.144983597099781036e-02	8.519999999999999796e-01	1.540335640311241150e-02	8.799999999999999489e-02	1.678124219179153442e-01	9.459999999999999520e-01	9.277600646018981934e-01	2.520000000000000018e-01	5.445309281349182129e-01	3.840000000000000080e-01	3.420879840850830078e-01
9.460000000000000000e+02	2.159999999999999976e-01	1.850525140762329102e-01	5.999999999999999778e-02	1.938186702318489552e-03	4.719999999999999751e-01	7.397423386573791504e-01	9.220000000000000417e-01	6.875726580619812012e-01	3.900000000000000133e-01	4.433534741401672363e-01	5.340000000000000302e-01	5.923568606376647949e-01
9.470000000000000000e+02	5.240000000000000213e-01	1.573266237974166870e-01	7.860000000000000320e-01	4.675921797752380371e-02	2.000000000000000042e-02	4.393466934561729431e-02	4.239999999999999880e-01	6.207010149955749512e-01	9.120000000000000329e-01	9.069342017173767090e-01	7.940000000000000391e-01	6.473274827003479004e-01
9.480000000000000000e+02	3.679999999999999938e-01	4.222109913825988770e-02	6.480000000000000204e-01	1.814386248588562012e-01	6.400000000000000133e-01	4.551030099391937256e-01	1.960000000000000075e-01	2.531006932258605957e-01	7.359999999999999876e-01	6.120944023132324219e-01	6.680000000000000382e-01	4.153398573398590088e-01
9.490000000000000000e+02	7.940000000000000391e-01	5.680890679359436035e-01	4.939999999999999947e-01	4.974141716957092285e-03	3.260000000000000120e-01	3.337512612342834473e-01	7.680000000000000160e-01	6.116967797279357910e-01	9.340000000000000524e-01	9.464661478996276855e-01	1.739999999999999880e-01	3.009068965911865234e-01
9.500000000000000000e+02	3.420000000000000262e-01	8.953248709440231323e-02	1.839999999999999969e-01	7.363103330135345459e-02	4.000000000000000083e-02	1.899309307336807251e-01	2.240000000000000047e-01	5.399800539016723633e-01	7.600000000000000089e-01	6.681129336357116699e-01	5.999999999999999778e-01	7.560246586799621582e-01
9.510000000000000000e+02	9.559999999999999609e-01	9.598380327224731445e-01	1.739999999999999880e-01	1.027995347976684570e-02	5.699999999999999512e-01	5.537232160568237305e-01	5.979999999999999760e-01	6.005762219429016113e-01	3.739999999999999991e-01	7.477262020111083984e-01	5.879999999999999671e-01	6.098058819770812988e-01
9.520000000000000000e+02	8.040000000000000480e-01	5.240635275840759277e-01	7.580000000000000071e-01	2.975633926689624786e-02	4.779999999999999805e-01	3.802328109741210938e-01	6.360000000000000098e-01	8.800628781318664551e-01	3.280000000000000138e-01	4.165455698966979980e-01	6.840000000000000524e-01	6.567305922508239746e-01
9.530000000000000000e+02	4.979999999999999982e-01	1.072248890995979309e-01	1.819999999999999951e-01	1.147268898785114288e-02	3.960000000000000187e-01	6.354168653488159180e-01	9.919999999999999929e-01	9.904739260673522949e-01	8.639999999999999902e-01	8.330491781234741211e-01	3.160000000000000031e-01	2.547991573810577393e-01
9.540000000000000000e+02	3.160000000000000031e-01	6.361222863197326660e-01	7.780000000000000249e-01	1.952813863754272461e-01	8.000000000000000444e-01	7.017707228660583496e-01	8.060000000000000497e-01	5.343119502067565918e-01	5.040000000000000036e-01	6.385183930397033691e-01	5.160000000000000142e-01	4.815655648708343506e-01
9.550000000000000000e+02	4.239999999999999880e-01	2.439923211932182312e-02	1.680000000000000104e-01	1.228605508804321289e-01	4.899999999999999911e-01	6.921471953392028809e-01	6.919999999999999485e-01	6.855835318565368652e-01	1.880000000000000004e-01	5.469211935997009277e-01	5.879999999999999671e-01	5.803382396697998047e-01
9.560000000000000000e+02	5.100000000000000089e-01	5.544192790985107422e-01	7.279999999999999805e-01	4.452691376209259033e-01	8.679999999999999938e-01	8.475357294082641602e-01	7.580000000000000071e-01	5.168454647064208984e-01	4.959999999999999964e-01	5.252681970596313477e-01	6.800000000000000488e-01	4.288276731967926025e-01
9.570000000000000000e+02	4.159999999999999809e-01	8.947973698377609253e-02	5.140000000000000124e-01	2.467497996985912323e-02	2.240000000000000047e-01	4.890140593051910400e-01	8.539999999999999813e-01	9.280695319175720215e-01	5.380000000000000338e-01	5.697425007820129395e-01	5.480000000000000426e-01	5.717443823814392090e-01
9.580000000000000000e+02	6.019999999999999796e-01	4.013353958725929260e-02	4.480000000000000093e-01	1.091620773077011108e-01	4.839999999999999858e-01	3.047062158584594727e-01	9.599999999999999645e-01	6.836652755737304688e-01	4.060000000000000275e-01	5.782691240310668945e-01	7.640000000000000124e-01	6.627377271652221680e-01
9.590000000000000000e+02	5.120000000000000107e-01	4.623493552207946777e-01	9.399999999999999467e-01	3.306735455989837646e-01	8.020000000000000462e-01	4.205292463302612305e-01	7.900000000000000355e-01	8.293805122375488281e-01	8.040000000000000480e-01	7.672905325889587402e-01	4.520000000000000129e-01	2.874374389648437500e-01
9.600000000000000000e+02	9.240000000000000435e-01	5.168772339820861816e-01	8.239999999999999547e-01	6.658406555652618408e-02	6.520000000000000240e-01	5.776523947715759277e-01	9.400000000000000022e-02	2.175098359584808350e-01	8.299999999999999600e-01	8.147252202033996582e-01	2.760000000000000231e-01	3.214516341686248779e-01
9.610000000000000000e+02	4.000000000000000222e-01	5.961268544197082520e-01	4.060000000000000275e-01	2.522291056811809540e-02	7.520000000000000018e-01	4.982312023639678955e-01	8.000000000000000167e-02	3.206742703914642334e-01	9.160000000000000364e-01	8.803310990333557129e-01	8.179999999999999494e-01	8.100605607032775879e-01
9.620000000000000000e+02	8.920000000000000151e-01	5.120528936386108398e-01	5.160000000000000142e-01	1.090767234563827515e-02	1.039999999999999952e-01	4.198630154132843018e-01	1.000000000000000000e+00	9.916688203811645508e-01	2.280000000000000082e-01	3.001729846000671387e-01	8.940000000000000169e-01	7.784436345100402832e-01
9.630000000000000000e+02	8.339999999999999636e-01	4.090855121612548828e-01	8.599999999999999312e-02	1.362812370061874390e-01	7.940000000000000391e-01	5.410819649696350098e-01	2.760000000000000231e-01	5.574310421943664551e-01	6.939999999999999503e-01	6.860662698745727539e-01	2.999999999999999889e-01	5.415750741958618164e-01
9.640000000000000000e+02	7.099999999999999645e-01	2.248648852109909058e-01	6.939999999999999503e-01	2.151319384574890137e-01	7.179999999999999716e-01	6.111221909523010254e-01	7.500000000000000000e-01	7.061213254928588867e-01	9.859999999999999876e-01	9.198654294013977051e-01	2.600000000000000089e-01	4.162015020847320557e-01
9.650000000000000000e+02	7.079999999999999627e-01	5.744779706001281738e-01	9.859999999999999876e-01	2.480386644601821899e-01	8.000000000000000167e-02	1.588942259550094604e-01	8.080000000000000515e-01	9.167451858520507812e-01	9.800000000000000377e-02	3.750210627913475037e-02	6.860000000000000542e-01	7.081019282341003418e-01
9.660000000000000000e+02	7.680000000000000160e-01	4.349444210529327393e-01	7.960000000000000409e-01	8.502779155969619751e-02	6.079999999999999849e-01	4.419480860233306885e-01	2.459999999999999964e-01	3.690945804119110107e-01	6.400000000000000133e-01	7.289805412292480469e-01	6.680000000000000382e-01	6.989837884902954102e-01
9.670000000000000000e+02	9.719999999999999751e-01	7.210285663604736328e-01	8.579999999999999849e-01	6.563551723957061768e-02	5.879999999999999671e-01	5.954936146736145020e-01	9.340000000000000524e-01	8.171223402023315430e-01	4.699999999999999734e-01	3.404705524444580078e-01	3.519999999999999796e-01	4.573534131050109863e-01
9.680000000000000000e+02	6.059999999999999831e-01	2.997132539749145508e-01	4.299999999999999933e-01	9.863945096731185913e-02	4.399999999999999745e-02	5.728024616837501526e-02	6.199999999999999956e-01	5.588299632072448730e-01	7.039999999999999591e-01	6.435788869857788086e-01	5.100000000000000089e-01	7.103149890899658203e-01
9.690000000000000000e+02	1.400000000000000133e-01	7.654840499162673950e-02	8.159999999999999476e-01	3.310403823852539062e-01	5.799999999999999600e-01	4.589989185333251953e-01	6.600000000000000311e-01	4.076023995876312256e-01	4.779999999999999805e-01	7.034332156181335449e-01	3.579999999999999849e-01	2.665561139583587646e-01
9.700000000000000000e+02	4.699999999999999734e-01	1.200347170233726501e-01	9.679999999999999716e-01	7.499603927135467529e-02	6.800000000000000488e-01	4.344928860664367676e-01	3.360000000000000209e-01	5.530966520309448242e-01	6.720000000000000417e-01	6.437066197395324707e-01	2.020000000000000129e-01	3.237969875335693359e-01
9.710000000000000000e+02	1.019999999999999934e-01	5.764573439955711365e-02	9.719999999999999751e-01	3.949856162071228027e-01	6.280000000000000027e-01	7.071940302848815918e-01	6.099999999999999867e-01	6.361510157585144043e-01	4.680000000000000271e-01	3.960423469543457031e-01	2.359999999999999876e-01	3.233084976673126221e-01
9.720000000000000000e+02	3.519999999999999796e-01	7.149244192987680435e-03	3.200000000000000067e-02	1.509369444102048874e-02	7.319999999999999840e-01	1.920539140701293945e-01	2.599999999999999881e-02	5.194840580224990845e-02	6.959999999999999520e-01	8.036342263221740723e-01	2.039999999999999869e-01	1.076889559626579285e-01
9.730000000000000000e+02	7.359999999999999876e-01	2.005273997783660889e-01	2.059999999999999887e-01	3.093532100319862366e-02	9.599999999999999645e-01	9.445308446884155273e-01	2.839999999999999747e-01	2.307042628526687622e-01	5.200000000000000178e-01	3.315088152885437012e-01	7.439999999999999947e-01	6.811012029647827148e-01
9.740000000000000000e+02	1.719999999999999862e-01	3.654408082365989685e-02	9.160000000000000364e-01	7.089433819055557251e-02	6.879999999999999449e-01	6.843993067741394043e-01	2.640000000000000124e-01	3.727139830589294434e-01	4.000000000000000083e-03	9.870827198028564453e-02	2.580000000000000071e-01	3.070249557495117188e-01
9.750000000000000000e+02	8.339999999999999636e-01	2.223671823740005493e-01	1.380000000000000115e-01	4.776964783668518066e-01	9.839999999999999858e-01	9.327524900436401367e-01	7.000000000000000666e-02	1.382584422826766968e-01	6.740000000000000435e-01	7.504217028617858887e-01	9.320000000000000506e-01	9.448259472846984863e-01
9.760000000000000000e+02	7.159999999999999698e-01	2.371738106012344360e-01	1.340000000000000080e-01	4.073564335703849792e-02	5.120000000000000107e-01	4.357846677303314209e-01	9.439999999999999503e-01	9.398262500762939453e-01	5.600000000000000533e-01	4.130493700504302979e-01	7.520000000000000018e-01	6.139894723892211914e-01
9.770000000000000000e+02	9.899999999999999911e-01	8.583096861839294434e-01	9.140000000000000346e-01	8.690099418163299561e-02	5.140000000000000124e-01	6.488322615623474121e-01	7.520000000000000018e-01	5.536784529685974121e-01	5.460000000000000409e-01	6.700020432472229004e-01	6.680000000000000382e-01	8.023973703384399414e-01
9.780000000000000000e+02	9.020000000000000240e-01	3.557928800582885742e-01	1.019999999999999934e-01	3.905307129025459290e-02	1.459999999999999909e-01	2.305147796869277954e-01	2.039999999999999869e-01	2.756209373474121094e-01	8.319999999999999618e-01	9.142925739288330078e-01	8.120000000000000551e-01	7.891656160354614258e-01
9.790000000000000000e+02	9.979999999999999982e-01	9.686338901519775391e-01	1.839999999999999969e-01	1.396840065717697144e-02	3.599999999999999728e-02	2.484714537858963013e-01	9.859999999999999876e-01	9.851010441780090332e-01	8.579999999999999849e-01	9.335868358612060547e-01	5.979999999999999760e-01	5.000129342079162598e-01
9.800000000000000000e+02	5.180000000000000160e-01	8.801084011793136597e-02	7.339999999999999858e-01	1.375194732099771500e-02	8.020000000000000462e-01	7.151114344596862793e-01	9.400000000000000022e-02	1.359290927648544312e-01	7.279999999999999805e-01	7.188321948051452637e-01	9.080000000000000293e-01	9.268668293952941895e-01
9.810000000000000000e+02	2.620000000000000107e-01	5.858880281448364258e-02	6.999999999999999556e-01	1.130851078778505325e-02	1.539999999999999980e-01	4.485988318920135498e-01	4.819999999999999840e-01	7.260828018188476562e-01	1.960000000000000075e-01	2.536002993583679199e-01	1.779999999999999916e-01	4.314401745796203613e-01
9.820000000000000000e+02	8.820000000000000062e-01	7.505413293838500977e-01	6.019999999999999796e-01	6.372655928134918213e-02	6.860000000000000542e-01	6.304743885993957520e-01	7.860000000000000320e-01	6.980015039443969727e-01	1.880000000000000004e-01	3.277707397937774658e-01	6.580000000000000293e-01	6.857660412788391113e-01
9.830000000000000000e+02	9.040000000000000258e-01	6.833900809288024902e-01	1.960000000000000075e-01	1.720264740288257599e-02	4.759999999999999787e-01	5.002726316452026367e-01	2.640000000000000124e-01	4.006819427013397217e-01	3.639999999999999902e-01	2.944709658622741699e-01	9.020000000000000240e-01	8.752275705337524414e-01
9.840000000000000000e+02	7.780000000000000249e-01	4.332211613655090332e-01	2.139999999999999958e-01	2.020118385553359985e-02	8.980000000000000204e-01	8.833010792732238770e-01	6.099999999999999867e-01	6.163274645805358887e-01	2.000000000000000042e-03	2.207254432141780853e-02	5.100000000000000089e-01	3.897764086723327637e-01
9.850000000000000000e+02	7.780000000000000249e-01	1.182735562324523926e-01	1.219999999999999973e-01	3.674207022413611412e-03	7.880000000000000338e-01	7.782264351844787598e-01	5.679999999999999494e-01	5.897812843322753906e-01	9.020000000000000240e-01	9.361070394515991211e-01	8.120000000000000551e-01	7.506123781204223633e-01
9.860000000000000000e+02	1.039999999999999952e-01	6.263618916273117065e-02	8.820000000000000062e-01	3.619714379310607910e-01	3.559999999999999831e-01	5.801022648811340332e-01	6.239999999999999991e-01	4.040598571300506592e-01	6.239999999999999991e-01	4.075612425804138184e-01	1.580000000000000016e-01	1.866345554590225220e-01
9.870000000000000000e+02	6.039999999999999813e-01	1.837855279445648193e-01	1.719999999999999862e-01	3.319613263010978699e-02	4.460000000000000075e-01	3.429923951625823975e-01	9.000000000000000222e-01	8.943007588386535645e-01	2.099999999999999922e-01	3.076486885547637939e-01	6.760000000000000453e-01	6.277878284454345703e-01
9.880000000000000000e+02	9.120000000000000329e-01	5.321205258369445801e-01	6.860000000000000542e-01	2.458511292934417725e-02	6.740000000000000435e-01	9.184948801994323730e-01	9.879999999999999893e-01	9.339981079101562500e-01	6.079999999999999849e-01	4.146633148193359375e-01	9.379999999999999449e-01	9.184580445289611816e-01
9.890000000000000000e+02	4.339999999999999969e-01	6.317003071308135986e-02	8.599999999999999867e-01	3.047539591789245605e-01	2.280000000000000082e-01	6.624559164047241211e-01	4.060000000000000275e-01	5.635871887207031250e-01	4.839999999999999858e-01	7.054928541183471680e-01	9.600000000000000200e-02	1.809446960687637329e-01
9.900000000000000000e+02	7.099999999999999645e-01	5.273955464363098145e-01	9.859999999999999876e-01	9.521318227052688599e-02	5.100000000000000089e-01	9.385226368904113770e-01	3.059999999999999942e-01	2.625063359737396240e-01	9.199999999999999845e-02	1.620578318834304810e-01	1.239999999999999991e-01	2.444209158420562744e-01
9.910000000000000000e+02	4.079999999999999738e-01	2.519532442092895508e-01	8.239999999999999547e-01	1.478532254695892334e-01	4.339999999999999969e-01	8.358600735664367676e-01	3.420000000000000262e-01	2.890280783176422119e-01	1.280000000000000027e-01	2.539424002170562744e-01	4.919999999999999929e-01	6.963431239128112793e-01
9.920000000000000000e+02	7.479999999999999982e-01	3.606516122817993164e-01	6.300000000000000044e-01	5.977541208267211914e-03	5.739999999999999547e-01	6.555559635162353516e-01	8.780000000000000027e-01	6.959925889968872070e-01	3.900000000000000133e-01	3.581553995609283447e-01	9.600000000000000200e-02	2.176749706268310547e-01
9.930000000000000000e+02	7.479999999999999982e-01	8.172033429145812988e-01	4.079999999999999738e-01	2.559437453746795654e-01	6.560000000000000275e-01	8.383101820945739746e-01	5.999999999999999778e-01	3.820725977420806885e-01	1.759999999999999898e-01	2.763784825801849365e-01	6.520000000000000240e-01	6.267948746681213379e-01
9.940000000000000000e+02	7.279999999999999805e-01	5.205191373825073242e-01	8.599999999999999312e-02	2.474013529717922211e-02	8.259999999999999565e-01	5.533399581909179688e-01	6.660000000000000364e-01	8.679983019828796387e-01	5.719999999999999529e-01	2.760826647281646729e-01	4.580000000000000182e-01	4.834022521972656250e-01
9.950000000000000000e+02	6.800000000000000488e-02	1.688718199729919434e-01	6.780000000000000471e-01	4.501142073422670364e-03	4.939999999999999947e-01	6.210830807685852051e-01	6.600000000000000311e-01	6.103836894035339355e-01	2.059999999999999887e-01	3.567224442958831787e-01	5.560000000000000497e-01	5.309257507324218750e-01
9.960000000000000000e+02	8.339999999999999636e-01	2.689379155635833740e-01	1.620000000000000051e-01	3.624317049980163574e-02	2.379999999999999893e-01	3.507790267467498779e-01	4.939999999999999947e-01	6.581407189369201660e-01	8.259999999999999565e-01	7.421888113021850586e-01	1.140000000000000041e-01	2.116537392139434814e-01
9.970000000000000000e+02	3.260000000000000120e-01	2.679423987865447998e-01	3.699999999999999956e-01	2.622785270214080811e-01	9.819999999999999840e-01	9.426604509353637695e-01	7.259999999999999787e-01	7.895098328590393066e-01	6.860000000000000542e-01	4.652410149574279785e-01	5.000000000000000000e-01	5.992840528488159180e-01
9.980000000000000000e+02	5.919999999999999707e-01	1.877233535051345825e-01	3.119999999999999996e-01	1.808364316821098328e-02	6.700000000000000400e-01	5.259359478950500488e-01	4.919999999999999929e-01	3.107565641403198242e-01	7.780000000000000249e-01	5.432147383689880371e-01	8.359999999999999654e-01	8.448519110679626465e-01
9.990000000000000000e+02	9.340000000000000524e-01	3.310462832450866699e-01	2.399999999999999911e-01	1.595973223447799683e-01	8.000000000000000444e-01	7.036184072494506836e-01	9.739999999999999769e-01	9.174146056175231934e-01	2.200000000000000011e-01	3.614253103733062744e-01	7.920000000000000373e-01	7.969751358032226562e-01
