# Supplementary material for: Machine-guided path sampling to discover mechanisms of molecular self-organization
Source: Nat Comput Sci. 2023 Apr 24;3(4):334–45. doi: 10.1038/s43588-023-00428-z (PMC10766509; doi:10.1038/s43588-023-00428-z)
Supplement: Supplementary file 10 — Statistical source data for Extended Data Fig. 3. [file 43588_2023_428_MOESM10_ESM.zip › Extended_Data_Fig3_row3_not_trained_on_NaCl_NaI.csv]

# structure index	sampled pB (LiCl)	predicted pB (LiCl)	sampled pB (LiI)	predicted pB (LiI)	sampled pB (NaCl)	predicted pB (NaCl)	sampled pB (NaI)	predicted pB (NaI)	sampled pB (CsCl)	predicted pB (CsCl)	sampled pB (CsI)	predicted pB (CsI)
0.000000000000000000e+00	4.420000000000000040e-01	4.544230699539184570e-01	6.919999999999999485e-01	8.213490843772888184e-01	2.419999999999999929e-01	5.044885277748107910e-01	5.000000000000000000e-01	7.998034358024597168e-01	5.200000000000000178e-01	5.149341821670532227e-01	7.279999999999999805e-01	5.382280945777893066e-01
1.000000000000000000e+00	4.839999999999999858e-01	3.545645177364349365e-01	2.999999999999999889e-02	3.332720994949340820e-01	8.439999999999999725e-01	9.805246591567993164e-01	2.720000000000000195e-01	9.452396631240844727e-01	7.500000000000000000e-01	7.794939279556274414e-01	3.260000000000000120e-01	2.463237643241882324e-01
2.000000000000000000e+00	5.560000000000000497e-01	7.003905177116394043e-01	7.439999999999999947e-01	6.834208369255065918e-01	3.599999999999999728e-02	7.640485167503356934e-01	9.300000000000000488e-01	9.846617579460144043e-01	5.739999999999999547e-01	5.804911255836486816e-01	7.920000000000000373e-01	7.885912656784057617e-01
3.000000000000000000e+00	6.260000000000000009e-01	5.187876820564270020e-01	8.080000000000000515e-01	8.264540433883666992e-01	8.940000000000000169e-01	9.682475328445434570e-01	8.739999999999999991e-01	9.848565459251403809e-01	5.440000000000000391e-01	7.512966990470886230e-01	7.700000000000000178e-01	7.718297243118286133e-01
4.000000000000000000e+00	8.920000000000000151e-01	6.599091291427612305e-01	9.100000000000000311e-01	7.690218091011047363e-01	1.940000000000000058e-01	7.489137053489685059e-01	6.480000000000000204e-01	9.747493267059326172e-01	4.799999999999999822e-01	6.134819984436035156e-01	5.999999999999999778e-01	5.821928381919860840e-01
5.000000000000000000e+00	3.280000000000000138e-01	4.420652091503143311e-01	1.719999999999999862e-01	3.629105091094970703e-01	6.420000000000000151e-01	7.627835869789123535e-01	4.060000000000000275e-01	9.151147603988647461e-01	1.260000000000000009e-01	1.208146661520004272e-01	5.819999999999999618e-01	5.044713616371154785e-01
6.000000000000000000e+00	4.739999999999999769e-01	5.070273876190185547e-01	3.240000000000000102e-01	5.495927333831787109e-01	7.079999999999999627e-01	7.915046811103820801e-01	5.919999999999999707e-01	9.627157449722290039e-01	1.799999999999999933e-01	1.395795792341232300e-01	4.299999999999999933e-01	3.758043348789215088e-01
7.000000000000000000e+00	1.739999999999999880e-01	2.105800807476043701e-01	2.220000000000000029e-01	1.952136307954788208e-01	5.639999999999999458e-01	6.523950695991516113e-01	8.279999999999999583e-01	9.840265512466430664e-01	2.939999999999999836e-01	3.877027332782745361e-01	5.659999999999999476e-01	5.334544777870178223e-01
8.000000000000000000e+00	1.079999999999999988e-01	1.702281087636947632e-01	7.660000000000000142e-01	3.287994265556335449e-01	1.940000000000000058e-01	6.514158844947814941e-01	8.000000000000000167e-02	9.374145865440368652e-01	6.740000000000000435e-01	6.211060285568237305e-01	3.960000000000000187e-01	5.230185389518737793e-01
9.000000000000000000e+00	6.400000000000000133e-02	2.274003028869628906e-01	5.979999999999999760e-01	6.927061676979064941e-01	8.799999999999999489e-02	8.090731501579284668e-01	8.060000000000000497e-01	9.332934617996215820e-01	6.520000000000000240e-01	5.074784159660339355e-01	8.399999999999999689e-01	7.429013848304748535e-01
1.000000000000000000e+01	5.060000000000000053e-01	7.311852574348449707e-01	7.820000000000000284e-01	7.787975668907165527e-01	1.620000000000000051e-01	6.318370103836059570e-01	1.079999999999999988e-01	9.152444601058959961e-01	2.959999999999999853e-01	3.159762024879455566e-01	1.380000000000000115e-01	9.690089523792266846e-02
1.100000000000000000e+01	7.339999999999999858e-01	6.024519801139831543e-01	5.080000000000000071e-01	8.187875747680664062e-01	7.620000000000000107e-01	8.569859862327575684e-01	5.899999999999999689e-01	9.809030294418334961e-01	6.340000000000000080e-01	5.984983444213867188e-01	7.560000000000000053e-01	6.647550463676452637e-01
1.200000000000000000e+01	7.279999999999999805e-01	5.336256623268127441e-01	9.200000000000000400e-01	6.896435022354125977e-01	1.499999999999999944e-01	6.552398800849914551e-01	3.360000000000000209e-01	9.170808196067810059e-01	6.840000000000000524e-01	5.795741677284240723e-01	5.879999999999999671e-01	5.019667148590087891e-01
1.300000000000000000e+01	5.620000000000000551e-01	2.481917142868041992e-01	4.440000000000000058e-01	5.182283520698547363e-01	4.939999999999999947e-01	8.974221944808959961e-01	2.620000000000000107e-01	7.870477437973022461e-01	6.059999999999999831e-01	3.556519448757171631e-01	7.860000000000000320e-01	7.876329421997070312e-01
1.400000000000000000e+01	5.759999999999999565e-01	5.147597789764404297e-01	1.199999999999999956e-01	2.722368538379669189e-01	3.200000000000000067e-01	6.070101261138916016e-01	9.559999999999999609e-01	9.894054532051086426e-01	6.840000000000000524e-01	6.601886749267578125e-01	6.580000000000000293e-01	6.534315347671508789e-01
1.500000000000000000e+01	7.259999999999999787e-01	5.188642740249633789e-01	5.679999999999999494e-01	4.740479290485382080e-01	4.159999999999999809e-01	7.964999675750732422e-01	7.479999999999999982e-01	9.486492872238159180e-01	5.739999999999999547e-01	5.563629269599914551e-01	5.699999999999999512e-01	4.910714328289031982e-01
1.600000000000000000e+01	6.979999999999999538e-01	5.728132724761962891e-01	5.380000000000000338e-01	5.093930959701538086e-01	5.040000000000000036e-01	7.923092842102050781e-01	9.739999999999999769e-01	9.860636591911315918e-01	4.139999999999999791e-01	5.156828761100769043e-01	7.580000000000000071e-01	3.691023588180541992e-01
1.700000000000000000e+01	1.600000000000000033e-01	3.998374938964843750e-01	9.879999999999999893e-01	9.210261106491088867e-01	7.479999999999999982e-01	8.714530467987060547e-01	1.000000000000000021e-02	8.064206242561340332e-01	7.359999999999999876e-01	5.328923463821411133e-01	2.479999999999999982e-01	3.755751550197601318e-01
1.800000000000000000e+01	6.219999999999999973e-01	4.957449138164520264e-01	8.980000000000000204e-01	8.724650144577026367e-01	1.739999999999999880e-01	8.514224290847778320e-01	8.379999999999999671e-01	9.817408919334411621e-01	5.420000000000000373e-01	5.753806233406066895e-01	3.160000000000000031e-01	2.253621816635131836e-01
1.900000000000000000e+01	9.419999999999999485e-01	9.721114039421081543e-01	6.939999999999999503e-01	6.075723171234130859e-01	7.520000000000000018e-01	8.719400167465209961e-01	1.360000000000000098e-01	9.286469221115112305e-01	3.300000000000000155e-01	4.947697818279266357e-01	8.200000000000000344e-02	2.308754473924636841e-01
2.000000000000000000e+01	7.239999999999999769e-01	6.696140766143798828e-01	2.939999999999999836e-01	2.291171550750732422e-01	5.020000000000000018e-01	8.928906917572021484e-01	5.220000000000000195e-01	9.518384933471679688e-01	4.219999999999999862e-01	6.957609653472900391e-01	3.019999999999999907e-01	3.755139708518981934e-01
2.100000000000000000e+01	5.440000000000000391e-01	6.079173088073730469e-01	5.580000000000000515e-01	5.249167084693908691e-01	7.800000000000000266e-01	8.399020433425903320e-01	8.419999999999999707e-01	9.868274927139282227e-01	1.390000000000000124e-01	2.701929211616516113e-01	7.760000000000000231e-01	7.210749387741088867e-01
2.200000000000000000e+01	7.079999999999999627e-01	7.801411151885986328e-01	9.240000000000000435e-01	8.025035262107849121e-01	5.580000000000000515e-01	8.117382526397705078e-01	4.560000000000000164e-01	9.803193211555480957e-01	7.680000000000000160e-01	7.360477447509765625e-01	4.139999999999999791e-01	3.784495294094085693e-01
2.300000000000000000e+01	9.519999999999999574e-01	9.396413564682006836e-01	5.839999999999999636e-01	6.750571131706237793e-01	3.499999999999999778e-01	7.559825181961059570e-01	3.880000000000000115e-01	9.540907144546508789e-01	2.879999999999999782e-01	4.281747639179229736e-01	7.660000000000000142e-01	7.923443913459777832e-01
2.400000000000000000e+01	2.139999999999999958e-01	6.121063828468322754e-01	5.060000000000000053e-01	4.098155200481414795e-01	3.439999999999999725e-01	6.828868389129638672e-01	8.559999999999999831e-01	9.896640181541442871e-01	5.380000000000000338e-01	6.764680743217468262e-01	1.980000000000000093e-01	3.297303617000579834e-01
2.500000000000000000e+01	2.640000000000000124e-01	5.435645580291748047e-01	2.700000000000000178e-01	2.688024938106536865e-01	3.760000000000000009e-01	6.310576200485229492e-01	4.099999999999999756e-01	9.563373923301696777e-01	1.239999999999999991e-01	1.242456808686256409e-01	4.500000000000000111e-01	6.065505146980285645e-01
2.600000000000000000e+01	4.440000000000000058e-01	4.745337963104248047e-01	5.320000000000000284e-01	8.443620800971984863e-01	4.560000000000000164e-01	7.222834229469299316e-01	3.320000000000000173e-01	8.952506780624389648e-01	1.199999999999999956e-01	1.570391207933425903e-01	4.680000000000000271e-01	7.080603241920471191e-01
2.700000000000000000e+01	1.100000000000000006e-01	4.197545349597930908e-01	9.639999999999999680e-01	8.144930601119995117e-01	9.439999999999999503e-01	8.669518828392028809e-01	1.239999999999999991e-01	6.142535805702209473e-01	6.179999999999999938e-01	5.484726428985595703e-01	4.879999999999999893e-01	5.730761289596557617e-01
2.800000000000000000e+01	5.460000000000000409e-01	5.305531024932861328e-01	3.940000000000000169e-01	3.217298090457916260e-01	2.500000000000000000e-01	7.143870592117309570e-01	4.599999999999999922e-02	8.233392238616943359e-01	6.640000000000000346e-01	6.843851208686828613e-01	1.179999999999999938e-01	1.340006589889526367e-01
2.900000000000000000e+01	3.079999999999999960e-01	3.713312745094299316e-01	4.719999999999999751e-01	3.898582160472869873e-01	9.759999999999999787e-01	9.751927256584167480e-01	7.079999999999999627e-01	9.878529310226440430e-01	1.799999999999999933e-01	3.735452592372894287e-01	5.979999999999999760e-01	6.746888160705566406e-01
3.000000000000000000e+01	3.679999999999999938e-01	3.491565585136413574e-01	4.490000000000000102e-01	3.047814667224884033e-01	1.799999999999999864e-02	3.891206383705139160e-01	6.139999999999999902e-01	8.915797472000122070e-01	7.139999999999999680e-01	6.392349004745483398e-01	7.599999999999999811e-02	1.372777074575424194e-01
3.100000000000000000e+01	7.860000000000000320e-01	6.834790110588073730e-01	8.386666666666666714e-01	6.399893760681152344e-01	4.380000000000000004e-01	6.163644194602966309e-01	8.179999999999999494e-01	9.528550505638122559e-01	9.499999999999999556e-01	9.187941551208496094e-01	5.420000000000000373e-01	6.221067905426025391e-01
3.200000000000000000e+01	1.280000000000000027e-01	3.010457754135131836e-01	7.099999999999999645e-01	8.249719738960266113e-01	9.979999999999999982e-01	9.936265945434570312e-01	3.360000000000000209e-01	9.493718743324279785e-01	2.680000000000000160e-01	4.691835641860961914e-01	4.380000000000000004e-01	4.431445300579071045e-01
3.300000000000000000e+01	4.800000000000000100e-02	8.779352903366088867e-02	2.760000000000000231e-01	2.452672868967056274e-01	9.839999999999999858e-01	9.900560379028320312e-01	9.879999999999999893e-01	9.998126626014709473e-01	5.560000000000000497e-01	4.141584038734436035e-01	8.279999999999999583e-01	8.479858040809631348e-01
3.400000000000000000e+01	3.920000000000000151e-01	5.850970745086669922e-01	1.600000000000000033e-02	2.715582549571990967e-01	2.520000000000000018e-01	9.009566903114318848e-01	1.400000000000000133e-01	8.537149429321289062e-01	1.980000000000000093e-01	4.279969334602355957e-01	7.880000000000000338e-01	7.443598508834838867e-01
3.500000000000000000e+01	1.260000000000000009e-01	2.188747972249984741e-01	1.640000000000000069e-01	2.631520628929138184e-01	6.199999999999999956e-01	9.094238281250000000e-01	7.580000000000000071e-01	9.853648543357849121e-01	2.020000000000000129e-01	3.923878967761993408e-01	5.620000000000000551e-01	6.214603781700134277e-01
3.600000000000000000e+01	3.059999999999999942e-01	5.087579488754272461e-01	5.420000000000000373e-01	6.820055246353149414e-01	7.119999999999999662e-01	9.190341234207153320e-01	4.540000000000000147e-01	9.415090084075927734e-01	6.800000000000000488e-01	6.662246584892272949e-01	4.319999999999999951e-01	5.650104284286499023e-01
3.700000000000000000e+01	5.540000000000000480e-01	7.641236782073974609e-01	3.719999999999999973e-01	3.896380364894866943e-01	5.919999999999999707e-01	5.759423971176147461e-01	1.640000000000000069e-01	9.255561828613281250e-01	7.900000000000000355e-01	6.559003591537475586e-01	2.959999999999999853e-01	5.204952359199523926e-01
3.800000000000000000e+01	3.240000000000000102e-01	3.888665139675140381e-01	3.679999999999999938e-01	3.732952773571014404e-01	8.199999999999999512e-01	8.324909806251525879e-01	4.680000000000000271e-01	8.056051135063171387e-01	6.800000000000000488e-02	2.146628499031066895e-02	7.339999999999999858e-01	6.848102807998657227e-01
3.900000000000000000e+01	6.959999999999999520e-01	6.222815513610839844e-01	1.719999999999999862e-01	3.442165851593017578e-01	4.939999999999999947e-01	8.137619495391845703e-01	6.500000000000000222e-01	9.087543487548828125e-01	1.539999999999999980e-01	1.904755830764770508e-01	5.779999999999999583e-01	7.441717982292175293e-01
4.000000000000000000e+01	2.039999999999999869e-01	2.369716763496398926e-01	2.999999999999999889e-01	4.881820082664489746e-01	4.599999999999999922e-02	5.397551059722900391e-01	5.520000000000000462e-01	9.711109399795532227e-01	1.459999999999999909e-01	1.709102541208267212e-01	3.679999999999999938e-01	6.227347254753112793e-01
4.100000000000000000e+01	7.799999999999999989e-02	9.651187807321548462e-02	7.399999999999999634e-02	1.472449153661727905e-01	9.800000000000000377e-02	6.301263570785522461e-01	5.180000000000000160e-01	9.802542328834533691e-01	3.019999999999999907e-01	3.791651725769042969e-01	7.840000000000000302e-01	9.135229587554931641e-01
4.200000000000000000e+01	4.899999999999999911e-01	5.617632865905761719e-01	9.300000000000000488e-01	7.525514364242553711e-01	2.240000000000000047e-01	7.523425817489624023e-01	1.400000000000000133e-01	9.131870865821838379e-01	3.760000000000000009e-01	5.005713105201721191e-01	8.339999999999999636e-01	7.501772642135620117e-01
4.300000000000000000e+01	1.680000000000000104e-01	3.555233478546142578e-01	5.399999999999999939e-02	1.065162718296051025e-01	2.419999999999999929e-01	7.313253879547119141e-01	3.539999999999999813e-01	9.007264971733093262e-01	2.620000000000000107e-01	2.860726118087768555e-01	5.520000000000000462e-01	5.619290471076965332e-01
4.400000000000000000e+01	7.159999999999999698e-01	6.299702525138854980e-01	4.139999999999999791e-01	4.818385541439056396e-01	4.279999999999999916e-01	9.105242490768432617e-01	2.200000000000000011e-01	9.363780021667480469e-01	4.560000000000000164e-01	4.473653137683868408e-01	4.660000000000000253e-01	5.249998569488525391e-01
4.500000000000000000e+01	6.079999999999999849e-01	6.544207930564880371e-01	5.999999999999999778e-01	3.793579041957855225e-01	7.279999999999999805e-01	8.819566369056701660e-01	9.479999999999999538e-01	9.967984557151794434e-01	2.640000000000000124e-01	2.078687846660614014e-01	1.239999999999999991e-01	2.121969461441040039e-01
4.600000000000000000e+01	8.439999999999999725e-01	5.258021354675292969e-01	7.720000000000000195e-01	8.475429415702819824e-01	1.160000000000000059e-01	5.506105422973632812e-01	7.599999999999999811e-02	9.310563206672668457e-01	6.820000000000000506e-01	7.633819580078125000e-01	3.439999999999999725e-01	4.705911874771118164e-01
4.700000000000000000e+01	8.060000000000000497e-01	7.070419192314147949e-01	6.919999999999999485e-01	5.005316734313964844e-01	9.659999999999999698e-01	9.629694819450378418e-01	6.119999999999999885e-01	9.595435261726379395e-01	6.320000000000000062e-01	4.708881080150604248e-01	4.279999999999999916e-01	3.108096420764923096e-01
4.800000000000000000e+01	4.839999999999999858e-01	2.544989287853240967e-01	1.120000000000000023e-01	3.351411223411560059e-01	4.420000000000000040e-01	7.971050739288330078e-01	9.739999999999999769e-01	9.848654270172119141e-01	4.400000000000000022e-01	4.927194714546203613e-01	4.139999999999999791e-01	5.847705006599426270e-01
4.900000000000000000e+01	7.680000000000000160e-01	6.046645641326904297e-01	1.300000000000000044e-01	2.868036329746246338e-01	2.079999999999999905e-01	6.466017961502075195e-01	7.660000000000000142e-01	9.771919846534729004e-01	3.579999999999999849e-01	1.788133382797241211e-01	3.140000000000000013e-01	6.735333800315856934e-01
5.000000000000000000e+01	4.060000000000000275e-01	7.747653722763061523e-01	8.000000000000000167e-02	8.426073938608169556e-02	5.020000000000000018e-01	8.637535572052001953e-01	3.799999999999999906e-02	8.376185894012451172e-01	7.059999999999999609e-01	5.241568088531494141e-01	4.420000000000000040e-01	4.137383997440338135e-01
5.100000000000000000e+01	5.340000000000000302e-01	5.566813349723815918e-01	1.900000000000000022e-01	2.390882372856140137e-01	1.600000000000000033e-01	6.783939003944396973e-01	8.579999999999999849e-01	9.846449494361877441e-01	4.119999999999999774e-01	3.711706399917602539e-01	8.820000000000000062e-01	8.479904532432556152e-01
5.200000000000000000e+01	4.000000000000000083e-03	9.625603258609771729e-02	9.320000000000000506e-01	8.116142749786376953e-01	3.240000000000000102e-01	7.543536424636840820e-01	7.740000000000000213e-01	9.505816102027893066e-01	2.979999999999999871e-01	2.441495656967163086e-01	1.160000000000000059e-01	1.241322010755538940e-01
5.300000000000000000e+01	8.980000000000000204e-01	8.431311845779418945e-01	3.659999999999999920e-01	5.726535916328430176e-01	9.600000000000000200e-02	6.713769435882568359e-01	1.559999999999999998e-01	9.422754645347595215e-01	4.620000000000000218e-01	5.425961613655090332e-01	5.000000000000000000e-01	3.425040543079376221e-01
5.400000000000000000e+01	8.599999999999999312e-02	3.507780134677886963e-01	8.179999999999999494e-01	7.766017317771911621e-01	3.380000000000000226e-01	9.245757460594177246e-01	2.620000000000000107e-01	8.834316730499267578e-01	4.660000000000000253e-01	5.199807882308959961e-01	6.400000000000000133e-01	4.568323493003845215e-01
5.500000000000000000e+01	4.239999999999999880e-01	4.631473422050476074e-01	9.659999999999999698e-01	7.939230203628540039e-01	7.720000000000000195e-01	9.028138518333435059e-01	2.939999999999999836e-01	9.802200198173522949e-01	6.400000000000000133e-02	5.071732401847839355e-02	5.420000000000000373e-01	4.808456301689147949e-01
5.600000000000000000e+01	6.720000000000000417e-01	5.342456102371215820e-01	3.639999999999999902e-01	5.537729263305664062e-01	7.880000000000000338e-01	8.048371076583862305e-01	1.859999999999999987e-01	7.910186648368835449e-01	3.499999999999999778e-01	6.629783511161804199e-01	1.539999999999999980e-01	2.545368075370788574e-01
5.700000000000000000e+01	1.900000000000000022e-01	3.761813640594482422e-01	4.460000000000000075e-01	5.358659625053405762e-01	6.700000000000000400e-01	9.206612706184387207e-01	9.800000000000000377e-02	8.458533883094787598e-01	5.899999999999999689e-01	5.541037917137145996e-01	4.199999999999999845e-01	3.577407002449035645e-01
5.800000000000000000e+01	3.439999999999999725e-01	6.030535101890563965e-01	3.320000000000000173e-01	3.202090859413146973e-01	9.180000000000000382e-01	9.017369151115417480e-01	8.020000000000000462e-01	9.727813601493835449e-01	4.699999999999999734e-01	4.251057207584381104e-01	4.600000000000000200e-01	3.945167362689971924e-01
5.900000000000000000e+01	4.719999999999999751e-01	5.309231877326965332e-01	2.899999999999999800e-01	5.290406942367553711e-01	4.939999999999999947e-01	8.401472568511962891e-01	4.580000000000000182e-01	9.275994300842285156e-01	4.440000000000000058e-01	2.642223834991455078e-01	6.260000000000000009e-01	3.657528162002563477e-01
6.000000000000000000e+01	2.760000000000000231e-01	3.714495301246643066e-01	1.400000000000000029e-02	2.144851833581924438e-01	9.719999999999999751e-01	9.984061121940612793e-01	9.200000000000000400e-01	9.947586655616760254e-01	3.320000000000000173e-01	5.381464958190917969e-01	2.819999999999999729e-01	2.294074445962905884e-01
6.100000000000000000e+01	1.819999999999999951e-01	3.166196942329406738e-01	2.340000000000000135e-01	2.327620983123779297e-01	9.260000000000000453e-01	8.258264660835266113e-01	7.019999999999999574e-01	9.855265617370605469e-01	8.840000000000000080e-01	7.758268117904663086e-01	3.639999999999999902e-01	3.741699159145355225e-01
6.200000000000000000e+01	3.400000000000000244e-02	1.871846020221710205e-01	2.959999999999999853e-01	5.075030326843261719e-01	2.800000000000000266e-01	7.587378025054931641e-01	5.839999999999999636e-01	8.296563625335693359e-01	1.620000000000000051e-01	1.021650135517120361e-01	7.459999999999999964e-01	8.173124194145202637e-01
6.300000000000000000e+01	9.280000000000000471e-01	9.428831338882446289e-01	4.000000000000000222e-01	5.314301848411560059e-01	4.500000000000000111e-01	9.402736425399780273e-01	9.759999999999999787e-01	9.991449117660522461e-01	6.019999999999999796e-01	6.943665742874145508e-01	7.479999999999999982e-01	7.376510500907897949e-01
6.400000000000000000e+01	1.819999999999999951e-01	1.558362394571304321e-01	8.000000000000000167e-02	4.233082532882690430e-01	9.379999999999999449e-01	9.549978971481323242e-01	5.240000000000000213e-01	9.545737504959106445e-01	7.780000000000000249e-01	8.102698326110839844e-01	5.460000000000000409e-01	7.335094809532165527e-01
6.500000000000000000e+01	7.099999999999999645e-01	6.341986060142517090e-01	3.160000000000000031e-01	4.332369267940521240e-01	2.599999999999999881e-02	5.293648242950439453e-01	1.640000000000000069e-01	8.843804597854614258e-01	9.350000000000000533e-01	9.571372270584106445e-01	7.259999999999999787e-01	4.790863394737243652e-01
6.600000000000000000e+01	3.820000000000000062e-01	4.614457190036773682e-01	3.300000000000000155e-01	5.532729029655456543e-01	1.660000000000000087e-01	4.564386308193206787e-01	5.959999999999999742e-01	9.624742269515991211e-01	5.899999999999999689e-01	4.750736355781555176e-01	2.200000000000000011e-01	3.768786787986755371e-01
6.700000000000000000e+01	3.539999999999999813e-01	5.910841822624206543e-01	1.039999999999999952e-01	5.554305016994476318e-02	1.940000000000000058e-01	5.614818930625915527e-01	4.800000000000000100e-02	7.377776503562927246e-01	8.419999999999999707e-01	7.903569340705871582e-01	5.000000000000000000e-01	5.623123049736022949e-01
6.800000000000000000e+01	8.299999999999999600e-01	6.243504881858825684e-01	6.139999999999999902e-01	6.877802014350891113e-01	3.519999999999999796e-01	8.171403408050537109e-01	1.580000000000000016e-01	7.909505367279052734e-01	7.399999999999999634e-02	1.476250588893890381e-01	3.160000000000000031e-01	3.643594682216644287e-01
6.900000000000000000e+01	8.200000000000000344e-02	1.848477125167846680e-01	2.879999999999999782e-01	6.010305285453796387e-01	3.479999999999999760e-01	7.360001802444458008e-01	7.239999999999999769e-01	9.793755412101745605e-01	5.600000000000000117e-02	4.725216627120971680e-01	5.560000000000000497e-01	5.454974174499511719e-01
7.000000000000000000e+01	1.519999999999999962e-01	4.699660241603851318e-01	9.779999999999999805e-01	9.182667136192321777e-01	4.099999999999999756e-01	7.823010683059692383e-01	2.039999999999999869e-01	9.056783914566040039e-01	2.780000000000000249e-01	3.704703152179718018e-01	4.380000000000000004e-01	5.394388437271118164e-01
7.100000000000000000e+01	1.880000000000000004e-01	3.004691302776336670e-01	2.979999999999999871e-01	2.790408730506896973e-01	3.340000000000000191e-01	7.007235288619995117e-01	4.719999999999999751e-01	9.539772272109985352e-01	8.679999999999999938e-01	9.251729846000671387e-01	2.600000000000000089e-01	9.811387211084365845e-02
7.200000000000000000e+01	7.560000000000000053e-01	7.306867241859436035e-01	7.640000000000000124e-01	7.215765714645385742e-01	6.280000000000000027e-01	9.531834125518798828e-01	2.800000000000000266e-01	8.886352181434631348e-01	7.540000000000000036e-01	6.736372113227844238e-01	8.080000000000000515e-01	7.958257198333740234e-01
7.300000000000000000e+01	9.020000000000000240e-01	5.708949565887451172e-01	2.099999999999999922e-01	6.015661954879760742e-01	2.640000000000000124e-01	6.844713687896728516e-01	5.600000000000000117e-02	7.024798393249511719e-01	7.199999999999999734e-01	4.775059223175048828e-01	3.240000000000000102e-01	5.144116878509521484e-01
7.400000000000000000e+01	5.739999999999999547e-01	7.883343100547790527e-01	5.460000000000000409e-01	3.421365618705749512e-01	9.479999999999999538e-01	9.777628779411315918e-01	3.800000000000000044e-01	9.376978278160095215e-01	8.599999999999999867e-01	8.738644123077392578e-01	7.099999999999999645e-01	7.202860116958618164e-01
7.500000000000000000e+01	6.999999999999999556e-01	6.076894402503967285e-01	0.000000000000000000e+00	2.589468955993652344e-01	4.719999999999999751e-01	9.820771217346191406e-01	5.400000000000000355e-01	9.602618217468261719e-01	1.600000000000000033e-02	1.007674187421798706e-01	1.640000000000000069e-01	2.151457369327545166e-01
7.600000000000000000e+01	4.879999999999999893e-01	4.258598685264587402e-01	4.119999999999999774e-01	2.815576493740081787e-01	3.599999999999999728e-02	6.617335677146911621e-01	9.400000000000000022e-02	7.615041136741638184e-01	6.879999999999999449e-01	6.429206728935241699e-01	6.480000000000000204e-01	6.452760100364685059e-01
7.700000000000000000e+01	1.680000000000000104e-01	2.563652992248535156e-01	3.300000000000000155e-01	3.713334500789642334e-01	3.599999999999999728e-02	3.202097415924072266e-01	6.660000000000000364e-01	9.875851869583129883e-01	2.560000000000000053e-01	3.447903096675872803e-01	3.240000000000000102e-01	3.367992341518402100e-01
7.800000000000000000e+01	1.519999999999999962e-01	3.428003489971160889e-01	1.280000000000000027e-01	3.544849753379821777e-01	6.720000000000000417e-01	6.021049618721008301e-01	2.439999999999999947e-01	9.195986986160278320e-01	8.599999999999999312e-02	2.373492717742919922e-01	6.820000000000000506e-01	6.481540203094482422e-01
7.900000000000000000e+01	3.340000000000000191e-01	5.393038988113403320e-01	3.619999999999999885e-01	3.792355060577392578e-01	5.140000000000000124e-01	8.198108673095703125e-01	1.839999999999999969e-01	9.715767502784729004e-01	8.820000000000000062e-01	8.551290035247802734e-01	7.680000000000000160e-01	5.259451270103454590e-01
8.000000000000000000e+01	2.020000000000000129e-01	4.755448997020721436e-01	2.020000000000000129e-01	2.515750825405120850e-01	9.519999999999999574e-01	9.862950444221496582e-01	2.479999999999999982e-01	8.550086021423339844e-01	3.300000000000000155e-01	2.104889154434204102e-01	6.239999999999999991e-01	6.106497645378112793e-01
8.100000000000000000e+01	9.779999999999999805e-01	8.314319849014282227e-01	8.399999999999999689e-01	7.578337192535400391e-01	4.399999999999999745e-02	3.700560331344604492e-01	3.180000000000000049e-01	8.642553091049194336e-01	2.300000000000000100e-01	3.597196042537689209e-01	9.499999999999999556e-01	8.749794363975524902e-01
8.200000000000000000e+01	2.879999999999999782e-01	2.072329223155975342e-01	8.999999999999999667e-02	1.412401199340820312e-01	2.600000000000000089e-01	6.830481290817260742e-01	1.439999999999999891e-01	7.963524460792541504e-01	2.159999999999999976e-01	2.964398562908172607e-01	2.459999999999999964e-01	2.830014526844024658e-01
8.300000000000000000e+01	2.879999999999999782e-01	3.775402307510375977e-01	1.779999999999999916e-01	4.470421373844146729e-01	1.940000000000000058e-01	6.010271906852722168e-01	8.999999999999999667e-02	9.157484173774719238e-01	8.739999999999999991e-01	6.554107069969177246e-01	1.419999999999999873e-01	2.345306575298309326e-01
8.400000000000000000e+01	7.179999999999999716e-01	4.871319532394409180e-01	6.460000000000000187e-01	5.849835276603698730e-01	9.599999999999999645e-01	9.466879963874816895e-01	9.600000000000000200e-02	6.659846305847167969e-01	8.060000000000000497e-01	7.500730156898498535e-01	4.219999999999999862e-01	4.203393757343292236e-01
8.500000000000000000e+01	3.800000000000000044e-01	6.480321288108825684e-01	9.040000000000000258e-01	6.594794392585754395e-01	4.000000000000000083e-02	7.175662517547607422e-01	3.220000000000000084e-01	9.379106163978576660e-01	2.580000000000000071e-01	4.035670161247253418e-01	6.580000000000000293e-01	4.739951193332672119e-01
8.600000000000000000e+01	6.139999999999999902e-01	6.638745069503784180e-01	8.739999999999999991e-01	8.741834163665771484e-01	8.239999999999999547e-01	9.208512902259826660e-01	2.320000000000000118e-01	8.552035093307495117e-01	2.680000000000000160e-01	3.248644769191741943e-01	8.020000000000000462e-01	8.379635810852050781e-01
8.700000000000000000e+01	6.480000000000000204e-01	7.114847302436828613e-01	8.279999999999999583e-01	8.459146022796630859e-01	3.300000000000000155e-01	9.295619726181030273e-01	6.199999999999999956e-01	9.436836838722229004e-01	4.560000000000000164e-01	4.610872864723205566e-01	7.840000000000000302e-01	6.962994337081909180e-01
8.800000000000000000e+01	7.980000000000000426e-01	8.862941265106201172e-01	1.600000000000000033e-01	1.807891279458999634e-01	5.420000000000000373e-01	8.407899737358093262e-01	7.359999999999999876e-01	9.832950234413146973e-01	7.500000000000000000e-01	7.230003476142883301e-01	2.479999999999999982e-01	1.928322762250900269e-01
8.900000000000000000e+01	9.619999999999999662e-01	8.579837083816528320e-01	1.000000000000000000e+00	9.986935257911682129e-01	2.099999999999999922e-01	5.913677215576171875e-01	1.580000000000000016e-01	9.777522683143615723e-01	8.080000000000000515e-01	7.480490803718566895e-01	2.599999999999999881e-02	6.172732263803482056e-02
9.000000000000000000e+01	9.800000000000000377e-02	1.838098913431167603e-01	4.899999999999999911e-01	4.050956964492797852e-01	3.780000000000000027e-01	8.886978030204772949e-01	9.519999999999999574e-01	9.916841983795166016e-01	8.020000000000000462e-01	9.255996942520141602e-01	4.119999999999999774e-01	4.223759770393371582e-01
9.100000000000000000e+01	9.559999999999999609e-01	7.720479369163513184e-01	3.799999999999999906e-02	1.560561656951904297e-01	9.340000000000000524e-01	8.972393274307250977e-01	4.380000000000000004e-01	9.694088697433471680e-01	1.439999999999999891e-01	3.467541038990020752e-01	7.239999999999999769e-01	7.276547551155090332e-01
9.200000000000000000e+01	9.519999999999999574e-01	6.571286916732788086e-01	4.879999999999999893e-01	7.448740601539611816e-01	2.459999999999999964e-01	7.874946594238281250e-01	7.159999999999999698e-01	9.772608876228332520e-01	2.640000000000000124e-01	1.441073119640350342e-01	6.340000000000000080e-01	6.094033718109130859e-01
9.300000000000000000e+01	9.439999999999999503e-01	8.725816011428833008e-01	2.199999999999999872e-02	3.097590506076812744e-01	7.059999999999999609e-01	8.260795474052429199e-01	7.720000000000000195e-01	9.869780540466308594e-01	5.779999999999999583e-01	6.332751512527465820e-01	4.879999999999999893e-01	6.161716580390930176e-01
9.400000000000000000e+01	6.919999999999999485e-01	6.312636137008666992e-01	2.220000000000000029e-01	4.759577512741088867e-01	3.579999999999999849e-01	6.944124102592468262e-01	8.279999999999999583e-01	9.140169620513916016e-01	1.920000000000000040e-01	2.416622191667556763e-01	4.620000000000000218e-01	5.350162386894226074e-01
9.500000000000000000e+01	1.920000000000000040e-01	2.810318768024444580e-01	7.860000000000000320e-01	8.666096329689025879e-01	1.280000000000000027e-01	4.757042229175567627e-01	4.259999999999999898e-01	9.349831342697143555e-01	5.859999999999999654e-01	4.509622156620025635e-01	2.560000000000000053e-01	2.574964165687561035e-01
9.600000000000000000e+01	6.199999999999999956e-02	1.569657325744628906e-01	6.000000000000000125e-03	3.387979045510292053e-02	2.959999999999999853e-01	6.209564805030822754e-01	8.319999999999999618e-01	9.462719559669494629e-01	8.439999999999999725e-01	5.058940052986145020e-01	6.320000000000000062e-01	6.365462541580200195e-01
9.700000000000000000e+01	6.099999999999999867e-01	5.888626575469970703e-01	2.379999999999999893e-01	2.374925613403320312e-01	6.700000000000000400e-01	8.345317244529724121e-01	3.240000000000000102e-01	9.671745896339416504e-01	7.780000000000000249e-01	5.848521590232849121e-01	7.319999999999999840e-01	4.904754757881164551e-01
9.800000000000000000e+01	3.059999999999999942e-01	5.284543633460998535e-01	6.939999999999999503e-01	8.700135350227355957e-01	4.819999999999999840e-01	6.969939470291137695e-01	3.320000000000000173e-01	9.263419508934020996e-01	1.400000000000000133e-01	3.541991412639617920e-01	8.840000000000000080e-01	8.635421991348266602e-01
9.900000000000000000e+01	8.579999999999999849e-01	7.453966736793518066e-01	6.159999999999999920e-01	6.137959957122802734e-01	8.840000000000000080e-01	8.593939542770385742e-01	7.439999999999999947e-01	9.826328754425048828e-01	8.359999999999999654e-01	8.683484196662902832e-01	7.199999999999999734e-01	6.489692330360412598e-01
1.000000000000000000e+02	3.780000000000000027e-01	8.130720853805541992e-01	1.859999999999999987e-01	5.894327163696289062e-01	8.359999999999999654e-01	8.238607645034790039e-01	8.679999999999999938e-01	9.910502433776855469e-01	2.159999999999999976e-01	2.710129022598266602e-01	7.599999999999999811e-02	9.953507035970687866e-02
1.010000000000000000e+02	5.639999999999999458e-01	4.622562229633331299e-01	8.820000000000000062e-01	8.280419111251831055e-01	1.620000000000000051e-01	7.013406753540039062e-01	8.960000000000000187e-01	9.393216371536254883e-01	3.980000000000000204e-01	3.309517800807952881e-01	8.599999999999999867e-01	8.058302998542785645e-01
1.020000000000000000e+02	8.799999999999999489e-02	3.955812156200408936e-01	5.540000000000000480e-01	5.546650886535644531e-01	8.400000000000000522e-02	5.159942507743835449e-01	6.959999999999999520e-01	8.744575977325439453e-01	6.099999999999999867e-01	5.030679702758789062e-01	2.159999999999999976e-01	2.416649013757705688e-01
1.030000000000000000e+02	7.459999999999999964e-01	6.899719834327697754e-01	7.019999999999999574e-01	7.481551170349121094e-01	9.779999999999999805e-01	9.468387365341186523e-01	5.200000000000000178e-01	9.308951497077941895e-01	2.479999999999999982e-01	2.418597638607025146e-01	3.400000000000000244e-01	3.120436072349548340e-01
1.040000000000000000e+02	2.780000000000000249e-01	5.718624591827392578e-01	4.440000000000000058e-01	3.479377329349517822e-01	9.679999999999999716e-01	9.911580681800842285e-01	7.379999999999999893e-01	9.874468445777893066e-01	7.259999999999999787e-01	6.302313208580017090e-01	9.479999999999999538e-01	9.049010872840881348e-01
1.050000000000000000e+02	2.580000000000000071e-01	1.429848968982696533e-01	8.080000000000000515e-01	8.789564967155456543e-01	4.000000000000000222e-01	5.208775997161865234e-01	4.599999999999999922e-02	8.491435647010803223e-01	2.600000000000000089e-01	3.184098005294799805e-01	7.259999999999999787e-01	5.545687079429626465e-01
1.060000000000000000e+02	1.960000000000000075e-01	4.562060236930847168e-01	9.679999999999999716e-01	8.959372639656066895e-01	1.839999999999999969e-01	7.016558051109313965e-01	6.280000000000000027e-01	9.605010747909545898e-01	2.300000000000000100e-01	4.564026296138763428e-01	3.760000000000000009e-01	2.878161370754241943e-01
1.070000000000000000e+02	3.260000000000000120e-01	3.229205012321472168e-01	6.899999999999999467e-01	6.499180793762207031e-01	3.439999999999999725e-01	7.286072969436645508e-01	6.580000000000000293e-01	9.452252984046936035e-01	3.479999999999999760e-01	5.012327432632446289e-01	4.299999999999999933e-01	4.200098812580108643e-01
1.080000000000000000e+02	9.839999999999999858e-01	9.826653003692626953e-01	8.299999999999999600e-01	8.096636533737182617e-01	6.840000000000000524e-01	8.594332337379455566e-01	8.519999999999999796e-01	9.902204275131225586e-01	6.400000000000000133e-01	6.860282421112060547e-01	5.320000000000000284e-01	5.124344229698181152e-01
1.090000000000000000e+02	1.179999999999999938e-01	1.745820045471191406e-01	8.920000000000000151e-01	8.314132690429687500e-01	6.899999999999999467e-01	6.019998788833618164e-01	3.880000000000000115e-01	9.824357032775878906e-01	1.739999999999999880e-01	1.770815700292587280e-01	1.600000000000000033e-02	1.121448650956153870e-01
1.100000000000000000e+02	7.319999999999999840e-01	6.354501843452453613e-01	7.479999999999999982e-01	6.338902711868286133e-01	6.919999999999999485e-01	9.172665476799011230e-01	5.879999999999999671e-01	9.448540806770324707e-01	7.680000000000000160e-01	6.832962036132812500e-01	6.899999999999999467e-01	7.429502606391906738e-01
1.110000000000000000e+02	4.279999999999999916e-01	5.401505827903747559e-01	6.580000000000000293e-01	4.798267185688018799e-01	3.079999999999999960e-01	7.245253324508666992e-01	8.279999999999999583e-01	9.462768435478210449e-01	9.200000000000000400e-01	8.082234859466552734e-01	4.440000000000000058e-01	2.348902225494384766e-01
1.120000000000000000e+02	7.920000000000000373e-01	6.669929027557373047e-01	9.199999999999999845e-02	4.747191965579986572e-01	5.320000000000000284e-01	8.278551101684570312e-01	3.960000000000000187e-01	8.938784599304199219e-01	7.520000000000000018e-01	6.120922565460205078e-01	8.739999999999999991e-01	7.928338050842285156e-01
1.130000000000000000e+02	2.400000000000000050e-02	4.057105183601379395e-01	9.280000000000000471e-01	8.856426477432250977e-01	3.880000000000000115e-01	7.809655070304870605e-01	3.539999999999999813e-01	9.693179130554199219e-01	7.059999999999999609e-01	7.130764126777648926e-01	4.000000000000000222e-01	5.192624926567077637e-01
1.140000000000000000e+02	4.879999999999999893e-01	4.312595129013061523e-01	8.399999999999999689e-01	9.099740982055664062e-01	1.479999999999999927e-01	6.836039423942565918e-01	3.420000000000000262e-01	9.263719320297241211e-01	5.480000000000000426e-01	5.976971387863159180e-01	5.959999999999999742e-01	6.578260064125061035e-01
1.150000000000000000e+02	4.979999999999999982e-01	4.965289831161499023e-01	7.059999999999999609e-01	5.350258946418762207e-01	7.219999999999999751e-01	9.174636602401733398e-01	5.340000000000000302e-01	9.692493677139282227e-01	7.920000000000000373e-01	7.855962514877319336e-01	6.660000000000000364e-01	5.739453434944152832e-01
1.160000000000000000e+02	9.400000000000000022e-02	2.855201363563537598e-01	2.340000000000000135e-01	5.321279168128967285e-01	9.579999999999999627e-01	9.754835367202758789e-01	6.340000000000000080e-01	9.827145934104919434e-01	7.520000000000000018e-01	7.441257834434509277e-01	8.200000000000000344e-02	7.800897955894470215e-02
1.170000000000000000e+02	3.639999999999999902e-01	4.366299510002136230e-01	4.919999999999999929e-01	4.445460140705108643e-01	4.000000000000000083e-02	6.280791163444519043e-01	3.180000000000000049e-01	9.202172160148620605e-01	3.220000000000000084e-01	2.716602683067321777e-01	9.100000000000000311e-01	9.232301115989685059e-01
1.180000000000000000e+02	3.780000000000000027e-01	6.031502485275268555e-01	6.520000000000000240e-01	7.330099344253540039e-01	8.639999999999999902e-01	9.219825863838195801e-01	1.059999999999999970e-01	8.898246288299560547e-01	8.439999999999999725e-01	8.719984889030456543e-01	6.800000000000000488e-01	5.892469286918640137e-01
1.190000000000000000e+02	4.400000000000000022e-01	5.817543268203735352e-01	2.300000000000000100e-01	3.877712786197662354e-01	8.020000000000000462e-01	8.431373834609985352e-01	9.459999999999999520e-01	9.633922576904296875e-01	3.880000000000000115e-01	4.381633698940277100e-01	5.300000000000000266e-01	3.708207011222839355e-01
1.200000000000000000e+02	4.520000000000000129e-01	4.118690192699432373e-01	7.099999999999999645e-01	7.234140038490295410e-01	9.859999999999999876e-01	9.972746968269348145e-01	4.939999999999999947e-01	8.948202729225158691e-01	8.000000000000000167e-02	9.198619425296783447e-02	1.539999999999999980e-01	1.268907487392425537e-01
1.210000000000000000e+02	6.860000000000000542e-01	5.846508145332336426e-01	9.579999999999999627e-01	8.458779454231262207e-01	4.800000000000000100e-02	4.592008590698242188e-01	6.540000000000000258e-01	9.406477212905883789e-01	6.480000000000000204e-01	8.047868609428405762e-01	5.300000000000000266e-01	6.205989122390747070e-01
1.220000000000000000e+02	7.940000000000000391e-01	6.439124345779418945e-01	4.899999999999999911e-01	6.583727002143859863e-01	4.939999999999999947e-01	8.832225203514099121e-01	6.500000000000000222e-01	9.727874398231506348e-01	7.560000000000000053e-01	6.057249307632446289e-01	7.940000000000000391e-01	7.593574523925781250e-01
1.230000000000000000e+02	8.699999999999999956e-01	7.494742870330810547e-01	6.820000000000000506e-01	6.546609401702880859e-01	1.600000000000000033e-01	6.263139843940734863e-01	3.519999999999999796e-01	9.545127153396606445e-01	2.680000000000000160e-01	5.018538832664489746e-01	3.039999999999999925e-01	3.350528478622436523e-01
1.240000000000000000e+02	8.020000000000000462e-01	6.946137547492980957e-01	6.919999999999999485e-01	8.223375678062438965e-01	1.219999999999999973e-01	6.404824852943420410e-01	6.840000000000000524e-01	9.157491326332092285e-01	7.239999999999999769e-01	6.898629069328308105e-01	3.099999999999999978e-01	5.981435775756835938e-01
1.250000000000000000e+02	5.260000000000000231e-01	4.735561609268188477e-01	5.639999999999999458e-01	4.085159897804260254e-01	2.000000000000000042e-02	3.884409070014953613e-01	6.139999999999999902e-01	9.457898139953613281e-01	5.620000000000000551e-01	4.668553471565246582e-01	8.139999999999999458e-01	7.800855636596679688e-01
1.260000000000000000e+02	6.820000000000000506e-01	6.211116313934326172e-01	6.780000000000000471e-01	7.135376334190368652e-01	5.400000000000000355e-01	8.060379028320312500e-01	6.079999999999999849e-01	9.693999290466308594e-01	9.280000000000000471e-01	9.056846499443054199e-01	4.259999999999999898e-01	5.002649426460266113e-01
1.270000000000000000e+02	2.220000000000000029e-01	4.161076247692108154e-01	8.739999999999999991e-01	8.269241452217102051e-01	7.720000000000000195e-01	9.821642637252807617e-01	1.479999999999999927e-01	9.160134792327880859e-01	2.580000000000000071e-01	2.564094662666320801e-01	6.560000000000000275e-01	8.088303804397583008e-01
1.280000000000000000e+02	7.379999999999999893e-01	4.381392896175384521e-01	8.259999999999999565e-01	6.246047616004943848e-01	4.599999999999999922e-02	5.783983469009399414e-01	2.600000000000000089e-01	9.492980241775512695e-01	2.800000000000000266e-01	3.590608537197113037e-01	6.099999999999999867e-01	5.584860444068908691e-01
1.290000000000000000e+02	3.800000000000000044e-01	6.258334517478942871e-01	9.160000000000000364e-01	9.032225608825683594e-01	1.819999999999999951e-01	7.971432805061340332e-01	8.780000000000000027e-01	9.822430610656738281e-01	2.359999999999999876e-01	4.971768260002136230e-01	7.139999999999999680e-01	5.475342273712158203e-01
1.300000000000000000e+02	8.199999999999999512e-01	4.402516484260559082e-01	1.219999999999999973e-01	2.859083414077758789e-01	9.439999999999999503e-01	9.658836722373962402e-01	5.999999999999999778e-02	9.128257036209106445e-01	4.660000000000000253e-01	4.169250130653381348e-01	4.219999999999999862e-01	6.328542232513427734e-01
1.310000000000000000e+02	8.359999999999999654e-01	8.494874835014343262e-01	6.660000000000000364e-01	7.046691179275512695e-01	8.000000000000000167e-03	5.097767710685729980e-01	6.780000000000000471e-01	9.740178585052490234e-01	8.379999999999999671e-01	8.379421830177307129e-01	8.780000000000000027e-01	8.616350293159484863e-01
1.320000000000000000e+02	2.640000000000000124e-01	1.776468306779861450e-01	3.980000000000000204e-01	6.095414161682128906e-01	9.719999999999999751e-01	9.948676824569702148e-01	1.600000000000000033e-01	9.774146080017089844e-01	4.680000000000000271e-01	6.421686410903930664e-01	6.199999999999999956e-01	7.338647842407226562e-01
1.330000000000000000e+02	6.239999999999999991e-01	7.390624880790710449e-01	8.719999999999999973e-01	7.478050589561462402e-01	6.600000000000000311e-01	7.888499498367309570e-01	9.799999999999999822e-01	9.959552288055419922e-01	2.200000000000000011e-01	1.662310659885406494e-01	8.199999999999999512e-01	7.952337861061096191e-01
1.340000000000000000e+02	8.259999999999999565e-01	9.190220236778259277e-01	8.060000000000000497e-01	4.087841212749481201e-01	9.379999999999999449e-01	8.248321413993835449e-01	3.799999999999999906e-02	9.454181194305419922e-01	4.839999999999999858e-01	4.504467248916625977e-01	4.399999999999999745e-02	2.234848588705062866e-02
1.350000000000000000e+02	9.340000000000000524e-01	9.338468313217163086e-01	4.319999999999999951e-01	4.957828521728515625e-01	6.780000000000000471e-01	6.719531416893005371e-01	1.179999999999999938e-01	7.531449794769287109e-01	5.620000000000000551e-01	6.165925860404968262e-01	6.280000000000000027e-01	6.864982247352600098e-01
1.360000000000000000e+02	6.400000000000000133e-02	7.076284289360046387e-02	3.479999999999999760e-01	4.705563485622406006e-01	2.000000000000000111e-01	6.701630353927612305e-01	4.859999999999999876e-01	9.740989804267883301e-01	4.500000000000000111e-01	5.656290650367736816e-01	9.300000000000000488e-01	8.194326162338256836e-01
1.370000000000000000e+02	7.599999999999999811e-02	1.896779686212539673e-01	9.539999999999999591e-01	9.170614480972290039e-01	6.760000000000000453e-01	9.344782829284667969e-01	9.140000000000000346e-01	9.908518195152282715e-01	1.900000000000000022e-01	2.960302233695983887e-01	7.079999999999999627e-01	6.386268138885498047e-01
1.380000000000000000e+02	3.420000000000000262e-01	4.562450945377349854e-01	3.099999999999999978e-01	1.778309643268585205e-01	5.240000000000000213e-01	6.942109465599060059e-01	1.940000000000000058e-01	8.243508934974670410e-01	1.940000000000000058e-01	7.947145402431488037e-02	4.819999999999999840e-01	4.091030359268188477e-01
1.390000000000000000e+02	6.199999999999999956e-01	4.296207427978515625e-01	7.279999999999999805e-01	6.925977468490600586e-01	4.359999999999999987e-01	7.095418572425842285e-01	2.839999999999999747e-01	9.316083788871765137e-01	3.719999999999999973e-01	3.737782537937164307e-01	2.020000000000000129e-01	1.776801198720932007e-01
1.400000000000000000e+02	6.720000000000000417e-01	6.818577647209167480e-01	1.140000000000000041e-01	5.208520293235778809e-01	2.479999999999999982e-01	8.556259274482727051e-01	3.499999999999999778e-01	9.428249597549438477e-01	6.720000000000000417e-01	5.882833600044250488e-01	9.020000000000000240e-01	9.423637390136718750e-01
1.410000000000000000e+02	1.719999999999999862e-01	3.984364569187164307e-01	1.059999999999999970e-01	2.308661341667175293e-01	7.399999999999999634e-02	6.096337437629699707e-01	4.079999999999999738e-01	9.535376429557800293e-01	5.100000000000000089e-01	4.191918671131134033e-01	9.600000000000000200e-02	2.335640490055084229e-01
1.420000000000000000e+02	1.200000000000000025e-02	6.827117502689361572e-02	8.179999999999999494e-01	5.791456699371337891e-01	8.419999999999999707e-01	9.522814154624938965e-01	1.880000000000000004e-01	9.434806108474731445e-01	5.020000000000000018e-01	4.008777737617492676e-01	6.000000000000000125e-03	3.692858666181564331e-02
1.430000000000000000e+02	5.739999999999999547e-01	6.010311841964721680e-01	2.700000000000000178e-01	5.715360045433044434e-01	9.340000000000000524e-01	9.825392961502075195e-01	9.839999999999999858e-01	9.876526594161987305e-01	5.340000000000000302e-01	4.885639548301696777e-01	7.780000000000000249e-01	7.989447712898254395e-01
1.440000000000000000e+02	4.799999999999999822e-01	3.795019090175628662e-01	5.080000000000000071e-01	4.243003129959106445e-01	7.980000000000000426e-01	8.608572483062744141e-01	2.560000000000000053e-01	9.614200592041015625e-01	2.760000000000000231e-01	4.172092676162719727e-01	1.660000000000000087e-01	3.607267737388610840e-01
1.450000000000000000e+02	6.740000000000000435e-01	6.534208655357360840e-01	9.240000000000000435e-01	8.095050454139709473e-01	8.000000000000000444e-01	9.125375151634216309e-01	1.199999999999999956e-01	8.895546793937683105e-01	1.940000000000000058e-01	4.630152285099029541e-01	3.719999999999999973e-01	4.253249764442443848e-01
1.460000000000000000e+02	2.139999999999999958e-01	2.940133810043334961e-01	2.959999999999999853e-01	3.257279992103576660e-01	5.659999999999999476e-01	8.870323300361633301e-01	6.860000000000000542e-01	9.628370404243469238e-01	3.840000000000000080e-01	3.143213391304016113e-01	8.719999999999999973e-01	8.600522279739379883e-01
1.470000000000000000e+02	1.100000000000000006e-01	1.564900428056716919e-01	8.259999999999999565e-01	4.818138182163238525e-01	9.699999999999999734e-01	9.126043319702148438e-01	4.339999999999999969e-01	9.433870315551757812e-01	6.600000000000000311e-01	6.072379946708679199e-01	1.660000000000000087e-01	2.181263267993927002e-01
1.480000000000000000e+02	9.939999999999999947e-01	9.499319791793823242e-01	6.079999999999999849e-01	6.670642495155334473e-01	6.019999999999999796e-01	8.813643455505371094e-01	4.420000000000000040e-01	9.810631871223449707e-01	5.140000000000000124e-01	7.496172189712524414e-01	4.859999999999999876e-01	3.958237171173095703e-01
1.490000000000000000e+02	2.979999999999999871e-01	4.706633388996124268e-01	4.139999999999999791e-01	4.240496456623077393e-01	8.739999999999999991e-01	8.884777426719665527e-01	4.600000000000000200e-01	9.393337368965148926e-01	5.520000000000000462e-01	6.071731448173522949e-01	6.879999999999999449e-01	6.781774759292602539e-01
1.500000000000000000e+02	2.700000000000000178e-01	3.825068175792694092e-01	6.320000000000000062e-01	5.026269555091857910e-01	2.680000000000000160e-01	6.417191624641418457e-01	5.560000000000000497e-01	8.126650452613830566e-01	4.420000000000000040e-01	3.675789833068847656e-01	3.300000000000000155e-01	4.837923943996429443e-01
1.510000000000000000e+02	2.320000000000000118e-01	1.354839652776718140e-01	5.500000000000000444e-01	3.522526025772094727e-01	9.799999999999999822e-01	8.892787098884582520e-01	5.460000000000000409e-01	9.763181805610656738e-01	5.200000000000000178e-01	3.691580295562744141e-01	5.859999999999999654e-01	7.033396959304809570e-01
1.520000000000000000e+02	9.939999999999999947e-01	9.871325492858886719e-01	8.120000000000000551e-01	6.725282669067382812e-01	3.479999999999999760e-01	9.539650678634643555e-01	7.339999999999999858e-01	9.802778363227844238e-01	7.780000000000000249e-01	7.391766309738159180e-01	7.399999999999999911e-01	6.504606604576110840e-01
1.530000000000000000e+02	9.120000000000000329e-01	8.422291874885559082e-01	6.260000000000000009e-01	4.720616936683654785e-01	6.179999999999999938e-01	7.617253065109252930e-01	1.340000000000000080e-01	9.224459528923034668e-01	5.719999999999999529e-01	4.111642837524414062e-01	3.140000000000000013e-01	2.268208265304565430e-01
1.540000000000000000e+02	2.800000000000000266e-01	5.740999579429626465e-01	6.460000000000000187e-01	4.327432215213775635e-01	2.059999999999999887e-01	5.858616232872009277e-01	4.540000000000000147e-01	8.395048975944519043e-01	5.240000000000000213e-01	4.790388345718383789e-01	9.459999999999999520e-01	8.924615979194641113e-01
1.550000000000000000e+02	7.459999999999999964e-01	5.520061850547790527e-01	5.500000000000000444e-01	7.177625298500061035e-01	7.239999999999999769e-01	6.920959949493408203e-01	3.519999999999999796e-01	9.061990976333618164e-01	1.219999999999999973e-01	2.437855750322341919e-01	2.479999999999999982e-01	4.538144767284393311e-01
1.560000000000000000e+02	2.439999999999999947e-01	4.599698483943939209e-01	4.660000000000000253e-01	5.121781826019287109e-01	3.559999999999999831e-01	6.796258091926574707e-01	4.060000000000000275e-01	8.759406208992004395e-01	1.759999999999999898e-01	2.744129896163940430e-01	1.260000000000000009e-01	1.160001605749130249e-01
1.570000000000000000e+02	4.480000000000000093e-01	3.242186903953552246e-01	1.680000000000000104e-01	3.631802499294281006e-01	6.260000000000000009e-01	6.183196306228637695e-01	3.599999999999999728e-02	8.023229837417602539e-01	4.420000000000000040e-01	4.167729020118713379e-01	2.500000000000000000e-01	3.605737388134002686e-01
1.580000000000000000e+02	3.739999999999999991e-01	5.150420069694519043e-01	8.840000000000000080e-01	4.986693561077117920e-01	7.540000000000000036e-01	7.692035436630249023e-01	1.859999999999999987e-01	9.237974882125854492e-01	3.699999999999999956e-01	3.015851378440856934e-01	9.439999999999999503e-01	9.473361968994140625e-01
1.590000000000000000e+02	3.320000000000000173e-01	3.299944102764129639e-01	8.880000000000000115e-01	7.277700901031494141e-01	7.600000000000000089e-01	9.134864211082458496e-01	4.719999999999999751e-01	8.434555530548095703e-01	8.020000000000000462e-01	8.285850882530212402e-01	8.000000000000000167e-03	4.114193469285964966e-02
1.600000000000000000e+02	9.419999999999999485e-01	7.421393990516662598e-01	4.520000000000000129e-01	4.636167883872985840e-01	4.599999999999999922e-02	4.812153875827789307e-01	8.319999999999999618e-01	9.806488156318664551e-01	4.199999999999999845e-01	1.924434751272201538e-01	6.380000000000000115e-01	5.798040032386779785e-01
1.610000000000000000e+02	5.739999999999999547e-01	5.855733752250671387e-01	6.540000000000000258e-01	7.063280940055847168e-01	8.339999999999999636e-01	8.897122144699096680e-01	8.419999999999999707e-01	9.618165493011474609e-01	3.880000000000000115e-01	4.864249229431152344e-01	3.280000000000000138e-01	4.830552041530609131e-01
1.620000000000000000e+02	6.879999999999999449e-01	7.409160137176513672e-01	7.800000000000000266e-01	5.654645562171936035e-01	2.959999999999999853e-01	9.263963699340820312e-01	3.119999999999999996e-01	8.305291533470153809e-01	4.400000000000000022e-01	4.233153462409973145e-01	6.000000000000000125e-03	3.724510967731475830e-02
1.630000000000000000e+02	6.560000000000000275e-01	4.619866609573364258e-01	2.280000000000000082e-01	1.752747595310211182e-01	3.479999999999999760e-01	8.546203374862670898e-01	8.799999999999999489e-02	8.429414033889770508e-01	2.079999999999999905e-01	4.298983514308929443e-01	3.160000000000000031e-01	3.282089829444885254e-01
1.640000000000000000e+02	7.980000000000000426e-01	4.611045718193054199e-01	4.540000000000000147e-01	7.029855251312255859e-01	1.620000000000000051e-01	8.095779418945312500e-01	3.280000000000000138e-01	9.247197508811950684e-01	5.500000000000000444e-01	5.683087110519409180e-01	2.560000000000000053e-01	3.263119459152221680e-01
1.650000000000000000e+02	9.699999999999999734e-01	8.552536964416503906e-01	6.059999999999999831e-01	4.225111007690429688e-01	6.879999999999999449e-01	9.311466813087463379e-01	7.219999999999999751e-01	9.920877814292907715e-01	6.440000000000000169e-01	5.312525033950805664e-01	5.799999999999999600e-01	5.463352799415588379e-01
1.660000000000000000e+02	7.059999999999999609e-01	6.145251989364624023e-01	2.079999999999999905e-01	2.913074195384979248e-01	2.999999999999999889e-01	8.255025744438171387e-01	3.719999999999999973e-01	9.394378662109375000e-01	1.000000000000000021e-02	1.683187931776046753e-01	7.500000000000000000e-01	7.202072143554687500e-01
1.670000000000000000e+02	6.199999999999999956e-01	8.107388615608215332e-01	2.220000000000000029e-01	4.104336202144622803e-01	5.480000000000000426e-01	8.629657030105590820e-01	4.939999999999999947e-01	8.908799886703491211e-01	5.480000000000000426e-01	5.299004912376403809e-01	7.520000000000000018e-01	7.347768545150756836e-01
1.680000000000000000e+02	1.559999999999999998e-01	5.765665695071220398e-02	3.739999999999999991e-01	5.454288125038146973e-01	6.820000000000000506e-01	8.738870024681091309e-01	5.759999999999999565e-01	8.499242663383483887e-01	7.640000000000000124e-01	7.686915397644042969e-01	6.400000000000000133e-02	2.121654152870178223e-01
1.690000000000000000e+02	7.800000000000000266e-01	7.970242500305175781e-01	5.080000000000000071e-01	5.727508068084716797e-01	9.439999999999999503e-01	9.490113258361816406e-01	5.719999999999999529e-01	9.659752249717712402e-01	7.159999999999999698e-01	8.346157073974609375e-01	1.360000000000000098e-01	3.449674546718597412e-01
1.700000000000000000e+02	5.879999999999999671e-01	4.510180950164794922e-01	4.400000000000000022e-01	2.614188194274902344e-01	2.560000000000000053e-01	7.063183188438415527e-01	5.979999999999999760e-01	9.771419167518615723e-01	5.000000000000000278e-02	6.117263808846473694e-02	7.179999999999999716e-01	4.672428965568542480e-01
1.710000000000000000e+02	2.640000000000000124e-01	2.862001359462738037e-01	1.400000000000000029e-02	1.147090569138526917e-01	2.400000000000000050e-02	4.750358164310455322e-01	7.099999999999999645e-01	9.780665636062622070e-01	3.920000000000000151e-01	2.538639903068542480e-01	7.860000000000000320e-01	8.489603996276855469e-01
1.720000000000000000e+02	9.879999999999999893e-01	8.007398247718811035e-01	2.839999999999999747e-01	4.406037926673889160e-01	8.499999999999999778e-01	9.633210897445678711e-01	4.000000000000000083e-02	9.296226501464843750e-01	5.819999999999999618e-01	3.571874797344207764e-01	5.999999999999999778e-01	6.440435647964477539e-01
1.730000000000000000e+02	1.600000000000000033e-02	3.403429687023162842e-02	7.920000000000000373e-01	7.819367647171020508e-01	4.680000000000000271e-01	7.443389892578125000e-01	2.800000000000000058e-02	8.450673818588256836e-01	2.959999999999999853e-01	2.467708885669708252e-01	1.100000000000000006e-01	3.079901635646820068e-01
1.740000000000000000e+02	2.500000000000000000e-01	4.160319864749908447e-01	6.800000000000000488e-01	7.109487652778625488e-01	4.380000000000000004e-01	7.928114533424377441e-01	1.059999999999999970e-01	7.244443893432617188e-01	8.419999999999999707e-01	8.916175365447998047e-01	9.800000000000000377e-02	9.774451702833175659e-02
1.750000000000000000e+02	3.659999999999999920e-01	2.891116738319396973e-01	6.979999999999999538e-01	7.698020935058593750e-01	6.000000000000000125e-03	3.727432489395141602e-01	8.639999999999999902e-01	9.859282970428466797e-01	8.200000000000000344e-02	7.831598818302154541e-02	2.839999999999999747e-01	2.594838738441467285e-01
1.760000000000000000e+02	2.919999999999999818e-01	3.510408401489257812e-01	4.899999999999999911e-01	2.880929708480834961e-01	2.399999999999999911e-01	7.389665246009826660e-01	9.320000000000000506e-01	9.648262858390808105e-01	3.860000000000000098e-01	5.011121630668640137e-01	9.340000000000000524e-01	9.442140460014343262e-01
1.770000000000000000e+02	8.159999999999999476e-01	8.447684049606323242e-01	4.420000000000000040e-01	6.481446027755737305e-01	1.360000000000000098e-01	5.915876030921936035e-01	6.380000000000000115e-01	9.105318784713745117e-01	1.100000000000000006e-01	2.471890300512313843e-01	1.340000000000000080e-01	6.366603076457977295e-02
1.780000000000000000e+02	8.259999999999999565e-01	8.036389946937561035e-01	4.500000000000000111e-01	3.327507674694061279e-01	4.879999999999999893e-01	8.087666630744934082e-01	2.760000000000000231e-01	8.867651820182800293e-01	8.319999999999999618e-01	8.865259289741516113e-01	7.880000000000000338e-01	8.075115084648132324e-01
1.790000000000000000e+02	7.800000000000000266e-01	6.920092701911926270e-01	7.800000000000000266e-01	6.290508508682250977e-01	1.600000000000000033e-01	7.016364336013793945e-01	5.600000000000000533e-01	9.722203612327575684e-01	5.280000000000000249e-01	7.425511479377746582e-01	8.619999999999999885e-01	8.506912589073181152e-01
1.800000000000000000e+02	8.299999999999999600e-01	6.405535936355590820e-01	9.979999999999999982e-01	9.975843429565429688e-01	9.939999999999999947e-01	9.946656227111816406e-01	2.200000000000000011e-01	9.009460806846618652e-01	3.160000000000000031e-01	5.925855040550231934e-01	5.859999999999999654e-01	6.199216246604919434e-01
1.810000000000000000e+02	6.039999999999999813e-01	4.783685207366943359e-01	8.599999999999999867e-01	8.434352278709411621e-01	3.739999999999999991e-01	7.005369663238525391e-01	4.919999999999999929e-01	9.319954514503479004e-01	5.500000000000000444e-01	6.099720001220703125e-01	6.780000000000000471e-01	4.596434533596038818e-01
1.820000000000000000e+02	6.260000000000000009e-01	7.176002264022827148e-01	7.540000000000000036e-01	5.734681487083435059e-01	4.979999999999999982e-01	7.303690314292907715e-01	6.800000000000000488e-01	9.850886464118957520e-01	8.239999999999999547e-01	8.400849699974060059e-01	6.800000000000000488e-01	6.732311248779296875e-01
1.830000000000000000e+02	5.879999999999999671e-01	6.934599876403808594e-01	9.879999999999999893e-01	8.212427496910095215e-01	7.900000000000000355e-01	8.914315700531005859e-01	3.639999999999999902e-01	9.726268649101257324e-01	5.580000000000000515e-01	5.574982166290283203e-01	1.400000000000000133e-01	8.681314438581466675e-02
1.840000000000000000e+02	9.799999999999999822e-01	9.966999888420104980e-01	9.879999999999999893e-01	9.915558099746704102e-01	5.959999999999999742e-01	9.262683987617492676e-01	6.919999999999999485e-01	9.293798804283142090e-01	8.820000000000000062e-01	7.797044515609741211e-01	4.400000000000000022e-01	5.432531237602233887e-01
1.850000000000000000e+02	9.020000000000000240e-01	8.083664178848266602e-01	6.939999999999999503e-01	6.628301739692687988e-01	5.280000000000000249e-01	6.091086864471435547e-01	5.020000000000000018e-01	9.268986582756042480e-01	4.819999999999999840e-01	5.000752806663513184e-01	3.699999999999999956e-01	3.579411804676055908e-01
1.860000000000000000e+02	1.819999999999999951e-01	1.429649889469146729e-01	4.000000000000000083e-02	1.242810636758804321e-01	9.959999999999999964e-01	9.880940318107604980e-01	5.020000000000000018e-01	9.695435166358947754e-01	7.299999999999999822e-01	7.731371521949768066e-01	6.380000000000000115e-01	6.170614361763000488e-01
1.870000000000000000e+02	7.720000000000000195e-01	5.607055425643920898e-01	5.580000000000000515e-01	5.118321180343627930e-01	1.680000000000000104e-01	7.588448524475097656e-01	3.200000000000000067e-02	8.892859816551208496e-01	2.119999999999999940e-01	3.094143271446228027e-01	6.199999999999999956e-01	7.261962890625000000e-01
1.880000000000000000e+02	4.899999999999999911e-01	4.614559412002563477e-01	5.639999999999999458e-01	5.462070703506469727e-01	9.619999999999999662e-01	9.658380746841430664e-01	8.999999999999999667e-02	9.527683258056640625e-01	6.199999999999999956e-01	6.519758701324462891e-01	7.860000000000000320e-01	6.238178610801696777e-01
1.890000000000000000e+02	5.839999999999999636e-01	6.152576208114624023e-01	5.260000000000000231e-01	6.326364874839782715e-01	5.580000000000000515e-01	8.174523711204528809e-01	5.620000000000000551e-01	9.915385842323303223e-01	4.660000000000000253e-01	5.198993086814880371e-01	7.379999999999999893e-01	6.799458861351013184e-01
1.900000000000000000e+02	6.360000000000000098e-01	3.805290758609771729e-01	3.940000000000000169e-01	4.025285840034484863e-01	9.559999999999999609e-01	9.778060913085937500e-01	3.599999999999999867e-01	9.655277132987976074e-01	8.159999999999999476e-01	7.046114802360534668e-01	6.380000000000000115e-01	4.187084734439849854e-01
1.910000000000000000e+02	6.560000000000000275e-01	6.618584394454956055e-01	6.800000000000000488e-01	5.299065113067626953e-01	2.400000000000000050e-02	4.718299508094787598e-01	6.840000000000000524e-01	9.691473245620727539e-01	2.660000000000000142e-01	2.256330251693725586e-01	5.000000000000000278e-02	1.004498526453971863e-01
1.920000000000000000e+02	5.679999999999999494e-01	5.482271909713745117e-01	2.520000000000000018e-01	5.306493639945983887e-01	8.379999999999999671e-01	9.013567566871643066e-01	1.559999999999999998e-01	7.767943143844604492e-01	7.179999999999999716e-01	4.713961780071258545e-01	4.339999999999999969e-01	5.255588293075561523e-01
1.930000000000000000e+02	5.679999999999999494e-01	5.627980232238769531e-01	7.860000000000000320e-01	7.469413876533508301e-01	8.120000000000000551e-01	9.084947705268859863e-01	5.540000000000000480e-01	9.815139174461364746e-01	6.059999999999999831e-01	4.154307246208190918e-01	2.640000000000000124e-01	2.680529057979583740e-01
1.940000000000000000e+02	9.400000000000000022e-02	3.068641722202301025e-01	6.760000000000000453e-01	6.358237266540527344e-01	9.639999999999999680e-01	9.901664257049560547e-01	1.819999999999999951e-01	9.011610150337219238e-01	6.039999999999999813e-01	4.947111308574676514e-01	7.479999999999999982e-01	5.218581557273864746e-01
1.950000000000000000e+02	3.059999999999999942e-01	4.489737153053283691e-01	2.600000000000000089e-01	3.775484561920166016e-01	4.899999999999999911e-01	8.945768475532531738e-01	2.039999999999999869e-01	8.654532432556152344e-01	8.120000000000000551e-01	8.214782476425170898e-01	6.780000000000000471e-01	6.257688999176025391e-01
1.960000000000000000e+02	9.400000000000000022e-02	2.425713688135147095e-01	4.819999999999999840e-01	5.711711049079895020e-01	2.119999999999999940e-01	5.914483666419982910e-01	4.979999999999999982e-01	9.830741286277770996e-01	1.439999999999999891e-01	2.492537498474121094e-01	7.179999999999999716e-01	4.718425869941711426e-01
1.970000000000000000e+02	1.320000000000000062e-01	7.934455573558807373e-02	7.339999999999999858e-01	7.170207500457763672e-01	9.479999999999999538e-01	8.670754432678222656e-01	2.260000000000000064e-01	5.859173536300659180e-01	4.839999999999999858e-01	3.277252018451690674e-01	5.380000000000000338e-01	5.215029120445251465e-01
1.980000000000000000e+02	1.439999999999999891e-01	5.679293274879455566e-01	4.119999999999999774e-01	3.666614890098571777e-01	2.599999999999999881e-02	5.787318944931030273e-01	2.059999999999999887e-01	9.527403116226196289e-01	5.260000000000000231e-01	5.654916167259216309e-01	7.940000000000000391e-01	6.824399828910827637e-01
1.990000000000000000e+02	3.240000000000000102e-01	4.595393538475036621e-01	6.700000000000000400e-01	3.902568519115447998e-01	7.799999999999999989e-02	2.544862627983093262e-01	8.279999999999999583e-01	9.821735620498657227e-01	1.380000000000000115e-01	2.517413198947906494e-01	7.319999999999999840e-01	7.338177561759948730e-01
2.000000000000000000e+02	6.500000000000000222e-01	3.786053061485290527e-01	9.220000000000000417e-01	8.872841596603393555e-01	4.600000000000000200e-01	9.116091132164001465e-01	7.039999999999999591e-01	9.874996542930603027e-01	2.340000000000000135e-01	2.842136621475219727e-01	7.520000000000000018e-01	4.232912361621856689e-01
2.010000000000000000e+02	9.659999999999999698e-01	9.365928769111633301e-01	5.560000000000000497e-01	5.447140336036682129e-01	5.380000000000000338e-01	7.918099761009216309e-01	2.240000000000000047e-01	9.187829494476318359e-01	7.860000000000000320e-01	6.644416451454162598e-01	8.980000000000000204e-01	9.152419567108154297e-01
2.020000000000000000e+02	3.099999999999999978e-01	4.337282180786132812e-01	2.979999999999999871e-01	4.016658365726470947e-01	6.600000000000000311e-01	7.528586387634277344e-01	6.959999999999999520e-01	9.419439435005187988e-01	5.100000000000000089e-01	4.306359887123107910e-01	4.839999999999999858e-01	4.147502779960632324e-01
2.030000000000000000e+02	7.379999999999999893e-01	7.301291227340698242e-01	6.959999999999999520e-01	5.806660056114196777e-01	5.040000000000000036e-01	8.774016499519348145e-01	2.379999999999999893e-01	9.205262064933776855e-01	5.500000000000000444e-01	4.870859682559967041e-01	6.219999999999999973e-01	6.668362021446228027e-01
2.040000000000000000e+02	6.899999999999999467e-01	7.056776881217956543e-01	9.399999999999999467e-01	8.728489875793457031e-01	1.559999999999999998e-01	7.843888998031616211e-01	4.819999999999999840e-01	9.177470207214355469e-01	6.179999999999999938e-01	6.847996711730957031e-01	9.419999999999999485e-01	9.442408084869384766e-01
2.050000000000000000e+02	6.360000000000000098e-01	4.957329034805297852e-01	9.799999999999999822e-01	9.342198967933654785e-01	1.920000000000000040e-01	4.368712604045867920e-01	2.839999999999999747e-01	9.089453816413879395e-01	1.980000000000000093e-01	1.043417155742645264e-01	7.439999999999999947e-01	7.378609180450439453e-01
2.060000000000000000e+02	8.679999999999999938e-01	5.012937784194946289e-01	6.800000000000000488e-01	4.348505437374114990e-01	3.940000000000000169e-01	8.155900835990905762e-01	7.760000000000000231e-01	9.849188327789306641e-01	1.640000000000000069e-01	4.048041701316833496e-01	5.260000000000000231e-01	3.012595772743225098e-01
2.070000000000000000e+02	6.400000000000000133e-02	2.364908307790756226e-01	8.459999999999999742e-01	7.724546790122985840e-01	8.499999999999999778e-01	6.877769231796264648e-01	2.300000000000000100e-01	9.129480719566345215e-01	4.819999999999999840e-01	4.477200508117675781e-01	8.860000000000000098e-01	8.792412877082824707e-01
2.080000000000000000e+02	5.959999999999999742e-01	4.091823995113372803e-01	9.040000000000000258e-01	8.180668354034423828e-01	5.979999999999999760e-01	9.630894064903259277e-01	9.140000000000000346e-01	9.595416784286499023e-01	7.239999999999999769e-01	5.972273349761962891e-01	6.039999999999999813e-01	6.696544885635375977e-01
2.090000000000000000e+02	2.280000000000000082e-01	4.110305011272430420e-01	6.540000000000000258e-01	5.320332050323486328e-01	8.499999999999999778e-01	9.818591475486755371e-01	6.660000000000000364e-01	9.747344851493835449e-01	7.219999999999999751e-01	5.000244379043579102e-01	8.100000000000000533e-01	7.049031853675842285e-01
2.100000000000000000e+02	1.940000000000000058e-01	1.486148238182067871e-01	1.000000000000000000e+00	9.930892586708068848e-01	7.199999999999999456e-02	6.824042201042175293e-01	7.219999999999999751e-01	9.380848407745361328e-01	3.240000000000000102e-01	4.106665253639221191e-01	7.820000000000000284e-01	7.511782050132751465e-01
2.110000000000000000e+02	3.820000000000000062e-01	6.554747819900512695e-01	4.420000000000000040e-01	5.462793111801147461e-01	2.939999999999999836e-01	7.053965926170349121e-01	7.379999999999999893e-01	9.894351363182067871e-01	4.699999999999999734e-01	5.590534806251525879e-01	5.879999999999999671e-01	6.458945274353027344e-01
2.120000000000000000e+02	9.600000000000000200e-02	2.328347116708755493e-01	5.779999999999999583e-01	7.182083129882812500e-01	4.640000000000000235e-01	7.621137499809265137e-01	2.039999999999999869e-01	8.272457718849182129e-01	6.119999999999999885e-01	4.668647944927215576e-01	4.719999999999999751e-01	4.020732939243316650e-01
2.130000000000000000e+02	9.739999999999999769e-01	9.040663242340087891e-01	4.099999999999999756e-01	4.683894515037536621e-01	6.939999999999999503e-01	7.942950725555419922e-01	8.760000000000000009e-01	9.643552303314208984e-01	7.920000000000000373e-01	5.597016811370849609e-01	8.200000000000000344e-02	1.033188849687576294e-01
2.140000000000000000e+02	2.760000000000000231e-01	3.523337841033935547e-01	5.320000000000000284e-01	7.362171411514282227e-01	4.819999999999999840e-01	8.822364807128906250e-01	2.999999999999999889e-02	4.427842497825622559e-01	2.359999999999999876e-01	2.132417857646942139e-01	3.980000000000000204e-01	4.772845506668090820e-01
2.150000000000000000e+02	6.540000000000000258e-01	5.147551298141479492e-01	6.199999999999999956e-01	5.011791586875915527e-01	7.600000000000000089e-01	9.051816463470458984e-01	5.919999999999999707e-01	9.561861753463745117e-01	1.499999999999999944e-01	2.342044413089752197e-01	5.000000000000000000e-01	4.050712585449218750e-01
2.160000000000000000e+02	6.600000000000000311e-01	6.753868460655212402e-01	8.679999999999999938e-01	7.601107358932495117e-01	8.319999999999999618e-01	9.167681932449340820e-01	6.219999999999999973e-01	9.459826350212097168e-01	5.899999999999999689e-01	5.874926447868347168e-01	1.559999999999999998e-01	2.723167240619659424e-01
2.170000000000000000e+02	3.679999999999999938e-01	4.570548832416534424e-01	6.879999999999999449e-01	6.019386053085327148e-01	8.999999999999999667e-02	6.803311705589294434e-01	9.399999999999999467e-01	9.602205753326416016e-01	6.959999999999999520e-01	6.663566231727600098e-01	6.420000000000000151e-01	7.065594196319580078e-01
2.180000000000000000e+02	9.160000000000000364e-01	7.463154196739196777e-01	6.800000000000000488e-02	2.252271771430969238e-01	3.400000000000000244e-01	7.225922346115112305e-01	9.579999999999999627e-01	9.729444980621337891e-01	6.239999999999999991e-01	7.810813784599304199e-01	6.939999999999999503e-01	6.788256168365478516e-01
2.190000000000000000e+02	2.599999999999999881e-02	1.296401470899581909e-01	8.159999999999999476e-01	8.600231409072875977e-01	7.319999999999999840e-01	9.021566510200500488e-01	9.499999999999999556e-01	9.694831371307373047e-01	4.219999999999999862e-01	3.124556839466094971e-01	6.700000000000000400e-01	6.330636143684387207e-01
2.200000000000000000e+02	7.520000000000000018e-01	6.494358181953430176e-01	6.840000000000000524e-01	7.404927611351013184e-01	7.099999999999999645e-01	8.089867830276489258e-01	2.039999999999999869e-01	9.369802474975585938e-01	6.079999999999999849e-01	5.254498124122619629e-01	6.979999999999999538e-01	4.707711040973663330e-01
2.210000000000000000e+02	6.979999999999999538e-01	6.076832413673400879e-01	5.859999999999999654e-01	6.037641763687133789e-01	3.459999999999999742e-01	7.586833238601684570e-01	2.740000000000000213e-01	8.859255313873291016e-01	6.420000000000000151e-01	5.344510674476623535e-01	5.639999999999999458e-01	6.885163784027099609e-01
2.220000000000000000e+02	7.920000000000000373e-01	6.325866580009460449e-01	1.100000000000000006e-01	3.534048795700073242e-01	1.620000000000000051e-01	7.093905806541442871e-01	7.139999999999999680e-01	9.599344730377197266e-01	5.500000000000000444e-01	4.680787026882171631e-01	5.800000000000000294e-02	1.334502398967742920e-01
2.230000000000000000e+02	9.800000000000000377e-02	1.721767485141754150e-01	9.939999999999999947e-01	9.022553563117980957e-01	5.060000000000000053e-01	6.149910688400268555e-01	9.759999999999999787e-01	9.992092251777648926e-01	8.579999999999999849e-01	7.661426067352294922e-01	8.080000000000000515e-01	8.806675076484680176e-01
2.240000000000000000e+02	5.300000000000000266e-01	5.108078122138977051e-01	4.399999999999999745e-02	1.398305594921112061e-01	1.479999999999999927e-01	7.952855825424194336e-01	7.799999999999999989e-02	9.117697477340698242e-01	1.120000000000000023e-01	1.987885832786560059e-01	2.179999999999999993e-01	1.505753844976425171e-01
2.250000000000000000e+02	3.479999999999999760e-01	3.112425506114959717e-01	4.919999999999999929e-01	5.105693936347961426e-01	2.600000000000000089e-01	7.276497483253479004e-01	7.199999999999999734e-01	9.457105994224548340e-01	5.600000000000000533e-01	4.809326529502868652e-01	3.360000000000000209e-01	3.501055836677551270e-01
2.260000000000000000e+02	3.400000000000000244e-02	1.188217848539352417e-01	1.580000000000000016e-01	3.340527415275573730e-01	4.000000000000000083e-02	7.258653640747070312e-01	3.659999999999999920e-01	9.300658702850341797e-01	6.899999999999999467e-01	6.288298368453979492e-01	6.039999999999999813e-01	4.698883295059204102e-01
2.270000000000000000e+02	9.959999999999999964e-01	9.975323677062988281e-01	3.140000000000000013e-01	3.528696000576019287e-01	9.400000000000000022e-02	5.072706341743469238e-01	5.620000000000000551e-01	9.497551918029785156e-01	5.959999999999999742e-01	5.811620354652404785e-01	1.320000000000000062e-01	2.076497077941894531e-01
2.280000000000000000e+02	3.579999999999999849e-01	5.210426449775695801e-01	7.299999999999999822e-01	8.721133470535278320e-01	8.780000000000000027e-01	8.589704036712646484e-01	1.719999999999999862e-01	9.058573842048645020e-01	2.939999999999999836e-01	1.612384021282196045e-01	2.999999999999999889e-01	5.376089215278625488e-01
2.290000000000000000e+02	1.859999999999999987e-01	4.329622089862823486e-01	4.839999999999999858e-01	5.571774244308471680e-01	7.660000000000000142e-01	9.345521926879882812e-01	9.160000000000000364e-01	9.941459894180297852e-01	7.700000000000000178e-01	8.697541952133178711e-01	7.199999999999999456e-02	8.119403570890426636e-02
2.300000000000000000e+02	7.159999999999999698e-01	5.965512394905090332e-01	1.340000000000000080e-01	1.952205002307891846e-01	8.159999999999999476e-01	9.429265260696411133e-01	2.399999999999999911e-01	9.534621834754943848e-01	2.159999999999999976e-01	7.070968300104141235e-02	1.140000000000000041e-01	1.249865591526031494e-01
2.310000000000000000e+02	2.680000000000000160e-01	3.195900917053222656e-01	7.520000000000000018e-01	6.132069230079650879e-01	2.139999999999999958e-01	7.306748628616333008e-01	3.200000000000000067e-02	8.416748642921447754e-01	8.000000000000000167e-03	2.312455475330352783e-01	7.379999999999999893e-01	8.058756589889526367e-01
2.320000000000000000e+02	6.260000000000000009e-01	6.662418842315673828e-01	1.519999999999999962e-01	2.780721187591552734e-01	7.680000000000000160e-01	8.134670257568359375e-01	1.100000000000000006e-01	8.384412527084350586e-01	1.120000000000000023e-01	1.083526909351348877e-01	1.400000000000000133e-01	4.024964570999145508e-01
2.330000000000000000e+02	4.219999999999999862e-01	5.103530883789062500e-01	7.960000000000000409e-01	5.611413717269897461e-01	1.600000000000000033e-02	5.010464191436767578e-01	2.119999999999999940e-01	9.434821009635925293e-01	5.719999999999999529e-01	6.196246743202209473e-01	5.779999999999999583e-01	4.056144058704376221e-01
2.340000000000000000e+02	9.000000000000000222e-01	7.455444335937500000e-01	3.039999999999999925e-01	4.536030292510986328e-01	3.539999999999999813e-01	9.229665994644165039e-01	4.879999999999999893e-01	9.602673053741455078e-01	2.340000000000000135e-01	4.141860902309417725e-01	8.139999999999999458e-01	9.049898386001586914e-01
2.350000000000000000e+02	5.999999999999999778e-01	5.857391357421875000e-01	6.630000000000000338e-01	5.661206245422363281e-01	8.639999999999999902e-01	8.587057590484619141e-01	8.459999999999999742e-01	9.404212236404418945e-01	4.799999999999999822e-01	3.327573537826538086e-01	7.299999999999999822e-01	8.100298047065734863e-01
2.360000000000000000e+02	6.159999999999999920e-01	4.627265632152557373e-01	5.919999999999999707e-01	6.993631720542907715e-01	7.940000000000000391e-01	9.439202547073364258e-01	4.339999999999999969e-01	9.822399616241455078e-01	5.040000000000000036e-01	3.855318129062652588e-01	8.200000000000000344e-02	2.393376380205154419e-01
2.370000000000000000e+02	1.179999999999999938e-01	1.945341378450393677e-01	9.100000000000000311e-01	7.535642981529235840e-01	4.139999999999999791e-01	9.239239692687988281e-01	6.199999999999999956e-01	9.243881702423095703e-01	6.540000000000000258e-01	6.206004023551940918e-01	7.239999999999999769e-01	6.778247952461242676e-01
2.380000000000000000e+02	6.660000000000000364e-01	7.927578091621398926e-01	5.739999999999999547e-01	5.004684925079345703e-01	3.240000000000000102e-01	5.591538548469543457e-01	2.879999999999999782e-01	8.755121231079101562e-01	1.960000000000000075e-01	2.364558428525924683e-01	8.539999999999999813e-01	5.552916526794433594e-01
2.390000000000000000e+02	6.260000000000000009e-01	6.605277061462402344e-01	6.219999999999999973e-01	5.478919148445129395e-01	8.000000000000000167e-02	7.233186364173889160e-01	6.780000000000000471e-01	9.714118838310241699e-01	2.099999999999999922e-01	1.229823753237724304e-01	7.560000000000000053e-01	7.197576165199279785e-01
2.400000000000000000e+02	8.179999999999999494e-01	7.967062592506408691e-01	5.859999999999999654e-01	4.801656901836395264e-01	1.320000000000000062e-01	8.333985209465026855e-01	8.999999999999999667e-02	8.040616512298583984e-01	6.500000000000000222e-01	6.774863004684448242e-01	4.159999999999999809e-01	5.039010047912597656e-01
2.410000000000000000e+02	4.680000000000000271e-01	3.130886554718017578e-01	3.400000000000000244e-01	5.731085538864135742e-01	4.199999999999999845e-01	8.437618613243103027e-01	3.479999999999999760e-01	9.577732086181640625e-01	8.299999999999999600e-01	6.417813301086425781e-01	6.460000000000000187e-01	6.378088593482971191e-01
2.420000000000000000e+02	6.420000000000000151e-01	5.522776246070861816e-01	6.919999999999999485e-01	5.533440709114074707e-01	9.679999999999999716e-01	9.414351582527160645e-01	6.820000000000000506e-01	9.540953040122985840e-01	6.860000000000000542e-01	7.136646509170532227e-01	6.320000000000000062e-01	5.490819215774536133e-01
2.430000000000000000e+02	5.540000000000000480e-01	6.911907196044921875e-01	3.320000000000000173e-01	5.208417773246765137e-01	4.819999999999999840e-01	7.353852987289428711e-01	7.500000000000000000e-01	9.655719399452209473e-01	2.439999999999999947e-01	3.168286383152008057e-01	9.400000000000000022e-02	4.275374487042427063e-02
2.440000000000000000e+02	5.560000000000000497e-01	5.571241974830627441e-01	9.479999999999999538e-01	9.241056442260742188e-01	6.400000000000000133e-02	6.275354027748107910e-01	4.259999999999999898e-01	9.540052413940429688e-01	5.979999999999999760e-01	7.211863398551940918e-01	6.320000000000000062e-01	2.864696681499481201e-01
2.450000000000000000e+02	9.759999999999999787e-01	9.426068663597106934e-01	8.619999999999999885e-01	6.262545585632324219e-01	9.699999999999999734e-01	9.240352511405944824e-01	8.860000000000000098e-01	9.907279014587402344e-01	8.479999999999999760e-01	6.041529774665832520e-01	7.820000000000000284e-01	6.971880197525024414e-01
2.460000000000000000e+02	7.960000000000000409e-01	7.061437964439392090e-01	2.800000000000000266e-01	3.982251882553100586e-01	7.700000000000000178e-01	8.961673974990844727e-01	2.039999999999999869e-01	9.372211098670959473e-01	2.159999999999999976e-01	2.061508893966674805e-01	9.759999999999999787e-01	9.264696240425109863e-01
2.470000000000000000e+02	1.719999999999999862e-01	5.163813829421997070e-01	8.599999999999999867e-01	6.664292812347412109e-01	2.740000000000000213e-01	8.487640023231506348e-01	9.719999999999999751e-01	9.978837370872497559e-01	7.500000000000000000e-01	5.036020278930664062e-01	2.839999999999999747e-01	1.870310902595520020e-01
2.480000000000000000e+02	8.880000000000000115e-01	8.467867374420166016e-01	8.179999999999999494e-01	7.959038615226745605e-01	4.000000000000000083e-03	4.641395807266235352e-01	4.660000000000000253e-01	9.360536932945251465e-01	8.780000000000000027e-01	8.009862303733825684e-01	9.679999999999999716e-01	9.572547078132629395e-01
2.490000000000000000e+02	4.399999999999999745e-02	8.463098853826522827e-02	8.599999999999999867e-01	7.608168125152587891e-01	4.159999999999999809e-01	8.841901421546936035e-01	8.259999999999999565e-01	9.583654403686523438e-01	4.739999999999999769e-01	4.366391897201538086e-01	4.480000000000000093e-01	3.680151402950286865e-01
2.500000000000000000e+02	2.459999999999999964e-01	2.372090518474578857e-01	9.579999999999999627e-01	9.047564864158630371e-01	9.360000000000000542e-01	9.858766794204711914e-01	7.459999999999999964e-01	9.961398243904113770e-01	3.820000000000000062e-01	4.243542551994323730e-01	5.300000000000000266e-01	4.696276783943176270e-01
2.510000000000000000e+02	2.159999999999999976e-01	5.062627792358398438e-01	8.100000000000000533e-01	6.946551203727722168e-01	8.820000000000000062e-01	9.037428498268127441e-01	9.040000000000000258e-01	9.964630007743835449e-01	6.360000000000000098e-01	3.576193451881408691e-01	8.199999999999999512e-01	7.720599174499511719e-01
2.520000000000000000e+02	5.080000000000000071e-01	6.024268269538879395e-01	8.479999999999999760e-01	8.550382852554321289e-01	8.820000000000000062e-01	8.780976533889770508e-01	3.200000000000000067e-02	8.688834905624389648e-01	5.679999999999999494e-01	6.527062654495239258e-01	9.779999999999999805e-01	8.527464866638183594e-01
2.530000000000000000e+02	4.879999999999999893e-01	5.678914189338684082e-01	9.459999999999999520e-01	8.100177645683288574e-01	9.659999999999999698e-01	9.726722836494445801e-01	4.899999999999999911e-01	9.755933284759521484e-01	8.000000000000000444e-01	6.732227206230163574e-01	6.260000000000000009e-01	5.943658351898193359e-01
2.540000000000000000e+02	5.919999999999999707e-01	5.536044836044311523e-01	2.819999999999999729e-01	6.605747342109680176e-01	2.220000000000000029e-01	6.353188753128051758e-01	3.820000000000000062e-01	7.640115618705749512e-01	3.260000000000000120e-01	2.116784751415252686e-01	8.020000000000000462e-01	6.269900798797607422e-01
2.550000000000000000e+02	9.599999999999999645e-01	7.176890373229980469e-01	7.920000000000000373e-01	7.641912102699279785e-01	1.719999999999999862e-01	7.029767036437988281e-01	1.900000000000000022e-01	9.249733090400695801e-01	6.199999999999999956e-01	7.499316930770874023e-01	5.919999999999999707e-01	5.985355973243713379e-01
2.560000000000000000e+02	7.259999999999999787e-01	6.284371614456176758e-01	9.639999999999999680e-01	6.702297329902648926e-01	6.400000000000000133e-01	9.164239168167114258e-01	6.300000000000000044e-01	9.564259052276611328e-01	4.239999999999999880e-01	5.379716157913208008e-01	2.979999999999999871e-01	3.739106357097625732e-01
2.570000000000000000e+02	5.100000000000000089e-01	4.261802434921264648e-01	1.000000000000000000e+00	9.964666366577148438e-01	6.159999999999999920e-01	9.353844523429870605e-01	7.500000000000000000e-01	9.618390202522277832e-01	1.439999999999999891e-01	3.065564334392547607e-01	2.560000000000000053e-01	3.929144144058227539e-01
2.580000000000000000e+02	4.719999999999999751e-01	4.269396364688873291e-01	2.079999999999999905e-01	2.249700427055358887e-01	2.099999999999999922e-01	7.784121036529541016e-01	5.120000000000000107e-01	8.229361772537231445e-01	2.939999999999999836e-01	3.213218450546264648e-01	9.199999999999999845e-02	2.612180709838867188e-01
2.590000000000000000e+02	7.159999999999999698e-01	5.391985177993774414e-01	6.899999999999999467e-01	7.197494506835937500e-01	9.779999999999999805e-01	9.972152709960937500e-01	1.000000000000000021e-02	5.006667971611022949e-01	9.180000000000000382e-01	9.618750810623168945e-01	6.520000000000000240e-01	6.084656715393066406e-01
2.600000000000000000e+02	5.480000000000000426e-01	5.402190089225769043e-01	9.799999999999999822e-01	9.491012096405029297e-01	3.860000000000000098e-01	6.275954842567443848e-01	5.520000000000000462e-01	9.270242452621459961e-01	6.840000000000000524e-01	6.215562820434570312e-01	5.200000000000000178e-01	4.555886983871459961e-01
2.610000000000000000e+02	3.699999999999999956e-01	5.548369288444519043e-01	3.200000000000000067e-01	3.480728864669799805e-01	9.020000000000000240e-01	7.871871590614318848e-01	3.960000000000000187e-01	9.146620631217956543e-01	6.899999999999999467e-01	6.217814683914184570e-01	5.220000000000000195e-01	3.850099742412567139e-01
2.620000000000000000e+02	5.480000000000000426e-01	3.931590914726257324e-01	7.399999999999999911e-01	7.107669115066528320e-01	8.539999999999999813e-01	9.594310522079467773e-01	2.059999999999999887e-01	9.298937916755676270e-01	5.739999999999999547e-01	5.694568157196044922e-01	5.380000000000000338e-01	6.950009465217590332e-01
2.630000000000000000e+02	6.620000000000000329e-01	6.713565587997436523e-01	9.080000000000000293e-01	6.356425881385803223e-01	8.800000000000000044e-01	9.079305529594421387e-01	5.879999999999999671e-01	9.881525635719299316e-01	8.219999999999999529e-01	7.867432832717895508e-01	4.520000000000000129e-01	5.785736441612243652e-01
2.640000000000000000e+02	5.999999999999999778e-01	5.738326907157897949e-01	4.299999999999999933e-01	5.775242447853088379e-01	9.180000000000000382e-01	9.729250073432922363e-01	6.540000000000000258e-01	9.328029155731201172e-01	2.099999999999999922e-01	3.359097242355346680e-01	4.400000000000000022e-01	4.197219312191009521e-01
2.650000000000000000e+02	1.439999999999999891e-01	5.726335048675537109e-01	3.220000000000000084e-01	3.119438290596008301e-01	8.419999999999999707e-01	9.073174595832824707e-01	1.559999999999999998e-01	8.103530406951904297e-01	7.219999999999999751e-01	4.425138831138610840e-01	1.079999999999999988e-01	2.986427843570709229e-01
2.660000000000000000e+02	8.940000000000000169e-01	8.347736001014709473e-01	1.019999999999999934e-01	2.391999363899230957e-01	9.300000000000000488e-01	8.068526387214660645e-01	7.980000000000000426e-01	9.867289662361145020e-01	8.980000000000000204e-01	9.152877926826477051e-01	5.160000000000000142e-01	5.284485816955566406e-01
2.670000000000000000e+02	6.919999999999999485e-01	3.471076488494873047e-01	6.520000000000000240e-01	7.510200738906860352e-01	6.079999999999999849e-01	9.542773962020874023e-01	1.439999999999999891e-01	8.146068453788757324e-01	1.839999999999999969e-01	4.520351588726043701e-01	6.019999999999999796e-01	5.419837236404418945e-01
2.680000000000000000e+02	6.019999999999999796e-01	4.735606610774993896e-01	7.640000000000000124e-01	6.666913032531738281e-01	3.420000000000000262e-01	8.519980311393737793e-01	1.519999999999999962e-01	9.236058592796325684e-01	8.659999999999999920e-01	9.370147585868835449e-01	6.640000000000000346e-01	6.970990300178527832e-01
2.690000000000000000e+02	1.700000000000000122e-01	2.207958847284317017e-01	1.140000000000000041e-01	1.697777062654495239e-01	8.840000000000000080e-01	9.362180233001708984e-01	9.060000000000000275e-01	9.760187864303588867e-01	2.600000000000000089e-01	2.388151139020919800e-01	7.299999999999999822e-01	6.427602767944335938e-01
2.700000000000000000e+02	7.880000000000000338e-01	5.331392884254455566e-01	5.520000000000000462e-01	4.654687941074371338e-01	9.000000000000000222e-01	8.393041491508483887e-01	6.540000000000000258e-01	9.678068161010742188e-01	6.580000000000000293e-01	5.555002093315124512e-01	8.339999999999999636e-01	8.780387043952941895e-01
2.710000000000000000e+02	2.000000000000000042e-02	1.749756000936031342e-02	7.720000000000000195e-01	6.151586174964904785e-01	6.239999999999999991e-01	9.606881737709045410e-01	3.240000000000000102e-01	7.918997406959533691e-01	7.119999999999999662e-01	7.028092145919799805e-01	2.059999999999999887e-01	4.640901088714599609e-01
2.720000000000000000e+02	6.820000000000000506e-01	2.984538674354553223e-01	6.760000000000000453e-01	5.842465758323669434e-01	2.839999999999999747e-01	6.361343264579772949e-01	5.659999999999999476e-01	9.815207123756408691e-01	6.260000000000000009e-01	6.092413067817687988e-01	6.300000000000000044e-01	6.141632795333862305e-01
2.730000000000000000e+02	7.359999999999999876e-01	6.916986107826232910e-01	9.240000000000000435e-01	8.459669351577758789e-01	1.900000000000000022e-01	7.806794643402099609e-01	8.599999999999999867e-01	9.953735470771789551e-01	7.600000000000000089e-01	7.135277390480041504e-01	2.400000000000000050e-02	4.808152467012405396e-02
2.740000000000000000e+02	7.660000000000000142e-01	6.704193353652954102e-01	2.340000000000000135e-01	5.202085971832275391e-01	5.000000000000000278e-02	3.217153251171112061e-01	3.900000000000000133e-01	9.607419967651367188e-01	9.300000000000000488e-01	9.436525702476501465e-01	7.459999999999999964e-01	8.276842236518859863e-01
2.750000000000000000e+02	7.920000000000000373e-01	6.609097123146057129e-01	9.300000000000000488e-01	8.062602877616882324e-01	5.260000000000000231e-01	9.401037693023681641e-01	2.240000000000000047e-01	9.089921712875366211e-01	5.639999999999999458e-01	6.501499414443969727e-01	2.020000000000000129e-01	2.890187203884124756e-01
2.760000000000000000e+02	1.680000000000000104e-01	3.990667462348937988e-01	8.499999999999999778e-01	6.670441031455993652e-01	3.599999999999999867e-01	8.610244393348693848e-01	5.120000000000000107e-01	9.849655628204345703e-01	2.079999999999999905e-01	2.890228033065795898e-01	2.680000000000000160e-01	2.495706975460052490e-01
2.770000000000000000e+02	1.179999999999999938e-01	3.258528411388397217e-01	6.360000000000000098e-01	5.310968756675720215e-01	4.620000000000000218e-01	6.259660720825195312e-01	5.360000000000000320e-01	9.334442019462585449e-01	6.879999999999999449e-01	6.487991213798522949e-01	2.580000000000000071e-01	4.522531330585479736e-01
2.780000000000000000e+02	8.040000000000000480e-01	6.724584698677062988e-01	9.759999999999999787e-01	9.022300243377685547e-01	1.019999999999999934e-01	6.350378990173339844e-01	5.819999999999999618e-01	9.481274485588073730e-01	9.499999999999999556e-01	9.152752161026000977e-01	5.659999999999999476e-01	5.090050101280212402e-01
2.790000000000000000e+02	3.400000000000000244e-01	2.749758958816528320e-01	5.160000000000000142e-01	5.974040031433105469e-01	4.779999999999999805e-01	6.590282917022705078e-01	5.440000000000000391e-01	9.848641753196716309e-01	8.419999999999999707e-01	8.229607343673706055e-01	7.680000000000000160e-01	7.628736495971679688e-01
2.800000000000000000e+02	9.499999999999999556e-01	9.080923795700073242e-01	5.340000000000000302e-01	3.035005927085876465e-01	9.639999999999999680e-01	9.491919279098510742e-01	8.199999999999999512e-01	9.824618697166442871e-01	5.799999999999999600e-01	3.563576936721801758e-01	4.279999999999999916e-01	3.455609679222106934e-01
2.810000000000000000e+02	3.459999999999999742e-01	3.626883924007415771e-01	6.959999999999999520e-01	8.077431321144104004e-01	3.340000000000000191e-01	8.514840602874755859e-01	2.560000000000000053e-01	9.291655421257019043e-01	5.060000000000000053e-01	7.431231737136840820e-01	2.760000000000000231e-01	4.105120301246643066e-01
2.820000000000000000e+02	7.960000000000000409e-01	4.210065305233001709e-01	4.470000000000000084e-01	4.902493059635162354e-01	2.780000000000000249e-01	8.559886217117309570e-01	9.200000000000000400e-01	9.863461852073669434e-01	7.620000000000000107e-01	6.678102612495422363e-01	2.260000000000000064e-01	2.956631183624267578e-01
2.830000000000000000e+02	3.900000000000000133e-01	4.499690830707550049e-01	4.939999999999999947e-01	5.038704872131347656e-01	9.439999999999999503e-01	9.858306050300598145e-01	3.160000000000000031e-01	9.683861136436462402e-01	6.660000000000000364e-01	4.916256368160247803e-01	3.160000000000000031e-01	4.610125422477722168e-01
2.840000000000000000e+02	7.179999999999999716e-01	6.331578493118286133e-01	8.439999999999999725e-01	6.065322756767272949e-01	9.360000000000000542e-01	7.756506204605102539e-01	7.500000000000000000e-01	9.911035299301147461e-01	6.700000000000000400e-01	5.972198843955993652e-01	2.459999999999999964e-01	4.921151101589202881e-01
2.850000000000000000e+02	3.200000000000000067e-01	3.650086224079132080e-01	2.399999999999999911e-01	2.318647056818008423e-01	7.299999999999999822e-01	7.139151692390441895e-01	4.699999999999999734e-01	9.266108274459838867e-01	1.739999999999999880e-01	2.178553491830825806e-01	9.719999999999999751e-01	9.694232940673828125e-01
2.860000000000000000e+02	2.220000000000000029e-01	2.597387135028839111e-01	1.400000000000000133e-01	4.683525264263153076e-01	7.259999999999999787e-01	7.681049704551696777e-01	6.800000000000000488e-02	7.870524525642395020e-01	1.499999999999999944e-01	9.311969578266143799e-02	7.880000000000000338e-01	7.348476052284240723e-01
2.870000000000000000e+02	4.239999999999999880e-01	4.930342435836791992e-01	2.240000000000000047e-01	5.978708863258361816e-01	3.260000000000000120e-01	6.614055633544921875e-01	5.979999999999999760e-01	9.853135943412780762e-01	2.839999999999999747e-01	4.043982326984405518e-01	6.959999999999999520e-01	4.969493150711059570e-01
2.880000000000000000e+02	9.140000000000000346e-01	6.429903507232666016e-01	7.920000000000000373e-01	6.000081896781921387e-01	1.400000000000000133e-01	8.265296220779418945e-01	3.160000000000000031e-01	9.623749852180480957e-01	4.640000000000000235e-01	5.161001086235046387e-01	6.260000000000000009e-01	6.148722767829895020e-01
2.890000000000000000e+02	4.239999999999999880e-01	3.099133372306823730e-01	8.599999999999999867e-01	8.168745636940002441e-01	4.119999999999999774e-01	7.068160772323608398e-01	9.260000000000000453e-01	9.923679232597351074e-01	4.400000000000000022e-01	4.730059802532196045e-01	4.480000000000000093e-01	6.568014621734619141e-01
2.900000000000000000e+02	3.760000000000000009e-01	4.331106841564178467e-01	1.000000000000000000e+00	9.987831711769104004e-01	2.179999999999999993e-01	7.516025900840759277e-01	9.120000000000000329e-01	9.971006512641906738e-01	1.859999999999999987e-01	1.492226570844650269e-01	6.239999999999999991e-01	5.484268069267272949e-01
2.910000000000000000e+02	5.679999999999999494e-01	5.145604014396667480e-01	7.139999999999999680e-01	5.038962364196777344e-01	5.260000000000000231e-01	9.490677714347839355e-01	7.419999999999999929e-01	9.920184016227722168e-01	6.700000000000000400e-01	8.749639987945556641e-01	2.700000000000000178e-01	2.528605461120605469e-01
2.920000000000000000e+02	8.000000000000000444e-01	7.799052596092224121e-01	5.839999999999999636e-01	5.748977065086364746e-01	4.919999999999999929e-01	7.573401927947998047e-01	1.660000000000000087e-01	9.227675199508666992e-01	6.700000000000000400e-01	6.311854720115661621e-01	1.719999999999999862e-01	3.240256607532501221e-01
2.930000000000000000e+02	5.819999999999999618e-01	6.084754467010498047e-01	9.280000000000000471e-01	7.793926596641540527e-01	7.820000000000000284e-01	8.022053241729736328e-01	4.399999999999999745e-02	7.113566398620605469e-01	6.380000000000000115e-01	3.864927291870117188e-01	4.219999999999999862e-01	6.726740002632141113e-01
2.940000000000000000e+02	6.139999999999999902e-01	4.875724017620086670e-01	5.800000000000000294e-02	1.454269140958786011e-01	9.100000000000000311e-01	9.424133896827697754e-01	7.079999999999999627e-01	9.094573259353637695e-01	3.760000000000000009e-01	5.712655782699584961e-01	5.600000000000000533e-01	6.004677414894104004e-01
2.950000000000000000e+02	8.159999999999999476e-01	7.973578572273254395e-01	1.000000000000000000e+00	9.935903549194335938e-01	7.059999999999999609e-01	9.154286980628967285e-01	2.819999999999999729e-01	9.406557679176330566e-01	7.319999999999999840e-01	4.704188108444213867e-01	3.439999999999999725e-01	2.887876033782958984e-01
2.960000000000000000e+02	8.579999999999999849e-01	6.658348441123962402e-01	4.600000000000000200e-01	7.086446285247802734e-01	3.459999999999999742e-01	8.405405282974243164e-01	4.939999999999999947e-01	9.692157506942749023e-01	5.480000000000000426e-01	3.841089010238647461e-01	8.179999999999999494e-01	7.365734577178955078e-01
2.970000000000000000e+02	8.699999999999999956e-01	7.115734815597534180e-01	6.620000000000000329e-01	3.875235021114349365e-01	2.740000000000000213e-01	8.838446140289306641e-01	5.040000000000000036e-01	9.119057059288024902e-01	3.119999999999999996e-01	5.393872857093811035e-01	2.560000000000000053e-01	2.362623959779739380e-01
2.980000000000000000e+02	8.499999999999999778e-01	8.099408745765686035e-01	1.660000000000000087e-01	3.190984427928924561e-01	5.659999999999999476e-01	8.144111037254333496e-01	5.719999999999999529e-01	9.821500182151794434e-01	7.219999999999999751e-01	6.331006884574890137e-01	3.780000000000000027e-01	2.770816683769226074e-01
2.990000000000000000e+02	9.879999999999999893e-01	9.333816766738891602e-01	9.789999999999999813e-01	9.499072432518005371e-01	2.720000000000000195e-01	7.549769878387451172e-01	9.399999999999999467e-01	9.952745437622070312e-01	7.500000000000000000e-01	7.872635722160339355e-01	4.600000000000000200e-01	4.004813730716705322e-01
3.000000000000000000e+02	8.940000000000000169e-01	7.521238923072814941e-01	4.119999999999999774e-01	4.660527408123016357e-01	6.999999999999999556e-01	9.647673964500427246e-01	7.399999999999999911e-01	9.925734996795654297e-01	9.350000000000000533e-01	9.571372270584106445e-01	8.159999999999999476e-01	7.562640309333801270e-01
3.010000000000000000e+02	6.939999999999999503e-01	7.989541292190551758e-01	6.600000000000000311e-01	4.314109385013580322e-01	3.400000000000000244e-01	7.861261367797851562e-01	4.879999999999999893e-01	9.695810675621032715e-01	7.359999999999999876e-01	7.670350670814514160e-01	9.360000000000000542e-01	9.102539420127868652e-01
3.020000000000000000e+02	1.260000000000000009e-01	1.838815063238143921e-01	4.199999999999999845e-01	7.635773420333862305e-01	6.620000000000000329e-01	8.699290752410888672e-01	4.279999999999999916e-01	9.711751341819763184e-01	5.580000000000000515e-01	5.326567888259887695e-01	9.659999999999999698e-01	9.502120614051818848e-01
3.030000000000000000e+02	2.059999999999999887e-01	3.298850059509277344e-01	8.619999999999999885e-01	8.503468036651611328e-01	5.320000000000000284e-01	7.121621370315551758e-01	8.000000000000000167e-02	9.701128005981445312e-01	5.360000000000000320e-01	5.174390077590942383e-01	5.220000000000000195e-01	4.394208490848541260e-01
3.040000000000000000e+02	5.819999999999999618e-01	7.526385188102722168e-01	9.559999999999999609e-01	7.357465028762817383e-01	4.279999999999999916e-01	5.650891065597534180e-01	6.179999999999999938e-01	9.762755036354064941e-01	6.079999999999999849e-01	7.018877267837524414e-01	7.640000000000000124e-01	8.440729379653930664e-01
3.050000000000000000e+02	6.340000000000000080e-01	2.372878640890121460e-01	6.179999999999999938e-01	5.620499849319458008e-01	5.180000000000000160e-01	8.465779423713684082e-01	9.040000000000000258e-01	9.942757487297058105e-01	7.700000000000000178e-01	8.241710066795349121e-01	7.780000000000000249e-01	5.820600986480712891e-01
3.060000000000000000e+02	7.680000000000000160e-01	8.176941275596618652e-01	0.000000000000000000e+00	3.256046026945114136e-02	3.059999999999999942e-01	7.820888757705688477e-01	9.659999999999999698e-01	9.884372353553771973e-01	7.640000000000000124e-01	7.590905427932739258e-01	5.899999999999999689e-01	4.251120090484619141e-01
3.070000000000000000e+02	4.020000000000000240e-01	7.057830095291137695e-01	6.560000000000000275e-01	6.734446883201599121e-01	2.939999999999999836e-01	4.898745715618133545e-01	6.660000000000000364e-01	9.893228411674499512e-01	5.759999999999999565e-01	2.771862745285034180e-01	2.620000000000000107e-01	1.914835125207901001e-01
3.080000000000000000e+02	6.620000000000000329e-01	4.102960526943206787e-01	9.789999999999999813e-01	9.499072432518005371e-01	8.439999999999999725e-01	9.965714216232299805e-01	2.179999999999999993e-01	9.453662037849426270e-01	7.019999999999999574e-01	7.955657839775085449e-01	4.640000000000000235e-01	3.361360132694244385e-01
3.090000000000000000e+02	9.280000000000000471e-01	8.455158472061157227e-01	9.699999999999999734e-01	9.172809720039367676e-01	6.039999999999999813e-01	7.809961438179016113e-01	3.519999999999999796e-01	9.058341979980468750e-01	5.360000000000000320e-01	7.047141790390014648e-01	8.399999999999999689e-01	6.955297589302062988e-01
3.100000000000000000e+02	5.460000000000000409e-01	4.548159539699554443e-01	7.399999999999999911e-01	6.637855768203735352e-01	9.959999999999999964e-01	9.984596967697143555e-01	4.000000000000000083e-02	8.529423475265502930e-01	6.939999999999999503e-01	7.821196317672729492e-01	2.159999999999999976e-01	3.303676545619964600e-01
3.110000000000000000e+02	6.139999999999999902e-01	6.998940110206604004e-01	3.840000000000000080e-01	5.096365213394165039e-01	7.259999999999999787e-01	8.560745120048522949e-01	1.719999999999999862e-01	9.534232616424560547e-01	1.179999999999999938e-01	8.100759238004684448e-02	6.380000000000000115e-01	6.893152594566345215e-01
3.120000000000000000e+02	1.000000000000000000e+00	9.977699518203735352e-01	8.319999999999999618e-01	9.008622765541076660e-01	1.340000000000000080e-01	5.481826066970825195e-01	6.780000000000000471e-01	9.733250737190246582e-01	7.079999999999999627e-01	7.930195331573486328e-01	5.020000000000000018e-01	6.359132528305053711e-01
3.130000000000000000e+02	3.439999999999999725e-01	5.437803268432617188e-01	6.680000000000000382e-01	4.255870282649993896e-01	6.320000000000000062e-01	8.242677450180053711e-01	8.000000000000000444e-01	9.830330014228820801e-01	5.120000000000000107e-01	3.313652575016021729e-01	7.540000000000000036e-01	5.853974223136901855e-01
3.140000000000000000e+02	8.359999999999999654e-01	7.569942474365234375e-01	8.200000000000000344e-02	4.751647412776947021e-01	7.600000000000000089e-01	8.040720820426940918e-01	9.799999999999999822e-01	9.955973029136657715e-01	5.360000000000000320e-01	5.728054642677307129e-01	5.999999999999999778e-01	5.699732303619384766e-01
3.150000000000000000e+02	1.799999999999999933e-01	7.927756011486053467e-02	1.360000000000000098e-01	2.759474813938140869e-01	1.219999999999999973e-01	6.929507255554199219e-01	3.639999999999999902e-01	9.899548292160034180e-01	7.740000000000000213e-01	6.970869898796081543e-01	9.519999999999999574e-01	8.550112843513488770e-01
3.160000000000000000e+02	3.079999999999999960e-01	5.411462187767028809e-01	8.579999999999999849e-01	9.110927581787109375e-01	9.939999999999999947e-01	9.927949309349060059e-01	4.440000000000000058e-01	8.483539819717407227e-01	5.859999999999999654e-01	5.588999986648559570e-01	2.540000000000000036e-01	2.779358923435211182e-01
3.170000000000000000e+02	6.219999999999999973e-01	6.823158264160156250e-01	8.739999999999999991e-01	7.678216099739074707e-01	9.739999999999999769e-01	9.639909863471984863e-01	8.259999999999999565e-01	9.881892204284667969e-01	3.180000000000000049e-01	4.089717566967010498e-01	8.559999999999999831e-01	5.560083389282226562e-01
3.180000000000000000e+02	1.920000000000000040e-01	1.536463499069213867e-01	6.079999999999999849e-01	6.211780309677124023e-01	7.399999999999999911e-01	9.342045187950134277e-01	3.559999999999999831e-01	9.123309254646301270e-01	5.200000000000000178e-01	4.873408675193786621e-01	6.760000000000000453e-01	6.218650937080383301e-01
3.190000000000000000e+02	3.479999999999999760e-01	4.793850779533386230e-01	3.599999999999999867e-01	2.052493393421173096e-01	7.259999999999999787e-01	8.788768649101257324e-01	6.800000000000000488e-02	7.051953673362731934e-01	4.279999999999999916e-01	5.583975315093994141e-01	5.699999999999999512e-01	4.993456900119781494e-01
3.200000000000000000e+02	4.460000000000000075e-01	5.803368091583251953e-01	7.299999999999999822e-01	6.985065340995788574e-01	4.259999999999999898e-01	6.881748437881469727e-01	8.219999999999999529e-01	9.889847040176391602e-01	8.379999999999999671e-01	7.394967079162597656e-01	8.239999999999999547e-01	8.338233232498168945e-01
3.210000000000000000e+02	7.359999999999999876e-01	3.938440382480621338e-01	0.000000000000000000e+00	1.982980594038963318e-02	5.600000000000000117e-02	7.545803189277648926e-01	5.659999999999999476e-01	8.267762064933776855e-01	7.599999999999999811e-02	1.369937509298324585e-01	4.200000000000000261e-02	5.490415543317794800e-02
3.220000000000000000e+02	7.279999999999999805e-01	6.438634395599365234e-01	2.240000000000000047e-01	3.547424674034118652e-01	6.840000000000000524e-01	9.185660481452941895e-01	7.279999999999999805e-01	8.948658108711242676e-01	5.120000000000000107e-01	6.400767564773559570e-01	9.100000000000000311e-01	9.397377967834472656e-01
3.230000000000000000e+02	4.219999999999999862e-01	7.657900452613830566e-01	3.280000000000000138e-01	4.273942410945892334e-01	7.620000000000000107e-01	8.292093276977539062e-01	8.920000000000000151e-01	9.957526922225952148e-01	9.479999999999999538e-01	9.021015167236328125e-01	5.580000000000000515e-01	5.581057667732238770e-01
3.240000000000000000e+02	6.640000000000000346e-01	7.915428280830383301e-01	6.079999999999999849e-01	7.650350928306579590e-01	3.479999999999999760e-01	8.081203103065490723e-01	6.999999999999999556e-01	9.928146600723266602e-01	2.119999999999999940e-01	1.136744618415832520e-01	4.000000000000000083e-02	1.605414450168609619e-01
3.250000000000000000e+02	5.220000000000000195e-01	6.350384950637817383e-01	4.680000000000000271e-01	5.696135163307189941e-01	7.840000000000000302e-01	8.470081090927124023e-01	9.859999999999999876e-01	9.920307397842407227e-01	6.280000000000000027e-01	5.547206401824951172e-01	9.519999999999999574e-01	8.521490693092346191e-01
3.260000000000000000e+02	2.500000000000000000e-01	3.815682232379913330e-01	7.399999999999999911e-01	6.361782550811767578e-01	8.000000000000000167e-03	4.911870360374450684e-01	5.620000000000000551e-01	9.494499564170837402e-01	6.640000000000000346e-01	5.718104243278503418e-01	2.700000000000000178e-01	4.246324896812438965e-01
3.270000000000000000e+02	2.500000000000000000e-01	4.899986386299133301e-01	1.640000000000000069e-01	2.404295951128005981e-01	8.400000000000000522e-02	4.834836721420288086e-01	5.560000000000000497e-01	9.161996841430664062e-01	5.240000000000000213e-01	3.488248586654663086e-01	6.860000000000000542e-01	6.652373075485229492e-01
3.280000000000000000e+02	1.479999999999999927e-01	2.116105705499649048e-01	9.300000000000000488e-01	6.962918639183044434e-01	6.780000000000000471e-01	9.337007999420166016e-01	9.559999999999999609e-01	9.931360483169555664e-01	8.559999999999999831e-01	8.330743312835693359e-01	9.519999999999999574e-01	9.142534136772155762e-01
3.290000000000000000e+02	7.179999999999999716e-01	7.168637514114379883e-01	5.600000000000000533e-01	7.120817303657531738e-01	1.700000000000000122e-01	5.932080745697021484e-01	5.600000000000000117e-02	8.033282756805419922e-01	1.000000000000000021e-02	6.039175391197204590e-02	5.659999999999999476e-01	4.414877891540527344e-01
3.300000000000000000e+02	4.359999999999999987e-01	6.535509824752807617e-01	8.659999999999999920e-01	6.803387403488159180e-01	9.040000000000000258e-01	9.338162541389465332e-01	4.560000000000000164e-01	9.766809344291687012e-01	1.200000000000000025e-02	1.128279864788055420e-01	7.099999999999999645e-01	5.336217880249023438e-01
3.310000000000000000e+02	6.239999999999999991e-01	7.558716535568237305e-01	2.159999999999999976e-01	2.653779983520507812e-01	8.920000000000000151e-01	9.509057402610778809e-01	4.380000000000000004e-01	9.596250057220458984e-01	4.620000000000000218e-01	5.271961092948913574e-01	5.480000000000000426e-01	6.822593212127685547e-01
3.320000000000000000e+02	7.259999999999999787e-01	5.126458406448364258e-01	2.320000000000000118e-01	4.764079451560974121e-01	8.780000000000000027e-01	8.972102403640747070e-01	6.919999999999999485e-01	9.561181664466857910e-01	9.000000000000000222e-01	9.205799698829650879e-01	6.979999999999999538e-01	6.035117506980895996e-01
3.330000000000000000e+02	7.760000000000000231e-01	6.878316998481750488e-01	6.139999999999999902e-01	4.494253098964691162e-01	8.599999999999999867e-01	7.804030776023864746e-01	2.520000000000000018e-01	7.573885321617126465e-01	1.600000000000000033e-01	2.786207199096679688e-01	8.659999999999999920e-01	7.029536366462707520e-01
3.340000000000000000e+02	6.939999999999999503e-01	7.268845438957214355e-01	2.999999999999999889e-01	5.333967208862304688e-01	6.640000000000000346e-01	8.568055629730224609e-01	9.340000000000000524e-01	9.864609241485595703e-01	7.119999999999999662e-01	6.467051506042480469e-01	2.419999999999999929e-01	3.836824297904968262e-01
3.350000000000000000e+02	6.280000000000000027e-01	4.526717066764831543e-01	1.519999999999999962e-01	2.635920047760009766e-01	6.219999999999999973e-01	9.590505361557006836e-01	5.999999999999999778e-02	5.451006889343261719e-01	5.320000000000000284e-01	6.098363995552062988e-01	4.380000000000000004e-01	4.561232924461364746e-01
3.360000000000000000e+02	3.760000000000000009e-01	3.484622240066528320e-01	4.660000000000000253e-01	3.246054649353027344e-01	6.800000000000000488e-01	9.146671295166015625e-01	4.339999999999999969e-01	9.628344774246215820e-01	7.299999999999999822e-01	7.512467503547668457e-01	6.139999999999999902e-01	5.524318218231201172e-01
3.370000000000000000e+02	2.479999999999999982e-01	3.891023695468902588e-01	6.320000000000000062e-01	7.711956501007080078e-01	6.099999999999999867e-01	7.583234906196594238e-01	3.140000000000000013e-01	8.928181529045104980e-01	8.319999999999999618e-01	7.402318716049194336e-01	8.840000000000000080e-01	7.859827876091003418e-01
3.380000000000000000e+02	8.840000000000000080e-01	7.659678459167480469e-01	6.660000000000000364e-01	6.578093171119689941e-01	6.440000000000000169e-01	8.649500012397766113e-01	4.759999999999999787e-01	9.540530443191528320e-01	1.120000000000000023e-01	1.296930611133575439e-01	5.199999999999999761e-02	1.303673535585403442e-01
3.390000000000000000e+02	5.560000000000000497e-01	7.546104788780212402e-01	6.700000000000000400e-01	6.320798993110656738e-01	4.159999999999999809e-01	6.803899407386779785e-01	7.580000000000000071e-01	9.950608611106872559e-01	2.300000000000000100e-01	4.326007962226867676e-01	3.280000000000000138e-01	2.080328315496444702e-01
3.400000000000000000e+02	4.979999999999999982e-01	5.160971879959106445e-01	5.839999999999999636e-01	7.884653210639953613e-01	5.300000000000000266e-01	7.504243254661560059e-01	1.640000000000000069e-01	8.700765967369079590e-01	5.919999999999999707e-01	6.369913816452026367e-01	8.259999999999999565e-01	8.748232722282409668e-01
3.410000000000000000e+02	5.759999999999999565e-01	7.417703866958618164e-01	5.360000000000000320e-01	4.346644282341003418e-01	9.719999999999999751e-01	8.621668219566345215e-01	8.139999999999999458e-01	9.243999719619750977e-01	4.719999999999999751e-01	2.763176560401916504e-01	8.419999999999999707e-01	7.790198326110839844e-01
3.420000000000000000e+02	5.260000000000000231e-01	6.611036658287048340e-01	4.319999999999999951e-01	5.246294140815734863e-01	7.139999999999999680e-01	6.648734211921691895e-01	9.399999999999999467e-01	9.878524541854858398e-01	7.199999999999999734e-01	8.456563949584960938e-01	3.479999999999999760e-01	5.556632280349731445e-01
3.430000000000000000e+02	8.719999999999999973e-01	7.549255490303039551e-01	8.199999999999999512e-01	7.970926761627197266e-01	8.980000000000000204e-01	8.273130655288696289e-01	4.359999999999999987e-01	9.332507252693176270e-01	6.239999999999999991e-01	7.288178801536560059e-01	5.639999999999999458e-01	4.357121884822845459e-01
3.440000000000000000e+02	4.600000000000000200e-01	5.052555203437805176e-01	9.739999999999999769e-01	8.278654813766479492e-01	5.620000000000000551e-01	6.151840686798095703e-01	9.799999999999999822e-01	9.824612736701965332e-01	3.780000000000000027e-01	4.474096000194549561e-01	4.500000000000000111e-01	4.169808924198150635e-01
3.450000000000000000e+02	7.780000000000000249e-01	7.396272420883178711e-01	8.120000000000000551e-01	6.509737372398376465e-01	6.380000000000000115e-01	8.832831382751464844e-01	1.960000000000000075e-01	9.121074080467224121e-01	5.140000000000000124e-01	6.089906692504882812e-01	9.020000000000000240e-01	9.151619672775268555e-01
3.460000000000000000e+02	7.099999999999999645e-01	5.969716310501098633e-01	2.039999999999999869e-01	5.167261362075805664e-01	7.239999999999999769e-01	8.898757100105285645e-01	3.940000000000000169e-01	9.906436800956726074e-01	4.000000000000000222e-01	5.283092260360717773e-01	4.719999999999999751e-01	4.655451476573944092e-01
3.470000000000000000e+02	3.579999999999999849e-01	2.638585567474365234e-01	2.000000000000000042e-03	4.376513138413429260e-02	8.960000000000000187e-01	9.191712737083435059e-01	6.600000000000000311e-01	9.619382023811340332e-01	3.459999999999999742e-01	2.419434189796447754e-01	5.360000000000000320e-01	4.527315199375152588e-01
3.480000000000000000e+02	9.040000000000000258e-01	9.351860880851745605e-01	1.200000000000000025e-02	5.768400430679321289e-02	1.600000000000000033e-02	6.731942296028137207e-01	9.800000000000000377e-02	9.757792353630065918e-01	3.559999999999999831e-01	4.070312380790710449e-01	4.839999999999999858e-01	5.130681991577148438e-01
3.490000000000000000e+02	5.999999999999999778e-01	5.716222524642944336e-01	7.259999999999999787e-01	8.064877390861511230e-01	6.879999999999999449e-01	9.394740462303161621e-01	6.560000000000000275e-01	9.736299514770507812e-01	6.959999999999999520e-01	7.557764053344726562e-01	4.000000000000000222e-01	5.628421306610107422e-01
3.500000000000000000e+02	8.139999999999999458e-01	8.104722499847412109e-01	8.100000000000000533e-01	4.441651999950408936e-01	9.899999999999999911e-01	9.872554540634155273e-01	6.660000000000000364e-01	9.816635847091674805e-01	8.499999999999999778e-01	8.449571728706359863e-01	1.199999999999999956e-01	2.162206768989562988e-01
3.510000000000000000e+02	9.959999999999999964e-01	9.932852983474731445e-01	6.939999999999999503e-01	7.098383307456970215e-01	9.439999999999999503e-01	8.713415265083312988e-01	4.739999999999999769e-01	9.360411763191223145e-01	2.359999999999999876e-01	4.475678205490112305e-01	1.199999999999999956e-01	1.579560488462448120e-01
3.520000000000000000e+02	4.400000000000000022e-01	5.428701043128967285e-01	7.599999999999999811e-02	1.217834800481796265e-01	8.199999999999999512e-01	9.179830551147460938e-01	4.799999999999999822e-01	9.194214344024658203e-01	5.919999999999999707e-01	4.873157143592834473e-01	5.520000000000000462e-01	3.937324583530426025e-01
3.530000000000000000e+02	9.060000000000000275e-01	8.720684647560119629e-01	7.159999999999999698e-01	5.826246142387390137e-01	6.500000000000000222e-01	8.987205028533935547e-01	6.380000000000000115e-01	9.785043001174926758e-01	6.999999999999999556e-01	5.214209556579589844e-01	6.720000000000000417e-01	5.947349667549133301e-01
3.540000000000000000e+02	1.320000000000000062e-01	1.683339178562164307e-01	3.559999999999999831e-01	2.404311150312423706e-01	7.599999999999999811e-02	6.709508895874023438e-01	7.540000000000000036e-01	7.869172096252441406e-01	6.500000000000000222e-01	5.287703275680541992e-01	8.659999999999999920e-01	9.274424910545349121e-01
3.550000000000000000e+02	6.280000000000000027e-01	7.045056819915771484e-01	3.220000000000000084e-01	3.362012207508087158e-01	9.240000000000000435e-01	9.266581535339355469e-01	7.840000000000000302e-01	9.780808091163635254e-01	6.199999999999999956e-02	1.872607022523880005e-01	8.080000000000000515e-01	6.542506217956542969e-01
3.560000000000000000e+02	9.559999999999999609e-01	9.216722249984741211e-01	7.019999999999999574e-01	7.391413450241088867e-01	1.059999999999999970e-01	5.178369283676147461e-01	5.360000000000000320e-01	8.937271833419799805e-01	9.280000000000000471e-01	9.108793139457702637e-01	4.200000000000000261e-02	2.398115545511245728e-01
3.570000000000000000e+02	3.559999999999999831e-01	4.038331806659698486e-01	8.499999999999999778e-01	7.376158237457275391e-01	9.819999999999999840e-01	9.716665148735046387e-01	4.239999999999999880e-01	9.378535747528076172e-01	7.399999999999999911e-01	7.237097620964050293e-01	7.600000000000000089e-01	8.423960804939270020e-01
3.580000000000000000e+02	4.600000000000000200e-01	4.238489270210266113e-01	5.180000000000000160e-01	4.457827508449554443e-01	1.140000000000000041e-01	7.955819964408874512e-01	9.140000000000000346e-01	9.390631318092346191e-01	2.560000000000000053e-01	2.312828898429870605e-01	5.600000000000000533e-01	7.196874022483825684e-01
3.590000000000000000e+02	7.660000000000000142e-01	8.315827846527099609e-01	4.460000000000000075e-01	6.880053281784057617e-01	7.820000000000000284e-01	7.322008013725280762e-01	1.479999999999999927e-01	7.007319927215576172e-01	8.860000000000000098e-01	8.266384005546569824e-01	8.060000000000000497e-01	7.627623677253723145e-01
3.600000000000000000e+02	3.059999999999999942e-01	4.465572237968444824e-01	7.179999999999999716e-01	7.066103816032409668e-01	5.759999999999999565e-01	8.523084521293640137e-01	6.480000000000000204e-01	9.726138710975646973e-01	5.639999999999999458e-01	6.238951086997985840e-01	6.159999999999999920e-01	5.392346382141113281e-01
3.610000000000000000e+02	5.919999999999999707e-01	4.833614230155944824e-01	4.520000000000000129e-01	3.380876481533050537e-01	5.939999999999999725e-01	7.547268271446228027e-01	5.140000000000000124e-01	9.040669202804565430e-01	4.319999999999999951e-01	4.473039805889129639e-01	1.079999999999999988e-01	2.057273834943771362e-01
3.620000000000000000e+02	6.480000000000000204e-01	6.390277743339538574e-01	4.199999999999999845e-01	1.807135790586471558e-01	2.620000000000000107e-01	8.233938217163085938e-01	2.660000000000000142e-01	8.144217133522033691e-01	9.280000000000000471e-01	8.170757889747619629e-01	7.059999999999999609e-01	6.187811493873596191e-01
3.630000000000000000e+02	6.919999999999999485e-01	5.698713064193725586e-01	8.519999999999999796e-01	6.658777594566345215e-01	6.440000000000000169e-01	8.101867437362670898e-01	4.079999999999999738e-01	9.392884969711303711e-01	2.459999999999999964e-01	2.057672739028930664e-01	2.220000000000000029e-01	2.417395561933517456e-01
3.640000000000000000e+02	9.599999999999999645e-01	8.846659064292907715e-01	5.420000000000000373e-01	3.247821927070617676e-01	5.140000000000000124e-01	8.156283497810363770e-01	4.159999999999999809e-01	9.704723954200744629e-01	5.939999999999999725e-01	4.360880851745605469e-01	7.580000000000000071e-01	6.875977516174316406e-01
3.650000000000000000e+02	9.200000000000000400e-01	6.190649271011352539e-01	1.559999999999999998e-01	4.907022416591644287e-01	8.519999999999999796e-01	8.848121166229248047e-01	8.599999999999999312e-02	6.555439829826354980e-01	7.459999999999999964e-01	6.811226606369018555e-01	5.639999999999999458e-01	6.457591652870178223e-01
3.660000000000000000e+02	8.259999999999999565e-01	7.683192491531372070e-01	5.699999999999999512e-01	6.099320650100708008e-01	5.919999999999999707e-01	6.358926296234130859e-01	4.560000000000000164e-01	9.441562294960021973e-01	9.559999999999999609e-01	9.449651837348937988e-01	1.360000000000000098e-01	9.328752756118774414e-02
3.670000000000000000e+02	9.559999999999999609e-01	9.399999976158142090e-01	8.339999999999999636e-01	8.452457785606384277e-01	9.519999999999999574e-01	9.724919795989990234e-01	6.840000000000000524e-01	9.351692199707031250e-01	3.200000000000000067e-01	2.510253787040710449e-01	8.719999999999999973e-01	8.422315120697021484e-01
3.680000000000000000e+02	1.519999999999999962e-01	2.281186431646347046e-01	9.839999999999999858e-01	9.841418862342834473e-01	3.300000000000000155e-01	7.959368824958801270e-01	4.719999999999999751e-01	9.361636042594909668e-01	3.439999999999999725e-01	2.530112266540527344e-01	3.099999999999999978e-01	4.200050532817840576e-01
3.690000000000000000e+02	4.179999999999999827e-01	3.521542251110076904e-01	9.080000000000000293e-01	7.827742695808410645e-01	4.779999999999999805e-01	8.232463002204895020e-01	9.360000000000000542e-01	9.900842905044555664e-01	6.580000000000000293e-01	6.242599487304687500e-01	5.779999999999999583e-01	6.424010396003723145e-01
3.700000000000000000e+02	9.639999999999999680e-01	8.295914530754089355e-01	3.119999999999999996e-01	3.368975222110748291e-01	7.159999999999999698e-01	7.983537912368774414e-01	6.780000000000000471e-01	9.553416967391967773e-01	8.739999999999999991e-01	7.761679887771606445e-01	7.840000000000000302e-01	7.411100268363952637e-01
3.710000000000000000e+02	4.979999999999999982e-01	6.888805031776428223e-01	6.700000000000000400e-01	4.147410988807678223e-01	3.079999999999999960e-01	8.006363511085510254e-01	7.700000000000000178e-01	9.815577864646911621e-01	7.599999999999999811e-02	1.881664246320724487e-01	6.800000000000000488e-02	4.991470277309417725e-02
3.720000000000000000e+02	7.099999999999999645e-01	6.072010993957519531e-01	8.479999999999999760e-01	8.517594933509826660e-01	2.059999999999999887e-01	6.584825515747070312e-01	7.079999999999999627e-01	9.715557694435119629e-01	1.900000000000000022e-01	4.171081185340881348e-01	7.279999999999999805e-01	6.390894055366516113e-01
3.730000000000000000e+02	4.660000000000000253e-01	5.494965910911560059e-01	1.039999999999999952e-01	1.984179168939590454e-01	3.900000000000000133e-01	6.900250315666198730e-01	4.500000000000000111e-01	9.121153354644775391e-01	3.719999999999999973e-01	4.123249650001525879e-01	3.119999999999999996e-01	6.176438331604003906e-01
3.740000000000000000e+02	2.079999999999999905e-01	4.802418351173400879e-01	4.560000000000000164e-01	5.200210213661193848e-01	2.280000000000000082e-01	6.099051237106323242e-01	3.039999999999999925e-01	9.663453102111816406e-01	4.620000000000000218e-01	2.904262244701385498e-01	5.400000000000000355e-01	6.391397714614868164e-01
3.750000000000000000e+02	1.499999999999999944e-01	1.716729849576950073e-01	8.639999999999999902e-01	9.636281132698059082e-01	2.859999999999999765e-01	7.478697896003723145e-01	2.459999999999999964e-01	9.122809171676635742e-01	8.920000000000000151e-01	7.604955434799194336e-01	3.739999999999999991e-01	4.328750669956207275e-01
3.760000000000000000e+02	5.899999999999999689e-01	8.543905615806579590e-01	8.999999999999999667e-02	2.107137739658355713e-01	2.220000000000000029e-01	8.196224570274353027e-01	9.080000000000000293e-01	9.592846035957336426e-01	2.479999999999999982e-01	3.278971612453460693e-01	6.540000000000000258e-01	5.120555162429809570e-01
3.770000000000000000e+02	7.039999999999999591e-01	7.502154707908630371e-01	4.239999999999999880e-01	5.704435706138610840e-01	3.059999999999999942e-01	7.769674062728881836e-01	3.799999999999999906e-02	8.480634689331054688e-01	6.199999999999999956e-01	6.353428363800048828e-01	5.260000000000000231e-01	4.368608295917510986e-01
3.780000000000000000e+02	3.019999999999999907e-01	4.646158814430236816e-01	1.320000000000000062e-01	1.919423937797546387e-01	3.659999999999999920e-01	6.394899487495422363e-01	4.239999999999999880e-01	9.748124480247497559e-01	6.840000000000000524e-01	5.594487786293029785e-01	2.959999999999999853e-01	4.022583067417144775e-01
3.790000000000000000e+02	6.400000000000000133e-02	6.081753969192504883e-02	7.319999999999999840e-01	5.966978073120117188e-01	9.779999999999999805e-01	9.033401608467102051e-01	8.279999999999999583e-01	9.830864667892456055e-01	2.179999999999999993e-01	1.851085424423217773e-01	6.800000000000000488e-02	1.936688423156738281e-01
3.800000000000000000e+02	4.339999999999999969e-01	5.760484337806701660e-01	5.000000000000000000e-01	4.326774775981903076e-01	9.779999999999999805e-01	9.672209620475769043e-01	7.299999999999999822e-01	9.764688014984130859e-01	6.660000000000000364e-01	6.909548640251159668e-01	8.219999999999999529e-01	9.402481317520141602e-01
3.810000000000000000e+02	4.660000000000000253e-01	5.030943751335144043e-01	5.620000000000000551e-01	8.023725748062133789e-01	4.779999999999999805e-01	6.491080522537231445e-01	5.659999999999999476e-01	9.562563896179199219e-01	7.319999999999999840e-01	5.641710162162780762e-01	2.500000000000000000e-01	3.508527874946594238e-01
3.820000000000000000e+02	1.059999999999999970e-01	4.165219068527221680e-01	3.320000000000000173e-01	2.114953100681304932e-01	2.740000000000000213e-01	5.573384761810302734e-01	7.019999999999999574e-01	9.414276480674743652e-01	2.280000000000000082e-01	5.054363012313842773e-01	7.660000000000000142e-01	7.972476482391357422e-01
3.830000000000000000e+02	3.920000000000000151e-01	4.964920282363891602e-01	9.600000000000000200e-02	2.620394527912139893e-01	3.200000000000000067e-01	6.513205766677856445e-01	7.640000000000000124e-01	9.818379878997802734e-01	1.519999999999999962e-01	3.578457832336425781e-01	8.780000000000000027e-01	9.049780368804931641e-01
3.840000000000000000e+02	5.899999999999999689e-01	7.258775830268859863e-01	5.999999999999999778e-01	4.298740923404693604e-01	2.059999999999999887e-01	7.130671739578247070e-01	6.640000000000000346e-01	9.020762443542480469e-01	9.200000000000000400e-01	9.288919568061828613e-01	8.040000000000000480e-01	9.553819298744201660e-01
3.850000000000000000e+02	8.719999999999999973e-01	8.798207640647888184e-01	4.719999999999999751e-01	3.743817210197448730e-01	8.699999999999999956e-01	7.809195518493652344e-01	3.579999999999999849e-01	9.586231112480163574e-01	8.000000000000000167e-02	3.003426790237426758e-01	2.540000000000000036e-01	2.092706114053726196e-01
3.860000000000000000e+02	6.500000000000000222e-01	2.586625516414642334e-01	1.479999999999999927e-01	3.946939408779144287e-01	3.140000000000000013e-01	7.122919559478759766e-01	8.699999999999999956e-01	9.860308170318603516e-01	2.939999999999999836e-01	4.958143234252929688e-01	2.139999999999999958e-01	2.966774702072143555e-01
3.870000000000000000e+02	9.919999999999999929e-01	9.723033905029296875e-01	3.400000000000000244e-01	5.529987812042236328e-01	5.380000000000000338e-01	8.732445240020751953e-01	9.539999999999999591e-01	9.986625909805297852e-01	5.220000000000000195e-01	5.764374136924743652e-01	1.140000000000000041e-01	7.279425859451293945e-02
3.880000000000000000e+02	1.000000000000000000e+00	9.808512926101684570e-01	1.300000000000000044e-01	1.285917758941650391e-01	6.340000000000000080e-01	8.372157812118530273e-01	7.620000000000000107e-01	9.961962699890136719e-01	5.260000000000000231e-01	6.365062594413757324e-01	8.760000000000000009e-01	8.956299424171447754e-01
3.890000000000000000e+02	1.719999999999999862e-01	2.448782473802566528e-01	3.659999999999999920e-01	5.050293803215026855e-01	9.799999999999999822e-01	9.975489974021911621e-01	2.540000000000000036e-01	8.522523045539855957e-01	6.440000000000000169e-01	6.089245676994323730e-01	5.480000000000000426e-01	6.539118885993957520e-01
3.900000000000000000e+02	1.059999999999999970e-01	2.723733782768249512e-01	2.280000000000000082e-01	6.924655437469482422e-01	5.999999999999999778e-02	4.103228449821472168e-01	9.779999999999999805e-01	9.898023009300231934e-01	8.639999999999999902e-01	5.034596323966979980e-01	3.200000000000000067e-02	6.922721117734909058e-02
3.910000000000000000e+02	4.959999999999999964e-01	4.994490146636962891e-01	4.500000000000000111e-01	4.421619474887847900e-01	9.220000000000000417e-01	9.282227754592895508e-01	3.900000000000000133e-01	9.399732351303100586e-01	1.739999999999999880e-01	3.120748102664947510e-01	5.180000000000000160e-01	4.260350465774536133e-01
3.920000000000000000e+02	8.400000000000000522e-02	8.747203648090362549e-02	9.699999999999999734e-01	8.539518117904663086e-01	9.060000000000000275e-01	8.717578649520874023e-01	4.640000000000000235e-01	9.820100665092468262e-01	6.420000000000000151e-01	5.976784229278564453e-01	2.379999999999999893e-01	1.641054898500442505e-01
3.930000000000000000e+02	6.780000000000000471e-01	7.106950283050537109e-01	3.039999999999999925e-01	2.644518613815307617e-01	9.300000000000000488e-01	8.589143157005310059e-01	1.839999999999999969e-01	9.274232387542724609e-01	2.660000000000000142e-01	4.204177856445312500e-01	1.219999999999999973e-01	2.934518754482269287e-01
3.940000000000000000e+02	6.260000000000000009e-01	6.001297235488891602e-01	1.759999999999999898e-01	3.842297196388244629e-01	1.600000000000000033e-01	4.767927527427673340e-01	2.039999999999999869e-01	9.167574048042297363e-01	4.879999999999999893e-01	4.126094281673431396e-01	3.960000000000000187e-01	5.555750727653503418e-01
3.950000000000000000e+02	8.459999999999999742e-01	8.177754282951354980e-01	7.560000000000000053e-01	7.568328380584716797e-01	5.399999999999999939e-02	4.554095864295959473e-01	6.760000000000000453e-01	9.705104231834411621e-01	6.720000000000000417e-01	5.226297378540039062e-01	6.760000000000000453e-01	7.572969198226928711e-01
3.960000000000000000e+02	1.620000000000000051e-01	4.287397563457489014e-01	3.940000000000000169e-01	4.493645429611206055e-01	5.400000000000000355e-01	9.350156784057617188e-01	9.439999999999999503e-01	9.925594329833984375e-01	3.960000000000000187e-01	2.426651120185852051e-01	8.400000000000000522e-02	2.853749096393585205e-01
3.970000000000000000e+02	8.980000000000000204e-01	6.771465539932250977e-01	3.799999999999999906e-02	2.692981362342834473e-01	5.360000000000000320e-01	6.915631294250488281e-01	6.159999999999999920e-01	9.294971823692321777e-01	1.580000000000000016e-01	1.590500771999359131e-01	4.279999999999999916e-01	4.398584961891174316e-01
3.980000000000000000e+02	6.820000000000000506e-01	5.332168936729431152e-01	5.959999999999999742e-01	5.908651947975158691e-01	6.360000000000000098e-01	8.388975262641906738e-01	8.299999999999999600e-01	9.649498462677001953e-01	5.759999999999999565e-01	5.737203955650329590e-01	7.680000000000000160e-01	6.202265620231628418e-01
3.990000000000000000e+02	3.799999999999999906e-02	3.427496850490570068e-01	6.919999999999999485e-01	6.283031702041625977e-01	7.840000000000000302e-01	8.844519257545471191e-01	8.419999999999999707e-01	9.745228886604309082e-01	3.760000000000000009e-01	2.035532742738723755e-01	9.180000000000000382e-01	9.554027318954467773e-01
4.000000000000000000e+02	9.160000000000000364e-01	8.186188936233520508e-01	5.540000000000000480e-01	4.428471922874450684e-01	4.380000000000000004e-01	7.839137911796569824e-01	5.220000000000000195e-01	9.718876481056213379e-01	9.559999999999999609e-01	9.321535229682922363e-01	7.640000000000000124e-01	7.664957642555236816e-01
4.010000000000000000e+02	2.079999999999999905e-01	5.895519852638244629e-01	9.499999999999999556e-01	8.793931007385253906e-01	1.380000000000000115e-01	7.381756901741027832e-01	3.260000000000000120e-01	9.203028082847595215e-01	3.420000000000000262e-01	3.485364913940429688e-01	8.579999999999999849e-01	9.456259608268737793e-01
4.020000000000000000e+02	8.359999999999999654e-01	8.110846281051635742e-01	7.980000000000000426e-01	8.233647346496582031e-01	5.040000000000000036e-01	6.704849004745483398e-01	1.340000000000000080e-01	9.247180819511413574e-01	1.260000000000000009e-01	1.179847642779350281e-01	7.640000000000000124e-01	7.207295894622802734e-01
4.030000000000000000e+02	9.819999999999999840e-01	6.775484681129455566e-01	7.039999999999999591e-01	5.898316502571105957e-01	9.719999999999999751e-01	9.649065136909484863e-01	4.079999999999999738e-01	8.751581311225891113e-01	8.399999999999999689e-01	7.169147133827209473e-01	5.340000000000000302e-01	6.270893216133117676e-01
4.040000000000000000e+02	7.399999999999999911e-01	8.484249114990234375e-01	5.899999999999999689e-01	7.383876442909240723e-01	1.600000000000000033e-01	7.420182824134826660e-01	2.479999999999999982e-01	8.907452821731567383e-01	8.339999999999999636e-01	6.013520359992980957e-01	7.239999999999999769e-01	7.019847631454467773e-01
4.050000000000000000e+02	9.519999999999999574e-01	8.067991137504577637e-01	8.539999999999999813e-01	7.961338162422180176e-01	9.819999999999999840e-01	9.961915016174316406e-01	9.639999999999999680e-01	9.575632214546203613e-01	8.820000000000000062e-01	7.496914267539978027e-01	4.580000000000000182e-01	6.300967335700988770e-01
4.060000000000000000e+02	4.000000000000000083e-03	6.265772879123687744e-02	8.980000000000000204e-01	6.261254549026489258e-01	8.159999999999999476e-01	9.386111497879028320e-01	4.939999999999999947e-01	9.885708689689636230e-01	4.179999999999999827e-01	4.573799371719360352e-01	6.400000000000000133e-01	7.362977862358093262e-01
4.070000000000000000e+02	9.459999999999999520e-01	7.139745950698852539e-01	3.639999999999999902e-01	3.642964065074920654e-01	8.199999999999999512e-01	9.256184697151184082e-01	6.879999999999999449e-01	9.620830416679382324e-01	2.919999999999999818e-01	6.158622503280639648e-01	7.119999999999999662e-01	6.855955123901367188e-01
4.080000000000000000e+02	5.420000000000000373e-01	8.585639595985412598e-01	5.199999999999999761e-02	6.459788978099822998e-02	7.880000000000000338e-01	9.044541716575622559e-01	2.119999999999999940e-01	8.884645700454711914e-01	3.739999999999999991e-01	3.070623874664306641e-01	1.739999999999999880e-01	8.660223335027694702e-02
4.090000000000000000e+02	2.139999999999999958e-01	2.783706188201904297e-01	2.879999999999999782e-01	3.571147322654724121e-01	8.259999999999999565e-01	8.583849668502807617e-01	3.340000000000000191e-01	9.698001146316528320e-01	6.700000000000000400e-01	7.054793238639831543e-01	8.179999999999999494e-01	7.596265673637390137e-01
4.100000000000000000e+02	6.320000000000000062e-01	5.660508275032043457e-01	5.879999999999999671e-01	3.794068396091461182e-01	4.819999999999999840e-01	6.711778044700622559e-01	9.679999999999999716e-01	9.519709348678588867e-01	6.899999999999999467e-01	5.802606940269470215e-01	8.679999999999999938e-01	8.335804939270019531e-01
4.110000000000000000e+02	6.239999999999999991e-01	6.035633087158203125e-01	8.199999999999999512e-01	6.453211307525634766e-01	4.899999999999999911e-01	7.616478204727172852e-01	3.479999999999999760e-01	9.219168424606323242e-01	5.939999999999999725e-01	5.755817890167236328e-01	3.180000000000000049e-01	5.148022770881652832e-01
4.120000000000000000e+02	4.359999999999999987e-01	4.366546869277954102e-01	1.400000000000000029e-02	2.934848964214324951e-01	7.199999999999999734e-01	9.559994339942932129e-01	1.620000000000000051e-01	9.337306618690490723e-01	6.520000000000000240e-01	3.100619316101074219e-01	2.819999999999999729e-01	2.641852796077728271e-01
4.130000000000000000e+02	5.500000000000000444e-01	6.931719779968261719e-01	9.200000000000000400e-01	8.595209121704101562e-01	4.000000000000000083e-03	7.611374258995056152e-01	9.479999999999999538e-01	9.708309769630432129e-01	5.939999999999999725e-01	7.056651711463928223e-01	4.859999999999999876e-01	3.357446491718292236e-01
4.140000000000000000e+02	1.179999999999999938e-01	1.487221270799636841e-01	6.600000000000000311e-01	4.992484450340270996e-01	4.259999999999999898e-01	7.768176198005676270e-01	3.260000000000000120e-01	8.945538401603698730e-01	5.320000000000000284e-01	4.099619984626770020e-01	6.999999999999999556e-01	7.682532072067260742e-01
4.150000000000000000e+02	2.139999999999999958e-01	4.107205867767333984e-01	7.179999999999999716e-01	6.784338951110839844e-01	6.899999999999999467e-01	9.715366363525390625e-01	8.940000000000000169e-01	9.829664230346679688e-01	2.599999999999999881e-02	4.704950749874114990e-02	4.939999999999999947e-01	6.182891726493835449e-01
4.160000000000000000e+02	7.620000000000000107e-01	6.360195875167846680e-01	8.020000000000000462e-01	5.706988573074340820e-01	7.159999999999999698e-01	7.175890803337097168e-01	8.619999999999999885e-01	9.918028712272644043e-01	4.939999999999999947e-01	6.927914023399353027e-01	8.060000000000000497e-01	7.807044386863708496e-01
4.170000000000000000e+02	5.779999999999999583e-01	7.450056672096252441e-01	1.680000000000000104e-01	1.172390505671501160e-01	7.740000000000000213e-01	9.401007294654846191e-01	1.940000000000000058e-01	8.976924419403076172e-01	9.479999999999999538e-01	9.401240944862365723e-01	4.500000000000000111e-01	2.937974333763122559e-01
4.180000000000000000e+02	4.279999999999999916e-01	5.032527446746826172e-01	5.899999999999999689e-01	6.240979433059692383e-01	1.799999999999999864e-02	4.927140176296234131e-01	7.580000000000000071e-01	9.524482488632202148e-01	6.600000000000000311e-01	5.554388165473937988e-01	8.559999999999999831e-01	7.377860546112060547e-01
4.190000000000000000e+02	9.600000000000000200e-02	6.231753155589103699e-02	7.000000000000000666e-02	9.563307464122772217e-02	4.319999999999999951e-01	6.380176544189453125e-01	6.520000000000000240e-01	9.652395248413085938e-01	7.640000000000000124e-01	6.559998989105224609e-01	2.479999999999999982e-01	2.892128229141235352e-01
4.200000000000000000e+02	5.000000000000000000e-01	5.137510895729064941e-01	1.839999999999999969e-01	3.551413118839263916e-01	5.000000000000000000e-01	8.118337392807006836e-01	3.039999999999999925e-01	9.005106687545776367e-01	7.279999999999999805e-01	5.284396409988403320e-01	2.000000000000000111e-01	5.513685941696166992e-01
4.210000000000000000e+02	1.459999999999999909e-01	2.342070043087005615e-01	8.386666666666666714e-01	6.399893760681152344e-01	2.079999999999999905e-01	6.814899444580078125e-01	9.040000000000000258e-01	9.637545347213745117e-01	6.600000000000000311e-02	2.715359926223754883e-01	6.039999999999999813e-01	5.567483305931091309e-01
4.220000000000000000e+02	7.580000000000000071e-01	7.261953949928283691e-01	5.679999999999999494e-01	5.591049194335937500e-01	9.819999999999999840e-01	9.540051221847534180e-01	6.820000000000000506e-01	9.609131813049316406e-01	2.979999999999999871e-01	5.266304612159729004e-01	4.859999999999999876e-01	3.932111561298370361e-01
4.230000000000000000e+02	4.279999999999999916e-01	2.608974277973175049e-01	5.839999999999999636e-01	6.133494377136230469e-01	9.559999999999999609e-01	9.349645972251892090e-01	5.979999999999999760e-01	9.910835027694702148e-01	7.019999999999999574e-01	7.231422662734985352e-01	8.359999999999999654e-01	6.582733988761901855e-01
4.240000000000000000e+02	5.500000000000000444e-01	6.836735010147094727e-01	5.460000000000000409e-01	4.583020210266113281e-01	6.800000000000000488e-01	7.840718030929565430e-01	4.099999999999999756e-01	9.623574614524841309e-01	6.039999999999999813e-01	7.922265529632568359e-01	3.340000000000000191e-01	3.596422672271728516e-01
4.250000000000000000e+02	3.340000000000000191e-01	3.464446961879730225e-01	3.900000000000000133e-01	5.640614628791809082e-01	3.559999999999999831e-01	5.806195139884948730e-01	3.300000000000000155e-01	9.535232186317443848e-01	9.280000000000000471e-01	9.368658661842346191e-01	3.079999999999999960e-01	4.416535198688507080e-01
4.260000000000000000e+02	5.200000000000000178e-01	4.425098001956939697e-01	8.479999999999999760e-01	6.093868017196655273e-01	9.100000000000000311e-01	8.892924189567565918e-01	3.960000000000000187e-01	9.482223987579345703e-01	1.400000000000000133e-01	2.028324902057647705e-01	7.980000000000000426e-01	7.780812978744506836e-01
4.270000000000000000e+02	3.699999999999999956e-01	3.062671422958374023e-01	8.980000000000000204e-01	6.260776519775390625e-01	7.179999999999999716e-01	7.252461314201354980e-01	9.839999999999999858e-01	9.959694147109985352e-01	8.699999999999999956e-01	8.497335910797119141e-01	3.360000000000000209e-01	7.329670190811157227e-01
4.280000000000000000e+02	9.060000000000000275e-01	6.922671198844909668e-01	1.880000000000000004e-01	4.658895730972290039e-01	3.880000000000000115e-01	6.786672472953796387e-01	9.459999999999999520e-01	9.936374425888061523e-01	7.239999999999999769e-01	5.255771279335021973e-01	2.200000000000000011e-01	4.238330423831939697e-01
4.290000000000000000e+02	5.879999999999999671e-01	2.955642938613891602e-01	1.960000000000000075e-01	2.548958361148834229e-01	9.719999999999999751e-01	9.893130660057067871e-01	6.500000000000000222e-01	9.776025414466857910e-01	9.779999999999999805e-01	9.492228627204895020e-01	6.640000000000000346e-01	6.281971335411071777e-01
4.300000000000000000e+02	7.159999999999999698e-01	5.235604047775268555e-01	9.939999999999999947e-01	8.797471523284912109e-01	8.200000000000000344e-02	5.793609023094177246e-01	8.040000000000000480e-01	9.709659814834594727e-01	6.119999999999999885e-01	6.156154870986938477e-01	7.940000000000000391e-01	8.110496401786804199e-01
4.310000000000000000e+02	9.859999999999999876e-01	9.973642230033874512e-01	5.899999999999999689e-01	5.840762257575988770e-01	2.159999999999999976e-01	6.298614144325256348e-01	3.400000000000000244e-01	9.036009907722473145e-01	6.039999999999999813e-01	3.622001111507415771e-01	9.220000000000000417e-01	9.029284715652465820e-01
4.320000000000000000e+02	8.419999999999999707e-01	6.859092116355895996e-01	2.220000000000000029e-01	2.898354530334472656e-01	4.219999999999999862e-01	9.054612517356872559e-01	2.999999999999999889e-01	9.252765178680419922e-01	6.740000000000000435e-01	5.965997576713562012e-01	4.380000000000000004e-01	4.293928742408752441e-01
4.330000000000000000e+02	4.399999999999999745e-02	2.978768348693847656e-01	5.420000000000000373e-01	5.694051384925842285e-01	3.019999999999999907e-01	7.997420430183410645e-01	2.059999999999999887e-01	9.601057171821594238e-01	3.459999999999999742e-01	4.218294322490692139e-01	6.780000000000000471e-01	6.513622403144836426e-01
4.340000000000000000e+02	6.740000000000000435e-01	6.354635953903198242e-01	1.340000000000000080e-01	4.413052499294281006e-01	9.619999999999999662e-01	9.835364818572998047e-01	9.679999999999999716e-01	9.870774745941162109e-01	4.540000000000000147e-01	5.819411277770996094e-01	2.540000000000000036e-01	1.965331584215164185e-01
4.350000000000000000e+02	8.239999999999999547e-01	5.281216502189636230e-01	6.540000000000000258e-01	6.341153383255004883e-01	1.219999999999999973e-01	5.652527213096618652e-01	4.400000000000000022e-01	9.796549677848815918e-01	3.739999999999999991e-01	2.390974313020706177e-01	3.599999999999999728e-02	1.110718622803688049e-01
4.360000000000000000e+02	2.520000000000000018e-01	3.909723460674285889e-01	6.740000000000000435e-01	5.806495547294616699e-01	6.400000000000000133e-02	7.141602039337158203e-01	8.000000000000000167e-03	7.707416415214538574e-01	1.199999999999999956e-01	3.543953597545623779e-01	9.260000000000000453e-01	9.096503257751464844e-01
4.370000000000000000e+02	8.800000000000000044e-01	6.975707411766052246e-01	6.979999999999999538e-01	4.182198941707611084e-01	6.380000000000000115e-01	7.644030451774597168e-01	8.459999999999999742e-01	9.705223441123962402e-01	7.139999999999999680e-01	9.368681907653808594e-01	5.999999999999999778e-02	8.057500422000885010e-02
4.380000000000000000e+02	4.000000000000000083e-03	2.224246114492416382e-01	5.120000000000000107e-01	6.341158151626586914e-01	1.479999999999999927e-01	5.963078141212463379e-01	2.800000000000000058e-02	4.850408434867858887e-01	4.879999999999999893e-01	4.532981216907501221e-01	3.619999999999999885e-01	4.114574193954467773e-01
4.390000000000000000e+02	8.120000000000000551e-01	8.269413709640502930e-01	8.419999999999999707e-01	6.581535339355468750e-01	9.639999999999999680e-01	9.409818053245544434e-01	4.719999999999999751e-01	9.696350693702697754e-01	2.280000000000000082e-01	2.871012389659881592e-01	7.540000000000000036e-01	7.411913275718688965e-01
4.400000000000000000e+02	7.159999999999999698e-01	8.825428485870361328e-01	2.800000000000000266e-01	4.229133129119873047e-01	3.300000000000000155e-01	9.382017254829406738e-01	9.819999999999999840e-01	9.976008534431457520e-01	8.559999999999999831e-01	9.027940630912780762e-01	5.779999999999999583e-01	4.756582975387573242e-01
4.410000000000000000e+02	7.039999999999999591e-01	5.552165508270263672e-01	1.200000000000000025e-02	1.310064792633056641e-01	1.360000000000000098e-01	7.579714059829711914e-01	3.579999999999999849e-01	9.745107293128967285e-01	4.040000000000000258e-01	4.121480584144592285e-01	8.399999999999999689e-01	8.133866786956787109e-01
4.420000000000000000e+02	1.499999999999999944e-01	4.643735289573669434e-01	2.000000000000000042e-02	7.757572084665298462e-02	2.560000000000000053e-01	6.477382183074951172e-01	1.400000000000000029e-02	6.129397749900817871e-01	6.219999999999999973e-01	5.740896463394165039e-01	8.799999999999999489e-02	1.456421613693237305e-01
4.430000000000000000e+02	5.819999999999999618e-01	4.230225086212158203e-01	5.080000000000000071e-01	5.343681573867797852e-01	6.300000000000000044e-01	9.454208612442016602e-01	8.719999999999999973e-01	9.226613044738769531e-01	1.640000000000000069e-01	1.787183731794357300e-01	5.799999999999999600e-01	6.189388632774353027e-01
4.440000000000000000e+02	6.139999999999999902e-01	2.903568446636199951e-01	6.580000000000000293e-01	6.712741255760192871e-01	5.999999999999999778e-01	7.921923398971557617e-01	8.659999999999999920e-01	9.843580722808837891e-01	7.580000000000000071e-01	7.201535701751708984e-01	2.999999999999999889e-01	2.650958895683288574e-01
4.450000000000000000e+02	6.840000000000000524e-01	6.057139635086059570e-01	2.260000000000000064e-01	5.557846426963806152e-01	6.000000000000000125e-03	4.899339675903320312e-01	5.999999999999999778e-01	9.659163951873779297e-01	3.140000000000000013e-01	4.407599568367004395e-01	4.219999999999999862e-01	1.625528186559677124e-01
4.460000000000000000e+02	3.699999999999999956e-01	1.791704893112182617e-01	9.600000000000000200e-02	1.012237593531608582e-01	6.079999999999999849e-01	5.876623988151550293e-01	3.180000000000000049e-01	9.385546445846557617e-01	3.699999999999999956e-01	3.573201596736907959e-01	9.060000000000000275e-01	9.255582094192504883e-01
4.470000000000000000e+02	1.700000000000000122e-01	4.277758300304412842e-01	1.239999999999999991e-01	3.004216849803924561e-01	2.179999999999999993e-01	8.335433006286621094e-01	4.819999999999999840e-01	8.978077173233032227e-01	4.819999999999999840e-01	4.807096421718597412e-01	5.280000000000000249e-01	4.213050305843353271e-01
4.480000000000000000e+02	3.300000000000000155e-01	5.142818689346313477e-01	6.999999999999999556e-01	7.345573902130126953e-01	5.899999999999999689e-01	6.639956831932067871e-01	5.000000000000000278e-02	7.382488250732421875e-01	1.660000000000000087e-01	1.190675795078277588e-01	9.599999999999999645e-01	9.328368306159973145e-01
4.490000000000000000e+02	4.480000000000000093e-01	7.013704180717468262e-01	1.019999999999999934e-01	1.167583614587783813e-01	9.379999999999999449e-01	9.637802243232727051e-01	8.900000000000000133e-01	9.724136590957641602e-01	1.000000000000000021e-02	2.934561856091022491e-02	6.520000000000000240e-01	5.477631688117980957e-01
4.500000000000000000e+02	4.079999999999999738e-01	5.423081517219543457e-01	1.600000000000000033e-02	4.033978283405303955e-02	2.620000000000000107e-01	7.108243703842163086e-01	6.480000000000000204e-01	8.718714118003845215e-01	6.660000000000000364e-01	7.753742337226867676e-01	5.000000000000000000e-01	5.415965318679809570e-01
4.510000000000000000e+02	1.920000000000000040e-01	2.448239326477050781e-01	3.900000000000000133e-01	4.980299174785614014e-01	9.619999999999999662e-01	9.645215868949890137e-01	8.780000000000000027e-01	9.911907911300659180e-01	3.240000000000000102e-01	3.737819492816925049e-01	8.579999999999999849e-01	7.869306206703186035e-01
4.520000000000000000e+02	4.420000000000000040e-01	4.206878244876861572e-01	5.340000000000000302e-01	4.874823391437530518e-01	3.420000000000000262e-01	6.026267409324645996e-01	1.039999999999999952e-01	8.611261844635009766e-01	9.939999999999999947e-01	9.496019482612609863e-01	7.039999999999999591e-01	5.926063060760498047e-01
4.530000000000000000e+02	8.579999999999999849e-01	6.926209926605224609e-01	6.520000000000000240e-01	6.146484017372131348e-01	3.699999999999999956e-01	5.644149184226989746e-01	4.399999999999999745e-02	8.683849573135375977e-01	8.239999999999999547e-01	7.968524098396301270e-01	3.360000000000000209e-01	2.582311034202575684e-01
4.540000000000000000e+02	9.799999999999999822e-01	8.762471079826354980e-01	9.959999999999999964e-01	9.982470273971557617e-01	9.300000000000000488e-01	9.658206105232238770e-01	2.959999999999999853e-01	9.430553913116455078e-01	7.800000000000000266e-01	4.897866249084472656e-01	5.659999999999999476e-01	4.265953302383422852e-01
4.550000000000000000e+02	3.360000000000000209e-01	3.122360408306121826e-01	4.680000000000000271e-01	2.543672323226928711e-01	4.699999999999999734e-01	8.641608357429504395e-01	8.439999999999999725e-01	9.213501811027526855e-01	5.580000000000000515e-01	6.463218927383422852e-01	5.819999999999999618e-01	5.921853184700012207e-01
4.560000000000000000e+02	9.619999999999999662e-01	7.335579395294189453e-01	2.099999999999999922e-01	3.435684740543365479e-01	4.879999999999999893e-01	7.179399132728576660e-01	7.319999999999999840e-01	9.629490375518798828e-01	7.199999999999999734e-01	7.568559050559997559e-01	9.919999999999999929e-01	9.283607006072998047e-01
4.570000000000000000e+02	0.000000000000000000e+00	1.200057566165924072e-02	2.079999999999999905e-01	3.418467044830322266e-01	3.880000000000000115e-01	8.207205533981323242e-01	5.819999999999999618e-01	9.625663757324218750e-01	5.500000000000000444e-01	4.951245486736297607e-01	7.960000000000000409e-01	7.799304723739624023e-01
4.580000000000000000e+02	9.779999999999999805e-01	8.862670660018920898e-01	4.380000000000000004e-01	6.271475553512573242e-01	9.619999999999999662e-01	9.570902585983276367e-01	5.440000000000000391e-01	9.435953497886657715e-01	1.179999999999999938e-01	1.791031807661056519e-01	6.979999999999999538e-01	7.224905490875244141e-01
4.590000000000000000e+02	2.740000000000000213e-01	6.010143160820007324e-01	5.540000000000000480e-01	6.159183979034423828e-01	7.139999999999999680e-01	8.963584303855895996e-01	2.640000000000000124e-01	7.568220496177673340e-01	4.600000000000000200e-01	5.466203689575195312e-01	3.699999999999999956e-01	3.696310222148895264e-01
4.600000000000000000e+02	6.280000000000000027e-01	9.003082513809204102e-01	3.320000000000000173e-01	4.623660743236541748e-01	6.780000000000000471e-01	8.926966786384582520e-01	5.819999999999999618e-01	8.855957984924316406e-01	3.360000000000000209e-01	4.128442108631134033e-01	7.820000000000000284e-01	8.017968535423278809e-01
4.610000000000000000e+02	2.300000000000000100e-01	4.233105182647705078e-01	4.490000000000000102e-01	3.047814667224884033e-01	6.580000000000000293e-01	9.232001304626464844e-01	7.479999999999999982e-01	9.844638705253601074e-01	1.719999999999999862e-01	3.207184970378875732e-01	1.739999999999999880e-01	1.061621233820915222e-01
4.620000000000000000e+02	8.020000000000000462e-01	7.344283461570739746e-01	7.039999999999999591e-01	5.537756085395812988e-01	6.879999999999999449e-01	7.816137075424194336e-01	2.899999999999999800e-01	8.695232272148132324e-01	6.560000000000000275e-01	6.129288673400878906e-01	6.919999999999999485e-01	7.529380917549133301e-01
4.630000000000000000e+02	9.499999999999999556e-01	9.078078866004943848e-01	5.839999999999999636e-01	3.226456344127655029e-01	3.300000000000000155e-01	6.905376315116882324e-01	1.160000000000000059e-01	9.019292593002319336e-01	5.580000000000000515e-01	4.357531964778900146e-01	6.360000000000000098e-01	5.896745920181274414e-01
4.640000000000000000e+02	7.000000000000000666e-02	4.364793300628662109e-01	2.819999999999999729e-01	3.155810534954071045e-01	4.319999999999999951e-01	8.746732473373413086e-01	4.000000000000000083e-03	3.499853610992431641e-01	8.960000000000000187e-01	6.577655673027038574e-01	3.920000000000000151e-01	3.483101427555084229e-01
4.650000000000000000e+02	6.640000000000000346e-01	6.126301288604736328e-01	3.679999999999999938e-01	3.311010599136352539e-01	9.200000000000000400e-01	9.421649575233459473e-01	7.159999999999999698e-01	9.739423990249633789e-01	6.740000000000000435e-01	5.066079497337341309e-01	3.380000000000000226e-01	2.312185168266296387e-01
4.660000000000000000e+02	7.580000000000000071e-01	3.025246560573577881e-01	9.439999999999999503e-01	7.675466537475585938e-01	8.960000000000000187e-01	8.538115620613098145e-01	6.860000000000000542e-01	9.558300375938415527e-01	4.359999999999999987e-01	4.986493289470672607e-01	6.420000000000000151e-01	6.654891371726989746e-01
4.670000000000000000e+02	8.439999999999999725e-01	7.401264905929565430e-01	1.819999999999999951e-01	3.305617570877075195e-01	4.800000000000000100e-02	7.506564855575561523e-01	4.339999999999999969e-01	8.649838566780090332e-01	6.260000000000000009e-01	4.083622395992279053e-01	9.020000000000000240e-01	8.317921757698059082e-01
4.680000000000000000e+02	8.840000000000000080e-01	6.793293952941894531e-01	1.940000000000000058e-01	4.239504635334014893e-01	2.199999999999999872e-02	3.605553805828094482e-01	1.819999999999999951e-01	8.961433768272399902e-01	6.600000000000000311e-02	6.248656287789344788e-02	2.079999999999999905e-01	2.658924460411071777e-01
4.690000000000000000e+02	9.100000000000000311e-01	7.359837889671325684e-01	3.439999999999999725e-01	3.950081467628479004e-01	4.000000000000000083e-02	7.103284597396850586e-01	3.140000000000000013e-01	9.890695214271545410e-01	4.460000000000000075e-01	4.597879648208618164e-01	8.040000000000000480e-01	7.760314941406250000e-01
4.700000000000000000e+02	4.660000000000000253e-01	5.896281003952026367e-01	7.239999999999999769e-01	6.916906237602233887e-01	2.079999999999999905e-01	7.022388577461242676e-01	4.200000000000000261e-02	9.235489368438720703e-01	4.959999999999999964e-01	5.290253162384033203e-01	3.619999999999999885e-01	3.511669337749481201e-01
4.710000000000000000e+02	2.220000000000000029e-01	5.834150910377502441e-01	1.620000000000000051e-01	1.959296464920043945e-01	1.839999999999999969e-01	7.140933275222778320e-01	1.199999999999999956e-01	9.567821025848388672e-01	8.599999999999999867e-01	9.342081546783447266e-01	5.800000000000000294e-02	1.940430402755737305e-01
4.720000000000000000e+02	1.199999999999999956e-01	1.057815253734588623e-01	2.139999999999999958e-01	1.605015248060226440e-01	6.820000000000000506e-01	8.886687159538269043e-01	6.019999999999999796e-01	9.564583897590637207e-01	6.320000000000000062e-01	7.508353590965270996e-01	2.260000000000000064e-01	2.234893888235092163e-01
4.730000000000000000e+02	4.279999999999999916e-01	5.609235763549804688e-01	8.000000000000000167e-02	1.043477058410644531e-01	2.359999999999999876e-01	6.894978880882263184e-01	7.339999999999999858e-01	9.504020810127258301e-01	6.400000000000000133e-02	7.062767446041107178e-02	6.700000000000000400e-01	6.795505285263061523e-01
4.740000000000000000e+02	1.600000000000000033e-02	1.199271976947784424e-01	9.439999999999999503e-01	8.672458529472351074e-01	6.860000000000000542e-01	9.227382540702819824e-01	8.800000000000000044e-01	9.836604595184326172e-01	6.840000000000000524e-01	6.456119418144226074e-01	9.739999999999999769e-01	9.542148709297180176e-01
4.750000000000000000e+02	4.200000000000000261e-02	2.538660168647766113e-01	1.280000000000000027e-01	1.706661432981491089e-01	6.540000000000000258e-01	8.201645016670227051e-01	4.799999999999999822e-01	9.705966711044311523e-01	9.080000000000000293e-01	8.985351324081420898e-01	2.220000000000000029e-01	2.647285759449005127e-01
4.760000000000000000e+02	6.199999999999999956e-02	2.186930775642395020e-01	5.460000000000000409e-01	2.391626238822937012e-01	2.700000000000000178e-01	6.188347935676574707e-01	2.660000000000000142e-01	9.774925112724304199e-01	5.699999999999999512e-01	6.080825924873352051e-01	7.279999999999999805e-01	7.599751949310302734e-01
4.770000000000000000e+02	3.719999999999999973e-01	5.106555223464965820e-01	1.200000000000000025e-02	7.593570649623870850e-02	2.599999999999999881e-02	6.976276636123657227e-01	9.759999999999999787e-01	9.874584674835205078e-01	6.460000000000000187e-01	6.097623109817504883e-01	8.860000000000000098e-01	9.386060833930969238e-01
4.780000000000000000e+02	3.119999999999999996e-01	3.256811201572418213e-01	1.580000000000000016e-01	2.353691160678863525e-01	8.499999999999999778e-01	9.268257617950439453e-01	5.979999999999999760e-01	8.813024759292602539e-01	4.259999999999999898e-01	3.241335451602935791e-01	6.500000000000000222e-01	4.625912904739379883e-01
4.790000000000000000e+02	2.000000000000000111e-01	1.718373298645019531e-01	5.260000000000000231e-01	5.094589591026306152e-01	1.739999999999999880e-01	5.667154192924499512e-01	5.460000000000000409e-01	8.534819483757019043e-01	6.340000000000000080e-01	6.637663841247558594e-01	5.120000000000000107e-01	2.589019536972045898e-01
4.800000000000000000e+02	8.980000000000000204e-01	7.572422623634338379e-01	8.386666666666666714e-01	6.399893760681152344e-01	9.679999999999999716e-01	9.801942110061645508e-01	4.719999999999999751e-01	9.806508421897888184e-01	8.539999999999999813e-01	8.873519301414489746e-01	6.959999999999999520e-01	7.315152287483215332e-01
4.810000000000000000e+02	7.920000000000000373e-01	6.099273562431335449e-01	2.260000000000000064e-01	3.420021533966064453e-01	9.899999999999999911e-01	8.829818367958068848e-01	5.839999999999999636e-01	9.482014179229736328e-01	5.020000000000000018e-01	4.369540810585021973e-01	1.519999999999999962e-01	1.050587221980094910e-01
4.820000000000000000e+02	9.280000000000000471e-01	7.578164935111999512e-01	5.799999999999999600e-01	5.891091823577880859e-01	8.359999999999999654e-01	8.877533078193664551e-01	2.979999999999999871e-01	9.180350899696350098e-01	9.539999999999999591e-01	9.231254458427429199e-01	7.800000000000000266e-01	8.315647244453430176e-01
4.830000000000000000e+02	5.080000000000000071e-01	5.474644899368286133e-01	3.980000000000000204e-01	5.773952007293701172e-01	2.000000000000000111e-01	6.385977268218994141e-01	9.639999999999999680e-01	9.987865090370178223e-01	2.320000000000000118e-01	4.094589352607727051e-01	2.819999999999999729e-01	4.259435832500457764e-01
4.840000000000000000e+02	1.799999999999999864e-02	1.905049681663513184e-01	7.960000000000000409e-01	5.957455635070800781e-01	2.760000000000000231e-01	7.245169878005981445e-01	1.100000000000000006e-01	8.684045076370239258e-01	4.460000000000000075e-01	4.759224951267242432e-01	1.519999999999999962e-01	6.333806365728378296e-02
4.850000000000000000e+02	7.580000000000000071e-01	4.776835739612579346e-01	9.959999999999999964e-01	9.925782084465026855e-01	9.419999999999999485e-01	9.208056926727294922e-01	2.819999999999999729e-01	8.374333977699279785e-01	9.399999999999999467e-01	9.777588844299316406e-01	9.280000000000000471e-01	9.094283580780029297e-01
4.860000000000000000e+02	7.540000000000000036e-01	9.408318996429443359e-01	9.040000000000000258e-01	7.863696217536926270e-01	4.879999999999999893e-01	8.402293920516967773e-01	7.860000000000000320e-01	9.868986606597900391e-01	4.279999999999999916e-01	6.390974521636962891e-01	4.919999999999999929e-01	5.824965238571166992e-01
4.870000000000000000e+02	0.000000000000000000e+00	7.304994761943817139e-02	7.880000000000000338e-01	8.505182862281799316e-01	2.680000000000000160e-01	7.001276612281799316e-01	5.020000000000000018e-01	9.602967500686645508e-01	4.440000000000000058e-01	3.752907216548919678e-01	2.800000000000000266e-01	3.838449716567993164e-01
4.880000000000000000e+02	4.520000000000000129e-01	4.423818886280059814e-01	7.840000000000000302e-01	6.612157821655273438e-01	7.199999999999999456e-02	4.514400362968444824e-01	1.920000000000000040e-01	9.543024897575378418e-01	2.700000000000000178e-01	4.889245629310607910e-01	2.680000000000000160e-01	3.086591362953186035e-01
4.890000000000000000e+02	8.040000000000000480e-01	5.510908961296081543e-01	3.880000000000000115e-01	3.957552015781402588e-01	6.300000000000000044e-01	8.736348748207092285e-01	9.599999999999999645e-01	9.868108630180358887e-01	7.279999999999999805e-01	7.904438376426696777e-01	6.039999999999999813e-01	8.360077738761901855e-01
4.900000000000000000e+02	2.600000000000000089e-01	3.264113366603851318e-01	5.380000000000000338e-01	5.604206919670104980e-01	3.659999999999999920e-01	8.544543981552124023e-01	9.619999999999999662e-01	9.909417033195495605e-01	2.959999999999999853e-01	2.796871662139892578e-01	5.699999999999999512e-01	6.392353773117065430e-01
4.910000000000000000e+02	5.480000000000000426e-01	6.757990121841430664e-01	2.240000000000000047e-01	7.309650182723999023e-01	9.659999999999999698e-01	9.668316841125488281e-01	4.779999999999999805e-01	9.525189995765686035e-01	4.560000000000000164e-01	4.346449673175811768e-01	2.500000000000000000e-01	3.288758099079132080e-01
4.920000000000000000e+02	4.879999999999999893e-01	5.974749326705932617e-01	2.819999999999999729e-01	4.187110662460327148e-01	1.960000000000000075e-01	6.057777404785156250e-01	8.780000000000000027e-01	9.881212711334228516e-01	7.279999999999999805e-01	6.539918184280395508e-01	2.139999999999999958e-01	5.387623906135559082e-01
4.930000000000000000e+02	4.200000000000000261e-02	1.918195337057113647e-01	3.119999999999999996e-01	5.584887862205505371e-01	9.559999999999999609e-01	9.081463813781738281e-01	2.839999999999999747e-01	9.113898277282714844e-01	5.360000000000000320e-01	6.344404220581054688e-01	6.179999999999999938e-01	5.795152187347412109e-01
4.940000000000000000e+02	4.079999999999999738e-01	5.443217754364013672e-01	4.359999999999999987e-01	4.270975589752197266e-01	9.559999999999999609e-01	9.532344341278076172e-01	2.199999999999999872e-02	7.764338850975036621e-01	1.439999999999999891e-01	2.251644581556320190e-01	6.700000000000000400e-01	6.191140413284301758e-01
4.950000000000000000e+02	7.920000000000000373e-01	6.938251256942749023e-01	6.740000000000000435e-01	5.017459988594055176e-01	5.540000000000000480e-01	8.279879689216613770e-01	9.799999999999999822e-01	9.971579313278198242e-01	8.080000000000000515e-01	7.880263924598693848e-01	8.639999999999999902e-01	8.819352388381958008e-01
4.960000000000000000e+02	3.439999999999999725e-01	2.909509539604187012e-01	9.559999999999999609e-01	8.981724381446838379e-01	5.460000000000000409e-01	9.312162995338439941e-01	1.779999999999999916e-01	9.566994905471801758e-01	2.500000000000000000e-01	5.555451512336730957e-01	6.860000000000000542e-01	6.833000183105468750e-01
4.970000000000000000e+02	8.599999999999999312e-02	3.182640671730041504e-01	9.499999999999999556e-01	7.957460880279541016e-01	2.260000000000000064e-01	7.320401668548583984e-01	2.099999999999999922e-01	4.690564274787902832e-01	5.400000000000000355e-01	6.828281283378601074e-01	1.900000000000000022e-01	2.834962308406829834e-01
4.980000000000000000e+02	2.720000000000000195e-01	4.615490138530731201e-01	5.759999999999999565e-01	8.385023474693298340e-01	1.880000000000000004e-01	7.839947342872619629e-01	7.179999999999999716e-01	9.851035475730895996e-01	4.959999999999999964e-01	6.052876114845275879e-01	5.180000000000000160e-01	6.593220233917236328e-01
4.990000000000000000e+02	5.220000000000000195e-01	2.340633571147918701e-01	8.199999999999999512e-01	7.787678837776184082e-01	4.399999999999999745e-02	3.444052934646606445e-01	1.539999999999999980e-01	9.748312234878540039e-01	4.420000000000000040e-01	4.180622398853302002e-01	1.199999999999999956e-01	1.559592634439468384e-01
5.000000000000000000e+02	3.599999999999999867e-01	4.140230417251586914e-01	6.840000000000000524e-01	7.407292723655700684e-01	6.400000000000000133e-01	7.988219261169433594e-01	2.879999999999999782e-01	8.094272613525390625e-01	9.859999999999999876e-01	9.540817141532897949e-01	6.179999999999999938e-01	6.042698621749877930e-01
5.010000000000000000e+02	8.200000000000000344e-02	4.522623866796493530e-02	6.600000000000000311e-01	6.767064332962036133e-01	3.719999999999999973e-01	7.551378607749938965e-01	8.000000000000000167e-02	7.377995252609252930e-01	7.019999999999999574e-01	5.759872198104858398e-01	8.000000000000000167e-02	2.883322536945343018e-01
5.020000000000000000e+02	9.919999999999999929e-01	8.405368924140930176e-01	3.380000000000000226e-01	4.014879167079925537e-01	1.239999999999999991e-01	8.140658736228942871e-01	3.059999999999999942e-01	9.260001182556152344e-01	9.800000000000000377e-02	9.865111112594604492e-02	9.419999999999999485e-01	9.439779520034790039e-01
5.030000000000000000e+02	4.480000000000000093e-01	7.333581447601318359e-01	7.159999999999999698e-01	8.049789071083068848e-01	5.199999999999999761e-02	6.922919750213623047e-01	1.739999999999999880e-01	9.132930040359497070e-01	1.439999999999999891e-01	2.004321068525314331e-01	3.300000000000000155e-01	1.918765008449554443e-01
5.040000000000000000e+02	1.519999999999999962e-01	4.086757004261016846e-01	2.879999999999999782e-01	6.240351200103759766e-01	8.060000000000000497e-01	8.076136708259582520e-01	1.600000000000000033e-02	6.469455361366271973e-01	1.320000000000000062e-01	1.912766844034194946e-01	1.980000000000000093e-01	2.256155759096145630e-01
5.050000000000000000e+02	3.479999999999999760e-01	5.478249788284301758e-01	8.439999999999999725e-01	9.105085134506225586e-01	7.399999999999999634e-02	5.199972391128540039e-01	5.899999999999999689e-01	9.590921998023986816e-01	1.000000000000000056e-01	1.524462997913360596e-01	1.100000000000000006e-01	6.506697088479995728e-02
5.060000000000000000e+02	3.920000000000000151e-01	6.238831281661987305e-01	6.720000000000000417e-01	7.851927280426025391e-01	8.739999999999999991e-01	9.197998642921447754e-01	3.799999999999999906e-02	8.653194308280944824e-01	1.179999999999999938e-01	2.443973571062088013e-01	2.740000000000000213e-01	2.803537845611572266e-01
5.070000000000000000e+02	5.799999999999999600e-01	5.429421067237854004e-01	6.780000000000000471e-01	5.957077741622924805e-01	6.019999999999999796e-01	6.579647064208984375e-01	8.399999999999999689e-01	9.625797271728515625e-01	4.420000000000000040e-01	5.629439949989318848e-01	6.939999999999999503e-01	6.358880400657653809e-01
5.080000000000000000e+02	9.379999999999999449e-01	9.503289461135864258e-01	2.240000000000000047e-01	4.379727244377136230e-01	3.639999999999999902e-01	8.001961112022399902e-01	1.600000000000000033e-01	8.307747244834899902e-01	6.520000000000000240e-01	6.552562117576599121e-01	1.320000000000000062e-01	1.637496352195739746e-01
5.090000000000000000e+02	8.439999999999999725e-01	7.497231960296630859e-01	4.259999999999999898e-01	4.456399977207183838e-01	6.239999999999999991e-01	7.233147025108337402e-01	5.300000000000000266e-01	9.390367865562438965e-01	7.339999999999999858e-01	7.939319014549255371e-01	9.419999999999999485e-01	8.981351256370544434e-01
5.100000000000000000e+02	2.979999999999999871e-01	1.575027853250503540e-01	5.699999999999999512e-01	6.377508044242858887e-01	4.919999999999999929e-01	6.236374974250793457e-01	5.600000000000000533e-01	9.588345885276794434e-01	7.820000000000000284e-01	7.241220474243164062e-01	6.680000000000000382e-01	6.321766376495361328e-01
5.110000000000000000e+02	3.019999999999999907e-01	2.003206461668014526e-01	8.599999999999999312e-02	7.123661786317825317e-02	3.459999999999999742e-01	9.548850655555725098e-01	5.500000000000000444e-01	9.641233682632446289e-01	5.340000000000000302e-01	7.487692832946777344e-01	3.180000000000000049e-01	3.506147563457489014e-01
5.120000000000000000e+02	4.199999999999999845e-01	5.283409953117370605e-01	3.320000000000000173e-01	6.809114217758178711e-01	2.959999999999999853e-01	7.132301926612854004e-01	9.619999999999999662e-01	9.947695136070251465e-01	4.879999999999999893e-01	6.302513480186462402e-01	5.320000000000000284e-01	5.825881361961364746e-01
5.130000000000000000e+02	1.539999999999999980e-01	3.366397917270660400e-01	7.339999999999999858e-01	8.406693935394287109e-01	1.739999999999999880e-01	7.405984997749328613e-01	3.459999999999999742e-01	9.829125404357910156e-01	5.799999999999999600e-01	8.085739016532897949e-01	6.440000000000000169e-01	6.040324568748474121e-01
5.140000000000000000e+02	1.680000000000000104e-01	2.045239657163619995e-01	5.719999999999999529e-01	5.289937853813171387e-01	7.860000000000000320e-01	8.528718352317810059e-01	8.000000000000000167e-03	2.980663478374481201e-01	3.940000000000000169e-01	3.071845173835754395e-01	8.699999999999999956e-01	7.783150672912597656e-01
5.150000000000000000e+02	9.719999999999999751e-01	9.069304466247558594e-01	4.899999999999999911e-01	4.534836709499359131e-01	6.400000000000000133e-01	8.622838854789733887e-01	8.359999999999999654e-01	9.104065299034118652e-01	2.580000000000000071e-01	2.674576342105865479e-01	9.020000000000000240e-01	9.076642990112304688e-01
5.160000000000000000e+02	5.639999999999999458e-01	6.243285536766052246e-01	5.600000000000000533e-01	6.348145604133605957e-01	9.699999999999999734e-01	9.640091657638549805e-01	6.600000000000000311e-01	9.523600339889526367e-01	6.959999999999999520e-01	8.031450510025024414e-01	7.920000000000000373e-01	5.486546158790588379e-01
5.170000000000000000e+02	2.660000000000000142e-01	3.617689311504364014e-01	9.140000000000000346e-01	7.017301321029663086e-01	4.939999999999999947e-01	7.311453223228454590e-01	2.600000000000000089e-01	9.651769995689392090e-01	3.459999999999999742e-01	3.929671347141265869e-01	4.420000000000000040e-01	4.356890916824340820e-01
5.180000000000000000e+02	8.920000000000000151e-01	7.380312681198120117e-01	3.220000000000000084e-01	2.354081720113754272e-01	6.879999999999999449e-01	9.031474590301513672e-01	2.680000000000000160e-01	9.594298601150512695e-01	3.799999999999999906e-02	8.565951138734817505e-02	2.640000000000000124e-01	2.763071954250335693e-01
5.190000000000000000e+02	9.759999999999999787e-01	9.083636999130249023e-01	6.580000000000000293e-01	6.921289563179016113e-01	9.519999999999999574e-01	9.917477369308471680e-01	7.700000000000000178e-01	9.885367155075073242e-01	5.819999999999999618e-01	5.167638659477233887e-01	2.660000000000000142e-01	3.473452329635620117e-01
5.200000000000000000e+02	5.800000000000000294e-02	5.738155543804168701e-02	8.319999999999999618e-01	6.734675168991088867e-01	4.000000000000000083e-03	3.992135226726531982e-01	6.179999999999999938e-01	9.668060541152954102e-01	8.780000000000000027e-01	8.343498110771179199e-01	5.699999999999999512e-01	3.969685733318328857e-01
5.210000000000000000e+02	9.919999999999999929e-01	9.248599410057067871e-01	3.459999999999999742e-01	4.470108747482299805e-01	8.060000000000000497e-01	8.647190928459167480e-01	1.539999999999999980e-01	9.117876887321472168e-01	7.459999999999999964e-01	7.013849616050720215e-01	4.540000000000000147e-01	6.315955519676208496e-01
5.220000000000000000e+02	4.919999999999999929e-01	6.651768684387207031e-01	3.320000000000000173e-01	5.653323531150817871e-01	8.659999999999999920e-01	7.519838213920593262e-01	2.540000000000000036e-01	9.556177854537963867e-01	8.579999999999999849e-01	8.482111692428588867e-01	3.860000000000000098e-01	5.162944197654724121e-01
5.230000000000000000e+02	9.699999999999999734e-01	8.272537589073181152e-01	8.599999999999999867e-01	7.563411593437194824e-01	6.740000000000000435e-01	8.574273586273193359e-01	1.539999999999999980e-01	9.395483732223510742e-01	3.499999999999999778e-01	4.220466613769531250e-01	1.719999999999999862e-01	2.591759264469146729e-01
5.240000000000000000e+02	2.349999999999999867e-01	5.387835502624511719e-01	8.519999999999999796e-01	6.672096848487854004e-01	9.479999999999999538e-01	9.038049578666687012e-01	7.039999999999999591e-01	9.662133455276489258e-01	4.319999999999999951e-01	5.866206884384155273e-01	7.179999999999999716e-01	7.191913723945617676e-01
5.250000000000000000e+02	5.759999999999999565e-01	5.823252797126770020e-01	2.399999999999999911e-01	3.013961017131805420e-01	8.659999999999999920e-01	9.696074128150939941e-01	3.079999999999999960e-01	9.542206525802612305e-01	5.020000000000000018e-01	4.879627227783203125e-01	8.699999999999999956e-01	6.299163699150085449e-01
5.260000000000000000e+02	9.280000000000000471e-01	8.757681250572204590e-01	2.000000000000000042e-03	9.008573368191719055e-03	6.879999999999999449e-01	9.576317667961120605e-01	2.320000000000000118e-01	9.493936896324157715e-01	5.699999999999999512e-01	6.745575070381164551e-01	4.259999999999999898e-01	2.934119403362274170e-01
5.270000000000000000e+02	1.700000000000000122e-01	4.883356392383575439e-01	3.980000000000000204e-01	5.244336724281311035e-01	9.599999999999999645e-01	9.782513380050659180e-01	4.079999999999999738e-01	5.852824449539184570e-01	2.560000000000000053e-01	3.767385482788085938e-01	3.900000000000000133e-01	3.480625748634338379e-01
5.280000000000000000e+02	2.280000000000000082e-01	4.139501452445983887e-01	5.739999999999999547e-01	5.905675292015075684e-01	9.719999999999999751e-01	9.301794171333312988e-01	9.379999999999999449e-01	9.578047394752502441e-01	1.260000000000000009e-01	4.044436216354370117e-01	2.520000000000000018e-01	1.579159647226333618e-01
5.290000000000000000e+02	8.679999999999999938e-01	6.471022963523864746e-01	5.620000000000000551e-01	5.554994344711303711e-01	5.380000000000000338e-01	7.873127460479736328e-01	6.280000000000000027e-01	9.369968771934509277e-01	8.599999999999999867e-01	7.783338427543640137e-01	7.580000000000000071e-01	8.065177202224731445e-01
5.300000000000000000e+02	9.619999999999999662e-01	8.365677595138549805e-01	3.400000000000000244e-01	5.993465781211853027e-01	9.719999999999999751e-01	9.275680184364318848e-01	9.000000000000000222e-01	9.847492575645446777e-01	6.500000000000000222e-01	6.286556720733642578e-01	6.780000000000000471e-01	8.071377277374267578e-01
5.310000000000000000e+02	5.060000000000000053e-01	3.003130257129669189e-01	4.040000000000000258e-01	4.424586594104766846e-01	3.260000000000000120e-01	6.713168025016784668e-01	9.739999999999999769e-01	9.977915287017822266e-01	3.119999999999999996e-01	3.819813430309295654e-01	7.580000000000000071e-01	7.323344349861145020e-01
5.320000000000000000e+02	9.600000000000000200e-02	8.553510159254074097e-02	8.339999999999999636e-01	8.015893697738647461e-01	8.080000000000000515e-01	7.953959107398986816e-01	2.240000000000000047e-01	9.851300716400146484e-01	7.780000000000000249e-01	8.168832659721374512e-01	3.840000000000000080e-01	4.542503356933593750e-01
5.330000000000000000e+02	9.499999999999999556e-01	7.900462150573730469e-01	3.019999999999999907e-01	3.354192674160003662e-01	6.700000000000000400e-01	8.998459577560424805e-01	1.759999999999999898e-01	8.531376123428344727e-01	7.540000000000000036e-01	7.818707823753356934e-01	5.040000000000000036e-01	4.030515551567077637e-01
5.340000000000000000e+02	5.340000000000000302e-01	6.586949229240417480e-01	7.419999999999999929e-01	7.579371929168701172e-01	8.000000000000000444e-01	8.958709836006164551e-01	1.200000000000000025e-02	7.471361160278320312e-01	7.760000000000000231e-01	7.559792399406433105e-01	5.899999999999999689e-01	4.718724787235260010e-01
5.350000000000000000e+02	8.139999999999999458e-01	7.264969944953918457e-01	5.999999999999999778e-01	6.450641751289367676e-01	9.260000000000000453e-01	9.343382120132446289e-01	7.239999999999999769e-01	9.867808222770690918e-01	3.320000000000000173e-01	2.771259248256683350e-01	6.039999999999999813e-01	6.823111176490783691e-01
5.360000000000000000e+02	5.739999999999999547e-01	3.660989403724670410e-01	6.680000000000000382e-01	5.069417357444763184e-01	3.639999999999999902e-01	9.399977922439575195e-01	6.199999999999999956e-02	9.260541796684265137e-01	1.360000000000000098e-01	2.303992956876754761e-01	9.479999999999999538e-01	9.094620943069458008e-01
5.370000000000000000e+02	5.280000000000000249e-01	5.761927962303161621e-01	4.139999999999999791e-01	3.598658144474029541e-01	3.459999999999999742e-01	7.346369624137878418e-01	9.859999999999999876e-01	9.978517293930053711e-01	8.239999999999999547e-01	8.215858340263366699e-01	1.779999999999999916e-01	5.399955436587333679e-02
5.380000000000000000e+02	6.139999999999999902e-01	6.386749744415283203e-01	7.920000000000000373e-01	8.220522999763488770e-01	6.139999999999999902e-01	8.982318639755249023e-01	8.719999999999999973e-01	9.950677156448364258e-01	8.940000000000000169e-01	7.903826236724853516e-01	3.420000000000000262e-01	5.815268158912658691e-01
5.390000000000000000e+02	1.479999999999999927e-01	2.207595854997634888e-01	3.619999999999999885e-01	2.083947211503982544e-01	2.399999999999999911e-01	7.467714548110961914e-01	9.459999999999999520e-01	9.784575104713439941e-01	6.780000000000000471e-01	5.257863402366638184e-01	9.320000000000000506e-01	9.464058279991149902e-01
5.400000000000000000e+02	8.860000000000000098e-01	9.071334600448608398e-01	5.420000000000000373e-01	4.924313724040985107e-01	1.539999999999999980e-01	6.689884662628173828e-01	2.340000000000000135e-01	9.296103119850158691e-01	7.199999999999999456e-02	2.271451801061630249e-01	2.139999999999999958e-01	4.831322431564331055e-01
5.410000000000000000e+02	1.799999999999999864e-02	1.614989191293716431e-01	3.240000000000000102e-01	4.098150730133056641e-01	3.340000000000000191e-01	9.083603620529174805e-01	7.219999999999999751e-01	9.835862517356872559e-01	4.979999999999999982e-01	3.799520730972290039e-01	9.160000000000000364e-01	9.535535573959350586e-01
5.420000000000000000e+02	2.999999999999999889e-01	1.514070034027099609e-01	5.659999999999999476e-01	5.307400822639465332e-01	3.160000000000000031e-01	8.044002652168273926e-01	2.059999999999999887e-01	9.230507612228393555e-01	4.480000000000000093e-01	5.951933264732360840e-01	8.080000000000000515e-01	7.423070073127746582e-01
5.430000000000000000e+02	2.580000000000000071e-01	5.126702785491943359e-01	9.579999999999999627e-01	8.888630867004394531e-01	9.399999999999999467e-01	8.706384301185607910e-01	6.600000000000000311e-01	9.587791562080383301e-01	6.239999999999999991e-01	6.682362556457519531e-01	1.400000000000000029e-02	7.035841047763824463e-02
5.440000000000000000e+02	2.599999999999999881e-02	3.299661353230476379e-02	2.800000000000000266e-01	1.962625533342361450e-01	4.319999999999999951e-01	8.266869783401489258e-01	7.600000000000000089e-01	9.805588126182556152e-01	8.040000000000000480e-01	5.521101355552673340e-01	4.299999999999999933e-01	4.070523381233215332e-01
5.450000000000000000e+02	2.400000000000000050e-02	1.354097723960876465e-01	6.400000000000000133e-01	4.681543111801147461e-01	6.600000000000000311e-02	6.497231125831604004e-01	4.199999999999999845e-01	8.864057660102844238e-01	5.939999999999999725e-01	7.440717220306396484e-01	5.899999999999999689e-01	2.994660437107086182e-01
5.460000000000000000e+02	1.300000000000000044e-01	1.524211764335632324e-01	7.179999999999999716e-01	6.347292065620422363e-01	1.859999999999999987e-01	7.055123448371887207e-01	7.799999999999999989e-02	8.776605129241943359e-01	5.200000000000000178e-01	6.180074214935302734e-01	4.800000000000000100e-02	1.653555184602737427e-01
5.470000000000000000e+02	8.900000000000000133e-01	7.731820940971374512e-01	1.340000000000000080e-01	3.477947115898132324e-01	5.240000000000000213e-01	8.501236438751220703e-01	6.119999999999999885e-01	9.676091074943542480e-01	9.439999999999999503e-01	9.659532904624938965e-01	4.699999999999999734e-01	3.192076683044433594e-01
5.480000000000000000e+02	4.040000000000000258e-01	3.469990789890289307e-01	8.000000000000000167e-03	1.011718511581420898e-01	8.219999999999999529e-01	8.457632660865783691e-01	9.919999999999999929e-01	9.931836724281311035e-01	2.240000000000000047e-01	2.708935439586639404e-01	1.539999999999999980e-01	1.188788115978240967e-01
5.490000000000000000e+02	5.620000000000000551e-01	5.329917669296264648e-01	2.819999999999999729e-01	4.954493343830108643e-01	2.859999999999999765e-01	7.004691958427429199e-01	4.139999999999999791e-01	9.638695716857910156e-01	6.899999999999999467e-01	7.727070450782775879e-01	8.739999999999999991e-01	9.011263847351074219e-01
5.500000000000000000e+02	8.519999999999999796e-01	6.263881921768188477e-01	4.939999999999999947e-01	4.411825537681579590e-01	2.580000000000000071e-01	6.140596270561218262e-01	3.320000000000000173e-01	7.583987712860107422e-01	3.160000000000000031e-01	5.019437670707702637e-01	4.380000000000000004e-01	4.882252514362335205e-01
5.510000000000000000e+02	6.059999999999999831e-01	6.991836428642272949e-01	9.919999999999999929e-01	9.854911565780639648e-01	5.160000000000000142e-01	8.662424683570861816e-01	5.779999999999999583e-01	9.661695957183837891e-01	5.020000000000000018e-01	4.518296718597412109e-01	6.879999999999999449e-01	6.726378202438354492e-01
5.520000000000000000e+02	5.020000000000000018e-01	6.554102301597595215e-01	8.519999999999999796e-01	8.190225362777709961e-01	7.560000000000000053e-01	7.271146178245544434e-01	2.800000000000000058e-02	7.852301597595214844e-01	5.580000000000000515e-01	4.768502116203308105e-01	5.939999999999999725e-01	5.685567855834960938e-01
5.530000000000000000e+02	5.240000000000000213e-01	5.188531875610351562e-01	7.799999999999999989e-02	8.523702621459960938e-02	8.259999999999999565e-01	6.395524740219116211e-01	2.399999999999999911e-01	9.178234338760375977e-01	7.299999999999999822e-01	7.874013185501098633e-01	4.359999999999999987e-01	3.646575212478637695e-01
5.540000000000000000e+02	6.959999999999999520e-01	7.203924655914306641e-01	3.900000000000000133e-01	4.871201217174530029e-01	7.960000000000000409e-01	8.570899963378906250e-01	9.799999999999999822e-01	9.905385971069335938e-01	9.320000000000000506e-01	9.258003830909729004e-01	2.399999999999999911e-01	4.436798989772796631e-01
5.550000000000000000e+02	3.320000000000000173e-01	4.592710733413696289e-01	7.660000000000000142e-01	8.022413849830627441e-01	9.459999999999999520e-01	9.633506536483764648e-01	6.840000000000000524e-01	9.085705876350402832e-01	5.859999999999999654e-01	7.124484777450561523e-01	1.400000000000000133e-01	2.409978210926055908e-01
5.560000000000000000e+02	5.819999999999999618e-01	6.503272056579589844e-01	1.199999999999999956e-01	2.964260578155517578e-01	7.279999999999999805e-01	9.477478265762329102e-01	4.600000000000000200e-01	8.897646665573120117e-01	4.139999999999999791e-01	4.265351891517639160e-01	4.520000000000000129e-01	2.873142659664154053e-01
5.570000000000000000e+02	4.540000000000000147e-01	3.926784098148345947e-01	3.360000000000000209e-01	5.516695380210876465e-01	6.139999999999999902e-01	7.851148843765258789e-01	1.140000000000000041e-01	8.998975157737731934e-01	4.620000000000000218e-01	4.065484106540679932e-01	5.560000000000000497e-01	5.248072743415832520e-01
5.580000000000000000e+02	2.740000000000000213e-01	2.735065817832946777e-01	3.380000000000000226e-01	4.766415357589721680e-01	2.959999999999999853e-01	6.882273554801940918e-01	9.839999999999999858e-01	9.994883537292480469e-01	6.540000000000000258e-01	6.626757383346557617e-01	5.919999999999999707e-01	3.342551589012145996e-01
5.590000000000000000e+02	1.620000000000000051e-01	2.044323980808258057e-01	8.459999999999999742e-01	7.414205670356750488e-01	6.179999999999999938e-01	7.848268151283264160e-01	6.400000000000000133e-02	5.178681015968322754e-01	1.000000000000000056e-01	2.570342123508453369e-01	8.000000000000000444e-01	5.647169351577758789e-01
5.600000000000000000e+02	5.280000000000000249e-01	4.612154066562652588e-01	7.179999999999999716e-01	7.789279818534851074e-01	9.280000000000000471e-01	9.176571965217590332e-01	3.300000000000000155e-01	8.706474304199218750e-01	9.459999999999999520e-01	8.066313862800598145e-01	8.799999999999999489e-02	7.031607627868652344e-02
5.610000000000000000e+02	6.520000000000000240e-01	5.464654564857482910e-01	8.799999999999999489e-02	3.186944723129272461e-01	6.580000000000000293e-01	8.723661899566650391e-01	2.560000000000000053e-01	8.062007427215576172e-01	2.500000000000000000e-01	1.109583303332328796e-01	1.779999999999999916e-01	1.386418044567108154e-01
5.620000000000000000e+02	6.239999999999999991e-01	3.421381115913391113e-01	7.500000000000000000e-01	8.130451440811157227e-01	3.719999999999999973e-01	6.562320590019226074e-01	6.999999999999999556e-01	9.514794349670410156e-01	8.000000000000000444e-01	8.107216358184814453e-01	5.779999999999999583e-01	4.444158077239990234e-01
5.630000000000000000e+02	6.820000000000000506e-01	6.208420991897583008e-01	7.599999999999999811e-02	2.838575839996337891e-01	4.279999999999999916e-01	7.654206156730651855e-01	4.219999999999999862e-01	8.349476456642150879e-01	6.480000000000000204e-01	6.670346856117248535e-01	8.179999999999999494e-01	8.122564554214477539e-01
5.640000000000000000e+02	7.840000000000000302e-01	6.671580672264099121e-01	8.120000000000000551e-01	5.881835818290710449e-01	8.599999999999999867e-01	7.996991276741027832e-01	5.360000000000000320e-01	9.085826873779296875e-01	8.579999999999999849e-01	8.347504734992980957e-01	4.060000000000000275e-01	4.452692866325378418e-01
5.650000000000000000e+02	3.920000000000000151e-01	4.959306120872497559e-01	4.040000000000000258e-01	5.314974784851074219e-01	4.040000000000000258e-01	8.959977626800537109e-01	9.280000000000000471e-01	9.859077334403991699e-01	5.620000000000000551e-01	6.328602433204650879e-01	5.520000000000000462e-01	6.534498929977416992e-01
5.660000000000000000e+02	8.239999999999999547e-01	8.961142301559448242e-01	9.399999999999999467e-01	8.458548188209533691e-01	7.099999999999999645e-01	8.672533631324768066e-01	2.859999999999999765e-01	9.536597728729248047e-01	7.099999999999999645e-01	6.934563517570495605e-01	6.800000000000000488e-01	5.651475787162780762e-01
5.670000000000000000e+02	6.800000000000000488e-02	6.003073975443840027e-02	1.179999999999999938e-01	4.708425998687744141e-01	3.420000000000000262e-01	8.610585331916809082e-01	1.459999999999999909e-01	9.126457571983337402e-01	7.000000000000000666e-02	1.052396297454833984e-01	4.219999999999999862e-01	5.106252431869506836e-01
5.680000000000000000e+02	5.659999999999999476e-01	6.584886312484741211e-01	8.960000000000000187e-01	8.995177745819091797e-01	6.600000000000000311e-02	7.992458343505859375e-01	6.600000000000000311e-01	9.912545084953308105e-01	9.399999999999999467e-01	8.805590867996215820e-01	5.180000000000000160e-01	6.275621056556701660e-01
5.690000000000000000e+02	8.999999999999999667e-02	2.218652963638305664e-01	7.299999999999999822e-01	5.069421529769897461e-01	6.680000000000000382e-01	9.243227839469909668e-01	4.699999999999999734e-01	9.585608839988708496e-01	8.080000000000000515e-01	6.424089074134826660e-01	6.999999999999999556e-01	7.241613268852233887e-01
5.700000000000000000e+02	7.660000000000000142e-01	8.184653520584106445e-01	5.120000000000000107e-01	3.633531630039215088e-01	9.240000000000000435e-01	9.767557382583618164e-01	4.580000000000000182e-01	9.768755435943603516e-01	9.739999999999999769e-01	9.263927936553955078e-01	7.620000000000000107e-01	7.371299266815185547e-01
5.710000000000000000e+02	4.899999999999999911e-01	5.731263756752014160e-01	6.630000000000000338e-01	5.661206245422363281e-01	2.500000000000000000e-01	7.433462738990783691e-01	6.959999999999999520e-01	9.887342453002929688e-01	9.260000000000000453e-01	9.416896104812622070e-01	6.500000000000000222e-01	6.410202980041503906e-01
5.720000000000000000e+02	9.140000000000000346e-01	7.225807309150695801e-01	9.040000000000000258e-01	6.503458023071289062e-01	2.260000000000000064e-01	5.978901386260986328e-01	4.099999999999999756e-01	8.438044786453247070e-01	1.280000000000000027e-01	2.521660625934600830e-01	3.639999999999999902e-01	4.087137579917907715e-01
5.730000000000000000e+02	7.500000000000000000e-01	8.054219484329223633e-01	9.919999999999999929e-01	9.918190240859985352e-01	7.279999999999999805e-01	8.582839369773864746e-01	6.260000000000000009e-01	9.715761542320251465e-01	1.390000000000000124e-01	2.701929211616516113e-01	9.160000000000000364e-01	8.758034110069274902e-01
5.740000000000000000e+02	8.999999999999999667e-02	2.841987013816833496e-01	8.439999999999999725e-01	9.086941480636596680e-01	5.839999999999999636e-01	8.796552419662475586e-01	4.319999999999999951e-01	9.925221800804138184e-01	8.379999999999999671e-01	6.188219189643859863e-01	7.840000000000000302e-01	7.910633087158203125e-01
5.750000000000000000e+02	4.959999999999999964e-01	3.983824253082275391e-01	5.959999999999999742e-01	4.871141314506530762e-01	6.919999999999999485e-01	9.875817298889160156e-01	5.819999999999999618e-01	9.602941274642944336e-01	8.820000000000000062e-01	9.331616163253784180e-01	6.460000000000000187e-01	6.214988827705383301e-01
5.760000000000000000e+02	8.659999999999999920e-01	8.994746208190917969e-01	5.520000000000000462e-01	3.512677252292633057e-01	8.519999999999999796e-01	8.686574697494506836e-01	2.640000000000000124e-01	9.105724096298217773e-01	6.919999999999999485e-01	4.121378660202026367e-01	6.239999999999999991e-01	6.240822672843933105e-01
5.770000000000000000e+02	2.680000000000000160e-01	1.897065341472625732e-01	1.000000000000000000e+00	9.972378015518188477e-01	3.220000000000000084e-01	6.685140132904052734e-01	1.300000000000000044e-01	8.968354463577270508e-01	7.940000000000000391e-01	7.985306978225708008e-01	7.520000000000000018e-01	7.353225350379943848e-01
5.780000000000000000e+02	5.400000000000000355e-01	6.034984588623046875e-01	9.939999999999999947e-01	9.990830421447753906e-01	8.000000000000000167e-03	4.790968894958496094e-01	9.659999999999999698e-01	9.974115490913391113e-01	4.060000000000000275e-01	5.073460936546325684e-01	6.959999999999999520e-01	7.116748094558715820e-01
5.790000000000000000e+02	2.000000000000000111e-01	3.139549791812896729e-01	2.680000000000000160e-01	2.488937675952911377e-01	6.320000000000000062e-01	7.463129162788391113e-01	6.600000000000000311e-01	9.476398229598999023e-01	7.920000000000000373e-01	7.700778245925903320e-01	3.459999999999999742e-01	2.042488902807235718e-01
5.800000000000000000e+02	8.219999999999999529e-01	4.814757704734802246e-01	3.079999999999999960e-01	3.927162587642669678e-01	9.619999999999999662e-01	9.670888781547546387e-01	6.620000000000000329e-01	9.570803046226501465e-01	6.159999999999999920e-01	7.147850394248962402e-01	2.340000000000000135e-01	2.758481800556182861e-01
5.810000000000000000e+02	4.060000000000000275e-01	5.749047994613647461e-01	8.659999999999999920e-01	8.495464920997619629e-01	8.659999999999999920e-01	8.977001309394836426e-01	1.799999999999999933e-01	8.428323864936828613e-01	5.320000000000000284e-01	6.295742392539978027e-01	3.180000000000000049e-01	3.575364649295806885e-01
5.820000000000000000e+02	5.560000000000000497e-01	7.067219018936157227e-01	7.319999999999999840e-01	5.251375436782836914e-01	9.379999999999999449e-01	9.430801272392272949e-01	5.080000000000000071e-01	9.532189369201660156e-01	7.680000000000000160e-01	5.879299640655517578e-01	5.080000000000000071e-01	4.780765175819396973e-01
5.830000000000000000e+02	7.820000000000000284e-01	6.872181892395019531e-01	4.399999999999999745e-02	2.378032058477401733e-01	7.419999999999999929e-01	8.141762018203735352e-01	6.820000000000000506e-01	9.452423453330993652e-01	1.559999999999999998e-01	3.772903978824615479e-01	6.660000000000000364e-01	4.274298250675201416e-01
5.840000000000000000e+02	6.520000000000000240e-01	7.159451246261596680e-01	9.479999999999999538e-01	7.750272154808044434e-01	9.600000000000000200e-02	5.836956501007080078e-01	5.959999999999999742e-01	9.692422151565551758e-01	8.080000000000000515e-01	8.338549137115478516e-01	8.719999999999999973e-01	8.853455185890197754e-01
5.850000000000000000e+02	9.659999999999999698e-01	8.890977501869201660e-01	4.470000000000000084e-01	4.902493059635162354e-01	4.699999999999999734e-01	9.835516810417175293e-01	3.760000000000000009e-01	9.363678693771362305e-01	1.640000000000000069e-01	2.585537731647491455e-01	9.539999999999999591e-01	9.211038351058959961e-01
5.860000000000000000e+02	5.040000000000000036e-01	6.089595556259155273e-01	8.319999999999999618e-01	8.698585629463195801e-01	9.659999999999999698e-01	9.865059256553649902e-01	4.779999999999999805e-01	9.521542191505432129e-01	4.839999999999999858e-01	4.942231774330139160e-01	5.839999999999999636e-01	6.250588297843933105e-01
5.870000000000000000e+02	2.349999999999999867e-01	5.387835502624511719e-01	8.299999999999999600e-01	5.530346632003784180e-01	5.300000000000000266e-01	9.250435829162597656e-01	5.800000000000000294e-02	9.663547873497009277e-01	3.200000000000000067e-02	1.014532223343849182e-01	5.919999999999999707e-01	3.670451343059539795e-01
5.880000000000000000e+02	2.819999999999999729e-01	2.105165570974349976e-01	7.680000000000000160e-01	8.493247628211975098e-01	7.760000000000000231e-01	9.108591079711914062e-01	9.919999999999999929e-01	9.996694326400756836e-01	1.700000000000000122e-01	2.680296897888183594e-01	5.380000000000000338e-01	5.562746524810791016e-01
5.890000000000000000e+02	4.640000000000000235e-01	3.375739753246307373e-01	6.760000000000000453e-01	5.521432757377624512e-01	3.260000000000000120e-01	8.090300559997558594e-01	1.120000000000000023e-01	6.856848597526550293e-01	7.079999999999999627e-01	5.545842647552490234e-01	5.100000000000000089e-01	4.580993056297302246e-01
5.900000000000000000e+02	7.799999999999999989e-02	4.620313942432403564e-01	7.079999999999999627e-01	7.559844255447387695e-01	9.899999999999999911e-01	9.961948394775390625e-01	5.500000000000000444e-01	9.514381885528564453e-01	5.200000000000000178e-01	5.607131123542785645e-01	5.739999999999999547e-01	2.527178525924682617e-01
5.910000000000000000e+02	2.039999999999999869e-01	3.849652409553527832e-01	8.699999999999999956e-01	6.437425613403320312e-01	5.659999999999999476e-01	9.055889248847961426e-01	5.320000000000000284e-01	9.514696002006530762e-01	3.300000000000000155e-01	5.729657411575317383e-01	3.439999999999999725e-01	3.004390597343444824e-01
5.920000000000000000e+02	3.320000000000000173e-01	3.914538919925689697e-01	6.999999999999999556e-01	8.847550749778747559e-01	5.879999999999999671e-01	8.071084022521972656e-01	7.840000000000000302e-01	9.767107367515563965e-01	4.440000000000000058e-01	4.954874217510223389e-01	8.359999999999999654e-01	9.381887912750244141e-01
5.930000000000000000e+02	9.360000000000000542e-01	9.775814414024353027e-01	8.999999999999999667e-02	1.873274892568588257e-01	7.880000000000000338e-01	7.941365242004394531e-01	9.439999999999999503e-01	9.915103912353515625e-01	8.000000000000000167e-03	8.946287631988525391e-02	2.300000000000000100e-01	3.216385543346405029e-01
5.940000000000000000e+02	2.899999999999999800e-01	4.737728536128997803e-01	9.100000000000000311e-01	8.315525054931640625e-01	3.799999999999999906e-02	4.952723383903503418e-01	5.919999999999999707e-01	8.949009180068969727e-01	8.760000000000000009e-01	7.679501175880432129e-01	3.699999999999999956e-01	2.365961074829101562e-01
5.950000000000000000e+02	6.600000000000000311e-01	5.168551206588745117e-01	9.160000000000000364e-01	7.704305648803710938e-01	9.340000000000000524e-01	8.196823596954345703e-01	9.419999999999999485e-01	9.937720894813537598e-01	4.319999999999999951e-01	6.242004036903381348e-01	4.239999999999999880e-01	3.330460190773010254e-01
5.960000000000000000e+02	4.779999999999999805e-01	3.907368779182434082e-01	5.000000000000000278e-02	2.076579779386520386e-01	2.179999999999999993e-01	6.389362215995788574e-01	7.680000000000000160e-01	9.794614315032958984e-01	4.079999999999999738e-01	3.000773489475250244e-01	2.620000000000000107e-01	3.407430648803710938e-01
5.970000000000000000e+02	3.360000000000000209e-01	3.824914991855621338e-01	0.000000000000000000e+00	9.254030883312225342e-03	7.339999999999999858e-01	8.971537351608276367e-01	3.940000000000000169e-01	9.856905341148376465e-01	8.020000000000000462e-01	9.230225682258605957e-01	2.479999999999999982e-01	1.309001892805099487e-01
5.980000000000000000e+02	7.740000000000000213e-01	6.223015189170837402e-01	6.059999999999999831e-01	4.577644169330596924e-01	8.780000000000000027e-01	8.308469653129577637e-01	5.859999999999999654e-01	9.460456967353820801e-01	7.740000000000000213e-01	5.342126488685607910e-01	4.719999999999999751e-01	4.523507356643676758e-01
5.990000000000000000e+02	9.040000000000000258e-01	7.791137695312500000e-01	9.979999999999999982e-01	9.979420304298400879e-01	3.920000000000000151e-01	8.515697121620178223e-01	5.300000000000000266e-01	9.222920536994934082e-01	1.779999999999999916e-01	3.954082429409027100e-01	2.059999999999999887e-01	4.607720673084259033e-01
6.000000000000000000e+02	4.239999999999999880e-01	2.288137823343276978e-01	8.100000000000000533e-01	4.344581365585327148e-01	7.319999999999999840e-01	7.225158214569091797e-01	5.320000000000000284e-01	9.871548414230346680e-01	5.959999999999999742e-01	5.661105513572692871e-01	9.600000000000000200e-02	5.218344554305076599e-02
6.010000000000000000e+02	4.440000000000000058e-01	4.064664840698242188e-01	9.419999999999999485e-01	8.520367145538330078e-01	8.880000000000000115e-01	7.631992697715759277e-01	8.299999999999999600e-01	9.668141007423400879e-01	6.600000000000000311e-01	6.530594229698181152e-01	4.000000000000000083e-02	1.172681748867034912e-01
6.020000000000000000e+02	5.400000000000000355e-01	3.856039941310882568e-01	8.599999999999999312e-02	3.033745288848876953e-01	8.439999999999999725e-01	8.999634385108947754e-01	7.419999999999999929e-01	9.901428222656250000e-01	2.700000000000000178e-01	4.319931864738464355e-01	8.439999999999999725e-01	8.839982151985168457e-01
6.030000000000000000e+02	5.380000000000000338e-01	8.245607614517211914e-01	7.500000000000000000e-01	6.300305724143981934e-01	4.000000000000000222e-01	9.105480909347534180e-01	1.759999999999999898e-01	7.786694765090942383e-01	5.679999999999999494e-01	6.708590984344482422e-01	1.759999999999999898e-01	3.084705471992492676e-01
6.040000000000000000e+02	4.580000000000000182e-01	5.048806667327880859e-01	9.600000000000000200e-02	2.078826278448104858e-01	9.000000000000000222e-01	9.208912253379821777e-01	9.459999999999999520e-01	9.758329987525939941e-01	7.039999999999999591e-01	6.356905102729797363e-01	3.800000000000000044e-01	4.094994664192199707e-01
6.050000000000000000e+02	9.819999999999999840e-01	9.134225845336914062e-01	5.939999999999999725e-01	5.543795228004455566e-01	5.399999999999999939e-02	5.771039128303527832e-01	9.659999999999999698e-01	9.850711822509765625e-01	4.819999999999999840e-01	5.495354533195495605e-01	5.859999999999999654e-01	5.415127277374267578e-01
6.060000000000000000e+02	3.039999999999999925e-01	4.285217523574829102e-01	8.100000000000000533e-01	6.046255230903625488e-01	4.879999999999999893e-01	7.821285128593444824e-01	7.199999999999999734e-01	9.715320467948913574e-01	2.099999999999999922e-01	2.851639986038208008e-01	4.000000000000000222e-01	2.747913599014282227e-01
6.070000000000000000e+02	4.399999999999999745e-02	3.322109878063201904e-01	8.000000000000000167e-03	1.694752424955368042e-01	5.199999999999999761e-02	6.813123822212219238e-01	2.939999999999999836e-01	8.946853876113891602e-01	7.580000000000000071e-01	6.129593849182128906e-01	2.999999999999999889e-02	7.699222862720489502e-02
6.080000000000000000e+02	3.619999999999999885e-01	4.460044205188751221e-01	5.839999999999999636e-01	7.503892779350280762e-01	8.940000000000000169e-01	8.302864432334899902e-01	1.400000000000000133e-01	8.764026761054992676e-01	4.079999999999999738e-01	6.438915133476257324e-01	8.159999999999999476e-01	7.938120961189270020e-01
6.090000000000000000e+02	2.700000000000000178e-01	2.169263064861297607e-01	4.279999999999999916e-01	2.297143191099166870e-01	8.999999999999999667e-02	8.306903839111328125e-01	1.300000000000000044e-01	9.024114012718200684e-01	2.439999999999999947e-01	2.839484810829162598e-01	1.239999999999999991e-01	1.133872494101524353e-01
6.100000000000000000e+02	8.860000000000000098e-01	7.885067462921142578e-01	7.500000000000000000e-01	5.222873687744140625e-01	5.120000000000000107e-01	6.974686980247497559e-01	6.159999999999999920e-01	7.596527934074401855e-01	5.440000000000000391e-01	3.186770677566528320e-01	1.459999999999999909e-01	2.783188521862030029e-01
6.110000000000000000e+02	1.380000000000000115e-01	1.448862813413143158e-02	9.080000000000000293e-01	8.084883093833923340e-01	6.540000000000000258e-01	7.464049458503723145e-01	2.139999999999999958e-01	9.182965755462646484e-01	2.899999999999999800e-01	2.934899628162384033e-01	3.719999999999999973e-01	2.125299423933029175e-01
6.120000000000000000e+02	4.800000000000000100e-02	1.252493858337402344e-01	2.200000000000000011e-01	5.541589856147766113e-01	5.679999999999999494e-01	8.973612189292907715e-01	1.799999999999999933e-01	8.647716045379638672e-01	2.479999999999999982e-01	2.478896975517272949e-01	3.699999999999999956e-01	4.275277853012084961e-01
6.130000000000000000e+02	2.560000000000000053e-01	4.328568279743194580e-01	6.620000000000000329e-01	4.571304917335510254e-01	9.899999999999999911e-01	8.808206319808959961e-01	3.220000000000000084e-01	9.091646671295166016e-01	4.179999999999999827e-01	7.364090681076049805e-01	3.659999999999999920e-01	3.185440003871917725e-01
6.140000000000000000e+02	6.580000000000000293e-01	5.781199336051940918e-01	9.260000000000000453e-01	8.878376483917236328e-01	3.420000000000000262e-01	9.364374876022338867e-01	8.960000000000000187e-01	9.938123226165771484e-01	9.140000000000000346e-01	8.365973234176635742e-01	6.320000000000000062e-01	5.147390365600585938e-01
6.150000000000000000e+02	5.879999999999999671e-01	5.428501963615417480e-01	3.599999999999999728e-02	2.270772010087966919e-01	9.600000000000000200e-02	6.693339943885803223e-01	8.400000000000000522e-02	6.399263739585876465e-01	8.820000000000000062e-01	9.272226095199584961e-01	4.699999999999999734e-01	4.410123527050018311e-01
6.160000000000000000e+02	6.300000000000000044e-01	5.842458605766296387e-01	9.619999999999999662e-01	8.903064727783203125e-01	6.979999999999999538e-01	8.204194903373718262e-01	8.880000000000000115e-01	9.609910249710083008e-01	8.060000000000000497e-01	7.337979078292846680e-01	1.819999999999999951e-01	2.934885025024414062e-01
6.170000000000000000e+02	7.660000000000000142e-01	5.060850381851196289e-01	5.999999999999999778e-02	2.376123964786529541e-01	6.780000000000000471e-01	8.368490338325500488e-01	8.559999999999999831e-01	9.794803857803344727e-01	4.660000000000000253e-01	5.872792601585388184e-01	7.159999999999999698e-01	6.696249246597290039e-01
6.180000000000000000e+02	9.679999999999999716e-01	9.636041522026062012e-01	9.599999999999999645e-01	9.207828640937805176e-01	2.000000000000000042e-02	7.245311141014099121e-01	6.680000000000000382e-01	9.024617671966552734e-01	1.320000000000000062e-01	3.722416460514068604e-01	6.360000000000000098e-01	4.193924069404602051e-01
6.190000000000000000e+02	7.520000000000000018e-01	7.207615375518798828e-01	1.600000000000000033e-02	8.344212174415588379e-02	9.719999999999999751e-01	9.929695725440979004e-01	9.379999999999999449e-01	9.823536872863769531e-01	9.060000000000000275e-01	7.893711924552917480e-01	1.219999999999999973e-01	1.098445653915405273e-01
6.200000000000000000e+02	3.420000000000000262e-01	5.070586800575256348e-01	4.959999999999999964e-01	4.701288044452667236e-01	6.620000000000000329e-01	8.530259132385253906e-01	6.939999999999999503e-01	9.803411960601806641e-01	4.460000000000000075e-01	3.790760040283203125e-01	2.640000000000000124e-01	3.419356644153594971e-01
6.210000000000000000e+02	2.780000000000000249e-01	3.722545206546783447e-01	5.799999999999999600e-01	6.085419058799743652e-01	4.139999999999999791e-01	6.588218808174133301e-01	9.619999999999999662e-01	9.884119629859924316e-01	3.360000000000000209e-01	4.649228751659393311e-01	7.039999999999999591e-01	7.427296638488769531e-01
6.220000000000000000e+02	1.980000000000000093e-01	2.196316570043563843e-01	5.869999999999999662e-01	6.765328049659729004e-01	5.699999999999999512e-01	7.855103611946105957e-01	5.280000000000000249e-01	9.748364686965942383e-01	7.640000000000000124e-01	6.149232387542724609e-01	2.079999999999999905e-01	9.389438480138778687e-02
6.230000000000000000e+02	5.839999999999999636e-01	6.689082980155944824e-01	7.799999999999999989e-02	1.562107950448989868e-01	1.680000000000000104e-01	6.496899127960205078e-01	7.560000000000000053e-01	9.840598106384277344e-01	6.540000000000000258e-01	6.697795987129211426e-01	5.340000000000000302e-01	4.033739268779754639e-01
6.240000000000000000e+02	7.259999999999999787e-01	7.203854322433471680e-01	8.499999999999999778e-01	7.161917686462402344e-01	5.140000000000000124e-01	6.653966903686523438e-01	9.839999999999999858e-01	9.952416419982910156e-01	1.900000000000000022e-01	2.533363401889801025e-01	9.180000000000000382e-01	9.270781278610229492e-01
6.250000000000000000e+02	2.000000000000000042e-02	1.196627840399742126e-01	4.919999999999999929e-01	6.240451931953430176e-01	8.920000000000000151e-01	9.690594673156738281e-01	2.079999999999999905e-01	9.634941816329956055e-01	8.860000000000000098e-01	9.611633419990539551e-01	8.239999999999999547e-01	6.983144283294677734e-01
6.260000000000000000e+02	7.279999999999999805e-01	6.884632706642150879e-01	4.119999999999999774e-01	2.016685903072357178e-01	7.520000000000000018e-01	8.268413543701171875e-01	5.600000000000000117e-02	6.742849349975585938e-01	2.300000000000000100e-01	3.145097792148590088e-01	6.059999999999999831e-01	5.224506258964538574e-01
6.270000000000000000e+02	6.860000000000000542e-01	7.208274006843566895e-01	2.000000000000000042e-03	5.433765053749084473e-02	7.820000000000000284e-01	8.565858602523803711e-01	8.799999999999999489e-02	9.330403804779052734e-01	7.620000000000000107e-01	8.351347446441650391e-01	7.560000000000000053e-01	7.562276124954223633e-01
6.280000000000000000e+02	7.640000000000000124e-01	4.944591820240020752e-01	1.519999999999999962e-01	2.157983779907226562e-01	6.300000000000000044e-01	7.667441368103027344e-01	6.340000000000000080e-01	9.820074439048767090e-01	4.159999999999999809e-01	3.453085720539093018e-01	2.139999999999999958e-01	3.311726152896881104e-01
6.290000000000000000e+02	7.680000000000000160e-01	6.331549882888793945e-01	1.000000000000000000e+00	9.977642297744750977e-01	6.660000000000000364e-01	8.273789882659912109e-01	9.240000000000000435e-01	9.764773249626159668e-01	2.439999999999999947e-01	2.822765111923217773e-01	6.600000000000000311e-01	6.119602322578430176e-01
6.300000000000000000e+02	9.439999999999999503e-01	8.886969685554504395e-01	0.000000000000000000e+00	5.541848950088024139e-03	2.179999999999999993e-01	6.640787124633789062e-01	2.740000000000000213e-01	8.754386305809020996e-01	1.980000000000000093e-01	1.013287752866744995e-01	8.659999999999999920e-01	8.479791879653930664e-01
6.310000000000000000e+02	2.459999999999999964e-01	5.162549614906311035e-01	8.599999999999999312e-02	4.406379163265228271e-01	8.659999999999999920e-01	8.998758196830749512e-01	6.660000000000000364e-01	9.468588829040527344e-01	1.000000000000000021e-02	8.828756213188171387e-02	7.560000000000000053e-01	6.893983483314514160e-01
6.320000000000000000e+02	3.400000000000000244e-01	3.841255009174346924e-01	4.699999999999999734e-01	6.205585598945617676e-01	1.839999999999999969e-01	8.019714951515197754e-01	1.100000000000000006e-01	9.036712050437927246e-01	1.640000000000000069e-01	4.181447029113769531e-01	5.200000000000000178e-01	5.038617849349975586e-01
6.330000000000000000e+02	4.219999999999999862e-01	4.373982846736907959e-01	3.360000000000000209e-01	1.502346396446228027e-01	5.060000000000000053e-01	8.436933755874633789e-01	7.680000000000000160e-01	9.699484705924987793e-01	5.939999999999999725e-01	7.943600416183471680e-01	5.819999999999999618e-01	4.246274530887603760e-01
6.340000000000000000e+02	4.719999999999999751e-01	2.489531189203262329e-01	9.499999999999999556e-01	8.730603456497192383e-01	6.460000000000000187e-01	9.080682396888732910e-01	8.940000000000000169e-01	9.950349330902099609e-01	1.360000000000000098e-01	3.449197411537170410e-01	5.240000000000000213e-01	5.585637092590332031e-01
6.350000000000000000e+02	7.439999999999999947e-01	6.205736398696899414e-01	2.379999999999999893e-01	4.558636546134948730e-01	8.100000000000000533e-01	8.094206452369689941e-01	9.360000000000000542e-01	9.855339527130126953e-01	5.180000000000000160e-01	4.972038865089416504e-01	6.860000000000000542e-01	5.954049825668334961e-01
6.360000000000000000e+02	1.960000000000000075e-01	1.827145069837570190e-01	3.260000000000000120e-01	3.881733715534210205e-01	4.420000000000000040e-01	7.659153938293457031e-01	4.899999999999999911e-01	9.849281907081604004e-01	1.799999999999999933e-01	3.083326816558837891e-01	7.700000000000000178e-01	8.546660542488098145e-01
6.370000000000000000e+02	1.519999999999999962e-01	1.835927367210388184e-01	1.519999999999999962e-01	3.793323040008544922e-01	6.059999999999999831e-01	8.624243140220642090e-01	5.260000000000000231e-01	9.876232147216796875e-01	1.580000000000000016e-01	6.308525055646896362e-02	6.700000000000000400e-01	6.525345444679260254e-01
6.380000000000000000e+02	7.099999999999999645e-01	7.031043171882629395e-01	3.039999999999999925e-01	2.580088078975677490e-01	2.220000000000000029e-01	5.974019169807434082e-01	8.200000000000000344e-02	8.608093857765197754e-01	1.179999999999999938e-01	1.647969335317611694e-01	3.180000000000000049e-01	2.895175218582153320e-01
6.390000000000000000e+02	5.220000000000000195e-01	6.858468055725097656e-01	8.120000000000000551e-01	8.242832422256469727e-01	2.859999999999999765e-01	6.152418851852416992e-01	9.779999999999999805e-01	9.956075549125671387e-01	2.139999999999999958e-01	1.919548660516738892e-01	8.679999999999999938e-01	9.192968010902404785e-01
6.400000000000000000e+02	6.019999999999999796e-01	4.811889827251434326e-01	1.539999999999999980e-01	3.262290358543395996e-01	5.679999999999999494e-01	6.923396587371826172e-01	2.919999999999999818e-01	9.621098637580871582e-01	7.459999999999999964e-01	5.654107332229614258e-01	5.440000000000000391e-01	6.406372189521789551e-01
6.410000000000000000e+02	7.640000000000000124e-01	4.442452788352966309e-01	5.600000000000000117e-02	1.771707236766815186e-01	4.200000000000000261e-02	3.101035952568054199e-01	5.639999999999999458e-01	9.544848799705505371e-01	5.759999999999999565e-01	5.778707861900329590e-01	4.420000000000000040e-01	3.103743195533752441e-01
6.420000000000000000e+02	9.100000000000000311e-01	8.993405699729919434e-01	3.840000000000000080e-01	3.880540132522583008e-01	2.800000000000000266e-01	5.545415878295898438e-01	7.580000000000000071e-01	9.434726834297180176e-01	2.500000000000000000e-01	5.968182086944580078e-01	7.600000000000000089e-01	6.439068317413330078e-01
6.430000000000000000e+02	8.000000000000000167e-03	1.178221106529235840e-01	3.260000000000000120e-01	6.397047042846679688e-01	4.040000000000000258e-01	8.261856436729431152e-01	8.900000000000000133e-01	9.975681900978088379e-01	3.059999999999999942e-01	4.673700332641601562e-01	3.320000000000000173e-01	3.819561004638671875e-01
6.440000000000000000e+02	7.059999999999999609e-01	5.823735594749450684e-01	3.320000000000000173e-01	4.350800514221191406e-01	7.039999999999999591e-01	8.584576845169067383e-01	4.600000000000000200e-01	8.776142001152038574e-01	5.939999999999999725e-01	5.384706854820251465e-01	5.859999999999999654e-01	5.777356028556823730e-01
6.450000000000000000e+02	9.340000000000000524e-01	7.639008760452270508e-01	7.439999999999999947e-01	6.839194893836975098e-01	1.419999999999999873e-01	5.199967026710510254e-01	2.379999999999999893e-01	7.934561967849731445e-01	6.840000000000000524e-01	6.876800060272216797e-01	4.099999999999999756e-01	3.624212443828582764e-01
6.460000000000000000e+02	7.799999999999999989e-02	2.785022854804992676e-01	1.400000000000000133e-01	1.049908027052879333e-01	9.719999999999999751e-01	9.793898463249206543e-01	9.619999999999999662e-01	9.941678047180175781e-01	2.439999999999999947e-01	9.280202537775039673e-02	3.579999999999999849e-01	2.666552364826202393e-01
6.470000000000000000e+02	8.559999999999999831e-01	8.544822931289672852e-01	4.000000000000000083e-03	1.996769607067108154e-01	6.800000000000000488e-01	7.588924765586853027e-01	4.739999999999999769e-01	9.448505640029907227e-01	2.240000000000000047e-01	3.288186192512512207e-01	6.939999999999999503e-01	6.150348782539367676e-01
6.480000000000000000e+02	9.320000000000000506e-01	8.522969484329223633e-01	4.799999999999999822e-01	5.228848457336425781e-01	5.020000000000000018e-01	6.242923140525817871e-01	6.159999999999999920e-01	9.839802980422973633e-01	5.360000000000000320e-01	5.232388973236083984e-01	6.019999999999999796e-01	4.212489426136016846e-01
6.490000000000000000e+02	1.640000000000000069e-01	3.077309429645538330e-01	8.820000000000000062e-01	6.844581365585327148e-01	9.399999999999999467e-01	9.872103929519653320e-01	3.820000000000000062e-01	8.655875325202941895e-01	7.179999999999999716e-01	5.566344261169433594e-01	2.479999999999999982e-01	4.217695295810699463e-01
6.500000000000000000e+02	5.240000000000000213e-01	5.189114212989807129e-01	9.839999999999999858e-01	9.298309087753295898e-01	1.519999999999999962e-01	7.701258659362792969e-01	4.799999999999999822e-01	9.384089112281799316e-01	3.320000000000000173e-01	4.221271574497222900e-01	7.179999999999999716e-01	5.987269878387451172e-01
6.510000000000000000e+02	1.439999999999999891e-01	3.496921062469482422e-01	3.240000000000000102e-01	5.094015598297119141e-01	4.500000000000000111e-01	8.155295848846435547e-01	9.439999999999999503e-01	9.744972586631774902e-01	9.439999999999999503e-01	9.576966762542724609e-01	4.839999999999999858e-01	5.574962496757507324e-01
6.520000000000000000e+02	4.200000000000000261e-02	8.585511893033981323e-02	9.020000000000000240e-01	9.030314683914184570e-01	9.759999999999999787e-01	9.561856389045715332e-01	3.880000000000000115e-01	9.170155525207519531e-01	5.919999999999999707e-01	5.545703768730163574e-01	5.699999999999999512e-01	5.362057089805603027e-01
6.530000000000000000e+02	6.899999999999999467e-01	6.248514056205749512e-01	7.459999999999999964e-01	7.135413885116577148e-01	7.359999999999999876e-01	9.410012364387512207e-01	3.200000000000000067e-01	9.043453335762023926e-01	9.699999999999999734e-01	9.159817695617675781e-01	6.999999999999999556e-01	6.939799189567565918e-01
6.540000000000000000e+02	7.399999999999999634e-02	3.428152799606323242e-01	3.240000000000000102e-01	3.424858748912811279e-01	6.079999999999999849e-01	8.326975107192993164e-01	1.439999999999999891e-01	8.006488084793090820e-01	7.860000000000000320e-01	7.887535691261291504e-01	7.039999999999999591e-01	8.940064907073974609e-01
6.550000000000000000e+02	1.300000000000000044e-01	5.517888665199279785e-01	5.300000000000000266e-01	4.354628324508666992e-01	8.060000000000000497e-01	8.724256157875061035e-01	8.439999999999999725e-01	9.797802567481994629e-01	7.900000000000000355e-01	6.485893130302429199e-01	7.479999999999999982e-01	6.904226541519165039e-01
6.560000000000000000e+02	1.759999999999999898e-01	4.481872618198394775e-01	1.000000000000000000e+00	9.881731867790222168e-01	4.520000000000000129e-01	9.574304223060607910e-01	7.099999999999999645e-01	9.422279000282287598e-01	3.519999999999999796e-01	3.611176908016204834e-01	6.159999999999999920e-01	5.036826729774475098e-01
6.570000000000000000e+02	4.779999999999999805e-01	3.249809443950653076e-01	4.259999999999999898e-01	3.911516368389129639e-01	5.199999999999999761e-02	5.646771192550659180e-01	2.119999999999999940e-01	9.652752876281738281e-01	7.479999999999999982e-01	5.165095925331115723e-01	8.719999999999999973e-01	8.994700312614440918e-01
6.580000000000000000e+02	8.479999999999999760e-01	7.876834869384765625e-01	7.800000000000000266e-01	6.370992660522460938e-01	5.759999999999999565e-01	7.753760814666748047e-01	6.840000000000000524e-01	9.729549288749694824e-01	3.320000000000000173e-01	2.804042100906372070e-01	1.640000000000000069e-01	4.182403683662414551e-01
6.590000000000000000e+02	3.780000000000000027e-01	2.902280092239379883e-01	9.439999999999999503e-01	6.976336240768432617e-01	5.120000000000000107e-01	9.661463499069213867e-01	1.580000000000000016e-01	8.200127482414245605e-01	6.800000000000000488e-02	1.741401255130767822e-01	6.079999999999999849e-01	4.251016676425933838e-01
6.600000000000000000e+02	2.000000000000000111e-01	6.470233798027038574e-01	5.919999999999999707e-01	6.986402273178100586e-01	1.320000000000000062e-01	6.236867308616638184e-01	6.079999999999999849e-01	9.799515604972839355e-01	1.419999999999999873e-01	1.452209949493408203e-01	2.260000000000000064e-01	3.460215330123901367e-01
6.610000000000000000e+02	5.480000000000000426e-01	4.316472709178924561e-01	3.599999999999999867e-01	2.169677615165710449e-01	3.900000000000000133e-01	7.551005482673645020e-01	5.180000000000000160e-01	9.180220365524291992e-01	1.719999999999999862e-01	2.407360076904296875e-01	3.820000000000000062e-01	3.117644786834716797e-01
6.620000000000000000e+02	3.559999999999999831e-01	4.293067157268524170e-01	3.760000000000000009e-01	2.004550993442535400e-01	3.619999999999999885e-01	7.450333237648010254e-01	3.059999999999999942e-01	7.931236624717712402e-01	7.860000000000000320e-01	6.402025818824768066e-01	2.760000000000000231e-01	4.162135124206542969e-01
6.630000000000000000e+02	3.920000000000000151e-01	4.678210616111755371e-01	4.959999999999999964e-01	4.854212999343872070e-01	3.260000000000000120e-01	6.271255612373352051e-01	6.019999999999999796e-01	8.605040907859802246e-01	8.279999999999999583e-01	7.476395964622497559e-01	6.800000000000000488e-01	8.292864561080932617e-01
6.640000000000000000e+02	7.540000000000000036e-01	7.802588939666748047e-01	2.999999999999999889e-02	1.201479658484458923e-01	5.939999999999999725e-01	7.489002346992492676e-01	2.939999999999999836e-01	9.019122123718261719e-01	7.700000000000000178e-01	7.287095785140991211e-01	7.099999999999999645e-01	7.146548032760620117e-01
6.650000000000000000e+02	1.680000000000000104e-01	4.231011867523193359e-01	9.939999999999999947e-01	9.917629957199096680e-01	9.180000000000000382e-01	9.143551588058471680e-01	8.880000000000000115e-01	9.970350265502929688e-01	7.419999999999999929e-01	6.106207966804504395e-01	2.720000000000000195e-01	3.550061583518981934e-01
6.660000000000000000e+02	1.400000000000000133e-01	2.123263031244277954e-01	9.919999999999999929e-01	9.400936365127563477e-01	7.920000000000000373e-01	8.753873705863952637e-01	5.060000000000000053e-01	9.023202657699584961e-01	3.280000000000000138e-01	5.327741503715515137e-01	3.719999999999999973e-01	5.274270176887512207e-01
6.670000000000000000e+02	8.100000000000000533e-01	5.783163309097290039e-01	7.399999999999999634e-02	1.150887981057167053e-01	4.299999999999999933e-01	8.111866116523742676e-01	4.739999999999999769e-01	9.739230871200561523e-01	7.459999999999999964e-01	6.647225022315979004e-01	3.200000000000000067e-01	5.963585376739501953e-01
6.680000000000000000e+02	8.559999999999999831e-01	7.241970896720886230e-01	3.519999999999999796e-01	6.384337544441223145e-01	6.520000000000000240e-01	9.108878970146179199e-01	1.799999999999999933e-01	6.578886508941650391e-01	6.919999999999999485e-01	7.766056060791015625e-01	4.919999999999999929e-01	7.164422869682312012e-01
6.690000000000000000e+02	6.480000000000000204e-01	5.676341056823730469e-01	7.980000000000000426e-01	5.321505665779113770e-01	2.899999999999999800e-01	7.031097412109375000e-01	9.679999999999999716e-01	9.953107237815856934e-01	7.980000000000000426e-01	6.520137190818786621e-01	3.579999999999999849e-01	3.251141011714935303e-01
6.700000000000000000e+02	8.120000000000000551e-01	7.809987664222717285e-01	6.440000000000000169e-01	6.560863852500915527e-01	1.859999999999999987e-01	5.125605463981628418e-01	7.560000000000000053e-01	9.312734603881835938e-01	3.280000000000000138e-01	5.003131628036499023e-01	5.719999999999999529e-01	4.758105278015136719e-01
6.710000000000000000e+02	6.660000000000000364e-01	5.295838117599487305e-01	3.599999999999999867e-01	5.428887009620666504e-01	4.520000000000000129e-01	7.301326394081115723e-01	8.100000000000000533e-01	9.796712994575500488e-01	9.220000000000000417e-01	7.638078927993774414e-01	8.860000000000000098e-01	8.299390673637390137e-01
6.720000000000000000e+02	9.300000000000000488e-01	8.176413774490356445e-01	3.699999999999999956e-01	5.358496904373168945e-01	9.240000000000000435e-01	9.407601952552795410e-01	7.099999999999999645e-01	9.273308515548706055e-01	1.059999999999999970e-01	1.847708523273468018e-01	4.259999999999999898e-01	3.373995721340179443e-01
6.730000000000000000e+02	4.640000000000000235e-01	5.653082728385925293e-01	8.800000000000000044e-01	5.128039717674255371e-01	1.239999999999999991e-01	7.933469414710998535e-01	5.999999999999999778e-01	9.812201261520385742e-01	6.400000000000000133e-02	6.367923319339752197e-02	7.259999999999999787e-01	8.231445550918579102e-01
6.740000000000000000e+02	1.819999999999999951e-01	2.602980434894561768e-01	5.500000000000000444e-01	5.332671403884887695e-01	3.340000000000000191e-01	9.224546551704406738e-01	1.120000000000000023e-01	9.630579948425292969e-01	7.419999999999999929e-01	7.321538925170898438e-01	8.399999999999999689e-01	8.886249661445617676e-01
6.750000000000000000e+02	9.800000000000000377e-02	9.340960532426834106e-02	1.000000000000000000e+00	9.981883168220520020e-01	8.820000000000000062e-01	8.429203033447265625e-01	2.760000000000000231e-01	8.461361527442932129e-01	5.719999999999999529e-01	4.963110685348510742e-01	5.879999999999999671e-01	5.676361918449401855e-01
6.760000000000000000e+02	5.999999999999999778e-01	4.864368736743927002e-01	2.179999999999999993e-01	6.762871146202087402e-01	2.560000000000000053e-01	7.127382159233093262e-01	6.019999999999999796e-01	9.479374885559082031e-01	5.639999999999999458e-01	7.265579104423522949e-01	6.860000000000000542e-01	6.196209192276000977e-01
6.770000000000000000e+02	4.079999999999999738e-01	3.485693037509918213e-01	1.000000000000000000e+00	9.329711794853210449e-01	5.440000000000000391e-01	9.804149866104125977e-01	7.680000000000000160e-01	9.789172410964965820e-01	8.379999999999999671e-01	7.984326481819152832e-01	8.579999999999999849e-01	7.798728346824645996e-01
6.780000000000000000e+02	3.659999999999999920e-01	4.289680719375610352e-01	3.539999999999999813e-01	3.374824821949005127e-01	5.799999999999999600e-01	8.447653651237487793e-01	2.359999999999999876e-01	8.563792109489440918e-01	1.799999999999999864e-02	9.858720749616622925e-02	9.879999999999999893e-01	9.426431655883789062e-01
6.790000000000000000e+02	2.240000000000000047e-01	3.424449563026428223e-01	1.920000000000000040e-01	2.461979091167449951e-01	8.920000000000000151e-01	6.992742419242858887e-01	1.640000000000000069e-01	9.505502581596374512e-01	2.000000000000000111e-01	3.804497420787811279e-01	6.380000000000000115e-01	5.508271455764770508e-01
6.800000000000000000e+02	4.480000000000000093e-01	4.180564284324645996e-01	6.179999999999999938e-01	8.456276059150695801e-01	3.539999999999999813e-01	9.470711350440979004e-01	7.399999999999999911e-01	9.700303673744201660e-01	4.699999999999999734e-01	4.212893843650817871e-01	6.899999999999999467e-01	4.179247319698333740e-01
6.810000000000000000e+02	1.300000000000000044e-01	3.721435368061065674e-01	7.359999999999999876e-01	7.273508310317993164e-01	3.679999999999999938e-01	7.226562500000000000e-01	6.979999999999999538e-01	9.581571221351623535e-01	3.760000000000000009e-01	4.973995685577392578e-01	7.479999999999999982e-01	6.108755469322204590e-01
6.820000000000000000e+02	7.599999999999999811e-02	3.363437354564666748e-01	9.419999999999999485e-01	8.601064682006835938e-01	4.299999999999999933e-01	8.353291153907775879e-01	4.660000000000000253e-01	9.466984868049621582e-01	7.379999999999999893e-01	7.536044120788574219e-01	4.139999999999999791e-01	4.905298650264739990e-01
6.830000000000000000e+02	4.020000000000000240e-01	4.768927991390228271e-01	3.260000000000000120e-01	2.700649797916412354e-01	2.819999999999999729e-01	8.286466002464294434e-01	9.200000000000000400e-01	9.637243747711181641e-01	9.619999999999999662e-01	9.609069228172302246e-01	6.620000000000000329e-01	7.914817333221435547e-01
6.840000000000000000e+02	5.220000000000000195e-01	6.858468055725097656e-01	7.279999999999999805e-01	6.935456991195678711e-01	7.399999999999999911e-01	7.052375078201293945e-01	8.279999999999999583e-01	9.801372885704040527e-01	3.619999999999999885e-01	4.137058556079864502e-01	1.320000000000000062e-01	3.595456779003143311e-01
6.850000000000000000e+02	4.759999999999999787e-01	5.429289937019348145e-01	8.679999999999999938e-01	7.933088541030883789e-01	4.040000000000000258e-01	8.965138792991638184e-01	7.799999999999999989e-02	8.691397309303283691e-01	4.600000000000000200e-01	4.768157601356506348e-01	1.539999999999999980e-01	2.392069250345230103e-01
6.860000000000000000e+02	4.680000000000000271e-01	5.015558004379272461e-01	2.439999999999999947e-01	4.424596130847930908e-01	2.939999999999999836e-01	9.381108880043029785e-01	1.039999999999999952e-01	9.061093330383300781e-01	6.700000000000000400e-01	5.871389508247375488e-01	3.160000000000000031e-01	4.001742601394653320e-01
6.870000000000000000e+02	3.400000000000000244e-02	1.456646919250488281e-01	3.499999999999999778e-01	5.423980355262756348e-01	2.240000000000000047e-01	6.449521780014038086e-01	9.639999999999999680e-01	9.944549202919006348e-01	6.300000000000000044e-01	6.999031305313110352e-01	8.459999999999999742e-01	9.256396293640136719e-01
6.880000000000000000e+02	1.799999999999999933e-01	1.740132272243499756e-01	5.959999999999999742e-01	4.403242170810699463e-01	1.779999999999999916e-01	6.820526123046875000e-01	6.700000000000000400e-01	9.094084501266479492e-01	4.000000000000000083e-02	3.497762605547904968e-02	4.239999999999999880e-01	5.800961852073669434e-01
6.890000000000000000e+02	6.560000000000000275e-01	6.679242253303527832e-01	4.420000000000000040e-01	4.567150175571441650e-01	5.200000000000000178e-01	7.529286742210388184e-01	3.099999999999999978e-01	9.465445280075073242e-01	2.340000000000000135e-01	2.825584709644317627e-01	1.280000000000000027e-01	1.882245689630508423e-01
6.900000000000000000e+02	6.860000000000000542e-01	5.560875535011291504e-01	5.120000000000000107e-01	2.249301522970199585e-01	4.560000000000000164e-01	7.213702797889709473e-01	8.599999999999999867e-01	9.724823832511901855e-01	2.560000000000000053e-01	4.533997476100921631e-01	2.300000000000000100e-01	3.211584389209747314e-01
6.910000000000000000e+02	4.800000000000000100e-02	2.646215856075286865e-01	1.439999999999999891e-01	1.508099585771560669e-01	9.959999999999999964e-01	9.678534865379333496e-01	1.140000000000000041e-01	9.040978550910949707e-01	2.600000000000000089e-01	4.318804740905761719e-01	2.620000000000000107e-01	3.946879208087921143e-01
6.920000000000000000e+02	3.360000000000000209e-01	4.234152436256408691e-01	5.280000000000000249e-01	6.868280172348022461e-01	3.519999999999999796e-01	6.986490488052368164e-01	5.520000000000000462e-01	9.867287278175354004e-01	6.780000000000000471e-01	6.867181062698364258e-01	6.300000000000000044e-01	6.700251698493957520e-01
6.930000000000000000e+02	4.839999999999999858e-01	5.475829243659973145e-01	9.180000000000000382e-01	7.475473880767822266e-01	4.580000000000000182e-01	9.140282869338989258e-01	2.839999999999999747e-01	9.430429935455322266e-01	4.580000000000000182e-01	3.786148726940155029e-01	3.240000000000000102e-01	3.168879449367523193e-01
6.940000000000000000e+02	3.559999999999999831e-01	4.693414866924285889e-01	8.539999999999999813e-01	8.238297104835510254e-01	7.680000000000000160e-01	9.105110764503479004e-01	4.919999999999999929e-01	9.841499924659729004e-01	3.479999999999999760e-01	2.740483283996582031e-01	6.959999999999999520e-01	7.103899121284484863e-01
6.950000000000000000e+02	2.179999999999999993e-01	3.877992033958435059e-01	3.019999999999999907e-01	3.461211621761322021e-01	4.339999999999999969e-01	6.694126725196838379e-01	1.140000000000000041e-01	8.355281949043273926e-01	3.559999999999999831e-01	3.910047113895416260e-01	6.640000000000000346e-01	6.270744204521179199e-01
6.960000000000000000e+02	4.000000000000000083e-03	2.372021600604057312e-02	5.420000000000000373e-01	2.624462842941284180e-01	2.819999999999999729e-01	7.259809970855712891e-01	5.040000000000000036e-01	9.523578286170959473e-01	2.899999999999999800e-01	2.910134494304656982e-01	6.640000000000000346e-01	5.383823513984680176e-01
6.970000000000000000e+02	7.700000000000000178e-01	6.445349454879760742e-01	8.080000000000000515e-01	4.163421690464019775e-01	9.260000000000000453e-01	9.601410031318664551e-01	3.420000000000000262e-01	9.329845905303955078e-01	3.860000000000000098e-01	4.609743356704711914e-01	8.120000000000000551e-01	6.505579948425292969e-01
6.980000000000000000e+02	6.340000000000000080e-01	7.661156654357910156e-01	7.920000000000000373e-01	6.325977444648742676e-01	6.879999999999999449e-01	8.820812106132507324e-01	5.520000000000000462e-01	8.849387764930725098e-01	4.259999999999999898e-01	3.213656842708587646e-01	3.140000000000000013e-01	2.091586887836456299e-01
6.990000000000000000e+02	9.779999999999999805e-01	8.123372793197631836e-01	9.499999999999999556e-01	8.851915597915649414e-01	2.700000000000000178e-01	7.244999408721923828e-01	1.400000000000000133e-01	8.388598561286926270e-01	8.199999999999999512e-01	7.420220375061035156e-01	2.479999999999999982e-01	2.627116739749908447e-01
7.000000000000000000e+02	3.059999999999999942e-01	5.005372166633605957e-01	8.359999999999999654e-01	7.538898587226867676e-01	3.940000000000000169e-01	8.210620880126953125e-01	8.980000000000000204e-01	9.838451147079467773e-01	4.680000000000000271e-01	6.521894931793212891e-01	3.119999999999999996e-01	4.266947805881500244e-01
7.010000000000000000e+02	7.239999999999999769e-01	6.182743310928344727e-01	2.000000000000000042e-02	1.450973004102706909e-01	9.280000000000000471e-01	9.835109710693359375e-01	5.260000000000000231e-01	9.747927188873291016e-01	6.580000000000000293e-01	6.912347078323364258e-01	6.600000000000000311e-01	5.621849298477172852e-01
7.020000000000000000e+02	6.360000000000000098e-01	4.957638680934906006e-01	2.119999999999999940e-01	1.737463772296905518e-01	2.660000000000000142e-01	7.128589749336242676e-01	6.400000000000000133e-01	9.887530803680419922e-01	2.680000000000000160e-01	2.833351790904998779e-01	5.180000000000000160e-01	6.671365499496459961e-01
7.030000000000000000e+02	1.079999999999999988e-01	3.469429314136505127e-01	5.639999999999999458e-01	6.045250892639160156e-01	1.340000000000000080e-01	5.914988517761230469e-01	6.400000000000000133e-01	9.636661410331726074e-01	6.019999999999999796e-01	5.449132919311523438e-01	3.200000000000000067e-02	5.529291927814483643e-02
7.040000000000000000e+02	1.680000000000000104e-01	3.399845063686370850e-01	6.999999999999999556e-01	6.784549355506896973e-01	4.599999999999999922e-02	6.496877074241638184e-01	5.180000000000000160e-01	9.871724247932434082e-01	5.919999999999999707e-01	6.109340786933898926e-01	6.420000000000000151e-01	6.147649288177490234e-01
7.050000000000000000e+02	1.580000000000000016e-01	3.367859125137329102e-01	8.279999999999999583e-01	8.194286823272705078e-01	2.580000000000000071e-01	6.661641597747802734e-01	6.280000000000000027e-01	9.275973439216613770e-01	7.219999999999999751e-01	6.896967887878417969e-01	9.240000000000000435e-01	8.969621658325195312e-01
7.060000000000000000e+02	3.719999999999999973e-01	3.451932072639465332e-01	9.240000000000000435e-01	7.822149991989135742e-01	5.200000000000000178e-01	7.484740018844604492e-01	5.320000000000000284e-01	9.476039409637451172e-01	7.119999999999999662e-01	6.149062514305114746e-01	2.340000000000000135e-01	2.941990196704864502e-01
7.070000000000000000e+02	5.300000000000000266e-01	4.560209810733795166e-01	5.220000000000000195e-01	4.219148755073547363e-01	2.459999999999999964e-01	5.106947422027587891e-01	9.160000000000000364e-01	9.774048328399658203e-01	5.679999999999999494e-01	5.459042191505432129e-01	5.799999999999999600e-01	5.677921175956726074e-01
7.080000000000000000e+02	6.500000000000000222e-01	5.690981149673461914e-01	6.720000000000000417e-01	6.421893239021301270e-01	4.719999999999999751e-01	9.343512058258056641e-01	7.620000000000000107e-01	9.467614889144897461e-01	5.180000000000000160e-01	5.911297202110290527e-01	6.939999999999999503e-01	5.373340249061584473e-01
7.090000000000000000e+02	6.720000000000000417e-01	6.365960240364074707e-01	5.999999999999999778e-01	6.821513772010803223e-01	6.340000000000000080e-01	8.346938490867614746e-01	9.060000000000000275e-01	9.802039265632629395e-01	7.159999999999999698e-01	8.751815557479858398e-01	9.600000000000000200e-02	1.802798807621002197e-01
7.100000000000000000e+02	4.939999999999999947e-01	3.825030922889709473e-01	1.680000000000000104e-01	1.858516484498977661e-01	9.939999999999999947e-01	9.925805330276489258e-01	9.639999999999999680e-01	9.890578389167785645e-01	4.520000000000000129e-01	5.119251012802124023e-01	9.180000000000000382e-01	9.246586561203002930e-01
7.110000000000000000e+02	9.280000000000000471e-01	5.230906605720520020e-01	4.520000000000000129e-01	6.012511253356933594e-01	8.179999999999999494e-01	7.854921221733093262e-01	4.520000000000000129e-01	9.861167073249816895e-01	9.839999999999999858e-01	8.476698994636535645e-01	6.600000000000000311e-01	6.247020363807678223e-01
7.120000000000000000e+02	5.420000000000000373e-01	4.732988178730010986e-01	1.859999999999999987e-01	2.210652232170104980e-01	1.199999999999999956e-01	5.022983551025390625e-01	1.519999999999999962e-01	9.460183978080749512e-01	8.599999999999999867e-01	7.232855558395385742e-01	5.280000000000000249e-01	5.507957339286804199e-01
7.130000000000000000e+02	2.720000000000000195e-01	3.477573692798614502e-01	1.779999999999999916e-01	5.341554284095764160e-01	5.999999999999999778e-01	8.301566243171691895e-01	6.119999999999999885e-01	9.782981276512145996e-01	4.020000000000000240e-01	4.214081466197967529e-01	2.720000000000000195e-01	5.280464887619018555e-01
7.140000000000000000e+02	2.740000000000000213e-01	4.758402109146118164e-01	9.599999999999999645e-01	9.199257493019104004e-01	7.379999999999999893e-01	8.982542753219604492e-01	9.559999999999999609e-01	9.946275353431701660e-01	2.839999999999999747e-01	2.416566759347915649e-01	7.259999999999999787e-01	7.947942018508911133e-01
7.150000000000000000e+02	7.760000000000000231e-01	7.631512284278869629e-01	8.139999999999999458e-01	7.170988917350769043e-01	2.000000000000000042e-02	5.005139708518981934e-01	1.600000000000000033e-02	8.580228686332702637e-01	7.660000000000000142e-01	7.814066410064697266e-01	3.019999999999999907e-01	3.580262362957000732e-01
7.160000000000000000e+02	6.800000000000000488e-02	2.523392736911773682e-01	3.579999999999999849e-01	2.767172753810882568e-01	3.820000000000000062e-01	7.182886600494384766e-01	8.860000000000000098e-01	9.623963832855224609e-01	4.000000000000000222e-01	5.330466628074645996e-01	1.660000000000000087e-01	1.199263557791709900e-01
7.170000000000000000e+02	9.180000000000000382e-01	8.126390576362609863e-01	9.360000000000000542e-01	8.479886054992675781e-01	8.920000000000000151e-01	9.194796681404113770e-01	5.620000000000000551e-01	9.662947654724121094e-01	5.759999999999999565e-01	6.076219081878662109e-01	3.900000000000000133e-01	1.986806541681289673e-01
7.180000000000000000e+02	2.179999999999999993e-01	4.458693861961364746e-01	4.779999999999999805e-01	4.845539629459381104e-01	8.639999999999999902e-01	8.688490390777587891e-01	9.439999999999999503e-01	9.970782995223999023e-01	5.240000000000000213e-01	6.487377882003784180e-01	3.400000000000000244e-01	3.877062797546386719e-01
7.190000000000000000e+02	5.520000000000000462e-01	6.312387585639953613e-01	3.699999999999999956e-01	3.650651872158050537e-01	9.919999999999999929e-01	9.712003469467163086e-01	1.600000000000000033e-01	9.164005517959594727e-01	3.380000000000000226e-01	3.218330740928649902e-01	4.239999999999999880e-01	5.685296058654785156e-01
7.200000000000000000e+02	7.860000000000000320e-01	8.959349989891052246e-01	7.820000000000000284e-01	6.494808793067932129e-01	9.040000000000000258e-01	8.429900407791137695e-01	9.799999999999999822e-01	9.977607727050781250e-01	5.240000000000000213e-01	3.606013357639312744e-01	8.299999999999999600e-01	7.401902079582214355e-01
7.210000000000000000e+02	1.479999999999999927e-01	2.994892895221710205e-01	4.719999999999999751e-01	7.222156524658203125e-01	9.060000000000000275e-01	8.725580573081970215e-01	9.379999999999999449e-01	9.779790043830871582e-01	1.920000000000000040e-01	2.262119799852371216e-01	8.800000000000000044e-01	7.847618460655212402e-01
7.220000000000000000e+02	2.700000000000000178e-01	3.376794159412384033e-01	4.520000000000000129e-01	4.915472567081451416e-01	6.840000000000000524e-01	8.294958472251892090e-01	3.059999999999999942e-01	9.602473974227905273e-01	8.000000000000000444e-01	7.771977782249450684e-01	7.580000000000000071e-01	7.420156002044677734e-01
7.230000000000000000e+02	5.500000000000000444e-01	7.018920183181762695e-01	8.980000000000000204e-01	7.332191467285156250e-01	3.220000000000000084e-01	7.216832637786865234e-01	8.319999999999999618e-01	9.879133105278015137e-01	8.999999999999999667e-02	7.912808656692504883e-02	5.180000000000000160e-01	5.557736158370971680e-01
7.240000000000000000e+02	8.100000000000000533e-01	7.508919835090637207e-01	5.560000000000000497e-01	5.582196712493896484e-01	9.199999999999999845e-02	4.132871627807617188e-01	2.620000000000000107e-01	9.701869487762451172e-01	5.220000000000000195e-01	4.558892250061035156e-01	5.520000000000000462e-01	6.595382690429687500e-01
7.250000000000000000e+02	2.000000000000000042e-03	2.115466073155403137e-02	9.280000000000000471e-01	8.942453265190124512e-01	2.859999999999999765e-01	9.165961146354675293e-01	5.799999999999999600e-01	9.613686800003051758e-01	9.519999999999999574e-01	9.595407843589782715e-01	6.239999999999999991e-01	7.544296979904174805e-01
7.260000000000000000e+02	8.219999999999999529e-01	7.935417294502258301e-01	8.120000000000000551e-01	7.253380417823791504e-01	4.959999999999999964e-01	8.346459269523620605e-01	3.160000000000000031e-01	9.272999763488769531e-01	5.340000000000000302e-01	4.239392876625061035e-01	7.039999999999999591e-01	4.999992847442626953e-01
7.270000000000000000e+02	5.040000000000000036e-01	5.378882884979248047e-01	9.419999999999999485e-01	6.727194190025329590e-01	2.760000000000000231e-01	7.904593944549560547e-01	9.539999999999999591e-01	9.964967370033264160e-01	6.159999999999999920e-01	3.449441790580749512e-01	3.160000000000000031e-01	4.058653116226196289e-01
7.280000000000000000e+02	2.079999999999999905e-01	2.176130264997482300e-01	8.239999999999999547e-01	8.643239736557006836e-01	9.739999999999999769e-01	9.954650998115539551e-01	1.280000000000000027e-01	9.245839715003967285e-01	7.560000000000000053e-01	6.891035437583923340e-01	3.360000000000000209e-01	5.210626125335693359e-01
7.290000000000000000e+02	6.999999999999999556e-01	7.677333950996398926e-01	5.180000000000000160e-01	6.184018254280090332e-01	5.580000000000000515e-01	8.458521962165832520e-01	9.459999999999999520e-01	9.979341030120849609e-01	1.980000000000000093e-01	2.928006350994110107e-01	3.920000000000000151e-01	3.200621306896209717e-01
7.300000000000000000e+02	8.359999999999999654e-01	7.775555253028869629e-01	9.200000000000000400e-01	6.848871707916259766e-01	9.399999999999999467e-01	9.649028778076171875e-01	9.080000000000000293e-01	9.917743802070617676e-01	5.000000000000000278e-02	1.542219668626785278e-01	4.299999999999999933e-01	3.816364705562591553e-01
7.310000000000000000e+02	6.099999999999999867e-01	8.717181086540222168e-01	7.700000000000000178e-01	8.986815214157104492e-01	9.559999999999999609e-01	9.733623266220092773e-01	1.140000000000000041e-01	7.779515385627746582e-01	5.100000000000000089e-01	4.463477730751037598e-01	4.259999999999999898e-01	3.500694036483764648e-01
7.320000000000000000e+02	5.800000000000000294e-02	4.447163641452789307e-02	5.859999999999999654e-01	5.098864436149597168e-01	6.380000000000000115e-01	7.661905288696289062e-01	6.840000000000000524e-01	9.766523838043212891e-01	4.179999999999999827e-01	3.599718213081359863e-01	7.299999999999999822e-01	5.771255493164062500e-01
7.330000000000000000e+02	8.399999999999999689e-01	8.258552551269531250e-01	9.040000000000000258e-01	8.436915278434753418e-01	7.419999999999999929e-01	9.693511724472045898e-01	6.019999999999999796e-01	9.810165762901306152e-01	8.279999999999999583e-01	8.796046376228332520e-01	4.020000000000000240e-01	3.216013610363006592e-01
7.340000000000000000e+02	5.200000000000000178e-01	3.716327250003814697e-01	1.479999999999999927e-01	1.891640722751617432e-01	1.580000000000000016e-01	6.692637205123901367e-01	3.760000000000000009e-01	8.663803935050964355e-01	6.440000000000000169e-01	4.450171887874603271e-01	1.920000000000000040e-01	1.819404661655426025e-01
7.350000000000000000e+02	7.039999999999999591e-01	8.572045564651489258e-01	2.720000000000000195e-01	2.089111655950546265e-01	1.539999999999999980e-01	5.941876173019409180e-01	9.879999999999999893e-01	9.965490102767944336e-01	8.100000000000000533e-01	6.066160798072814941e-01	2.039999999999999869e-01	1.456936597824096680e-01
7.360000000000000000e+02	2.000000000000000042e-03	8.248363621532917023e-03	6.280000000000000027e-01	4.804106056690216064e-01	3.880000000000000115e-01	8.350582718849182129e-01	1.739999999999999880e-01	9.511333107948303223e-01	4.000000000000000083e-02	1.366476416587829590e-01	5.600000000000000117e-02	1.120321750640869141e-01
7.370000000000000000e+02	5.399999999999999939e-02	1.741352975368499756e-01	2.399999999999999911e-01	2.363246530294418335e-01	9.200000000000000400e-01	9.401963949203491211e-01	2.039999999999999869e-01	9.535985589027404785e-01	7.019999999999999574e-01	5.254432559013366699e-01	6.620000000000000329e-01	6.856170296669006348e-01
7.380000000000000000e+02	6.660000000000000364e-01	5.968120098114013672e-01	5.399999999999999939e-02	2.459480762481689453e-01	6.239999999999999991e-01	8.066042661666870117e-01	7.840000000000000302e-01	9.882756471633911133e-01	5.799999999999999600e-01	4.402772188186645508e-01	4.060000000000000275e-01	2.034652829170227051e-01
7.390000000000000000e+02	8.799999999999999489e-02	3.955812156200408936e-01	6.000000000000000125e-03	2.058944664895534515e-02	7.880000000000000338e-01	8.314996361732482910e-01	5.540000000000000480e-01	9.722589850425720215e-01	2.999999999999999889e-01	4.246522188186645508e-01	3.200000000000000067e-01	4.843116998672485352e-01
7.400000000000000000e+02	6.860000000000000542e-01	6.442256569862365723e-01	9.100000000000000311e-01	8.657299280166625977e-01	7.780000000000000249e-01	9.782516956329345703e-01	5.659999999999999476e-01	9.647844433784484863e-01	8.419999999999999707e-01	9.067176580429077148e-01	5.819999999999999618e-01	4.679440259933471680e-01
7.410000000000000000e+02	3.400000000000000244e-02	1.807958930730819702e-01	5.869999999999999662e-01	6.765328049659729004e-01	3.760000000000000009e-01	7.519438862800598145e-01	3.260000000000000120e-01	9.663687348365783691e-01	7.520000000000000018e-01	7.278368473052978516e-01	6.540000000000000258e-01	4.952096641063690186e-01
7.420000000000000000e+02	9.100000000000000311e-01	8.885752558708190918e-01	6.760000000000000453e-01	6.086530089378356934e-01	4.580000000000000182e-01	9.243448376655578613e-01	8.000000000000000444e-01	9.818976521492004395e-01	5.240000000000000213e-01	6.227213144302368164e-01	4.079999999999999738e-01	3.947105705738067627e-01
7.430000000000000000e+02	6.520000000000000240e-01	5.371231436729431152e-01	7.259999999999999787e-01	6.658937931060791016e-01	3.760000000000000009e-01	8.724758028984069824e-01	4.899999999999999911e-01	8.676404356956481934e-01	8.639999999999999902e-01	9.400105476379394531e-01	5.779999999999999583e-01	6.495680809020996094e-01
7.440000000000000000e+02	2.340000000000000135e-01	3.317665755748748779e-01	1.000000000000000000e+00	9.903744459152221680e-01	2.280000000000000082e-01	7.502835988998413086e-01	5.979999999999999760e-01	9.430085420608520508e-01	8.599999999999999867e-01	9.265190362930297852e-01	7.520000000000000018e-01	7.669186592102050781e-01
7.450000000000000000e+02	4.460000000000000075e-01	3.708010911941528320e-01	5.799999999999999600e-01	6.763207316398620605e-01	6.199999999999999956e-02	5.267224311828613281e-01	5.040000000000000036e-01	9.033666849136352539e-01	7.720000000000000195e-01	6.252412199974060059e-01	4.500000000000000111e-01	5.980063676834106445e-01
7.460000000000000000e+02	4.159999999999999809e-01	5.418021082878112793e-01	3.539999999999999813e-01	2.910150587558746338e-01	3.360000000000000209e-01	7.258345484733581543e-01	1.680000000000000104e-01	8.189799189567565918e-01	8.999999999999999667e-02	6.537416577339172363e-02	7.099999999999999645e-01	5.837314724922180176e-01
7.470000000000000000e+02	9.739999999999999769e-01	9.083030223846435547e-01	8.940000000000000169e-01	8.873821496963500977e-01	1.079999999999999988e-01	7.859037518501281738e-01	5.160000000000000142e-01	9.645991921424865723e-01	4.779999999999999805e-01	5.798432826995849609e-01	2.959999999999999853e-01	4.718358814716339111e-01
7.480000000000000000e+02	7.379999999999999893e-01	7.944524884223937988e-01	8.539999999999999813e-01	7.133197188377380371e-01	4.299999999999999933e-01	7.013968229293823242e-01	6.119999999999999885e-01	9.253305196762084961e-01	4.000000000000000222e-01	4.878427386283874512e-01	7.800000000000000266e-01	6.040736436843872070e-01
7.490000000000000000e+02	5.460000000000000409e-01	4.881123900413513184e-01	7.439999999999999947e-01	4.540859162807464600e-01	5.080000000000000071e-01	9.372990131378173828e-01	3.439999999999999725e-01	9.761003255844116211e-01	4.000000000000000083e-03	7.489508390426635742e-02	6.879999999999999449e-01	5.450140833854675293e-01
7.500000000000000000e+02	6.820000000000000506e-01	5.572441220283508301e-01	5.839999999999999636e-01	7.041306495666503906e-01	1.419999999999999873e-01	6.663079857826232910e-01	6.079999999999999849e-01	9.738953709602355957e-01	3.840000000000000080e-01	5.219240784645080566e-01	1.620000000000000051e-01	2.809287011623382568e-01
7.510000000000000000e+02	5.320000000000000284e-01	5.627355575561523438e-01	5.639999999999999458e-01	8.494556546211242676e-01	8.820000000000000062e-01	9.280399680137634277e-01	5.600000000000000533e-01	9.677405357360839844e-01	1.739999999999999880e-01	4.954740703105926514e-01	2.419999999999999929e-01	1.975353062152862549e-01
7.520000000000000000e+02	8.579999999999999849e-01	8.131070733070373535e-01	7.960000000000000409e-01	7.607244849205017090e-01	9.300000000000000488e-01	9.106832742691040039e-01	4.899999999999999911e-01	9.291245937347412109e-01	1.980000000000000093e-01	2.763123512268066406e-01	8.200000000000000344e-02	7.075200229883193970e-02
7.530000000000000000e+02	9.120000000000000329e-01	8.504294753074645996e-01	1.719999999999999862e-01	3.353254199028015137e-01	7.920000000000000373e-01	9.796651005744934082e-01	8.179999999999999494e-01	9.688714146614074707e-01	9.799999999999999822e-01	9.603298306465148926e-01	1.459999999999999909e-01	1.109160780906677246e-01
7.540000000000000000e+02	1.680000000000000104e-01	4.170165359973907471e-01	3.519999999999999796e-01	4.437936544418334961e-01	3.320000000000000173e-01	9.074639678001403809e-01	5.240000000000000213e-01	9.831821918487548828e-01	2.500000000000000000e-01	3.320930898189544678e-01	3.780000000000000027e-01	4.248378276824951172e-01
7.550000000000000000e+02	8.459999999999999742e-01	8.243319392204284668e-01	7.580000000000000071e-01	7.510780692100524902e-01	8.200000000000000344e-02	5.991632938385009766e-01	8.299999999999999600e-01	9.864143729209899902e-01	6.899999999999999467e-01	6.717035174369812012e-01	1.600000000000000033e-02	2.847552113234996796e-02
7.560000000000000000e+02	4.879999999999999893e-01	6.034553050994873047e-01	5.939999999999999725e-01	5.979827642440795898e-01	4.540000000000000147e-01	7.081041932106018066e-01	7.179999999999999716e-01	9.882199764251708984e-01	2.179999999999999993e-01	3.877756893634796143e-01	6.059999999999999831e-01	6.287572979927062988e-01
7.570000000000000000e+02	4.200000000000000261e-02	1.074235290288925171e-01	5.140000000000000124e-01	5.157116651535034180e-01	9.799999999999999822e-01	9.320302605628967285e-01	4.259999999999999898e-01	9.197061061859130859e-01	1.400000000000000133e-01	3.389225900173187256e-01	7.259999999999999787e-01	8.972370028495788574e-01
7.580000000000000000e+02	6.159999999999999920e-01	7.597464919090270996e-01	2.280000000000000082e-01	2.982682883739471436e-01	5.779999999999999583e-01	9.267610311508178711e-01	7.620000000000000107e-01	9.950901269912719727e-01	3.439999999999999725e-01	3.285230994224548340e-01	8.100000000000000533e-01	5.056400299072265625e-01
7.590000000000000000e+02	1.880000000000000004e-01	5.230633020401000977e-01	4.680000000000000271e-01	5.788603425025939941e-01	4.759999999999999787e-01	6.776376962661743164e-01	8.679999999999999938e-01	9.945548772811889648e-01	2.119999999999999940e-01	3.302035629749298096e-01	8.100000000000000533e-01	6.239105463027954102e-01
7.600000000000000000e+02	5.000000000000000000e-01	2.673173546791076660e-01	4.299999999999999933e-01	4.424253702163696289e-01	8.199999999999999512e-01	7.898993492126464844e-01	2.899999999999999800e-01	9.094445109367370605e-01	4.699999999999999734e-01	4.473722875118255615e-01	8.199999999999999512e-01	7.850939631462097168e-01
7.610000000000000000e+02	9.040000000000000258e-01	8.401973843574523926e-01	1.819999999999999951e-01	4.608333110809326172e-01	5.560000000000000497e-01	7.802633643150329590e-01	4.699999999999999734e-01	9.546942114830017090e-01	6.300000000000000044e-01	5.441930294036865234e-01	3.960000000000000187e-01	3.574296534061431885e-01
7.620000000000000000e+02	9.220000000000000417e-01	9.323838353157043457e-01	4.660000000000000253e-01	4.200172424316406250e-01	8.359999999999999654e-01	7.366046309471130371e-01	2.379999999999999893e-01	9.339258670806884766e-01	2.780000000000000249e-01	3.283051252365112305e-01	6.400000000000000133e-01	7.308514118194580078e-01
7.630000000000000000e+02	1.980000000000000093e-01	6.138685941696166992e-01	6.560000000000000275e-01	7.759962677955627441e-01	6.800000000000000488e-02	6.541625261306762695e-01	9.300000000000000488e-01	9.742425084114074707e-01	3.719999999999999973e-01	4.731497466564178467e-01	6.760000000000000453e-01	6.152061820030212402e-01
7.640000000000000000e+02	2.300000000000000100e-01	4.717490077018737793e-01	3.039999999999999925e-01	3.008574843406677246e-01	6.800000000000000488e-02	7.033330798149108887e-01	8.920000000000000151e-01	9.951063394546508789e-01	1.140000000000000041e-01	4.764970242977142334e-01	1.519999999999999962e-01	1.147987842559814453e-01
7.650000000000000000e+02	5.120000000000000107e-01	4.411963224411010742e-01	9.360000000000000542e-01	6.864455342292785645e-01	4.799999999999999822e-01	7.815372347831726074e-01	8.960000000000000187e-01	9.747105836868286133e-01	3.059999999999999942e-01	2.404783964157104492e-01	7.920000000000000373e-01	8.395677804946899414e-01
7.660000000000000000e+02	6.879999999999999449e-01	5.215362906455993652e-01	5.399999999999999939e-02	2.456337809562683105e-01	7.500000000000000000e-01	9.676667451858520508e-01	5.040000000000000036e-01	9.778890609741210938e-01	4.440000000000000058e-01	5.027706027030944824e-01	2.320000000000000118e-01	1.587015837430953979e-01
7.670000000000000000e+02	5.220000000000000195e-01	6.591552495956420898e-01	5.859999999999999654e-01	7.421533465385437012e-01	5.560000000000000497e-01	9.452427625656127930e-01	7.399999999999999911e-01	9.939935803413391113e-01	3.799999999999999906e-02	4.722033068537712097e-02	2.300000000000000100e-01	3.020136952400207520e-01
7.680000000000000000e+02	2.859999999999999765e-01	5.787194371223449707e-01	1.120000000000000023e-01	2.199697941541671753e-01	7.339999999999999858e-01	9.607844352722167969e-01	3.220000000000000084e-01	8.858194351196289062e-01	4.199999999999999845e-01	4.383756220340728760e-01	2.479999999999999982e-01	4.877704679965972900e-01
7.690000000000000000e+02	6.560000000000000275e-01	5.493916273117065430e-01	1.320000000000000062e-01	4.901547133922576904e-01	3.300000000000000155e-01	9.399482011795043945e-01	2.439999999999999947e-01	8.375413417816162109e-01	1.960000000000000075e-01	3.461552858352661133e-01	4.279999999999999916e-01	4.871246516704559326e-01
7.700000000000000000e+02	3.439999999999999725e-01	4.384120106697082520e-01	2.200000000000000011e-01	2.799986302852630615e-01	8.020000000000000462e-01	8.262449502944946289e-01	8.920000000000000151e-01	9.895318746566772461e-01	8.659999999999999920e-01	7.542587518692016602e-01	6.139999999999999902e-01	6.273713707923889160e-01
7.710000000000000000e+02	1.600000000000000033e-01	1.543599218130111694e-01	6.380000000000000115e-01	5.931557416915893555e-01	8.279999999999999583e-01	9.441500306129455566e-01	3.539999999999999813e-01	8.959798812866210938e-01	5.999999999999999778e-01	5.546180605888366699e-01	9.080000000000000293e-01	9.406310319900512695e-01
7.720000000000000000e+02	4.219999999999999862e-01	2.884573638439178467e-01	7.000000000000000666e-02	1.627747863531112671e-01	1.739999999999999880e-01	8.458963632583618164e-01	5.580000000000000515e-01	9.766075015068054199e-01	5.799999999999999600e-01	6.131609082221984863e-01	7.960000000000000409e-01	7.255061268806457520e-01
7.730000000000000000e+02	1.819999999999999951e-01	3.747530877590179443e-01	3.119999999999999996e-01	1.743668019771575928e-01	1.660000000000000087e-01	8.098709583282470703e-01	5.999999999999999778e-01	9.719743132591247559e-01	3.780000000000000027e-01	4.132122695446014404e-01	4.540000000000000147e-01	5.489075779914855957e-01
7.740000000000000000e+02	5.580000000000000515e-01	4.957935214042663574e-01	1.819999999999999951e-01	1.285756379365921021e-01	8.459999999999999742e-01	9.849484562873840332e-01	2.939999999999999836e-01	8.977764844894409180e-01	2.839999999999999747e-01	2.220291644334793091e-01	3.019999999999999907e-01	2.214457541704177856e-01
7.750000000000000000e+02	9.379999999999999449e-01	8.855503797531127930e-01	8.000000000000000444e-01	5.453597307205200195e-01	5.779999999999999583e-01	7.494841814041137695e-01	7.840000000000000302e-01	9.620752334594726562e-01	9.180000000000000382e-01	9.485914111137390137e-01	6.500000000000000222e-01	5.710694193840026855e-01
7.760000000000000000e+02	4.799999999999999822e-01	5.417824387550354004e-01	3.499999999999999778e-01	4.520205855369567871e-01	1.799999999999999933e-01	4.135850369930267334e-01	8.980000000000000204e-01	9.774577617645263672e-01	3.300000000000000155e-01	4.339706599712371826e-01	6.879999999999999449e-01	7.836416363716125488e-01
7.770000000000000000e+02	4.859999999999999876e-01	3.710066378116607666e-01	2.500000000000000000e-01	4.257847368717193604e-01	6.820000000000000506e-01	9.625209569931030273e-01	8.719999999999999973e-01	9.909427762031555176e-01	4.580000000000000182e-01	5.136256814002990723e-01	2.800000000000000266e-01	2.828129231929779053e-01
7.780000000000000000e+02	9.599999999999999645e-01	6.488936543464660645e-01	5.280000000000000249e-01	5.951657295227050781e-01	8.860000000000000098e-01	9.485619068145751953e-01	2.899999999999999800e-01	8.880512714385986328e-01	5.500000000000000444e-01	5.786222815513610840e-01	9.240000000000000435e-01	9.353408217430114746e-01
7.790000000000000000e+02	4.199999999999999845e-01	5.617851018905639648e-01	9.200000000000000400e-01	8.661324381828308105e-01	8.900000000000000133e-01	9.268016815185546875e-01	6.620000000000000329e-01	9.678340554237365723e-01	9.180000000000000382e-01	9.340913295745849609e-01	7.599999999999999811e-02	1.362489163875579834e-01
7.800000000000000000e+02	2.979999999999999871e-01	3.270649015903472900e-01	2.520000000000000018e-01	3.997890055179595947e-01	8.820000000000000062e-01	8.393586874008178711e-01	6.760000000000000453e-01	9.440237283706665039e-01	4.699999999999999734e-01	6.585960984230041504e-01	5.200000000000000178e-01	3.559437096118927002e-01
7.810000000000000000e+02	2.560000000000000053e-01	4.480551779270172119e-01	8.559999999999999831e-01	6.889475584030151367e-01	1.439999999999999891e-01	6.238290667533874512e-01	2.819999999999999729e-01	9.813954234123229980e-01	4.839999999999999858e-01	3.720810711383819580e-01	4.239999999999999880e-01	3.400008678436279297e-01
7.820000000000000000e+02	4.420000000000000040e-01	6.602325439453125000e-01	3.659999999999999920e-01	3.812700808048248291e-01	9.020000000000000240e-01	9.358662366867065430e-01	1.239999999999999991e-01	9.437051415443420410e-01	2.059999999999999887e-01	9.522068500518798828e-02	3.539999999999999813e-01	3.084022104740142822e-01
7.830000000000000000e+02	2.399999999999999911e-01	3.244752883911132812e-01	8.639999999999999902e-01	7.595039010047912598e-01	9.419999999999999485e-01	9.912138581275939941e-01	9.519999999999999574e-01	9.844021797180175781e-01	3.659999999999999920e-01	6.652587652206420898e-01	8.399999999999999689e-01	9.336699247360229492e-01
7.840000000000000000e+02	7.740000000000000213e-01	7.852030396461486816e-01	2.240000000000000047e-01	4.979308843612670898e-01	3.039999999999999925e-01	6.478814482688903809e-01	5.060000000000000053e-01	9.508528113365173340e-01	5.300000000000000266e-01	5.706354975700378418e-01	4.259999999999999898e-01	3.339555859565734863e-01
7.850000000000000000e+02	6.899999999999999467e-01	4.373041689395904541e-01	3.599999999999999728e-02	1.040129363536834717e-02	6.340000000000000080e-01	8.452901840209960938e-01	7.980000000000000426e-01	9.834574460983276367e-01	3.739999999999999991e-01	3.606492578983306885e-01	4.599999999999999922e-02	1.679236590862274170e-01
7.860000000000000000e+02	8.379999999999999671e-01	5.861432552337646484e-01	3.420000000000000262e-01	4.271437525749206543e-01	7.039999999999999591e-01	8.356156945228576660e-01	2.760000000000000231e-01	8.562009334564208984e-01	5.800000000000000294e-02	1.338400542736053467e-01	8.219999999999999529e-01	8.136891722679138184e-01
7.870000000000000000e+02	2.399999999999999911e-01	4.202987253665924072e-01	6.580000000000000293e-01	7.522504925727844238e-01	3.400000000000000244e-02	5.599187612533569336e-01	9.160000000000000364e-01	8.874920010566711426e-01	6.700000000000000400e-01	7.210225462913513184e-01	4.099999999999999756e-01	4.947183132171630859e-01
7.880000000000000000e+02	3.320000000000000173e-01	3.986899256706237793e-01	9.639999999999999680e-01	9.418330192565917969e-01	6.600000000000000311e-01	8.679916262626647949e-01	9.100000000000000311e-01	9.962756633758544922e-01	8.359999999999999654e-01	8.101260066032409668e-01	6.840000000000000524e-01	5.696416497230529785e-01
7.890000000000000000e+02	7.379999999999999893e-01	6.385635137557983398e-01	7.319999999999999840e-01	5.037788152694702148e-01	1.539999999999999980e-01	6.058390736579895020e-01	4.000000000000000083e-03	6.530997157096862793e-01	5.080000000000000071e-01	3.578928709030151367e-01	7.700000000000000178e-01	6.892507672309875488e-01
7.900000000000000000e+02	7.600000000000000089e-01	4.506259858608245850e-01	4.060000000000000275e-01	3.208655118942260742e-01	1.759999999999999898e-01	3.619919121265411377e-01	2.580000000000000071e-01	9.108277559280395508e-01	9.199999999999999845e-02	5.187154933810234070e-02	8.159999999999999476e-01	7.840818166732788086e-01
7.910000000000000000e+02	9.699999999999999734e-01	8.175011277198791504e-01	5.779999999999999583e-01	7.750727534294128418e-01	8.000000000000000167e-03	6.868848204612731934e-01	6.260000000000000009e-01	9.246597886085510254e-01	2.859999999999999765e-01	5.078374147415161133e-01	7.740000000000000213e-01	6.434389948844909668e-01
7.920000000000000000e+02	5.460000000000000409e-01	5.682942271232604980e-01	5.759999999999999565e-01	4.363642036914825439e-01	8.400000000000000522e-02	6.663219332695007324e-01	2.760000000000000231e-01	9.685524702072143555e-01	2.979999999999999871e-01	2.915399968624114990e-01	6.560000000000000275e-01	5.209056735038757324e-01
7.930000000000000000e+02	6.860000000000000542e-01	9.145545363426208496e-01	5.120000000000000107e-01	4.695269465446472168e-01	2.680000000000000160e-01	7.397155165672302246e-01	1.960000000000000075e-01	8.957371711730957031e-01	6.780000000000000471e-01	6.351693272590637207e-01	4.959999999999999964e-01	2.290117293596267700e-01
7.940000000000000000e+02	1.400000000000000029e-02	1.704962104558944702e-01	3.559999999999999831e-01	5.334885120391845703e-01	3.739999999999999991e-01	8.277668356895446777e-01	9.020000000000000240e-01	9.494829773902893066e-01	3.679999999999999938e-01	3.226954042911529541e-01	1.779999999999999916e-01	2.205342054367065430e-01
7.950000000000000000e+02	6.199999999999999956e-02	1.651117056608200073e-01	6.320000000000000062e-01	7.772101759910583496e-01	9.459999999999999520e-01	9.882795810699462891e-01	3.019999999999999907e-01	9.163696169853210449e-01	8.379999999999999671e-01	5.289914011955261230e-01	1.419999999999999873e-01	1.535510122776031494e-01
7.960000000000000000e+02	7.640000000000000124e-01	6.418767571449279785e-01	6.560000000000000275e-01	6.160783767700195312e-01	9.659999999999999698e-01	9.845530986785888672e-01	5.600000000000000533e-01	9.219430088996887207e-01	2.800000000000000266e-01	3.164506852626800537e-01	7.940000000000000391e-01	8.353440761566162109e-01
7.970000000000000000e+02	4.680000000000000271e-01	4.790170490741729736e-01	6.820000000000000506e-01	8.696588277816772461e-01	6.239999999999999991e-01	8.668744564056396484e-01	5.939999999999999725e-01	9.232310056686401367e-01	3.300000000000000155e-01	5.269182324409484863e-01	8.599999999999999867e-01	8.549830317497253418e-01
7.980000000000000000e+02	3.800000000000000044e-01	6.448036432266235352e-01	1.620000000000000051e-01	8.692146092653274536e-02	7.239999999999999769e-01	8.900315761566162109e-01	9.759999999999999787e-01	9.938223361968994141e-01	4.500000000000000111e-01	2.727876007556915283e-01	5.400000000000000355e-01	5.306577682495117188e-01
7.990000000000000000e+02	2.540000000000000036e-01	3.465551435947418213e-01	6.899999999999999467e-01	4.950653314590454102e-01	3.880000000000000115e-01	6.904920935630798340e-01	1.900000000000000022e-01	9.807430505752563477e-01	8.739999999999999991e-01	8.153023123741149902e-01	9.020000000000000240e-01	9.319667220115661621e-01
8.000000000000000000e+02	1.920000000000000040e-01	3.374666869640350342e-01	2.700000000000000178e-01	5.214002132415771484e-01	8.179999999999999494e-01	9.264055490493774414e-01	9.000000000000000222e-01	9.957784414291381836e-01	6.580000000000000293e-01	4.844001829624176025e-01	2.199999999999999872e-02	6.891526281833648682e-02
8.010000000000000000e+02	6.199999999999999956e-01	2.806498110294342041e-01	4.959999999999999964e-01	6.997286081314086914e-01	4.299999999999999933e-01	6.660093069076538086e-01	9.639999999999999680e-01	9.926130771636962891e-01	5.360000000000000320e-01	5.265184044837951660e-01	8.659999999999999920e-01	8.147047162055969238e-01
8.020000000000000000e+02	7.139999999999999680e-01	4.723248183727264404e-01	5.399999999999999939e-02	2.140336334705352783e-01	1.200000000000000025e-02	3.862482607364654541e-01	4.299999999999999933e-01	9.498397707939147949e-01	2.839999999999999747e-01	2.730604410171508789e-01	5.659999999999999476e-01	7.122462391853332520e-01
8.030000000000000000e+02	3.940000000000000169e-01	4.973816573619842529e-01	4.040000000000000258e-01	2.576522529125213623e-01	2.680000000000000160e-01	7.959470748901367188e-01	1.000000000000000021e-02	6.560334563255310059e-01	4.660000000000000253e-01	3.278092443943023682e-01	5.520000000000000462e-01	3.712753355503082275e-01
8.040000000000000000e+02	5.939999999999999725e-01	4.930884540081024170e-01	1.439999999999999891e-01	1.679616421461105347e-01	1.660000000000000087e-01	7.403871417045593262e-01	6.320000000000000062e-01	9.128497242927551270e-01	6.059999999999999831e-01	5.878971219062805176e-01	4.119999999999999774e-01	4.884444177150726318e-01
8.050000000000000000e+02	5.999999999999999778e-02	1.861895769834518433e-01	5.420000000000000373e-01	3.110531866550445557e-01	3.900000000000000133e-01	6.848657727241516113e-01	5.959999999999999742e-01	8.485026955604553223e-01	2.520000000000000018e-01	3.880505263805389404e-01	4.079999999999999738e-01	5.577059984207153320e-01
8.060000000000000000e+02	3.200000000000000067e-01	3.531641960144042969e-01	7.780000000000000249e-01	7.863354086875915527e-01	9.340000000000000524e-01	9.753664731979370117e-01	6.039999999999999813e-01	9.407965540885925293e-01	6.800000000000000488e-01	5.165020823478698730e-01	8.699999999999999956e-01	8.161318302154541016e-01
8.070000000000000000e+02	6.800000000000000488e-01	5.825896263122558594e-01	5.440000000000000391e-01	4.925337433815002441e-01	5.260000000000000231e-01	7.778956294059753418e-01	7.660000000000000142e-01	8.574357628822326660e-01	5.779999999999999583e-01	6.436875462532043457e-01	6.460000000000000187e-01	6.323301792144775391e-01
8.080000000000000000e+02	2.939999999999999836e-01	4.273274838924407959e-01	3.320000000000000173e-01	6.052634119987487793e-01	2.780000000000000249e-01	9.217656254768371582e-01	6.700000000000000400e-01	9.629045724868774414e-01	6.939999999999999503e-01	6.945769190788269043e-01	7.079999999999999627e-01	6.618051528930664062e-01
8.090000000000000000e+02	3.519999999999999796e-01	4.808659255504608154e-01	6.500000000000000222e-01	4.940167069435119629e-01	3.639999999999999902e-01	7.520534992218017578e-01	1.539999999999999980e-01	9.350970387458801270e-01	2.540000000000000036e-01	1.790690720081329346e-01	8.219999999999999529e-01	9.634820818901062012e-01
8.100000000000000000e+02	5.799999999999999600e-01	4.933315813541412354e-01	6.179999999999999938e-01	5.263724327087402344e-01	1.880000000000000004e-01	6.900758147239685059e-01	9.959999999999999964e-01	9.997238516807556152e-01	4.420000000000000040e-01	6.044447422027587891e-01	2.959999999999999853e-01	4.142777919769287109e-01
8.110000000000000000e+02	5.440000000000000391e-01	2.216126322746276855e-01	5.140000000000000124e-01	4.042090177536010742e-01	9.699999999999999734e-01	9.616456627845764160e-01	2.620000000000000107e-01	8.243646025657653809e-01	5.779999999999999583e-01	5.764679908752441406e-01	8.199999999999999512e-01	8.939629793167114258e-01
8.120000000000000000e+02	3.459999999999999742e-01	3.827126920223236084e-01	2.400000000000000050e-02	7.821727544069290161e-02	6.939999999999999503e-01	9.342889785766601562e-01	7.580000000000000071e-01	9.956881403923034668e-01	8.020000000000000462e-01	7.066575884819030762e-01	2.399999999999999911e-01	2.076291888952255249e-01
8.130000000000000000e+02	4.939999999999999947e-01	6.009081602096557617e-01	2.760000000000000231e-01	2.916667163372039795e-01	9.539999999999999591e-01	9.065608382225036621e-01	3.599999999999999867e-01	9.282956719398498535e-01	4.540000000000000147e-01	4.476313591003417969e-01	5.440000000000000391e-01	5.022628903388977051e-01
8.140000000000000000e+02	1.739999999999999880e-01	3.174823224544525146e-01	8.000000000000000444e-01	8.497256636619567871e-01	5.100000000000000089e-01	6.907196640968322754e-01	6.879999999999999449e-01	9.666201472282409668e-01	9.040000000000000258e-01	8.062347173690795898e-01	5.540000000000000480e-01	6.240813136100769043e-01
8.150000000000000000e+02	9.280000000000000471e-01	8.703556656837463379e-01	8.219999999999999529e-01	7.760353684425354004e-01	6.740000000000000435e-01	9.703301787376403809e-01	5.560000000000000497e-01	9.594745039939880371e-01	8.900000000000000133e-01	9.203110933303833008e-01	4.420000000000000040e-01	5.753165483474731445e-01
8.160000000000000000e+02	8.539999999999999813e-01	5.743232965469360352e-01	1.819999999999999951e-01	1.963277459144592285e-01	2.800000000000000058e-02	6.533992886543273926e-01	4.979999999999999982e-01	9.391510486602783203e-01	1.380000000000000115e-01	2.194267660379409790e-01	6.079999999999999849e-01	5.910812616348266602e-01
8.170000000000000000e+02	6.939999999999999503e-01	5.064202547073364258e-01	6.179999999999999938e-01	4.947619736194610596e-01	4.899999999999999911e-01	9.218545556068420410e-01	3.200000000000000067e-02	6.518858671188354492e-01	5.639999999999999458e-01	2.669740915298461914e-01	4.620000000000000218e-01	2.464001923799514771e-01
8.180000000000000000e+02	3.240000000000000102e-01	5.037611722946166992e-01	6.800000000000000488e-02	2.649385035037994385e-01	7.980000000000000426e-01	8.542925715446472168e-01	2.599999999999999881e-02	9.702126383781433105e-01	7.159999999999999698e-01	6.781600117683410645e-01	8.000000000000000444e-01	8.038905858993530273e-01
8.190000000000000000e+02	4.200000000000000261e-02	1.466386914253234863e-01	6.179999999999999938e-01	6.499505043029785156e-01	2.000000000000000042e-03	4.995525181293487549e-01	2.280000000000000082e-01	9.795216917991638184e-01	6.540000000000000258e-01	5.044503211975097656e-01	2.500000000000000000e-01	5.515528321266174316e-01
8.200000000000000000e+02	7.580000000000000071e-01	7.966814637184143066e-01	8.060000000000000497e-01	7.045615315437316895e-01	6.239999999999999991e-01	8.625640869140625000e-01	7.459999999999999964e-01	9.941421151161193848e-01	4.380000000000000004e-01	3.427652120590209961e-01	6.280000000000000027e-01	4.826109409332275391e-01
8.210000000000000000e+02	6.720000000000000417e-01	5.681028366088867188e-01	6.919999999999999485e-01	4.053826630115509033e-01	1.219999999999999973e-01	4.999554753303527832e-01	2.039999999999999869e-01	7.816443443298339844e-01	6.600000000000000311e-02	1.638502031564712524e-01	8.000000000000000167e-02	1.359396725893020630e-01
8.220000000000000000e+02	9.939999999999999947e-01	9.884478449821472168e-01	1.700000000000000122e-01	3.810608088970184326e-01	5.560000000000000497e-01	7.381010651588439941e-01	5.699999999999999512e-01	9.752933979034423828e-01	3.880000000000000115e-01	5.055864453315734863e-01	9.220000000000000417e-01	8.184640407562255859e-01
8.230000000000000000e+02	5.600000000000000533e-01	7.754780054092407227e-01	4.859999999999999876e-01	5.466024875640869141e-01	8.860000000000000098e-01	9.109093546867370605e-01	5.639999999999999458e-01	9.562728404998779297e-01	9.439999999999999503e-01	8.203002810478210449e-01	3.119999999999999996e-01	2.817526757717132568e-01
8.240000000000000000e+02	3.599999999999999728e-02	2.079509198665618896e-02	3.760000000000000009e-01	4.711425304412841797e-01	1.980000000000000093e-01	7.332227230072021484e-01	8.860000000000000098e-01	9.977343082427978516e-01	5.060000000000000053e-01	2.665700316429138184e-01	2.039999999999999869e-01	3.369438648223876953e-01
8.250000000000000000e+02	9.379999999999999449e-01	8.193473815917968750e-01	7.560000000000000053e-01	5.399150252342224121e-01	4.600000000000000200e-01	8.947913646697998047e-01	3.019999999999999907e-01	9.654522538185119629e-01	8.579999999999999849e-01	7.296847701072692871e-01	7.820000000000000284e-01	7.745369672775268555e-01
8.260000000000000000e+02	3.439999999999999725e-01	3.094659745693206787e-01	3.280000000000000138e-01	6.042776107788085938e-01	2.939999999999999836e-01	6.872836947441101074e-01	1.759999999999999898e-01	9.619482159614562988e-01	6.580000000000000293e-01	5.966843366622924805e-01	1.000000000000000056e-01	2.129630595445632935e-01
8.270000000000000000e+02	1.059999999999999970e-01	1.422605663537979126e-01	8.499999999999999778e-01	5.444520711898803711e-01	7.520000000000000018e-01	8.209250569343566895e-01	7.720000000000000195e-01	9.509817361831665039e-01	6.179999999999999938e-01	6.179656386375427246e-01	2.540000000000000036e-01	3.160008192062377930e-01
8.280000000000000000e+02	1.600000000000000033e-01	3.747196793556213379e-01	5.460000000000000409e-01	6.531088352203369141e-01	1.940000000000000058e-01	6.758804917335510254e-01	4.159999999999999809e-01	9.524907469749450684e-01	4.359999999999999987e-01	5.186697244644165039e-01	6.800000000000000488e-02	3.162175714969635010e-01
8.290000000000000000e+02	6.540000000000000258e-01	4.364596605300903320e-01	6.860000000000000542e-01	5.928223133087158203e-01	6.019999999999999796e-01	8.166723847389221191e-01	4.719999999999999751e-01	9.737600684165954590e-01	7.239999999999999769e-01	7.047774195671081543e-01	7.620000000000000107e-01	6.137934923171997070e-01
8.300000000000000000e+02	9.360000000000000542e-01	8.742009997367858887e-01	7.900000000000000355e-01	5.776400566101074219e-01	1.839999999999999969e-01	6.024957299232482910e-01	4.719999999999999751e-01	9.517366886138916016e-01	8.599999999999999867e-01	7.180351614952087402e-01	7.740000000000000213e-01	7.184205055236816406e-01
8.310000000000000000e+02	8.000000000000000167e-02	2.329752594232559204e-01	8.179999999999999494e-01	7.071666717529296875e-01	4.060000000000000275e-01	8.026866316795349121e-01	1.059999999999999970e-01	8.975732922554016113e-01	4.299999999999999933e-01	4.270557463169097900e-01	4.099999999999999756e-01	5.768243074417114258e-01
8.320000000000000000e+02	9.180000000000000382e-01	9.476605653762817383e-01	6.540000000000000258e-01	5.250270962715148926e-01	6.999999999999999556e-01	8.588869571685791016e-01	4.020000000000000240e-01	8.450148701667785645e-01	3.719999999999999973e-01	3.020818531513214111e-01	4.660000000000000253e-01	3.280508518218994141e-01
8.330000000000000000e+02	6.740000000000000435e-01	6.343731284141540527e-01	2.139999999999999958e-01	3.055834770202636719e-01	1.239999999999999991e-01	8.147858977317810059e-01	2.400000000000000050e-02	5.689790248870849609e-01	2.680000000000000160e-01	1.742687821388244629e-01	6.199999999999999956e-01	6.735517978668212891e-01
8.340000000000000000e+02	9.659999999999999698e-01	8.674306869506835938e-01	5.120000000000000107e-01	6.060410141944885254e-01	2.560000000000000053e-01	7.277876734733581543e-01	6.099999999999999867e-01	9.222245216369628906e-01	3.840000000000000080e-01	6.822339296340942383e-01	5.460000000000000409e-01	7.446781992912292480e-01
8.350000000000000000e+02	2.119999999999999940e-01	2.831768691539764404e-01	1.739999999999999880e-01	5.588006377220153809e-01	5.839999999999999636e-01	7.692997455596923828e-01	4.139999999999999791e-01	9.374868273735046387e-01	4.219999999999999862e-01	5.173081755638122559e-01	9.659999999999999698e-01	9.596374034881591797e-01
8.360000000000000000e+02	2.780000000000000249e-01	1.785845160484313965e-01	8.020000000000000462e-01	6.874043345451354980e-01	7.880000000000000338e-01	8.963531851768493652e-01	8.159999999999999476e-01	8.757617473602294922e-01	2.300000000000000100e-01	4.342371821403503418e-01	7.960000000000000409e-01	7.788078784942626953e-01
8.370000000000000000e+02	8.339999999999999636e-01	6.532541513442993164e-01	7.800000000000000266e-01	7.637507319450378418e-01	6.460000000000000187e-01	8.378149271011352539e-01	4.159999999999999809e-01	9.739288687705993652e-01	7.019999999999999574e-01	6.594344973564147949e-01	8.940000000000000169e-01	8.285910487174987793e-01
8.380000000000000000e+02	3.380000000000000226e-01	5.499265193939208984e-01	7.379999999999999893e-01	7.628483176231384277e-01	6.740000000000000435e-01	7.555657029151916504e-01	1.260000000000000009e-01	8.827293515205383301e-01	7.079999999999999627e-01	6.723274588584899902e-01	6.480000000000000204e-01	5.215119719505310059e-01
8.390000000000000000e+02	8.559999999999999831e-01	7.638757228851318359e-01	6.199999999999999956e-01	5.926939845085144043e-01	9.879999999999999893e-01	9.841241240501403809e-01	7.059999999999999609e-01	9.774584174156188965e-01	9.340000000000000524e-01	8.897589445114135742e-01	5.779999999999999583e-01	5.578733682632446289e-01
8.400000000000000000e+02	8.639999999999999902e-01	7.019563317298889160e-01	7.399999999999999634e-02	1.398735642433166504e-01	9.379999999999999449e-01	9.779419302940368652e-01	2.859999999999999765e-01	9.565026760101318359e-01	4.640000000000000235e-01	3.368929922580718994e-01	3.380000000000000226e-01	4.123371243476867676e-01
8.410000000000000000e+02	4.719999999999999751e-01	5.428797602653503418e-01	8.499999999999999778e-01	7.590227127075195312e-01	3.479999999999999760e-01	8.101049661636352539e-01	1.600000000000000033e-01	9.356989264488220215e-01	1.539999999999999980e-01	2.682678401470184326e-01	9.699999999999999734e-01	9.152902960777282715e-01
8.420000000000000000e+02	5.779999999999999583e-01	6.289394497871398926e-01	5.420000000000000373e-01	3.019377887248992920e-01	9.120000000000000329e-01	9.377314448356628418e-01	8.900000000000000133e-01	9.955443739891052246e-01	6.219999999999999973e-01	6.210384368896484375e-01	4.939999999999999947e-01	3.279727101325988770e-01
8.430000000000000000e+02	3.920000000000000151e-01	4.394049048423767090e-01	8.719999999999999973e-01	8.069908022880554199e-01	1.660000000000000087e-01	9.382758140563964844e-01	2.059999999999999887e-01	9.194290637969970703e-01	3.260000000000000120e-01	2.980093359947204590e-01	6.740000000000000435e-01	7.304266095161437988e-01
8.440000000000000000e+02	5.919999999999999707e-01	7.861359119415283203e-01	7.740000000000000213e-01	7.002610564231872559e-01	7.039999999999999591e-01	9.091050028800964355e-01	4.979999999999999982e-01	9.734288454055786133e-01	8.120000000000000551e-01	7.406262755393981934e-01	8.120000000000000551e-01	8.347477316856384277e-01
8.450000000000000000e+02	6.780000000000000471e-01	6.151592731475830078e-01	6.199999999999999956e-02	2.181764096021652222e-01	1.900000000000000022e-01	6.453778743743896484e-01	1.819999999999999951e-01	9.635069966316223145e-01	4.139999999999999791e-01	3.767960369586944580e-01	7.520000000000000018e-01	7.104006409645080566e-01
8.460000000000000000e+02	4.239999999999999880e-01	1.672098338603973389e-01	9.939999999999999947e-01	9.892483353614807129e-01	1.280000000000000027e-01	6.183753609657287598e-01	6.979999999999999538e-01	9.953391551971435547e-01	6.500000000000000222e-01	5.896335244178771973e-01	7.660000000000000142e-01	6.886820197105407715e-01
8.470000000000000000e+02	9.459999999999999520e-01	8.095270395278930664e-01	2.439999999999999947e-01	1.271216571331024170e-01	2.640000000000000124e-01	7.310886979103088379e-01	7.820000000000000284e-01	9.788880944252014160e-01	6.560000000000000275e-01	5.886292457580566406e-01	4.600000000000000200e-01	3.354261815547943115e-01
8.480000000000000000e+02	6.059999999999999831e-01	4.968520104885101318e-01	6.560000000000000275e-01	6.155763864517211914e-01	1.499999999999999944e-01	7.488772869110107422e-01	7.980000000000000426e-01	9.888759255409240723e-01	7.580000000000000071e-01	7.080795764923095703e-01	8.539999999999999813e-01	7.740622758865356445e-01
8.490000000000000000e+02	3.059999999999999942e-01	3.561365604400634766e-01	4.399999999999999745e-02	1.265471726655960083e-01	1.219999999999999973e-01	6.118580102920532227e-01	5.440000000000000391e-01	9.452029466629028320e-01	8.359999999999999654e-01	6.901056170463562012e-01	6.300000000000000044e-01	5.989558696746826172e-01
8.500000000000000000e+02	5.839999999999999636e-01	6.987102031707763672e-01	5.480000000000000426e-01	7.018408179283142090e-01	2.560000000000000053e-01	6.999771595001220703e-01	2.079999999999999905e-01	9.706633687019348145e-01	4.919999999999999929e-01	3.116695880889892578e-01	9.199999999999999845e-02	6.188647821545600891e-02
8.510000000000000000e+02	4.759999999999999787e-01	2.782561182975769043e-01	8.399999999999999689e-01	7.408737540245056152e-01	7.039999999999999591e-01	8.807461857795715332e-01	5.699999999999999512e-01	9.347871541976928711e-01	2.359999999999999876e-01	2.948974668979644775e-01	2.199999999999999872e-02	8.532455563545227051e-02
8.520000000000000000e+02	7.660000000000000142e-01	6.565914750099182129e-01	7.099999999999999645e-01	4.483463168144226074e-01	9.839999999999999858e-01	9.802771210670471191e-01	5.679999999999999494e-01	9.825401902198791504e-01	8.419999999999999707e-01	8.251946568489074707e-01	6.760000000000000453e-01	6.663545370101928711e-01
8.530000000000000000e+02	3.200000000000000067e-01	4.921387732028961182e-01	9.519999999999999574e-01	7.035532593727111816e-01	8.159999999999999476e-01	7.797588706016540527e-01	2.720000000000000195e-01	9.599469900131225586e-01	5.440000000000000391e-01	4.675338268280029297e-01	4.899999999999999911e-01	4.099394083023071289e-01
8.540000000000000000e+02	1.620000000000000051e-01	5.639367103576660156e-01	9.479999999999999538e-01	8.784554004669189453e-01	7.840000000000000302e-01	7.861461043357849121e-01	6.979999999999999538e-01	9.588077664375305176e-01	5.260000000000000231e-01	5.331306457519531250e-01	2.419999999999999929e-01	2.752389907836914062e-01
8.550000000000000000e+02	3.430000000000000271e-01	4.323538839817047119e-01	1.260000000000000009e-01	4.444847255945205688e-02	7.740000000000000213e-01	8.782428503036499023e-01	8.820000000000000062e-01	9.595876932144165039e-01	3.739999999999999991e-01	5.464218258857727051e-01	4.420000000000000040e-01	4.416529238224029541e-01
8.560000000000000000e+02	5.000000000000000278e-02	1.014114245772361755e-01	6.079999999999999849e-01	6.704508066177368164e-01	5.719999999999999529e-01	8.493925929069519043e-01	6.000000000000000125e-03	8.964348435401916504e-01	7.680000000000000160e-01	7.247561812400817871e-01	4.380000000000000004e-01	2.034357041120529175e-01
8.570000000000000000e+02	6.159999999999999920e-01	6.152804493904113770e-01	4.779999999999999805e-01	5.713425874710083008e-01	3.160000000000000031e-01	8.573372960090637207e-01	6.300000000000000044e-01	9.526363611221313477e-01	2.359999999999999876e-01	3.213549852371215820e-01	8.599999999999999867e-01	8.694508671760559082e-01
8.580000000000000000e+02	2.300000000000000100e-01	2.007888704538345337e-01	3.380000000000000226e-01	4.687715172767639160e-01	6.560000000000000275e-01	8.317845463752746582e-01	6.560000000000000275e-01	9.686385989189147949e-01	1.559999999999999998e-01	3.637252151966094971e-01	5.879999999999999671e-01	4.037976264953613281e-01
8.590000000000000000e+02	8.900000000000000133e-01	8.951941132545471191e-01	8.940000000000000169e-01	7.496395111083984375e-01	5.399999999999999939e-02	5.060108900070190430e-01	3.599999999999999867e-01	8.742945790290832520e-01	2.520000000000000018e-01	4.532960057258605957e-01	8.980000000000000204e-01	7.369397282600402832e-01
8.600000000000000000e+02	5.919999999999999707e-01	5.458259582519531250e-01	8.820000000000000062e-01	7.828871607780456543e-01	8.799999999999999489e-02	3.131153285503387451e-01	9.340000000000000524e-01	9.815691709518432617e-01	7.800000000000000266e-01	7.432236075401306152e-01	7.199999999999999734e-01	7.135893106460571289e-01
8.610000000000000000e+02	9.400000000000000022e-02	3.138303756713867188e-02	8.840000000000000080e-01	8.292424082756042480e-01	9.180000000000000382e-01	8.410824537277221680e-01	8.399999999999999689e-01	9.597294926643371582e-01	5.600000000000000533e-01	6.047434210777282715e-01	2.000000000000000042e-02	6.106259301304817200e-02
8.620000000000000000e+02	6.320000000000000062e-01	6.606018543243408203e-01	3.039999999999999925e-01	5.191996693611145020e-01	1.980000000000000093e-01	5.147925615310668945e-01	1.439999999999999891e-01	9.528822898864746094e-01	7.000000000000000666e-02	1.964685022830963135e-01	3.240000000000000102e-01	3.437994718551635742e-01
8.630000000000000000e+02	7.840000000000000302e-01	9.296768307685852051e-01	2.879999999999999782e-01	4.955690205097198486e-01	8.599999999999999312e-02	3.992371559143066406e-01	2.600000000000000089e-01	9.879255294799804688e-01	1.439999999999999891e-01	1.124410629272460938e-01	8.319999999999999618e-01	7.689710855484008789e-01
8.640000000000000000e+02	8.499999999999999778e-01	5.913260579109191895e-01	2.000000000000000042e-03	4.853098466992378235e-02	5.380000000000000338e-01	9.125431776046752930e-01	9.340000000000000524e-01	9.935093522071838379e-01	3.920000000000000151e-01	2.298063188791275024e-01	7.640000000000000124e-01	6.637032628059387207e-01
8.650000000000000000e+02	7.960000000000000409e-01	8.959872722625732422e-01	4.339999999999999969e-01	4.210287034511566162e-01	3.579999999999999849e-01	8.335881233215332031e-01	9.659999999999999698e-01	9.936468601226806641e-01	9.020000000000000240e-01	7.632168531417846680e-01	2.760000000000000231e-01	2.980065047740936279e-01
8.660000000000000000e+02	5.879999999999999671e-01	7.615893483161926270e-01	9.180000000000000382e-01	7.757132649421691895e-01	9.300000000000000488e-01	8.721617460250854492e-01	1.200000000000000025e-02	7.534452080726623535e-01	8.000000000000000444e-01	7.621060609817504883e-01	8.319999999999999618e-01	7.852510809898376465e-01
8.670000000000000000e+02	9.180000000000000382e-01	8.143272995948791504e-01	8.980000000000000204e-01	7.959099411964416504e-01	3.539999999999999813e-01	8.585248589515686035e-01	7.279999999999999805e-01	9.931099414825439453e-01	5.580000000000000515e-01	4.002481400966644287e-01	6.879999999999999449e-01	7.956337928771972656e-01
8.680000000000000000e+02	4.339999999999999969e-01	6.263480186462402344e-01	5.800000000000000294e-02	1.723574250936508179e-01	4.099999999999999756e-01	8.598056435585021973e-01	3.260000000000000120e-01	9.371778964996337891e-01	7.540000000000000036e-01	7.271491289138793945e-01	6.780000000000000471e-01	5.072617530822753906e-01
8.690000000000000000e+02	7.199999999999999456e-02	1.666813790798187256e-01	8.739999999999999991e-01	8.922778367996215820e-01	3.499999999999999778e-01	8.537172675132751465e-01	1.320000000000000062e-01	7.997146844863891602e-01	5.699999999999999512e-01	6.024495959281921387e-01	8.559999999999999831e-01	7.976491451263427734e-01
8.700000000000000000e+02	6.500000000000000222e-01	8.700635433197021484e-01	6.979999999999999538e-01	6.322530508041381836e-01	7.199999999999999734e-01	9.841610789299011230e-01	4.599999999999999922e-02	8.725542426109313965e-01	7.500000000000000000e-01	7.570639848709106445e-01	7.900000000000000355e-01	7.592591047286987305e-01
8.710000000000000000e+02	0.000000000000000000e+00	1.427100747823715210e-01	9.759999999999999787e-01	8.225687742233276367e-01	8.379999999999999671e-01	9.867815375328063965e-01	2.979999999999999871e-01	9.822384119033813477e-01	6.560000000000000275e-01	6.630905866622924805e-01	6.300000000000000044e-01	6.985141038894653320e-01
8.720000000000000000e+02	3.220000000000000084e-01	3.321298658847808838e-01	6.400000000000000133e-01	5.419203042984008789e-01	2.800000000000000266e-01	6.433233618736267090e-01	4.680000000000000271e-01	9.749073982238769531e-01	2.720000000000000195e-01	4.156791567802429199e-01	8.559999999999999831e-01	9.225260615348815918e-01
8.730000000000000000e+02	7.940000000000000391e-01	7.320773601531982422e-01	3.659999999999999920e-01	4.884487986564636230e-01	7.139999999999999680e-01	8.552470803260803223e-01	3.820000000000000062e-01	9.806801080703735352e-01	6.820000000000000506e-01	6.422372460365295410e-01	8.459999999999999742e-01	7.942999601364135742e-01
8.740000000000000000e+02	7.439999999999999947e-01	8.727166056632995605e-01	2.959999999999999853e-01	5.666790008544921875e-01	7.219999999999999751e-01	9.560731649398803711e-01	1.839999999999999969e-01	8.798127174377441406e-01	8.599999999999999867e-01	8.317623734474182129e-01	3.280000000000000138e-01	5.005940794944763184e-01
8.750000000000000000e+02	8.279999999999999583e-01	5.305169224739074707e-01	2.200000000000000011e-01	5.633897185325622559e-01	9.639999999999999680e-01	9.381104707717895508e-01	8.179999999999999494e-01	9.493377804756164551e-01	3.880000000000000115e-01	1.643635928630828857e-01	8.060000000000000497e-01	6.620712876319885254e-01
8.760000000000000000e+02	5.819999999999999618e-01	4.804741740226745605e-01	5.979999999999999760e-01	7.911297082901000977e-01	4.440000000000000058e-01	6.627470850944519043e-01	1.620000000000000051e-01	9.330900311470031738e-01	4.299999999999999933e-01	3.273134231567382812e-01	1.519999999999999962e-01	2.655257582664489746e-01
8.770000000000000000e+02	4.959999999999999964e-01	3.731703460216522217e-01	6.800000000000000488e-01	3.850168883800506592e-01	6.899999999999999467e-01	9.102895855903625488e-01	6.400000000000000133e-02	8.523928523063659668e-01	7.359999999999999876e-01	6.063331961631774902e-01	4.460000000000000075e-01	4.215945601463317871e-01
8.780000000000000000e+02	4.199999999999999845e-01	4.376463890075683594e-01	9.200000000000000400e-01	7.684055566787719727e-01	4.440000000000000058e-01	6.998932361602783203e-01	1.179999999999999938e-01	9.178102016448974609e-01	5.380000000000000338e-01	5.526171326637268066e-01	4.400000000000000022e-01	4.250781536102294922e-01
8.790000000000000000e+02	5.080000000000000071e-01	3.795177936553955078e-01	8.020000000000000462e-01	6.681690216064453125e-01	6.660000000000000364e-01	9.121804237365722656e-01	7.720000000000000195e-01	9.769635796546936035e-01	2.999999999999999889e-01	6.803427934646606445e-01	4.699999999999999734e-01	4.381021857261657715e-01
8.800000000000000000e+02	4.380000000000000004e-01	2.462510466575622559e-01	4.179999999999999827e-01	2.517128288745880127e-01	6.979999999999999538e-01	9.060546159744262695e-01	1.459999999999999909e-01	8.183789849281311035e-01	6.199999999999999956e-01	6.963286995887756348e-01	8.080000000000000515e-01	8.438459038734436035e-01
8.810000000000000000e+02	9.140000000000000346e-01	9.045932292938232422e-01	6.760000000000000453e-01	3.360831141471862793e-01	4.060000000000000275e-01	8.341102004051208496e-01	3.160000000000000031e-01	9.273946285247802734e-01	2.899999999999999800e-01	3.618977069854736328e-01	9.000000000000000222e-01	7.575281262397766113e-01
8.820000000000000000e+02	7.700000000000000178e-01	8.338408470153808594e-01	4.879999999999999893e-01	6.738358139991760254e-01	5.600000000000000533e-01	9.183715581893920898e-01	4.919999999999999929e-01	9.192103743553161621e-01	4.919999999999999929e-01	4.824011623859405518e-01	1.960000000000000075e-01	2.643940448760986328e-01
8.830000000000000000e+02	4.939999999999999947e-01	5.721785426139831543e-01	4.480000000000000093e-01	3.520635366439819336e-01	9.479999999999999538e-01	9.801746606826782227e-01	2.359999999999999876e-01	9.387619495391845703e-01	5.520000000000000462e-01	6.555367708206176758e-01	5.220000000000000195e-01	6.777648925781250000e-01
8.840000000000000000e+02	8.519999999999999796e-01	6.877190470695495605e-01	8.439999999999999725e-01	9.057481288909912109e-01	9.120000000000000329e-01	8.582698106765747070e-01	7.780000000000000249e-01	9.852468967437744141e-01	6.400000000000000133e-01	5.916712284088134766e-01	9.360000000000000542e-01	9.389365315437316895e-01
8.850000000000000000e+02	4.680000000000000271e-01	7.734809517860412598e-01	8.800000000000000044e-01	8.970283269882202148e-01	1.140000000000000041e-01	3.939449191093444824e-01	8.840000000000000080e-01	9.930592775344848633e-01	7.339999999999999858e-01	7.169114351272583008e-01	7.159999999999999698e-01	6.956399679183959961e-01
8.860000000000000000e+02	6.860000000000000542e-01	7.068060636520385742e-01	9.979999999999999982e-01	9.988310933113098145e-01	1.940000000000000058e-01	5.972922444343566895e-01	6.019999999999999796e-01	9.891290068626403809e-01	4.159999999999999809e-01	3.579061329364776611e-01	1.459999999999999909e-01	2.908871173858642578e-01
8.870000000000000000e+02	4.000000000000000222e-01	7.159984111785888672e-01	4.259999999999999898e-01	6.220276951789855957e-01	1.739999999999999880e-01	9.775496721267700195e-01	9.080000000000000293e-01	9.930720925331115723e-01	6.019999999999999796e-01	4.755923449993133545e-01	6.680000000000000382e-01	5.519679784774780273e-01
8.880000000000000000e+02	8.980000000000000204e-01	5.702533125877380371e-01	5.040000000000000036e-01	5.488683581352233887e-01	9.100000000000000311e-01	9.268484711647033691e-01	8.599999999999999312e-02	8.990910053253173828e-01	8.179999999999999494e-01	8.310507535934448242e-01	2.020000000000000129e-01	2.842040657997131348e-01
8.890000000000000000e+02	2.260000000000000064e-01	5.699599385261535645e-01	6.700000000000000400e-01	8.027113080024719238e-01	5.600000000000000117e-02	7.541493177413940430e-01	3.380000000000000226e-01	8.744164705276489258e-01	9.020000000000000240e-01	9.254696965217590332e-01	7.500000000000000000e-01	8.497229814529418945e-01
8.900000000000000000e+02	7.900000000000000355e-01	5.864738225936889648e-01	9.459999999999999520e-01	7.722148299217224121e-01	5.360000000000000320e-01	8.405255675315856934e-01	3.599999999999999867e-01	9.104664325714111328e-01	1.660000000000000087e-01	9.369060397148132324e-02	5.360000000000000320e-01	6.992644071578979492e-01
8.910000000000000000e+02	1.519999999999999962e-01	5.039224624633789062e-01	9.779999999999999805e-01	8.701596856117248535e-01	1.100000000000000006e-01	7.489939332008361816e-01	2.540000000000000036e-01	8.341603279113769531e-01	2.959999999999999853e-01	2.809145450592041016e-01	9.300000000000000488e-01	9.006188511848449707e-01
8.920000000000000000e+02	1.779999999999999916e-01	4.626100659370422363e-01	4.200000000000000261e-02	1.495534032583236694e-01	1.400000000000000029e-02	3.087972998619079590e-01	5.520000000000000462e-01	9.306011199951171875e-01	6.219999999999999973e-01	7.044546008110046387e-01	3.380000000000000226e-01	2.654720842838287354e-01
8.930000000000000000e+02	4.359999999999999987e-01	7.059836387634277344e-01	5.420000000000000373e-01	8.208369612693786621e-01	3.739999999999999991e-01	7.009603381156921387e-01	4.480000000000000093e-01	9.657083153724670410e-01	1.120000000000000023e-01	2.976410090923309326e-01	2.879999999999999782e-01	4.543170332908630371e-01
8.940000000000000000e+02	2.220000000000000029e-01	3.140645027160644531e-01	9.819999999999999840e-01	9.507735967636108398e-01	3.240000000000000102e-01	6.275569200515747070e-01	9.479999999999999538e-01	9.707786440849304199e-01	8.080000000000000515e-01	7.554402351379394531e-01	5.620000000000000551e-01	3.975919783115386963e-01
8.950000000000000000e+02	1.559999999999999998e-01	4.110115170478820801e-01	2.839999999999999747e-01	7.247105240821838379e-02	9.919999999999999929e-01	9.983579516410827637e-01	5.620000000000000551e-01	9.668254852294921875e-01	5.340000000000000302e-01	6.311434507369995117e-01	7.620000000000000107e-01	6.634144783020019531e-01
8.960000000000000000e+02	9.280000000000000471e-01	7.300888299942016602e-01	1.600000000000000033e-01	3.733325600624084473e-01	9.839999999999999858e-01	9.934384226799011230e-01	5.859999999999999654e-01	9.555786252021789551e-01	4.159999999999999809e-01	3.490881621837615967e-01	4.660000000000000253e-01	6.124106645584106445e-01
8.970000000000000000e+02	8.900000000000000133e-01	9.164759516716003418e-01	2.580000000000000071e-01	4.293385148048400879e-01	2.260000000000000064e-01	8.882317543029785156e-01	5.679999999999999494e-01	8.872427940368652344e-01	6.959999999999999520e-01	4.844052195549011230e-01	2.179999999999999993e-01	1.568100750446319580e-01
8.980000000000000000e+02	5.520000000000000462e-01	5.708840489387512207e-01	4.560000000000000164e-01	3.996117413043975830e-01	7.760000000000000231e-01	9.152953028678894043e-01	3.420000000000000262e-01	9.430194497108459473e-01	2.700000000000000178e-01	2.353414595127105713e-01	2.620000000000000107e-01	3.444388508796691895e-01
8.990000000000000000e+02	5.100000000000000089e-01	4.260937273502349854e-01	4.580000000000000182e-01	5.886101722717285156e-01	8.999999999999999667e-02	2.528230249881744385e-01	9.800000000000000377e-02	9.091513752937316895e-01	3.479999999999999760e-01	6.752337217330932617e-01	7.820000000000000284e-01	8.300622105598449707e-01
9.000000000000000000e+02	4.959999999999999964e-01	5.668488740921020508e-01	5.759999999999999565e-01	4.073104560375213623e-01	7.119999999999999662e-01	7.799437046051025391e-01	9.519999999999999574e-01	9.934197068214416504e-01	9.539999999999999591e-01	9.291986227035522461e-01	8.080000000000000515e-01	4.997847974300384521e-01
9.010000000000000000e+02	4.599999999999999922e-02	6.535657495260238647e-02	1.620000000000000051e-01	4.224650561809539795e-01	8.559999999999999831e-01	8.840626478195190430e-01	1.759999999999999898e-01	8.782780766487121582e-01	4.580000000000000182e-01	3.790706098079681396e-01	3.719999999999999973e-01	4.366806447505950928e-01
9.020000000000000000e+02	7.720000000000000195e-01	3.410875797271728516e-01	3.539999999999999813e-01	3.934388160705566406e-01	6.260000000000000009e-01	8.344277143478393555e-01	4.899999999999999911e-01	9.449902176856994629e-01	6.239999999999999991e-01	5.731855034828186035e-01	9.639999999999999680e-01	9.574861526489257812e-01
9.030000000000000000e+02	1.000000000000000021e-02	2.203371524810791016e-01	7.840000000000000302e-01	8.526501059532165527e-01	3.200000000000000067e-01	8.018085360527038574e-01	7.139999999999999680e-01	9.656611680984497070e-01	7.000000000000000666e-02	7.280228286981582642e-02	2.859999999999999765e-01	2.814110517501831055e-01
9.040000000000000000e+02	6.840000000000000524e-01	5.979565382003784180e-01	6.720000000000000417e-01	5.670769214630126953e-01	3.920000000000000151e-01	9.621378779411315918e-01	2.400000000000000050e-02	7.157012820243835449e-01	6.380000000000000115e-01	5.768311023712158203e-01	2.919999999999999818e-01	4.279423356056213379e-01
9.050000000000000000e+02	9.439999999999999503e-01	7.291518449783325195e-01	7.860000000000000320e-01	7.110913395881652832e-01	9.439999999999999503e-01	9.588690996170043945e-01	3.840000000000000080e-01	9.363176822662353516e-01	6.420000000000000151e-01	5.436198711395263672e-01	4.199999999999999845e-01	4.208960831165313721e-01
9.060000000000000000e+02	1.300000000000000044e-01	5.315185189247131348e-01	2.800000000000000058e-02	6.157027557492256165e-02	9.979999999999999982e-01	9.124431610107421875e-01	8.139999999999999458e-01	9.185820817947387695e-01	5.140000000000000124e-01	3.888094723224639893e-01	2.660000000000000142e-01	3.749965429306030273e-01
9.070000000000000000e+02	2.740000000000000213e-01	5.430132150650024414e-01	2.000000000000000042e-03	1.330397874116897583e-01	1.400000000000000029e-02	3.999035060405731201e-01	8.519999999999999796e-01	9.780394434928894043e-01	8.120000000000000551e-01	6.272938847541809082e-01	4.400000000000000022e-01	3.601619899272918701e-01
9.080000000000000000e+02	7.279999999999999805e-01	4.887695908546447754e-01	2.680000000000000160e-01	3.654403090476989746e-01	5.739999999999999547e-01	9.310638904571533203e-01	2.419999999999999929e-01	9.755747318267822266e-01	9.379999999999999449e-01	8.472401499748229980e-01	4.420000000000000040e-01	3.710006177425384521e-01
9.090000000000000000e+02	9.559999999999999609e-01	9.441304206848144531e-01	2.340000000000000135e-01	3.503548502922058105e-01	5.080000000000000071e-01	8.288108706474304199e-01	5.440000000000000391e-01	8.899220228195190430e-01	8.880000000000000115e-01	8.685603737831115723e-01	5.639999999999999458e-01	5.849513411521911621e-01
9.100000000000000000e+02	1.479999999999999927e-01	2.659814357757568359e-01	6.099999999999999867e-01	5.627931356430053711e-01	9.799999999999999822e-01	9.624840617179870605e-01	7.880000000000000338e-01	9.643390774726867676e-01	3.119999999999999996e-01	1.986597627401351929e-01	4.420000000000000040e-01	5.373136997222900391e-01
9.110000000000000000e+02	6.280000000000000027e-01	3.952831029891967773e-01	9.639999999999999680e-01	8.569060564041137695e-01	4.460000000000000075e-01	8.083544969558715820e-01	4.339999999999999969e-01	8.610181808471679688e-01	7.500000000000000000e-01	7.427974343299865723e-01	7.900000000000000355e-01	7.722312211990356445e-01
9.120000000000000000e+02	1.759999999999999898e-01	1.404605805873870850e-01	2.680000000000000160e-01	3.596729040145874023e-01	3.880000000000000115e-01	7.776138186454772949e-01	9.899999999999999911e-01	9.978421926498413086e-01	2.340000000000000135e-01	5.826632976531982422e-01	9.280000000000000471e-01	8.447433114051818848e-01
9.130000000000000000e+02	2.459999999999999964e-01	1.219224929809570312e-01	6.280000000000000027e-01	5.156462788581848145e-01	5.699999999999999512e-01	7.495199441909790039e-01	9.060000000000000275e-01	9.773792028427124023e-01	7.540000000000000036e-01	6.998431086540222168e-01	7.259999999999999787e-01	5.973976850509643555e-01
9.140000000000000000e+02	9.879999999999999893e-01	9.019683599472045898e-01	8.439999999999999725e-01	8.687201738357543945e-01	5.320000000000000284e-01	8.237821459770202637e-01	8.200000000000000344e-02	7.372785806655883789e-01	1.160000000000000059e-01	1.077431142330169678e-01	2.020000000000000129e-01	1.857703626155853271e-01
9.150000000000000000e+02	2.800000000000000266e-01	3.513188958168029785e-01	5.240000000000000213e-01	4.378855228424072266e-01	8.699999999999999956e-01	8.672961592674255371e-01	7.500000000000000000e-01	9.612377882003784180e-01	2.640000000000000124e-01	4.020872414112091064e-01	5.380000000000000338e-01	4.725662171840667725e-01
9.160000000000000000e+02	7.439999999999999947e-01	6.786862611770629883e-01	1.859999999999999987e-01	4.163158535957336426e-01	2.220000000000000029e-01	6.044300794601440430e-01	6.420000000000000151e-01	9.434966444969177246e-01	2.540000000000000036e-01	4.211588501930236816e-01	1.300000000000000044e-01	3.330268263816833496e-01
9.170000000000000000e+02	3.980000000000000204e-01	4.788303077220916748e-01	1.000000000000000000e+00	9.994366765022277832e-01	4.420000000000000040e-01	7.579578757286071777e-01	2.400000000000000050e-02	6.440360546112060547e-01	4.879999999999999893e-01	3.099534809589385986e-01	6.760000000000000453e-01	7.454968094825744629e-01
9.180000000000000000e+02	8.699999999999999956e-01	9.397152662277221680e-01	5.140000000000000124e-01	1.549795120954513550e-01	6.340000000000000080e-01	7.709805965423583984e-01	6.079999999999999849e-01	9.935581088066101074e-01	4.299999999999999933e-01	3.648005723953247070e-01	5.699999999999999512e-01	4.135270416736602783e-01
9.190000000000000000e+02	5.000000000000000000e-01	6.051982641220092773e-01	6.959999999999999520e-01	5.536884665489196777e-01	5.799999999999999600e-01	8.755372166633605957e-01	8.860000000000000098e-01	9.631108641624450684e-01	4.020000000000000240e-01	5.917938351631164551e-01	2.139999999999999958e-01	3.366486132144927979e-01
9.200000000000000000e+02	8.760000000000000009e-01	5.799803733825683594e-01	7.640000000000000124e-01	6.581611037254333496e-01	3.960000000000000187e-01	7.722541093826293945e-01	5.560000000000000497e-01	9.413186311721801758e-01	3.420000000000000262e-01	3.656238317489624023e-01	2.780000000000000249e-01	2.425433993339538574e-01
9.210000000000000000e+02	2.260000000000000064e-01	2.475139200687408447e-01	8.980000000000000204e-01	8.240731358528137207e-01	2.740000000000000213e-01	6.742550730705261230e-01	3.780000000000000027e-01	9.926860332489013672e-01	1.900000000000000022e-01	3.040734529495239258e-01	1.300000000000000044e-01	1.300039589405059814e-01
9.220000000000000000e+02	2.119999999999999940e-01	3.067335486412048340e-01	6.280000000000000027e-01	3.597711324691772461e-01	8.419999999999999707e-01	9.879676699638366699e-01	6.340000000000000080e-01	9.724438786506652832e-01	8.219999999999999529e-01	6.387341618537902832e-01	6.680000000000000382e-01	7.218470573425292969e-01
9.230000000000000000e+02	8.319999999999999618e-01	7.786839604377746582e-01	4.919999999999999929e-01	7.428540587425231934e-01	8.820000000000000062e-01	9.039933681488037109e-01	1.439999999999999891e-01	7.739599347114562988e-01	9.100000000000000311e-01	9.201070666313171387e-01	8.000000000000000444e-01	7.121179103851318359e-01
9.240000000000000000e+02	4.259999999999999898e-01	7.987570166587829590e-01	7.359999999999999876e-01	6.273694038391113281e-01	1.219999999999999973e-01	7.201912999153137207e-01	1.739999999999999880e-01	9.125495553016662598e-01	5.520000000000000462e-01	5.973265767097473145e-01	2.020000000000000129e-01	2.068984806537628174e-01
9.250000000000000000e+02	8.499999999999999778e-01	8.204581141471862793e-01	2.780000000000000249e-01	2.359092980623245239e-01	6.840000000000000524e-01	9.368872046470642090e-01	9.739999999999999769e-01	9.932186007499694824e-01	5.280000000000000249e-01	6.727043390274047852e-01	3.579999999999999849e-01	4.833309054374694824e-01
9.260000000000000000e+02	3.119999999999999996e-01	3.304018080234527588e-01	5.420000000000000373e-01	5.520418286323547363e-01	8.399999999999999689e-01	9.441168904304504395e-01	8.800000000000000044e-01	9.239313006401062012e-01	7.139999999999999680e-01	6.250982284545898438e-01	2.999999999999999889e-02	7.021342217922210693e-02
9.270000000000000000e+02	3.820000000000000062e-01	4.621659517288208008e-01	8.599999999999999312e-02	2.335233986377716064e-01	4.460000000000000075e-01	5.982201695442199707e-01	7.799999999999999989e-02	7.546683549880981445e-01	8.020000000000000462e-01	7.989830970764160156e-01	2.260000000000000064e-01	1.859149783849716187e-01
9.280000000000000000e+02	7.239999999999999769e-01	7.699643969535827637e-01	8.699999999999999956e-01	8.568587899208068848e-01	5.380000000000000338e-01	9.056763648986816406e-01	5.320000000000000284e-01	9.414833188056945801e-01	7.820000000000000284e-01	8.476835489273071289e-01	3.659999999999999920e-01	5.094788670539855957e-01
9.290000000000000000e+02	9.879999999999999893e-01	9.823007583618164062e-01	6.320000000000000062e-01	4.640606939792633057e-01	4.620000000000000218e-01	7.723234295845031738e-01	3.960000000000000187e-01	9.157460331916809082e-01	7.799999999999999989e-02	9.009182453155517578e-02	3.800000000000000044e-01	1.754650771617889404e-01
9.300000000000000000e+02	4.739999999999999769e-01	5.177459716796875000e-01	5.220000000000000195e-01	5.528482794761657715e-01	5.220000000000000195e-01	8.453958034515380859e-01	4.159999999999999809e-01	9.221878647804260254e-01	4.079999999999999738e-01	5.359086990356445312e-01	5.100000000000000089e-01	7.013180851936340332e-01
9.310000000000000000e+02	7.780000000000000249e-01	5.328618288040161133e-01	7.459999999999999964e-01	7.217679619789123535e-01	3.320000000000000173e-01	7.188856005668640137e-01	7.740000000000000213e-01	9.657303690910339355e-01	7.580000000000000071e-01	6.513478755950927734e-01	4.380000000000000004e-01	2.804851830005645752e-01
9.320000000000000000e+02	4.219999999999999862e-01	5.821592211723327637e-01	5.899999999999999689e-01	6.021627783775329590e-01	9.080000000000000293e-01	9.716796875000000000e-01	5.380000000000000338e-01	9.096373319625854492e-01	9.599999999999999645e-01	9.104461073875427246e-01	9.300000000000000488e-01	8.694744110107421875e-01
9.330000000000000000e+02	4.000000000000000083e-02	2.475713640451431274e-01	1.859999999999999987e-01	3.675990402698516846e-01	5.839999999999999636e-01	8.570774793624877930e-01	1.620000000000000051e-01	9.139994978904724121e-01	4.819999999999999840e-01	4.569632709026336670e-01	4.739999999999999769e-01	5.394336581230163574e-01
9.340000000000000000e+02	9.679999999999999716e-01	5.908643007278442383e-01	4.159999999999999809e-01	5.706279277801513672e-01	1.519999999999999962e-01	8.615896105766296387e-01	8.279999999999999583e-01	9.669618606567382812e-01	4.159999999999999809e-01	3.564917445182800293e-01	2.999999999999999889e-01	3.629699647426605225e-01
9.350000000000000000e+02	9.199999999999999845e-02	2.367278337478637695e-01	5.779999999999999583e-01	6.777922511100769043e-01	2.459999999999999964e-01	7.384195923805236816e-01	2.400000000000000050e-02	8.794607520103454590e-01	6.600000000000000311e-02	1.707673966884613037e-01	2.979999999999999871e-01	5.329874157905578613e-01
9.360000000000000000e+02	9.799999999999999822e-01	8.752962946891784668e-01	2.560000000000000053e-01	2.844253778457641602e-01	9.320000000000000506e-01	9.716534614562988281e-01	9.879999999999999893e-01	9.977033734321594238e-01	9.020000000000000240e-01	8.824187517166137695e-01	6.700000000000000400e-01	3.281175196170806885e-01
9.370000000000000000e+02	1.280000000000000027e-01	2.733850479125976562e-01	8.719999999999999973e-01	8.037026524543762207e-01	4.899999999999999911e-01	9.109551310539245605e-01	9.360000000000000542e-01	9.911508560180664062e-01	8.400000000000000522e-02	2.880945801734924316e-01	3.360000000000000209e-01	3.973762691020965576e-01
9.380000000000000000e+02	6.039999999999999813e-01	3.288531005382537842e-01	7.279999999999999805e-01	5.283689498901367188e-01	8.020000000000000462e-01	9.061135649681091309e-01	4.919999999999999929e-01	6.975100636482238770e-01	1.739999999999999880e-01	7.204210758209228516e-02	6.179999999999999938e-01	7.647119164466857910e-01
9.390000000000000000e+02	7.920000000000000373e-01	9.118286371231079102e-01	3.860000000000000098e-01	7.319843769073486328e-01	8.679999999999999938e-01	9.256926178932189941e-01	3.619999999999999885e-01	9.061965346336364746e-01	7.239999999999999769e-01	6.663734316825866699e-01	7.680000000000000160e-01	6.110120415687561035e-01
9.400000000000000000e+02	4.500000000000000111e-01	3.461863994598388672e-01	8.040000000000000480e-01	7.648788094520568848e-01	7.019999999999999574e-01	9.381800293922424316e-01	3.280000000000000138e-01	8.016402721405029297e-01	3.940000000000000169e-01	6.523779034614562988e-01	2.959999999999999853e-01	4.280624389648437500e-01
9.410000000000000000e+02	8.799999999999999489e-02	5.218767523765563965e-01	3.200000000000000067e-01	4.595684707164764404e-01	9.659999999999999698e-01	9.342924356460571289e-01	4.959999999999999964e-01	9.429582953453063965e-01	3.260000000000000120e-01	3.309493660926818848e-01	1.419999999999999873e-01	1.241602748632431030e-01
9.420000000000000000e+02	3.430000000000000271e-01	4.323538839817047119e-01	7.099999999999999645e-01	7.389837503433227539e-01	4.099999999999999756e-01	7.086717486381530762e-01	5.540000000000000480e-01	9.819369912147521973e-01	2.479999999999999982e-01	2.701520025730133057e-01	3.160000000000000031e-01	3.865717947483062744e-01
9.430000000000000000e+02	8.200000000000000344e-02	1.152665093541145325e-01	5.460000000000000409e-01	7.990934252738952637e-01	5.000000000000000000e-01	6.873527169227600098e-01	1.280000000000000027e-01	7.748776674270629883e-01	2.680000000000000160e-01	4.252976477146148682e-01	3.039999999999999925e-01	2.765936255455017090e-01
9.440000000000000000e+02	9.759999999999999787e-01	8.470743894577026367e-01	9.439999999999999503e-01	7.764053344726562500e-01	4.359999999999999987e-01	7.059065699577331543e-01	8.679999999999999938e-01	9.915868043899536133e-01	7.279999999999999805e-01	6.120037436485290527e-01	3.840000000000000080e-01	3.489297032356262207e-01
9.450000000000000000e+02	4.339999999999999969e-01	3.401436805725097656e-01	8.519999999999999796e-01	5.665489435195922852e-01	8.799999999999999489e-02	5.950345993041992188e-01	9.459999999999999520e-01	9.966926574707031250e-01	2.520000000000000018e-01	5.083009004592895508e-01	3.840000000000000080e-01	3.569840192794799805e-01
9.460000000000000000e+02	2.159999999999999976e-01	3.960469961166381836e-01	5.999999999999999778e-02	5.993223190307617188e-02	4.719999999999999751e-01	9.044290781021118164e-01	9.220000000000000417e-01	9.675812125205993652e-01	3.900000000000000133e-01	4.404781162738800049e-01	5.340000000000000302e-01	6.092936992645263672e-01
9.470000000000000000e+02	5.240000000000000213e-01	4.463096559047698975e-01	7.860000000000000320e-01	6.835314631462097168e-01	2.000000000000000042e-02	7.207773327827453613e-01	4.239999999999999880e-01	9.904143214225769043e-01	9.120000000000000329e-01	9.313514232635498047e-01	7.940000000000000391e-01	6.335328817367553711e-01
9.480000000000000000e+02	3.679999999999999938e-01	4.255430400371551514e-01	6.480000000000000204e-01	6.417493224143981934e-01	6.400000000000000133e-01	6.834775209426879883e-01	1.960000000000000075e-01	8.917116522789001465e-01	7.359999999999999876e-01	5.848577022552490234e-01	6.680000000000000382e-01	4.015462398529052734e-01
9.490000000000000000e+02	7.940000000000000391e-01	6.364769339561462402e-01	4.939999999999999947e-01	4.079062044620513916e-01	3.260000000000000120e-01	7.390614748001098633e-01	7.680000000000000160e-01	9.589145779609680176e-01	9.340000000000000524e-01	9.470332860946655273e-01	1.739999999999999880e-01	2.906393706798553467e-01
9.500000000000000000e+02	3.420000000000000262e-01	3.758479058742523193e-01	1.839999999999999969e-01	4.014973640441894531e-01	4.000000000000000083e-02	4.638845622539520264e-01	2.240000000000000047e-01	9.682676196098327637e-01	7.600000000000000089e-01	6.452619433403015137e-01	5.999999999999999778e-01	8.007740378379821777e-01
9.510000000000000000e+02	9.559999999999999609e-01	9.365673661231994629e-01	1.739999999999999880e-01	6.364789605140686035e-02	5.699999999999999512e-01	8.642261028289794922e-01	5.979999999999999760e-01	9.858216643333435059e-01	3.739999999999999991e-01	7.490341067314147949e-01	5.879999999999999671e-01	6.088190674781799316e-01
9.520000000000000000e+02	8.040000000000000480e-01	7.356398701667785645e-01	7.580000000000000071e-01	8.074935674667358398e-01	4.779999999999999805e-01	7.284948229789733887e-01	6.360000000000000098e-01	9.939765930175781250e-01	3.280000000000000138e-01	3.933556377887725830e-01	6.840000000000000524e-01	6.710100173950195312e-01
9.530000000000000000e+02	4.979999999999999982e-01	5.199569463729858398e-01	1.819999999999999951e-01	5.173163414001464844e-01	3.960000000000000187e-01	7.767379879951477051e-01	9.919999999999999929e-01	9.992033839225769043e-01	8.639999999999999902e-01	8.476850390434265137e-01	3.160000000000000031e-01	2.990617156028747559e-01
9.540000000000000000e+02	3.160000000000000031e-01	5.373194813728332520e-01	7.780000000000000249e-01	4.234288036823272705e-01	8.000000000000000444e-01	8.321753740310668945e-01	8.060000000000000497e-01	9.391367435455322266e-01	5.040000000000000036e-01	6.332715749740600586e-01	5.160000000000000142e-01	4.931807518005371094e-01
9.550000000000000000e+02	4.239999999999999880e-01	4.266905784606933594e-01	1.680000000000000104e-01	5.602219104766845703e-01	4.899999999999999911e-01	8.428577780723571777e-01	6.919999999999999485e-01	9.787254929542541504e-01	1.880000000000000004e-01	5.248132944107055664e-01	5.879999999999999671e-01	5.895807743072509766e-01
9.560000000000000000e+02	5.100000000000000089e-01	5.050769448280334473e-01	7.279999999999999805e-01	7.290672659873962402e-01	8.679999999999999938e-01	9.675428271293640137e-01	7.580000000000000071e-01	9.383399486541748047e-01	4.959999999999999964e-01	5.153463482856750488e-01	6.800000000000000488e-01	4.387021362781524658e-01
9.570000000000000000e+02	4.159999999999999809e-01	4.326889514923095703e-01	5.140000000000000124e-01	6.180967092514038086e-01	2.240000000000000047e-01	7.716366052627563477e-01	8.539999999999999813e-01	9.980551004409790039e-01	5.380000000000000338e-01	5.492400527000427246e-01	5.480000000000000426e-01	5.925580859184265137e-01
9.580000000000000000e+02	6.019999999999999796e-01	3.360419273376464844e-01	4.480000000000000093e-01	7.357348799705505371e-01	4.839999999999999858e-01	7.123985290527343750e-01	9.599999999999999645e-01	9.825615882873535156e-01	4.060000000000000275e-01	5.552120804786682129e-01	7.640000000000000124e-01	6.337791085243225098e-01
9.590000000000000000e+02	5.120000000000000107e-01	4.780684709548950195e-01	9.399999999999999467e-01	8.775038123130798340e-01	8.020000000000000462e-01	8.571369051933288574e-01	7.900000000000000355e-01	9.862825274467468262e-01	8.040000000000000480e-01	7.844210863113403320e-01	4.520000000000000129e-01	2.684570252895355225e-01
9.600000000000000000e+02	9.240000000000000435e-01	7.065090537071228027e-01	8.239999999999999547e-01	8.075069189071655273e-01	6.520000000000000240e-01	8.305873274803161621e-01	9.400000000000000022e-02	8.449482917785644531e-01	8.299999999999999600e-01	8.305425643920898438e-01	2.760000000000000231e-01	3.042671084403991699e-01
9.610000000000000000e+02	4.000000000000000222e-01	4.157128930091857910e-01	4.060000000000000275e-01	3.196532428264617920e-01	7.520000000000000018e-01	7.580254077911376953e-01	8.000000000000000167e-02	9.422266483306884766e-01	9.160000000000000364e-01	9.082832336425781250e-01	8.179999999999999494e-01	8.480444550514221191e-01
9.620000000000000000e+02	8.920000000000000151e-01	8.262478113174438477e-01	5.160000000000000142e-01	7.200467586517333984e-01	1.039999999999999952e-01	7.296159863471984863e-01	1.000000000000000000e+00	9.992824196815490723e-01	2.280000000000000082e-01	3.059670627117156982e-01	8.940000000000000169e-01	7.653961181640625000e-01
9.630000000000000000e+02	8.339999999999999636e-01	5.906456708908081055e-01	8.599999999999999312e-02	3.790270090103149414e-01	7.940000000000000391e-01	8.741047978401184082e-01	2.760000000000000231e-01	9.769857525825500488e-01	6.939999999999999503e-01	6.765974164009094238e-01	2.999999999999999889e-01	5.390274524688720703e-01
9.640000000000000000e+02	7.099999999999999645e-01	7.034379839897155762e-01	6.939999999999999503e-01	6.263474822044372559e-01	7.179999999999999716e-01	8.495044708251953125e-01	7.500000000000000000e-01	9.865025281906127930e-01	9.859999999999999876e-01	9.418790936470031738e-01	2.600000000000000089e-01	4.657539129257202148e-01
9.650000000000000000e+02	7.079999999999999627e-01	5.974907875061035156e-01	9.859999999999999876e-01	9.547854065895080566e-01	8.000000000000000167e-02	5.987650752067565918e-01	8.080000000000000515e-01	9.957921504974365234e-01	9.800000000000000377e-02	3.766117244958877563e-02	6.860000000000000542e-01	7.066339850425720215e-01
9.660000000000000000e+02	7.680000000000000160e-01	6.311544179916381836e-01	7.960000000000000409e-01	7.519227266311645508e-01	6.079999999999999849e-01	7.333396673202514648e-01	2.459999999999999964e-01	9.180715680122375488e-01	6.400000000000000133e-01	7.486083507537841797e-01	6.680000000000000382e-01	6.861082911491394043e-01
9.670000000000000000e+02	9.719999999999999751e-01	8.784035444259643555e-01	8.579999999999999849e-01	8.067924976348876953e-01	5.879999999999999671e-01	8.346412777900695801e-01	9.340000000000000524e-01	9.737153053283691406e-01	4.699999999999999734e-01	3.684723675251007080e-01	3.519999999999999796e-01	5.009711980819702148e-01
9.680000000000000000e+02	6.059999999999999831e-01	7.861582636833190918e-01	4.299999999999999933e-01	7.547802925109863281e-01	4.399999999999999745e-02	4.760977327823638916e-01	6.199999999999999956e-01	8.737877607345581055e-01	7.039999999999999591e-01	6.751145720481872559e-01	5.100000000000000089e-01	7.184624075889587402e-01
9.690000000000000000e+02	1.400000000000000133e-01	2.760600745677947998e-01	8.159999999999999476e-01	8.382001519203186035e-01	5.799999999999999600e-01	8.885256648063659668e-01	6.600000000000000311e-01	9.311829209327697754e-01	4.779999999999999805e-01	6.812651753425598145e-01	3.579999999999999849e-01	2.755988836288452148e-01
9.700000000000000000e+02	4.699999999999999734e-01	4.074669182300567627e-01	9.679999999999999716e-01	7.785764932632446289e-01	6.800000000000000488e-01	8.949639201164245605e-01	3.360000000000000209e-01	9.041618108749389648e-01	6.720000000000000417e-01	6.435120105743408203e-01	2.020000000000000129e-01	3.549962639808654785e-01
9.710000000000000000e+02	1.019999999999999934e-01	2.019115239381790161e-01	9.719999999999999751e-01	8.881300687789916992e-01	6.280000000000000027e-01	9.010514616966247559e-01	6.099999999999999867e-01	9.451867341995239258e-01	4.680000000000000271e-01	4.306724667549133301e-01	2.359999999999999876e-01	3.253003656864166260e-01
9.720000000000000000e+02	3.519999999999999796e-01	3.189154267311096191e-01	3.200000000000000067e-02	1.214286684989929199e-01	7.319999999999999840e-01	7.268024086952209473e-01	2.599999999999999881e-02	5.464484691619873047e-01	6.959999999999999520e-01	7.923680543899536133e-01	2.039999999999999869e-01	1.237076222896575928e-01
9.730000000000000000e+02	7.359999999999999876e-01	4.824261367321014404e-01	2.059999999999999887e-01	4.024480581283569336e-01	9.599999999999999645e-01	9.762575030326843262e-01	2.839999999999999747e-01	8.468341827392578125e-01	5.200000000000000178e-01	3.542186319828033447e-01	7.439999999999999947e-01	6.602472662925720215e-01
9.740000000000000000e+02	1.719999999999999862e-01	4.424093961715698242e-01	9.160000000000000364e-01	6.817331910133361816e-01	6.879999999999999449e-01	8.499546647071838379e-01	2.640000000000000124e-01	9.226263165473937988e-01	4.000000000000000083e-03	1.010337620973587036e-01	2.580000000000000071e-01	3.284432590007781982e-01
9.750000000000000000e+02	8.339999999999999636e-01	6.094365715980529785e-01	1.380000000000000115e-01	4.080842733383178711e-01	9.839999999999999858e-01	9.625577330589294434e-01	7.000000000000000666e-02	8.338500261306762695e-01	6.740000000000000435e-01	7.614041566848754883e-01	9.320000000000000506e-01	9.555789232254028320e-01
9.760000000000000000e+02	7.159999999999999698e-01	7.138435244560241699e-01	1.340000000000000080e-01	1.559654623270034790e-01	5.120000000000000107e-01	8.486994504928588867e-01	9.439999999999999503e-01	9.974065423011779785e-01	5.600000000000000533e-01	4.384938180446624756e-01	7.520000000000000018e-01	6.151097416877746582e-01
9.770000000000000000e+02	9.899999999999999911e-01	9.805746078491210938e-01	9.140000000000000346e-01	7.806833386421203613e-01	5.140000000000000124e-01	9.430567622184753418e-01	7.520000000000000018e-01	9.698098897933959961e-01	5.460000000000000409e-01	6.575160622596740723e-01	6.680000000000000382e-01	7.883622646331787109e-01
9.780000000000000000e+02	9.020000000000000240e-01	7.748312950134277344e-01	1.019999999999999934e-01	4.021536707878112793e-01	1.459999999999999909e-01	6.981202960014343262e-01	2.039999999999999869e-01	8.784082531929016113e-01	8.319999999999999618e-01	9.319592118263244629e-01	8.120000000000000551e-01	7.610486149787902832e-01
9.790000000000000000e+02	9.979999999999999982e-01	9.971696734428405762e-01	1.839999999999999969e-01	3.326567709445953369e-01	3.599999999999999728e-02	6.253293156623840332e-01	9.859999999999999876e-01	9.986481070518493652e-01	8.579999999999999849e-01	9.574233293533325195e-01	5.979999999999999760e-01	4.979701638221740723e-01
9.800000000000000000e+02	5.180000000000000160e-01	4.733367264270782471e-01	7.339999999999999858e-01	5.714187622070312500e-01	8.020000000000000462e-01	8.718726634979248047e-01	9.400000000000000022e-02	8.434689044952392578e-01	7.279999999999999805e-01	7.335006594657897949e-01	9.080000000000000293e-01	9.449281096458435059e-01
9.810000000000000000e+02	2.620000000000000107e-01	3.192108571529388428e-01	6.999999999999999556e-01	5.617398619651794434e-01	1.539999999999999980e-01	6.955545544624328613e-01	4.819999999999999840e-01	9.872809052467346191e-01	1.960000000000000075e-01	2.674035131931304932e-01	1.779999999999999916e-01	3.791541755199432373e-01
9.820000000000000000e+02	8.820000000000000062e-01	7.743690013885498047e-01	6.019999999999999796e-01	5.996507406234741211e-01	6.860000000000000542e-01	9.260208606719970703e-01	7.860000000000000320e-01	9.201446175575256348e-01	1.880000000000000004e-01	3.218463063240051270e-01	6.580000000000000293e-01	6.835512518882751465e-01
9.830000000000000000e+02	9.040000000000000258e-01	8.179193139076232910e-01	1.960000000000000075e-01	3.198944926261901855e-01	4.759999999999999787e-01	8.560023307800292969e-01	2.640000000000000124e-01	9.306989312171936035e-01	3.639999999999999902e-01	2.870899736881256104e-01	9.020000000000000240e-01	8.911237120628356934e-01
9.840000000000000000e+02	7.780000000000000249e-01	8.242954015731811523e-01	2.139999999999999958e-01	2.911565005779266357e-01	8.980000000000000204e-01	9.417395591735839844e-01	6.099999999999999867e-01	9.494294524192810059e-01	2.000000000000000042e-03	2.302460744976997375e-02	5.100000000000000089e-01	4.097793698310852051e-01
9.850000000000000000e+02	7.780000000000000249e-01	5.849872827529907227e-01	1.219999999999999973e-01	2.026944309473037720e-01	7.880000000000000338e-01	9.085787534713745117e-01	5.679999999999999494e-01	9.315898418426513672e-01	9.020000000000000240e-01	9.602019786834716797e-01	8.120000000000000551e-01	7.653489112854003906e-01
9.860000000000000000e+02	1.039999999999999952e-01	1.462744176387786865e-01	8.820000000000000062e-01	8.392651677131652832e-01	3.559999999999999831e-01	8.261265754699707031e-01	6.239999999999999991e-01	8.847616314888000488e-01	6.239999999999999991e-01	3.844658434391021729e-01	1.580000000000000016e-01	2.071773260831832886e-01
9.870000000000000000e+02	6.039999999999999813e-01	7.048723101615905762e-01	1.719999999999999862e-01	1.675989776849746704e-01	4.460000000000000075e-01	7.126699686050415039e-01	9.000000000000000222e-01	9.966880679130554199e-01	2.099999999999999922e-01	3.433357775211334229e-01	6.760000000000000453e-01	6.345095634460449219e-01
9.880000000000000000e+02	9.120000000000000329e-01	8.669535517692565918e-01	6.860000000000000542e-01	6.409742832183837891e-01	6.740000000000000435e-01	9.851914644241333008e-01	9.879999999999999893e-01	9.982022047042846680e-01	6.079999999999999849e-01	4.376040995121002197e-01	9.379999999999999449e-01	9.407742023468017578e-01
9.890000000000000000e+02	4.339999999999999969e-01	3.746037483215332031e-01	8.599999999999999867e-01	8.721739053726196289e-01	2.280000000000000082e-01	8.771117925643920898e-01	4.060000000000000275e-01	9.521760344505310059e-01	4.839999999999999858e-01	7.292659878730773926e-01	9.600000000000000200e-02	2.034485638141632080e-01
9.900000000000000000e+02	7.099999999999999645e-01	4.681372642517089844e-01	9.859999999999999876e-01	8.295965194702148438e-01	5.100000000000000089e-01	9.717905521392822266e-01	3.059999999999999942e-01	8.901668190956115723e-01	9.199999999999999845e-02	1.779781579971313477e-01	1.239999999999999991e-01	3.057020604610443115e-01
9.910000000000000000e+02	4.079999999999999738e-01	5.807365775108337402e-01	8.239999999999999547e-01	7.883649468421936035e-01	4.339999999999999969e-01	9.476022124290466309e-01	3.420000000000000262e-01	9.313450455665588379e-01	1.280000000000000027e-01	2.428815513849258423e-01	4.919999999999999929e-01	6.757677793502807617e-01
9.920000000000000000e+02	7.479999999999999982e-01	4.451819360256195068e-01	6.300000000000000044e-01	6.585889458656311035e-01	5.739999999999999547e-01	8.551898598670959473e-01	8.780000000000000027e-01	9.536339044570922852e-01	3.900000000000000133e-01	3.772332072257995605e-01	9.600000000000000200e-02	2.311235517263412476e-01
9.930000000000000000e+02	7.479999999999999982e-01	9.152163863182067871e-01	4.079999999999999738e-01	2.940398752689361572e-01	6.560000000000000275e-01	9.521264433860778809e-01	5.999999999999999778e-01	9.313006997108459473e-01	1.759999999999999898e-01	2.575398385524749756e-01	6.520000000000000240e-01	6.153290867805480957e-01
9.940000000000000000e+02	7.279999999999999805e-01	7.026082873344421387e-01	8.599999999999999312e-02	1.230060458183288574e-01	8.259999999999999565e-01	8.781296014785766602e-01	6.660000000000000364e-01	9.953472018241882324e-01	5.719999999999999529e-01	2.876778244972229004e-01	4.580000000000000182e-01	4.692209362983703613e-01
9.950000000000000000e+02	6.800000000000000488e-02	4.489576220512390137e-01	6.780000000000000471e-01	6.090471148490905762e-01	4.939999999999999947e-01	8.593990802764892578e-01	6.600000000000000311e-01	9.804932475090026855e-01	2.059999999999999887e-01	4.546929299831390381e-01	5.560000000000000497e-01	5.383826494216918945e-01
9.960000000000000000e+02	8.339999999999999636e-01	5.804923772811889648e-01	1.620000000000000051e-01	1.455127447843551636e-01	2.379999999999999893e-01	7.719545960426330566e-01	4.939999999999999947e-01	8.968366384506225586e-01	8.259999999999999565e-01	7.521830797195434570e-01	1.140000000000000041e-01	2.457422167062759399e-01
9.970000000000000000e+02	3.260000000000000120e-01	4.418133795261383057e-01	3.699999999999999956e-01	5.369951725006103516e-01	9.819999999999999840e-01	9.756869673728942871e-01	7.259999999999999787e-01	9.961081147193908691e-01	6.860000000000000542e-01	4.997702836990356445e-01	5.000000000000000000e-01	5.921685695648193359e-01
9.980000000000000000e+02	5.919999999999999707e-01	5.507034063339233398e-01	3.119999999999999996e-01	6.755259037017822266e-01	6.700000000000000400e-01	7.831562757492065430e-01	4.919999999999999929e-01	9.295110702514648438e-01	7.780000000000000249e-01	5.730196237564086914e-01	8.359999999999999654e-01	8.556153774261474609e-01
9.990000000000000000e+02	9.340000000000000524e-01	6.251426339149475098e-01	2.399999999999999911e-01	4.423216879367828369e-01	8.000000000000000444e-01	9.355691075325012207e-01	9.739999999999999769e-01	9.984293580055236816e-01	2.200000000000000011e-01	3.988487720489501953e-01	7.920000000000000373e-01	8.036941289901733398e-01
