# Supplementary material for: Machine-guided path sampling to discover mechanisms of molecular self-organization
Source: Nat Comput Sci. 2023 Apr 24;3(4):334–45. doi: 10.1038/s43588-023-00428-z (PMC10766509; doi:10.1038/s43588-023-00428-z)
Supplement: Supplementary file 10 — Statistical source data for Extended Data Fig. 3. [file 43588_2023_428_MOESM10_ESM.zip › Extended_Data_Fig3_row4_not_trained_on_LiCl_NaCl_CsCl.csv]

# structure index	sampled pB (LiCl)	predicted pB (LiCl)	sampled pB (LiI)	predicted pB (LiI)	sampled pB (NaCl)	predicted pB (NaCl)	sampled pB (NaI)	predicted pB (NaI)	sampled pB (CsCl)	predicted pB (CsCl)	sampled pB (CsI)	predicted pB (CsI)
0.000000000000000000e+00	4.420000000000000040e-01	8.249384760856628418e-01	6.919999999999999485e-01	7.830993533134460449e-01	2.419999999999999929e-01	1.341426372528076172e-01	5.000000000000000000e-01	2.377799600362777710e-01	5.200000000000000178e-01	6.665127873420715332e-01	7.279999999999999805e-01	5.321115851402282715e-01
1.000000000000000000e+00	4.839999999999999858e-01	6.392465233802795410e-01	2.999999999999999889e-02	3.620274066925048828e-01	8.439999999999999725e-01	9.622460603713989258e-01	2.720000000000000195e-01	4.756360352039337158e-01	7.500000000000000000e-01	6.550942659378051758e-01	3.260000000000000120e-01	2.194919437170028687e-01
2.000000000000000000e+00	5.560000000000000497e-01	7.856409549713134766e-01	7.439999999999999947e-01	6.711428165435791016e-01	3.599999999999999728e-02	4.945632517337799072e-01	9.300000000000000488e-01	8.628678321838378906e-01	5.739999999999999547e-01	3.700076341629028320e-01	7.920000000000000373e-01	7.782726883888244629e-01
3.000000000000000000e+00	6.260000000000000009e-01	7.600845694541931152e-01	8.080000000000000515e-01	7.286992669105529785e-01	8.940000000000000169e-01	7.421135306358337402e-01	8.739999999999999991e-01	7.748587131500244141e-01	5.440000000000000391e-01	5.430219769477844238e-01	7.700000000000000178e-01	7.483973503112792969e-01
4.000000000000000000e+00	8.920000000000000151e-01	7.217883467674255371e-01	9.100000000000000311e-01	7.058677673339843750e-01	1.940000000000000058e-01	3.846637904644012451e-01	6.480000000000000204e-01	6.364549994468688965e-01	4.799999999999999822e-01	5.115653872489929199e-01	5.999999999999999778e-01	5.514437556266784668e-01
5.000000000000000000e+00	3.280000000000000138e-01	7.122792005538940430e-01	1.719999999999999862e-01	3.330548405647277832e-01	6.420000000000000151e-01	9.767667055130004883e-01	4.060000000000000275e-01	3.062719106674194336e-01	1.260000000000000009e-01	5.220167711377143860e-02	5.819999999999999618e-01	4.786741733551025391e-01
6.000000000000000000e+00	4.739999999999999769e-01	7.955970764160156250e-01	3.240000000000000102e-01	6.016782522201538086e-01	7.079999999999999627e-01	5.308981537818908691e-01	5.919999999999999707e-01	5.429489612579345703e-01	1.799999999999999933e-01	9.770000725984573364e-02	4.299999999999999933e-01	3.843027055263519287e-01
7.000000000000000000e+00	1.739999999999999880e-01	5.600578337907791138e-02	2.220000000000000029e-01	1.756382286548614502e-01	5.639999999999999458e-01	3.084424436092376709e-01	8.279999999999999583e-01	8.301864266395568848e-01	2.939999999999999836e-01	1.797730475664138794e-01	5.659999999999999476e-01	5.334126949310302734e-01
8.000000000000000000e+00	1.079999999999999988e-01	3.475115895271301270e-01	7.660000000000000142e-01	3.555532693862915039e-01	1.940000000000000058e-01	2.362575531005859375e-01	8.000000000000000167e-02	2.843216657638549805e-01	6.740000000000000435e-01	5.062544345855712891e-01	3.960000000000000187e-01	4.594593346118927002e-01
9.000000000000000000e+00	6.400000000000000133e-02	3.274285495281219482e-01	5.979999999999999760e-01	6.563860177993774414e-01	8.799999999999999489e-02	3.376064300537109375e-01	8.060000000000000497e-01	5.502904057502746582e-01	6.520000000000000240e-01	3.971138596534729004e-01	8.399999999999999689e-01	7.307125926017761230e-01
1.000000000000000000e+01	5.060000000000000053e-01	8.712271451950073242e-01	7.820000000000000284e-01	7.453552484512329102e-01	1.620000000000000051e-01	3.447651565074920654e-01	1.079999999999999988e-01	4.227593243122100830e-01	2.959999999999999853e-01	2.705187797546386719e-01	1.380000000000000115e-01	1.109270527958869934e-01
1.100000000000000000e+01	7.339999999999999858e-01	6.381543874740600586e-01	5.080000000000000071e-01	7.920714020729064941e-01	7.620000000000000107e-01	4.024895429611206055e-01	5.899999999999999689e-01	7.205358743667602539e-01	6.340000000000000080e-01	5.243309736251831055e-01	7.560000000000000053e-01	6.624161005020141602e-01
1.200000000000000000e+01	7.279999999999999805e-01	7.524724006652832031e-01	9.200000000000000400e-01	6.689578890800476074e-01	1.499999999999999944e-01	2.421250343322753906e-01	3.360000000000000209e-01	2.280700057744979858e-01	6.840000000000000524e-01	4.354342520236968994e-01	5.879999999999999671e-01	4.961922168731689453e-01
1.300000000000000000e+01	5.620000000000000551e-01	5.014069080352783203e-01	4.440000000000000058e-01	5.131525993347167969e-01	4.939999999999999947e-01	5.344651341438293457e-01	2.620000000000000107e-01	2.381826490163803101e-01	6.059999999999999831e-01	2.340703606605529785e-01	7.860000000000000320e-01	7.618741989135742188e-01
1.400000000000000000e+01	5.759999999999999565e-01	8.069325685501098633e-01	1.199999999999999956e-01	2.718723714351654053e-01	3.200000000000000067e-01	3.396094739437103271e-01	9.559999999999999609e-01	8.085486292839050293e-01	6.840000000000000524e-01	5.334381461143493652e-01	6.580000000000000293e-01	6.577777266502380371e-01
1.500000000000000000e+01	7.259999999999999787e-01	7.315791249275207520e-01	5.679999999999999494e-01	5.038921833038330078e-01	4.159999999999999809e-01	3.378560841083526611e-01	7.479999999999999982e-01	4.635112583637237549e-01	5.739999999999999547e-01	2.674080729484558105e-01	5.699999999999999512e-01	4.579821527004241943e-01
1.600000000000000000e+01	6.979999999999999538e-01	8.027092814445495605e-01	5.380000000000000338e-01	4.936240613460540771e-01	5.040000000000000036e-01	4.194039404392242432e-01	9.739999999999999769e-01	8.561654686927795410e-01	4.139999999999999791e-01	4.362888038158416748e-01	7.580000000000000071e-01	3.544364869594573975e-01
1.700000000000000000e+01	1.600000000000000033e-01	8.561705946922302246e-01	9.879999999999999893e-01	8.867198824882507324e-01	7.479999999999999982e-01	3.041836321353912354e-01	1.000000000000000021e-02	7.150603085756301880e-02	7.359999999999999876e-01	5.575392842292785645e-01	2.479999999999999982e-01	3.715331256389617920e-01
1.800000000000000000e+01	6.219999999999999973e-01	7.843559980392456055e-01	8.980000000000000204e-01	8.640504479408264160e-01	1.739999999999999880e-01	3.078995048999786377e-01	8.379999999999999671e-01	8.879402875900268555e-01	5.420000000000000373e-01	4.231025576591491699e-01	3.160000000000000031e-01	2.277601659297943115e-01
1.900000000000000000e+01	9.419999999999999485e-01	9.879674315452575684e-01	6.939999999999999503e-01	6.093432307243347168e-01	7.520000000000000018e-01	7.191457152366638184e-01	1.360000000000000098e-01	2.886883020401000977e-01	3.300000000000000155e-01	3.771145045757293701e-01	8.200000000000000344e-02	2.283291369676589966e-01
2.000000000000000000e+01	7.239999999999999769e-01	8.408666849136352539e-01	2.939999999999999836e-01	2.079137116670608521e-01	5.020000000000000018e-01	7.345860004425048828e-01	5.220000000000000195e-01	4.184113442897796631e-01	4.219999999999999862e-01	6.031280755996704102e-01	3.019999999999999907e-01	3.800646066665649414e-01
2.100000000000000000e+01	5.440000000000000391e-01	8.226900696754455566e-01	5.580000000000000515e-01	5.741112232208251953e-01	7.800000000000000266e-01	6.990843415260314941e-01	8.419999999999999707e-01	7.225201725959777832e-01	1.390000000000000124e-01	2.883389890193939209e-01	7.760000000000000231e-01	6.895630955696105957e-01
2.200000000000000000e+01	7.079999999999999627e-01	8.757095932960510254e-01	9.240000000000000435e-01	7.593020200729370117e-01	5.580000000000000515e-01	3.061179220676422119e-01	4.560000000000000164e-01	5.603973269462585449e-01	7.680000000000000160e-01	6.046137809753417969e-01	4.139999999999999791e-01	4.048982858657836914e-01
2.300000000000000000e+01	9.519999999999999574e-01	9.842075705528259277e-01	5.839999999999999636e-01	7.794029712677001953e-01	3.499999999999999778e-01	2.642148137092590332e-01	3.880000000000000115e-01	4.558159112930297852e-01	2.879999999999999782e-01	1.749671548604965210e-01	7.660000000000000142e-01	7.940803170204162598e-01
2.400000000000000000e+01	2.139999999999999958e-01	8.634186983108520508e-01	5.060000000000000053e-01	3.550914824008941650e-01	3.439999999999999725e-01	2.208150029182434082e-01	8.559999999999999831e-01	8.209507465362548828e-01	5.380000000000000338e-01	5.513662099838256836e-01	1.980000000000000093e-01	3.379393219947814941e-01
2.500000000000000000e+01	2.640000000000000124e-01	7.817848920822143555e-01	2.700000000000000178e-01	3.207597732543945312e-01	3.760000000000000009e-01	2.143210023641586304e-01	4.099999999999999756e-01	6.001564860343933105e-01	1.239999999999999991e-01	5.900964885950088501e-02	4.500000000000000111e-01	5.727653503417968750e-01
2.600000000000000000e+01	4.440000000000000058e-01	7.408514618873596191e-01	5.320000000000000284e-01	8.221954107284545898e-01	4.560000000000000164e-01	1.434544175863265991e-01	3.320000000000000173e-01	6.408486962318420410e-01	1.199999999999999956e-01	1.617254763841629028e-01	4.680000000000000271e-01	7.139156460762023926e-01
2.700000000000000000e+01	1.100000000000000006e-01	6.407066583633422852e-01	9.639999999999999680e-01	8.024308681488037109e-01	9.439999999999999503e-01	6.279880404472351074e-01	1.239999999999999991e-01	1.063916087150573730e-01	6.179999999999999938e-01	4.856060743331909180e-01	4.879999999999999893e-01	5.456837415695190430e-01
2.800000000000000000e+01	5.460000000000000409e-01	8.686130642890930176e-01	3.940000000000000169e-01	3.189743459224700928e-01	2.500000000000000000e-01	9.773290902376174927e-02	4.599999999999999922e-02	9.459681063890457153e-02	6.640000000000000346e-01	5.705404281616210938e-01	1.179999999999999938e-01	9.260792285203933716e-02
2.900000000000000000e+01	3.079999999999999960e-01	6.315999031066894531e-01	4.719999999999999751e-01	4.205622971057891846e-01	9.759999999999999787e-01	8.948375582695007324e-01	7.079999999999999627e-01	7.363795638084411621e-01	1.799999999999999933e-01	3.106088340282440186e-01	5.979999999999999760e-01	6.429431438446044922e-01
3.000000000000000000e+01	3.679999999999999938e-01	7.647876143455505371e-01	4.490000000000000102e-01	3.169728815555572510e-01	1.799999999999999864e-02	1.902925781905651093e-02	6.139999999999999902e-01	4.025910198688507080e-01	7.139999999999999680e-01	4.452163577079772949e-01	7.599999999999999811e-02	1.498990505933761597e-01
3.100000000000000000e+01	7.860000000000000320e-01	7.379515171051025391e-01	8.386666666666666714e-01	6.722334623336791992e-01	4.380000000000000004e-01	1.898614168167114258e-01	8.179999999999999494e-01	5.946826934814453125e-01	9.499999999999999556e-01	8.101566433906555176e-01	5.420000000000000373e-01	6.235232353210449219e-01
3.200000000000000000e+01	1.280000000000000027e-01	5.902290344238281250e-01	7.099999999999999645e-01	8.193190693855285645e-01	9.979999999999999982e-01	9.899737834930419922e-01	3.360000000000000209e-01	3.370674252510070801e-01	2.680000000000000160e-01	4.263485074043273926e-01	4.380000000000000004e-01	4.464586377143859863e-01
3.300000000000000000e+01	4.800000000000000100e-02	3.417671024799346924e-01	2.760000000000000231e-01	3.203769922256469727e-01	9.839999999999999858e-01	9.681407213211059570e-01	9.879999999999999893e-01	9.972603321075439453e-01	5.560000000000000497e-01	3.041863441467285156e-01	8.279999999999999583e-01	8.276889920234680176e-01
3.400000000000000000e+01	3.920000000000000151e-01	7.096771001815795898e-01	1.600000000000000033e-02	2.659087479114532471e-01	2.520000000000000018e-01	6.131290197372436523e-01	1.400000000000000133e-01	1.258130818605422974e-01	1.980000000000000093e-01	3.555490374565124512e-01	7.880000000000000338e-01	7.142866849899291992e-01
3.500000000000000000e+01	1.260000000000000009e-01	1.611296981573104858e-01	1.640000000000000069e-01	2.798883020877838135e-01	6.199999999999999956e-01	5.496121644973754883e-01	7.580000000000000071e-01	7.413797378540039062e-01	2.020000000000000129e-01	1.005838885903358459e-01	5.620000000000000551e-01	6.113607287406921387e-01
3.600000000000000000e+01	3.059999999999999942e-01	8.365823030471801758e-01	5.420000000000000373e-01	7.738971114158630371e-01	7.119999999999999662e-01	6.821471452713012695e-01	4.540000000000000147e-01	3.587288558483123779e-01	6.800000000000000488e-01	5.816065669059753418e-01	4.319999999999999951e-01	5.869764089584350586e-01
3.700000000000000000e+01	5.540000000000000480e-01	8.138337135314941406e-01	3.719999999999999973e-01	4.229642152786254883e-01	5.919999999999999707e-01	3.272062242031097412e-01	1.640000000000000069e-01	3.138204514980316162e-01	7.900000000000000355e-01	5.891007184982299805e-01	2.959999999999999853e-01	5.232798457145690918e-01
3.800000000000000000e+01	3.240000000000000102e-01	5.463724136352539062e-01	3.679999999999999938e-01	3.502568304538726807e-01	8.199999999999999512e-01	5.127443671226501465e-01	4.680000000000000271e-01	3.500846028327941895e-01	6.800000000000000488e-02	2.176379086449742317e-03	7.339999999999999858e-01	6.164329051971435547e-01
3.900000000000000000e+01	6.959999999999999520e-01	8.617691993713378906e-01	1.719999999999999862e-01	3.413789570331573486e-01	4.939999999999999947e-01	7.570559978485107422e-01	6.500000000000000222e-01	5.074125528335571289e-01	1.539999999999999980e-01	1.037493422627449036e-01	5.779999999999999583e-01	7.044169902801513672e-01
4.000000000000000000e+01	2.039999999999999869e-01	5.219526886940002441e-01	2.999999999999999889e-01	4.422158300876617432e-01	4.599999999999999922e-02	8.198305219411849976e-02	5.520000000000000462e-01	6.473520994186401367e-01	1.459999999999999909e-01	1.212815046310424805e-01	3.679999999999999938e-01	6.217259168624877930e-01
4.100000000000000000e+01	7.799999999999999989e-02	2.517645061016082764e-01	7.399999999999999634e-02	1.597923785448074341e-01	9.800000000000000377e-02	1.922254711389541626e-01	5.180000000000000160e-01	7.142486572265625000e-01	3.019999999999999907e-01	3.504836857318878174e-01	7.840000000000000302e-01	8.798148632049560547e-01
4.200000000000000000e+01	4.899999999999999911e-01	6.858831048011779785e-01	9.300000000000000488e-01	6.490063071250915527e-01	2.240000000000000047e-01	2.909418344497680664e-01	1.400000000000000133e-01	2.927987873554229736e-01	3.760000000000000009e-01	4.617450833320617676e-01	8.339999999999999636e-01	7.234221696853637695e-01
4.300000000000000000e+01	1.680000000000000104e-01	6.648476123809814453e-01	5.399999999999999939e-02	6.677190959453582764e-02	2.419999999999999929e-01	3.801048994064331055e-01	3.539999999999999813e-01	4.945726096630096436e-01	2.620000000000000107e-01	1.600134968757629395e-01	5.520000000000000462e-01	5.625343322753906250e-01
4.400000000000000000e+01	7.159999999999999698e-01	9.198833107948303223e-01	4.139999999999999791e-01	4.880097210407257080e-01	4.279999999999999916e-01	5.451167821884155273e-01	2.200000000000000011e-01	5.237249135971069336e-01	4.560000000000000164e-01	2.727504074573516846e-01	4.660000000000000253e-01	4.663536548614501953e-01
4.500000000000000000e+01	6.079999999999999849e-01	4.607500135898590088e-01	5.999999999999999778e-01	4.690206050872802734e-01	7.279999999999999805e-01	3.803556263446807861e-01	9.479999999999999538e-01	8.881614208221435547e-01	2.640000000000000124e-01	1.820019334554672241e-01	1.239999999999999991e-01	2.058601826429367065e-01
4.600000000000000000e+01	8.439999999999999725e-01	7.680242061614990234e-01	7.720000000000000195e-01	8.205100893974304199e-01	1.160000000000000059e-01	3.276818990707397461e-01	7.599999999999999811e-02	2.073027342557907104e-01	6.820000000000000506e-01	6.529901623725891113e-01	3.439999999999999725e-01	4.517064988613128662e-01
4.700000000000000000e+01	8.060000000000000497e-01	7.196691632270812988e-01	6.919999999999999485e-01	5.562980771064758301e-01	9.659999999999999698e-01	8.338909149169921875e-01	6.119999999999999885e-01	6.584484577178955078e-01	6.320000000000000062e-01	3.648776710033416748e-01	4.279999999999999916e-01	3.417552411556243896e-01
4.800000000000000000e+01	4.839999999999999858e-01	3.819308578968048096e-01	1.120000000000000023e-01	3.551559150218963623e-01	4.420000000000000040e-01	3.689710795879364014e-01	9.739999999999999769e-01	7.979154586791992188e-01	4.400000000000000022e-01	3.999574184417724609e-01	4.139999999999999791e-01	5.241349339485168457e-01
4.900000000000000000e+01	7.680000000000000160e-01	8.953436613082885742e-01	1.300000000000000044e-01	3.473799228668212891e-01	2.079999999999999905e-01	1.243026629090309143e-01	7.660000000000000142e-01	6.235266923904418945e-01	3.579999999999999849e-01	8.888822048902511597e-02	3.140000000000000013e-01	5.912667512893676758e-01
5.000000000000000000e+01	4.060000000000000275e-01	8.478779792785644531e-01	8.000000000000000167e-02	8.805911242961883545e-02	5.020000000000000018e-01	9.198243021965026855e-01	3.799999999999999906e-02	7.830270379781723022e-02	7.059999999999999609e-01	2.433872967958450317e-01	4.420000000000000040e-01	4.345465004444122314e-01
5.100000000000000000e+01	5.340000000000000302e-01	6.794713735580444336e-01	1.900000000000000022e-01	2.909278869628906250e-01	1.600000000000000033e-01	2.701711952686309814e-01	8.579999999999999849e-01	8.199093937873840332e-01	4.119999999999999774e-01	1.934744268655776978e-01	8.820000000000000062e-01	8.183798789978027344e-01
5.200000000000000000e+01	4.000000000000000083e-03	2.987192273139953613e-01	9.320000000000000506e-01	8.202524185180664062e-01	3.240000000000000102e-01	2.324628829956054688e-01	7.740000000000000213e-01	6.177508234977722168e-01	2.979999999999999871e-01	1.762296259403228760e-01	1.160000000000000059e-01	1.516152769327163696e-01
5.300000000000000000e+01	8.980000000000000204e-01	9.323827028274536133e-01	3.659999999999999920e-01	6.116392016410827637e-01	9.600000000000000200e-02	3.394253849983215332e-01	1.559999999999999998e-01	3.886062204837799072e-01	4.620000000000000218e-01	4.317153692245483398e-01	5.000000000000000000e-01	3.598248362541198730e-01
5.400000000000000000e+01	8.599999999999999312e-02	5.932429432868957520e-01	8.179999999999999494e-01	7.879588007926940918e-01	3.380000000000000226e-01	5.653719305992126465e-01	2.620000000000000107e-01	1.731602400541305542e-01	4.660000000000000253e-01	4.216703176498413086e-01	6.400000000000000133e-01	4.583473801612854004e-01
5.500000000000000000e+01	4.239999999999999880e-01	5.092509388923645020e-01	9.659999999999999698e-01	8.340963721275329590e-01	7.720000000000000195e-01	4.256264865398406982e-01	2.939999999999999836e-01	6.303207278251647949e-01	6.400000000000000133e-02	3.893458470702171326e-02	5.420000000000000373e-01	5.043050050735473633e-01
5.600000000000000000e+01	6.720000000000000417e-01	7.667119503021240234e-01	3.639999999999999902e-01	5.406927466392517090e-01	7.880000000000000338e-01	2.387109994888305664e-01	1.859999999999999987e-01	1.923100948333740234e-01	3.499999999999999778e-01	5.588647127151489258e-01	1.539999999999999980e-01	2.636495232582092285e-01
5.700000000000000000e+01	1.900000000000000022e-01	6.895996928215026855e-01	4.460000000000000075e-01	5.282119512557983398e-01	6.700000000000000400e-01	7.098795175552368164e-01	9.800000000000000377e-02	2.775385677814483643e-01	5.899999999999999689e-01	3.980087637901306152e-01	4.199999999999999845e-01	4.198305904865264893e-01
5.800000000000000000e+01	3.439999999999999725e-01	8.589339852333068848e-01	3.320000000000000173e-01	2.985084354877471924e-01	9.180000000000000382e-01	7.691445350646972656e-01	8.020000000000000462e-01	7.187394499778747559e-01	4.699999999999999734e-01	2.821023762226104736e-01	4.600000000000000200e-01	3.958162367343902588e-01
5.900000000000000000e+01	4.719999999999999751e-01	7.344442605972290039e-01	2.899999999999999800e-01	5.047946572303771973e-01	4.939999999999999947e-01	5.102850794792175293e-01	4.580000000000000182e-01	3.667333126068115234e-01	4.440000000000000058e-01	4.005765914916992188e-01	6.260000000000000009e-01	3.522668480873107910e-01
6.000000000000000000e+01	2.760000000000000231e-01	6.955451965332031250e-01	1.400000000000000029e-02	1.565162986516952515e-01	9.719999999999999751e-01	9.807301759719848633e-01	9.200000000000000400e-01	8.870506286621093750e-01	3.320000000000000173e-01	3.847708702087402344e-01	2.819999999999999729e-01	2.457490414381027222e-01
6.100000000000000000e+01	1.819999999999999951e-01	5.409035086631774902e-01	2.340000000000000135e-01	2.703171670436859131e-01	9.260000000000000453e-01	4.986130893230438232e-01	7.019999999999999574e-01	7.212366461753845215e-01	8.840000000000000080e-01	6.666001081466674805e-01	3.639999999999999902e-01	3.893803656101226807e-01
6.200000000000000000e+01	3.400000000000000244e-02	3.024060428142547607e-01	2.959999999999999853e-01	4.765345752239227295e-01	2.800000000000000266e-01	2.298447191715240479e-01	5.839999999999999636e-01	2.021613568067550659e-01	1.620000000000000051e-01	6.000346317887306213e-02	7.459999999999999964e-01	8.094989657402038574e-01
6.300000000000000000e+01	9.280000000000000471e-01	9.510020017623901367e-01	4.000000000000000222e-01	5.265535712242126465e-01	4.500000000000000111e-01	4.969468414783477783e-01	9.759999999999999787e-01	9.890906214714050293e-01	6.019999999999999796e-01	5.463024973869323730e-01	7.479999999999999982e-01	7.191749811172485352e-01
6.400000000000000000e+01	1.819999999999999951e-01	5.513255000114440918e-01	8.000000000000000167e-02	3.242822289466857910e-01	9.379999999999999449e-01	7.912371158599853516e-01	5.240000000000000213e-01	5.261555314064025879e-01	7.780000000000000249e-01	7.671442031860351562e-01	5.460000000000000409e-01	7.094025015830993652e-01
6.500000000000000000e+01	7.099999999999999645e-01	8.266140222549438477e-01	3.160000000000000031e-01	4.198532700538635254e-01	2.599999999999999881e-02	6.291136890649795532e-02	1.640000000000000069e-01	3.627251982688903809e-01	9.350000000000000533e-01	8.520736694335937500e-01	7.259999999999999787e-01	4.937678277492523193e-01
6.600000000000000000e+01	3.820000000000000062e-01	7.152774333953857422e-01	3.300000000000000155e-01	4.950645864009857178e-01	1.660000000000000087e-01	1.317849308252334595e-01	5.959999999999999742e-01	5.099850296974182129e-01	5.899999999999999689e-01	2.698404192924499512e-01	2.200000000000000011e-01	4.243513941764831543e-01
6.700000000000000000e+01	3.539999999999999813e-01	8.630329966545104980e-01	1.039999999999999952e-01	6.340640038251876831e-02	1.940000000000000058e-01	7.936013936996459961e-01	4.800000000000000100e-02	9.082224965095520020e-02	8.419999999999999707e-01	6.356682777404785156e-01	5.000000000000000000e-01	5.658138990402221680e-01
6.800000000000000000e+01	8.299999999999999600e-01	7.903813123703002930e-01	6.139999999999999902e-01	6.337182521820068359e-01	3.519999999999999796e-01	2.734462916851043701e-01	1.580000000000000016e-01	1.034213081002235413e-01	7.399999999999999634e-02	1.997892558574676514e-02	3.160000000000000031e-01	3.417141437530517578e-01
6.900000000000000000e+01	8.200000000000000344e-02	6.997891664505004883e-01	2.879999999999999782e-01	5.836120843887329102e-01	3.479999999999999760e-01	6.377915143966674805e-01	7.239999999999999769e-01	7.243338823318481445e-01	5.600000000000000117e-02	3.853819668292999268e-01	5.560000000000000497e-01	5.631623864173889160e-01
7.000000000000000000e+01	1.519999999999999962e-01	7.350031733512878418e-01	9.779999999999999805e-01	9.137030243873596191e-01	4.099999999999999756e-01	4.315235316753387451e-01	2.039999999999999869e-01	2.845166623592376709e-01	2.780000000000000249e-01	2.737640440464019775e-01	4.380000000000000004e-01	5.493566393852233887e-01
7.100000000000000000e+01	1.880000000000000004e-01	6.863225698471069336e-01	2.979999999999999871e-01	2.612440586090087891e-01	3.340000000000000191e-01	3.584116101264953613e-01	4.719999999999999751e-01	8.530705571174621582e-01	8.679999999999999938e-01	9.030029773712158203e-01	2.600000000000000089e-01	1.277696937322616577e-01
7.200000000000000000e+01	7.560000000000000053e-01	8.693531155586242676e-01	7.640000000000000124e-01	6.786911487579345703e-01	6.280000000000000027e-01	6.379678249359130859e-01	2.800000000000000266e-01	2.594991326332092285e-01	7.540000000000000036e-01	5.893055796623229980e-01	8.080000000000000515e-01	7.998799085617065430e-01
7.300000000000000000e+01	9.020000000000000240e-01	7.454521059989929199e-01	2.099999999999999922e-01	5.743862986564636230e-01	2.640000000000000124e-01	1.869655400514602661e-01	5.600000000000000117e-02	1.071501523256301880e-01	7.199999999999999734e-01	3.563606739044189453e-01	3.240000000000000102e-01	5.151780247688293457e-01
7.400000000000000000e+01	5.739999999999999547e-01	7.569363117218017578e-01	5.460000000000000409e-01	3.277179300785064697e-01	9.479999999999999538e-01	8.801943659782409668e-01	3.800000000000000044e-01	3.666464090347290039e-01	8.599999999999999867e-01	8.487309217453002930e-01	7.099999999999999645e-01	7.098914384841918945e-01
7.500000000000000000e+01	6.999999999999999556e-01	7.833736538887023926e-01	0.000000000000000000e+00	2.726655602455139160e-01	4.719999999999999751e-01	8.472222089767456055e-01	5.400000000000000355e-01	6.337212920188903809e-01	1.600000000000000033e-02	1.323242485523223877e-01	1.640000000000000069e-01	2.123469859361648560e-01
7.600000000000000000e+01	4.879999999999999893e-01	6.923089623451232910e-01	4.119999999999999774e-01	2.487505227327346802e-01	3.599999999999999728e-02	2.402217239141464233e-01	9.400000000000000022e-02	1.978086233139038086e-01	6.879999999999999449e-01	5.789436101913452148e-01	6.480000000000000204e-01	6.027662158012390137e-01
7.700000000000000000e+01	1.680000000000000104e-01	6.474078893661499023e-01	3.300000000000000155e-01	3.429967761039733887e-01	3.599999999999999728e-02	7.341534644365310669e-02	6.660000000000000364e-01	7.917506694793701172e-01	2.560000000000000053e-01	2.228252589702606201e-01	3.240000000000000102e-01	3.390657305717468262e-01
7.800000000000000000e+01	1.519999999999999962e-01	6.561027169227600098e-01	1.280000000000000027e-01	3.354490697383880615e-01	6.720000000000000417e-01	2.510416209697723389e-01	2.439999999999999947e-01	2.204004377126693726e-01	8.599999999999999312e-02	1.786118596792221069e-01	6.820000000000000506e-01	6.396845579147338867e-01
7.900000000000000000e+01	3.340000000000000191e-01	8.645358681678771973e-01	3.619999999999999885e-01	4.142373502254486084e-01	5.140000000000000124e-01	6.018335819244384766e-01	1.839999999999999969e-01	2.539595365524291992e-01	8.820000000000000062e-01	7.662727236747741699e-01	7.680000000000000160e-01	5.292899608612060547e-01
8.000000000000000000e+01	2.020000000000000129e-01	7.271203398704528809e-01	2.020000000000000129e-01	2.880001962184906006e-01	9.519999999999999574e-01	8.819997906684875488e-01	2.479999999999999982e-01	1.745183169841766357e-01	3.300000000000000155e-01	1.091842204332351685e-01	6.239999999999999991e-01	6.068055033683776855e-01
8.100000000000000000e+01	9.779999999999999805e-01	8.559193611145019531e-01	8.399999999999999689e-01	6.733883619308471680e-01	4.399999999999999745e-02	4.178125783801078796e-02	3.180000000000000049e-01	3.898937702178955078e-01	2.300000000000000100e-01	3.814671635627746582e-01	9.499999999999999556e-01	8.619690537452697754e-01
8.200000000000000000e+01	2.879999999999999782e-01	5.265672206878662109e-01	8.999999999999999667e-02	1.515417546033859253e-01	2.600000000000000089e-01	2.303164601325988770e-01	1.439999999999999891e-01	1.597766876220703125e-01	2.159999999999999976e-01	1.500470787286758423e-01	2.459999999999999964e-01	3.447891473770141602e-01
8.300000000000000000e+01	2.879999999999999782e-01	5.935099720954895020e-01	1.779999999999999916e-01	4.230740070343017578e-01	1.940000000000000058e-01	1.931606382131576538e-01	8.999999999999999667e-02	4.669888615608215332e-01	8.739999999999999991e-01	5.629833340644836426e-01	1.419999999999999873e-01	2.396306991577148438e-01
8.400000000000000000e+01	7.179999999999999716e-01	7.779760956764221191e-01	6.460000000000000187e-01	5.029245018959045410e-01	9.599999999999999645e-01	7.397478818893432617e-01	9.600000000000000200e-02	1.316280961036682129e-01	8.060000000000000497e-01	5.679711103439331055e-01	4.219999999999999862e-01	4.244829416275024414e-01
8.500000000000000000e+01	3.800000000000000044e-01	7.059113383293151855e-01	9.040000000000000258e-01	6.688899993896484375e-01	4.000000000000000083e-02	1.962384283542633057e-01	3.220000000000000084e-01	4.209692180156707764e-01	2.580000000000000071e-01	2.788078486919403076e-01	6.580000000000000293e-01	4.412372410297393799e-01
8.600000000000000000e+01	6.139999999999999902e-01	7.571426033973693848e-01	8.739999999999999991e-01	8.672780990600585938e-01	8.239999999999999547e-01	6.468018293380737305e-01	2.320000000000000118e-01	2.906892597675323486e-01	2.680000000000000160e-01	2.651133835315704346e-01	8.020000000000000462e-01	7.819653153419494629e-01
8.700000000000000000e+01	6.480000000000000204e-01	8.186084032058715820e-01	8.279999999999999583e-01	7.824629545211791992e-01	3.300000000000000155e-01	5.094046592712402344e-01	6.199999999999999956e-01	5.896127223968505859e-01	4.560000000000000164e-01	3.067551553249359131e-01	7.840000000000000302e-01	6.913692951202392578e-01
8.800000000000000000e+01	7.980000000000000426e-01	9.569838047027587891e-01	1.600000000000000033e-01	2.194386869668960571e-01	5.420000000000000373e-01	6.041228175163269043e-01	7.359999999999999876e-01	6.328836083412170410e-01	7.500000000000000000e-01	5.722635984420776367e-01	2.479999999999999982e-01	1.709137111902236938e-01
8.900000000000000000e+01	9.619999999999999662e-01	9.357609748840332031e-01	1.000000000000000000e+00	9.973604083061218262e-01	2.099999999999999922e-01	1.639074385166168213e-01	1.580000000000000016e-01	6.493284702301025391e-01	8.080000000000000515e-01	6.119618415832519531e-01	2.599999999999999881e-02	6.200137734413146973e-02
9.000000000000000000e+01	9.800000000000000377e-02	3.081481754779815674e-01	4.899999999999999911e-01	3.235202133655548096e-01	3.780000000000000027e-01	3.870523273944854736e-01	9.519999999999999574e-01	8.365343213081359863e-01	8.020000000000000462e-01	8.248362541198730469e-01	4.119999999999999774e-01	4.599128365516662598e-01
9.100000000000000000e+01	9.559999999999999609e-01	8.880241513252258301e-01	3.799999999999999906e-02	1.091981828212738037e-01	9.340000000000000524e-01	8.520928621292114258e-01	4.380000000000000004e-01	4.829217791557312012e-01	1.439999999999999891e-01	3.576352000236511230e-01	7.239999999999999769e-01	7.094059586524963379e-01
9.200000000000000000e+01	9.519999999999999574e-01	8.388730287551879883e-01	4.879999999999999893e-01	7.762845754623413086e-01	2.459999999999999964e-01	3.961666226387023926e-01	7.159999999999999698e-01	6.331598162651062012e-01	2.640000000000000124e-01	4.414898157119750977e-02	6.340000000000000080e-01	6.066939234733581543e-01
9.300000000000000000e+01	9.439999999999999503e-01	9.104834198951721191e-01	2.199999999999999872e-02	3.063756227493286133e-01	7.059999999999999609e-01	7.779896259307861328e-01	7.720000000000000195e-01	7.887337803840637207e-01	5.779999999999999583e-01	4.240641891956329346e-01	4.879999999999999893e-01	5.218443274497985840e-01
9.400000000000000000e+01	6.919999999999999485e-01	7.259178757667541504e-01	2.220000000000000029e-01	4.492753148078918457e-01	3.579999999999999849e-01	2.133823484182357788e-01	8.279999999999999583e-01	5.227168202400207520e-01	1.920000000000000040e-01	9.722140431404113770e-02	4.620000000000000218e-01	5.244283080101013184e-01
9.500000000000000000e+01	1.920000000000000040e-01	5.960457921028137207e-01	7.860000000000000320e-01	8.298074603080749512e-01	1.280000000000000027e-01	1.161358281970024109e-01	4.259999999999999898e-01	4.641151130199432373e-01	5.859999999999999654e-01	3.566090166568756104e-01	2.560000000000000053e-01	2.772713601589202881e-01
9.600000000000000000e+01	6.199999999999999956e-02	4.103145301342010498e-01	6.000000000000000125e-03	4.046590998768806458e-02	2.959999999999999853e-01	2.463788390159606934e-01	8.319999999999999618e-01	5.258020758628845215e-01	8.439999999999999725e-01	3.442336618900299072e-01	6.320000000000000062e-01	6.275685429573059082e-01
9.700000000000000000e+01	6.099999999999999867e-01	6.966590285301208496e-01	2.379999999999999893e-01	1.594905406236648560e-01	6.700000000000000400e-01	6.615586876869201660e-01	3.240000000000000102e-01	6.353837251663208008e-01	7.780000000000000249e-01	4.282726049423217773e-01	7.319999999999999840e-01	4.596669673919677734e-01
9.800000000000000000e+01	3.059999999999999942e-01	7.808892726898193359e-01	6.939999999999999503e-01	8.663752079010009766e-01	4.819999999999999840e-01	4.863674938678741455e-01	3.320000000000000173e-01	4.018064141273498535e-01	1.400000000000000133e-01	1.768936514854431152e-01	8.840000000000000080e-01	8.519517183303833008e-01
9.900000000000000000e+01	8.579999999999999849e-01	8.968806266784667969e-01	6.159999999999999920e-01	5.260342955589294434e-01	8.840000000000000080e-01	4.497124254703521729e-01	7.439999999999999947e-01	7.248650789260864258e-01	8.359999999999999654e-01	9.006139039993286133e-01	7.199999999999999734e-01	6.288759708404541016e-01
1.000000000000000000e+02	3.780000000000000027e-01	9.216427803039550781e-01	1.859999999999999987e-01	5.106629729270935059e-01	8.359999999999999654e-01	5.314024686813354492e-01	8.679999999999999938e-01	8.650234341621398926e-01	2.159999999999999976e-01	1.536092013120651245e-01	7.599999999999999811e-02	1.214119344949722290e-01
1.010000000000000000e+02	5.639999999999999458e-01	7.199926972389221191e-01	8.820000000000000062e-01	7.306868433952331543e-01	1.620000000000000051e-01	1.195465996861457825e-01	8.960000000000000187e-01	5.218374133110046387e-01	3.980000000000000204e-01	2.085467129945755005e-01	8.599999999999999867e-01	7.681058645248413086e-01
1.020000000000000000e+02	8.799999999999999489e-02	7.703512907028198242e-01	5.540000000000000480e-01	5.608105659484863281e-01	8.400000000000000522e-02	1.111446171998977661e-01	6.959999999999999520e-01	4.138576090335845947e-01	6.099999999999999867e-01	3.863311409950256348e-01	2.159999999999999976e-01	2.517114877700805664e-01
1.030000000000000000e+02	7.459999999999999964e-01	8.291698694229125977e-01	7.019999999999999574e-01	7.520732879638671875e-01	9.779999999999999805e-01	7.747237682342529297e-01	5.200000000000000178e-01	5.084966421127319336e-01	2.479999999999999982e-01	2.439329475164413452e-01	3.400000000000000244e-01	3.119656741619110107e-01
1.040000000000000000e+02	2.780000000000000249e-01	8.435910940170288086e-01	4.440000000000000058e-01	3.378240764141082764e-01	9.679999999999999716e-01	9.561552405357360840e-01	7.379999999999999893e-01	6.263098120689392090e-01	7.259999999999999787e-01	6.349754333496093750e-01	9.479999999999999538e-01	8.920932412147521973e-01
1.050000000000000000e+02	2.580000000000000071e-01	4.392259716987609863e-01	8.080000000000000515e-01	8.419651985168457031e-01	4.000000000000000222e-01	2.324073165655136108e-01	4.599999999999999922e-02	3.841218352317810059e-01	2.600000000000000089e-01	2.618044316768646240e-01	7.259999999999999787e-01	5.666824579238891602e-01
1.060000000000000000e+02	1.960000000000000075e-01	3.577995300292968750e-01	9.679999999999999716e-01	8.722187280654907227e-01	1.839999999999999969e-01	1.438935995101928711e-01	6.280000000000000027e-01	5.349175930023193359e-01	2.300000000000000100e-01	4.021582603454589844e-01	3.760000000000000009e-01	3.050677478313446045e-01
1.070000000000000000e+02	3.260000000000000120e-01	3.251062631607055664e-01	6.899999999999999467e-01	6.688613891601562500e-01	3.439999999999999725e-01	4.296711087226867676e-01	6.580000000000000293e-01	5.055524110794067383e-01	3.479999999999999760e-01	3.871537446975708008e-01	4.299999999999999933e-01	3.987709581851959229e-01
1.080000000000000000e+02	9.839999999999999858e-01	9.863838553428649902e-01	8.299999999999999600e-01	7.734916210174560547e-01	6.840000000000000524e-01	3.347589969635009766e-01	8.519999999999999796e-01	8.393284678459167480e-01	6.400000000000000133e-01	5.912282466888427734e-01	5.320000000000000284e-01	4.873580634593963623e-01
1.090000000000000000e+02	1.179999999999999938e-01	4.656133949756622314e-01	8.920000000000000151e-01	7.883540987968444824e-01	6.899999999999999467e-01	7.759910821914672852e-02	3.880000000000000115e-01	7.105026245117187500e-01	1.739999999999999880e-01	1.156045719981193542e-01	1.600000000000000033e-02	1.412073969841003418e-01
1.100000000000000000e+02	7.319999999999999840e-01	3.852876722812652588e-01	7.479999999999999982e-01	6.755567193031311035e-01	6.919999999999999485e-01	5.829027295112609863e-01	5.879999999999999671e-01	4.317200779914855957e-01	7.680000000000000160e-01	5.722628235816955566e-01	6.899999999999999467e-01	7.225783467292785645e-01
1.110000000000000000e+02	4.279999999999999916e-01	5.162019729614257812e-01	6.580000000000000293e-01	4.226315021514892578e-01	3.079999999999999960e-01	5.497950315475463867e-01	8.279999999999999583e-01	6.802920699119567871e-01	9.200000000000000400e-01	7.407064437866210938e-01	4.440000000000000058e-01	2.347905188798904419e-01
1.120000000000000000e+02	7.920000000000000373e-01	8.194049596786499023e-01	9.199999999999999845e-02	3.888722658157348633e-01	5.320000000000000284e-01	4.509061872959136963e-01	3.960000000000000187e-01	4.729410409927368164e-01	7.520000000000000018e-01	8.366959095001220703e-01	8.739999999999999991e-01	7.811893224716186523e-01
1.130000000000000000e+02	2.400000000000000050e-02	8.048541545867919922e-01	9.280000000000000471e-01	8.865295052528381348e-01	3.880000000000000115e-01	2.331552803516387939e-01	3.539999999999999813e-01	5.830489993095397949e-01	7.059999999999999609e-01	7.117114067077636719e-01	4.000000000000000222e-01	5.215077400207519531e-01
1.140000000000000000e+02	4.879999999999999893e-01	7.212264537811279297e-01	8.399999999999999689e-01	8.580106496810913086e-01	1.479999999999999927e-01	6.329390406608581543e-02	3.420000000000000262e-01	3.171822726726531982e-01	5.480000000000000426e-01	5.134995579719543457e-01	5.959999999999999742e-01	6.489107608795166016e-01
1.150000000000000000e+02	4.979999999999999982e-01	4.016451537609100342e-01	7.059999999999999609e-01	4.940769374370574951e-01	7.219999999999999751e-01	5.447915196418762207e-01	5.340000000000000302e-01	5.150932073593139648e-01	7.920000000000000373e-01	6.920406222343444824e-01	6.660000000000000364e-01	5.730988979339599609e-01
1.160000000000000000e+02	9.400000000000000022e-02	6.495138406753540039e-01	2.340000000000000135e-01	4.441207051277160645e-01	9.579999999999999627e-01	8.695659637451171875e-01	6.340000000000000080e-01	4.405123591423034668e-01	7.520000000000000018e-01	7.018737196922302246e-01	8.200000000000000344e-02	9.158835560083389282e-02
1.170000000000000000e+02	3.639999999999999902e-01	7.708475589752197266e-01	4.919999999999999929e-01	3.234977722167968750e-01	4.000000000000000083e-02	1.948132216930389404e-01	3.180000000000000049e-01	4.446221590042114258e-01	3.220000000000000084e-01	1.590498238801956177e-01	9.100000000000000311e-01	9.003429412841796875e-01
1.180000000000000000e+02	3.780000000000000027e-01	8.635399937629699707e-01	6.520000000000000240e-01	6.865248084068298340e-01	8.639999999999999902e-01	5.483077764511108398e-01	1.059999999999999970e-01	2.301735281944274902e-01	8.439999999999999725e-01	7.821091413497924805e-01	6.800000000000000488e-01	5.535427927970886230e-01
1.190000000000000000e+02	4.400000000000000022e-01	8.134101033210754395e-01	2.300000000000000100e-01	3.574368357658386230e-01	8.020000000000000462e-01	7.219615578651428223e-01	9.459999999999999520e-01	7.791902422904968262e-01	3.880000000000000115e-01	3.076961338520050049e-01	5.300000000000000266e-01	4.185947179794311523e-01
1.200000000000000000e+02	4.520000000000000129e-01	7.204511761665344238e-01	7.099999999999999645e-01	6.488117575645446777e-01	9.859999999999999876e-01	9.731278419494628906e-01	4.939999999999999947e-01	3.836216330528259277e-01	8.000000000000000167e-02	7.560674846172332764e-02	1.539999999999999980e-01	1.508307904005050659e-01
1.210000000000000000e+02	6.860000000000000542e-01	8.320605158805847168e-01	9.579999999999999627e-01	8.337028622627258301e-01	4.800000000000000100e-02	3.375643491744995117e-02	6.540000000000000258e-01	5.245792269706726074e-01	6.480000000000000204e-01	7.686566114425659180e-01	5.300000000000000266e-01	5.820471048355102539e-01
1.220000000000000000e+02	7.940000000000000391e-01	7.538608312606811523e-01	4.899999999999999911e-01	6.453943252563476562e-01	4.939999999999999947e-01	6.860383152961730957e-01	6.500000000000000222e-01	6.452339887619018555e-01	7.560000000000000053e-01	6.013510227203369141e-01	7.940000000000000391e-01	7.442265748977661133e-01
1.230000000000000000e+02	8.699999999999999956e-01	6.971041560173034668e-01	6.820000000000000506e-01	6.626629829406738281e-01	1.600000000000000033e-01	2.546227574348449707e-01	3.519999999999999796e-01	4.114675819873809814e-01	2.680000000000000160e-01	4.412756562232971191e-01	3.039999999999999925e-01	3.411916196346282959e-01
1.240000000000000000e+02	8.020000000000000462e-01	7.449107170104980469e-01	6.919999999999999485e-01	7.855503559112548828e-01	1.219999999999999973e-01	1.408745497465133667e-01	6.840000000000000524e-01	2.964606285095214844e-01	7.239999999999999769e-01	6.642140746116638184e-01	3.099999999999999978e-01	5.956310629844665527e-01
1.250000000000000000e+02	5.260000000000000231e-01	8.475223779678344727e-01	5.639999999999999458e-01	4.271369874477386475e-01	2.000000000000000042e-02	9.980235248804092407e-02	6.139999999999999902e-01	3.868872523307800293e-01	5.620000000000000551e-01	3.772773444652557373e-01	8.139999999999999458e-01	7.706809043884277344e-01
1.260000000000000000e+02	6.820000000000000506e-01	7.059510350227355957e-01	6.780000000000000471e-01	7.003548145294189453e-01	5.400000000000000355e-01	5.436109304428100586e-01	6.079999999999999849e-01	4.654289186000823975e-01	9.280000000000000471e-01	7.673140168190002441e-01	4.259999999999999898e-01	4.990277886390686035e-01
1.270000000000000000e+02	2.220000000000000029e-01	6.703395843505859375e-01	8.739999999999999991e-01	8.178715109825134277e-01	7.720000000000000195e-01	8.678586483001708984e-01	1.479999999999999927e-01	1.675684750080108643e-01	2.580000000000000071e-01	1.839590370655059814e-01	6.560000000000000275e-01	7.765127420425415039e-01
1.280000000000000000e+02	7.379999999999999893e-01	8.047121167182922363e-01	8.259999999999999565e-01	5.672665238380432129e-01	4.599999999999999922e-02	1.580044329166412354e-01	2.600000000000000089e-01	4.640197157859802246e-01	2.800000000000000266e-01	1.564769893884658813e-01	6.099999999999999867e-01	5.637387633323669434e-01
1.290000000000000000e+02	3.800000000000000044e-01	7.791811823844909668e-01	9.160000000000000364e-01	8.925216794013977051e-01	1.819999999999999951e-01	4.236518442630767822e-01	8.780000000000000027e-01	7.105887532234191895e-01	2.359999999999999876e-01	3.243448138236999512e-01	7.139999999999999680e-01	5.548967123031616211e-01
1.300000000000000000e+02	8.199999999999999512e-01	5.654780864715576172e-01	1.219999999999999973e-01	3.015759289264678955e-01	9.439999999999999503e-01	8.248618841171264648e-01	5.999999999999999778e-02	1.759876161813735962e-01	4.660000000000000253e-01	2.937000393867492676e-01	4.219999999999999862e-01	6.168464422225952148e-01
1.310000000000000000e+02	8.359999999999999654e-01	9.518793225288391113e-01	6.660000000000000364e-01	6.739767789840698242e-01	8.000000000000000167e-03	1.568243652582168579e-01	6.780000000000000471e-01	4.459553360939025879e-01	8.379999999999999671e-01	7.278348207473754883e-01	8.780000000000000027e-01	8.604933619499206543e-01
1.320000000000000000e+02	2.640000000000000124e-01	2.331625968217849731e-01	3.980000000000000204e-01	5.960358977317810059e-01	9.719999999999999751e-01	9.641392230987548828e-01	1.600000000000000033e-01	6.009095907211303711e-01	4.680000000000000271e-01	4.388632774353027344e-01	6.199999999999999956e-01	7.003726363182067871e-01
1.330000000000000000e+02	6.239999999999999991e-01	8.414147496223449707e-01	8.719999999999999973e-01	7.684175968170166016e-01	6.600000000000000311e-01	4.176334142684936523e-01	9.799999999999999822e-01	8.459892868995666504e-01	2.200000000000000011e-01	9.900078177452087402e-02	8.199999999999999512e-01	7.670242786407470703e-01
1.340000000000000000e+02	8.259999999999999565e-01	9.025251269340515137e-01	8.060000000000000497e-01	3.790525794029235840e-01	9.379999999999999449e-01	6.643223762512207031e-01	3.799999999999999906e-02	2.535008788108825684e-01	4.839999999999999858e-01	3.583095371723175049e-01	4.399999999999999745e-02	1.754420809447765350e-02
1.350000000000000000e+02	9.340000000000000524e-01	9.868554472923278809e-01	4.319999999999999951e-01	5.021929740905761719e-01	6.780000000000000471e-01	4.161805212497711182e-01	1.179999999999999938e-01	1.133981123566627502e-01	5.620000000000000551e-01	4.829957187175750732e-01	6.280000000000000027e-01	6.747615933418273926e-01
1.360000000000000000e+02	6.400000000000000133e-02	1.822940260171890259e-01	3.479999999999999760e-01	4.374414980411529541e-01	2.000000000000000111e-01	8.296056836843490601e-02	4.859999999999999876e-01	4.497565925121307373e-01	4.500000000000000111e-01	4.685821235179901123e-01	9.300000000000000488e-01	8.031988739967346191e-01
1.370000000000000000e+02	7.599999999999999811e-02	3.173822760581970215e-01	9.539999999999999591e-01	8.987069725990295410e-01	6.760000000000000453e-01	6.276456117630004883e-01	9.140000000000000346e-01	8.825357556343078613e-01	1.900000000000000022e-01	3.240287005901336670e-01	7.079999999999999627e-01	6.009798645973205566e-01
1.380000000000000000e+02	3.420000000000000262e-01	7.376580834388732910e-01	3.099999999999999978e-01	1.398610472679138184e-01	5.240000000000000213e-01	3.606350421905517578e-01	1.940000000000000058e-01	1.794829517602920532e-01	1.940000000000000058e-01	4.852028563618659973e-02	4.819999999999999840e-01	4.142115712165832520e-01
1.390000000000000000e+02	6.199999999999999956e-01	8.204569816589355469e-01	7.279999999999999805e-01	7.463533878326416016e-01	4.359999999999999987e-01	4.944314956665039062e-01	2.839999999999999747e-01	4.323097169399261475e-01	3.719999999999999973e-01	2.730827033519744873e-01	2.020000000000000129e-01	2.096809446811676025e-01
1.400000000000000000e+02	6.720000000000000417e-01	8.498489856719970703e-01	1.140000000000000041e-01	4.302985668182373047e-01	2.479999999999999982e-01	5.087470412254333496e-01	3.499999999999999778e-01	4.454924166202545166e-01	6.720000000000000417e-01	4.574370980262756348e-01	9.020000000000000240e-01	9.096775650978088379e-01
1.410000000000000000e+02	1.719999999999999862e-01	8.276940584182739258e-01	1.059999999999999970e-01	2.104188054800033569e-01	7.399999999999999634e-02	2.898716032505035400e-01	4.079999999999999738e-01	5.948110818862915039e-01	5.100000000000000089e-01	2.537602186203002930e-01	9.600000000000000200e-02	2.167231589555740356e-01
1.420000000000000000e+02	1.200000000000000025e-02	3.141306936740875244e-01	8.179999999999999494e-01	5.773007869720458984e-01	8.419999999999999707e-01	6.115137338638305664e-01	1.880000000000000004e-01	3.631467819213867188e-01	5.020000000000000018e-01	2.693014144897460938e-01	6.000000000000000125e-03	2.562467381358146667e-02
1.430000000000000000e+02	5.739999999999999547e-01	8.235159516334533691e-01	2.700000000000000178e-01	5.329352617263793945e-01	9.340000000000000524e-01	8.576439023017883301e-01	9.839999999999999858e-01	8.096635341644287109e-01	5.340000000000000302e-01	2.897838056087493896e-01	7.780000000000000249e-01	7.695530056953430176e-01
1.440000000000000000e+02	4.799999999999999822e-01	5.919220447540283203e-01	5.080000000000000071e-01	4.029617309570312500e-01	7.980000000000000426e-01	5.678379535675048828e-01	2.560000000000000053e-01	4.617607593536376953e-01	2.760000000000000231e-01	2.936762869358062744e-01	1.660000000000000087e-01	3.703454136848449707e-01
1.450000000000000000e+02	6.740000000000000435e-01	8.444119691848754883e-01	9.240000000000000435e-01	7.429683208465576172e-01	8.000000000000000444e-01	7.151333689689636230e-01	1.199999999999999956e-01	3.088650405406951904e-01	1.940000000000000058e-01	4.077631533145904541e-01	3.719999999999999973e-01	4.395415484905242920e-01
1.460000000000000000e+02	2.139999999999999958e-01	5.987334847450256348e-01	2.959999999999999853e-01	3.162507116794586182e-01	5.659999999999999476e-01	4.499325752258300781e-01	6.860000000000000542e-01	8.159217834472656250e-01	3.840000000000000080e-01	2.148665785789489746e-01	8.719999999999999973e-01	8.482302427291870117e-01
1.470000000000000000e+02	1.100000000000000006e-01	2.593964040279388428e-01	8.259999999999999565e-01	4.037654399871826172e-01	9.699999999999999734e-01	7.425455451011657715e-01	4.339999999999999969e-01	5.843784809112548828e-01	6.600000000000000311e-01	2.831180095672607422e-01	1.660000000000000087e-01	2.189771682024002075e-01
1.480000000000000000e+02	9.939999999999999947e-01	9.860401153564453125e-01	6.079999999999999849e-01	6.926534771919250488e-01	6.019999999999999796e-01	4.766069948673248291e-01	4.420000000000000040e-01	7.434080839157104492e-01	5.140000000000000124e-01	6.486890912055969238e-01	4.859999999999999876e-01	4.090754687786102295e-01
1.490000000000000000e+02	2.979999999999999871e-01	5.718536972999572754e-01	4.139999999999999791e-01	3.167649209499359131e-01	8.739999999999999991e-01	6.997675895690917969e-01	4.600000000000000200e-01	4.413954615592956543e-01	5.520000000000000462e-01	5.380677580833435059e-01	6.879999999999999449e-01	6.811323165893554688e-01
1.500000000000000000e+02	2.700000000000000178e-01	5.885563492774963379e-01	6.320000000000000062e-01	5.431959033012390137e-01	2.680000000000000160e-01	1.445670574903488159e-01	5.560000000000000497e-01	1.734457165002822876e-01	4.420000000000000040e-01	3.655733466148376465e-01	3.300000000000000155e-01	4.767743349075317383e-01
1.510000000000000000e+02	2.320000000000000118e-01	5.064817145466804504e-02	5.500000000000000444e-01	4.082400798797607422e-01	9.799999999999999822e-01	9.187548160552978516e-01	5.460000000000000409e-01	4.978821873664855957e-01	5.200000000000000178e-01	2.875497639179229736e-01	5.859999999999999654e-01	6.800071001052856445e-01
1.520000000000000000e+02	9.939999999999999947e-01	9.916003942489624023e-01	8.120000000000000551e-01	6.296033263206481934e-01	3.479999999999999760e-01	6.576849222183227539e-01	7.339999999999999858e-01	6.568543314933776855e-01	7.780000000000000249e-01	5.823773145675659180e-01	7.399999999999999911e-01	6.579798460006713867e-01
1.530000000000000000e+02	9.120000000000000329e-01	9.368003606796264648e-01	6.260000000000000009e-01	5.115325450897216797e-01	6.179999999999999938e-01	4.367311894893646240e-01	1.340000000000000080e-01	2.926881015300750732e-01	5.719999999999999529e-01	4.963874220848083496e-01	3.140000000000000013e-01	1.989045590162277222e-01
1.540000000000000000e+02	2.800000000000000266e-01	7.870592474937438965e-01	6.460000000000000187e-01	4.584329724311828613e-01	2.059999999999999887e-01	6.915622204542160034e-02	4.540000000000000147e-01	3.739036023616790771e-01	5.240000000000000213e-01	2.937819361686706543e-01	9.459999999999999520e-01	8.665268421173095703e-01
1.550000000000000000e+02	7.459999999999999964e-01	7.966120243072509766e-01	5.500000000000000444e-01	6.305482387542724609e-01	7.239999999999999769e-01	5.633858442306518555e-01	3.519999999999999796e-01	4.603094756603240967e-01	1.219999999999999973e-01	1.898691803216934204e-01	2.479999999999999982e-01	4.674908816814422607e-01
1.560000000000000000e+02	2.439999999999999947e-01	7.209898233413696289e-01	4.660000000000000253e-01	5.249775052070617676e-01	3.559999999999999831e-01	2.388058006763458252e-01	4.060000000000000275e-01	3.666065633296966553e-01	1.759999999999999898e-01	2.358728349208831787e-01	1.260000000000000009e-01	1.362311691045761108e-01
1.570000000000000000e+02	4.480000000000000093e-01	7.475942969322204590e-01	1.680000000000000104e-01	3.499494194984436035e-01	6.260000000000000009e-01	1.497169435024261475e-01	3.599999999999999728e-02	4.434731602668762207e-02	4.420000000000000040e-01	3.212597668170928955e-01	2.500000000000000000e-01	3.816770315170288086e-01
1.580000000000000000e+02	3.739999999999999991e-01	8.000599741935729980e-01	8.840000000000000080e-01	5.061517357826232910e-01	7.540000000000000036e-01	7.743960618972778320e-01	1.859999999999999987e-01	3.173443078994750977e-01	3.699999999999999956e-01	1.339016556739807129e-01	9.439999999999999503e-01	9.047812819480895996e-01
1.590000000000000000e+02	3.320000000000000173e-01	4.013257026672363281e-01	8.880000000000000115e-01	8.141847252845764160e-01	7.600000000000000089e-01	7.757037878036499023e-01	4.719999999999999751e-01	5.567010045051574707e-01	8.020000000000000462e-01	7.136715650558471680e-01	8.000000000000000167e-03	6.327551603317260742e-02
1.600000000000000000e+02	9.419999999999999485e-01	8.763378262519836426e-01	4.520000000000000129e-01	4.753573834896087646e-01	4.599999999999999922e-02	5.924379080533981323e-02	8.319999999999999618e-01	6.883131861686706543e-01	4.199999999999999845e-01	1.047632619738578796e-01	6.380000000000000115e-01	5.603147149085998535e-01
1.610000000000000000e+02	5.739999999999999547e-01	8.449084758758544922e-01	6.540000000000000258e-01	6.874080896377563477e-01	8.339999999999999636e-01	5.266385078430175781e-01	8.419999999999999707e-01	5.349519252777099609e-01	3.880000000000000115e-01	3.035643398761749268e-01	3.280000000000000138e-01	4.970495104789733887e-01
1.620000000000000000e+02	6.879999999999999449e-01	7.632637023925781250e-01	7.800000000000000266e-01	6.213840842247009277e-01	2.959999999999999853e-01	4.981389343738555908e-01	3.119999999999999996e-01	1.979171931743621826e-01	4.400000000000000022e-01	2.921227812767028809e-01	6.000000000000000125e-03	3.732762113213539124e-02
1.630000000000000000e+02	6.560000000000000275e-01	7.570181488990783691e-01	2.280000000000000082e-01	1.718264371156692505e-01	3.479999999999999760e-01	3.057291507720947266e-01	8.799999999999999489e-02	5.607464909553527832e-02	2.079999999999999905e-01	2.682919204235076904e-01	3.160000000000000031e-01	3.459446728229522705e-01
1.640000000000000000e+02	7.980000000000000426e-01	7.490787506103515625e-01	4.540000000000000147e-01	6.141728162765502930e-01	1.620000000000000051e-01	2.274408489465713501e-01	3.280000000000000138e-01	3.928548395633697510e-01	5.500000000000000444e-01	4.843493998050689697e-01	2.560000000000000053e-01	2.979186177253723145e-01
1.650000000000000000e+02	9.699999999999999734e-01	8.795320391654968262e-01	6.059999999999999831e-01	3.578674495220184326e-01	6.879999999999999449e-01	8.193459510803222656e-01	7.219999999999999751e-01	8.450539708137512207e-01	6.440000000000000169e-01	4.477733671665191650e-01	5.799999999999999600e-01	4.813764095306396484e-01
1.660000000000000000e+02	7.059999999999999609e-01	8.494899868965148926e-01	2.079999999999999905e-01	2.589848935604095459e-01	2.999999999999999889e-01	9.317281842231750488e-01	3.719999999999999973e-01	2.738076448440551758e-01	1.000000000000000021e-02	7.127147167921066284e-02	7.500000000000000000e-01	7.169950008392333984e-01
1.670000000000000000e+02	6.199999999999999956e-01	8.759620785713195801e-01	2.220000000000000029e-01	3.730468153953552246e-01	5.480000000000000426e-01	6.946058273315429688e-01	4.939999999999999947e-01	3.121468424797058105e-01	5.480000000000000426e-01	4.180332422256469727e-01	7.520000000000000018e-01	7.134077548980712891e-01
1.680000000000000000e+02	1.559999999999999998e-01	2.809150815010070801e-01	3.739999999999999991e-01	6.177712678909301758e-01	6.820000000000000506e-01	6.832726001739501953e-01	5.759999999999999565e-01	4.586028754711151123e-01	7.640000000000000124e-01	7.890308499336242676e-01	6.400000000000000133e-02	2.867972254753112793e-01
1.690000000000000000e+02	7.800000000000000266e-01	7.169358134269714355e-01	5.080000000000000071e-01	4.412946999073028564e-01	9.439999999999999503e-01	5.750439167022705078e-01	5.719999999999999529e-01	5.586317777633666992e-01	7.159999999999999698e-01	7.947030663490295410e-01	1.360000000000000098e-01	3.588718473911285400e-01
1.700000000000000000e+02	5.879999999999999671e-01	8.113635778427124023e-01	4.400000000000000022e-01	3.088742792606353760e-01	2.560000000000000053e-01	1.563206315040588379e-01	5.979999999999999760e-01	7.891525030136108398e-01	5.000000000000000278e-02	5.218668654561042786e-02	7.179999999999999716e-01	4.296742081642150879e-01
1.710000000000000000e+02	2.640000000000000124e-01	1.555517613887786865e-01	1.400000000000000029e-02	7.244242727756500244e-02	2.400000000000000050e-02	1.041745617985725403e-01	7.099999999999999645e-01	6.116138100624084473e-01	3.920000000000000151e-01	2.219371497631072998e-01	7.860000000000000320e-01	8.521479368209838867e-01
1.720000000000000000e+02	9.879999999999999893e-01	8.223869800567626953e-01	2.839999999999999747e-01	4.174144864082336426e-01	8.499999999999999778e-01	8.695213198661804199e-01	4.000000000000000083e-02	2.590971887111663818e-01	5.819999999999999618e-01	3.164944052696228027e-01	5.999999999999999778e-01	6.457472443580627441e-01
1.730000000000000000e+02	1.600000000000000033e-02	1.005907878279685974e-01	7.920000000000000373e-01	7.476264238357543945e-01	4.680000000000000271e-01	8.234640955924987793e-01	2.800000000000000058e-02	1.085080355405807495e-01	2.959999999999999853e-01	2.451429069042205811e-01	1.100000000000000006e-01	3.151623308658599854e-01
1.740000000000000000e+02	2.500000000000000000e-01	7.367578744888305664e-01	6.800000000000000488e-01	7.127364277839660645e-01	4.380000000000000004e-01	3.552190661430358887e-01	1.059999999999999970e-01	2.467003166675567627e-01	8.419999999999999707e-01	7.914412617683410645e-01	9.800000000000000377e-02	1.070116460323333740e-01
1.750000000000000000e+02	3.659999999999999920e-01	5.805729627609252930e-01	6.979999999999999538e-01	6.309370994567871094e-01	6.000000000000000125e-03	5.619220733642578125e-01	8.639999999999999902e-01	7.461813688278198242e-01	8.200000000000000344e-02	4.468715935945510864e-02	2.839999999999999747e-01	2.723683416843414307e-01
1.760000000000000000e+02	2.919999999999999818e-01	6.849855780601501465e-01	4.899999999999999911e-01	2.678713798522949219e-01	2.399999999999999911e-01	3.677390813827514648e-01	9.320000000000000506e-01	7.532560229301452637e-01	3.860000000000000098e-01	2.838998436927795410e-01	9.340000000000000524e-01	8.972018957138061523e-01
1.770000000000000000e+02	8.159999999999999476e-01	8.942669034004211426e-01	4.420000000000000040e-01	5.873646736145019531e-01	1.360000000000000098e-01	2.347172349691390991e-01	6.380000000000000115e-01	4.736006557941436768e-01	1.100000000000000006e-01	8.701185882091522217e-02	1.340000000000000080e-01	8.131792396306991577e-02
1.780000000000000000e+02	8.259999999999999565e-01	9.094666242599487305e-01	4.500000000000000111e-01	3.482974171638488770e-01	4.879999999999999893e-01	4.027742743492126465e-01	2.760000000000000231e-01	4.397756159305572510e-01	8.319999999999999618e-01	7.975770235061645508e-01	7.880000000000000338e-01	8.038882017135620117e-01
1.790000000000000000e+02	7.800000000000000266e-01	7.752014398574829102e-01	7.800000000000000266e-01	6.488570570945739746e-01	1.600000000000000033e-01	4.456229209899902344e-01	5.600000000000000533e-01	4.941907227039337158e-01	5.280000000000000249e-01	7.369283437728881836e-01	8.619999999999999885e-01	8.160451650619506836e-01
1.800000000000000000e+02	8.299999999999999600e-01	7.041245698928833008e-01	9.979999999999999982e-01	9.961363673210144043e-01	9.939999999999999947e-01	9.721000194549560547e-01	2.200000000000000011e-01	3.314458727836608887e-01	3.160000000000000031e-01	5.175198912620544434e-01	5.859999999999999654e-01	5.933015942573547363e-01
1.810000000000000000e+02	6.039999999999999813e-01	8.175151348114013672e-01	8.599999999999999867e-01	8.027923703193664551e-01	3.739999999999999991e-01	2.097404152154922485e-01	4.919999999999999929e-01	4.306491613388061523e-01	5.500000000000000444e-01	5.645960569381713867e-01	6.780000000000000471e-01	4.850666522979736328e-01
1.820000000000000000e+02	6.260000000000000009e-01	8.659173250198364258e-01	7.540000000000000036e-01	5.931276679039001465e-01	4.979999999999999982e-01	2.415966242551803589e-01	6.800000000000000488e-01	6.823381185531616211e-01	8.239999999999999547e-01	7.482693791389465332e-01	6.800000000000000488e-01	6.547208428382873535e-01
1.830000000000000000e+02	5.879999999999999671e-01	8.818256258964538574e-01	9.879999999999999893e-01	8.719953894615173340e-01	7.900000000000000355e-01	7.036442756652832031e-01	3.639999999999999902e-01	4.653135240077972412e-01	5.580000000000000515e-01	4.704186618328094482e-01	1.400000000000000133e-01	1.111880689859390259e-01
1.840000000000000000e+02	9.799999999999999822e-01	9.939238429069519043e-01	9.879999999999999893e-01	9.879457950592041016e-01	5.959999999999999742e-01	7.646942734718322754e-01	6.919999999999999485e-01	5.665737390518188477e-01	8.820000000000000062e-01	5.786697268486022949e-01	4.400000000000000022e-01	5.287162661552429199e-01
1.850000000000000000e+02	9.020000000000000240e-01	8.889942169189453125e-01	6.939999999999999503e-01	6.443219184875488281e-01	5.280000000000000249e-01	4.824493825435638428e-01	5.020000000000000018e-01	4.868859648704528809e-01	4.819999999999999840e-01	3.500204980373382568e-01	3.699999999999999956e-01	3.419397473335266113e-01
1.860000000000000000e+02	1.819999999999999951e-01	5.790359377861022949e-01	4.000000000000000083e-02	9.989044815301895142e-02	9.959999999999999964e-01	8.720049858093261719e-01	5.020000000000000018e-01	4.874452948570251465e-01	7.299999999999999822e-01	6.670331954956054688e-01	6.380000000000000115e-01	5.795477032661437988e-01
1.870000000000000000e+02	7.720000000000000195e-01	6.868189573287963867e-01	5.580000000000000515e-01	5.366051793098449707e-01	1.680000000000000104e-01	9.014908075332641602e-01	3.200000000000000067e-02	1.582959443330764771e-01	2.119999999999999940e-01	3.138424754142761230e-01	6.199999999999999956e-01	5.899919271469116211e-01
1.880000000000000000e+02	4.899999999999999911e-01	6.732259392738342285e-01	5.639999999999999458e-01	4.746211469173431396e-01	9.619999999999999662e-01	9.099355936050415039e-01	8.999999999999999667e-02	3.830263614654541016e-01	6.199999999999999956e-01	5.622509717941284180e-01	7.860000000000000320e-01	6.222453117370605469e-01
1.890000000000000000e+02	5.839999999999999636e-01	7.651219367980957031e-01	5.260000000000000231e-01	5.882004499435424805e-01	5.580000000000000515e-01	2.738536000251770020e-01	5.620000000000000551e-01	7.953639626502990723e-01	4.660000000000000253e-01	3.667471706867218018e-01	7.379999999999999893e-01	6.868671774864196777e-01
1.900000000000000000e+02	6.360000000000000098e-01	6.934902667999267578e-01	3.940000000000000169e-01	3.113102316856384277e-01	9.559999999999999609e-01	8.951343297958374023e-01	3.599999999999999867e-01	6.048105955123901367e-01	8.159999999999999476e-01	5.729520916938781738e-01	6.380000000000000115e-01	4.052833020687103271e-01
1.910000000000000000e+02	6.560000000000000275e-01	8.584686517715454102e-01	6.800000000000000488e-01	5.489373207092285156e-01	2.400000000000000050e-02	1.850595325231552124e-02	6.840000000000000524e-01	8.096972107887268066e-01	2.660000000000000142e-01	2.107935100793838501e-01	5.000000000000000278e-02	1.133914142847061157e-01
1.920000000000000000e+02	5.679999999999999494e-01	5.348582267761230469e-01	2.520000000000000018e-01	4.999356269836425781e-01	8.379999999999999671e-01	7.332152128219604492e-01	1.559999999999999998e-01	4.438833892345428467e-01	7.179999999999999716e-01	2.732170820236206055e-01	4.339999999999999969e-01	5.086703896522521973e-01
1.930000000000000000e+02	5.679999999999999494e-01	7.340797185897827148e-01	7.860000000000000320e-01	7.039901614189147949e-01	8.120000000000000551e-01	3.509426116943359375e-01	5.540000000000000480e-01	6.418403387069702148e-01	6.059999999999999831e-01	3.157210052013397217e-01	2.640000000000000124e-01	2.862122952938079834e-01
1.940000000000000000e+02	9.400000000000000022e-02	5.742976069450378418e-01	6.760000000000000453e-01	5.786137580871582031e-01	9.639999999999999680e-01	9.798593521118164062e-01	1.819999999999999951e-01	1.879248321056365967e-01	6.039999999999999813e-01	2.862505912780761719e-01	7.479999999999999982e-01	5.171608328819274902e-01
1.950000000000000000e+02	3.059999999999999942e-01	6.751877069473266602e-01	2.600000000000000089e-01	3.467385470867156982e-01	4.899999999999999911e-01	3.499577641487121582e-01	2.039999999999999869e-01	2.419309467077255249e-01	8.120000000000000551e-01	7.263488173484802246e-01	6.780000000000000471e-01	6.035462021827697754e-01
1.960000000000000000e+02	9.400000000000000022e-02	7.076649665832519531e-01	4.819999999999999840e-01	5.785256624221801758e-01	2.119999999999999940e-01	5.351894721388816833e-02	4.979999999999999982e-01	7.463786602020263672e-01	1.439999999999999891e-01	2.232882231473922729e-01	7.179999999999999716e-01	4.546168446540832520e-01
1.970000000000000000e+02	1.320000000000000062e-01	2.088173627853393555e-01	7.339999999999999858e-01	7.072830796241760254e-01	9.479999999999999538e-01	6.177808046340942383e-01	2.260000000000000064e-01	1.609357893466949463e-01	4.839999999999999858e-01	1.288471072912216187e-01	5.380000000000000338e-01	5.401561856269836426e-01
1.980000000000000000e+02	1.439999999999999891e-01	4.089404940605163574e-01	4.119999999999999774e-01	3.976814448833465576e-01	2.599999999999999881e-02	3.371049761772155762e-01	2.059999999999999887e-01	5.886179208755493164e-01	5.260000000000000231e-01	7.762361764907836914e-01	7.940000000000000391e-01	6.682398319244384766e-01
1.990000000000000000e+02	3.240000000000000102e-01	7.924737334251403809e-01	6.700000000000000400e-01	3.662777245044708252e-01	7.799999999999999989e-02	1.437246203422546387e-01	8.279999999999999583e-01	7.791728377342224121e-01	1.380000000000000115e-01	2.069473862648010254e-01	7.319999999999999840e-01	7.069209814071655273e-01
2.000000000000000000e+02	6.500000000000000222e-01	7.666718959808349609e-01	9.220000000000000417e-01	8.003479242324829102e-01	4.600000000000000200e-01	4.280546605587005615e-01	7.039999999999999591e-01	8.598923683166503906e-01	2.340000000000000135e-01	1.385391056537628174e-01	7.520000000000000018e-01	4.183047413825988770e-01
2.010000000000000000e+02	9.659999999999999698e-01	9.545953869819641113e-01	5.560000000000000497e-01	4.894184172153472900e-01	5.380000000000000338e-01	4.929046928882598877e-01	2.240000000000000047e-01	4.611214101314544678e-01	7.860000000000000320e-01	3.243872523307800293e-01	8.980000000000000204e-01	9.188305735588073730e-01
2.020000000000000000e+02	3.099999999999999978e-01	5.761390924453735352e-01	2.979999999999999871e-01	3.739138841629028320e-01	6.600000000000000311e-01	5.739985704421997070e-01	6.959999999999999520e-01	6.047269105911254883e-01	5.100000000000000089e-01	2.966153919696807861e-01	4.839999999999999858e-01	4.124175608158111572e-01
2.030000000000000000e+02	7.379999999999999893e-01	8.222135305404663086e-01	6.959999999999999520e-01	5.676242113113403320e-01	5.040000000000000036e-01	3.380950391292572021e-01	2.379999999999999893e-01	2.368888109922409058e-01	5.500000000000000444e-01	2.694202363491058350e-01	6.219999999999999973e-01	6.462737321853637695e-01
2.040000000000000000e+02	6.899999999999999467e-01	9.127789139747619629e-01	9.399999999999999467e-01	8.374827504158020020e-01	1.559999999999999998e-01	2.827746868133544922e-01	4.819999999999999840e-01	2.499581873416900635e-01	6.179999999999999938e-01	5.844330787658691406e-01	9.419999999999999485e-01	9.009012579917907715e-01
2.050000000000000000e+02	6.360000000000000098e-01	6.876218318939208984e-01	9.799999999999999822e-01	9.066015481948852539e-01	1.920000000000000040e-01	1.671672314405441284e-01	2.839999999999999747e-01	6.831097602844238281e-01	1.980000000000000093e-01	8.481713384389877319e-02	7.439999999999999947e-01	7.249359488487243652e-01
2.060000000000000000e+02	8.679999999999999938e-01	7.557604908943176270e-01	6.800000000000000488e-01	3.846463561058044434e-01	3.940000000000000169e-01	6.723834872245788574e-01	7.760000000000000231e-01	7.628744840621948242e-01	1.640000000000000069e-01	1.966395527124404907e-01	5.260000000000000231e-01	2.825428545475006104e-01
2.070000000000000000e+02	6.400000000000000133e-02	5.945067405700683594e-01	8.459999999999999742e-01	7.481643557548522949e-01	8.499999999999999778e-01	3.412050902843475342e-01	2.300000000000000100e-01	2.349364310503005981e-01	4.819999999999999840e-01	2.622173428535461426e-01	8.860000000000000098e-01	8.610680699348449707e-01
2.080000000000000000e+02	5.959999999999999742e-01	7.008052468299865723e-01	9.040000000000000258e-01	8.110761642456054688e-01	5.979999999999999760e-01	7.678250074386596680e-01	9.140000000000000346e-01	6.184435486793518066e-01	7.239999999999999769e-01	5.192775726318359375e-01	6.039999999999999813e-01	6.538714170455932617e-01
2.090000000000000000e+02	2.280000000000000082e-01	7.437724471092224121e-01	6.540000000000000258e-01	4.791967868804931641e-01	8.499999999999999778e-01	9.053791761398315430e-01	6.660000000000000364e-01	6.406824588775634766e-01	7.219999999999999751e-01	3.600360453128814697e-01	8.100000000000000533e-01	7.030024528503417969e-01
2.100000000000000000e+02	1.940000000000000058e-01	2.730721533298492432e-01	1.000000000000000000e+00	9.913358688354492188e-01	7.199999999999999456e-02	3.085694611072540283e-01	7.219999999999999751e-01	5.531288385391235352e-01	3.240000000000000102e-01	3.139368891716003418e-01	7.820000000000000284e-01	7.516239881515502930e-01
2.110000000000000000e+02	3.820000000000000062e-01	7.603271007537841797e-01	4.420000000000000040e-01	5.686299204826354980e-01	2.939999999999999836e-01	2.299262434244155884e-01	7.379999999999999893e-01	7.313753366470336914e-01	4.699999999999999734e-01	5.273910164833068848e-01	5.879999999999999671e-01	6.163054704666137695e-01
2.120000000000000000e+02	9.600000000000000200e-02	3.760574758052825928e-01	5.779999999999999583e-01	6.490752100944519043e-01	4.640000000000000235e-01	4.314137697219848633e-01	2.039999999999999869e-01	2.716945707798004150e-01	6.119999999999999885e-01	2.043899893760681152e-01	4.719999999999999751e-01	3.970358073711395264e-01
2.130000000000000000e+02	9.739999999999999769e-01	9.792060852050781250e-01	4.099999999999999756e-01	4.671829342842102051e-01	6.939999999999999503e-01	6.134116649627685547e-01	8.760000000000000009e-01	7.246233820915222168e-01	7.920000000000000373e-01	4.491610825061798096e-01	8.200000000000000344e-02	9.611491113901138306e-02
2.140000000000000000e+02	2.760000000000000231e-01	7.488504052162170410e-01	5.320000000000000284e-01	7.216862440109252930e-01	4.819999999999999840e-01	3.755683302879333496e-01	2.999999999999999889e-02	5.930082872509956360e-02	2.359999999999999876e-01	2.616101503372192383e-01	3.980000000000000204e-01	4.779867529869079590e-01
2.150000000000000000e+02	6.540000000000000258e-01	8.290275931358337402e-01	6.199999999999999956e-01	4.604926109313964844e-01	7.600000000000000089e-01	7.739263772964477539e-01	5.919999999999999707e-01	6.764296889305114746e-01	1.499999999999999944e-01	9.536262601613998413e-02	5.000000000000000000e-01	3.661116659641265869e-01
2.160000000000000000e+02	6.600000000000000311e-01	8.916946649551391602e-01	8.679999999999999938e-01	7.831923365592956543e-01	8.319999999999999618e-01	9.067065715789794922e-01	6.219999999999999973e-01	5.228507518768310547e-01	5.899999999999999689e-01	5.154411196708679199e-01	1.559999999999999998e-01	2.361784279346466064e-01
2.170000000000000000e+02	3.679999999999999938e-01	6.963968276977539062e-01	6.879999999999999449e-01	5.856259465217590332e-01	8.999999999999999667e-02	2.717309296131134033e-01	9.399999999999999467e-01	7.394792437553405762e-01	6.959999999999999520e-01	4.568208158016204834e-01	6.420000000000000151e-01	6.830715537071228027e-01
2.180000000000000000e+02	9.160000000000000364e-01	9.479601979255676270e-01	6.800000000000000488e-02	1.986911147832870483e-01	3.400000000000000244e-01	3.690160214900970459e-01	9.579999999999999627e-01	7.443950176239013672e-01	6.239999999999999991e-01	7.153236865997314453e-01	6.939999999999999503e-01	6.698695421218872070e-01
2.190000000000000000e+02	2.599999999999999881e-02	6.438866257667541504e-02	8.159999999999999476e-01	8.203234672546386719e-01	7.319999999999999840e-01	3.685324490070343018e-01	9.499999999999999556e-01	6.521190404891967773e-01	4.219999999999999862e-01	4.785164594650268555e-01	6.700000000000000400e-01	6.012586951255798340e-01
2.200000000000000000e+02	7.520000000000000018e-01	8.484711050987243652e-01	6.840000000000000524e-01	7.080790400505065918e-01	7.099999999999999645e-01	3.783639073371887207e-01	2.039999999999999869e-01	4.490946829319000244e-01	6.079999999999999849e-01	3.580708205699920654e-01	6.979999999999999538e-01	5.059146285057067871e-01
2.210000000000000000e+02	6.979999999999999538e-01	8.376536369323730469e-01	5.859999999999999654e-01	5.745775103569030762e-01	3.459999999999999742e-01	4.299054741859436035e-01	2.740000000000000213e-01	3.606982231140136719e-01	6.420000000000000151e-01	3.821232616901397705e-01	5.639999999999999458e-01	6.895193457603454590e-01
2.220000000000000000e+02	7.920000000000000373e-01	8.444575071334838867e-01	1.100000000000000006e-01	2.600370943546295166e-01	1.620000000000000051e-01	6.650636345148086548e-02	7.139999999999999680e-01	7.311249971389770508e-01	5.500000000000000444e-01	3.778142333030700684e-01	5.800000000000000294e-02	1.335427016019821167e-01
2.230000000000000000e+02	9.800000000000000377e-02	4.347691535949707031e-01	9.939999999999999947e-01	9.197646975517272949e-01	5.060000000000000053e-01	3.298822343349456787e-01	9.759999999999999787e-01	9.895697832107543945e-01	8.579999999999999849e-01	5.670868158340454102e-01	8.080000000000000515e-01	8.597593903541564941e-01
2.240000000000000000e+02	5.300000000000000266e-01	8.401566743850708008e-01	4.399999999999999745e-02	1.792276650667190552e-01	1.479999999999999927e-01	1.722440719604492188e-01	7.799999999999999989e-02	3.995827138423919678e-01	1.120000000000000023e-01	1.707263886928558350e-01	2.179999999999999993e-01	1.636236906051635742e-01
2.250000000000000000e+02	3.479999999999999760e-01	7.664808034896850586e-01	4.919999999999999929e-01	4.748739302158355713e-01	2.600000000000000089e-01	3.893386423587799072e-01	7.199999999999999734e-01	5.100080966949462891e-01	5.600000000000000533e-01	3.293571472167968750e-01	3.360000000000000209e-01	3.664563596248626709e-01
2.260000000000000000e+02	3.400000000000000244e-02	1.480478942394256592e-01	1.580000000000000016e-01	2.886781096458435059e-01	4.000000000000000083e-02	1.812697499990463257e-01	3.659999999999999920e-01	2.388833314180374146e-01	6.899999999999999467e-01	8.153215050697326660e-01	6.039999999999999813e-01	4.686775505542755127e-01
2.270000000000000000e+02	9.959999999999999964e-01	9.871369600296020508e-01	3.140000000000000013e-01	3.440569937229156494e-01	9.400000000000000022e-02	7.367524504661560059e-02	5.620000000000000551e-01	7.653869390487670898e-01	5.959999999999999742e-01	5.133561491966247559e-01	1.320000000000000062e-01	2.172878086566925049e-01
2.280000000000000000e+02	3.579999999999999849e-01	7.928088903427124023e-01	7.299999999999999822e-01	8.362593650817871094e-01	8.780000000000000027e-01	5.123173594474792480e-01	1.719999999999999862e-01	3.551247715950012207e-01	2.939999999999999836e-01	7.877016067504882812e-02	2.999999999999999889e-01	4.775599539279937744e-01
2.290000000000000000e+02	1.859999999999999987e-01	7.064349651336669922e-01	4.839999999999999858e-01	5.192207694053649902e-01	7.660000000000000142e-01	9.140919446945190430e-01	9.160000000000000364e-01	8.552616238594055176e-01	7.700000000000000178e-01	6.328034400939941406e-01	7.199999999999999456e-02	8.684407919645309448e-02
2.300000000000000000e+02	7.159999999999999698e-01	8.357775211334228516e-01	1.340000000000000080e-01	2.335279583930969238e-01	8.159999999999999476e-01	6.792454719543457031e-01	2.399999999999999911e-01	2.553093433380126953e-01	2.159999999999999976e-01	2.567965909838676453e-02	1.140000000000000041e-01	1.594813168048858643e-01
2.310000000000000000e+02	2.680000000000000160e-01	3.021644055843353271e-01	7.520000000000000018e-01	5.446187853813171387e-01	2.139999999999999958e-01	1.761589646339416504e-01	3.200000000000000067e-02	2.175441831350326538e-01	8.000000000000000167e-03	1.231473162770271301e-01	7.379999999999999893e-01	7.864817380905151367e-01
2.320000000000000000e+02	6.260000000000000009e-01	9.307603836059570312e-01	1.519999999999999962e-01	2.204741686582565308e-01	7.680000000000000160e-01	5.494097471237182617e-01	1.100000000000000006e-01	1.817028373479843140e-01	1.120000000000000023e-01	3.521934896707534790e-02	1.400000000000000133e-01	4.190621376037597656e-01
2.330000000000000000e+02	4.219999999999999862e-01	7.955790162086486816e-01	7.960000000000000409e-01	5.340676903724670410e-01	1.600000000000000033e-02	1.445487141609191895e-01	2.119999999999999940e-01	3.778560459613800049e-01	5.719999999999999529e-01	4.827664196491241455e-01	5.779999999999999583e-01	3.945354521274566650e-01
2.340000000000000000e+02	9.000000000000000222e-01	8.597334027290344238e-01	3.039999999999999925e-01	4.594056308269500732e-01	3.539999999999999813e-01	3.771308660507202148e-01	4.879999999999999893e-01	4.049492478370666504e-01	2.340000000000000135e-01	3.001224100589752197e-01	8.139999999999999458e-01	8.450768589973449707e-01
2.350000000000000000e+02	5.999999999999999778e-01	8.468611836433410645e-01	6.630000000000000338e-01	5.381702184677124023e-01	8.639999999999999902e-01	6.752183437347412109e-01	8.459999999999999742e-01	5.913219451904296875e-01	4.799999999999999822e-01	3.263903260231018066e-01	7.299999999999999822e-01	7.569602727890014648e-01
2.360000000000000000e+02	6.159999999999999920e-01	8.038449883460998535e-01	5.919999999999999707e-01	7.164964079856872559e-01	7.940000000000000391e-01	6.919726133346557617e-01	4.339999999999999969e-01	6.282882094383239746e-01	5.040000000000000036e-01	3.047407269477844238e-01	8.200000000000000344e-02	2.438319176435470581e-01
2.370000000000000000e+02	1.179999999999999938e-01	5.415012240409851074e-01	9.100000000000000311e-01	7.818319201469421387e-01	4.139999999999999791e-01	5.614638328552246094e-01	6.199999999999999956e-01	5.622305274009704590e-01	6.540000000000000258e-01	5.371012091636657715e-01	7.239999999999999769e-01	6.407527327537536621e-01
2.380000000000000000e+02	6.660000000000000364e-01	8.821839690208435059e-01	5.739999999999999547e-01	4.269481003284454346e-01	3.240000000000000102e-01	1.401319652795791626e-01	2.879999999999999782e-01	3.021953105926513672e-01	1.960000000000000075e-01	1.719425916671752930e-01	8.539999999999999813e-01	5.830879807472229004e-01
2.390000000000000000e+02	6.260000000000000009e-01	8.778788447380065918e-01	6.219999999999999973e-01	5.253725051879882812e-01	8.000000000000000167e-02	2.410412579774856567e-01	6.780000000000000471e-01	7.343299388885498047e-01	2.099999999999999922e-01	8.376137167215347290e-02	7.560000000000000053e-01	7.080157995223999023e-01
2.400000000000000000e+02	8.179999999999999494e-01	8.803728222846984863e-01	5.859999999999999654e-01	4.535341858863830566e-01	1.320000000000000062e-01	3.663015067577362061e-01	8.999999999999999667e-02	1.206124573945999146e-01	6.500000000000000222e-01	4.956444501876831055e-01	4.159999999999999809e-01	4.596223533153533936e-01
2.410000000000000000e+02	4.680000000000000271e-01	6.197284460067749023e-01	3.400000000000000244e-01	6.308584213256835938e-01	4.199999999999999845e-01	2.399934977293014526e-01	3.479999999999999760e-01	4.516736567020416260e-01	8.299999999999999600e-01	5.694136023521423340e-01	6.460000000000000187e-01	6.367016434669494629e-01
2.420000000000000000e+02	6.420000000000000151e-01	8.135046958923339844e-01	6.919999999999999485e-01	5.595067143440246582e-01	9.679999999999999716e-01	7.324009537696838379e-01	6.820000000000000506e-01	5.990648269653320312e-01	6.860000000000000542e-01	5.993685126304626465e-01	6.320000000000000062e-01	5.730682611465454102e-01
2.430000000000000000e+02	5.540000000000000480e-01	8.845515251159667969e-01	3.320000000000000173e-01	4.839181602001190186e-01	4.819999999999999840e-01	8.730698823928833008e-01	7.500000000000000000e-01	6.584652066230773926e-01	2.439999999999999947e-01	2.722887396812438965e-01	9.400000000000000022e-02	3.744186460971832275e-02
2.440000000000000000e+02	5.560000000000000497e-01	8.025509119033813477e-01	9.479999999999999538e-01	9.085295796394348145e-01	6.400000000000000133e-02	1.587114483118057251e-01	4.259999999999999898e-01	4.400536119937896729e-01	5.979999999999999760e-01	5.782811641693115234e-01	6.320000000000000062e-01	3.073188662528991699e-01
2.450000000000000000e+02	9.759999999999999787e-01	9.789921641349792480e-01	8.619999999999999885e-01	6.431859731674194336e-01	9.699999999999999734e-01	8.401692509651184082e-01	8.860000000000000098e-01	9.246530532836914062e-01	8.479999999999999760e-01	5.351718068122863770e-01	7.820000000000000284e-01	7.153552770614624023e-01
2.460000000000000000e+02	7.960000000000000409e-01	8.355680704116821289e-01	2.800000000000000266e-01	4.257504940032958984e-01	7.700000000000000178e-01	8.342881798744201660e-01	2.039999999999999869e-01	4.071174263954162598e-01	2.159999999999999976e-01	3.332492411136627197e-01	9.759999999999999787e-01	9.152501225471496582e-01
2.470000000000000000e+02	1.719999999999999862e-01	7.572255730628967285e-01	8.599999999999999867e-01	6.373345851898193359e-01	2.740000000000000213e-01	4.441521763801574707e-01	9.719999999999999751e-01	9.571393132209777832e-01	7.500000000000000000e-01	4.186205267906188965e-01	2.839999999999999747e-01	2.117493897676467896e-01
2.480000000000000000e+02	8.880000000000000115e-01	9.489401578903198242e-01	8.179999999999999494e-01	8.201548457145690918e-01	4.000000000000000083e-03	3.358871042728424072e-01	4.660000000000000253e-01	6.618571877479553223e-01	8.780000000000000027e-01	6.994214653968811035e-01	9.679999999999999716e-01	9.184305071830749512e-01
2.490000000000000000e+02	4.399999999999999745e-02	3.970136642456054688e-01	8.599999999999999867e-01	8.037294149398803711e-01	4.159999999999999809e-01	7.170127034187316895e-01	8.259999999999999565e-01	5.964353084564208984e-01	4.739999999999999769e-01	3.012364208698272705e-01	4.480000000000000093e-01	3.651635944843292236e-01
2.500000000000000000e+02	2.459999999999999964e-01	6.251875758171081543e-01	9.579999999999999627e-01	8.702381253242492676e-01	9.360000000000000542e-01	9.550956487655639648e-01	7.459999999999999964e-01	8.282368183135986328e-01	3.820000000000000062e-01	1.846155226230621338e-01	5.300000000000000266e-01	4.858395159244537354e-01
2.510000000000000000e+02	2.159999999999999976e-01	8.131228089332580566e-01	8.100000000000000533e-01	6.524615287780761719e-01	8.820000000000000062e-01	8.112580776214599609e-01	9.040000000000000258e-01	8.929057717323303223e-01	6.360000000000000098e-01	2.558766901493072510e-01	8.199999999999999512e-01	7.617666721343994141e-01
2.520000000000000000e+02	5.080000000000000071e-01	8.350413441658020020e-01	8.479999999999999760e-01	8.156396150588989258e-01	8.820000000000000062e-01	5.686845779418945312e-01	3.200000000000000067e-02	8.324618637561798096e-02	5.679999999999999494e-01	4.703302383422851562e-01	9.779999999999999805e-01	8.229177594184875488e-01
2.530000000000000000e+02	4.879999999999999893e-01	7.872211337089538574e-01	9.459999999999999520e-01	7.861213088035583496e-01	9.659999999999999698e-01	9.891442656517028809e-01	4.899999999999999911e-01	6.451277136802673340e-01	8.000000000000000444e-01	5.533069968223571777e-01	6.260000000000000009e-01	5.896324515342712402e-01
2.540000000000000000e+02	5.919999999999999707e-01	4.587249755859375000e-01	2.819999999999999729e-01	6.328206658363342285e-01	2.220000000000000029e-01	3.314205110073089600e-01	3.820000000000000062e-01	2.486217170953750610e-01	3.260000000000000120e-01	8.874890208244323730e-02	8.020000000000000462e-01	6.294053196907043457e-01
2.550000000000000000e+02	9.599999999999999645e-01	7.255837321281433105e-01	7.920000000000000373e-01	7.493072152137756348e-01	1.719999999999999862e-01	1.849849820137023926e-01	1.900000000000000022e-01	2.807630300521850586e-01	6.199999999999999956e-01	7.187276482582092285e-01	5.919999999999999707e-01	5.937485694885253906e-01
2.560000000000000000e+02	7.259999999999999787e-01	8.655214309692382812e-01	9.639999999999999680e-01	6.633951663970947266e-01	6.400000000000000133e-01	6.444957256317138672e-01	6.300000000000000044e-01	5.519214868545532227e-01	4.239999999999999880e-01	3.931742906570434570e-01	2.979999999999999871e-01	4.069510102272033691e-01
2.570000000000000000e+02	5.100000000000000089e-01	2.367395907640457153e-01	1.000000000000000000e+00	9.954258799552917480e-01	6.159999999999999920e-01	7.005916833877563477e-01	7.500000000000000000e-01	5.237511992454528809e-01	1.439999999999999891e-01	2.508069276809692383e-01	2.560000000000000053e-01	3.988534808158874512e-01
2.580000000000000000e+02	4.719999999999999751e-01	7.084588408470153809e-01	2.079999999999999905e-01	2.431793510913848877e-01	2.099999999999999922e-01	2.437687963247299194e-01	5.120000000000000107e-01	4.061702489852905273e-01	2.939999999999999836e-01	2.408932745456695557e-01	9.199999999999999845e-02	2.807267606258392334e-01
2.590000000000000000e+02	7.159999999999999698e-01	8.971945047378540039e-01	6.899999999999999467e-01	6.801626682281494141e-01	9.779999999999999805e-01	9.785463213920593262e-01	1.000000000000000021e-02	2.206017263233661652e-02	9.180000000000000382e-01	8.826780915260314941e-01	6.520000000000000240e-01	5.762325525283813477e-01
2.600000000000000000e+02	5.480000000000000426e-01	8.472133278846740723e-01	9.799999999999999822e-01	8.981128334999084473e-01	3.860000000000000098e-01	3.534567952156066895e-01	5.520000000000000462e-01	4.811951816082000732e-01	6.840000000000000524e-01	6.473723649978637695e-01	5.200000000000000178e-01	4.313916862010955811e-01
2.610000000000000000e+02	3.699999999999999956e-01	6.541981101036071777e-01	3.200000000000000067e-01	3.407208025455474854e-01	9.020000000000000240e-01	5.096585154533386230e-01	3.960000000000000187e-01	4.844064414501190186e-01	6.899999999999999467e-01	4.728868603706359863e-01	5.220000000000000195e-01	3.393352627754211426e-01
2.620000000000000000e+02	5.480000000000000426e-01	5.716629028320312500e-01	7.399999999999999911e-01	6.777736544609069824e-01	8.539999999999999813e-01	9.138129353523254395e-01	2.059999999999999887e-01	5.388305187225341797e-01	5.739999999999999547e-01	4.723376929759979248e-01	5.380000000000000338e-01	6.788129806518554688e-01
2.630000000000000000e+02	6.620000000000000329e-01	7.275933027267456055e-01	9.080000000000000293e-01	6.461380124092102051e-01	8.800000000000000044e-01	7.077872157096862793e-01	5.879999999999999671e-01	8.320519328117370605e-01	8.219999999999999529e-01	6.973736286163330078e-01	4.520000000000000129e-01	6.057782769203186035e-01
2.640000000000000000e+02	5.999999999999999778e-01	7.702593207359313965e-01	4.299999999999999933e-01	5.213114023208618164e-01	9.180000000000000382e-01	7.567402720451354980e-01	6.540000000000000258e-01	4.101951718330383301e-01	2.099999999999999922e-01	1.587951630353927612e-01	4.400000000000000022e-01	3.807705640792846680e-01
2.650000000000000000e+02	1.439999999999999891e-01	7.486050128936767578e-01	3.220000000000000084e-01	2.631016671657562256e-01	8.419999999999999707e-01	5.279793143272399902e-01	1.559999999999999998e-01	1.191198453307151794e-01	7.219999999999999751e-01	3.081461787223815918e-01	1.079999999999999988e-01	3.189541399478912354e-01
2.660000000000000000e+02	8.940000000000000169e-01	8.784033656120300293e-01	1.019999999999999934e-01	2.710477709770202637e-01	9.300000000000000488e-01	7.163509130477905273e-01	7.980000000000000426e-01	8.192275762557983398e-01	8.980000000000000204e-01	8.073863983154296875e-01	5.160000000000000142e-01	5.093725919723510742e-01
2.670000000000000000e+02	6.919999999999999485e-01	5.026919841766357422e-01	6.520000000000000240e-01	6.453704833984375000e-01	6.079999999999999849e-01	7.872765660285949707e-01	1.439999999999999891e-01	1.930762529373168945e-01	1.839999999999999969e-01	3.120598196983337402e-01	6.019999999999999796e-01	4.754133522510528564e-01
2.680000000000000000e+02	6.019999999999999796e-01	5.621038079261779785e-01	7.640000000000000124e-01	6.557789444923400879e-01	3.420000000000000262e-01	4.532574713230133057e-01	1.519999999999999962e-01	3.291324973106384277e-01	8.659999999999999920e-01	9.334272742271423340e-01	6.640000000000000346e-01	6.772658228874206543e-01
2.690000000000000000e+02	1.700000000000000122e-01	3.704644143581390381e-01	1.140000000000000041e-01	2.186431437730789185e-01	8.840000000000000080e-01	7.805566787719726562e-01	9.060000000000000275e-01	7.272319197654724121e-01	2.600000000000000089e-01	1.089562699198722839e-01	7.299999999999999822e-01	6.567574739456176758e-01
2.700000000000000000e+02	7.880000000000000338e-01	6.322712898254394531e-01	5.520000000000000462e-01	3.978149592876434326e-01	9.000000000000000222e-01	6.366959810256958008e-01	6.540000000000000258e-01	5.830255746841430664e-01	6.580000000000000293e-01	3.819791674613952637e-01	8.339999999999999636e-01	8.479752540588378906e-01
2.710000000000000000e+02	2.000000000000000042e-02	4.396795481443405151e-02	7.720000000000000195e-01	5.944611430168151855e-01	6.239999999999999991e-01	6.678383350372314453e-01	3.240000000000000102e-01	3.387137353420257568e-01	7.119999999999999662e-01	7.542811632156372070e-01	2.059999999999999887e-01	4.403870403766632080e-01
2.720000000000000000e+02	6.820000000000000506e-01	3.929244875907897949e-01	6.760000000000000453e-01	5.789220929145812988e-01	2.839999999999999747e-01	2.661462128162384033e-01	5.659999999999999476e-01	7.466671466827392578e-01	6.260000000000000009e-01	4.462762773036956787e-01	6.300000000000000044e-01	6.338555812835693359e-01
2.730000000000000000e+02	7.359999999999999876e-01	8.932840228080749512e-01	9.240000000000000435e-01	8.379732370376586914e-01	1.900000000000000022e-01	1.597479432821273804e-01	8.599999999999999867e-01	8.239922523498535156e-01	7.600000000000000089e-01	4.943254590034484863e-01	2.400000000000000050e-02	3.142762556672096252e-02
2.740000000000000000e+02	7.660000000000000142e-01	8.253965377807617188e-01	2.340000000000000135e-01	5.247355699539184570e-01	5.000000000000000278e-02	9.657395631074905396e-02	3.900000000000000133e-01	4.340758621692657471e-01	9.300000000000000488e-01	8.877419233322143555e-01	7.459999999999999964e-01	8.024061918258666992e-01
2.750000000000000000e+02	7.920000000000000373e-01	8.474602103233337402e-01	9.300000000000000488e-01	7.300834059715270996e-01	5.260000000000000231e-01	9.490225911140441895e-01	2.240000000000000047e-01	2.495516836643218994e-01	5.639999999999999458e-01	4.825832843780517578e-01	2.020000000000000129e-01	2.781686782836914062e-01
2.760000000000000000e+02	1.680000000000000104e-01	5.803343057632446289e-01	8.499999999999999778e-01	6.121830940246582031e-01	3.599999999999999867e-01	3.815510571002960205e-01	5.120000000000000107e-01	6.612191796302795410e-01	2.079999999999999905e-01	1.847289204597473145e-01	2.680000000000000160e-01	2.458324879407882690e-01
2.770000000000000000e+02	1.179999999999999938e-01	6.099075078964233398e-01	6.360000000000000098e-01	5.603002309799194336e-01	4.620000000000000218e-01	2.197589278221130371e-01	5.360000000000000320e-01	4.888762533664703369e-01	6.879999999999999449e-01	5.627266764640808105e-01	2.580000000000000071e-01	4.504304528236389160e-01
2.780000000000000000e+02	8.040000000000000480e-01	8.223937749862670898e-01	9.759999999999999787e-01	8.433176279067993164e-01	1.019999999999999934e-01	2.580450177192687988e-01	5.819999999999999618e-01	4.969499111175537109e-01	9.499999999999999556e-01	8.004048466682434082e-01	5.659999999999999476e-01	5.149981975555419922e-01
2.790000000000000000e+02	3.400000000000000244e-01	3.808776438236236572e-01	5.160000000000000142e-01	4.848539829254150391e-01	4.779999999999999805e-01	3.179794251918792725e-01	5.440000000000000391e-01	6.180492043495178223e-01	8.419999999999999707e-01	7.446031570434570312e-01	7.680000000000000160e-01	7.331608533859252930e-01
2.800000000000000000e+02	9.499999999999999556e-01	9.475823044776916504e-01	5.340000000000000302e-01	3.006989657878875732e-01	9.639999999999999680e-01	9.746639728546142578e-01	8.199999999999999512e-01	7.179353237152099609e-01	5.799999999999999600e-01	2.149771898984909058e-01	4.279999999999999916e-01	3.471144437789916992e-01
2.810000000000000000e+02	3.459999999999999742e-01	5.798739194869995117e-01	6.959999999999999520e-01	7.742230892181396484e-01	3.340000000000000191e-01	4.403944909572601318e-01	2.560000000000000053e-01	5.192276239395141602e-01	5.060000000000000053e-01	7.170243859291076660e-01	2.760000000000000231e-01	4.154176414012908936e-01
2.820000000000000000e+02	7.960000000000000409e-01	8.552798628807067871e-01	4.470000000000000084e-01	4.758577644824981689e-01	2.780000000000000249e-01	7.398531436920166016e-01	9.200000000000000400e-01	7.838049530982971191e-01	7.620000000000000107e-01	5.254072546958923340e-01	2.260000000000000064e-01	3.324143886566162109e-01
2.830000000000000000e+02	3.900000000000000133e-01	8.224813938140869141e-01	4.939999999999999947e-01	5.282831192016601562e-01	9.439999999999999503e-01	9.898979663848876953e-01	3.160000000000000031e-01	6.228260993957519531e-01	6.660000000000000364e-01	4.724749624729156494e-01	3.160000000000000031e-01	4.627082347869873047e-01
2.840000000000000000e+02	7.179999999999999716e-01	7.483792304992675781e-01	8.439999999999999725e-01	5.080192685127258301e-01	9.360000000000000542e-01	7.923746109008789062e-01	7.500000000000000000e-01	8.157017827033996582e-01	6.700000000000000400e-01	5.296064615249633789e-01	2.459999999999999964e-01	4.200779199600219727e-01
2.850000000000000000e+02	3.200000000000000067e-01	6.470956802368164062e-01	2.399999999999999911e-01	2.561913430690765381e-01	7.299999999999999822e-01	1.853821873664855957e-01	4.699999999999999734e-01	4.539986848831176758e-01	1.739999999999999880e-01	1.121972650289535522e-01	9.719999999999999751e-01	9.345230460166931152e-01
2.860000000000000000e+02	2.220000000000000029e-01	5.986593961715698242e-01	1.400000000000000133e-01	4.713829159736633301e-01	7.259999999999999787e-01	5.701477527618408203e-01	6.800000000000000488e-02	7.043883204460144043e-02	1.499999999999999944e-01	3.403538092970848083e-02	7.880000000000000338e-01	7.102144360542297363e-01
2.870000000000000000e+02	4.239999999999999880e-01	5.723152160644531250e-01	2.240000000000000047e-01	6.004796624183654785e-01	3.260000000000000120e-01	3.077662289142608643e-01	5.979999999999999760e-01	7.229823470115661621e-01	2.839999999999999747e-01	3.203121125698089600e-01	6.959999999999999520e-01	4.393977820873260498e-01
2.880000000000000000e+02	9.140000000000000346e-01	7.875885963439941406e-01	7.920000000000000373e-01	6.642827987670898438e-01	1.400000000000000133e-01	3.395293653011322021e-01	3.160000000000000031e-01	6.844658851623535156e-01	4.640000000000000235e-01	4.046751260757446289e-01	6.260000000000000009e-01	6.003103852272033691e-01
2.890000000000000000e+02	4.239999999999999880e-01	7.713965177536010742e-01	8.599999999999999867e-01	7.984607815742492676e-01	4.119999999999999774e-01	7.888144254684448242e-02	9.260000000000000453e-01	8.483322858810424805e-01	4.400000000000000022e-01	2.814984917640686035e-01	4.480000000000000093e-01	6.520482897758483887e-01
2.900000000000000000e+02	3.760000000000000009e-01	6.923578381538391113e-01	1.000000000000000000e+00	9.984782338142395020e-01	2.179999999999999993e-01	4.592631161212921143e-01	9.120000000000000329e-01	9.180161952972412109e-01	1.859999999999999987e-01	5.072814971208572388e-02	6.239999999999999991e-01	5.191366076469421387e-01
2.910000000000000000e+02	5.679999999999999494e-01	5.213934779167175293e-01	7.139999999999999680e-01	4.844310581684112549e-01	5.260000000000000231e-01	9.797741770744323730e-01	7.419999999999999929e-01	9.470138549804687500e-01	6.700000000000000400e-01	7.759233117103576660e-01	2.700000000000000178e-01	1.942352354526519775e-01
2.920000000000000000e+02	8.000000000000000444e-01	9.115481972694396973e-01	5.839999999999999636e-01	5.747643709182739258e-01	4.919999999999999929e-01	3.273417353630065918e-01	1.660000000000000087e-01	2.545438408851623535e-01	6.700000000000000400e-01	4.712489247322082520e-01	1.719999999999999862e-01	3.130957186222076416e-01
2.930000000000000000e+02	5.819999999999999618e-01	7.372360825538635254e-01	9.280000000000000471e-01	7.693013548851013184e-01	7.820000000000000284e-01	1.925345212221145630e-01	4.399999999999999745e-02	4.383558779954910278e-02	6.380000000000000115e-01	2.545217275619506836e-01	4.219999999999999862e-01	6.545917987823486328e-01
2.940000000000000000e+02	6.139999999999999902e-01	6.893888711929321289e-01	5.800000000000000294e-02	1.765497177839279175e-01	9.100000000000000311e-01	7.737056612968444824e-01	7.079999999999999627e-01	5.040407180786132812e-01	3.760000000000000009e-01	3.969755470752716064e-01	5.600000000000000533e-01	5.656984448432922363e-01
2.950000000000000000e+02	8.159999999999999476e-01	7.878977656364440918e-01	1.000000000000000000e+00	9.919368028640747070e-01	7.059999999999999609e-01	5.645580887794494629e-01	2.819999999999999729e-01	3.547442853450775146e-01	7.319999999999999840e-01	3.393102586269378662e-01	3.439999999999999725e-01	3.188904225826263428e-01
2.960000000000000000e+02	8.579999999999999849e-01	9.147555828094482422e-01	4.600000000000000200e-01	6.257113814353942871e-01	3.459999999999999742e-01	7.391312718391418457e-01	4.939999999999999947e-01	4.452553093433380127e-01	5.480000000000000426e-01	2.361372262239456177e-01	8.179999999999999494e-01	7.014741301536560059e-01
2.970000000000000000e+02	8.699999999999999956e-01	8.991886973381042480e-01	6.620000000000000329e-01	3.938454389572143555e-01	2.740000000000000213e-01	3.857313990592956543e-01	5.040000000000000036e-01	3.982056379318237305e-01	3.119999999999999996e-01	5.081378221511840820e-01	2.560000000000000053e-01	2.326341271400451660e-01
2.980000000000000000e+02	8.499999999999999778e-01	8.852561712265014648e-01	1.660000000000000087e-01	2.973154187202453613e-01	5.659999999999999476e-01	5.324603319168090820e-01	5.719999999999999529e-01	7.113231420516967773e-01	7.219999999999999751e-01	4.032165110111236572e-01	3.780000000000000027e-01	2.550830543041229248e-01
2.990000000000000000e+02	9.879999999999999893e-01	9.362643361091613770e-01	9.789999999999999813e-01	9.464003443717956543e-01	2.720000000000000195e-01	2.034288644790649414e-01	9.399999999999999467e-01	8.452677726745605469e-01	7.500000000000000000e-01	6.352438926696777344e-01	4.600000000000000200e-01	3.860873579978942871e-01
3.000000000000000000e+02	8.940000000000000169e-01	9.481731057167053223e-01	4.119999999999999774e-01	4.260429143905639648e-01	6.999999999999999556e-01	9.482231736183166504e-01	7.399999999999999911e-01	8.439828753471374512e-01	9.350000000000000533e-01	8.520736694335937500e-01	8.159999999999999476e-01	7.492724657058715820e-01
3.010000000000000000e+02	6.939999999999999503e-01	6.989595293998718262e-01	6.600000000000000311e-01	4.306093752384185791e-01	3.400000000000000244e-01	5.395570397377014160e-01	4.879999999999999893e-01	5.977509021759033203e-01	7.359999999999999876e-01	5.818329453468322754e-01	9.360000000000000542e-01	9.060369133949279785e-01
3.020000000000000000e+02	1.260000000000000009e-01	8.477558195590972900e-02	4.199999999999999845e-01	7.505682110786437988e-01	6.620000000000000329e-01	5.148891806602478027e-01	4.279999999999999916e-01	6.499508619308471680e-01	5.580000000000000515e-01	4.776502251625061035e-01	9.659999999999999698e-01	9.255854487419128418e-01
3.030000000000000000e+02	2.059999999999999887e-01	6.258202791213989258e-01	8.619999999999999885e-01	8.102509379386901855e-01	5.320000000000000284e-01	4.128427505493164062e-01	8.000000000000000167e-02	3.745712935924530029e-01	5.360000000000000320e-01	4.215840995311737061e-01	5.220000000000000195e-01	4.116173386573791504e-01
3.040000000000000000e+02	5.819999999999999618e-01	6.415861248970031738e-01	9.559999999999999609e-01	7.199141383171081543e-01	4.279999999999999916e-01	2.397615462541580200e-01	6.179999999999999938e-01	6.782620549201965332e-01	6.079999999999999849e-01	5.338857769966125488e-01	7.640000000000000124e-01	8.353533148765563965e-01
3.050000000000000000e+02	6.340000000000000080e-01	5.909546017646789551e-01	6.179999999999999938e-01	5.499712824821472168e-01	5.180000000000000160e-01	6.194297075271606445e-01	9.040000000000000258e-01	8.724542260169982910e-01	7.700000000000000178e-01	7.204641103744506836e-01	7.780000000000000249e-01	5.989511013031005859e-01
3.060000000000000000e+02	7.680000000000000160e-01	9.537795186042785645e-01	0.000000000000000000e+00	3.272030875086784363e-02	3.059999999999999942e-01	3.754427731037139893e-01	9.659999999999999698e-01	8.032100796699523926e-01	7.640000000000000124e-01	6.575915217399597168e-01	5.899999999999999689e-01	3.853255510330200195e-01
3.070000000000000000e+02	4.020000000000000240e-01	8.993260860443115234e-01	6.560000000000000275e-01	6.455563902854919434e-01	2.939999999999999836e-01	1.007993668317794800e-01	6.660000000000000364e-01	6.855648159980773926e-01	5.759999999999999565e-01	2.144012600183486938e-01	2.620000000000000107e-01	1.918158531188964844e-01
3.080000000000000000e+02	6.620000000000000329e-01	8.163230419158935547e-01	9.789999999999999813e-01	9.464003443717956543e-01	8.439999999999999725e-01	9.879027009010314941e-01	2.179999999999999993e-01	4.069429337978363037e-01	7.019999999999999574e-01	7.396999001502990723e-01	4.640000000000000235e-01	3.306977450847625732e-01
3.090000000000000000e+02	9.280000000000000471e-01	8.747109174728393555e-01	9.699999999999999734e-01	8.990613222122192383e-01	6.039999999999999813e-01	5.229836106300354004e-01	3.519999999999999796e-01	3.071561455726623535e-01	5.360000000000000320e-01	4.247843921184539795e-01	8.399999999999999689e-01	6.638239026069641113e-01
3.100000000000000000e+02	5.460000000000000409e-01	4.394091963768005371e-01	7.399999999999999911e-01	7.237288355827331543e-01	9.959999999999999964e-01	9.847011566162109375e-01	4.000000000000000083e-02	1.209803521633148193e-01	6.939999999999999503e-01	6.621429920196533203e-01	2.159999999999999976e-01	3.560393154621124268e-01
3.110000000000000000e+02	6.139999999999999902e-01	3.909795582294464111e-01	3.840000000000000080e-01	3.456003069877624512e-01	7.259999999999999787e-01	9.158638715744018555e-01	1.719999999999999862e-01	3.519275784492492676e-01	1.179999999999999938e-01	1.940134353935718536e-02	6.380000000000000115e-01	6.574177145957946777e-01
3.120000000000000000e+02	1.000000000000000000e+00	9.969885945320129395e-01	8.319999999999999618e-01	9.091982841491699219e-01	1.340000000000000080e-01	1.157166585326194763e-01	6.780000000000000471e-01	6.416313052177429199e-01	7.079999999999999627e-01	8.168594837188720703e-01	5.020000000000000018e-01	6.406611204147338867e-01
3.130000000000000000e+02	3.439999999999999725e-01	8.397716283798217773e-01	6.680000000000000382e-01	4.568759500980377197e-01	6.320000000000000062e-01	3.807945847511291504e-01	8.000000000000000444e-01	8.122608661651611328e-01	5.120000000000000107e-01	1.253584027290344238e-01	7.540000000000000036e-01	5.601066350936889648e-01
3.140000000000000000e+02	8.359999999999999654e-01	8.902793526649475098e-01	8.200000000000000344e-02	3.648459017276763916e-01	7.600000000000000089e-01	8.794260025024414062e-01	9.799999999999999822e-01	9.013381600379943848e-01	5.360000000000000320e-01	1.763443797826766968e-01	5.999999999999999778e-01	5.890111923217773438e-01
3.150000000000000000e+02	1.799999999999999933e-01	3.279279470443725586e-01	1.360000000000000098e-01	2.898747026920318604e-01	1.219999999999999973e-01	1.259050816297531128e-01	3.639999999999999902e-01	8.102335333824157715e-01	7.740000000000000213e-01	5.289923548698425293e-01	9.519999999999999574e-01	8.434405326843261719e-01
3.160000000000000000e+02	3.079999999999999960e-01	7.432228326797485352e-01	8.579999999999999849e-01	8.900484442710876465e-01	9.939999999999999947e-01	9.814575314521789551e-01	4.440000000000000058e-01	3.848438560962677002e-01	5.859999999999999654e-01	4.878081679344177246e-01	2.540000000000000036e-01	2.713282108306884766e-01
3.170000000000000000e+02	6.219999999999999973e-01	8.524907827377319336e-01	8.739999999999999991e-01	7.857909798622131348e-01	9.739999999999999769e-01	8.761026263236999512e-01	8.259999999999999565e-01	7.477549910545349121e-01	3.180000000000000049e-01	4.090484976768493652e-01	8.559999999999999831e-01	5.315946340560913086e-01
3.180000000000000000e+02	1.920000000000000040e-01	5.230311155319213867e-01	6.079999999999999849e-01	6.107532382011413574e-01	7.399999999999999911e-01	7.990988492965698242e-01	3.559999999999999831e-01	4.044539630413055420e-01	5.200000000000000178e-01	3.140427172183990479e-01	6.760000000000000453e-01	6.382363438606262207e-01
3.190000000000000000e+02	3.479999999999999760e-01	7.909521460533142090e-01	3.599999999999999867e-01	2.194754034280776978e-01	7.259999999999999787e-01	6.784147024154663086e-01	6.800000000000000488e-02	5.126699432730674744e-02	4.279999999999999916e-01	4.495038688182830811e-01	5.699999999999999512e-01	5.144291520118713379e-01
3.200000000000000000e+02	4.460000000000000075e-01	7.091110348701477051e-01	7.299999999999999822e-01	6.708369255065917969e-01	4.259999999999999898e-01	2.604161202907562256e-01	8.219999999999999529e-01	7.984275221824645996e-01	8.379999999999999671e-01	5.244483351707458496e-01	8.239999999999999547e-01	8.093253374099731445e-01
3.210000000000000000e+02	7.359999999999999876e-01	7.047117352485656738e-01	0.000000000000000000e+00	3.650367632508277893e-02	5.600000000000000117e-02	3.037709891796112061e-01	5.659999999999999476e-01	1.565718054771423340e-01	7.599999999999999811e-02	6.422568857669830322e-02	4.200000000000000261e-02	6.318031996488571167e-02
3.220000000000000000e+02	7.279999999999999805e-01	7.013767957687377930e-01	2.240000000000000047e-01	3.923111855983734131e-01	6.840000000000000524e-01	7.908650040626525879e-01	7.279999999999999805e-01	5.880864262580871582e-01	5.120000000000000107e-01	4.580716788768768311e-01	9.100000000000000311e-01	9.017978906631469727e-01
3.230000000000000000e+02	4.219999999999999862e-01	8.250969648361206055e-01	3.280000000000000138e-01	4.272244274616241455e-01	7.620000000000000107e-01	4.577232003211975098e-01	8.920000000000000151e-01	9.348759055137634277e-01	9.479999999999999538e-01	8.259443640708923340e-01	5.580000000000000515e-01	5.411527752876281738e-01
3.240000000000000000e+02	6.640000000000000346e-01	8.960536718368530273e-01	6.079999999999999849e-01	7.483001947402954102e-01	3.479999999999999760e-01	7.547523379325866699e-01	6.999999999999999556e-01	7.704498171806335449e-01	2.119999999999999940e-01	2.535524964332580566e-02	4.000000000000000083e-02	1.895965635776519775e-01
3.250000000000000000e+02	5.220000000000000195e-01	7.514060735702514648e-01	4.680000000000000271e-01	5.723693966865539551e-01	7.840000000000000302e-01	3.678951859474182129e-01	9.859999999999999876e-01	9.065647721290588379e-01	6.280000000000000027e-01	4.694808125495910645e-01	9.519999999999999574e-01	8.475217819213867188e-01
3.260000000000000000e+02	2.500000000000000000e-01	8.219644427299499512e-01	7.399999999999999911e-01	6.694575548171997070e-01	8.000000000000000167e-03	8.507996052503585815e-02	5.620000000000000551e-01	6.313364505767822266e-01	6.640000000000000346e-01	4.498482346534729004e-01	2.700000000000000178e-01	4.374448060989379883e-01
3.270000000000000000e+02	2.500000000000000000e-01	6.136095523834228516e-01	1.640000000000000069e-01	2.205892354249954224e-01	8.400000000000000522e-02	7.837952673435211182e-02	5.560000000000000497e-01	4.129655063152313232e-01	5.240000000000000213e-01	2.657234966754913330e-01	6.860000000000000542e-01	6.540867686271667480e-01
3.280000000000000000e+02	1.479999999999999927e-01	6.652827858924865723e-01	9.300000000000000488e-01	7.897095680236816406e-01	6.780000000000000471e-01	8.641645908355712891e-01	9.559999999999999609e-01	9.342666268348693848e-01	8.559999999999999831e-01	8.566911220550537109e-01	9.519999999999999574e-01	8.891737461090087891e-01
3.290000000000000000e+02	7.179999999999999716e-01	6.196294426918029785e-01	5.600000000000000533e-01	6.441287398338317871e-01	1.700000000000000122e-01	7.955774664878845215e-02	5.600000000000000117e-02	8.935015648603439331e-02	1.000000000000000021e-02	3.053968772292137146e-02	5.659999999999999476e-01	4.559771418571472168e-01
3.300000000000000000e+02	4.359999999999999987e-01	8.383781313896179199e-01	8.659999999999999920e-01	6.451244950294494629e-01	9.040000000000000258e-01	6.960031390190124512e-01	4.560000000000000164e-01	4.881687462329864502e-01	1.200000000000000025e-02	8.183921873569488525e-02	7.099999999999999645e-01	5.445369482040405273e-01
3.310000000000000000e+02	6.239999999999999991e-01	8.655463457107543945e-01	2.159999999999999976e-01	2.973953485488891602e-01	8.920000000000000151e-01	8.541266322135925293e-01	4.380000000000000004e-01	4.930509328842163086e-01	4.620000000000000218e-01	3.716347813606262207e-01	5.480000000000000426e-01	6.586192250251770020e-01
3.320000000000000000e+02	7.259999999999999787e-01	7.507987022399902344e-01	2.320000000000000118e-01	4.968748092651367188e-01	8.780000000000000027e-01	6.192772984504699707e-01	6.919999999999999485e-01	6.810372471809387207e-01	9.000000000000000222e-01	8.210427165031433105e-01	6.979999999999999538e-01	6.125079989433288574e-01
3.330000000000000000e+02	7.760000000000000231e-01	7.327205538749694824e-01	6.139999999999999902e-01	4.512199759483337402e-01	8.599999999999999867e-01	6.801930069923400879e-01	2.520000000000000018e-01	1.751016825437545776e-01	1.600000000000000033e-01	1.033554896712303162e-01	8.659999999999999920e-01	6.846861839294433594e-01
3.340000000000000000e+02	6.939999999999999503e-01	8.597475886344909668e-01	2.999999999999999889e-01	5.457667112350463867e-01	6.640000000000000346e-01	3.695046901702880859e-01	9.340000000000000524e-01	7.299058437347412109e-01	7.119999999999999662e-01	5.915465950965881348e-01	2.419999999999999929e-01	3.481921553611755371e-01
3.350000000000000000e+02	6.280000000000000027e-01	5.667690634727478027e-01	1.519999999999999962e-01	2.430502474308013916e-01	6.219999999999999973e-01	5.209119319915771484e-01	5.999999999999999778e-02	1.490893512964248657e-01	5.320000000000000284e-01	5.754172801971435547e-01	4.380000000000000004e-01	4.394071698188781738e-01
3.360000000000000000e+02	3.760000000000000009e-01	6.929167509078979492e-01	4.660000000000000253e-01	4.042949676513671875e-01	6.800000000000000488e-01	4.257789254188537598e-01	4.339999999999999969e-01	6.728565692901611328e-01	7.299999999999999822e-01	6.623013615608215332e-01	6.139999999999999902e-01	5.681610107421875000e-01
3.370000000000000000e+02	2.479999999999999982e-01	6.833426952362060547e-01	6.320000000000000062e-01	7.299108505249023438e-01	6.099999999999999867e-01	2.842502593994140625e-01	3.140000000000000013e-01	5.956760644912719727e-01	8.319999999999999618e-01	8.095641136169433594e-01	8.840000000000000080e-01	7.936961054801940918e-01
3.380000000000000000e+02	8.840000000000000080e-01	9.008636474609375000e-01	6.660000000000000364e-01	6.225024461746215820e-01	6.440000000000000169e-01	5.669123530387878418e-01	4.759999999999999787e-01	5.894374847412109375e-01	1.120000000000000023e-01	7.177644968032836914e-02	5.199999999999999761e-02	1.606260985136032104e-01
3.390000000000000000e+02	5.560000000000000497e-01	8.554614782333374023e-01	6.700000000000000400e-01	6.659767627716064453e-01	4.159999999999999809e-01	1.437038779258728027e-01	7.580000000000000071e-01	9.021239280700683594e-01	2.300000000000000100e-01	3.066168725490570068e-01	3.280000000000000138e-01	2.105758190155029297e-01
3.400000000000000000e+02	4.979999999999999982e-01	8.277375698089599609e-01	5.839999999999999636e-01	7.991333007812500000e-01	5.300000000000000266e-01	3.983440995216369629e-01	1.640000000000000069e-01	3.027025759220123291e-01	5.919999999999999707e-01	5.240748524665832520e-01	8.259999999999999565e-01	8.759031891822814941e-01
3.410000000000000000e+02	5.759999999999999565e-01	8.437438607215881348e-01	5.360000000000000320e-01	4.522265493869781494e-01	9.719999999999999751e-01	8.248701095581054688e-01	8.139999999999999458e-01	6.663534641265869141e-01	4.719999999999999751e-01	1.752370595932006836e-01	8.419999999999999707e-01	7.662154436111450195e-01
3.420000000000000000e+02	5.260000000000000231e-01	7.827189564704895020e-01	4.319999999999999951e-01	5.424465537071228027e-01	7.139999999999999680e-01	6.358277797698974609e-01	9.399999999999999467e-01	8.331100344657897949e-01	7.199999999999999734e-01	7.725093364715576172e-01	3.479999999999999760e-01	5.603546500205993652e-01
3.430000000000000000e+02	8.719999999999999973e-01	8.662949800491333008e-01	8.199999999999999512e-01	7.278269529342651367e-01	8.980000000000000204e-01	8.581083416938781738e-01	4.359999999999999987e-01	4.351837038993835449e-01	6.239999999999999991e-01	6.662172675132751465e-01	5.639999999999999458e-01	4.172343611717224121e-01
3.440000000000000000e+02	4.600000000000000200e-01	8.059333562850952148e-01	9.739999999999999769e-01	8.915564417839050293e-01	5.620000000000000551e-01	6.687098741531372070e-01	9.799999999999999822e-01	7.648323774337768555e-01	3.780000000000000027e-01	3.106039166450500488e-01	4.500000000000000111e-01	4.505645334720611572e-01
3.450000000000000000e+02	7.780000000000000249e-01	9.339048862457275391e-01	8.120000000000000551e-01	6.177586913108825684e-01	6.380000000000000115e-01	7.515599131584167480e-01	1.960000000000000075e-01	2.814418971538543701e-01	5.140000000000000124e-01	4.721184372901916504e-01	9.020000000000000240e-01	8.835673928260803223e-01
3.460000000000000000e+02	7.099999999999999645e-01	6.049596667289733887e-01	2.039999999999999869e-01	5.643755793571472168e-01	7.239999999999999769e-01	7.764283418655395508e-01	3.940000000000000169e-01	8.570786714553833008e-01	4.000000000000000222e-01	4.825777709484100342e-01	4.719999999999999751e-01	4.571276009082794189e-01
3.470000000000000000e+02	3.579999999999999849e-01	6.109068989753723145e-01	2.000000000000000042e-03	4.890790581703186035e-02	8.960000000000000187e-01	4.871818125247955322e-01	6.600000000000000311e-01	6.469783782958984375e-01	3.459999999999999742e-01	1.003982201218605042e-01	5.360000000000000320e-01	4.359329044818878174e-01
3.480000000000000000e+02	9.040000000000000258e-01	9.750433564186096191e-01	1.200000000000000025e-02	2.010038681328296661e-02	1.600000000000000033e-02	1.363303512334823608e-01	9.800000000000000377e-02	5.001906156539916992e-01	3.559999999999999831e-01	2.476551830768585205e-01	4.839999999999999858e-01	5.183104276657104492e-01
3.490000000000000000e+02	5.999999999999999778e-01	7.708005309104919434e-01	7.259999999999999787e-01	7.582031488418579102e-01	6.879999999999999449e-01	9.344012737274169922e-01	6.560000000000000275e-01	8.210268616676330566e-01	6.959999999999999520e-01	7.591211199760437012e-01	4.000000000000000222e-01	5.950117707252502441e-01
3.500000000000000000e+02	8.139999999999999458e-01	9.302440881729125977e-01	8.100000000000000533e-01	4.538812935352325439e-01	9.899999999999999911e-01	9.578232169151306152e-01	6.660000000000000364e-01	6.472415924072265625e-01	8.499999999999999778e-01	7.535052895545959473e-01	1.199999999999999956e-01	2.140532284975051880e-01
3.510000000000000000e+02	9.959999999999999964e-01	9.951851963996887207e-01	6.939999999999999503e-01	8.106112480163574219e-01	9.439999999999999503e-01	7.891305685043334961e-01	4.739999999999999769e-01	5.714483261108398438e-01	2.359999999999999876e-01	3.291041851043701172e-01	1.199999999999999956e-01	1.650271713733673096e-01
3.520000000000000000e+02	4.400000000000000022e-01	8.432025313377380371e-01	7.599999999999999811e-02	1.207490265369415283e-01	8.199999999999999512e-01	3.208133280277252197e-01	4.799999999999999822e-01	5.394572615623474121e-01	5.919999999999999707e-01	3.028671741485595703e-01	5.520000000000000462e-01	3.648650944232940674e-01
3.530000000000000000e+02	9.060000000000000275e-01	8.208755254745483398e-01	7.159999999999999698e-01	6.617724895477294922e-01	6.500000000000000222e-01	2.866426408290863037e-01	6.380000000000000115e-01	7.566105723381042480e-01	6.999999999999999556e-01	3.231846392154693604e-01	6.720000000000000417e-01	5.953758955001831055e-01
3.540000000000000000e+02	1.320000000000000062e-01	4.928957819938659668e-01	3.559999999999999831e-01	2.682201862335205078e-01	7.599999999999999811e-02	5.274133011698722839e-02	7.540000000000000036e-01	5.455256700515747070e-01	6.500000000000000222e-01	4.105175733566284180e-01	8.659999999999999920e-01	9.091154336929321289e-01
3.550000000000000000e+02	6.280000000000000027e-01	8.542011380195617676e-01	3.220000000000000084e-01	3.558495044708251953e-01	9.240000000000000435e-01	7.944469451904296875e-01	7.840000000000000302e-01	6.146563887596130371e-01	6.199999999999999956e-02	8.135042339563369751e-02	8.080000000000000515e-01	6.568600535392761230e-01
3.560000000000000000e+02	9.559999999999999609e-01	9.599316120147705078e-01	7.019999999999999574e-01	6.929149627685546875e-01	1.059999999999999970e-01	2.844048738479614258e-01	5.360000000000000320e-01	3.707145154476165771e-01	9.280000000000000471e-01	8.576545715332031250e-01	4.200000000000000261e-02	2.133365869522094727e-01
3.570000000000000000e+02	3.559999999999999831e-01	4.715965092182159424e-01	8.499999999999999778e-01	7.012510895729064941e-01	9.819999999999999840e-01	9.269333481788635254e-01	4.239999999999999880e-01	5.043553709983825684e-01	7.399999999999999911e-01	6.232856512069702148e-01	7.600000000000000089e-01	8.147974014282226562e-01
3.580000000000000000e+02	4.600000000000000200e-01	7.150256633758544922e-01	5.180000000000000160e-01	4.968457221984863281e-01	1.140000000000000041e-01	1.171801760792732239e-01	9.140000000000000346e-01	7.582311034202575684e-01	2.560000000000000053e-01	1.097081452608108521e-01	5.600000000000000533e-01	7.292804121971130371e-01
3.590000000000000000e+02	7.660000000000000142e-01	9.463862776756286621e-01	4.460000000000000075e-01	7.132579684257507324e-01	7.820000000000000284e-01	4.048717021942138672e-01	1.479999999999999927e-01	1.850905269384384155e-01	8.860000000000000098e-01	7.579311132431030273e-01	8.060000000000000497e-01	7.242376208305358887e-01
3.600000000000000000e+02	3.059999999999999942e-01	6.890534758567810059e-01	7.179999999999999716e-01	6.414961814880371094e-01	5.759999999999999565e-01	3.500581085681915283e-01	6.480000000000000204e-01	5.748761892318725586e-01	5.639999999999999458e-01	4.575130939483642578e-01	6.159999999999999920e-01	5.393025875091552734e-01
3.610000000000000000e+02	5.919999999999999707e-01	3.693098425865173340e-01	4.520000000000000129e-01	3.371228575706481934e-01	5.939999999999999725e-01	4.667601585388183594e-01	5.140000000000000124e-01	3.625905513763427734e-01	4.319999999999999951e-01	3.469725549221038818e-01	1.079999999999999988e-01	1.870332509279251099e-01
3.620000000000000000e+02	6.480000000000000204e-01	7.949609756469726562e-01	4.199999999999999845e-01	1.916176229715347290e-01	2.620000000000000107e-01	2.070634961128234863e-01	2.660000000000000142e-01	2.216497808694839478e-01	9.280000000000000471e-01	7.630382776260375977e-01	7.059999999999999609e-01	6.397365331649780273e-01
3.630000000000000000e+02	6.919999999999999485e-01	6.977192759513854980e-01	8.519999999999999796e-01	6.592436432838439941e-01	6.440000000000000169e-01	4.387846291065216064e-01	4.079999999999999738e-01	5.147619247436523438e-01	2.459999999999999964e-01	2.386061251163482666e-01	2.220000000000000029e-01	1.944350749254226685e-01
3.640000000000000000e+02	9.599999999999999645e-01	9.413394331932067871e-01	5.420000000000000373e-01	4.607920646667480469e-01	5.140000000000000124e-01	2.418851554393768311e-01	4.159999999999999809e-01	4.301515817642211914e-01	5.939999999999999725e-01	4.036509990692138672e-01	7.580000000000000071e-01	6.525887250900268555e-01
3.650000000000000000e+02	9.200000000000000400e-01	9.108296632766723633e-01	1.559999999999999998e-01	3.964698016643524170e-01	8.519999999999999796e-01	7.827889919281005859e-01	8.599999999999999312e-02	8.558738976716995239e-02	7.459999999999999964e-01	6.008343696594238281e-01	5.639999999999999458e-01	6.416365504264831543e-01
3.660000000000000000e+02	8.259999999999999565e-01	8.426660895347595215e-01	5.699999999999999512e-01	6.496405005455017090e-01	5.919999999999999707e-01	2.775035202503204346e-01	4.560000000000000164e-01	4.257544577121734619e-01	9.559999999999999609e-01	8.553647994995117188e-01	1.360000000000000098e-01	1.105225235223770142e-01
3.670000000000000000e+02	9.559999999999999609e-01	9.656171798706054688e-01	8.339999999999999636e-01	7.926865816116333008e-01	9.519999999999999574e-01	9.850575327873229980e-01	6.840000000000000524e-01	4.947179555892944336e-01	3.200000000000000067e-01	3.908126652240753174e-01	8.719999999999999973e-01	8.051114082336425781e-01
3.680000000000000000e+02	1.519999999999999962e-01	4.778658449649810791e-01	9.839999999999999858e-01	9.788618087768554688e-01	3.300000000000000155e-01	3.979964554309844971e-01	4.719999999999999751e-01	4.465490579605102539e-01	3.439999999999999725e-01	2.235278636217117310e-01	3.099999999999999978e-01	4.588259160518646240e-01
3.690000000000000000e+02	4.179999999999999827e-01	7.693955302238464355e-01	9.080000000000000293e-01	8.379172086715698242e-01	4.779999999999999805e-01	4.227386713027954102e-01	9.360000000000000542e-01	9.664543271064758301e-01	6.580000000000000293e-01	5.789269804954528809e-01	5.779999999999999583e-01	6.237521171569824219e-01
3.700000000000000000e+02	9.639999999999999680e-01	8.695945143699645996e-01	3.119999999999999996e-01	3.257324993610382080e-01	7.159999999999999698e-01	6.255414485931396484e-01	6.780000000000000471e-01	6.303641200065612793e-01	8.739999999999999991e-01	6.461582183837890625e-01	7.840000000000000302e-01	7.353515028953552246e-01
3.710000000000000000e+02	4.979999999999999982e-01	8.855330944061279297e-01	6.700000000000000400e-01	3.542926311492919922e-01	3.079999999999999960e-01	5.745663046836853027e-01	7.700000000000000178e-01	7.633703947067260742e-01	7.599999999999999811e-02	1.533252596855163574e-01	6.800000000000000488e-02	5.486652627587318420e-02
3.720000000000000000e+02	7.099999999999999645e-01	7.139282226562500000e-01	8.479999999999999760e-01	8.290557265281677246e-01	2.059999999999999887e-01	2.858925759792327881e-01	7.079999999999999627e-01	7.022662758827209473e-01	1.900000000000000022e-01	3.051570653915405273e-01	7.279999999999999805e-01	5.796529650688171387e-01
3.730000000000000000e+02	4.660000000000000253e-01	8.051064014434814453e-01	1.039999999999999952e-01	1.747479438781738281e-01	3.900000000000000133e-01	4.528453052043914795e-01	4.500000000000000111e-01	4.859398305416107178e-01	3.719999999999999973e-01	3.422922492027282715e-01	3.119999999999999996e-01	6.039259433746337891e-01
3.740000000000000000e+02	2.079999999999999905e-01	7.645828127861022949e-01	4.560000000000000164e-01	4.944147169589996338e-01	2.280000000000000082e-01	2.789494693279266357e-01	3.039999999999999925e-01	6.012309193611145020e-01	4.620000000000000218e-01	1.796549260616302490e-01	5.400000000000000355e-01	6.479129195213317871e-01
3.750000000000000000e+02	1.499999999999999944e-01	2.855150997638702393e-01	8.639999999999999902e-01	9.640355110168457031e-01	2.859999999999999765e-01	1.919426172971725464e-01	2.459999999999999964e-01	4.548752307891845703e-01	8.920000000000000151e-01	6.865080595016479492e-01	3.739999999999999991e-01	4.492934942245483398e-01
3.760000000000000000e+02	5.899999999999999689e-01	8.133348822593688965e-01	8.999999999999999667e-02	1.781724840402603149e-01	2.220000000000000029e-01	4.071393907070159912e-01	9.080000000000000293e-01	7.133311033248901367e-01	2.479999999999999982e-01	2.915746271610260010e-01	6.540000000000000258e-01	4.836107194423675537e-01
3.770000000000000000e+02	7.039999999999999591e-01	8.425557613372802734e-01	4.239999999999999880e-01	5.667177438735961914e-01	3.059999999999999942e-01	2.126279026269912720e-01	3.799999999999999906e-02	6.845715641975402832e-02	6.199999999999999956e-01	5.220117568969726562e-01	5.260000000000000231e-01	4.517512619495391846e-01
3.780000000000000000e+02	3.019999999999999907e-01	8.573217391967773438e-01	1.320000000000000062e-01	2.016437947750091553e-01	3.659999999999999920e-01	1.370078921318054199e-01	4.239999999999999880e-01	6.406006217002868652e-01	6.840000000000000524e-01	4.039308726787567139e-01	2.959999999999999853e-01	3.810790479183197021e-01
3.790000000000000000e+02	6.400000000000000133e-02	4.625181257724761963e-01	7.319999999999999840e-01	5.789752006530761719e-01	9.779999999999999805e-01	6.571240425109863281e-01	8.279999999999999583e-01	4.829319417476654053e-01	2.179999999999999993e-01	1.549168080091476440e-01	6.800000000000000488e-02	2.177962660789489746e-01
3.800000000000000000e+02	4.339999999999999969e-01	7.609386444091796875e-01	5.000000000000000000e-01	4.408354163169860840e-01	9.779999999999999805e-01	7.798488736152648926e-01	7.299999999999999822e-01	6.665236949920654297e-01	6.660000000000000364e-01	5.688462853431701660e-01	8.219999999999999529e-01	9.159544110298156738e-01
3.810000000000000000e+02	4.660000000000000253e-01	8.878147006034851074e-01	5.620000000000000551e-01	8.606996536254882812e-01	4.779999999999999805e-01	1.738206148147583008e-01	5.659999999999999476e-01	5.250238180160522461e-01	7.319999999999999840e-01	4.330216944217681885e-01	2.500000000000000000e-01	3.236416578292846680e-01
3.820000000000000000e+02	1.059999999999999970e-01	8.530619740486145020e-01	3.320000000000000173e-01	1.798275262117385864e-01	2.740000000000000213e-01	1.680423468351364136e-01	7.019999999999999574e-01	5.076834559440612793e-01	2.280000000000000082e-01	3.717327713966369629e-01	7.660000000000000142e-01	7.381010651588439941e-01
3.830000000000000000e+02	3.920000000000000151e-01	7.528008818626403809e-01	9.600000000000000200e-02	2.202917188405990601e-01	3.200000000000000067e-01	2.691479325294494629e-01	7.640000000000000124e-01	8.254222869873046875e-01	1.519999999999999962e-01	2.494327276945114136e-01	8.780000000000000027e-01	8.883666396141052246e-01
3.840000000000000000e+02	5.899999999999999689e-01	8.519886732101440430e-01	5.999999999999999778e-01	4.107264578342437744e-01	2.059999999999999887e-01	2.412705719470977783e-01	6.640000000000000346e-01	3.754895031452178955e-01	9.200000000000000400e-01	8.458977341651916504e-01	8.040000000000000480e-01	9.261701107025146484e-01
3.850000000000000000e+02	8.719999999999999973e-01	8.890185356140136719e-01	4.719999999999999751e-01	3.367081582546234131e-01	8.699999999999999956e-01	5.752213597297668457e-01	3.579999999999999849e-01	5.250865221023559570e-01	8.000000000000000167e-02	1.857561469078063965e-01	2.540000000000000036e-01	2.248239070177078247e-01
3.860000000000000000e+02	6.500000000000000222e-01	6.337309479713439941e-01	1.479999999999999927e-01	3.437200486660003662e-01	3.140000000000000013e-01	3.008426427841186523e-01	8.699999999999999956e-01	7.979097366333007812e-01	2.939999999999999836e-01	4.397948682308197021e-01	2.139999999999999958e-01	3.199579119682312012e-01
3.870000000000000000e+02	9.919999999999999929e-01	9.202929139137268066e-01	3.400000000000000244e-01	4.589101672172546387e-01	5.380000000000000338e-01	5.215729475021362305e-01	9.539999999999999591e-01	9.558036923408508301e-01	5.220000000000000195e-01	4.488784968852996826e-01	1.140000000000000041e-01	6.606885045766830444e-02
3.880000000000000000e+02	1.000000000000000000e+00	9.796298742294311523e-01	1.300000000000000044e-01	1.566307097673416138e-01	6.340000000000000080e-01	5.855177640914916992e-01	7.620000000000000107e-01	8.651136159896850586e-01	5.260000000000000231e-01	4.891062080860137939e-01	8.760000000000000009e-01	8.447110056877136230e-01
3.890000000000000000e+02	1.719999999999999862e-01	4.806337356567382812e-01	3.659999999999999920e-01	5.135789513587951660e-01	9.799999999999999822e-01	9.894806146621704102e-01	2.540000000000000036e-01	4.122970104217529297e-01	6.440000000000000169e-01	5.264152884483337402e-01	5.480000000000000426e-01	6.540606617927551270e-01
3.900000000000000000e+02	1.059999999999999970e-01	6.261174678802490234e-01	2.280000000000000082e-01	5.887661576271057129e-01	5.999999999999999778e-02	5.027686804533004761e-02	9.779999999999999805e-01	7.632791399955749512e-01	8.639999999999999902e-01	3.922105133533477783e-01	3.200000000000000067e-02	7.345469295978546143e-02
3.910000000000000000e+02	4.959999999999999964e-01	6.735893487930297852e-01	4.500000000000000111e-01	3.061428964138031006e-01	9.220000000000000417e-01	8.063778281211853027e-01	3.900000000000000133e-01	5.885117650032043457e-01	1.739999999999999880e-01	1.271852850914001465e-01	5.180000000000000160e-01	4.205544292926788330e-01
3.920000000000000000e+02	8.400000000000000522e-02	1.626186221837997437e-01	9.699999999999999734e-01	8.836993575096130371e-01	9.060000000000000275e-01	6.932206749916076660e-01	4.640000000000000235e-01	5.921514034271240234e-01	6.420000000000000151e-01	5.308632850646972656e-01	2.379999999999999893e-01	1.770875304937362671e-01
3.930000000000000000e+02	6.780000000000000471e-01	8.623363375663757324e-01	3.039999999999999925e-01	2.775230705738067627e-01	9.300000000000000488e-01	7.271330952644348145e-01	1.839999999999999969e-01	2.984201312065124512e-01	2.660000000000000142e-01	3.102302551269531250e-01	1.219999999999999973e-01	2.948656678199768066e-01
3.940000000000000000e+02	6.260000000000000009e-01	9.463272094726562500e-01	1.759999999999999898e-01	3.466066122055053711e-01	1.600000000000000033e-01	9.154946357011795044e-02	2.039999999999999869e-01	2.441883385181427002e-01	4.879999999999999893e-01	3.019706010818481445e-01	3.960000000000000187e-01	5.267709493637084961e-01
3.950000000000000000e+02	8.459999999999999742e-01	8.361656069755554199e-01	7.560000000000000053e-01	7.968124747276306152e-01	5.399999999999999939e-02	1.133205369114875793e-01	6.760000000000000453e-01	4.863834083080291748e-01	6.720000000000000417e-01	4.403940439224243164e-01	6.760000000000000453e-01	7.597711086273193359e-01
3.960000000000000000e+02	1.620000000000000051e-01	7.250463366508483887e-01	3.940000000000000169e-01	3.869813978672027588e-01	5.400000000000000355e-01	7.122395038604736328e-01	9.439999999999999503e-01	9.039543867111206055e-01	3.960000000000000187e-01	8.675713092088699341e-02	8.400000000000000522e-02	2.910946011543273926e-01
3.970000000000000000e+02	8.980000000000000204e-01	9.050654172897338867e-01	3.799999999999999906e-02	2.162439525127410889e-01	5.360000000000000320e-01	1.646858900785446167e-01	6.159999999999999920e-01	5.570327043533325195e-01	1.580000000000000016e-01	7.960870862007141113e-02	4.279999999999999916e-01	4.712731838226318359e-01
3.980000000000000000e+02	6.820000000000000506e-01	6.049368977546691895e-01	5.959999999999999742e-01	6.121101379394531250e-01	6.360000000000000098e-01	4.672499895095825195e-01	8.299999999999999600e-01	6.028088331222534180e-01	5.759999999999999565e-01	4.134112894535064697e-01	7.680000000000000160e-01	5.888188481330871582e-01
3.990000000000000000e+02	3.799999999999999906e-02	6.434921026229858398e-01	6.919999999999999485e-01	6.366043686866760254e-01	7.840000000000000302e-01	6.202965974807739258e-01	8.419999999999999707e-01	6.863024830818176270e-01	3.760000000000000009e-01	1.164341047406196594e-01	9.180000000000000382e-01	9.289306402206420898e-01
4.000000000000000000e+02	9.160000000000000364e-01	8.746290206909179688e-01	5.540000000000000480e-01	3.503551185131072998e-01	4.380000000000000004e-01	4.013539850711822510e-01	5.220000000000000195e-01	5.681732892990112305e-01	9.559999999999999609e-01	8.515310883522033691e-01	7.640000000000000124e-01	7.417331337928771973e-01
4.010000000000000000e+02	2.079999999999999905e-01	8.209840655326843262e-01	9.499999999999999556e-01	9.020707011222839355e-01	1.380000000000000115e-01	4.785100221633911133e-01	3.260000000000000120e-01	3.589689135551452637e-01	3.420000000000000262e-01	3.177150785923004150e-01	8.579999999999999849e-01	9.205515384674072266e-01
4.020000000000000000e+02	8.359999999999999654e-01	8.785242438316345215e-01	7.980000000000000426e-01	8.688905239105224609e-01	5.040000000000000036e-01	7.161598205566406250e-01	1.340000000000000080e-01	1.687784641981124878e-01	1.260000000000000009e-01	8.750189095735549927e-02	7.640000000000000124e-01	7.018011808395385742e-01
4.030000000000000000e+02	9.819999999999999840e-01	8.456721901893615723e-01	7.039999999999999591e-01	5.392672419548034668e-01	9.719999999999999751e-01	8.713486194610595703e-01	4.079999999999999738e-01	2.766745984554290771e-01	8.399999999999999689e-01	5.683869123458862305e-01	5.340000000000000302e-01	6.094881296157836914e-01
4.040000000000000000e+02	7.399999999999999911e-01	8.918685913085937500e-01	5.899999999999999689e-01	6.864211559295654297e-01	1.600000000000000033e-01	2.914259135723114014e-01	2.479999999999999982e-01	3.024445176124572754e-01	8.339999999999999636e-01	5.481825470924377441e-01	7.239999999999999769e-01	6.906297802925109863e-01
4.050000000000000000e+02	9.519999999999999574e-01	7.976194620132446289e-01	8.539999999999999813e-01	8.438182473182678223e-01	9.819999999999999840e-01	9.878336191177368164e-01	9.639999999999999680e-01	5.930363535881042480e-01	8.820000000000000062e-01	6.475663781166076660e-01	4.580000000000000182e-01	6.424867510795593262e-01
4.060000000000000000e+02	4.000000000000000083e-03	3.271097242832183838e-01	8.980000000000000204e-01	6.258677244186401367e-01	8.159999999999999476e-01	7.320914268493652344e-01	4.939999999999999947e-01	7.990740537643432617e-01	4.179999999999999827e-01	2.935290038585662842e-01	6.400000000000000133e-01	7.621814012527465820e-01
4.070000000000000000e+02	9.459999999999999520e-01	8.680542707443237305e-01	3.639999999999999902e-01	3.577431142330169678e-01	8.199999999999999512e-01	7.338996529579162598e-01	6.879999999999999449e-01	5.665932297706604004e-01	2.919999999999999818e-01	4.312061071395874023e-01	7.119999999999999662e-01	6.659923791885375977e-01
4.080000000000000000e+02	5.420000000000000373e-01	8.868623375892639160e-01	5.199999999999999761e-02	2.904640138149261475e-02	7.880000000000000338e-01	5.133548974990844727e-01	2.119999999999999940e-01	2.972545623779296875e-01	3.739999999999999991e-01	1.551411449909210205e-01	1.739999999999999880e-01	9.468552470207214355e-02
4.090000000000000000e+02	2.139999999999999958e-01	6.822523474693298340e-01	2.879999999999999782e-01	3.615878522396087646e-01	8.259999999999999565e-01	6.602317690849304199e-01	3.340000000000000191e-01	6.471557021141052246e-01	6.700000000000000400e-01	4.919026792049407959e-01	8.179999999999999494e-01	7.257739305496215820e-01
4.100000000000000000e+02	6.320000000000000062e-01	7.615417838096618652e-01	5.879999999999999671e-01	3.995855152606964111e-01	4.819999999999999840e-01	3.163739740848541260e-01	9.679999999999999716e-01	6.382268071174621582e-01	6.899999999999999467e-01	4.528191983699798584e-01	8.679999999999999938e-01	8.014706969261169434e-01
4.110000000000000000e+02	6.239999999999999991e-01	7.719853520393371582e-01	8.199999999999999512e-01	6.217946410179138184e-01	4.899999999999999911e-01	2.804876565933227539e-01	3.479999999999999760e-01	4.838817119598388672e-01	5.939999999999999725e-01	3.914737999439239502e-01	3.180000000000000049e-01	4.896008670330047607e-01
4.120000000000000000e+02	4.359999999999999987e-01	6.199992895126342773e-01	1.400000000000000029e-02	1.459222584962844849e-01	7.199999999999999734e-01	7.989488840103149414e-01	1.620000000000000051e-01	4.418251812458038330e-01	6.520000000000000240e-01	2.092028558254241943e-01	2.819999999999999729e-01	2.648626863956451416e-01
4.130000000000000000e+02	5.500000000000000444e-01	7.853997349739074707e-01	9.200000000000000400e-01	8.833606243133544922e-01	4.000000000000000083e-03	1.795032173395156860e-01	9.479999999999999538e-01	7.843092679977416992e-01	5.939999999999999725e-01	5.223343968391418457e-01	4.859999999999999876e-01	3.212852478027343750e-01
4.140000000000000000e+02	1.179999999999999938e-01	6.752057075500488281e-01	6.600000000000000311e-01	5.444112420082092285e-01	4.259999999999999898e-01	5.885515809059143066e-01	3.260000000000000120e-01	4.485446810722351074e-01	5.320000000000000284e-01	3.520124554634094238e-01	6.999999999999999556e-01	7.585980892181396484e-01
4.150000000000000000e+02	2.139999999999999958e-01	7.871991395950317383e-01	7.179999999999999716e-01	6.037367582321166992e-01	6.899999999999999467e-01	7.960861325263977051e-01	8.940000000000000169e-01	6.994245648384094238e-01	2.599999999999999881e-02	5.707663018256425858e-03	4.939999999999999947e-01	5.500829815864562988e-01
4.160000000000000000e+02	7.620000000000000107e-01	8.650872111320495605e-01	8.020000000000000462e-01	5.811173319816589355e-01	7.159999999999999698e-01	2.212580591440200806e-01	8.619999999999999885e-01	8.304929733276367188e-01	4.939999999999999947e-01	5.901454091072082520e-01	8.060000000000000497e-01	7.234435081481933594e-01
4.170000000000000000e+02	5.779999999999999583e-01	8.846510648727416992e-01	1.680000000000000104e-01	9.442207217216491699e-02	7.740000000000000213e-01	5.391427278518676758e-01	1.940000000000000058e-01	2.386507391929626465e-01	9.479999999999999538e-01	8.077737092971801758e-01	4.500000000000000111e-01	3.076819181442260742e-01
4.180000000000000000e+02	4.279999999999999916e-01	7.288081645965576172e-01	5.899999999999999689e-01	4.715870320796966553e-01	1.799999999999999864e-02	9.563599526882171631e-02	7.580000000000000071e-01	4.899060130119323730e-01	6.600000000000000311e-01	3.118628561496734619e-01	8.559999999999999831e-01	7.083994746208190918e-01
4.190000000000000000e+02	9.600000000000000200e-02	1.337854415178298950e-01	7.000000000000000666e-02	1.231615170836448669e-01	4.319999999999999951e-01	6.444732546806335449e-01	6.520000000000000240e-01	4.862769544124603271e-01	7.640000000000000124e-01	5.598359107971191406e-01	2.479999999999999982e-01	3.220539093017578125e-01
4.200000000000000000e+02	5.000000000000000000e-01	8.381044268608093262e-01	1.839999999999999969e-01	3.880437910556793213e-01	5.000000000000000000e-01	3.385532796382904053e-01	3.039999999999999925e-01	5.110073089599609375e-01	7.279999999999999805e-01	4.113665521144866943e-01	2.000000000000000111e-01	5.218899250030517578e-01
4.210000000000000000e+02	1.459999999999999909e-01	6.560426950454711914e-01	8.386666666666666714e-01	6.722334623336791992e-01	2.079999999999999905e-01	2.178758680820465088e-01	9.040000000000000258e-01	7.254750132560729980e-01	6.600000000000000311e-02	1.777115315198898315e-01	6.039999999999999813e-01	5.313888192176818848e-01
4.220000000000000000e+02	7.580000000000000071e-01	9.041517972946166992e-01	5.679999999999999494e-01	5.046554803848266602e-01	9.819999999999999840e-01	8.718694448471069336e-01	6.820000000000000506e-01	6.278614401817321777e-01	2.979999999999999871e-01	3.816954493522644043e-01	4.859999999999999876e-01	3.631761968135833740e-01
4.230000000000000000e+02	4.279999999999999916e-01	3.976159691810607910e-01	5.839999999999999636e-01	6.323934197425842285e-01	9.559999999999999609e-01	8.517257571220397949e-01	5.979999999999999760e-01	7.910229563713073730e-01	7.019999999999999574e-01	5.461843013763427734e-01	8.359999999999999654e-01	5.945295691490173340e-01
4.240000000000000000e+02	5.500000000000000444e-01	5.661352276802062988e-01	5.460000000000000409e-01	4.934317469596862793e-01	6.800000000000000488e-01	4.000637829303741455e-01	4.099999999999999756e-01	4.171325862407684326e-01	6.039999999999999813e-01	6.175567507743835449e-01	3.340000000000000191e-01	3.369150459766387939e-01
4.250000000000000000e+02	3.340000000000000191e-01	7.101588845252990723e-01	3.900000000000000133e-01	5.532710552215576172e-01	3.559999999999999831e-01	1.655951738357543945e-01	3.300000000000000155e-01	2.206875234842300415e-01	9.280000000000000471e-01	8.117195963859558105e-01	3.079999999999999960e-01	4.020668566226959229e-01
4.260000000000000000e+02	5.200000000000000178e-01	6.913271546363830566e-01	8.479999999999999760e-01	5.393767952919006348e-01	9.100000000000000311e-01	7.049473524093627930e-01	3.960000000000000187e-01	3.994298577308654785e-01	1.400000000000000133e-01	6.552995741367340088e-02	7.980000000000000426e-01	7.692286372184753418e-01
4.270000000000000000e+02	3.699999999999999956e-01	7.281883955001831055e-01	8.980000000000000204e-01	6.097715497016906738e-01	7.179999999999999716e-01	3.716937005519866943e-01	9.839999999999999858e-01	9.013347625732421875e-01	8.699999999999999956e-01	8.325142860412597656e-01	3.360000000000000209e-01	7.082976698875427246e-01
4.280000000000000000e+02	9.060000000000000275e-01	9.102351665496826172e-01	1.880000000000000004e-01	4.584170281887054443e-01	3.880000000000000115e-01	3.029755353927612305e-01	9.459999999999999520e-01	8.823947310447692871e-01	7.239999999999999769e-01	4.592317342758178711e-01	2.200000000000000011e-01	4.388256669044494629e-01
4.290000000000000000e+02	5.879999999999999671e-01	2.878294587135314941e-01	1.960000000000000075e-01	3.180074095726013184e-01	9.719999999999999751e-01	9.637904167175292969e-01	6.500000000000000222e-01	7.404977679252624512e-01	9.779999999999999805e-01	8.603122830390930176e-01	6.640000000000000346e-01	6.295070052146911621e-01
4.300000000000000000e+02	7.159999999999999698e-01	7.091815471649169922e-01	9.939999999999999947e-01	9.022926092147827148e-01	8.200000000000000344e-02	1.049856394529342651e-01	8.040000000000000480e-01	7.778618335723876953e-01	6.119999999999999885e-01	3.601673841476440430e-01	7.940000000000000391e-01	8.093094229698181152e-01
4.310000000000000000e+02	9.859999999999999876e-01	9.920986890792846680e-01	5.899999999999999689e-01	6.175493001937866211e-01	2.159999999999999976e-01	4.301250278949737549e-01	3.400000000000000244e-01	3.023421168327331543e-01	6.039999999999999813e-01	2.972719967365264893e-01	9.220000000000000417e-01	8.766657710075378418e-01
4.320000000000000000e+02	8.419999999999999707e-01	8.874161243438720703e-01	2.220000000000000029e-01	2.882493734359741211e-01	4.219999999999999862e-01	7.436715364456176758e-01	2.999999999999999889e-01	4.262154996395111084e-01	6.740000000000000435e-01	4.780951142311096191e-01	4.380000000000000004e-01	4.117271006107330322e-01
4.330000000000000000e+02	4.399999999999999745e-02	5.396600961685180664e-01	5.420000000000000373e-01	5.272234082221984863e-01	3.019999999999999907e-01	4.954612553119659424e-01	2.059999999999999887e-01	5.168651342391967773e-01	3.459999999999999742e-01	3.184851109981536865e-01	6.780000000000000471e-01	6.181886792182922363e-01
4.340000000000000000e+02	6.740000000000000435e-01	7.699914574623107910e-01	1.340000000000000080e-01	3.794917762279510498e-01	9.619999999999999662e-01	9.577584862709045410e-01	9.679999999999999716e-01	7.341047525405883789e-01	4.540000000000000147e-01	4.569937288761138916e-01	2.540000000000000036e-01	1.637655496597290039e-01
4.350000000000000000e+02	8.239999999999999547e-01	7.744175195693969727e-01	6.540000000000000258e-01	6.668338775634765625e-01	1.219999999999999973e-01	1.628612130880355835e-01	4.400000000000000022e-01	6.787935495376586914e-01	3.739999999999999991e-01	1.549983620643615723e-01	3.599999999999999728e-02	1.066922172904014587e-01
4.360000000000000000e+02	2.520000000000000018e-01	7.172339558601379395e-01	6.740000000000000435e-01	5.915122032165527344e-01	6.400000000000000133e-02	2.008823603391647339e-01	8.000000000000000167e-03	4.045123979449272156e-02	1.199999999999999956e-01	3.106444180011749268e-01	9.260000000000000453e-01	8.884403705596923828e-01
4.370000000000000000e+02	8.800000000000000044e-01	8.854039907455444336e-01	6.979999999999999538e-01	5.095111131668090820e-01	6.380000000000000115e-01	4.827281236648559570e-01	8.459999999999999742e-01	7.365961670875549316e-01	7.139999999999999680e-01	8.864991068840026855e-01	5.999999999999999778e-02	6.597308069467544556e-02
4.380000000000000000e+02	4.000000000000000083e-03	4.561924934387207031e-01	5.120000000000000107e-01	6.558870673179626465e-01	1.479999999999999927e-01	3.731330335140228271e-01	2.800000000000000058e-02	1.964558959007263184e-01	4.879999999999999893e-01	2.920865118503570557e-01	3.619999999999999885e-01	4.246754348278045654e-01
4.390000000000000000e+02	8.120000000000000551e-01	8.276925086975097656e-01	8.419999999999999707e-01	6.738355159759521484e-01	9.639999999999999680e-01	6.186280846595764160e-01	4.719999999999999751e-01	5.172147154808044434e-01	2.280000000000000082e-01	1.908940523862838745e-01	7.540000000000000036e-01	7.339186072349548340e-01
4.400000000000000000e+02	7.159999999999999698e-01	8.945822715759277344e-01	2.800000000000000266e-01	4.256512820720672607e-01	3.300000000000000155e-01	7.930573225021362305e-01	9.819999999999999840e-01	9.824503660202026367e-01	8.559999999999999831e-01	7.853083014488220215e-01	5.779999999999999583e-01	5.015102624893188477e-01
4.410000000000000000e+02	7.039999999999999591e-01	7.746437191963195801e-01	1.200000000000000025e-02	9.893728047609329224e-02	1.360000000000000098e-01	6.136076450347900391e-01	3.579999999999999849e-01	5.898502469062805176e-01	4.040000000000000258e-01	2.305011302232742310e-01	8.399999999999999689e-01	7.883327603340148926e-01
4.420000000000000000e+02	1.499999999999999944e-01	8.080697059631347656e-01	2.000000000000000042e-02	7.267950475215911865e-02	2.560000000000000053e-01	3.474054634571075439e-01	1.400000000000000029e-02	1.979418657720088959e-02	6.219999999999999973e-01	4.782398939132690430e-01	8.799999999999999489e-02	1.537371277809143066e-01
4.430000000000000000e+02	5.819999999999999618e-01	7.719095349311828613e-01	5.080000000000000071e-01	5.421671271324157715e-01	6.300000000000000044e-01	9.071977138519287109e-01	8.719999999999999973e-01	5.054131150245666504e-01	1.640000000000000069e-01	8.795232325792312622e-02	5.799999999999999600e-01	6.029667258262634277e-01
4.440000000000000000e+02	6.139999999999999902e-01	5.491971969604492188e-01	6.580000000000000293e-01	6.647617220878601074e-01	5.999999999999999778e-01	4.078794121742248535e-01	8.659999999999999920e-01	8.653644919395446777e-01	7.580000000000000071e-01	7.032620906829833984e-01	2.999999999999999889e-01	2.542348206043243408e-01
4.450000000000000000e+02	6.840000000000000524e-01	7.806501984596252441e-01	2.260000000000000064e-01	5.891118645668029785e-01	6.000000000000000125e-03	7.221785187721252441e-02	5.999999999999999778e-01	7.071546316146850586e-01	3.140000000000000013e-01	3.205628395080566406e-01	4.219999999999999862e-01	1.732128262519836426e-01
4.460000000000000000e+02	3.699999999999999956e-01	5.403251647949218750e-01	9.600000000000000200e-02	1.408044099807739258e-01	6.079999999999999849e-01	2.116309255361557007e-01	3.180000000000000049e-01	6.287936568260192871e-01	3.699999999999999956e-01	2.760441303253173828e-01	9.060000000000000275e-01	8.864114284515380859e-01
4.470000000000000000e+02	1.700000000000000122e-01	7.003198266029357910e-01	1.239999999999999991e-01	2.848812639713287354e-01	2.179999999999999993e-01	1.781756430864334106e-01	4.819999999999999840e-01	3.464561998844146729e-01	4.819999999999999840e-01	4.074870347976684570e-01	5.280000000000000249e-01	4.275901019573211670e-01
4.480000000000000000e+02	3.300000000000000155e-01	7.742656469345092773e-01	6.999999999999999556e-01	6.781263947486877441e-01	5.899999999999999689e-01	3.640408515930175781e-01	5.000000000000000278e-02	8.610662817955017090e-02	1.660000000000000087e-01	8.269039541482925415e-02	9.599999999999999645e-01	8.986656665802001953e-01
4.490000000000000000e+02	4.480000000000000093e-01	7.790388464927673340e-01	1.019999999999999934e-01	1.083853170275688171e-01	9.379999999999999449e-01	7.814114093780517578e-01	8.900000000000000133e-01	7.111743688583374023e-01	1.000000000000000021e-02	2.635498531162738800e-02	6.520000000000000240e-01	5.486112236976623535e-01
4.500000000000000000e+02	4.079999999999999738e-01	7.777065634727478027e-01	1.600000000000000033e-02	5.653945729136466980e-02	2.620000000000000107e-01	2.577001154422760010e-01	6.480000000000000204e-01	6.330193281173706055e-01	6.660000000000000364e-01	7.298337817192077637e-01	5.000000000000000000e-01	5.263492465019226074e-01
4.510000000000000000e+02	1.920000000000000040e-01	4.915652275085449219e-01	3.900000000000000133e-01	4.689951241016387939e-01	9.619999999999999662e-01	7.670211195945739746e-01	8.780000000000000027e-01	7.829280495643615723e-01	3.240000000000000102e-01	2.453017681837081909e-01	8.579999999999999849e-01	7.825444340705871582e-01
4.520000000000000000e+02	4.420000000000000040e-01	6.562212705612182617e-01	5.340000000000000302e-01	4.565848112106323242e-01	3.420000000000000262e-01	2.611675560474395752e-01	1.039999999999999952e-01	2.780359089374542236e-01	9.939999999999999947e-01	8.656318783760070801e-01	7.039999999999999591e-01	5.992268323898315430e-01
4.530000000000000000e+02	8.579999999999999849e-01	8.168837428092956543e-01	6.520000000000000240e-01	5.282762646675109863e-01	3.699999999999999956e-01	3.279864490032196045e-01	4.399999999999999745e-02	2.332694977521896362e-01	8.239999999999999547e-01	6.352610588073730469e-01	3.360000000000000209e-01	2.770902216434478760e-01
4.540000000000000000e+02	9.799999999999999822e-01	9.138889908790588379e-01	9.959999999999999964e-01	9.979962110519409180e-01	9.300000000000000488e-01	9.562833905220031738e-01	2.959999999999999853e-01	4.403612911701202393e-01	7.800000000000000266e-01	4.349315762519836426e-01	5.659999999999999476e-01	4.596854150295257568e-01
4.550000000000000000e+02	3.360000000000000209e-01	3.635658323764801025e-01	4.680000000000000271e-01	2.656280994415283203e-01	4.699999999999999734e-01	3.508636057376861572e-01	8.439999999999999725e-01	5.841202139854431152e-01	5.580000000000000515e-01	5.105915069580078125e-01	5.819999999999999618e-01	6.251808404922485352e-01
4.560000000000000000e+02	9.619999999999999662e-01	8.519480228424072266e-01	2.099999999999999922e-01	3.790069520473480225e-01	4.879999999999999893e-01	7.509164810180664062e-01	7.319999999999999840e-01	6.530480980873107910e-01	7.199999999999999734e-01	8.395975232124328613e-01	9.919999999999999929e-01	9.116996526718139648e-01
4.570000000000000000e+02	0.000000000000000000e+00	1.041296198964118958e-01	2.079999999999999905e-01	4.366157650947570801e-01	3.880000000000000115e-01	3.249586820602416992e-01	5.819999999999999618e-01	6.910251379013061523e-01	5.500000000000000444e-01	3.925594687461853027e-01	7.960000000000000409e-01	7.722548842430114746e-01
4.580000000000000000e+02	9.779999999999999805e-01	8.971275091171264648e-01	4.380000000000000004e-01	5.820199251174926758e-01	9.619999999999999662e-01	7.605776786804199219e-01	5.440000000000000391e-01	5.290564894676208496e-01	1.179999999999999938e-01	1.661352813243865967e-01	6.979999999999999538e-01	7.035152316093444824e-01
4.590000000000000000e+02	2.740000000000000213e-01	7.036941051483154297e-01	5.540000000000000480e-01	5.844368338584899902e-01	7.139999999999999680e-01	5.474993586540222168e-01	2.640000000000000124e-01	2.421245872974395752e-01	4.600000000000000200e-01	4.679467380046844482e-01	3.699999999999999956e-01	4.389329850673675537e-01
4.600000000000000000e+02	6.280000000000000027e-01	8.938589692115783691e-01	3.320000000000000173e-01	4.824574887752532959e-01	6.780000000000000471e-01	5.016194581985473633e-01	5.819999999999999618e-01	6.483696699142456055e-01	3.360000000000000209e-01	2.948389649391174316e-01	7.820000000000000284e-01	7.476019859313964844e-01
4.610000000000000000e+02	2.300000000000000100e-01	7.592526078224182129e-01	4.490000000000000102e-01	3.169728815555572510e-01	6.580000000000000293e-01	6.959812641143798828e-01	7.479999999999999982e-01	6.336495876312255859e-01	1.719999999999999862e-01	2.330373376607894897e-01	1.739999999999999880e-01	1.051450595259666443e-01
4.620000000000000000e+02	8.020000000000000462e-01	8.885759115219116211e-01	7.039999999999999591e-01	6.408379077911376953e-01	6.879999999999999449e-01	4.084388613700866699e-01	2.899999999999999800e-01	4.184726476669311523e-01	6.560000000000000275e-01	4.766535162925720215e-01	6.919999999999999485e-01	7.487489581108093262e-01
4.630000000000000000e+02	9.499999999999999556e-01	9.638137817382812500e-01	5.839999999999999636e-01	3.292948007583618164e-01	3.300000000000000155e-01	3.132784068584442139e-01	1.160000000000000059e-01	1.473654061555862427e-01	5.580000000000000515e-01	3.877207338809967041e-01	6.360000000000000098e-01	5.949511528015136719e-01
4.640000000000000000e+02	7.000000000000000666e-02	7.486618161201477051e-01	2.819999999999999729e-01	3.218418955802917480e-01	4.319999999999999951e-01	7.473681569099426270e-01	4.000000000000000083e-03	3.035449236631393433e-02	8.960000000000000187e-01	6.101800203323364258e-01	3.920000000000000151e-01	3.645242750644683838e-01
4.650000000000000000e+02	6.640000000000000346e-01	9.003503322601318359e-01	3.679999999999999938e-01	3.126776814460754395e-01	9.200000000000000400e-01	7.993860840797424316e-01	7.159999999999999698e-01	6.732617616653442383e-01	6.740000000000000435e-01	4.602067470550537109e-01	3.380000000000000226e-01	2.527785301208496094e-01
4.660000000000000000e+02	7.580000000000000071e-01	6.580192446708679199e-01	9.439999999999999503e-01	8.142132759094238281e-01	8.960000000000000187e-01	4.604432284832000732e-01	6.860000000000000542e-01	5.162642598152160645e-01	4.359999999999999987e-01	3.913612663745880127e-01	6.420000000000000151e-01	6.727253794670104980e-01
4.670000000000000000e+02	8.439999999999999725e-01	8.580406904220581055e-01	1.819999999999999951e-01	3.600023686885833740e-01	4.800000000000000100e-02	1.943756490945816040e-01	4.339999999999999969e-01	4.243971109390258789e-01	6.260000000000000009e-01	2.874507606029510498e-01	9.020000000000000240e-01	8.282611966133117676e-01
4.680000000000000000e+02	8.840000000000000080e-01	8.579773306846618652e-01	1.940000000000000058e-01	3.164912164211273193e-01	2.199999999999999872e-02	4.775513336062431335e-02	1.819999999999999951e-01	2.686319053173065186e-01	6.600000000000000311e-02	3.003874979913234711e-02	2.079999999999999905e-01	2.525525689125061035e-01
4.690000000000000000e+02	9.100000000000000311e-01	8.855104446411132812e-01	3.439999999999999725e-01	3.862560391426086426e-01	4.000000000000000083e-02	6.547426432371139526e-02	3.140000000000000013e-01	7.143084406852722168e-01	4.460000000000000075e-01	3.385515809059143066e-01	8.040000000000000480e-01	7.654869556427001953e-01
4.700000000000000000e+02	4.660000000000000253e-01	7.541632056236267090e-01	7.239999999999999769e-01	7.630296945571899414e-01	2.079999999999999905e-01	2.907100915908813477e-01	4.200000000000000261e-02	3.345982432365417480e-01	4.959999999999999964e-01	3.428634107112884521e-01	3.619999999999999885e-01	3.302148878574371338e-01
4.710000000000000000e+02	2.220000000000000029e-01	8.518368601799011230e-01	1.620000000000000051e-01	2.411855757236480713e-01	1.839999999999999969e-01	1.754135489463806152e-01	1.199999999999999956e-01	4.875892400741577148e-01	8.599999999999999867e-01	8.821043968200683594e-01	5.800000000000000294e-02	1.917610168457031250e-01
4.720000000000000000e+02	1.199999999999999956e-01	3.045360147953033447e-01	2.139999999999999958e-01	1.436414271593093872e-01	6.820000000000000506e-01	6.105260848999023438e-01	6.019999999999999796e-01	6.544119119644165039e-01	6.320000000000000062e-01	6.875591278076171875e-01	2.260000000000000064e-01	2.173112779855728149e-01
4.730000000000000000e+02	4.279999999999999916e-01	9.014149308204650879e-01	8.000000000000000167e-02	1.225581914186477661e-01	2.359999999999999876e-01	3.060547411441802979e-01	7.339999999999999858e-01	5.529878735542297363e-01	6.400000000000000133e-02	3.625252842903137207e-02	6.700000000000000400e-01	6.473982930183410645e-01
4.740000000000000000e+02	1.600000000000000033e-02	3.292059898376464844e-02	9.439999999999999503e-01	8.202118277549743652e-01	6.860000000000000542e-01	9.098271131515502930e-01	8.800000000000000044e-01	7.520236968994140625e-01	6.840000000000000524e-01	4.562785327434539795e-01	9.739999999999999769e-01	9.226302504539489746e-01
4.750000000000000000e+02	4.200000000000000261e-02	4.462386369705200195e-01	1.280000000000000027e-01	1.721526980400085449e-01	6.540000000000000258e-01	5.620704293251037598e-01	4.799999999999999822e-01	5.206630825996398926e-01	9.080000000000000293e-01	8.215383887290954590e-01	2.220000000000000029e-01	2.838651537895202637e-01
4.760000000000000000e+02	6.199999999999999956e-02	4.886994361877441406e-01	5.460000000000000409e-01	2.686757743358612061e-01	2.700000000000000178e-01	4.583316743373870850e-01	2.660000000000000142e-01	6.426610946655273438e-01	5.699999999999999512e-01	4.245083332061767578e-01	7.279999999999999805e-01	6.969491243362426758e-01
4.770000000000000000e+02	3.719999999999999973e-01	7.769305109977722168e-01	1.200000000000000025e-02	1.163147315382957458e-01	2.599999999999999881e-02	3.835187852382659912e-01	9.759999999999999787e-01	7.828466892242431641e-01	6.460000000000000187e-01	5.039966702461242676e-01	8.860000000000000098e-01	9.143301844596862793e-01
4.780000000000000000e+02	3.119999999999999996e-01	4.804513752460479736e-01	1.580000000000000016e-01	2.105595469474792480e-01	8.499999999999999778e-01	6.813195347785949707e-01	5.979999999999999760e-01	4.857826232910156250e-01	4.259999999999999898e-01	3.184646368026733398e-01	6.500000000000000222e-01	4.902928769588470459e-01
4.790000000000000000e+02	2.000000000000000111e-01	4.663484990596771240e-01	5.260000000000000231e-01	5.239521265029907227e-01	1.739999999999999880e-01	2.581865191459655762e-01	5.460000000000000409e-01	4.454750120639801025e-01	6.340000000000000080e-01	5.479941368103027344e-01	5.120000000000000107e-01	2.524661123752593994e-01
4.800000000000000000e+02	8.980000000000000204e-01	8.772075772285461426e-01	8.386666666666666714e-01	6.722334623336791992e-01	9.679999999999999716e-01	9.081529378890991211e-01	4.719999999999999751e-01	6.430811882019042969e-01	8.539999999999999813e-01	7.968765497207641602e-01	6.959999999999999520e-01	7.026029229164123535e-01
4.810000000000000000e+02	7.920000000000000373e-01	8.293383121490478516e-01	2.260000000000000064e-01	3.220800459384918213e-01	9.899999999999999911e-01	6.853668689727783203e-01	5.839999999999999636e-01	4.817658960819244385e-01	5.020000000000000018e-01	2.769168317317962646e-01	1.519999999999999962e-01	9.897417575120925903e-02
4.820000000000000000e+02	9.280000000000000471e-01	8.636920452117919922e-01	5.799999999999999600e-01	5.726726055145263672e-01	8.359999999999999654e-01	8.271476626396179199e-01	2.979999999999999871e-01	3.276558518409729004e-01	9.539999999999999591e-01	8.304716944694519043e-01	7.800000000000000266e-01	8.171034455299377441e-01
4.830000000000000000e+02	5.080000000000000071e-01	5.254032611846923828e-01	3.980000000000000204e-01	6.007038950920104980e-01	2.000000000000000111e-01	1.135955005884170532e-01	9.639999999999999680e-01	9.878460764884948730e-01	2.320000000000000118e-01	3.410152494907379150e-01	2.819999999999999729e-01	4.147618412971496582e-01
4.840000000000000000e+02	1.799999999999999864e-02	9.464795142412185669e-02	7.960000000000000409e-01	5.969310402870178223e-01	2.760000000000000231e-01	2.187545299530029297e-01	1.100000000000000006e-01	3.601212203502655029e-01	4.460000000000000075e-01	3.816742897033691406e-01	1.519999999999999962e-01	7.694715261459350586e-02
4.850000000000000000e+02	7.580000000000000071e-01	8.169038891792297363e-01	9.959999999999999964e-01	9.941400885581970215e-01	9.419999999999999485e-01	5.888796448707580566e-01	2.819999999999999729e-01	2.931629121303558350e-01	9.399999999999999467e-01	9.215775728225708008e-01	9.280000000000000471e-01	8.934201002120971680e-01
4.860000000000000000e+02	7.540000000000000036e-01	9.654332399368286133e-01	9.040000000000000258e-01	8.323856592178344727e-01	4.879999999999999893e-01	3.638862073421478271e-01	7.860000000000000320e-01	7.630899548530578613e-01	4.279999999999999916e-01	4.959555566310882568e-01	4.919999999999999929e-01	5.428686141967773438e-01
4.870000000000000000e+02	0.000000000000000000e+00	2.548385262489318848e-01	7.880000000000000338e-01	8.476228713989257812e-01	2.680000000000000160e-01	1.886346787214279175e-01	5.020000000000000018e-01	6.399797797203063965e-01	4.440000000000000058e-01	2.692830264568328857e-01	2.800000000000000266e-01	3.979355096817016602e-01
4.880000000000000000e+02	4.520000000000000129e-01	7.881721258163452148e-01	7.840000000000000302e-01	6.690664887428283691e-01	7.199999999999999456e-02	1.082765534520149231e-01	1.920000000000000040e-01	3.574260771274566650e-01	2.700000000000000178e-01	3.545849025249481201e-01	2.680000000000000160e-01	2.885156869888305664e-01
4.890000000000000000e+02	8.040000000000000480e-01	8.155571222305297852e-01	3.880000000000000115e-01	4.101450443267822266e-01	6.300000000000000044e-01	6.285821795463562012e-01	9.599999999999999645e-01	6.966632604598999023e-01	7.279999999999999805e-01	6.315339803695678711e-01	6.039999999999999813e-01	7.968058586120605469e-01
4.900000000000000000e+02	2.600000000000000089e-01	6.917607188224792480e-01	5.380000000000000338e-01	5.510506629943847656e-01	3.659999999999999920e-01	3.807875514030456543e-01	9.619999999999999662e-01	8.183664679527282715e-01	2.959999999999999853e-01	2.621845304965972900e-01	5.699999999999999512e-01	6.266497373580932617e-01
4.910000000000000000e+02	5.480000000000000426e-01	8.406302332878112793e-01	2.240000000000000047e-01	6.553705334663391113e-01	9.659999999999999698e-01	7.398024201393127441e-01	4.779999999999999805e-01	4.980891346931457520e-01	4.560000000000000164e-01	1.249125897884368896e-01	2.500000000000000000e-01	3.453824222087860107e-01
4.920000000000000000e+02	4.879999999999999893e-01	8.433655500411987305e-01	2.819999999999999729e-01	3.527151644229888916e-01	1.960000000000000075e-01	1.177785918116569519e-01	8.780000000000000027e-01	8.933275341987609863e-01	7.279999999999999805e-01	5.019739270210266113e-01	2.139999999999999958e-01	5.278431177139282227e-01
4.930000000000000000e+02	4.200000000000000261e-02	4.281061291694641113e-01	3.119999999999999996e-01	5.194728374481201172e-01	9.559999999999999609e-01	7.723568677902221680e-01	2.839999999999999747e-01	4.724871218204498291e-01	5.360000000000000320e-01	4.773720502853393555e-01	6.179999999999999938e-01	5.971109271049499512e-01
4.940000000000000000e+02	4.079999999999999738e-01	8.876447081565856934e-01	4.359999999999999987e-01	4.197476804256439209e-01	9.559999999999999609e-01	8.525227308273315430e-01	2.199999999999999872e-02	2.007595151662826538e-01	1.439999999999999891e-01	2.180837243795394897e-01	6.700000000000000400e-01	6.339517235755920410e-01
4.950000000000000000e+02	7.920000000000000373e-01	4.390125572681427002e-01	6.740000000000000435e-01	4.729355871677398682e-01	5.540000000000000480e-01	6.371211409568786621e-01	9.799999999999999822e-01	9.337369799613952637e-01	8.080000000000000515e-01	6.908911466598510742e-01	8.639999999999999902e-01	8.603745698928833008e-01
4.960000000000000000e+02	3.439999999999999725e-01	7.530576586723327637e-01	9.559999999999999609e-01	8.836634159088134766e-01	5.460000000000000409e-01	5.955263376235961914e-01	1.779999999999999916e-01	3.501303493976593018e-01	2.500000000000000000e-01	4.218194186687469482e-01	6.860000000000000542e-01	6.676660180091857910e-01
4.970000000000000000e+02	8.599999999999999312e-02	4.071764647960662842e-01	9.499999999999999556e-01	8.231328129768371582e-01	2.260000000000000064e-01	2.034567296504974365e-01	2.099999999999999922e-01	1.354963630437850952e-01	5.400000000000000355e-01	4.926522076129913330e-01	1.900000000000000022e-01	2.962087690830230713e-01
4.980000000000000000e+02	2.720000000000000195e-01	6.667016148567199707e-01	5.759999999999999565e-01	8.424799442291259766e-01	1.880000000000000004e-01	5.424660444259643555e-01	7.179999999999999716e-01	6.426341533660888672e-01	4.959999999999999964e-01	5.318260788917541504e-01	5.180000000000000160e-01	6.363306045532226562e-01
4.990000000000000000e+02	5.220000000000000195e-01	5.155296921730041504e-01	8.199999999999999512e-01	6.798267960548400879e-01	4.399999999999999745e-02	7.387039810419082642e-02	1.539999999999999980e-01	7.011622190475463867e-01	4.420000000000000040e-01	9.460335969924926758e-02	1.199999999999999956e-01	1.486795842647552490e-01
5.000000000000000000e+02	3.599999999999999867e-01	7.604939341545104980e-01	6.840000000000000524e-01	6.929314732551574707e-01	6.400000000000000133e-01	4.815479815006256104e-01	2.879999999999999782e-01	3.914359509944915771e-01	9.859999999999999876e-01	8.784708976745605469e-01	6.179999999999999938e-01	6.196047663688659668e-01
5.010000000000000000e+02	8.200000000000000344e-02	2.932031452655792236e-01	6.600000000000000311e-01	6.818024516105651855e-01	3.719999999999999973e-01	3.864658772945404053e-01	8.000000000000000167e-02	1.196394786238670349e-01	7.019999999999999574e-01	4.397751092910766602e-01	8.000000000000000167e-02	3.395300209522247314e-01
5.020000000000000000e+02	9.919999999999999929e-01	9.401881694793701172e-01	3.380000000000000226e-01	3.615685701370239258e-01	1.239999999999999991e-01	7.544177174568176270e-01	3.059999999999999942e-01	3.634495437145233154e-01	9.800000000000000377e-02	3.702086210250854492e-02	9.419999999999999485e-01	9.129277467727661133e-01
5.030000000000000000e+02	4.480000000000000093e-01	8.234341144561767578e-01	7.159999999999999698e-01	7.834701538085937500e-01	5.199999999999999761e-02	1.140827387571334839e-01	1.739999999999999880e-01	3.833041489124298096e-01	1.439999999999999891e-01	1.084828451275825500e-01	3.300000000000000155e-01	1.924696117639541626e-01
5.040000000000000000e+02	1.519999999999999962e-01	7.800762057304382324e-01	2.879999999999999782e-01	6.145116090774536133e-01	8.060000000000000497e-01	2.789924442768096924e-01	1.600000000000000033e-02	3.524016961455345154e-02	1.320000000000000062e-01	1.049942895770072937e-01	1.980000000000000093e-01	2.348150461912155151e-01
5.050000000000000000e+02	3.479999999999999760e-01	8.334879875183105469e-01	8.439999999999999725e-01	8.406438827514648438e-01	7.399999999999999634e-02	3.043964877724647522e-02	5.899999999999999689e-01	6.264374256134033203e-01	1.000000000000000056e-01	9.379147738218307495e-02	1.100000000000000006e-01	8.233032375574111938e-02
5.060000000000000000e+02	3.920000000000000151e-01	8.177746534347534180e-01	6.720000000000000417e-01	7.748177647590637207e-01	8.739999999999999991e-01	8.951299190521240234e-01	3.799999999999999906e-02	1.081483960151672363e-01	1.179999999999999938e-01	2.272758185863494873e-01	2.740000000000000213e-01	2.757372558116912842e-01
5.070000000000000000e+02	5.799999999999999600e-01	8.935147523880004883e-01	6.780000000000000471e-01	5.906717777252197266e-01	6.019999999999999796e-01	2.843937873840332031e-01	8.399999999999999689e-01	7.012862563133239746e-01	4.420000000000000040e-01	3.768636584281921387e-01	6.939999999999999503e-01	6.201679110527038574e-01
5.080000000000000000e+02	9.379999999999999449e-01	9.534542560577392578e-01	2.240000000000000047e-01	3.972358703613281250e-01	3.639999999999999902e-01	2.723723351955413818e-01	1.600000000000000033e-01	2.078316211700439453e-01	6.520000000000000240e-01	5.344297289848327637e-01	1.320000000000000062e-01	1.234299540519714355e-01
5.090000000000000000e+02	8.439999999999999725e-01	8.547627329826354980e-01	4.259999999999999898e-01	4.042884111404418945e-01	6.239999999999999991e-01	1.624854356050491333e-01	5.300000000000000266e-01	4.333655834197998047e-01	7.339999999999999858e-01	6.003184318542480469e-01	9.419999999999999485e-01	8.754152655601501465e-01
5.100000000000000000e+02	2.979999999999999871e-01	4.124864339828491211e-01	5.699999999999999512e-01	6.216927170753479004e-01	4.919999999999999929e-01	2.157839089632034302e-01	5.600000000000000533e-01	4.247128963470458984e-01	7.820000000000000284e-01	8.030504584312438965e-01	6.680000000000000382e-01	6.124995946884155273e-01
5.110000000000000000e+02	3.019999999999999907e-01	4.599239528179168701e-01	8.599999999999999312e-02	1.653119772672653198e-01	3.459999999999999742e-01	6.492601037025451660e-01	5.500000000000000444e-01	6.393190622329711914e-01	5.340000000000000302e-01	5.878567695617675781e-01	3.180000000000000049e-01	3.710190355777740479e-01
5.120000000000000000e+02	4.199999999999999845e-01	8.350921273231506348e-01	3.320000000000000173e-01	4.836687743663787842e-01	2.959999999999999853e-01	5.709908604621887207e-01	9.619999999999999662e-01	8.773720860481262207e-01	4.879999999999999893e-01	4.794563055038452148e-01	5.320000000000000284e-01	5.906036496162414551e-01
5.130000000000000000e+02	1.539999999999999980e-01	4.256362318992614746e-01	7.339999999999999858e-01	8.548380732536315918e-01	1.739999999999999880e-01	2.949115633964538574e-01	3.459999999999999742e-01	5.187086462974548340e-01	5.799999999999999600e-01	7.027083635330200195e-01	6.440000000000000169e-01	6.090177893638610840e-01
5.140000000000000000e+02	1.680000000000000104e-01	2.313885837793350220e-01	5.719999999999999529e-01	5.356401205062866211e-01	7.860000000000000320e-01	4.779190421104431152e-01	8.000000000000000167e-03	2.114474400877952576e-02	3.940000000000000169e-01	1.620974242687225342e-01	8.699999999999999956e-01	7.739447951316833496e-01
5.150000000000000000e+02	9.719999999999999751e-01	8.766589164733886719e-01	4.899999999999999911e-01	3.957496285438537598e-01	6.400000000000000133e-01	5.891580581665039062e-01	8.359999999999999654e-01	6.579033732414245605e-01	2.580000000000000071e-01	9.245622158050537109e-02	9.020000000000000240e-01	8.860730528831481934e-01
5.160000000000000000e+02	5.639999999999999458e-01	8.046113252639770508e-01	5.600000000000000533e-01	5.407720208168029785e-01	9.699999999999999734e-01	8.925736546516418457e-01	6.600000000000000311e-01	5.770766139030456543e-01	6.959999999999999520e-01	7.137330770492553711e-01	7.920000000000000373e-01	4.881188273429870605e-01
5.170000000000000000e+02	2.660000000000000142e-01	8.399022817611694336e-01	9.140000000000000346e-01	7.489191889762878418e-01	4.939999999999999947e-01	2.986188232898712158e-01	2.600000000000000089e-01	3.961467146873474121e-01	3.459999999999999742e-01	3.336752653121948242e-01	4.420000000000000040e-01	4.817184209823608398e-01
5.180000000000000000e+02	8.920000000000000151e-01	8.929728269577026367e-01	3.220000000000000084e-01	3.049450516700744629e-01	6.879999999999999449e-01	7.578104138374328613e-01	2.680000000000000160e-01	4.769159257411956787e-01	3.799999999999999906e-02	1.868803054094314575e-02	2.640000000000000124e-01	2.914212048053741455e-01
5.190000000000000000e+02	9.759999999999999787e-01	9.343227744102478027e-01	6.580000000000000293e-01	6.217458844184875488e-01	9.519999999999999574e-01	9.688498377799987793e-01	7.700000000000000178e-01	7.889607548713684082e-01	5.819999999999999618e-01	4.188383817672729492e-01	2.660000000000000142e-01	3.485587537288665771e-01
5.200000000000000000e+02	5.800000000000000294e-02	5.513176321983337402e-01	8.319999999999999618e-01	6.920002102851867676e-01	4.000000000000000083e-03	3.395520895719528198e-02	6.179999999999999938e-01	5.592054128646850586e-01	8.780000000000000027e-01	7.330018281936645508e-01	5.699999999999999512e-01	4.588721692562103271e-01
5.210000000000000000e+02	9.919999999999999929e-01	9.736917018890380859e-01	3.459999999999999742e-01	4.534481167793273926e-01	8.060000000000000497e-01	6.146559715270996094e-01	1.539999999999999980e-01	5.025300979614257812e-01	7.459999999999999964e-01	6.638308763504028320e-01	4.540000000000000147e-01	6.254300475120544434e-01
5.220000000000000000e+02	4.919999999999999929e-01	8.812258839607238770e-01	3.320000000000000173e-01	5.809008479118347168e-01	8.659999999999999920e-01	3.453166782855987549e-01	2.540000000000000036e-01	4.617778658866882324e-01	8.579999999999999849e-01	7.091716527938842773e-01	3.860000000000000098e-01	5.315825939178466797e-01
5.230000000000000000e+02	9.699999999999999734e-01	8.549226522445678711e-01	8.599999999999999867e-01	7.368347048759460449e-01	6.740000000000000435e-01	7.186513543128967285e-01	1.539999999999999980e-01	3.305068016052246094e-01	3.499999999999999778e-01	2.682979702949523926e-01	1.719999999999999862e-01	2.584259212017059326e-01
5.240000000000000000e+02	2.349999999999999867e-01	7.374089956283569336e-01	8.519999999999999796e-01	6.342132687568664551e-01	9.479999999999999538e-01	6.418148875236511230e-01	7.039999999999999591e-01	7.360897660255432129e-01	4.319999999999999951e-01	5.497833490371704102e-01	7.179999999999999716e-01	7.255258560180664062e-01
5.250000000000000000e+02	5.759999999999999565e-01	8.462079763412475586e-01	2.399999999999999911e-01	4.256256818771362305e-01	8.659999999999999920e-01	9.047100543975830078e-01	3.079999999999999960e-01	4.603673219680786133e-01	5.020000000000000018e-01	4.049649834632873535e-01	8.699999999999999956e-01	6.100885868072509766e-01
5.260000000000000000e+02	9.280000000000000471e-01	9.239996075630187988e-01	2.000000000000000042e-03	1.466966327279806137e-02	6.879999999999999449e-01	9.431363344192504883e-01	2.320000000000000118e-01	3.785090744495391846e-01	5.699999999999999512e-01	5.436354875564575195e-01	4.259999999999999898e-01	2.353015691041946411e-01
5.270000000000000000e+02	1.700000000000000122e-01	7.463150024414062500e-01	3.980000000000000204e-01	4.895452260971069336e-01	9.599999999999999645e-01	8.814973235130310059e-01	4.079999999999999738e-01	4.355409741401672363e-01	2.560000000000000053e-01	2.351914644241333008e-01	3.900000000000000133e-01	3.315332531929016113e-01
5.280000000000000000e+02	2.280000000000000082e-01	8.335117101669311523e-01	5.739999999999999547e-01	6.654525399208068848e-01	9.719999999999999751e-01	9.240953922271728516e-01	9.379999999999999449e-01	8.958690762519836426e-01	1.260000000000000009e-01	3.120475113391876221e-01	2.520000000000000018e-01	1.735153049230575562e-01
5.290000000000000000e+02	8.679999999999999938e-01	8.713607192039489746e-01	5.620000000000000551e-01	5.995894074440002441e-01	5.380000000000000338e-01	5.735593438148498535e-01	6.280000000000000027e-01	2.684271037578582764e-01	8.599999999999999867e-01	7.570828795433044434e-01	7.580000000000000071e-01	7.773264050483703613e-01
5.300000000000000000e+02	9.619999999999999662e-01	9.173175692558288574e-01	3.400000000000000244e-01	5.891523957252502441e-01	9.719999999999999751e-01	8.771871328353881836e-01	9.000000000000000222e-01	8.269759416580200195e-01	6.500000000000000222e-01	6.161770224571228027e-01	6.780000000000000471e-01	7.782909274101257324e-01
5.310000000000000000e+02	5.060000000000000053e-01	5.690525770187377930e-01	4.040000000000000258e-01	5.181289911270141602e-01	3.260000000000000120e-01	1.388788372278213501e-01	9.739999999999999769e-01	9.408718943595886230e-01	3.119999999999999996e-01	2.612689137458801270e-01	7.580000000000000071e-01	7.115426063537597656e-01
5.320000000000000000e+02	9.600000000000000200e-02	1.908497512340545654e-01	8.339999999999999636e-01	7.422316670417785645e-01	8.080000000000000515e-01	4.495179951190948486e-01	2.240000000000000047e-01	6.726757287979125977e-01	7.780000000000000249e-01	7.640911340713500977e-01	3.840000000000000080e-01	4.477365612983703613e-01
5.330000000000000000e+02	9.499999999999999556e-01	8.350344896316528320e-01	3.019999999999999907e-01	2.830291390419006348e-01	6.700000000000000400e-01	4.547143280506134033e-01	1.759999999999999898e-01	2.804494500160217285e-01	7.540000000000000036e-01	6.650874018669128418e-01	5.040000000000000036e-01	3.849762678146362305e-01
5.340000000000000000e+02	5.340000000000000302e-01	8.093940615653991699e-01	7.419999999999999929e-01	7.143312692642211914e-01	8.000000000000000444e-01	7.529843449592590332e-01	1.200000000000000025e-02	1.233978569507598877e-01	7.760000000000000231e-01	6.060808897018432617e-01	5.899999999999999689e-01	4.707087576389312744e-01
5.350000000000000000e+02	8.139999999999999458e-01	8.626252412796020508e-01	5.999999999999999778e-01	6.246404051780700684e-01	9.260000000000000453e-01	7.629257440567016602e-01	7.239999999999999769e-01	5.096805691719055176e-01	3.320000000000000173e-01	1.799146980047225952e-01	6.039999999999999813e-01	6.607688069343566895e-01
5.360000000000000000e+02	5.739999999999999547e-01	6.127995252609252930e-01	6.680000000000000382e-01	5.063928365707397461e-01	3.639999999999999902e-01	8.121275305747985840e-01	6.199999999999999956e-02	2.552542686462402344e-01	1.360000000000000098e-01	2.010003030300140381e-01	9.479999999999999538e-01	8.777036666870117188e-01
5.370000000000000000e+02	5.280000000000000249e-01	8.181357979774475098e-01	4.139999999999999791e-01	3.908939063549041748e-01	3.459999999999999742e-01	4.182247519493103027e-01	9.859999999999999876e-01	9.306638836860656738e-01	8.239999999999999547e-01	6.835471391677856445e-01	1.779999999999999916e-01	4.929331690073013306e-02
5.380000000000000000e+02	6.139999999999999902e-01	8.195832371711730957e-01	7.920000000000000373e-01	8.405413627624511719e-01	6.139999999999999902e-01	5.742754340171813965e-01	8.719999999999999973e-01	9.223781824111938477e-01	8.940000000000000169e-01	6.254771351814270020e-01	3.420000000000000262e-01	5.611184239387512207e-01
5.390000000000000000e+02	1.479999999999999927e-01	5.033373832702636719e-01	3.619999999999999885e-01	2.417126297950744629e-01	2.399999999999999911e-01	3.086744546890258789e-01	9.459999999999999520e-01	7.705711722373962402e-01	6.780000000000000471e-01	3.928450047969818115e-01	9.320000000000000506e-01	9.193242788314819336e-01
5.400000000000000000e+02	8.860000000000000098e-01	9.546045064926147461e-01	5.420000000000000373e-01	4.549161195755004883e-01	1.539999999999999980e-01	3.267109990119934082e-01	2.340000000000000135e-01	5.257824659347534180e-01	7.199999999999999456e-02	1.257350742816925049e-01	2.139999999999999958e-01	4.515910446643829346e-01
5.410000000000000000e+02	1.799999999999999864e-02	4.577183723449707031e-01	3.240000000000000102e-01	4.121303856372833252e-01	3.340000000000000191e-01	5.657601356506347656e-01	7.219999999999999751e-01	6.389539241790771484e-01	4.979999999999999982e-01	3.184259831905364990e-01	9.160000000000000364e-01	9.192670583724975586e-01
5.420000000000000000e+02	2.999999999999999889e-01	5.014105439186096191e-01	5.659999999999999476e-01	5.214703083038330078e-01	3.160000000000000031e-01	5.510448217391967773e-01	2.059999999999999887e-01	3.889262676239013672e-01	4.480000000000000093e-01	4.579324424266815186e-01	8.080000000000000515e-01	7.366007566452026367e-01
5.430000000000000000e+02	2.580000000000000071e-01	7.647421360015869141e-01	9.579999999999999627e-01	8.919230699539184570e-01	9.399999999999999467e-01	9.045183658599853516e-01	6.600000000000000311e-01	6.417404413223266602e-01	6.239999999999999991e-01	4.900293052196502686e-01	1.400000000000000029e-02	7.108648121356964111e-02
5.440000000000000000e+02	2.599999999999999881e-02	1.347033828496932983e-01	2.800000000000000266e-01	1.939364224672317505e-01	4.319999999999999951e-01	3.324463665485382080e-01	7.600000000000000089e-01	4.513290822505950928e-01	8.040000000000000480e-01	3.023028969764709473e-01	4.299999999999999933e-01	3.960346281528472900e-01
5.450000000000000000e+02	2.400000000000000050e-02	3.620281517505645752e-01	6.400000000000000133e-01	4.783255755901336670e-01	6.600000000000000311e-02	2.761664688587188721e-01	4.199999999999999845e-01	4.869858026504516602e-01	5.939999999999999725e-01	6.198181509971618652e-01	5.899999999999999689e-01	3.496490120887756348e-01
5.460000000000000000e+02	1.300000000000000044e-01	3.815149068832397461e-01	7.179999999999999716e-01	6.038898825645446777e-01	1.859999999999999987e-01	5.102016925811767578e-01	7.799999999999999989e-02	1.690322607755661011e-01	5.200000000000000178e-01	7.286311388015747070e-01	4.800000000000000100e-02	1.661942601203918457e-01
5.470000000000000000e+02	8.900000000000000133e-01	8.536698222160339355e-01	1.340000000000000080e-01	2.593152821063995361e-01	5.240000000000000213e-01	5.935074090957641602e-01	6.119999999999999885e-01	6.017335057258605957e-01	9.439999999999999503e-01	8.740238547325134277e-01	4.699999999999999734e-01	3.126905262470245361e-01
5.480000000000000000e+02	4.040000000000000258e-01	6.750955581665039062e-01	8.000000000000000167e-03	9.584017843008041382e-02	8.219999999999999529e-01	2.567418217658996582e-01	9.919999999999999929e-01	8.921766281127929688e-01	2.240000000000000047e-01	2.940053939819335938e-01	1.539999999999999980e-01	1.273695081472396851e-01
5.490000000000000000e+02	5.620000000000000551e-01	7.884556055068969727e-01	2.819999999999999729e-01	5.236870050430297852e-01	2.859999999999999765e-01	2.681076824665069580e-01	4.139999999999999791e-01	5.430845022201538086e-01	6.899999999999999467e-01	6.326002478599548340e-01	8.739999999999999991e-01	8.636047244071960449e-01
5.500000000000000000e+02	8.519999999999999796e-01	9.005540609359741211e-01	4.939999999999999947e-01	5.417779088020324707e-01	2.580000000000000071e-01	1.454725116491317749e-01	3.320000000000000173e-01	1.406980007886886597e-01	3.160000000000000031e-01	2.931483387947082520e-01	4.380000000000000004e-01	5.033521056175231934e-01
5.510000000000000000e+02	6.059999999999999831e-01	8.928061127662658691e-01	9.919999999999999929e-01	9.837745428085327148e-01	5.160000000000000142e-01	3.394214212894439697e-01	5.779999999999999583e-01	3.706117868423461914e-01	5.020000000000000018e-01	4.600750505924224854e-01	6.879999999999999449e-01	6.693494915962219238e-01
5.520000000000000000e+02	5.020000000000000018e-01	7.735078930854797363e-01	8.519999999999999796e-01	7.743856310844421387e-01	7.560000000000000053e-01	2.767730653285980225e-01	2.800000000000000058e-02	1.180895343422889709e-01	5.580000000000000515e-01	2.254274934530258179e-01	5.939999999999999725e-01	5.686112642288208008e-01
5.530000000000000000e+02	5.240000000000000213e-01	7.764667868614196777e-01	7.799999999999999989e-02	7.573308795690536499e-02	8.259999999999999565e-01	2.119294852018356323e-01	2.399999999999999911e-01	4.954396486282348633e-01	7.299999999999999822e-01	6.534918546676635742e-01	4.359999999999999987e-01	3.561182022094726562e-01
5.540000000000000000e+02	6.959999999999999520e-01	8.750596642494201660e-01	3.900000000000000133e-01	5.508419275283813477e-01	7.960000000000000409e-01	7.187011837959289551e-01	9.799999999999999822e-01	8.403225541114807129e-01	9.320000000000000506e-01	8.799812793731689453e-01	2.399999999999999911e-01	4.639368355274200439e-01
5.550000000000000000e+02	3.320000000000000173e-01	7.314440608024597168e-01	7.660000000000000142e-01	8.058097958564758301e-01	9.459999999999999520e-01	5.920117497444152832e-01	6.840000000000000524e-01	3.795250058174133301e-01	5.859999999999999654e-01	6.378448605537414551e-01	1.400000000000000133e-01	2.679892778396606445e-01
5.560000000000000000e+02	5.819999999999999618e-01	8.195908069610595703e-01	1.199999999999999956e-01	2.550526261329650879e-01	7.279999999999999805e-01	6.498893499374389648e-01	4.600000000000000200e-01	4.509706199169158936e-01	4.139999999999999791e-01	3.843856453895568848e-01	4.520000000000000129e-01	3.119142949581146240e-01
5.570000000000000000e+02	4.540000000000000147e-01	7.617540955543518066e-01	3.360000000000000209e-01	5.036913156509399414e-01	6.139999999999999902e-01	1.487827301025390625e-01	1.140000000000000041e-01	3.568488359451293945e-01	4.620000000000000218e-01	3.239219784736633301e-01	5.560000000000000497e-01	5.404939055442810059e-01
5.580000000000000000e+02	2.740000000000000213e-01	6.489636898040771484e-01	3.380000000000000226e-01	4.745105803012847900e-01	2.959999999999999853e-01	1.888793706893920898e-01	9.839999999999999858e-01	9.942182302474975586e-01	6.540000000000000258e-01	5.528745651245117188e-01	5.919999999999999707e-01	3.264569640159606934e-01
5.590000000000000000e+02	1.620000000000000051e-01	4.810259640216827393e-01	8.459999999999999742e-01	7.384165525436401367e-01	6.179999999999999938e-01	4.435808360576629639e-01	6.400000000000000133e-02	2.162543237209320068e-01	1.000000000000000056e-01	8.615912497043609619e-02	8.000000000000000444e-01	5.259440541267395020e-01
5.600000000000000000e+02	5.280000000000000249e-01	6.773901581764221191e-01	7.179999999999999716e-01	7.769414186477661133e-01	9.280000000000000471e-01	8.403525948524475098e-01	3.300000000000000155e-01	2.256632298231124878e-01	9.459999999999999520e-01	7.347115278244018555e-01	8.799999999999999489e-02	7.529829442501068115e-02
5.610000000000000000e+02	6.520000000000000240e-01	7.773177623748779297e-01	8.799999999999999489e-02	3.191072940826416016e-01	6.580000000000000293e-01	3.913933932781219482e-01	2.560000000000000053e-01	2.045938521623611450e-01	2.500000000000000000e-01	8.773440122604370117e-02	1.779999999999999916e-01	1.456913501024246216e-01
5.620000000000000000e+02	6.239999999999999991e-01	6.330423951148986816e-01	7.500000000000000000e-01	7.676274776458740234e-01	3.719999999999999973e-01	3.044046163558959961e-01	6.999999999999999556e-01	5.386899709701538086e-01	8.000000000000000444e-01	6.842638254165649414e-01	5.779999999999999583e-01	4.699405431747436523e-01
5.630000000000000000e+02	6.820000000000000506e-01	6.815259456634521484e-01	7.599999999999999811e-02	2.723475098609924316e-01	4.279999999999999916e-01	3.464662730693817139e-01	4.219999999999999862e-01	1.262667477130889893e-01	6.480000000000000204e-01	5.387129783630371094e-01	8.179999999999999494e-01	8.086859583854675293e-01
5.640000000000000000e+02	7.840000000000000302e-01	8.572744727134704590e-01	8.120000000000000551e-01	5.796757340431213379e-01	8.599999999999999867e-01	2.165229022502899170e-01	5.360000000000000320e-01	4.535377919673919678e-01	8.579999999999999849e-01	7.160413861274719238e-01	4.060000000000000275e-01	4.291065335273742676e-01
5.650000000000000000e+02	3.920000000000000151e-01	4.452423453330993652e-01	4.040000000000000258e-01	5.459018349647521973e-01	4.040000000000000258e-01	3.803569376468658447e-01	9.280000000000000471e-01	6.728770136833190918e-01	5.620000000000000551e-01	5.181027054786682129e-01	5.520000000000000462e-01	6.238034367561340332e-01
5.660000000000000000e+02	8.239999999999999547e-01	8.017129302024841309e-01	9.399999999999999467e-01	8.324857354164123535e-01	7.099999999999999645e-01	6.321037411689758301e-01	2.859999999999999765e-01	4.146065711975097656e-01	7.099999999999999645e-01	5.391898751258850098e-01	6.800000000000000488e-01	6.066616177558898926e-01
5.670000000000000000e+02	6.800000000000000488e-02	2.325079590082168579e-01	1.179999999999999938e-01	4.605557620525360107e-01	3.420000000000000262e-01	5.809698104858398438e-01	1.459999999999999909e-01	3.240634500980377197e-01	7.000000000000000666e-02	3.334619849920272827e-02	4.219999999999999862e-01	4.859411120414733887e-01
5.680000000000000000e+02	5.659999999999999476e-01	7.028062939643859863e-01	8.960000000000000187e-01	9.022598862648010254e-01	6.600000000000000311e-02	4.761139452457427979e-01	6.600000000000000311e-01	7.478841543197631836e-01	9.399999999999999467e-01	8.129068017005920410e-01	5.180000000000000160e-01	6.055163741111755371e-01
5.690000000000000000e+02	8.999999999999999667e-02	3.203144073486328125e-01	7.299999999999999822e-01	5.636383295059204102e-01	6.680000000000000382e-01	3.977963626384735107e-01	4.699999999999999734e-01	5.524645447731018066e-01	8.080000000000000515e-01	5.367525815963745117e-01	6.999999999999999556e-01	6.962237954139709473e-01
5.700000000000000000e+02	7.660000000000000142e-01	9.331944584846496582e-01	5.120000000000000107e-01	3.773869872093200684e-01	9.240000000000000435e-01	7.312337756156921387e-01	4.580000000000000182e-01	5.883204936981201172e-01	9.739999999999999769e-01	8.416652083396911621e-01	7.620000000000000107e-01	7.472755312919616699e-01
5.710000000000000000e+02	4.899999999999999911e-01	8.091015815734863281e-01	6.630000000000000338e-01	5.381702184677124023e-01	2.500000000000000000e-01	4.549619257450103760e-01	6.959999999999999520e-01	7.059876918792724609e-01	9.260000000000000453e-01	8.482253551483154297e-01	6.500000000000000222e-01	6.430777907371520996e-01
5.720000000000000000e+02	9.140000000000000346e-01	8.487920165061950684e-01	9.040000000000000258e-01	6.487765312194824219e-01	2.260000000000000064e-01	2.139858454465866089e-01	4.099999999999999756e-01	4.482277929782867432e-01	1.280000000000000027e-01	1.159313619136810303e-01	3.639999999999999902e-01	3.690315485000610352e-01
5.730000000000000000e+02	7.500000000000000000e-01	8.695149421691894531e-01	9.919999999999999929e-01	9.963431954383850098e-01	7.279999999999999805e-01	5.851987004280090332e-01	6.260000000000000009e-01	7.395480275154113770e-01	1.390000000000000124e-01	2.883389890193939209e-01	9.160000000000000364e-01	8.402892947196960449e-01
5.740000000000000000e+02	8.999999999999999667e-02	6.159909367561340332e-01	8.439999999999999725e-01	9.372923374176025391e-01	5.839999999999999636e-01	4.395474195480346680e-01	4.319999999999999951e-01	7.557389736175537109e-01	8.379999999999999671e-01	4.619219005107879639e-01	7.840000000000000302e-01	8.134338855743408203e-01
5.750000000000000000e+02	4.959999999999999964e-01	7.816008329391479492e-01	5.959999999999999742e-01	5.066334009170532227e-01	6.919999999999999485e-01	9.143875837326049805e-01	5.819999999999999618e-01	3.703765869140625000e-01	8.820000000000000062e-01	7.993462085723876953e-01	6.460000000000000187e-01	6.320326328277587891e-01
5.760000000000000000e+02	8.659999999999999920e-01	9.698953032493591309e-01	5.520000000000000462e-01	3.702011406421661377e-01	8.519999999999999796e-01	6.907166242599487305e-01	2.640000000000000124e-01	3.496947884559631348e-01	6.919999999999999485e-01	3.392700552940368652e-01	6.239999999999999991e-01	6.161013245582580566e-01
5.770000000000000000e+02	2.680000000000000160e-01	8.792864531278610229e-02	1.000000000000000000e+00	9.957996010780334473e-01	3.220000000000000084e-01	1.109735295176506042e-01	1.300000000000000044e-01	3.231219649314880371e-01	7.940000000000000391e-01	6.681036949157714844e-01	7.520000000000000018e-01	6.591804623603820801e-01
5.780000000000000000e+02	5.400000000000000355e-01	8.474607467651367188e-01	9.939999999999999947e-01	9.952653646469116211e-01	8.000000000000000167e-03	5.675804242491722107e-02	9.659999999999999698e-01	9.219902157783508301e-01	4.060000000000000275e-01	3.711213767528533936e-01	6.959999999999999520e-01	7.148510813713073730e-01
5.790000000000000000e+02	2.000000000000000111e-01	7.218323945999145508e-01	2.680000000000000160e-01	3.110695183277130127e-01	6.320000000000000062e-01	4.496677815914154053e-01	6.600000000000000311e-01	5.382519960403442383e-01	7.920000000000000373e-01	5.661150217056274414e-01	3.459999999999999742e-01	2.413833439350128174e-01
5.800000000000000000e+02	8.219999999999999529e-01	8.563320040702819824e-01	3.079999999999999960e-01	4.061210751533508301e-01	9.619999999999999662e-01	8.920295238494873047e-01	6.620000000000000329e-01	4.868304133415222168e-01	6.159999999999999920e-01	5.781865715980529785e-01	2.340000000000000135e-01	2.786938846111297607e-01
5.810000000000000000e+02	4.060000000000000275e-01	8.506588339805603027e-01	8.659999999999999920e-01	8.357476592063903809e-01	8.659999999999999920e-01	6.184657812118530273e-01	1.799999999999999933e-01	2.701823711395263672e-01	5.320000000000000284e-01	4.008514285087585449e-01	3.180000000000000049e-01	3.491383492946624756e-01
5.820000000000000000e+02	5.560000000000000497e-01	6.975429654121398926e-01	7.319999999999999840e-01	5.356664657592773438e-01	9.379999999999999449e-01	4.748689830303192139e-01	5.080000000000000071e-01	6.736440658569335938e-01	7.680000000000000160e-01	4.366746842861175537e-01	5.080000000000000071e-01	4.679902493953704834e-01
5.830000000000000000e+02	7.820000000000000284e-01	8.111730813980102539e-01	4.399999999999999745e-02	2.665820717811584473e-01	7.419999999999999929e-01	4.295237660408020020e-01	6.820000000000000506e-01	4.823881387710571289e-01	1.559999999999999998e-01	3.111040592193603516e-01	6.660000000000000364e-01	4.668574035167694092e-01
5.840000000000000000e+02	6.520000000000000240e-01	9.310234785079956055e-01	9.479999999999999538e-01	7.918562889099121094e-01	9.600000000000000200e-02	1.134351342916488647e-01	5.959999999999999742e-01	6.497765183448791504e-01	8.080000000000000515e-01	8.988385796546936035e-01	8.719999999999999973e-01	8.785545825958251953e-01
5.850000000000000000e+02	9.659999999999999698e-01	7.273074984550476074e-01	4.470000000000000084e-01	4.758577644824981689e-01	4.699999999999999734e-01	8.235419392585754395e-01	3.760000000000000009e-01	4.304572045803070068e-01	1.640000000000000069e-01	1.000675857067108154e-01	9.539999999999999591e-01	8.916997313499450684e-01
5.860000000000000000e+02	5.040000000000000036e-01	9.016287922859191895e-01	8.319999999999999618e-01	8.417454361915588379e-01	9.659999999999999698e-01	9.644733071327209473e-01	4.779999999999999805e-01	5.682361721992492676e-01	4.839999999999999858e-01	2.951481342315673828e-01	5.839999999999999636e-01	6.486327052116394043e-01
5.870000000000000000e+02	2.349999999999999867e-01	7.374089956283569336e-01	8.299999999999999600e-01	5.539876222610473633e-01	5.300000000000000266e-01	6.050965189933776855e-01	5.800000000000000294e-02	3.913060724735260010e-01	3.200000000000000067e-02	5.836758390069007874e-02	5.919999999999999707e-01	4.165717959403991699e-01
5.880000000000000000e+02	2.819999999999999729e-01	2.543680071830749512e-01	7.680000000000000160e-01	8.513070940971374512e-01	7.760000000000000231e-01	6.584431529045104980e-01	9.919999999999999929e-01	9.923669695854187012e-01	1.700000000000000122e-01	1.862353533506393433e-01	5.380000000000000338e-01	5.495811104774475098e-01
5.890000000000000000e+02	4.640000000000000235e-01	7.402048707008361816e-01	6.760000000000000453e-01	5.661953687667846680e-01	3.260000000000000120e-01	7.814434766769409180e-01	1.120000000000000023e-01	1.168004199862480164e-01	7.079999999999999627e-01	4.110475778579711914e-01	5.100000000000000089e-01	4.120400547981262207e-01
5.900000000000000000e+02	7.799999999999999989e-02	7.644553184509277344e-01	7.079999999999999627e-01	7.401158809661865234e-01	9.899999999999999911e-01	9.809333086013793945e-01	5.500000000000000444e-01	6.497675180435180664e-01	5.200000000000000178e-01	5.570587515830993652e-01	5.739999999999999547e-01	2.759679257869720459e-01
5.910000000000000000e+02	2.039999999999999869e-01	6.664412021636962891e-01	8.699999999999999956e-01	6.478935480117797852e-01	5.659999999999999476e-01	4.947506487369537354e-01	5.320000000000000284e-01	4.100678861141204834e-01	3.300000000000000155e-01	4.824838936328887939e-01	3.439999999999999725e-01	3.594730198383331299e-01
5.920000000000000000e+02	3.320000000000000173e-01	6.251977086067199707e-01	6.999999999999999556e-01	8.497795462608337402e-01	5.879999999999999671e-01	4.065727889537811279e-01	7.840000000000000302e-01	7.363555431365966797e-01	4.440000000000000058e-01	3.981252908706665039e-01	8.359999999999999654e-01	9.100476503372192383e-01
5.930000000000000000e+02	9.360000000000000542e-01	9.864235520362854004e-01	8.999999999999999667e-02	1.918131560087203979e-01	7.880000000000000338e-01	5.876106023788452148e-01	9.439999999999999503e-01	9.295322895050048828e-01	8.000000000000000167e-03	2.588583342730998993e-02	2.300000000000000100e-01	3.190062344074249268e-01
5.940000000000000000e+02	2.899999999999999800e-01	8.182578682899475098e-01	9.100000000000000311e-01	8.523322343826293945e-01	3.799999999999999906e-02	8.330360800027847290e-02	5.919999999999999707e-01	2.893831133842468262e-01	8.760000000000000009e-01	6.448618769645690918e-01	3.699999999999999956e-01	2.308005690574645996e-01
5.950000000000000000e+02	6.600000000000000311e-01	7.679929733276367188e-01	9.160000000000000364e-01	6.605275869369506836e-01	9.340000000000000524e-01	2.885985076427459717e-01	9.419999999999999485e-01	8.664999604225158691e-01	4.319999999999999951e-01	5.240287184715270996e-01	4.239999999999999880e-01	3.460041582584381104e-01
5.960000000000000000e+02	4.779999999999999805e-01	8.018304109573364258e-01	5.000000000000000278e-02	1.437614411115646362e-01	2.179999999999999993e-01	1.687491238117218018e-01	7.680000000000000160e-01	6.062734723091125488e-01	4.079999999999999738e-01	1.479926258325576782e-01	2.620000000000000107e-01	3.080461621284484863e-01
5.970000000000000000e+02	3.360000000000000209e-01	4.346749782562255859e-01	0.000000000000000000e+00	1.064581423997879028e-02	7.339999999999999858e-01	5.437622070312500000e-01	3.940000000000000169e-01	5.409509539604187012e-01	8.020000000000000462e-01	9.024975299835205078e-01	2.479999999999999982e-01	1.318356245756149292e-01
5.980000000000000000e+02	7.740000000000000213e-01	8.004199862480163574e-01	6.059999999999999831e-01	5.096510648727416992e-01	8.780000000000000027e-01	7.112878561019897461e-01	5.859999999999999654e-01	4.902024567127227783e-01	7.740000000000000213e-01	3.960275352001190186e-01	4.719999999999999751e-01	4.506483078002929688e-01
5.990000000000000000e+02	9.040000000000000258e-01	9.441083073616027832e-01	9.979999999999999982e-01	9.978534579277038574e-01	3.920000000000000151e-01	2.072625756263732910e-01	5.300000000000000266e-01	5.423435568809509277e-01	1.779999999999999916e-01	2.523402869701385498e-01	2.059999999999999887e-01	4.684281647205352783e-01
6.000000000000000000e+02	4.239999999999999880e-01	5.004239678382873535e-01	8.100000000000000533e-01	3.098818957805633545e-01	7.319999999999999840e-01	3.581958711147308350e-01	5.320000000000000284e-01	6.456050276756286621e-01	5.959999999999999742e-01	4.224618971347808838e-01	9.600000000000000200e-02	7.781521230936050415e-02
6.010000000000000000e+02	4.440000000000000058e-01	7.835886478424072266e-01	9.419999999999999485e-01	8.244809508323669434e-01	8.880000000000000115e-01	4.492275714874267578e-01	8.299999999999999600e-01	7.120758295059204102e-01	6.600000000000000311e-01	5.460404157638549805e-01	4.000000000000000083e-02	1.323267519474029541e-01
6.020000000000000000e+02	5.400000000000000355e-01	6.315313577651977539e-01	8.599999999999999312e-02	2.512106001377105713e-01	8.439999999999999725e-01	9.469441771507263184e-01	7.419999999999999929e-01	7.422967553138732910e-01	2.700000000000000178e-01	3.309444189071655273e-01	8.439999999999999725e-01	8.570029735565185547e-01
6.030000000000000000e+02	5.380000000000000338e-01	9.189291000366210938e-01	7.500000000000000000e-01	5.844283103942871094e-01	4.000000000000000222e-01	4.852240681648254395e-01	1.759999999999999898e-01	1.151444166898727417e-01	5.679999999999999494e-01	5.046323537826538086e-01	1.759999999999999898e-01	2.791687250137329102e-01
6.040000000000000000e+02	4.580000000000000182e-01	8.003501892089843750e-01	9.600000000000000200e-02	2.437267899513244629e-01	9.000000000000000222e-01	6.647928953170776367e-01	9.459999999999999520e-01	8.318783640861511230e-01	7.039999999999999591e-01	5.154015421867370605e-01	3.800000000000000044e-01	4.423829913139343262e-01
6.050000000000000000e+02	9.819999999999999840e-01	9.296256303787231445e-01	5.939999999999999725e-01	5.176118016242980957e-01	5.399999999999999939e-02	1.921084895730018616e-02	9.659999999999999698e-01	8.488430380821228027e-01	4.819999999999999840e-01	4.504344463348388672e-01	5.859999999999999654e-01	5.032730102539062500e-01
6.060000000000000000e+02	3.039999999999999925e-01	5.793038606643676758e-01	8.100000000000000533e-01	5.868421792984008789e-01	4.879999999999999893e-01	5.655269026756286621e-01	7.199999999999999734e-01	7.361631393432617188e-01	2.099999999999999922e-01	1.007479950785636902e-01	4.000000000000000222e-01	2.826663255691528320e-01
6.070000000000000000e+02	4.399999999999999745e-02	6.732343435287475586e-01	8.000000000000000167e-03	1.691235601902008057e-01	5.199999999999999761e-02	8.628893643617630005e-02	2.939999999999999836e-01	2.139149457216262817e-01	7.580000000000000071e-01	4.654661118984222412e-01	2.999999999999999889e-02	8.017732948064804077e-02
6.080000000000000000e+02	3.619999999999999885e-01	5.724174380302429199e-01	5.839999999999999636e-01	7.233966588973999023e-01	8.940000000000000169e-01	6.023237109184265137e-01	1.400000000000000133e-01	1.468991786241531372e-01	4.079999999999999738e-01	4.743472933769226074e-01	8.159999999999999476e-01	7.735927700996398926e-01
6.090000000000000000e+02	2.700000000000000178e-01	5.940753817558288574e-01	4.279999999999999916e-01	2.645594477653503418e-01	8.999999999999999667e-02	2.473842501640319824e-01	1.300000000000000044e-01	1.816841512918472290e-01	2.439999999999999947e-01	1.368344277143478394e-01	1.239999999999999991e-01	9.463594108819961548e-02
6.100000000000000000e+02	8.860000000000000098e-01	8.365923166275024414e-01	7.500000000000000000e-01	5.092761516571044922e-01	5.120000000000000107e-01	1.077219024300575256e-01	6.159999999999999920e-01	1.925299614667892456e-01	5.440000000000000391e-01	2.885523438453674316e-01	1.459999999999999909e-01	2.683082222938537598e-01
6.110000000000000000e+02	1.380000000000000115e-01	9.712434373795986176e-03	9.080000000000000293e-01	7.070880532264709473e-01	6.540000000000000258e-01	3.394227027893066406e-01	2.139999999999999958e-01	2.362013012170791626e-01	2.899999999999999800e-01	2.120283395051956177e-01	3.719999999999999973e-01	2.356261014938354492e-01
6.120000000000000000e+02	4.800000000000000100e-02	4.109671413898468018e-01	2.200000000000000011e-01	4.803937077522277832e-01	5.679999999999999494e-01	9.243389368057250977e-01	1.799999999999999933e-01	3.517718017101287842e-01	2.479999999999999982e-01	1.278289705514907837e-01	3.699999999999999956e-01	3.902504444122314453e-01
6.130000000000000000e+02	2.560000000000000053e-01	6.665201187133789062e-01	6.620000000000000329e-01	4.651966392993927002e-01	9.899999999999999911e-01	7.305954694747924805e-01	3.220000000000000084e-01	3.461307585239410400e-01	4.179999999999999827e-01	5.232920646667480469e-01	3.659999999999999920e-01	3.102630674839019775e-01
6.140000000000000000e+02	6.580000000000000293e-01	6.723964214324951172e-01	9.260000000000000453e-01	8.856398463249206543e-01	3.420000000000000262e-01	3.871627748012542725e-01	8.960000000000000187e-01	7.974702119827270508e-01	9.140000000000000346e-01	7.237219810485839844e-01	6.320000000000000062e-01	5.430416464805603027e-01
6.150000000000000000e+02	5.879999999999999671e-01	6.833678483963012695e-01	3.599999999999999728e-02	1.768973767757415771e-01	9.600000000000000200e-02	1.383004039525985718e-01	8.400000000000000522e-02	4.910266399383544922e-02	8.820000000000000062e-01	9.351457357406616211e-01	4.699999999999999734e-01	4.504036605358123779e-01
6.160000000000000000e+02	6.300000000000000044e-01	8.843197822570800781e-01	9.619999999999999662e-01	8.512892723083496094e-01	6.979999999999999538e-01	4.776856899261474609e-01	8.880000000000000115e-01	4.850730597972869873e-01	8.060000000000000497e-01	6.138253808021545410e-01	1.819999999999999951e-01	3.028972446918487549e-01
6.170000000000000000e+02	7.660000000000000142e-01	8.221038579940795898e-01	5.999999999999999778e-02	2.562454938888549805e-01	6.780000000000000471e-01	6.228381395339965820e-01	8.559999999999999831e-01	7.989741563796997070e-01	4.660000000000000253e-01	4.627608358860015869e-01	7.159999999999999698e-01	6.283516287803649902e-01
6.180000000000000000e+02	9.679999999999999716e-01	9.177109003067016602e-01	9.599999999999999645e-01	8.808522820472717285e-01	2.000000000000000042e-02	1.105398684740066528e-01	6.680000000000000382e-01	3.961360156536102295e-01	1.320000000000000062e-01	1.920388042926788330e-01	6.360000000000000098e-01	4.737456142902374268e-01
6.190000000000000000e+02	7.520000000000000018e-01	8.407106399536132812e-01	1.600000000000000033e-02	8.744142204523086548e-02	9.719999999999999751e-01	9.831718206405639648e-01	9.379999999999999449e-01	7.606511712074279785e-01	9.060000000000000275e-01	7.198260426521301270e-01	1.219999999999999973e-01	1.195191890001296997e-01
6.200000000000000000e+02	3.420000000000000262e-01	7.532383203506469727e-01	4.959999999999999964e-01	4.497485756874084473e-01	6.620000000000000329e-01	4.341566562652587891e-01	6.939999999999999503e-01	6.697953939437866211e-01	4.460000000000000075e-01	2.327749580144882202e-01	2.640000000000000124e-01	3.853469192981719971e-01
6.210000000000000000e+02	2.780000000000000249e-01	6.760483980178833008e-01	5.799999999999999600e-01	5.381804108619689941e-01	4.139999999999999791e-01	1.790482401847839355e-01	9.619999999999999662e-01	8.748401999473571777e-01	3.360000000000000209e-01	3.187259733676910400e-01	7.039999999999999591e-01	7.342180609703063965e-01
6.220000000000000000e+02	1.980000000000000093e-01	6.097888350486755371e-01	5.869999999999999662e-01	6.837970614433288574e-01	5.699999999999999512e-01	5.117686390876770020e-01	5.280000000000000249e-01	7.344771027565002441e-01	7.640000000000000124e-01	5.195903182029724121e-01	2.079999999999999905e-01	8.275650441646575928e-02
6.230000000000000000e+02	5.839999999999999636e-01	3.179897665977478027e-01	7.799999999999999989e-02	1.390582323074340820e-01	1.680000000000000104e-01	4.692278057336807251e-02	7.560000000000000053e-01	7.763979434967041016e-01	6.540000000000000258e-01	4.270566403865814209e-01	5.340000000000000302e-01	4.339014589786529541e-01
6.240000000000000000e+02	7.259999999999999787e-01	8.096048235893249512e-01	8.499999999999999778e-01	7.330451607704162598e-01	5.140000000000000124e-01	2.443522810935974121e-01	9.839999999999999858e-01	9.635056853294372559e-01	1.900000000000000022e-01	2.126743793487548828e-01	9.180000000000000382e-01	8.889374732971191406e-01
6.250000000000000000e+02	2.000000000000000042e-02	1.358376741409301758e-01	4.919999999999999929e-01	5.699464082717895508e-01	8.920000000000000151e-01	7.440415024757385254e-01	2.079999999999999905e-01	6.043763160705566406e-01	8.860000000000000098e-01	8.720275759696960449e-01	8.239999999999999547e-01	6.773960590362548828e-01
6.260000000000000000e+02	7.279999999999999805e-01	7.395470142364501953e-01	4.119999999999999774e-01	2.139051705598831177e-01	7.520000000000000018e-01	4.185526072978973389e-01	5.600000000000000117e-02	9.061238914728164673e-02	2.300000000000000100e-01	1.929076611995697021e-01	6.059999999999999831e-01	5.108705163002014160e-01
6.270000000000000000e+02	6.860000000000000542e-01	8.572002649307250977e-01	2.000000000000000042e-03	5.672882124781608582e-02	7.820000000000000284e-01	6.538929343223571777e-01	8.799999999999999489e-02	3.552482128143310547e-01	7.620000000000000107e-01	7.596294283866882324e-01	7.560000000000000053e-01	7.317701578140258789e-01
6.280000000000000000e+02	7.640000000000000124e-01	7.182598114013671875e-01	1.519999999999999962e-01	1.897166520357131958e-01	6.300000000000000044e-01	2.990997135639190674e-01	6.340000000000000080e-01	6.174019575119018555e-01	4.159999999999999809e-01	2.535600066184997559e-01	2.139999999999999958e-01	3.337681889533996582e-01
6.290000000000000000e+02	7.680000000000000160e-01	8.720341920852661133e-01	1.000000000000000000e+00	9.852982759475708008e-01	6.660000000000000364e-01	4.051139950752258301e-01	9.240000000000000435e-01	6.725590825080871582e-01	2.439999999999999947e-01	2.178527414798736572e-01	6.600000000000000311e-01	6.008213162422180176e-01
6.300000000000000000e+02	9.439999999999999503e-01	9.377086162567138672e-01	0.000000000000000000e+00	1.099579595029354095e-02	2.179999999999999993e-01	2.187848836183547974e-01	2.740000000000000213e-01	5.630188584327697754e-01	1.980000000000000093e-01	7.425712794065475464e-02	8.659999999999999920e-01	8.237971067428588867e-01
6.310000000000000000e+02	2.459999999999999964e-01	6.013467311859130859e-01	8.599999999999999312e-02	4.291875362396240234e-01	8.659999999999999920e-01	7.733907699584960938e-01	6.660000000000000364e-01	4.873096644878387451e-01	1.000000000000000021e-02	5.523747205734252930e-02	7.560000000000000053e-01	6.625954508781433105e-01
6.320000000000000000e+02	3.400000000000000244e-01	7.098498940467834473e-01	4.699999999999999734e-01	6.523844003677368164e-01	1.839999999999999969e-01	3.172084093093872070e-01	1.100000000000000006e-01	3.725954890251159668e-01	1.640000000000000069e-01	3.154262304306030273e-01	5.200000000000000178e-01	5.173915028572082520e-01
6.330000000000000000e+02	4.219999999999999862e-01	7.765819430351257324e-01	3.360000000000000209e-01	1.761303842067718506e-01	5.060000000000000053e-01	3.382056057453155518e-01	7.680000000000000160e-01	6.209226846694946289e-01	5.939999999999999725e-01	6.503878235816955566e-01	5.819999999999999618e-01	4.088087379932403564e-01
6.340000000000000000e+02	4.719999999999999751e-01	5.159496068954467773e-01	9.499999999999999556e-01	8.427429795265197754e-01	6.460000000000000187e-01	6.807305216789245605e-01	8.940000000000000169e-01	9.001758098602294922e-01	1.360000000000000098e-01	3.308385908603668213e-01	5.240000000000000213e-01	5.669206976890563965e-01
6.350000000000000000e+02	7.439999999999999947e-01	5.297731161117553711e-01	2.379999999999999893e-01	4.535275399684906006e-01	8.100000000000000533e-01	5.381143689155578613e-01	9.360000000000000542e-01	6.601327657699584961e-01	5.180000000000000160e-01	3.503841459751129150e-01	6.860000000000000542e-01	5.769325494766235352e-01
6.360000000000000000e+02	1.960000000000000075e-01	4.597515761852264404e-01	3.260000000000000120e-01	3.193021416664123535e-01	4.420000000000000040e-01	6.144754886627197266e-01	4.899999999999999911e-01	6.483791470527648926e-01	1.799999999999999933e-01	1.507627516984939575e-01	7.700000000000000178e-01	8.504713773727416992e-01
6.370000000000000000e+02	1.519999999999999962e-01	4.799115359783172607e-01	1.519999999999999962e-01	3.765964806079864502e-01	6.059999999999999831e-01	3.492278456687927246e-01	5.260000000000000231e-01	8.126392960548400879e-01	1.580000000000000016e-01	5.483737215399742126e-02	6.700000000000000400e-01	6.227128505706787109e-01
6.380000000000000000e+02	7.099999999999999645e-01	8.273674845695495605e-01	3.039999999999999925e-01	2.013801485300064087e-01	2.220000000000000029e-01	1.071217134594917297e-01	8.200000000000000344e-02	1.979603916406631470e-01	1.179999999999999938e-01	1.348951756954193115e-01	3.180000000000000049e-01	2.913829386234283447e-01
6.390000000000000000e+02	5.220000000000000195e-01	8.373985886573791504e-01	8.120000000000000551e-01	7.667269110679626465e-01	2.859999999999999765e-01	1.390615850687026978e-01	9.779999999999999805e-01	9.306190013885498047e-01	2.139999999999999958e-01	1.195552721619606018e-01	8.679999999999999938e-01	8.980274200439453125e-01
6.400000000000000000e+02	6.019999999999999796e-01	8.162361383438110352e-01	1.539999999999999980e-01	5.378507375717163086e-01	5.679999999999999494e-01	5.432700514793395996e-01	2.919999999999999818e-01	4.660754203796386719e-01	7.459999999999999964e-01	5.418124198913574219e-01	5.440000000000000391e-01	6.172307133674621582e-01
6.410000000000000000e+02	7.640000000000000124e-01	6.593096852302551270e-01	5.600000000000000117e-02	2.295958846807479858e-01	4.200000000000000261e-02	4.005939513444900513e-02	5.639999999999999458e-01	5.923069119453430176e-01	5.759999999999999565e-01	3.367791771888732910e-01	4.420000000000000040e-01	2.928829193115234375e-01
6.420000000000000000e+02	9.100000000000000311e-01	9.580965638160705566e-01	3.840000000000000080e-01	4.367611706256866455e-01	2.800000000000000266e-01	3.441953063011169434e-01	7.580000000000000071e-01	6.120378375053405762e-01	2.500000000000000000e-01	5.596961379051208496e-01	7.600000000000000089e-01	6.483119130134582520e-01
6.430000000000000000e+02	8.000000000000000167e-03	1.108202859759330750e-01	3.260000000000000120e-01	6.111374497413635254e-01	4.040000000000000258e-01	4.244706630706787109e-01	8.900000000000000133e-01	9.241011738777160645e-01	3.059999999999999942e-01	3.596076667308807373e-01	3.320000000000000173e-01	4.238765239715576172e-01
6.440000000000000000e+02	7.059999999999999609e-01	8.966392278671264648e-01	3.320000000000000173e-01	4.313272237777709961e-01	7.039999999999999591e-01	2.560192942619323730e-01	4.600000000000000200e-01	4.649208486080169678e-01	5.939999999999999725e-01	2.831781208515167236e-01	5.859999999999999654e-01	5.531777739524841309e-01
6.450000000000000000e+02	9.340000000000000524e-01	9.169208407402038574e-01	7.439999999999999947e-01	6.343854069709777832e-01	1.419999999999999873e-01	7.018359005451202393e-02	2.379999999999999893e-01	1.029998809099197388e-01	6.840000000000000524e-01	5.454971790313720703e-01	4.099999999999999756e-01	3.811637759208679199e-01
6.460000000000000000e+02	7.799999999999999989e-02	5.964545607566833496e-01	1.400000000000000133e-01	1.073498576879501343e-01	9.719999999999999751e-01	9.069246053695678711e-01	9.619999999999999662e-01	8.544840812683105469e-01	2.439999999999999947e-01	6.844890117645263672e-02	3.579999999999999849e-01	2.928739190101623535e-01
6.470000000000000000e+02	8.559999999999999831e-01	9.536598920822143555e-01	4.000000000000000083e-03	2.197651416063308716e-01	6.800000000000000488e-01	4.219388365745544434e-01	4.739999999999999769e-01	5.169590115547180176e-01	2.240000000000000047e-01	1.568572521209716797e-01	6.939999999999999503e-01	6.122807264328002930e-01
6.480000000000000000e+02	9.320000000000000506e-01	9.118485450744628906e-01	4.799999999999999822e-01	3.755005300045013428e-01	5.020000000000000018e-01	2.598148584365844727e-01	6.159999999999999920e-01	5.952138900756835938e-01	5.360000000000000320e-01	6.312532424926757812e-01	6.019999999999999796e-01	4.556245207786560059e-01
6.490000000000000000e+02	1.640000000000000069e-01	5.021998286247253418e-01	8.820000000000000062e-01	6.131665110588073730e-01	9.399999999999999467e-01	9.464039802551269531e-01	3.820000000000000062e-01	3.506523966789245605e-01	7.179999999999999716e-01	4.277423620223999023e-01	2.479999999999999982e-01	3.944107890129089355e-01
6.500000000000000000e+02	5.240000000000000213e-01	8.627954125404357910e-01	9.839999999999999858e-01	8.524187803268432617e-01	1.519999999999999962e-01	9.945062547922134399e-02	4.799999999999999822e-01	3.476715087890625000e-01	3.320000000000000173e-01	4.336577951908111572e-01	7.179999999999999716e-01	6.102451682090759277e-01
6.510000000000000000e+02	1.439999999999999891e-01	6.520842909812927246e-01	3.240000000000000102e-01	4.585146903991699219e-01	4.500000000000000111e-01	5.282629728317260742e-01	9.439999999999999503e-01	5.765131115913391113e-01	9.439999999999999503e-01	9.018755555152893066e-01	4.839999999999999858e-01	5.509359240531921387e-01
6.520000000000000000e+02	4.200000000000000261e-02	3.985200226306915283e-01	9.020000000000000240e-01	8.958085179328918457e-01	9.759999999999999787e-01	8.976860642433166504e-01	3.880000000000000115e-01	3.129960894584655762e-01	5.919999999999999707e-01	5.942428708076477051e-01	5.699999999999999512e-01	5.254276394844055176e-01
6.530000000000000000e+02	6.899999999999999467e-01	7.810748219490051270e-01	7.459999999999999964e-01	6.045866012573242188e-01	7.359999999999999876e-01	5.578966140747070312e-01	3.200000000000000067e-01	4.410928785800933838e-01	9.699999999999999734e-01	8.770265579223632812e-01	6.999999999999999556e-01	7.065276503562927246e-01
6.540000000000000000e+02	7.399999999999999634e-02	7.234359532594680786e-02	3.240000000000000102e-01	2.727813720703125000e-01	6.079999999999999849e-01	6.702761054039001465e-01	1.439999999999999891e-01	2.781039476394653320e-01	7.860000000000000320e-01	7.500427365303039551e-01	7.039999999999999591e-01	9.130361080169677734e-01
6.550000000000000000e+02	1.300000000000000044e-01	8.131367564201354980e-01	5.300000000000000266e-01	4.550444483757019043e-01	8.060000000000000497e-01	8.167721629142761230e-01	8.439999999999999725e-01	6.110470294952392578e-01	7.900000000000000355e-01	4.368803203105926514e-01	7.479999999999999982e-01	6.665638685226440430e-01
6.560000000000000000e+02	1.759999999999999898e-01	6.440935134887695312e-01	1.000000000000000000e+00	9.933363199234008789e-01	4.520000000000000129e-01	6.903980970382690430e-01	7.099999999999999645e-01	5.038053393363952637e-01	3.519999999999999796e-01	1.725862175226211548e-01	6.159999999999999920e-01	5.137593746185302734e-01
6.570000000000000000e+02	4.779999999999999805e-01	5.787488222122192383e-01	4.259999999999999898e-01	3.936262428760528564e-01	5.199999999999999761e-02	1.568917185068130493e-01	2.119999999999999940e-01	5.834445357322692871e-01	7.479999999999999982e-01	4.397569298744201660e-01	8.719999999999999973e-01	8.650997877120971680e-01
6.580000000000000000e+02	8.479999999999999760e-01	8.378927707672119141e-01	7.800000000000000266e-01	6.602057218551635742e-01	5.759999999999999565e-01	5.913056731224060059e-01	6.840000000000000524e-01	6.081418991088867188e-01	3.320000000000000173e-01	2.083560526371002197e-01	1.640000000000000069e-01	3.808682560920715332e-01
6.590000000000000000e+02	3.780000000000000027e-01	6.294348239898681641e-01	9.439999999999999503e-01	6.807668209075927734e-01	5.120000000000000107e-01	7.026219964027404785e-01	1.580000000000000016e-01	2.063172012567520142e-01	6.800000000000000488e-02	1.013462990522384644e-01	6.079999999999999849e-01	3.561797142028808594e-01
6.600000000000000000e+02	2.000000000000000111e-01	8.281653523445129395e-01	5.919999999999999707e-01	7.111915946006774902e-01	1.320000000000000062e-01	2.394969947636127472e-02	6.079999999999999849e-01	7.902339696884155273e-01	1.419999999999999873e-01	7.960972189903259277e-02	2.260000000000000064e-01	3.430501818656921387e-01
6.610000000000000000e+02	5.480000000000000426e-01	6.523633599281311035e-01	3.599999999999999867e-01	2.065365165472030640e-01	3.900000000000000133e-01	8.767775893211364746e-01	5.180000000000000160e-01	2.914601862430572510e-01	1.719999999999999862e-01	1.161635294556617737e-01	3.820000000000000062e-01	2.978067994117736816e-01
6.620000000000000000e+02	3.559999999999999831e-01	8.054329156875610352e-01	3.760000000000000009e-01	2.377832829952239990e-01	3.619999999999999885e-01	3.624406754970550537e-01	3.059999999999999942e-01	3.834736943244934082e-01	7.860000000000000320e-01	5.908788442611694336e-01	2.760000000000000231e-01	4.502665400505065918e-01
6.630000000000000000e+02	3.920000000000000151e-01	6.802213191986083984e-01	4.959999999999999964e-01	4.035256803035736084e-01	3.260000000000000120e-01	3.215329647064208984e-01	6.019999999999999796e-01	3.020974099636077881e-01	8.279999999999999583e-01	6.192787885665893555e-01	6.800000000000000488e-01	8.079174757003784180e-01
6.640000000000000000e+02	7.540000000000000036e-01	9.477967619895935059e-01	2.999999999999999889e-02	1.155804395675659180e-01	5.939999999999999725e-01	2.994196414947509766e-01	2.939999999999999836e-01	4.808487296104431152e-01	7.700000000000000178e-01	6.627384424209594727e-01	7.099999999999999645e-01	6.787424087524414062e-01
6.650000000000000000e+02	1.680000000000000104e-01	6.889171600341796875e-01	9.939999999999999947e-01	9.930650591850280762e-01	9.180000000000000382e-01	4.372090697288513184e-01	8.880000000000000115e-01	8.615602254867553711e-01	7.419999999999999929e-01	4.372703433036804199e-01	2.720000000000000195e-01	3.890560865402221680e-01
6.660000000000000000e+02	1.400000000000000133e-01	5.279015898704528809e-01	9.919999999999999929e-01	9.139123558998107910e-01	7.920000000000000373e-01	6.450815796852111816e-01	5.060000000000000053e-01	3.465411663055419922e-01	3.280000000000000138e-01	3.762678205966949463e-01	3.719999999999999973e-01	4.703355729579925537e-01
6.670000000000000000e+02	8.100000000000000533e-01	8.125516176223754883e-01	7.399999999999999634e-02	1.753896772861480713e-01	4.299999999999999933e-01	3.961902856826782227e-01	4.739999999999999769e-01	5.899879336357116699e-01	7.459999999999999964e-01	5.654058456420898438e-01	3.200000000000000067e-01	5.799981355667114258e-01
6.680000000000000000e+02	8.559999999999999831e-01	8.965053558349609375e-01	3.519999999999999796e-01	5.765969753265380859e-01	6.520000000000000240e-01	8.656893968582153320e-01	1.799999999999999933e-01	2.170050889253616333e-01	6.919999999999999485e-01	4.805950522422790527e-01	4.919999999999999929e-01	7.205110788345336914e-01
6.690000000000000000e+02	6.480000000000000204e-01	8.152567744255065918e-01	7.980000000000000426e-01	5.851206779479980469e-01	2.899999999999999800e-01	3.142141699790954590e-01	9.679999999999999716e-01	9.272090792655944824e-01	7.980000000000000426e-01	5.619134306907653809e-01	3.579999999999999849e-01	3.378899693489074707e-01
6.700000000000000000e+02	8.120000000000000551e-01	8.993176221847534180e-01	6.440000000000000169e-01	6.275794506072998047e-01	1.859999999999999987e-01	8.559868484735488892e-02	7.560000000000000053e-01	4.950898289680480957e-01	3.280000000000000138e-01	4.080008268356323242e-01	5.719999999999999529e-01	4.174679219722747803e-01
6.710000000000000000e+02	6.660000000000000364e-01	7.996934056282043457e-01	3.599999999999999867e-01	4.952781796455383301e-01	4.520000000000000129e-01	9.416064620018005371e-01	8.100000000000000533e-01	7.772663831710815430e-01	9.220000000000000417e-01	6.772041916847229004e-01	8.860000000000000098e-01	8.096734285354614258e-01
6.720000000000000000e+02	9.300000000000000488e-01	9.097174406051635742e-01	3.699999999999999956e-01	5.038161873817443848e-01	9.240000000000000435e-01	7.659828066825866699e-01	7.099999999999999645e-01	5.665033459663391113e-01	1.059999999999999970e-01	7.514742016792297363e-02	4.259999999999999898e-01	3.384678661823272705e-01
6.730000000000000000e+02	4.640000000000000235e-01	8.681611418724060059e-01	8.800000000000000044e-01	5.421122908592224121e-01	1.239999999999999991e-01	3.456420004367828369e-01	5.999999999999999778e-01	7.702724337577819824e-01	6.400000000000000133e-02	3.184537217020988464e-02	7.259999999999999787e-01	8.177820444107055664e-01
6.740000000000000000e+02	1.819999999999999951e-01	4.472850859165191650e-01	5.500000000000000444e-01	5.070043206214904785e-01	3.340000000000000191e-01	7.301940917968750000e-01	1.120000000000000023e-01	4.183396100997924805e-01	7.419999999999999929e-01	6.762847900390625000e-01	8.399999999999999689e-01	8.436074256896972656e-01
6.750000000000000000e+02	9.800000000000000377e-02	3.581160306930541992e-01	1.000000000000000000e+00	9.970809817314147949e-01	8.820000000000000062e-01	6.301799416542053223e-01	2.760000000000000231e-01	2.390697300434112549e-01	5.719999999999999529e-01	3.179543614387512207e-01	5.879999999999999671e-01	5.517317056655883789e-01
6.760000000000000000e+02	5.999999999999999778e-01	6.874037384986877441e-01	2.179999999999999993e-01	6.379482746124267578e-01	2.560000000000000053e-01	2.593416571617126465e-01	6.019999999999999796e-01	5.994874238967895508e-01	5.639999999999999458e-01	6.492258310317993164e-01	6.860000000000000542e-01	6.153600811958312988e-01
6.770000000000000000e+02	4.079999999999999738e-01	7.991562485694885254e-01	1.000000000000000000e+00	9.120697379112243652e-01	5.440000000000000391e-01	8.654534220695495605e-01	7.680000000000000160e-01	6.705399155616760254e-01	8.379999999999999671e-01	6.703429222106933594e-01	8.579999999999999849e-01	7.927012443542480469e-01
6.780000000000000000e+02	3.659999999999999920e-01	8.133491277694702148e-01	3.539999999999999813e-01	2.924231290817260742e-01	5.799999999999999600e-01	5.666793584823608398e-01	2.359999999999999876e-01	2.659402489662170410e-01	1.799999999999999864e-02	1.008820999413728714e-02	9.879999999999999893e-01	9.140092730522155762e-01
6.790000000000000000e+02	2.240000000000000047e-01	5.528923869132995605e-01	1.920000000000000040e-01	2.084779292345046997e-01	8.920000000000000151e-01	5.858908295631408691e-01	1.640000000000000069e-01	4.121404588222503662e-01	2.000000000000000111e-01	3.273081779479980469e-01	6.380000000000000115e-01	5.634365677833557129e-01
6.800000000000000000e+02	4.480000000000000093e-01	8.268024921417236328e-01	6.179999999999999938e-01	8.441635966300964355e-01	3.539999999999999813e-01	8.129605054855346680e-01	7.399999999999999911e-01	5.307938456535339355e-01	4.699999999999999734e-01	3.839430212974548340e-01	6.899999999999999467e-01	3.731852173805236816e-01
6.810000000000000000e+02	1.300000000000000044e-01	7.395601868629455566e-01	7.359999999999999876e-01	6.726448535919189453e-01	3.679999999999999938e-01	4.534671008586883545e-01	6.979999999999999538e-01	3.096016347408294678e-01	3.760000000000000009e-01	3.262985348701477051e-01	7.479999999999999982e-01	6.086760759353637695e-01
6.820000000000000000e+02	7.599999999999999811e-02	6.074713468551635742e-01	9.419999999999999485e-01	8.418900966644287109e-01	4.299999999999999933e-01	4.826977849006652832e-01	4.660000000000000253e-01	5.161262750625610352e-01	7.379999999999999893e-01	6.110200881958007812e-01	4.139999999999999791e-01	5.079586505889892578e-01
6.830000000000000000e+02	4.020000000000000240e-01	7.382543683052062988e-01	3.260000000000000120e-01	2.933406829833984375e-01	2.819999999999999729e-01	3.069220781326293945e-01	9.200000000000000400e-01	7.647947072982788086e-01	9.619999999999999662e-01	8.630779981613159180e-01	6.620000000000000329e-01	7.818049192428588867e-01
6.840000000000000000e+02	5.220000000000000195e-01	8.373985886573791504e-01	7.279999999999999805e-01	7.487902045249938965e-01	7.399999999999999911e-01	4.887512624263763428e-01	8.279999999999999583e-01	7.060877680778503418e-01	3.619999999999999885e-01	2.262555211782455444e-01	1.320000000000000062e-01	3.698482215404510498e-01
6.850000000000000000e+02	4.759999999999999787e-01	7.258801460266113281e-01	8.679999999999999938e-01	8.124888539314270020e-01	4.040000000000000258e-01	7.541286349296569824e-01	7.799999999999999989e-02	1.291822940111160278e-01	4.600000000000000200e-01	4.694688320159912109e-01	1.539999999999999980e-01	2.435375750064849854e-01
6.860000000000000000e+02	4.680000000000000271e-01	7.415716052055358887e-01	2.439999999999999947e-01	4.443819224834442139e-01	2.939999999999999836e-01	5.864485502243041992e-01	1.039999999999999952e-01	3.195839524269104004e-01	6.700000000000000400e-01	3.491841256618499756e-01	3.160000000000000031e-01	3.791671991348266602e-01
6.870000000000000000e+02	3.400000000000000244e-02	2.285840809345245361e-01	3.499999999999999778e-01	5.517979264259338379e-01	2.240000000000000047e-01	3.399331569671630859e-01	9.639999999999999680e-01	8.612682223320007324e-01	6.300000000000000044e-01	5.637712478637695312e-01	8.459999999999999742e-01	9.009695649147033691e-01
6.880000000000000000e+02	1.799999999999999933e-01	3.757777512073516846e-01	5.959999999999999742e-01	4.787338376045227051e-01	1.779999999999999916e-01	2.550718784332275391e-01	6.700000000000000400e-01	5.843688249588012695e-01	4.000000000000000083e-02	1.268983166664838791e-02	4.239999999999999880e-01	5.264316201210021973e-01
6.890000000000000000e+02	6.560000000000000275e-01	8.792699575424194336e-01	4.420000000000000040e-01	4.900543987751007080e-01	5.200000000000000178e-01	3.710356652736663818e-01	3.099999999999999978e-01	6.766830682754516602e-01	2.340000000000000135e-01	1.671281605958938599e-01	1.280000000000000027e-01	2.113402634859085083e-01
6.900000000000000000e+02	6.860000000000000542e-01	8.432176113128662109e-01	5.120000000000000107e-01	2.382420599460601807e-01	4.560000000000000164e-01	1.769754588603973389e-01	8.599999999999999867e-01	7.775915861129760742e-01	2.560000000000000053e-01	3.048042356967926025e-01	2.300000000000000100e-01	2.860826551914215088e-01
6.910000000000000000e+02	4.800000000000000100e-02	4.959484636783599854e-01	1.439999999999999891e-01	1.669152081012725830e-01	9.959999999999999964e-01	8.959366083145141602e-01	1.140000000000000041e-01	2.632597386837005615e-01	2.600000000000000089e-01	3.310179710388183594e-01	2.620000000000000107e-01	3.438850939273834229e-01
6.920000000000000000e+02	3.360000000000000209e-01	6.820093393325805664e-01	5.280000000000000249e-01	6.120030879974365234e-01	3.519999999999999796e-01	3.581194281578063965e-01	5.520000000000000462e-01	7.378679513931274414e-01	6.780000000000000471e-01	5.663141608238220215e-01	6.300000000000000044e-01	6.673475503921508789e-01
6.930000000000000000e+02	4.839999999999999858e-01	7.430786490440368652e-01	9.180000000000000382e-01	7.837309837341308594e-01	4.580000000000000182e-01	6.376927495002746582e-01	2.839999999999999747e-01	5.385583043098449707e-01	4.580000000000000182e-01	1.967082172632217407e-01	3.240000000000000102e-01	3.554896712303161621e-01
6.940000000000000000e+02	3.559999999999999831e-01	6.878507137298583984e-01	8.539999999999999813e-01	8.036537170410156250e-01	7.680000000000000160e-01	4.593354463577270508e-01	4.919999999999999929e-01	5.257090330123901367e-01	3.479999999999999760e-01	1.708838641643524170e-01	6.959999999999999520e-01	6.978481411933898926e-01
6.950000000000000000e+02	2.179999999999999993e-01	8.139466047286987305e-01	3.019999999999999907e-01	2.852455079555511475e-01	4.339999999999999969e-01	1.506128460168838501e-01	1.140000000000000041e-01	1.100805476307868958e-01	3.559999999999999831e-01	1.101151704788208008e-01	6.640000000000000346e-01	6.570909023284912109e-01
6.960000000000000000e+02	4.000000000000000083e-03	8.337063342332839966e-02	5.420000000000000373e-01	2.159685641527175903e-01	2.819999999999999729e-01	6.395600438117980957e-01	5.040000000000000036e-01	5.369881987571716309e-01	2.899999999999999800e-01	1.502954065799713135e-01	6.640000000000000346e-01	5.305855870246887207e-01
6.970000000000000000e+02	7.700000000000000178e-01	8.546689152717590332e-01	8.080000000000000515e-01	4.235090315341949463e-01	9.260000000000000453e-01	8.985912203788757324e-01	3.420000000000000262e-01	3.802382647991180420e-01	3.860000000000000098e-01	3.429971337318420410e-01	8.120000000000000551e-01	6.450825333595275879e-01
6.980000000000000000e+02	6.340000000000000080e-01	7.914085984230041504e-01	7.920000000000000373e-01	5.834308862686157227e-01	6.879999999999999449e-01	5.755522251129150391e-01	5.520000000000000462e-01	3.821984529495239258e-01	4.259999999999999898e-01	1.544063389301300049e-01	3.140000000000000013e-01	2.090554237365722656e-01
6.990000000000000000e+02	9.779999999999999805e-01	9.478225708007812500e-01	9.499999999999999556e-01	8.507966995239257812e-01	2.700000000000000178e-01	1.891282647848129272e-01	1.400000000000000133e-01	1.943927407264709473e-01	8.199999999999999512e-01	6.380658745765686035e-01	2.479999999999999982e-01	2.617004215717315674e-01
7.000000000000000000e+02	3.059999999999999942e-01	7.737204432487487793e-01	8.359999999999999654e-01	7.527468800544738770e-01	3.940000000000000169e-01	2.900707721710205078e-01	8.980000000000000204e-01	6.995999813079833984e-01	4.680000000000000271e-01	5.056880712509155273e-01	3.119999999999999996e-01	4.370485842227935791e-01
7.010000000000000000e+02	7.239999999999999769e-01	8.669260740280151367e-01	2.000000000000000042e-02	1.572547107934951782e-01	9.280000000000000471e-01	9.282911419868469238e-01	5.260000000000000231e-01	7.280868291854858398e-01	6.580000000000000293e-01	5.102062821388244629e-01	6.600000000000000311e-01	5.258424282073974609e-01
7.020000000000000000e+02	6.360000000000000098e-01	7.639296650886535645e-01	2.119999999999999940e-01	1.073416694998741150e-01	2.660000000000000142e-01	4.391014277935028076e-01	6.400000000000000133e-01	7.142473459243774414e-01	2.680000000000000160e-01	1.004773601889610291e-01	5.180000000000000160e-01	6.474896073341369629e-01
7.030000000000000000e+02	1.079999999999999988e-01	6.359214186668395996e-01	5.639999999999999458e-01	6.592558026313781738e-01	1.340000000000000080e-01	2.880849540233612061e-01	6.400000000000000133e-01	5.512742996215820312e-01	6.019999999999999796e-01	5.354558229446411133e-01	3.200000000000000067e-02	7.460182160139083862e-02
7.040000000000000000e+02	1.680000000000000104e-01	8.433651924133300781e-01	6.999999999999999556e-01	6.904934644699096680e-01	4.599999999999999922e-02	1.410406976938247681e-01	5.180000000000000160e-01	6.531212329864501953e-01	5.919999999999999707e-01	4.658583998680114746e-01	6.420000000000000151e-01	6.087700724601745605e-01
7.050000000000000000e+02	1.580000000000000016e-01	7.541218996047973633e-01	8.279999999999999583e-01	8.716686367988586426e-01	2.580000000000000071e-01	2.767580151557922363e-01	6.280000000000000027e-01	5.924446582794189453e-01	7.219999999999999751e-01	5.339916944503784180e-01	9.240000000000000435e-01	8.932442069053649902e-01
7.060000000000000000e+02	3.719999999999999973e-01	6.388419270515441895e-01	9.240000000000000435e-01	7.920408248901367188e-01	5.200000000000000178e-01	5.402120947837829590e-01	5.320000000000000284e-01	5.064784884452819824e-01	7.119999999999999662e-01	4.725299477577209473e-01	2.340000000000000135e-01	2.999776601791381836e-01
7.070000000000000000e+02	5.300000000000000266e-01	7.406395077705383301e-01	5.220000000000000195e-01	3.965146243572235107e-01	2.459999999999999964e-01	2.331949919462203979e-01	9.160000000000000364e-01	7.940838336944580078e-01	5.679999999999999494e-01	5.007092952728271484e-01	5.799999999999999600e-01	5.543407797813415527e-01
7.080000000000000000e+02	6.500000000000000222e-01	8.622285723686218262e-01	6.720000000000000417e-01	6.063924431800842285e-01	4.719999999999999751e-01	7.183117866516113281e-01	7.620000000000000107e-01	6.782492995262145996e-01	5.180000000000000160e-01	4.954569935798645020e-01	6.939999999999999503e-01	5.309044718742370605e-01
7.090000000000000000e+02	6.720000000000000417e-01	8.684872388839721680e-01	5.999999999999999778e-01	6.668851375579833984e-01	6.340000000000000080e-01	3.986911177635192871e-01	9.060000000000000275e-01	8.057667613029479980e-01	7.159999999999999698e-01	7.597075700759887695e-01	9.600000000000000200e-02	2.128415852785110474e-01
7.100000000000000000e+02	4.939999999999999947e-01	4.714331030845642090e-01	1.680000000000000104e-01	1.747178733348846436e-01	9.939999999999999947e-01	9.928933978080749512e-01	9.639999999999999680e-01	8.537122607231140137e-01	4.520000000000000129e-01	3.212909102439880371e-01	9.180000000000000382e-01	9.011674523353576660e-01
7.110000000000000000e+02	9.280000000000000471e-01	7.368039488792419434e-01	4.520000000000000129e-01	5.635936856269836426e-01	8.179999999999999494e-01	6.440386176109313965e-01	4.520000000000000129e-01	6.754103899002075195e-01	9.839999999999999858e-01	7.305411696434020996e-01	6.600000000000000311e-01	6.110085248947143555e-01
7.120000000000000000e+02	5.420000000000000373e-01	4.144107997417449951e-01	1.859999999999999987e-01	2.557790577411651611e-01	1.199999999999999956e-01	1.176827475428581238e-01	1.519999999999999962e-01	4.327710866928100586e-01	8.599999999999999867e-01	6.291458606719970703e-01	5.280000000000000249e-01	5.612450838088989258e-01
7.130000000000000000e+02	2.720000000000000195e-01	6.815667748451232910e-01	1.779999999999999916e-01	5.895922183990478516e-01	5.999999999999999778e-01	4.807408750057220459e-01	6.119999999999999885e-01	7.940158843994140625e-01	4.020000000000000240e-01	3.297100067138671875e-01	2.720000000000000195e-01	5.212701559066772461e-01
7.140000000000000000e+02	2.740000000000000213e-01	6.130021214485168457e-01	9.599999999999999645e-01	8.868481516838073730e-01	7.379999999999999893e-01	5.505999326705932617e-01	9.559999999999999609e-01	8.177318572998046875e-01	2.839999999999999747e-01	7.469227164983749390e-02	7.259999999999999787e-01	7.909432649612426758e-01
7.150000000000000000e+02	7.760000000000000231e-01	9.181669950485229492e-01	8.139999999999999458e-01	6.603731513023376465e-01	2.000000000000000042e-02	1.152328029274940491e-01	1.600000000000000033e-02	2.977458536624908447e-01	7.660000000000000142e-01	7.242347002029418945e-01	3.019999999999999907e-01	3.282543122768402100e-01
7.160000000000000000e+02	6.800000000000000488e-02	3.079384863376617432e-01	3.579999999999999849e-01	3.153414726257324219e-01	3.820000000000000062e-01	3.723967373371124268e-01	8.860000000000000098e-01	5.669620037078857422e-01	4.000000000000000222e-01	3.056240081787109375e-01	1.660000000000000087e-01	1.273995339870452881e-01
7.170000000000000000e+02	9.180000000000000382e-01	6.590840220451354980e-01	9.360000000000000542e-01	8.255897164344787598e-01	8.920000000000000151e-01	6.680766344070434570e-01	5.620000000000000551e-01	7.516475319862365723e-01	5.759999999999999565e-01	4.949850142002105713e-01	3.900000000000000133e-01	2.041230648756027222e-01
7.180000000000000000e+02	2.179999999999999993e-01	3.773240447044372559e-01	4.779999999999999805e-01	4.544182419776916504e-01	8.639999999999999902e-01	6.012707948684692383e-01	9.439999999999999503e-01	9.145162701606750488e-01	5.240000000000000213e-01	4.855959713459014893e-01	3.400000000000000244e-01	4.201156198978424072e-01
7.190000000000000000e+02	5.520000000000000462e-01	7.914216518402099609e-01	3.699999999999999956e-01	3.580816984176635742e-01	9.919999999999999929e-01	8.944324254989624023e-01	1.600000000000000033e-01	3.029164969921112061e-01	3.380000000000000226e-01	1.662854403257369995e-01	4.239999999999999880e-01	6.005479693412780762e-01
7.200000000000000000e+02	7.860000000000000320e-01	9.776453971862792969e-01	7.820000000000000284e-01	6.849756836891174316e-01	9.040000000000000258e-01	6.422727108001708984e-01	9.799999999999999822e-01	9.184684157371520996e-01	5.240000000000000213e-01	1.415053009986877441e-01	8.299999999999999600e-01	7.273543477058410645e-01
7.210000000000000000e+02	1.479999999999999927e-01	5.192629098892211914e-01	4.719999999999999751e-01	6.348262429237365723e-01	9.060000000000000275e-01	4.436384141445159912e-01	9.379999999999999449e-01	6.514887213706970215e-01	1.920000000000000040e-01	8.644969761371612549e-02	8.800000000000000044e-01	7.638049125671386719e-01
7.220000000000000000e+02	2.700000000000000178e-01	5.891826152801513672e-01	4.520000000000000129e-01	4.467591047286987305e-01	6.840000000000000524e-01	5.347225666046142578e-01	3.059999999999999942e-01	4.327264428138732910e-01	8.000000000000000444e-01	6.590424180030822754e-01	7.580000000000000071e-01	7.353844642639160156e-01
7.230000000000000000e+02	5.500000000000000444e-01	8.971452116966247559e-01	8.980000000000000204e-01	6.502236127853393555e-01	3.220000000000000084e-01	1.743464916944503784e-01	8.319999999999999618e-01	7.832016944885253906e-01	8.999999999999999667e-02	2.460257709026336670e-02	5.180000000000000160e-01	5.488133430480957031e-01
7.240000000000000000e+02	8.100000000000000533e-01	6.429576277732849121e-01	5.560000000000000497e-01	5.701208710670471191e-01	9.199999999999999845e-02	2.030612081289291382e-01	2.620000000000000107e-01	3.342070579528808594e-01	5.220000000000000195e-01	3.252363204956054688e-01	5.520000000000000462e-01	6.585112810134887695e-01
7.250000000000000000e+02	2.000000000000000042e-03	4.292557016015052795e-02	9.280000000000000471e-01	8.482359051704406738e-01	2.859999999999999765e-01	4.619156420230865479e-01	5.799999999999999600e-01	5.839501619338989258e-01	9.519999999999999574e-01	9.285510182380676270e-01	6.239999999999999991e-01	7.660560607910156250e-01
7.260000000000000000e+02	8.219999999999999529e-01	9.374564886093139648e-01	8.120000000000000551e-01	7.081422209739685059e-01	4.959999999999999964e-01	5.335466265678405762e-01	3.160000000000000031e-01	4.894160032272338867e-01	5.340000000000000302e-01	3.043642938137054443e-01	7.039999999999999591e-01	4.752730429172515869e-01
7.270000000000000000e+02	5.040000000000000036e-01	6.257444620132446289e-01	9.419999999999999485e-01	7.065411806106567383e-01	2.760000000000000231e-01	5.898110270500183105e-01	9.539999999999999591e-01	8.876535892486572266e-01	6.159999999999999920e-01	2.877317965030670166e-01	3.160000000000000031e-01	4.249679744243621826e-01
7.280000000000000000e+02	2.079999999999999905e-01	5.185763239860534668e-01	8.239999999999999547e-01	8.201779127120971680e-01	9.739999999999999769e-01	9.830393195152282715e-01	1.280000000000000027e-01	3.973571360111236572e-01	7.560000000000000053e-01	6.687732934951782227e-01	3.360000000000000209e-01	5.149251222610473633e-01
7.290000000000000000e+02	6.999999999999999556e-01	6.878474950790405273e-01	5.180000000000000160e-01	6.537634730339050293e-01	5.580000000000000515e-01	2.900744974613189697e-01	9.459999999999999520e-01	9.465178251266479492e-01	1.980000000000000093e-01	2.126288563013076782e-01	3.920000000000000151e-01	3.231517672538757324e-01
7.300000000000000000e+02	8.359999999999999654e-01	6.600281596183776855e-01	9.200000000000000400e-01	6.490843892097473145e-01	9.399999999999999467e-01	7.466758489608764648e-01	9.080000000000000293e-01	9.285748004913330078e-01	5.000000000000000278e-02	1.248762011528015137e-01	4.299999999999999933e-01	3.880649805068969727e-01
7.310000000000000000e+02	6.099999999999999867e-01	9.604662060737609863e-01	7.700000000000000178e-01	9.044124484062194824e-01	9.559999999999999609e-01	8.026878237724304199e-01	1.140000000000000041e-01	2.912586033344268799e-01	5.100000000000000089e-01	3.138754963874816895e-01	4.259999999999999898e-01	3.635471761226654053e-01
7.320000000000000000e+02	5.800000000000000294e-02	2.709120213985443115e-01	5.859999999999999654e-01	4.818656742572784424e-01	6.380000000000000115e-01	4.395723044872283936e-01	6.840000000000000524e-01	6.823577880859375000e-01	4.179999999999999827e-01	3.559976220130920410e-01	7.299999999999999822e-01	5.998022556304931641e-01
7.330000000000000000e+02	8.399999999999999689e-01	9.142115712165832520e-01	9.040000000000000258e-01	7.681343555450439453e-01	7.419999999999999929e-01	6.257866024971008301e-01	6.019999999999999796e-01	5.308529734611511230e-01	8.279999999999999583e-01	8.889201879501342773e-01	4.020000000000000240e-01	3.620736896991729736e-01
7.340000000000000000e+02	5.200000000000000178e-01	6.577568650245666504e-01	1.479999999999999927e-01	1.999948173761367798e-01	1.580000000000000016e-01	2.166795432567596436e-01	3.760000000000000009e-01	2.880601584911346436e-01	6.440000000000000169e-01	3.316707909107208252e-01	1.920000000000000040e-01	1.734229624271392822e-01
7.350000000000000000e+02	7.039999999999999591e-01	9.039775729179382324e-01	2.720000000000000195e-01	1.999853551387786865e-01	1.539999999999999980e-01	4.459732174873352051e-01	9.879999999999999893e-01	9.339166879653930664e-01	8.100000000000000533e-01	4.126211702823638916e-01	2.039999999999999869e-01	1.644173711538314819e-01
7.360000000000000000e+02	2.000000000000000042e-03	9.358820505440235138e-03	6.280000000000000027e-01	4.456281065940856934e-01	3.880000000000000115e-01	3.069491684436798096e-01	1.739999999999999880e-01	2.609055936336517334e-01	4.000000000000000083e-02	4.183318465948104858e-02	5.600000000000000117e-02	1.522401571273803711e-01
7.370000000000000000e+02	5.399999999999999939e-02	5.351495742797851562e-01	2.399999999999999911e-01	2.904557883739471436e-01	9.200000000000000400e-01	8.994184732437133789e-01	2.039999999999999869e-01	3.637916743755340576e-01	7.019999999999999574e-01	3.258612155914306641e-01	6.620000000000000329e-01	6.769387722015380859e-01
7.380000000000000000e+02	6.660000000000000364e-01	7.356278896331787109e-01	5.399999999999999939e-02	2.269827723503112793e-01	6.239999999999999991e-01	3.245488703250885010e-01	7.840000000000000302e-01	6.258599162101745605e-01	5.799999999999999600e-01	3.090682625770568848e-01	4.060000000000000275e-01	2.186567783355712891e-01
7.390000000000000000e+02	8.799999999999999489e-02	7.703512907028198242e-01	6.000000000000000125e-03	2.136178873479366302e-02	7.880000000000000338e-01	6.364011168479919434e-01	5.540000000000000480e-01	6.391593813896179199e-01	2.999999999999999889e-01	2.737521231174468994e-01	3.200000000000000067e-01	4.927626550197601318e-01
7.400000000000000000e+02	6.860000000000000542e-01	7.067860960960388184e-01	9.100000000000000311e-01	8.965590596199035645e-01	7.780000000000000249e-01	8.855470418930053711e-01	5.659999999999999476e-01	5.199277400970458984e-01	8.419999999999999707e-01	7.812125682830810547e-01	5.819999999999999618e-01	4.798776209354400635e-01
7.410000000000000000e+02	3.400000000000000244e-02	4.668685495853424072e-01	5.869999999999999662e-01	6.837970614433288574e-01	3.760000000000000009e-01	3.603720366954803467e-01	3.260000000000000120e-01	6.055867075920104980e-01	7.520000000000000018e-01	6.383464932441711426e-01	6.540000000000000258e-01	5.046950578689575195e-01
7.420000000000000000e+02	9.100000000000000311e-01	8.644775152206420898e-01	6.760000000000000453e-01	6.528269648551940918e-01	4.580000000000000182e-01	6.563842296600341797e-01	8.000000000000000444e-01	6.597173213958740234e-01	5.240000000000000213e-01	5.062972903251647949e-01	4.079999999999999738e-01	4.118295907974243164e-01
7.430000000000000000e+02	6.520000000000000240e-01	7.524251937866210938e-01	7.259999999999999787e-01	6.737837195396423340e-01	3.760000000000000009e-01	7.412654757499694824e-01	4.899999999999999911e-01	4.770959317684173584e-01	8.639999999999999902e-01	8.123220801353454590e-01	5.779999999999999583e-01	6.117174029350280762e-01
7.440000000000000000e+02	2.340000000000000135e-01	7.880874872207641602e-01	1.000000000000000000e+00	9.717635512351989746e-01	2.280000000000000082e-01	2.398596256971359253e-01	5.979999999999999760e-01	4.757005274295806885e-01	8.599999999999999867e-01	8.230737447738647461e-01	7.520000000000000018e-01	7.558141946792602539e-01
7.450000000000000000e+02	4.460000000000000075e-01	6.588732600212097168e-01	5.799999999999999600e-01	7.372711896896362305e-01	6.199999999999999956e-02	1.270819157361984253e-01	5.040000000000000036e-01	3.900178670883178711e-01	7.720000000000000195e-01	5.203484892845153809e-01	4.500000000000000111e-01	5.737089514732360840e-01
7.460000000000000000e+02	4.159999999999999809e-01	9.393901228904724121e-01	3.539999999999999813e-01	2.395540475845336914e-01	3.360000000000000209e-01	7.041500210762023926e-01	1.680000000000000104e-01	2.735958397388458252e-01	8.999999999999999667e-02	3.366449102759361267e-02	7.099999999999999645e-01	5.710510611534118652e-01
7.470000000000000000e+02	9.739999999999999769e-01	9.655012488365173340e-01	8.940000000000000169e-01	8.279675841331481934e-01	1.079999999999999988e-01	4.627574682235717773e-01	5.160000000000000142e-01	7.728831768035888672e-01	4.779999999999999805e-01	5.227195620536804199e-01	2.959999999999999853e-01	4.716439843177795410e-01
7.480000000000000000e+02	7.379999999999999893e-01	9.086709022521972656e-01	8.539999999999999813e-01	6.968249678611755371e-01	4.299999999999999933e-01	5.881079435348510742e-01	6.119999999999999885e-01	4.553542137145996094e-01	4.000000000000000222e-01	3.898398280143737793e-01	7.800000000000000266e-01	5.894052982330322266e-01
7.490000000000000000e+02	5.460000000000000409e-01	6.872797012329101562e-01	7.439999999999999947e-01	4.676811695098876953e-01	5.080000000000000071e-01	7.584694027900695801e-01	3.439999999999999725e-01	5.968939661979675293e-01	4.000000000000000083e-03	1.768517307937145233e-02	6.879999999999999449e-01	5.104451775550842285e-01
7.500000000000000000e+02	6.820000000000000506e-01	7.117337584495544434e-01	5.839999999999999636e-01	5.436733365058898926e-01	1.419999999999999873e-01	3.584540784358978271e-01	6.079999999999999849e-01	6.159285306930541992e-01	3.840000000000000080e-01	2.459573596715927124e-01	1.620000000000000051e-01	2.827108204364776611e-01
7.510000000000000000e+02	5.320000000000000284e-01	9.193115830421447754e-01	5.639999999999999458e-01	8.493743538856506348e-01	8.820000000000000062e-01	6.063553094863891602e-01	5.600000000000000533e-01	4.953646361827850342e-01	1.739999999999999880e-01	3.618991374969482422e-01	2.419999999999999929e-01	2.030365765094757080e-01
7.520000000000000000e+02	8.579999999999999849e-01	9.205926656723022461e-01	7.960000000000000409e-01	7.711952924728393555e-01	9.300000000000000488e-01	7.346489429473876953e-01	4.899999999999999911e-01	6.371034979820251465e-01	1.980000000000000093e-01	2.196957617998123169e-01	8.200000000000000344e-02	6.885917484760284424e-02
7.530000000000000000e+02	9.120000000000000329e-01	9.540948271751403809e-01	1.719999999999999862e-01	3.305660188198089600e-01	7.920000000000000373e-01	8.818005919456481934e-01	8.179999999999999494e-01	7.794326543807983398e-01	9.799999999999999822e-01	9.067391157150268555e-01	1.459999999999999909e-01	1.090146228671073914e-01
7.540000000000000000e+02	1.680000000000000104e-01	7.431638836860656738e-01	3.519999999999999796e-01	4.675004780292510986e-01	3.320000000000000173e-01	3.398991823196411133e-01	5.240000000000000213e-01	7.333131432533264160e-01	2.500000000000000000e-01	1.713615953922271729e-01	3.780000000000000027e-01	4.305181503295898438e-01
7.550000000000000000e+02	8.459999999999999742e-01	7.304072380065917969e-01	7.580000000000000071e-01	8.128148913383483887e-01	8.200000000000000344e-02	1.050933375954627991e-01	8.299999999999999600e-01	8.113213777542114258e-01	6.899999999999999467e-01	4.976367056369781494e-01	1.600000000000000033e-02	5.093221366405487061e-02
7.560000000000000000e+02	4.879999999999999893e-01	8.692237138748168945e-01	5.939999999999999725e-01	5.475354194641113281e-01	4.540000000000000147e-01	2.787753045558929443e-01	7.179999999999999716e-01	6.639798879623413086e-01	2.179999999999999993e-01	2.843453586101531982e-01	6.059999999999999831e-01	5.504429340362548828e-01
7.570000000000000000e+02	4.200000000000000261e-02	5.329543948173522949e-01	5.140000000000000124e-01	4.285703897476196289e-01	9.799999999999999822e-01	8.151032924652099609e-01	4.259999999999999898e-01	4.389503896236419678e-01	1.400000000000000133e-01	2.264442145824432373e-01	7.259999999999999787e-01	8.581363558769226074e-01
7.580000000000000000e+02	6.159999999999999920e-01	8.702943325042724609e-01	2.280000000000000082e-01	2.815049588680267334e-01	5.779999999999999583e-01	7.922193408012390137e-01	7.620000000000000107e-01	8.643577098846435547e-01	3.439999999999999725e-01	2.908755540847778320e-01	8.100000000000000533e-01	5.197393894195556641e-01
7.590000000000000000e+02	1.880000000000000004e-01	6.760305166244506836e-01	4.680000000000000271e-01	5.843816399574279785e-01	4.759999999999999787e-01	1.467155069112777710e-01	8.679999999999999938e-01	8.795444965362548828e-01	2.119999999999999940e-01	2.625589966773986816e-01	8.100000000000000533e-01	6.267352104187011719e-01
7.600000000000000000e+02	5.000000000000000000e-01	5.583614706993103027e-01	4.299999999999999933e-01	4.649385809898376465e-01	8.199999999999999512e-01	2.355051338672637939e-01	2.899999999999999800e-01	4.061118662357330322e-01	4.699999999999999734e-01	3.317906558513641357e-01	8.199999999999999512e-01	7.450487613677978516e-01
7.610000000000000000e+02	9.040000000000000258e-01	8.949126005172729492e-01	1.819999999999999951e-01	4.621139764785766602e-01	5.560000000000000497e-01	1.538888365030288696e-01	4.699999999999999734e-01	6.562938094139099121e-01	6.300000000000000044e-01	4.295338988304138184e-01	3.960000000000000187e-01	3.825362622737884521e-01
7.620000000000000000e+02	9.220000000000000417e-01	9.787588119506835938e-01	4.660000000000000253e-01	3.984363377094268799e-01	8.359999999999999654e-01	4.127769768238067627e-01	2.379999999999999893e-01	2.937581539154052734e-01	2.780000000000000249e-01	3.349966406822204590e-01	6.400000000000000133e-01	7.280650734901428223e-01
7.630000000000000000e+02	1.980000000000000093e-01	8.159851431846618652e-01	6.560000000000000275e-01	7.756533026695251465e-01	6.800000000000000488e-02	4.084497094154357910e-01	9.300000000000000488e-01	7.130395174026489258e-01	3.719999999999999973e-01	3.528695106506347656e-01	6.760000000000000453e-01	6.386205554008483887e-01
7.640000000000000000e+02	2.300000000000000100e-01	7.518628835678100586e-01	3.039999999999999925e-01	3.011280000209808350e-01	6.800000000000000488e-02	2.564872801303863525e-01	8.920000000000000151e-01	8.205427527427673340e-01	1.140000000000000041e-01	3.580540120601654053e-01	1.519999999999999962e-01	1.173624247312545776e-01
7.650000000000000000e+02	5.120000000000000107e-01	8.072273135185241699e-01	9.360000000000000542e-01	7.080156207084655762e-01	4.799999999999999822e-01	5.814229249954223633e-01	8.960000000000000187e-01	6.599855422973632812e-01	3.059999999999999942e-01	1.883935183286666870e-01	7.920000000000000373e-01	8.084861636161804199e-01
7.660000000000000000e+02	6.879999999999999449e-01	7.182400226593017578e-01	5.399999999999999939e-02	3.043839335441589355e-01	7.500000000000000000e-01	6.135966777801513672e-01	5.040000000000000036e-01	5.665336847305297852e-01	4.440000000000000058e-01	3.721839785575866699e-01	2.320000000000000118e-01	1.797973811626434326e-01
7.670000000000000000e+02	5.220000000000000195e-01	8.329392671585083008e-01	5.859999999999999654e-01	6.111583709716796875e-01	5.560000000000000497e-01	7.720249295234680176e-01	7.399999999999999911e-01	8.044190406799316406e-01	3.799999999999999906e-02	2.527444623410701752e-02	2.300000000000000100e-01	3.143430054187774658e-01
7.680000000000000000e+02	2.859999999999999765e-01	8.218295574188232422e-01	1.120000000000000023e-01	2.337390184402465820e-01	7.339999999999999858e-01	6.770842671394348145e-01	3.220000000000000084e-01	4.771904349327087402e-01	4.199999999999999845e-01	3.325508832931518555e-01	2.479999999999999982e-01	4.914247095584869385e-01
7.690000000000000000e+02	6.560000000000000275e-01	6.960637569427490234e-01	1.320000000000000062e-01	4.966592192649841309e-01	3.300000000000000155e-01	8.123776912689208984e-01	2.439999999999999947e-01	4.325334727764129639e-01	1.960000000000000075e-01	2.595475614070892334e-01	4.279999999999999916e-01	4.850001931190490723e-01
7.700000000000000000e+02	3.439999999999999725e-01	7.434985637664794922e-01	2.200000000000000011e-01	2.113976776599884033e-01	8.020000000000000462e-01	3.811579048633575439e-01	8.920000000000000151e-01	8.412373661994934082e-01	8.659999999999999920e-01	6.576908230781555176e-01	6.139999999999999902e-01	6.167278289794921875e-01
7.710000000000000000e+02	1.600000000000000033e-01	3.585114777088165283e-01	6.380000000000000115e-01	6.098483204841613770e-01	8.279999999999999583e-01	7.979843616485595703e-01	3.539999999999999813e-01	3.169645071029663086e-01	5.999999999999999778e-01	4.675222635269165039e-01	9.080000000000000293e-01	9.168659448623657227e-01
7.720000000000000000e+02	4.219999999999999862e-01	7.871679663658142090e-01	7.000000000000000666e-02	1.481464505195617676e-01	1.739999999999999880e-01	5.491052865982055664e-01	5.580000000000000515e-01	6.208767294883728027e-01	5.799999999999999600e-01	5.481827855110168457e-01	7.960000000000000409e-01	7.042773365974426270e-01
7.730000000000000000e+02	1.819999999999999951e-01	5.861371755599975586e-01	3.119999999999999996e-01	1.863640397787094116e-01	1.660000000000000087e-01	1.202797740697860718e-01	5.999999999999999778e-01	5.040320158004760742e-01	3.780000000000000027e-01	3.108035922050476074e-01	4.540000000000000147e-01	5.370489358901977539e-01
7.740000000000000000e+02	5.580000000000000515e-01	7.608854174613952637e-01	1.819999999999999951e-01	1.024068519473075867e-01	8.459999999999999742e-01	8.704366087913513184e-01	2.939999999999999836e-01	3.372367620468139648e-01	2.839999999999999747e-01	1.099296882748603821e-01	3.019999999999999907e-01	2.617808580398559570e-01
7.750000000000000000e+02	9.379999999999999449e-01	8.854291439056396484e-01	8.000000000000000444e-01	5.131022334098815918e-01	5.779999999999999583e-01	6.838638782501220703e-01	7.840000000000000302e-01	7.111012935638427734e-01	9.180000000000000382e-01	8.632393479347229004e-01	6.500000000000000222e-01	5.759764909744262695e-01
7.760000000000000000e+02	4.799999999999999822e-01	7.250958681106567383e-01	3.499999999999999778e-01	4.638336002826690674e-01	1.799999999999999933e-01	4.981097280979156494e-01	8.980000000000000204e-01	6.715030074119567871e-01	3.300000000000000155e-01	3.564238846302032471e-01	6.879999999999999449e-01	7.516371011734008789e-01
7.770000000000000000e+02	4.859999999999999876e-01	6.366685628890991211e-01	2.500000000000000000e-01	3.994430303573608398e-01	6.820000000000000506e-01	7.076301574707031250e-01	8.719999999999999973e-01	8.765007853507995605e-01	4.580000000000000182e-01	4.316474795341491699e-01	2.800000000000000266e-01	2.813823819160461426e-01
7.780000000000000000e+02	9.599999999999999645e-01	8.822416067123413086e-01	5.280000000000000249e-01	5.619191527366638184e-01	8.860000000000000098e-01	7.374803423881530762e-01	2.899999999999999800e-01	4.412906467914581299e-01	5.500000000000000444e-01	4.044901430606842041e-01	9.240000000000000435e-01	9.135370850563049316e-01
7.790000000000000000e+02	4.199999999999999845e-01	8.706275820732116699e-01	9.200000000000000400e-01	8.193241953849792480e-01	8.900000000000000133e-01	9.263398051261901855e-01	6.620000000000000329e-01	6.228254437446594238e-01	9.180000000000000382e-01	8.775708079338073730e-01	7.599999999999999811e-02	1.497361212968826294e-01
7.800000000000000000e+02	2.979999999999999871e-01	4.351470470428466797e-01	2.520000000000000018e-01	4.547901451587677002e-01	8.820000000000000062e-01	4.030763804912567139e-01	6.760000000000000453e-01	5.597570538520812988e-01	4.699999999999999734e-01	5.207808017730712891e-01	5.200000000000000178e-01	3.635398447513580322e-01
7.810000000000000000e+02	2.560000000000000053e-01	7.467164993286132812e-01	8.559999999999999831e-01	5.946892499923706055e-01	1.439999999999999891e-01	6.028205528855323792e-02	2.819999999999999729e-01	6.277236342430114746e-01	4.839999999999999858e-01	2.724670171737670898e-01	4.239999999999999880e-01	3.877051174640655518e-01
7.820000000000000000e+02	4.420000000000000040e-01	8.660836219787597656e-01	3.659999999999999920e-01	2.740350961685180664e-01	9.020000000000000240e-01	8.065521121025085449e-01	1.239999999999999991e-01	4.760794639587402344e-01	2.059999999999999887e-01	2.830082178115844727e-02	3.539999999999999813e-01	3.063665032386779785e-01
7.830000000000000000e+02	2.399999999999999911e-01	4.084806740283966064e-01	8.639999999999999902e-01	7.601898908615112305e-01	9.419999999999999485e-01	9.762718677520751953e-01	9.519999999999999574e-01	6.703076362609863281e-01	3.659999999999999920e-01	5.068095922470092773e-01	8.399999999999999689e-01	9.076177477836608887e-01
7.840000000000000000e+02	7.740000000000000213e-01	7.816048264503479004e-01	2.240000000000000047e-01	4.885262250900268555e-01	3.039999999999999925e-01	3.309039175510406494e-01	5.060000000000000053e-01	6.716559529304504395e-01	5.300000000000000266e-01	4.977400302886962891e-01	4.259999999999999898e-01	3.626450598239898682e-01
7.850000000000000000e+02	6.899999999999999467e-01	3.058693110942840576e-01	3.599999999999999728e-02	3.265028446912765503e-02	6.340000000000000080e-01	8.014324903488159180e-01	7.980000000000000426e-01	7.522616386413574219e-01	3.739999999999999991e-01	2.723906338214874268e-01	4.599999999999999922e-02	1.941170543432235718e-01
7.860000000000000000e+02	8.379999999999999671e-01	7.499809265136718750e-01	3.420000000000000262e-01	4.544930756092071533e-01	7.039999999999999591e-01	7.033497691154479980e-01	2.760000000000000231e-01	1.572388857603073120e-01	5.800000000000000294e-02	7.362212240695953369e-02	8.219999999999999529e-01	8.227812647819519043e-01
7.870000000000000000e+02	2.399999999999999911e-01	4.958141446113586426e-01	6.580000000000000293e-01	8.092786669731140137e-01	3.400000000000000244e-02	5.320094898343086243e-02	9.160000000000000364e-01	5.768101811408996582e-01	6.700000000000000400e-01	5.978296995162963867e-01	4.099999999999999756e-01	4.612676501274108887e-01
7.880000000000000000e+02	3.320000000000000173e-01	4.022292792797088623e-01	9.639999999999999680e-01	9.290549159049987793e-01	6.600000000000000311e-01	7.205980420112609863e-01	9.100000000000000311e-01	9.125308990478515625e-01	8.359999999999999654e-01	5.786018967628479004e-01	6.840000000000000524e-01	5.597776174545288086e-01
7.890000000000000000e+02	7.379999999999999893e-01	8.533807396888732910e-01	7.319999999999999840e-01	4.523981809616088867e-01	1.539999999999999980e-01	1.540471464395523071e-01	4.000000000000000083e-03	6.016638875007629395e-02	5.080000000000000071e-01	2.829511165618896484e-01	7.700000000000000178e-01	7.006103396415710449e-01
7.900000000000000000e+02	7.600000000000000089e-01	8.021451234817504883e-01	4.060000000000000275e-01	2.927132844924926758e-01	1.759999999999999898e-01	5.488532409071922302e-02	2.580000000000000071e-01	5.264900922775268555e-01	9.199999999999999845e-02	1.225118990987539291e-02	8.159999999999999476e-01	7.714394330978393555e-01
7.910000000000000000e+02	9.699999999999999734e-01	8.813195228576660156e-01	5.779999999999999583e-01	7.124976515769958496e-01	8.000000000000000167e-03	3.468350321054458618e-02	6.260000000000000009e-01	5.040076375007629395e-01	2.859999999999999765e-01	4.495206773281097412e-01	7.740000000000000213e-01	6.865237355232238770e-01
7.920000000000000000e+02	5.460000000000000409e-01	8.452197313308715820e-01	5.759999999999999565e-01	4.893062114715576172e-01	8.400000000000000522e-02	2.616339623928070068e-01	2.760000000000000231e-01	3.713306784629821777e-01	2.979999999999999871e-01	1.508720517158508301e-01	6.560000000000000275e-01	5.125299096107482910e-01
7.930000000000000000e+02	6.860000000000000542e-01	9.512259960174560547e-01	5.120000000000000107e-01	4.808205068111419678e-01	2.680000000000000160e-01	5.157632827758789062e-01	1.960000000000000075e-01	2.706069052219390869e-01	6.780000000000000471e-01	5.590884685516357422e-01	4.959999999999999964e-01	2.082909643650054932e-01
7.940000000000000000e+02	1.400000000000000029e-02	4.884030818939208984e-01	3.559999999999999831e-01	5.955739617347717285e-01	3.739999999999999991e-01	7.231167554855346680e-01	9.020000000000000240e-01	4.893243014812469482e-01	3.679999999999999938e-01	2.232529520988464355e-01	1.779999999999999916e-01	2.250183075666427612e-01
7.950000000000000000e+02	6.199999999999999956e-02	5.170271992683410645e-01	6.320000000000000062e-01	7.757621407508850098e-01	9.459999999999999520e-01	8.371121287345886230e-01	3.019999999999999907e-01	4.877221286296844482e-01	8.379999999999999671e-01	4.285433888435363770e-01	1.419999999999999873e-01	1.472656875848770142e-01
7.960000000000000000e+02	7.640000000000000124e-01	8.241443634033203125e-01	6.560000000000000275e-01	6.049771308898925781e-01	9.659999999999999698e-01	9.294650554656982422e-01	5.600000000000000533e-01	4.573075771331787109e-01	2.800000000000000266e-01	1.951177865266799927e-01	7.940000000000000391e-01	8.372108936309814453e-01
7.970000000000000000e+02	4.680000000000000271e-01	7.217070460319519043e-01	6.820000000000000506e-01	8.401086926460266113e-01	6.239999999999999991e-01	5.167827010154724121e-01	5.939999999999999725e-01	5.890040993690490723e-01	3.300000000000000155e-01	3.634955286979675293e-01	8.599999999999999867e-01	8.359586000442504883e-01
7.980000000000000000e+02	3.800000000000000044e-01	4.502217769622802734e-01	1.620000000000000051e-01	9.257955849170684814e-02	7.239999999999999769e-01	9.162079095840454102e-01	9.759999999999999787e-01	8.556492328643798828e-01	4.500000000000000111e-01	2.597869336605072021e-01	5.400000000000000355e-01	5.207585096359252930e-01
7.990000000000000000e+02	2.540000000000000036e-01	6.925281882286071777e-01	6.899999999999999467e-01	4.774934053421020508e-01	3.880000000000000115e-01	1.590160876512527466e-01	1.900000000000000022e-01	5.755922794342041016e-01	8.739999999999999991e-01	8.249793648719787598e-01	9.020000000000000240e-01	9.015406966209411621e-01
8.000000000000000000e+02	1.920000000000000040e-01	5.701158642768859863e-01	2.700000000000000178e-01	5.307828187942504883e-01	8.179999999999999494e-01	7.177298069000244141e-01	9.000000000000000222e-01	8.626133799552917480e-01	6.580000000000000293e-01	4.640903770923614502e-01	2.199999999999999872e-02	9.309177845716476440e-02
8.010000000000000000e+02	6.199999999999999956e-01	5.778093338012695312e-01	4.959999999999999964e-01	6.695035696029663086e-01	4.299999999999999933e-01	8.218289017677307129e-01	9.639999999999999680e-01	9.373155832290649414e-01	5.360000000000000320e-01	3.098580539226531982e-01	8.659999999999999920e-01	7.813922166824340820e-01
8.020000000000000000e+02	7.139999999999999680e-01	6.086013913154602051e-01	5.399999999999999939e-02	2.944653928279876709e-01	1.200000000000000025e-02	4.603980481624603271e-02	4.299999999999999933e-01	7.788723707199096680e-01	2.839999999999999747e-01	1.141928881406784058e-01	5.659999999999999476e-01	6.857076883316040039e-01
8.030000000000000000e+02	3.940000000000000169e-01	8.102645874023437500e-01	4.040000000000000258e-01	2.885893285274505615e-01	2.680000000000000160e-01	2.702111303806304932e-01	1.000000000000000021e-02	1.321051716804504395e-01	4.660000000000000253e-01	3.080011010169982910e-01	5.520000000000000462e-01	3.879763484001159668e-01
8.040000000000000000e+02	5.939999999999999725e-01	7.856894731521606445e-01	1.439999999999999891e-01	1.766846179962158203e-01	1.660000000000000087e-01	3.116338551044464111e-01	6.320000000000000062e-01	5.641552805900573730e-01	6.059999999999999831e-01	5.083569288253784180e-01	4.119999999999999774e-01	4.782836735248565674e-01
8.050000000000000000e+02	5.999999999999999778e-02	3.543459475040435791e-01	5.420000000000000373e-01	3.228804469108581543e-01	3.900000000000000133e-01	1.558316498994827271e-01	5.959999999999999742e-01	4.321142435073852539e-01	2.520000000000000018e-01	2.840851247310638428e-01	4.079999999999999738e-01	5.717745423316955566e-01
8.060000000000000000e+02	3.200000000000000067e-01	6.377277374267578125e-01	7.780000000000000249e-01	7.140716314315795898e-01	9.340000000000000524e-01	8.827863931655883789e-01	6.039999999999999813e-01	5.743508338928222656e-01	6.800000000000000488e-01	4.568316638469696045e-01	8.699999999999999956e-01	7.934194207191467285e-01
8.070000000000000000e+02	6.800000000000000488e-01	8.751024603843688965e-01	5.440000000000000391e-01	5.002332925796508789e-01	5.260000000000000231e-01	2.245562523603439331e-01	7.660000000000000142e-01	5.413592457771301270e-01	5.779999999999999583e-01	3.936734497547149658e-01	6.460000000000000187e-01	6.406388282775878906e-01
8.080000000000000000e+02	2.939999999999999836e-01	6.409529447555541992e-01	3.320000000000000173e-01	5.952427387237548828e-01	2.780000000000000249e-01	3.999778628349304199e-01	6.700000000000000400e-01	6.744517683982849121e-01	6.939999999999999503e-01	5.676993131637573242e-01	7.079999999999999627e-01	6.518561840057373047e-01
8.090000000000000000e+02	3.519999999999999796e-01	7.237144112586975098e-01	6.500000000000000222e-01	3.478313088417053223e-01	3.639999999999999902e-01	2.984388470649719238e-01	1.539999999999999980e-01	4.103249907493591309e-01	2.540000000000000036e-01	1.360384523868560791e-01	8.219999999999999529e-01	9.253138899803161621e-01
8.100000000000000000e+02	5.799999999999999600e-01	7.791526913642883301e-01	6.179999999999999938e-01	4.444939792156219482e-01	1.880000000000000004e-01	1.450543105602264404e-01	9.959999999999999964e-01	9.924570322036743164e-01	4.420000000000000040e-01	4.301785826683044434e-01	2.959999999999999853e-01	4.438360631465911865e-01
8.110000000000000000e+02	5.440000000000000391e-01	7.321121692657470703e-01	5.140000000000000124e-01	4.335024952888488770e-01	9.699999999999999734e-01	8.717007040977478027e-01	2.620000000000000107e-01	1.911934167146682739e-01	5.779999999999999583e-01	5.592685937881469727e-01	8.199999999999999512e-01	8.851429820060729980e-01
8.120000000000000000e+02	3.459999999999999742e-01	5.415197610855102539e-01	2.400000000000000050e-02	8.227418363094329834e-02	6.939999999999999503e-01	5.821404457092285156e-01	7.580000000000000071e-01	9.194684624671936035e-01	8.020000000000000462e-01	5.162842869758605957e-01	2.399999999999999911e-01	2.207902371883392334e-01
8.130000000000000000e+02	4.939999999999999947e-01	8.444032669067382812e-01	2.760000000000000231e-01	3.780402243137359619e-01	9.539999999999999591e-01	2.950801551342010498e-01	3.599999999999999867e-01	3.260746300220489502e-01	4.540000000000000147e-01	3.714264929294586182e-01	5.440000000000000391e-01	4.810695946216583252e-01
8.140000000000000000e+02	1.739999999999999880e-01	4.920340478420257568e-01	8.000000000000000444e-01	8.413428664207458496e-01	5.100000000000000089e-01	8.804686665534973145e-01	6.879999999999999449e-01	7.011756300926208496e-01	9.040000000000000258e-01	6.864259243011474609e-01	5.540000000000000480e-01	6.095107793807983398e-01
8.150000000000000000e+02	9.280000000000000471e-01	8.618257641792297363e-01	8.219999999999999529e-01	7.776834964752197266e-01	6.740000000000000435e-01	5.172896385192871094e-01	5.560000000000000497e-01	5.240909457206726074e-01	8.900000000000000133e-01	8.424910902976989746e-01	4.420000000000000040e-01	5.598772168159484863e-01
8.160000000000000000e+02	8.539999999999999813e-01	8.507949709892272949e-01	1.819999999999999951e-01	1.960201710462570190e-01	2.800000000000000058e-02	5.326706171035766602e-01	4.979999999999999982e-01	4.358194470405578613e-01	1.380000000000000115e-01	7.788556069135665894e-02	6.079999999999999849e-01	5.846626162528991699e-01
8.170000000000000000e+02	6.939999999999999503e-01	8.313732147216796875e-01	6.179999999999999938e-01	4.413108527660369873e-01	4.899999999999999911e-01	4.887546896934509277e-01	3.200000000000000067e-02	7.264121621847152710e-02	5.639999999999999458e-01	1.951781511306762695e-01	4.620000000000000218e-01	2.522641420364379883e-01
8.180000000000000000e+02	3.240000000000000102e-01	7.948606610298156738e-01	6.800000000000000488e-02	2.551311552524566650e-01	7.980000000000000426e-01	2.418064475059509277e-01	2.599999999999999881e-02	6.674180626869201660e-01	7.159999999999999698e-01	5.608421564102172852e-01	8.000000000000000444e-01	8.103219866752624512e-01
8.190000000000000000e+02	4.200000000000000261e-02	4.522640407085418701e-01	6.179999999999999938e-01	6.191496253013610840e-01	2.000000000000000042e-03	3.759969770908355713e-02	2.280000000000000082e-01	3.611109256744384766e-01	6.540000000000000258e-01	3.988290131092071533e-01	2.500000000000000000e-01	5.552200078964233398e-01
8.200000000000000000e+02	7.580000000000000071e-01	8.465473055839538574e-01	8.060000000000000497e-01	7.368291020393371582e-01	6.239999999999999991e-01	5.066906809806823730e-01	7.459999999999999964e-01	8.359586596488952637e-01	4.380000000000000004e-01	3.037165701389312744e-01	6.280000000000000027e-01	5.072774887084960938e-01
8.210000000000000000e+02	6.720000000000000417e-01	8.729612231254577637e-01	6.919999999999999485e-01	4.276091456413269043e-01	1.219999999999999973e-01	1.968399882316589355e-01	2.039999999999999869e-01	1.745862960815429688e-01	6.600000000000000311e-02	1.257167011499404907e-01	8.000000000000000167e-02	1.601731777191162109e-01
8.220000000000000000e+02	9.939999999999999947e-01	9.826855659484863281e-01	1.700000000000000122e-01	3.590040504932403564e-01	5.560000000000000497e-01	2.361233532428741455e-01	5.699999999999999512e-01	5.815295577049255371e-01	3.880000000000000115e-01	4.234776496887207031e-01	9.220000000000000417e-01	7.928310632705688477e-01
8.230000000000000000e+02	5.600000000000000533e-01	7.480148673057556152e-01	4.859999999999999876e-01	3.140141665935516357e-01	8.860000000000000098e-01	6.507709622383117676e-01	5.639999999999999458e-01	5.942586064338684082e-01	9.439999999999999503e-01	7.920029163360595703e-01	3.119999999999999996e-01	2.732252776622772217e-01
8.240000000000000000e+02	3.599999999999999728e-02	2.277641594409942627e-01	3.760000000000000009e-01	4.113278687000274658e-01	1.980000000000000093e-01	2.745270133018493652e-01	8.860000000000000098e-01	9.012794494628906250e-01	5.060000000000000053e-01	1.930065751075744629e-01	2.039999999999999869e-01	3.330373167991638184e-01
8.250000000000000000e+02	9.379999999999999449e-01	7.959877252578735352e-01	7.560000000000000053e-01	6.245220899581909180e-01	4.600000000000000200e-01	5.809176564216613770e-01	3.019999999999999907e-01	4.365468025207519531e-01	8.579999999999999849e-01	6.162465214729309082e-01	7.820000000000000284e-01	7.547777295112609863e-01
8.260000000000000000e+02	3.439999999999999725e-01	6.335581541061401367e-01	3.280000000000000138e-01	6.273738741874694824e-01	2.939999999999999836e-01	1.692409515380859375e-01	1.759999999999999898e-01	3.446100652217864990e-01	6.580000000000000293e-01	4.293168783187866211e-01	1.000000000000000056e-01	2.494899630546569824e-01
8.270000000000000000e+02	1.059999999999999970e-01	6.335733532905578613e-01	8.499999999999999778e-01	5.403185486793518066e-01	7.520000000000000018e-01	4.770437479019165039e-01	7.720000000000000195e-01	5.844941139221191406e-01	6.179999999999999938e-01	4.766474366188049316e-01	2.540000000000000036e-01	3.795398175716400146e-01
8.280000000000000000e+02	1.600000000000000033e-01	7.651985287666320801e-01	5.460000000000000409e-01	5.901776552200317383e-01	1.940000000000000058e-01	3.369479477405548096e-01	4.159999999999999809e-01	3.169547319412231445e-01	4.359999999999999987e-01	4.025548696517944336e-01	6.800000000000000488e-02	2.998961806297302246e-01
8.290000000000000000e+02	6.540000000000000258e-01	7.636102437973022461e-01	6.860000000000000542e-01	2.220046371221542358e-01	6.019999999999999796e-01	3.024629652500152588e-01	4.719999999999999751e-01	6.540530323982238770e-01	7.239999999999999769e-01	5.006437897682189941e-01	7.620000000000000107e-01	6.037693023681640625e-01
8.300000000000000000e+02	9.360000000000000542e-01	9.455253481864929199e-01	7.900000000000000355e-01	5.268921256065368652e-01	1.839999999999999969e-01	1.156088560819625854e-01	4.719999999999999751e-01	5.574122071266174316e-01	8.599999999999999867e-01	6.236877441406250000e-01	7.740000000000000213e-01	6.981248855590820312e-01
8.310000000000000000e+02	8.000000000000000167e-02	1.340723037719726562e-01	8.179999999999999494e-01	7.283591032028198242e-01	4.060000000000000275e-01	4.612536430358886719e-01	1.059999999999999970e-01	1.729708015918731689e-01	4.299999999999999933e-01	2.923063337802886963e-01	4.099999999999999756e-01	5.581470727920532227e-01
8.320000000000000000e+02	9.180000000000000382e-01	9.820746779441833496e-01	6.540000000000000258e-01	5.649374127388000488e-01	6.999999999999999556e-01	4.629003405570983887e-01	4.020000000000000240e-01	4.091009199619293213e-01	3.719999999999999973e-01	1.923885047435760498e-01	4.660000000000000253e-01	3.413330614566802979e-01
8.330000000000000000e+02	6.740000000000000435e-01	7.233392000198364258e-01	2.139999999999999958e-01	3.954845368862152100e-01	1.239999999999999991e-01	2.040158510208129883e-01	2.400000000000000050e-02	2.800854109227657318e-02	2.680000000000000160e-01	9.215761721134185791e-02	6.199999999999999956e-01	6.681599617004394531e-01
8.340000000000000000e+02	9.659999999999999698e-01	9.385839104652404785e-01	5.120000000000000107e-01	5.815031528472900391e-01	2.560000000000000053e-01	2.198662310838699341e-01	6.099999999999999867e-01	4.670948088169097900e-01	3.840000000000000080e-01	5.654329657554626465e-01	5.460000000000000409e-01	7.237843275070190430e-01
8.350000000000000000e+02	2.119999999999999940e-01	3.295659124851226807e-01	1.739999999999999880e-01	4.840535819530487061e-01	5.839999999999999636e-01	3.011695742607116699e-01	4.139999999999999791e-01	3.377279341220855713e-01	4.219999999999999862e-01	4.384087622165679932e-01	9.659999999999999698e-01	9.307990670204162598e-01
8.360000000000000000e+02	2.780000000000000249e-01	5.011288523674011230e-01	8.020000000000000462e-01	7.116460800170898438e-01	7.880000000000000338e-01	6.703431606292724609e-01	8.159999999999999476e-01	3.695842027664184570e-01	2.300000000000000100e-01	3.033527135848999023e-01	7.960000000000000409e-01	7.528643608093261719e-01
8.370000000000000000e+02	8.339999999999999636e-01	8.747901916503906250e-01	7.800000000000000266e-01	8.624157309532165527e-01	6.460000000000000187e-01	3.496685028076171875e-01	4.159999999999999809e-01	4.598463773727416992e-01	7.019999999999999574e-01	5.187332034111022949e-01	8.940000000000000169e-01	8.236084580421447754e-01
8.380000000000000000e+02	3.380000000000000226e-01	7.517409324645996094e-01	7.379999999999999893e-01	7.256459593772888184e-01	6.740000000000000435e-01	3.551154434680938721e-01	1.260000000000000009e-01	1.868317276239395142e-01	7.079999999999999627e-01	6.586984395980834961e-01	6.480000000000000204e-01	5.234468579292297363e-01
8.390000000000000000e+02	8.559999999999999831e-01	7.834132909774780273e-01	6.199999999999999956e-01	5.702658295631408691e-01	9.879999999999999893e-01	9.118032455444335938e-01	7.059999999999999609e-01	6.985362172126770020e-01	9.340000000000000524e-01	8.243730068206787109e-01	5.779999999999999583e-01	5.740447044372558594e-01
8.400000000000000000e+02	8.639999999999999902e-01	7.593540549278259277e-01	7.399999999999999634e-02	1.339413076639175415e-01	9.379999999999999449e-01	9.655278325080871582e-01	2.859999999999999765e-01	2.964988350868225098e-01	4.640000000000000235e-01	1.451907902956008911e-01	3.380000000000000226e-01	3.820132315158843994e-01
8.410000000000000000e+02	4.719999999999999751e-01	8.421090841293334961e-01	8.499999999999999778e-01	7.339497804641723633e-01	3.479999999999999760e-01	4.339831173419952393e-01	1.600000000000000033e-01	4.511639177799224854e-01	1.539999999999999980e-01	1.247676461935043335e-01	9.699999999999999734e-01	8.862757682800292969e-01
8.420000000000000000e+02	5.779999999999999583e-01	7.150583267211914062e-01	5.420000000000000373e-01	2.516961097717285156e-01	9.120000000000000329e-01	3.865748047828674316e-01	8.900000000000000133e-01	9.396332502365112305e-01	6.219999999999999973e-01	5.039543509483337402e-01	4.939999999999999947e-01	3.334056138992309570e-01
8.430000000000000000e+02	3.920000000000000151e-01	8.128162026405334473e-01	8.719999999999999973e-01	7.342171669006347656e-01	1.660000000000000087e-01	7.038484215736389160e-01	2.059999999999999887e-01	2.774788737297058105e-01	3.260000000000000120e-01	1.495213359594345093e-01	6.740000000000000435e-01	6.444609761238098145e-01
8.440000000000000000e+02	5.919999999999999707e-01	9.212840199470520020e-01	7.740000000000000213e-01	7.894964814186096191e-01	7.039999999999999591e-01	9.741481542587280273e-01	4.979999999999999982e-01	5.430298447608947754e-01	8.120000000000000551e-01	6.709394454956054688e-01	8.120000000000000551e-01	8.181478977203369141e-01
8.450000000000000000e+02	6.780000000000000471e-01	8.034511208534240723e-01	6.199999999999999956e-02	1.963834166526794434e-01	1.900000000000000022e-01	1.815232485532760620e-01	1.819999999999999951e-01	2.767335474491119385e-01	4.139999999999999791e-01	8.670865744352340698e-02	7.520000000000000018e-01	6.815050244331359863e-01
8.460000000000000000e+02	4.239999999999999880e-01	5.363531708717346191e-01	9.939999999999999947e-01	9.880418777465820312e-01	1.280000000000000027e-01	1.390544325113296509e-01	6.979999999999999538e-01	8.524479866027832031e-01	6.500000000000000222e-01	5.357108712196350098e-01	7.660000000000000142e-01	6.923267841339111328e-01
8.470000000000000000e+02	9.459999999999999520e-01	9.060701131820678711e-01	2.439999999999999947e-01	9.504508227109909058e-02	2.640000000000000124e-01	2.513756453990936279e-01	7.820000000000000284e-01	6.252186894416809082e-01	6.560000000000000275e-01	5.233284831047058105e-01	4.600000000000000200e-01	3.913543224334716797e-01
8.480000000000000000e+02	6.059999999999999831e-01	7.870942354202270508e-01	6.560000000000000275e-01	6.524764299392700195e-01	1.499999999999999944e-01	3.025849759578704834e-01	7.980000000000000426e-01	7.591543197631835938e-01	7.580000000000000071e-01	5.866934061050415039e-01	8.539999999999999813e-01	7.508091926574707031e-01
8.490000000000000000e+02	3.059999999999999942e-01	7.245194911956787109e-01	4.399999999999999745e-02	1.061950847506523132e-01	1.219999999999999973e-01	1.836533993482589722e-01	5.440000000000000391e-01	5.703639984130859375e-01	8.359999999999999654e-01	5.403317809104919434e-01	6.300000000000000044e-01	5.886093974113464355e-01
8.500000000000000000e+02	5.839999999999999636e-01	7.549052238464355469e-01	5.480000000000000426e-01	6.760541200637817383e-01	2.560000000000000053e-01	1.529660224914550781e-01	2.079999999999999905e-01	4.724835455417633057e-01	4.919999999999999929e-01	2.071928679943084717e-01	9.199999999999999845e-02	4.721020907163619995e-02
8.510000000000000000e+02	4.759999999999999787e-01	4.179787039756774902e-01	8.399999999999999689e-01	7.945339083671569824e-01	7.039999999999999591e-01	5.599447488784790039e-01	5.699999999999999512e-01	4.993274807929992676e-01	2.359999999999999876e-01	2.678457796573638916e-01	2.199999999999999872e-02	9.230785071849822998e-02
8.520000000000000000e+02	7.660000000000000142e-01	7.901348471641540527e-01	7.099999999999999645e-01	4.400154352188110352e-01	9.839999999999999858e-01	9.838655591011047363e-01	5.679999999999999494e-01	8.432123661041259766e-01	8.419999999999999707e-01	7.145820260047912598e-01	6.760000000000000453e-01	6.705053448677062988e-01
8.530000000000000000e+02	3.200000000000000067e-01	7.281582355499267578e-01	9.519999999999999574e-01	7.530641555786132812e-01	8.159999999999999476e-01	5.539481043815612793e-01	2.720000000000000195e-01	4.310660660266876221e-01	5.440000000000000391e-01	2.801946699619293213e-01	4.899999999999999911e-01	4.553598463535308838e-01
8.540000000000000000e+02	1.620000000000000051e-01	7.736390233039855957e-01	9.479999999999999538e-01	8.634571433067321777e-01	7.840000000000000302e-01	8.601119518280029297e-01	6.979999999999999538e-01	6.275544166564941406e-01	5.260000000000000231e-01	4.903146028518676758e-01	2.419999999999999929e-01	2.972645759582519531e-01
8.550000000000000000e+02	3.430000000000000271e-01	6.882368326187133789e-01	1.260000000000000009e-01	4.373059421777725220e-02	7.740000000000000213e-01	7.661413550376892090e-01	8.820000000000000062e-01	4.696710705757141113e-01	3.739999999999999991e-01	3.624306619167327881e-01	4.420000000000000040e-01	4.360533952713012695e-01
8.560000000000000000e+02	5.000000000000000278e-02	2.062283903360366821e-01	6.079999999999999849e-01	5.800859332084655762e-01	5.719999999999999529e-01	4.910705089569091797e-01	6.000000000000000125e-03	1.296000927686691284e-01	7.680000000000000160e-01	7.689562439918518066e-01	4.380000000000000004e-01	2.436845898628234863e-01
8.570000000000000000e+02	6.159999999999999920e-01	8.139594793319702148e-01	4.779999999999999805e-01	5.896432399749755859e-01	3.160000000000000031e-01	8.325155377388000488e-01	6.300000000000000044e-01	7.363411784172058105e-01	2.359999999999999876e-01	2.980889976024627686e-01	8.599999999999999867e-01	8.392629027366638184e-01
8.580000000000000000e+02	2.300000000000000100e-01	2.448824793100357056e-01	3.380000000000000226e-01	4.729925990104675293e-01	6.560000000000000275e-01	5.750002264976501465e-01	6.560000000000000275e-01	4.767948389053344727e-01	1.559999999999999998e-01	2.941596806049346924e-01	5.879999999999999671e-01	3.804242014884948730e-01
8.590000000000000000e+02	8.900000000000000133e-01	9.343816041946411133e-01	8.940000000000000169e-01	7.017607092857360840e-01	5.399999999999999939e-02	7.667720317840576172e-02	3.599999999999999867e-01	2.850505113601684570e-01	2.520000000000000018e-01	8.022754639387130737e-02	8.980000000000000204e-01	7.372324466705322266e-01
8.600000000000000000e+02	5.919999999999999707e-01	7.529007196426391602e-01	8.820000000000000062e-01	7.614973187446594238e-01	8.799999999999999489e-02	4.189392179250717163e-02	9.340000000000000524e-01	7.404819726943969727e-01	7.800000000000000266e-01	6.318151950836181641e-01	7.199999999999999734e-01	7.114144563674926758e-01
8.610000000000000000e+02	9.400000000000000022e-02	1.948145776987075806e-01	8.840000000000000080e-01	8.361874222755432129e-01	9.180000000000000382e-01	5.415031313896179199e-01	8.399999999999999689e-01	7.326648235321044922e-01	5.600000000000000533e-01	4.887169897556304932e-01	2.000000000000000042e-02	9.047011286020278931e-02
8.620000000000000000e+02	6.320000000000000062e-01	8.013481497764587402e-01	3.039999999999999925e-01	4.900307953357696533e-01	1.980000000000000093e-01	8.258146792650222778e-02	1.439999999999999891e-01	4.170653820037841797e-01	7.000000000000000666e-02	1.212451979517936707e-01	3.240000000000000102e-01	3.786233961582183838e-01
8.630000000000000000e+02	7.840000000000000302e-01	8.830642700195312500e-01	2.879999999999999782e-01	5.094658136367797852e-01	8.599999999999999312e-02	8.020486682653427124e-02	2.600000000000000089e-01	6.882494688034057617e-01	1.439999999999999891e-01	6.855984777212142944e-02	8.319999999999999618e-01	7.425496578216552734e-01
8.640000000000000000e+02	8.499999999999999778e-01	6.834002137184143066e-01	2.000000000000000042e-03	7.722098380327224731e-02	5.380000000000000338e-01	6.870008707046508789e-01	9.340000000000000524e-01	8.346945643424987793e-01	3.920000000000000151e-01	1.559982001781463623e-01	7.640000000000000124e-01	6.753965616226196289e-01
8.650000000000000000e+02	7.960000000000000409e-01	8.400139808654785156e-01	4.339999999999999969e-01	4.184592962265014648e-01	3.579999999999999849e-01	2.706705331802368164e-01	9.659999999999999698e-01	8.813864588737487793e-01	9.020000000000000240e-01	7.151520848274230957e-01	2.760000000000000231e-01	3.244619965553283691e-01
8.660000000000000000e+02	5.879999999999999671e-01	8.347801566123962402e-01	9.180000000000000382e-01	7.636350989341735840e-01	9.300000000000000488e-01	7.058357596397399902e-01	1.200000000000000025e-02	8.419223874807357788e-02	8.000000000000000444e-01	6.353293657302856445e-01	8.319999999999999618e-01	7.520264983177185059e-01
8.670000000000000000e+02	9.180000000000000382e-01	8.940452933311462402e-01	8.980000000000000204e-01	8.208122849464416504e-01	3.539999999999999813e-01	5.886293649673461914e-01	7.279999999999999805e-01	8.790919184684753418e-01	5.580000000000000515e-01	2.398502826690673828e-01	6.879999999999999449e-01	7.832034826278686523e-01
8.680000000000000000e+02	4.339999999999999969e-01	8.942192196846008301e-01	5.800000000000000294e-02	1.601942777633666992e-01	4.099999999999999756e-01	7.621290683746337891e-01	3.260000000000000120e-01	5.100939273834228516e-01	7.540000000000000036e-01	3.536458313465118408e-01	6.780000000000000471e-01	5.188593268394470215e-01
8.690000000000000000e+02	7.199999999999999456e-02	1.409979015588760376e-01	8.739999999999999991e-01	8.866063356399536133e-01	3.499999999999999778e-01	5.412593483924865723e-01	1.320000000000000062e-01	2.335812151432037354e-01	5.699999999999999512e-01	4.109853804111480713e-01	8.559999999999999831e-01	8.167670369148254395e-01
8.700000000000000000e+02	6.500000000000000222e-01	8.865714669227600098e-01	6.979999999999999538e-01	5.930221080780029297e-01	7.199999999999999734e-01	9.100170135498046875e-01	4.599999999999999922e-02	2.345206886529922485e-01	7.500000000000000000e-01	7.650506496429443359e-01	7.900000000000000355e-01	7.666423320770263672e-01
8.710000000000000000e+02	0.000000000000000000e+00	3.069886863231658936e-01	9.759999999999999787e-01	7.335396409034729004e-01	8.379999999999999671e-01	8.120501637458801270e-01	2.979999999999999871e-01	6.677109003067016602e-01	6.560000000000000275e-01	5.646284222602844238e-01	6.300000000000000044e-01	6.952108144760131836e-01
8.720000000000000000e+02	3.220000000000000084e-01	6.349835395812988281e-01	6.400000000000000133e-01	4.352684319019317627e-01	2.800000000000000266e-01	2.606521248817443848e-01	4.680000000000000271e-01	5.571408271789550781e-01	2.720000000000000195e-01	1.579175591468811035e-01	8.559999999999999831e-01	9.066506028175354004e-01
8.730000000000000000e+02	7.940000000000000391e-01	9.060211777687072754e-01	3.659999999999999920e-01	4.794044196605682373e-01	7.139999999999999680e-01	8.042218685150146484e-01	3.820000000000000062e-01	6.830659508705139160e-01	6.820000000000000506e-01	5.245902538299560547e-01	8.459999999999999742e-01	7.954239845275878906e-01
8.740000000000000000e+02	7.439999999999999947e-01	9.178770780563354492e-01	2.959999999999999853e-01	6.089320778846740723e-01	7.219999999999999751e-01	8.023513555526733398e-01	1.839999999999999969e-01	2.937785983085632324e-01	8.599999999999999867e-01	6.375959515571594238e-01	3.280000000000000138e-01	5.220519900321960449e-01
8.750000000000000000e+02	8.279999999999999583e-01	8.218374252319335938e-01	2.200000000000000011e-01	5.657443404197692871e-01	9.639999999999999680e-01	7.692930698394775391e-01	8.179999999999999494e-01	6.456793546676635742e-01	3.880000000000000115e-01	9.320965409278869629e-02	8.060000000000000497e-01	6.728320717811584473e-01
8.760000000000000000e+02	5.819999999999999618e-01	4.338368177413940430e-01	5.979999999999999760e-01	6.964793205261230469e-01	4.440000000000000058e-01	3.554010093212127686e-01	1.620000000000000051e-01	3.516392111778259277e-01	4.299999999999999933e-01	3.241281211376190186e-01	1.519999999999999962e-01	3.191403448581695557e-01
8.770000000000000000e+02	4.959999999999999964e-01	6.992096304893493652e-01	6.800000000000000488e-01	4.171229600906372070e-01	6.899999999999999467e-01	8.037617802619934082e-01	6.400000000000000133e-02	3.317791521549224854e-01	7.359999999999999876e-01	4.926934242248535156e-01	4.460000000000000075e-01	4.702197909355163574e-01
8.780000000000000000e+02	4.199999999999999845e-01	6.258982419967651367e-01	9.200000000000000400e-01	7.463213801383972168e-01	4.440000000000000058e-01	1.388749331235885620e-01	1.179999999999999938e-01	4.061056673526763916e-01	5.380000000000000338e-01	3.897523880004882812e-01	4.400000000000000022e-01	4.225665330886840820e-01
8.790000000000000000e+02	5.080000000000000071e-01	6.886397004127502441e-01	8.020000000000000462e-01	6.937169432640075684e-01	6.660000000000000364e-01	6.211772561073303223e-01	7.720000000000000195e-01	7.186934351921081543e-01	2.999999999999999889e-01	5.826945900917053223e-01	4.699999999999999734e-01	4.299482107162475586e-01
8.800000000000000000e+02	4.380000000000000004e-01	4.013591706752777100e-01	4.179999999999999827e-01	1.694295853376388550e-01	6.979999999999999538e-01	5.224496722221374512e-01	1.459999999999999909e-01	3.875832557678222656e-01	6.199999999999999956e-01	7.006438970565795898e-01	8.080000000000000515e-01	8.400653004646301270e-01
8.810000000000000000e+02	9.140000000000000346e-01	8.478026390075683594e-01	6.760000000000000453e-01	3.891611397266387939e-01	4.060000000000000275e-01	1.965444833040237427e-01	3.160000000000000031e-01	5.427206158638000488e-01	2.899999999999999800e-01	2.773183286190032959e-01	9.000000000000000222e-01	7.635725736618041992e-01
8.820000000000000000e+02	7.700000000000000178e-01	4.570755064487457275e-01	4.879999999999999893e-01	7.168521881103515625e-01	5.600000000000000533e-01	6.899448037147521973e-01	4.919999999999999929e-01	5.173501372337341309e-01	4.919999999999999929e-01	3.750188648700714111e-01	1.960000000000000075e-01	2.565365135669708252e-01
8.830000000000000000e+02	4.939999999999999947e-01	7.912232875823974609e-01	4.480000000000000093e-01	3.758659660816192627e-01	9.479999999999999538e-01	7.495762705802917480e-01	2.359999999999999876e-01	3.142248392105102539e-01	5.520000000000000462e-01	5.703754425048828125e-01	5.220000000000000195e-01	6.648583412170410156e-01
8.840000000000000000e+02	8.519999999999999796e-01	8.135874271392822266e-01	8.439999999999999725e-01	9.060474038124084473e-01	9.120000000000000329e-01	6.360243558883666992e-01	7.780000000000000249e-01	7.971914410591125488e-01	6.400000000000000133e-01	4.557525217533111572e-01	9.360000000000000542e-01	9.174458980560302734e-01
8.850000000000000000e+02	4.680000000000000271e-01	8.950087428092956543e-01	8.800000000000000044e-01	8.097919225692749023e-01	1.140000000000000041e-01	9.038377553224563599e-02	8.840000000000000080e-01	8.567091226577758789e-01	7.339999999999999858e-01	6.319839954376220703e-01	7.159999999999999698e-01	6.905902028083801270e-01
8.860000000000000000e+02	6.860000000000000542e-01	7.921475172042846680e-01	9.979999999999999982e-01	9.980012774467468262e-01	1.940000000000000058e-01	1.862516403198242188e-01	6.019999999999999796e-01	7.646513581275939941e-01	4.159999999999999809e-01	3.347408473491668701e-01	1.459999999999999909e-01	3.315913677215576172e-01
8.870000000000000000e+02	4.000000000000000222e-01	8.604570627212524414e-01	4.259999999999999898e-01	6.341099739074707031e-01	1.739999999999999880e-01	6.598444581031799316e-01	9.080000000000000293e-01	8.748698234558105469e-01	6.019999999999999796e-01	3.747438490390777588e-01	6.680000000000000382e-01	5.434491038322448730e-01
8.880000000000000000e+02	8.980000000000000204e-01	6.862405538558959961e-01	5.040000000000000036e-01	6.711403727531433105e-01	9.100000000000000311e-01	8.573514819145202637e-01	8.599999999999999312e-02	1.731989383697509766e-01	8.179999999999999494e-01	8.202629685401916504e-01	2.020000000000000129e-01	3.088942170143127441e-01
8.890000000000000000e+02	2.260000000000000064e-01	6.717769503593444824e-01	6.700000000000000400e-01	8.183287382125854492e-01	5.600000000000000117e-02	2.151233106851577759e-01	3.380000000000000226e-01	4.713059663772583008e-01	9.020000000000000240e-01	8.672789931297302246e-01	7.500000000000000000e-01	7.937484383583068848e-01
8.900000000000000000e+02	7.900000000000000355e-01	8.232814073562622070e-01	9.459999999999999520e-01	8.061336874961853027e-01	5.360000000000000320e-01	6.345453262329101562e-01	3.599999999999999867e-01	4.062296450138092041e-01	1.660000000000000087e-01	4.553039371967315674e-02	5.360000000000000320e-01	6.933948993682861328e-01
8.910000000000000000e+02	1.519999999999999962e-01	8.197442293167114258e-01	9.779999999999999805e-01	8.571299910545349121e-01	1.100000000000000006e-01	1.464145034551620483e-01	2.540000000000000036e-01	4.658527672290802002e-01	2.959999999999999853e-01	1.114908158779144287e-01	9.300000000000000488e-01	8.872317671775817871e-01
8.920000000000000000e+02	1.779999999999999916e-01	8.274737000465393066e-01	4.200000000000000261e-02	1.630320996046066284e-01	1.400000000000000029e-02	2.441394478082656860e-01	5.520000000000000462e-01	5.494092106819152832e-01	6.219999999999999973e-01	5.990277528762817383e-01	3.380000000000000226e-01	3.157472610473632812e-01
8.930000000000000000e+02	4.359999999999999987e-01	7.595742344856262207e-01	5.420000000000000373e-01	8.402813673019409180e-01	3.739999999999999991e-01	4.022612571716308594e-01	4.480000000000000093e-01	5.557003617286682129e-01	1.120000000000000023e-01	4.547888785600662231e-02	2.879999999999999782e-01	5.038188695907592773e-01
8.940000000000000000e+02	2.220000000000000029e-01	7.853255271911621094e-01	9.819999999999999840e-01	9.692636132240295410e-01	3.240000000000000102e-01	2.927664816379547119e-01	9.479999999999999538e-01	8.537189364433288574e-01	8.080000000000000515e-01	6.131246089935302734e-01	5.620000000000000551e-01	3.785082697868347168e-01
8.950000000000000000e+02	1.559999999999999998e-01	6.945904493331909180e-01	2.839999999999999747e-01	1.027131974697113037e-01	9.919999999999999929e-01	9.838852882385253906e-01	5.620000000000000551e-01	6.324288249015808105e-01	5.340000000000000302e-01	6.099358797073364258e-01	7.620000000000000107e-01	6.599884033203125000e-01
8.960000000000000000e+02	9.280000000000000471e-01	8.183671832084655762e-01	1.600000000000000033e-01	3.577610254287719727e-01	9.839999999999999858e-01	9.571202993392944336e-01	5.859999999999999654e-01	7.121383547782897949e-01	4.159999999999999809e-01	2.847269177436828613e-01	4.660000000000000253e-01	5.855895280838012695e-01
8.970000000000000000e+02	8.900000000000000133e-01	9.565079212188720703e-01	2.580000000000000071e-01	5.266499519348144531e-01	2.260000000000000064e-01	5.444074869155883789e-01	5.679999999999999494e-01	6.168688535690307617e-01	6.959999999999999520e-01	1.756747961044311523e-01	2.179999999999999993e-01	1.738750338554382324e-01
8.980000000000000000e+02	5.520000000000000462e-01	7.943475246429443359e-01	4.560000000000000164e-01	3.762612044811248779e-01	7.760000000000000231e-01	5.690475702285766602e-01	3.420000000000000262e-01	5.178598165512084961e-01	2.700000000000000178e-01	1.515489071607589722e-01	2.620000000000000107e-01	3.735173344612121582e-01
8.990000000000000000e+02	5.100000000000000089e-01	3.957099616527557373e-01	4.580000000000000182e-01	5.316838026046752930e-01	8.999999999999999667e-02	1.050752773880958557e-01	9.800000000000000377e-02	2.712710499763488770e-01	3.479999999999999760e-01	5.062301158905029297e-01	7.820000000000000284e-01	8.149337172508239746e-01
9.000000000000000000e+02	4.959999999999999964e-01	4.312498867511749268e-01	5.759999999999999565e-01	4.313548207283020020e-01	7.119999999999999662e-01	4.656268656253814697e-01	9.519999999999999574e-01	8.997678756713867188e-01	9.539999999999999591e-01	8.373386263847351074e-01	8.080000000000000515e-01	5.073003172874450684e-01
9.010000000000000000e+02	4.599999999999999922e-02	1.055966690182685852e-01	1.620000000000000051e-01	4.614300429821014404e-01	8.559999999999999831e-01	7.398531436920166016e-01	1.759999999999999898e-01	2.947436571121215820e-01	4.580000000000000182e-01	2.090370357036590576e-01	3.719999999999999973e-01	4.336270093917846680e-01
9.020000000000000000e+02	7.720000000000000195e-01	3.571828305721282959e-01	3.539999999999999813e-01	3.979343771934509277e-01	6.260000000000000009e-01	5.813478827476501465e-01	4.899999999999999911e-01	7.386938929557800293e-01	6.239999999999999991e-01	4.779431223869323730e-01	9.639999999999999680e-01	9.301270842552185059e-01
9.030000000000000000e+02	1.000000000000000021e-02	6.868979334831237793e-02	7.840000000000000302e-01	7.853011488914489746e-01	3.200000000000000067e-01	3.373011350631713867e-01	7.139999999999999680e-01	4.859578311443328857e-01	7.000000000000000666e-02	7.083535939455032349e-02	2.859999999999999765e-01	2.527547180652618408e-01
9.040000000000000000e+02	6.840000000000000524e-01	5.500915646553039551e-01	6.720000000000000417e-01	5.513654351234436035e-01	3.920000000000000151e-01	4.398756325244903564e-01	2.400000000000000050e-02	3.990314900875091553e-02	6.380000000000000115e-01	5.682172179222106934e-01	2.919999999999999818e-01	4.530342221260070801e-01
9.050000000000000000e+02	9.439999999999999503e-01	8.000572919845581055e-01	7.860000000000000320e-01	6.873471140861511230e-01	9.439999999999999503e-01	9.902736544609069824e-01	3.840000000000000080e-01	6.625576615333557129e-01	6.420000000000000151e-01	3.393677175045013428e-01	4.199999999999999845e-01	4.119595885276794434e-01
9.060000000000000000e+02	1.300000000000000044e-01	8.398208022117614746e-01	2.800000000000000058e-02	3.194006159901618958e-02	9.979999999999999982e-01	9.172337651252746582e-01	8.139999999999999458e-01	3.864207267761230469e-01	5.140000000000000124e-01	2.482432425022125244e-01	2.660000000000000142e-01	3.732054829597473145e-01
9.070000000000000000e+02	2.740000000000000213e-01	8.194811940193176270e-01	2.000000000000000042e-03	1.797544062137603760e-01	1.400000000000000029e-02	1.576842367649078369e-01	8.519999999999999796e-01	6.849908828735351562e-01	8.120000000000000551e-01	4.548503160476684570e-01	4.400000000000000022e-01	3.496292531490325928e-01
9.080000000000000000e+02	7.279999999999999805e-01	6.824612617492675781e-01	2.680000000000000160e-01	3.171072900295257568e-01	5.739999999999999547e-01	3.338711261749267578e-01	2.419999999999999929e-01	4.909766018390655518e-01	9.379999999999999449e-01	7.137990593910217285e-01	4.420000000000000040e-01	3.748392164707183838e-01
9.090000000000000000e+02	9.559999999999999609e-01	9.742715954780578613e-01	2.340000000000000135e-01	3.060212433338165283e-01	5.080000000000000071e-01	3.858009874820709229e-01	5.440000000000000391e-01	3.440030813217163086e-01	8.880000000000000115e-01	7.755509614944458008e-01	5.639999999999999458e-01	5.774296522140502930e-01
9.100000000000000000e+02	1.479999999999999927e-01	3.467424511909484863e-01	6.099999999999999867e-01	6.004301905632019043e-01	9.799999999999999822e-01	8.532546758651733398e-01	7.880000000000000338e-01	6.866033077239990234e-01	3.119999999999999996e-01	1.888692528009414673e-01	4.420000000000000040e-01	5.378772616386413574e-01
9.110000000000000000e+02	6.280000000000000027e-01	7.700013518333435059e-01	9.639999999999999680e-01	8.754116892814636230e-01	4.460000000000000075e-01	2.856594622135162354e-01	4.339999999999999969e-01	5.482100248336791992e-01	7.500000000000000000e-01	5.764510035514831543e-01	7.900000000000000355e-01	7.605118155479431152e-01
9.120000000000000000e+02	1.759999999999999898e-01	2.810752093791961670e-01	2.680000000000000160e-01	3.678270578384399414e-01	3.880000000000000115e-01	4.747163951396942139e-01	9.899999999999999911e-01	9.416694641113281250e-01	2.340000000000000135e-01	4.606615006923675537e-01	9.280000000000000471e-01	8.393796086311340332e-01
9.130000000000000000e+02	2.459999999999999964e-01	6.341632008552551270e-01	6.280000000000000027e-01	4.284517467021942139e-01	5.699999999999999512e-01	7.383181452751159668e-01	9.060000000000000275e-01	7.090179324150085449e-01	7.540000000000000036e-01	6.025112867355346680e-01	7.259999999999999787e-01	6.080786585807800293e-01
9.140000000000000000e+02	9.879999999999999893e-01	9.464685916900634766e-01	8.439999999999999725e-01	8.873894810676574707e-01	5.320000000000000284e-01	6.175103783607482910e-01	8.200000000000000344e-02	8.564029633998870850e-02	1.160000000000000059e-01	7.176107168197631836e-02	2.020000000000000129e-01	1.931789070367813110e-01
9.150000000000000000e+02	2.800000000000000266e-01	7.605668306350708008e-01	5.240000000000000213e-01	4.757319390773773193e-01	8.699999999999999956e-01	4.919356107711791992e-01	7.500000000000000000e-01	5.496987700462341309e-01	2.640000000000000124e-01	2.394368499517440796e-01	5.380000000000000338e-01	4.370993077754974365e-01
9.160000000000000000e+02	7.439999999999999947e-01	8.670334219932556152e-01	1.859999999999999987e-01	3.802519738674163818e-01	2.220000000000000029e-01	3.326809704303741455e-01	6.420000000000000151e-01	5.955557823181152344e-01	2.540000000000000036e-01	4.203339219093322754e-01	1.300000000000000044e-01	3.443460166454315186e-01
9.170000000000000000e+02	3.980000000000000204e-01	6.847350597381591797e-01	1.000000000000000000e+00	9.985103011131286621e-01	4.420000000000000040e-01	5.067734122276306152e-01	2.400000000000000050e-02	5.927900969982147217e-02	4.879999999999999893e-01	1.728930920362472534e-01	6.760000000000000453e-01	7.404927015304565430e-01
9.180000000000000000e+02	8.699999999999999956e-01	9.875763654708862305e-01	5.140000000000000124e-01	2.406373172998428345e-01	6.340000000000000080e-01	2.270207107067108154e-01	6.079999999999999849e-01	8.682398796081542969e-01	4.299999999999999933e-01	2.450400739908218384e-01	5.699999999999999512e-01	4.231388866901397705e-01
9.190000000000000000e+02	5.000000000000000000e-01	7.530549764633178711e-01	6.959999999999999520e-01	4.973810613155364990e-01	5.799999999999999600e-01	7.983692884445190430e-01	8.860000000000000098e-01	7.396945953369140625e-01	4.020000000000000240e-01	4.240320026874542236e-01	2.139999999999999958e-01	3.238363265991210938e-01
9.200000000000000000e+02	8.760000000000000009e-01	8.238626122474670410e-01	7.640000000000000124e-01	6.320723891258239746e-01	3.960000000000000187e-01	3.763462901115417480e-01	5.560000000000000497e-01	4.254684746265411377e-01	3.420000000000000262e-01	1.237168163061141968e-01	2.780000000000000249e-01	2.269397377967834473e-01
9.210000000000000000e+02	2.260000000000000064e-01	5.264216661453247070e-01	8.980000000000000204e-01	8.997011780738830566e-01	2.740000000000000213e-01	2.707646787166595459e-01	3.780000000000000027e-01	7.336415648460388184e-01	1.900000000000000022e-01	1.465274244546890259e-01	1.300000000000000044e-01	1.235479339957237244e-01
9.220000000000000000e+02	2.119999999999999940e-01	5.567378401756286621e-01	6.280000000000000027e-01	2.817182838916778564e-01	8.419999999999999707e-01	9.284178614616394043e-01	6.340000000000000080e-01	5.409187078475952148e-01	8.219999999999999529e-01	5.401902794837951660e-01	6.680000000000000382e-01	6.975437402725219727e-01
9.230000000000000000e+02	8.319999999999999618e-01	9.448355436325073242e-01	4.919999999999999929e-01	7.671462893486022949e-01	8.820000000000000062e-01	5.768460035324096680e-01	1.439999999999999891e-01	1.565999090671539307e-01	9.100000000000000311e-01	8.616234064102172852e-01	8.000000000000000444e-01	7.040859460830688477e-01
9.240000000000000000e+02	4.259999999999999898e-01	8.107724785804748535e-01	7.359999999999999876e-01	6.572045087814331055e-01	1.219999999999999973e-01	1.840712428092956543e-01	1.739999999999999880e-01	3.929427862167358398e-01	5.520000000000000462e-01	5.924599766731262207e-01	2.020000000000000129e-01	2.254913896322250366e-01
9.250000000000000000e+02	8.499999999999999778e-01	7.695885896682739258e-01	2.780000000000000249e-01	2.030107229948043823e-01	6.840000000000000524e-01	8.194908499717712402e-01	9.739999999999999769e-01	8.931281566619873047e-01	5.280000000000000249e-01	4.022518992424011230e-01	3.579999999999999849e-01	4.876071512699127197e-01
9.260000000000000000e+02	3.119999999999999996e-01	6.345387697219848633e-01	5.420000000000000373e-01	5.443284511566162109e-01	8.399999999999999689e-01	7.177575230598449707e-01	8.800000000000000044e-01	6.133497357368469238e-01	7.139999999999999680e-01	4.314851462841033936e-01	2.999999999999999889e-02	8.195992559194564819e-02
9.270000000000000000e+02	3.820000000000000062e-01	5.879505276679992676e-01	8.599999999999999312e-02	1.546854078769683838e-01	4.460000000000000075e-01	2.374340891838073730e-01	7.799999999999999989e-02	3.313795104622840881e-02	8.020000000000000462e-01	8.551191091537475586e-01	2.260000000000000064e-01	1.903498619794845581e-01
9.280000000000000000e+02	7.239999999999999769e-01	7.894576191902160645e-01	8.699999999999999956e-01	8.221794366836547852e-01	5.380000000000000338e-01	5.417762398719787598e-01	5.320000000000000284e-01	4.151270985603332520e-01	7.820000000000000284e-01	7.464420795440673828e-01	3.659999999999999920e-01	4.790768027305603027e-01
9.290000000000000000e+02	9.879999999999999893e-01	9.964358806610107422e-01	6.320000000000000062e-01	5.007877349853515625e-01	4.620000000000000218e-01	2.537408173084259033e-01	3.960000000000000187e-01	4.242196381092071533e-01	7.799999999999999989e-02	5.346410721540451050e-02	3.800000000000000044e-01	1.874639540910720825e-01
9.300000000000000000e+02	4.739999999999999769e-01	7.241198420524597168e-01	5.220000000000000195e-01	5.843678116798400879e-01	5.220000000000000195e-01	4.978234469890594482e-01	4.159999999999999809e-01	3.475205302238464355e-01	4.079999999999999738e-01	4.143249094486236572e-01	5.100000000000000089e-01	6.516241431236267090e-01
9.310000000000000000e+02	7.780000000000000249e-01	8.234110474586486816e-01	7.459999999999999964e-01	7.101201415061950684e-01	3.320000000000000173e-01	1.579661965370178223e-01	7.740000000000000213e-01	5.523971915245056152e-01	7.580000000000000071e-01	5.402485132217407227e-01	4.380000000000000004e-01	3.165938854217529297e-01
9.320000000000000000e+02	4.219999999999999862e-01	3.809580802917480469e-01	5.899999999999999689e-01	6.452339887619018555e-01	9.080000000000000293e-01	9.151344299316406250e-01	5.380000000000000338e-01	4.742665290832519531e-01	9.599999999999999645e-01	8.092418909072875977e-01	9.300000000000000488e-01	8.527793288230895996e-01
9.330000000000000000e+02	4.000000000000000083e-02	5.041075944900512695e-01	1.859999999999999987e-01	2.669612765312194824e-01	5.839999999999999636e-01	4.353507757186889648e-01	1.620000000000000051e-01	3.976044952869415283e-01	4.819999999999999840e-01	3.960868716239929199e-01	4.739999999999999769e-01	5.800231695175170898e-01
9.340000000000000000e+02	9.679999999999999716e-01	8.431189060211181641e-01	4.159999999999999809e-01	5.632647871971130371e-01	1.519999999999999962e-01	3.551940619945526123e-01	8.279999999999999583e-01	5.945431590080261230e-01	4.159999999999999809e-01	2.043991237878799438e-01	2.999999999999999889e-01	3.532442450523376465e-01
9.350000000000000000e+02	9.199999999999999845e-02	5.584758520126342773e-01	5.779999999999999583e-01	7.628042101860046387e-01	2.459999999999999964e-01	2.069060355424880981e-01	2.400000000000000050e-02	1.971323043107986450e-01	6.600000000000000311e-02	1.587581485509872437e-01	2.979999999999999871e-01	5.511406064033508301e-01
9.360000000000000000e+02	9.799999999999999822e-01	9.048828482627868652e-01	2.560000000000000053e-01	2.738202512264251709e-01	9.320000000000000506e-01	8.880414366722106934e-01	9.879999999999999893e-01	9.741520881652832031e-01	9.020000000000000240e-01	8.021597266197204590e-01	6.700000000000000400e-01	3.039491176605224609e-01
9.370000000000000000e+02	1.280000000000000027e-01	6.094149947166442871e-01	8.719999999999999973e-01	8.547478318214416504e-01	4.899999999999999911e-01	2.196973264217376709e-01	9.360000000000000542e-01	8.792989850044250488e-01	8.400000000000000522e-02	2.031762599945068359e-01	3.360000000000000209e-01	3.810639679431915283e-01
9.380000000000000000e+02	6.039999999999999813e-01	6.350477933883666992e-01	7.279999999999999805e-01	5.176216363906860352e-01	8.020000000000000462e-01	6.765465140342712402e-01	4.919999999999999929e-01	2.537399232387542725e-01	1.739999999999999880e-01	3.930211812257766724e-02	6.179999999999999938e-01	7.544908523559570312e-01
9.390000000000000000e+02	7.920000000000000373e-01	9.717587232589721680e-01	3.860000000000000098e-01	7.125205993652343750e-01	8.679999999999999938e-01	4.162788391113281250e-01	3.619999999999999885e-01	4.929199218750000000e-01	7.239999999999999769e-01	5.717989206314086914e-01	7.680000000000000160e-01	6.141389608383178711e-01
9.400000000000000000e+02	4.500000000000000111e-01	6.448407173156738281e-01	8.040000000000000480e-01	7.052725553512573242e-01	7.019999999999999574e-01	7.178376913070678711e-01	3.280000000000000138e-01	3.046588599681854248e-01	3.940000000000000169e-01	3.225533068180084229e-01	2.959999999999999853e-01	4.289920330047607422e-01
9.410000000000000000e+02	8.799999999999999489e-02	7.308469414710998535e-01	3.200000000000000067e-01	4.414705634117126465e-01	9.659999999999999698e-01	8.782595396041870117e-01	4.959999999999999964e-01	5.072674751281738281e-01	3.260000000000000120e-01	1.394803076982498169e-01	1.419999999999999873e-01	1.425507962703704834e-01
9.420000000000000000e+02	3.430000000000000271e-01	6.882368326187133789e-01	7.099999999999999645e-01	7.201979756355285645e-01	4.099999999999999756e-01	3.784957826137542725e-01	5.540000000000000480e-01	5.460544228553771973e-01	2.479999999999999982e-01	2.192390263080596924e-01	3.160000000000000031e-01	3.850844204425811768e-01
9.430000000000000000e+02	8.200000000000000344e-02	2.620728611946105957e-01	5.460000000000000409e-01	7.741383314132690430e-01	5.000000000000000000e-01	4.269127249717712402e-01	1.280000000000000027e-01	1.002735719084739685e-01	2.680000000000000160e-01	3.012380599975585938e-01	3.039999999999999925e-01	2.846803963184356689e-01
9.440000000000000000e+02	9.759999999999999787e-01	9.690853357315063477e-01	9.439999999999999503e-01	8.237573504447937012e-01	4.359999999999999987e-01	3.860461413860321045e-01	8.679999999999999938e-01	8.317390084266662598e-01	7.279999999999999805e-01	2.436933964490890503e-01	3.840000000000000080e-01	3.429096341133117676e-01
9.450000000000000000e+02	4.339999999999999969e-01	1.233962327241897583e-01	8.519999999999999796e-01	5.887098312377929688e-01	8.799999999999999489e-02	1.697795540094375610e-01	9.459999999999999520e-01	9.611166715621948242e-01	2.520000000000000018e-01	4.162197709083557129e-01	3.840000000000000080e-01	3.752432465553283691e-01
9.460000000000000000e+02	2.159999999999999976e-01	7.915440201759338379e-01	5.999999999999999778e-02	2.907123230397701263e-02	4.719999999999999751e-01	6.396287083625793457e-01	9.220000000000000417e-01	6.855981945991516113e-01	3.900000000000000133e-01	2.989106774330139160e-01	5.340000000000000302e-01	6.148977875709533691e-01
9.470000000000000000e+02	5.240000000000000213e-01	7.868263721466064453e-01	7.860000000000000320e-01	6.719430088996887207e-01	2.000000000000000042e-02	6.132930144667625427e-02	4.239999999999999880e-01	6.804900765419006348e-01	9.120000000000000329e-01	8.772868514060974121e-01	7.940000000000000391e-01	6.383450627326965332e-01
9.480000000000000000e+02	3.679999999999999938e-01	5.499022006988525391e-01	6.480000000000000204e-01	6.484336853027343750e-01	6.400000000000000133e-01	5.582348108291625977e-01	1.960000000000000075e-01	2.616600394248962402e-01	7.359999999999999876e-01	5.141348242759704590e-01	6.680000000000000382e-01	3.681731522083282471e-01
9.490000000000000000e+02	7.940000000000000391e-01	6.066850423812866211e-01	4.939999999999999947e-01	4.323145747184753418e-01	3.260000000000000120e-01	4.289017021656036377e-01	7.680000000000000160e-01	5.687434077262878418e-01	9.340000000000000524e-01	8.985841870307922363e-01	1.739999999999999880e-01	3.380082547664642334e-01
9.500000000000000000e+02	3.420000000000000262e-01	6.226373910903930664e-01	1.839999999999999969e-01	3.543119728565216064e-01	4.000000000000000083e-02	2.084879577159881592e-01	2.240000000000000047e-01	5.298201441764831543e-01	7.600000000000000089e-01	4.392542839050292969e-01	5.999999999999999778e-01	7.732784152030944824e-01
9.510000000000000000e+02	9.559999999999999609e-01	8.975910544395446777e-01	1.739999999999999880e-01	1.165971383452415466e-01	5.699999999999999512e-01	5.092850923538208008e-01	5.979999999999999760e-01	5.718061327934265137e-01	3.739999999999999991e-01	8.358420729637145996e-01	5.879999999999999671e-01	6.173086762428283691e-01
9.520000000000000000e+02	8.040000000000000480e-01	8.353000879287719727e-01	7.580000000000000071e-01	7.364713549613952637e-01	4.779999999999999805e-01	6.196067333221435547e-01	6.360000000000000098e-01	8.350264430046081543e-01	3.280000000000000138e-01	2.161188870668411255e-01	6.840000000000000524e-01	6.547250151634216309e-01
9.530000000000000000e+02	4.979999999999999982e-01	8.348028063774108887e-01	1.819999999999999951e-01	5.027274489402770996e-01	3.960000000000000187e-01	2.743885517120361328e-01	9.919999999999999929e-01	9.900848865509033203e-01	8.639999999999999902e-01	7.179969549179077148e-01	3.160000000000000031e-01	2.809305191040039062e-01
9.540000000000000000e+02	3.160000000000000031e-01	7.386609911918640137e-01	7.780000000000000249e-01	4.841433167457580566e-01	8.000000000000000444e-01	7.907749414443969727e-01	8.060000000000000497e-01	5.050163269042968750e-01	5.040000000000000036e-01	4.139146506786346436e-01	5.160000000000000142e-01	4.818722903728485107e-01
9.550000000000000000e+02	4.239999999999999880e-01	4.649471342563629150e-01	1.680000000000000104e-01	5.568434596061706543e-01	4.899999999999999911e-01	4.945512413978576660e-01	6.919999999999999485e-01	6.983166337013244629e-01	1.880000000000000004e-01	2.776104211807250977e-01	5.879999999999999671e-01	5.369029641151428223e-01
9.560000000000000000e+02	5.100000000000000089e-01	7.561209201812744141e-01	7.279999999999999805e-01	7.099243402481079102e-01	8.679999999999999938e-01	9.120975136756896973e-01	7.580000000000000071e-01	5.653212070465087891e-01	4.959999999999999964e-01	4.836367070674896240e-01	6.800000000000000488e-01	4.333547949790954590e-01
9.570000000000000000e+02	4.159999999999999809e-01	2.721051573753356934e-01	5.140000000000000124e-01	6.271682977676391602e-01	2.240000000000000047e-01	3.372480869293212891e-01	8.539999999999999813e-01	9.168410897254943848e-01	5.380000000000000338e-01	4.279856085777282715e-01	5.480000000000000426e-01	5.602508783340454102e-01
9.580000000000000000e+02	6.019999999999999796e-01	5.642740726470947266e-01	4.480000000000000093e-01	6.822437047958374023e-01	4.839999999999999858e-01	3.348222970962524414e-01	9.599999999999999645e-01	6.916979551315307617e-01	4.060000000000000275e-01	4.603648483753204346e-01	7.640000000000000124e-01	6.692423820495605469e-01
9.590000000000000000e+02	5.120000000000000107e-01	7.221037745475769043e-01	9.399999999999999467e-01	8.804617524147033691e-01	8.020000000000000462e-01	5.097354650497436523e-01	7.900000000000000355e-01	7.736571431159973145e-01	8.040000000000000480e-01	7.263905405998229980e-01	4.520000000000000129e-01	2.855759859085083008e-01
9.600000000000000000e+02	9.240000000000000435e-01	8.781986832618713379e-01	8.239999999999999547e-01	7.366193532943725586e-01	6.520000000000000240e-01	7.273219823837280273e-01	9.400000000000000022e-02	2.760191559791564941e-01	8.299999999999999600e-01	6.862038373947143555e-01	2.760000000000000231e-01	3.492435514926910400e-01
9.610000000000000000e+02	4.000000000000000222e-01	5.346996784210205078e-01	4.060000000000000275e-01	3.454415798187255859e-01	7.520000000000000018e-01	2.794920802116394043e-01	8.000000000000000167e-02	3.077331483364105225e-01	9.160000000000000364e-01	7.911203503608703613e-01	8.179999999999999494e-01	7.989678382873535156e-01
9.620000000000000000e+02	8.920000000000000151e-01	9.397429823875427246e-01	5.160000000000000142e-01	7.564898729324340820e-01	1.039999999999999952e-01	3.823140561580657959e-01	1.000000000000000000e+00	9.923521876335144043e-01	2.280000000000000082e-01	2.045924663543701172e-01	8.940000000000000169e-01	7.427691817283630371e-01
9.630000000000000000e+02	8.339999999999999636e-01	8.892360925674438477e-01	8.599999999999999312e-02	4.004724621772766113e-01	7.940000000000000391e-01	2.775973677635192871e-01	2.760000000000000231e-01	6.014090776443481445e-01	6.939999999999999503e-01	4.616426229476928711e-01	2.999999999999999889e-01	5.261061787605285645e-01
9.640000000000000000e+02	7.099999999999999645e-01	8.228610754013061523e-01	6.939999999999999503e-01	6.670974493026733398e-01	7.179999999999999716e-01	5.024917721748352051e-01	7.500000000000000000e-01	6.816861033439636230e-01	9.859999999999999876e-01	8.046854734420776367e-01	2.600000000000000089e-01	4.522632658481597900e-01
9.650000000000000000e+02	7.079999999999999627e-01	7.842862606048583984e-01	9.859999999999999876e-01	9.555109143257141113e-01	8.000000000000000167e-02	8.251878619194030762e-02	8.080000000000000515e-01	8.816165328025817871e-01	9.800000000000000377e-02	6.663506384938955307e-03	6.860000000000000542e-01	6.828503012657165527e-01
9.660000000000000000e+02	7.680000000000000160e-01	7.358435988426208496e-01	7.960000000000000409e-01	7.401602268218994141e-01	6.079999999999999849e-01	3.679810762405395508e-01	2.459999999999999964e-01	3.909733295440673828e-01	6.400000000000000133e-01	5.743646621704101562e-01	6.680000000000000382e-01	6.633091568946838379e-01
9.670000000000000000e+02	9.719999999999999751e-01	6.964058876037597656e-01	8.579999999999999849e-01	8.048102259635925293e-01	5.879999999999999671e-01	6.040964126586914062e-01	9.340000000000000524e-01	8.174487948417663574e-01	4.699999999999999734e-01	2.030546814203262329e-01	3.519999999999999796e-01	5.064668059349060059e-01
9.680000000000000000e+02	6.059999999999999831e-01	9.213522076606750488e-01	4.299999999999999933e-01	6.753473281860351562e-01	4.399999999999999745e-02	1.584411263465881348e-01	6.199999999999999956e-01	4.934316873550415039e-01	7.039999999999999591e-01	4.364827275276184082e-01	5.100000000000000089e-01	6.894948482513427734e-01
9.690000000000000000e+02	1.400000000000000133e-01	4.800243973731994629e-01	8.159999999999999476e-01	8.450565934181213379e-01	5.799999999999999600e-01	5.751168131828308105e-01	6.600000000000000311e-01	4.125392735004425049e-01	4.779999999999999805e-01	7.051159739494323730e-01	3.579999999999999849e-01	3.070521950721740723e-01
9.700000000000000000e+02	4.699999999999999734e-01	6.228338479995727539e-01	9.679999999999999716e-01	7.872669696807861328e-01	6.800000000000000488e-01	3.787534534931182861e-01	3.360000000000000209e-01	5.303716659545898438e-01	6.720000000000000417e-01	6.206101179122924805e-01	2.020000000000000129e-01	3.337979018688201904e-01
9.710000000000000000e+02	1.019999999999999934e-01	5.113034248352050781e-01	9.719999999999999751e-01	8.831539750099182129e-01	6.280000000000000027e-01	5.853915214538574219e-01	6.099999999999999867e-01	6.448777914047241211e-01	4.680000000000000271e-01	2.886709570884704590e-01	2.359999999999999876e-01	3.061799108982086182e-01
9.720000000000000000e+02	3.519999999999999796e-01	6.852033138275146484e-01	3.200000000000000067e-02	6.563507020473480225e-02	7.319999999999999840e-01	2.559619545936584473e-01	2.599999999999999881e-02	5.599146336317062378e-02	6.959999999999999520e-01	6.807675361633300781e-01	2.039999999999999869e-01	1.347802877426147461e-01
9.730000000000000000e+02	7.359999999999999876e-01	6.800819635391235352e-01	2.059999999999999887e-01	4.071334898471832275e-01	9.599999999999999645e-01	9.122600555419921875e-01	2.839999999999999747e-01	2.275492399930953979e-01	5.200000000000000178e-01	1.362543702125549316e-01	7.439999999999999947e-01	6.851116418838500977e-01
9.740000000000000000e+02	1.719999999999999862e-01	7.990043759346008301e-01	9.160000000000000364e-01	6.814249157905578613e-01	6.879999999999999449e-01	8.992584347724914551e-01	2.640000000000000124e-01	2.568161189556121826e-01	4.000000000000000083e-03	3.460282459855079651e-02	2.580000000000000071e-01	2.750966846942901611e-01
9.750000000000000000e+02	8.339999999999999636e-01	7.134777903556823730e-01	1.380000000000000115e-01	3.589162826538085938e-01	9.839999999999999858e-01	9.282407164573669434e-01	7.000000000000000666e-02	1.640328317880630493e-01	6.740000000000000435e-01	6.286121010780334473e-01	9.320000000000000506e-01	9.216287732124328613e-01
9.760000000000000000e+02	7.159999999999999698e-01	9.201922416687011719e-01	1.340000000000000080e-01	1.718372851610183716e-01	5.120000000000000107e-01	5.164987444877624512e-01	9.439999999999999503e-01	9.340006113052368164e-01	5.600000000000000533e-01	1.959199160337448120e-01	7.520000000000000018e-01	5.987991094589233398e-01
9.770000000000000000e+02	9.899999999999999911e-01	9.907492995262145996e-01	9.140000000000000346e-01	7.369835972785949707e-01	5.140000000000000124e-01	9.662157893180847168e-01	7.520000000000000018e-01	4.961801469326019287e-01	5.460000000000000409e-01	5.086892247200012207e-01	6.680000000000000382e-01	7.868160605430603027e-01
9.780000000000000000e+02	9.020000000000000240e-01	7.996876239776611328e-01	1.019999999999999934e-01	4.327260851860046387e-01	1.459999999999999909e-01	4.864331334829330444e-02	2.039999999999999869e-01	3.179107308387756348e-01	8.319999999999999618e-01	8.685162067413330078e-01	8.120000000000000551e-01	7.655951976776123047e-01
9.790000000000000000e+02	9.979999999999999982e-01	9.971701502799987793e-01	1.839999999999999969e-01	2.204164415597915649e-01	3.599999999999999728e-02	1.218930557370185852e-01	9.859999999999999876e-01	9.876815080642700195e-01	8.579999999999999849e-01	8.803623914718627930e-01	5.979999999999999760e-01	5.153874754905700684e-01
9.800000000000000000e+02	5.180000000000000160e-01	6.205918788909912109e-01	7.339999999999999858e-01	5.692530870437622070e-01	8.020000000000000462e-01	7.509087920188903809e-01	9.400000000000000022e-02	1.534697115421295166e-01	7.279999999999999805e-01	5.057144165039062500e-01	9.080000000000000293e-01	9.252236485481262207e-01
9.810000000000000000e+02	2.620000000000000107e-01	5.581772923469543457e-01	6.999999999999999556e-01	4.935924112796783447e-01	1.539999999999999980e-01	1.446474790573120117e-01	4.819999999999999840e-01	7.514295578002929688e-01	1.960000000000000075e-01	1.276843398809432983e-01	1.779999999999999916e-01	3.897540867328643799e-01
9.820000000000000000e+02	8.820000000000000062e-01	9.011399149894714355e-01	6.019999999999999796e-01	5.893300175666809082e-01	6.860000000000000542e-01	3.208664059638977051e-01	7.860000000000000320e-01	7.149931788444519043e-01	1.880000000000000004e-01	1.800395846366882324e-01	6.580000000000000293e-01	6.791293025016784668e-01
9.830000000000000000e+02	9.040000000000000258e-01	9.158160686492919922e-01	1.960000000000000075e-01	3.785706758499145508e-01	4.759999999999999787e-01	4.166941046714782715e-01	2.640000000000000124e-01	4.026829004287719727e-01	3.639999999999999902e-01	1.944589316844940186e-01	9.020000000000000240e-01	8.705449104309082031e-01
9.840000000000000000e+02	7.780000000000000249e-01	9.257926344871520996e-01	2.139999999999999958e-01	3.343884050846099854e-01	8.980000000000000204e-01	7.420448660850524902e-01	6.099999999999999867e-01	6.208091378211975098e-01	2.000000000000000042e-03	1.836048997938632965e-02	5.100000000000000089e-01	4.042896628379821777e-01
9.850000000000000000e+02	7.780000000000000249e-01	7.519261240959167480e-01	1.219999999999999973e-01	1.907864212989807129e-01	7.880000000000000338e-01	9.055490493774414062e-01	5.679999999999999494e-01	6.108377575874328613e-01	9.020000000000000240e-01	8.670149445533752441e-01	8.120000000000000551e-01	7.639093995094299316e-01
9.860000000000000000e+02	1.039999999999999952e-01	6.190359592437744141e-01	8.820000000000000062e-01	8.472598791122436523e-01	3.559999999999999831e-01	3.858978152275085449e-01	6.239999999999999991e-01	4.383282065391540527e-01	6.239999999999999991e-01	3.858603239059448242e-01	1.580000000000000016e-01	2.734541296958923340e-01
9.870000000000000000e+02	6.039999999999999813e-01	9.223926067352294922e-01	1.719999999999999862e-01	1.710374355316162109e-01	4.460000000000000075e-01	1.640563309192657471e-01	9.000000000000000222e-01	8.771309256553649902e-01	2.099999999999999922e-01	2.745659351348876953e-01	6.760000000000000453e-01	6.206696033477783203e-01
9.880000000000000000e+02	9.120000000000000329e-01	8.460050821304321289e-01	6.860000000000000542e-01	6.541472673416137695e-01	6.740000000000000435e-01	8.843495249748229980e-01	9.879999999999999893e-01	9.267574548721313477e-01	6.079999999999999849e-01	3.236673772335052490e-01	9.379999999999999449e-01	9.136525988578796387e-01
9.890000000000000000e+02	4.339999999999999969e-01	7.752621173858642578e-01	8.599999999999999867e-01	8.596869707107543945e-01	2.280000000000000082e-01	6.114073395729064941e-01	4.060000000000000275e-01	5.530421733856201172e-01	4.839999999999999858e-01	6.338220238685607910e-01	9.600000000000000200e-02	1.753879487514495850e-01
9.900000000000000000e+02	7.099999999999999645e-01	7.779284715652465820e-01	9.859999999999999876e-01	7.909604907035827637e-01	5.100000000000000089e-01	8.852212429046630859e-01	3.059999999999999942e-01	2.711215615272521973e-01	9.199999999999999845e-02	1.125343590974807739e-01	1.239999999999999991e-01	2.788437902927398682e-01
9.910000000000000000e+02	4.079999999999999738e-01	6.946244835853576660e-01	8.239999999999999547e-01	7.597833871841430664e-01	4.339999999999999969e-01	8.029031157493591309e-01	3.420000000000000262e-01	2.795628011226654053e-01	1.280000000000000027e-01	2.432386726140975952e-01	4.919999999999999929e-01	6.700973510742187500e-01
9.920000000000000000e+02	7.479999999999999982e-01	6.366408467292785645e-01	6.300000000000000044e-01	6.662589907646179199e-01	5.739999999999999547e-01	2.740674018859863281e-01	8.780000000000000027e-01	7.249059081077575684e-01	3.900000000000000133e-01	3.158528804779052734e-01	9.600000000000000200e-02	2.818289101123809814e-01
9.930000000000000000e+02	7.479999999999999982e-01	9.484442472457885742e-01	4.079999999999999738e-01	3.530404269695281982e-01	6.560000000000000275e-01	7.888363599777221680e-01	5.999999999999999778e-01	5.492358207702636719e-01	1.759999999999999898e-01	9.386895596981048584e-02	6.520000000000000240e-01	6.172409653663635254e-01
9.940000000000000000e+02	7.279999999999999805e-01	7.915498614311218262e-01	8.599999999999999312e-02	1.321137845516204834e-01	8.259999999999999565e-01	3.975371420383453369e-01	6.660000000000000364e-01	8.529759049415588379e-01	5.719999999999999529e-01	2.761829793453216553e-01	4.580000000000000182e-01	4.509494602680206299e-01
9.950000000000000000e+02	6.800000000000000488e-02	6.640312075614929199e-01	6.780000000000000471e-01	5.846770405769348145e-01	4.939999999999999947e-01	4.539519846439361572e-01	6.600000000000000311e-01	6.261280179023742676e-01	2.059999999999999887e-01	3.125077784061431885e-01	5.560000000000000497e-01	5.251858830451965332e-01
9.960000000000000000e+02	8.339999999999999636e-01	8.327780365943908691e-01	1.620000000000000051e-01	1.006149798631668091e-01	2.379999999999999893e-01	4.165759086608886719e-01	4.939999999999999947e-01	6.765787601470947266e-01	8.259999999999999565e-01	6.269277930259704590e-01	1.140000000000000041e-01	2.092596441507339478e-01
9.970000000000000000e+02	3.260000000000000120e-01	7.847876548767089844e-01	3.699999999999999956e-01	4.946003556251525879e-01	9.819999999999999840e-01	9.036169648170471191e-01	7.259999999999999787e-01	8.152431845664978027e-01	6.860000000000000542e-01	2.287412583827972412e-01	5.000000000000000000e-01	5.828973650932312012e-01
9.980000000000000000e+02	5.919999999999999707e-01	8.004329204559326172e-01	3.119999999999999996e-01	6.002950072288513184e-01	6.700000000000000400e-01	3.948361873626708984e-01	4.919999999999999929e-01	3.119339048862457275e-01	7.780000000000000249e-01	4.167729318141937256e-01	8.359999999999999654e-01	8.385254740715026855e-01
9.990000000000000000e+02	9.340000000000000524e-01	8.747387528419494629e-01	2.399999999999999911e-01	3.295485973358154297e-01	8.000000000000000444e-01	4.769658744335174561e-01	9.739999999999999769e-01	9.300575852394104004e-01	2.200000000000000011e-01	2.249403297901153564e-01	7.920000000000000373e-01	7.658332586288452148e-01
