# Supplementary material for: Machine-guided path sampling to discover mechanisms of molecular self-organization
Source: Nat Comput Sci. 2023 Apr 24;3(4):334–45. doi: 10.1038/s43588-023-00428-z (PMC10766509; doi:10.1038/s43588-023-00428-z)
Supplement: Supplementary file 10 — Statistical source data for Extended Data Fig. 3. [file 43588_2023_428_MOESM10_ESM.zip › Extended_Data_Fig3_row5_not_trained_on_LiI_NaI_CsI.csv]

# structure index	sampled pB (LiCl)	predicted pB (LiCl)	sampled pB (LiI)	predicted pB (LiI)	sampled pB (NaCl)	predicted pB (NaCl)	sampled pB (NaI)	predicted pB (NaI)	sampled pB (CsCl)	predicted pB (CsCl)	sampled pB (CsI)	predicted pB (CsI)
0.000000000000000000e+00	4.420000000000000040e-01	5.517635345458984375e-01	6.919999999999999485e-01	5.495106577873229980e-01	2.419999999999999929e-01	9.872915595769882202e-02	5.000000000000000000e-01	8.601544797420501709e-02	5.200000000000000178e-01	5.286080241203308105e-01	7.279999999999999805e-01	6.282870173454284668e-01
1.000000000000000000e+00	4.839999999999999858e-01	2.890999615192413330e-01	2.999999999999999889e-02	4.480726271867752075e-02	8.439999999999999725e-01	9.418218135833740234e-01	2.720000000000000195e-01	6.377261281013488770e-01	7.500000000000000000e-01	7.681009173393249512e-01	3.260000000000000120e-01	3.518445491790771484e-01
2.000000000000000000e+00	5.560000000000000497e-01	7.284813523292541504e-01	7.439999999999999947e-01	2.798450887203216553e-01	3.599999999999999728e-02	3.693884015083312988e-01	9.300000000000000488e-01	9.520382285118103027e-01	5.739999999999999547e-01	6.264902353286743164e-01	7.920000000000000373e-01	8.975248932838439941e-01
3.000000000000000000e+00	6.260000000000000009e-01	5.164617300033569336e-01	8.080000000000000515e-01	3.121474981307983398e-01	8.940000000000000169e-01	8.353838324546813965e-01	8.739999999999999991e-01	8.055662512779235840e-01	5.440000000000000391e-01	7.258904576301574707e-01	7.700000000000000178e-01	8.356935381889343262e-01
4.000000000000000000e+00	8.920000000000000151e-01	6.276692152023315430e-01	9.100000000000000311e-01	2.372527271509170532e-01	1.940000000000000058e-01	4.822048842906951904e-01	6.480000000000000204e-01	7.596542835235595703e-01	4.799999999999999822e-01	6.350327730178833008e-01	5.999999999999999778e-01	6.488909125328063965e-01
5.000000000000000000e+00	3.280000000000000138e-01	4.460369050502777100e-01	1.719999999999999862e-01	3.734790533781051636e-02	6.420000000000000151e-01	5.965858101844787598e-01	4.060000000000000275e-01	2.886317670345306396e-01	1.260000000000000009e-01	9.275326132774353027e-02	5.819999999999999618e-01	6.533311009407043457e-01
6.000000000000000000e+00	4.739999999999999769e-01	4.940372407436370850e-01	3.240000000000000102e-01	7.019353657960891724e-02	7.079999999999999627e-01	5.664331912994384766e-01	5.919999999999999707e-01	5.153864622116088867e-01	1.799999999999999933e-01	1.509663760662078857e-01	4.299999999999999933e-01	4.025462865829467773e-01
7.000000000000000000e+00	1.739999999999999880e-01	2.036530971527099609e-01	2.220000000000000029e-01	8.281872421503067017e-02	5.639999999999999458e-01	3.794496059417724609e-01	8.279999999999999583e-01	9.059947133064270020e-01	2.939999999999999836e-01	3.863061666488647461e-01	5.659999999999999476e-01	6.216423511505126953e-01
8.000000000000000000e+00	1.079999999999999988e-01	1.404581069946289062e-01	7.660000000000000142e-01	3.147739917039871216e-02	1.940000000000000058e-01	4.379017055034637451e-01	8.000000000000000167e-02	2.686786055564880371e-01	6.740000000000000435e-01	6.443349123001098633e-01	3.960000000000000187e-01	6.196536421775817871e-01
9.000000000000000000e+00	6.400000000000000133e-02	2.099197208881378174e-01	5.979999999999999760e-01	1.688328534364700317e-01	8.799999999999999489e-02	4.708014130592346191e-01	8.060000000000000497e-01	5.790567994117736816e-01	6.520000000000000240e-01	4.961084127426147461e-01	8.399999999999999689e-01	8.151673078536987305e-01
1.000000000000000000e+01	5.060000000000000053e-01	7.515209913253784180e-01	7.820000000000000284e-01	1.500020772218704224e-01	1.620000000000000051e-01	1.244858875870704651e-01	1.079999999999999988e-01	4.002720117568969727e-01	2.959999999999999853e-01	3.650357425212860107e-01	1.380000000000000115e-01	1.462159752845764160e-01
1.100000000000000000e+01	7.339999999999999858e-01	6.149487495422363281e-01	5.080000000000000071e-01	6.523608565330505371e-01	7.620000000000000107e-01	5.825664997100830078e-01	5.899999999999999689e-01	8.090551495552062988e-01	6.340000000000000080e-01	5.921043753623962402e-01	7.560000000000000053e-01	7.590356469154357910e-01
1.200000000000000000e+01	7.279999999999999805e-01	4.599079191684722900e-01	9.200000000000000400e-01	2.147084772586822510e-01	1.499999999999999944e-01	4.435768723487854004e-01	3.360000000000000209e-01	1.572169810533523560e-01	6.840000000000000524e-01	6.003202199935913086e-01	5.879999999999999671e-01	6.321400403976440430e-01
1.300000000000000000e+01	5.620000000000000551e-01	2.403412610292434692e-01	4.440000000000000058e-01	2.196345627307891846e-01	4.939999999999999947e-01	6.132981777191162109e-01	2.620000000000000107e-01	2.116656303405761719e-01	6.059999999999999831e-01	3.850482404232025146e-01	7.860000000000000320e-01	8.718797564506530762e-01
1.400000000000000000e+01	5.759999999999999565e-01	4.873118698596954346e-01	1.199999999999999956e-01	5.716174840927124023e-03	3.200000000000000067e-01	2.779906392097473145e-01	9.559999999999999609e-01	8.664119839668273926e-01	6.840000000000000524e-01	7.216183543205261230e-01	6.580000000000000293e-01	6.988357901573181152e-01
1.500000000000000000e+01	7.259999999999999787e-01	4.625988304615020752e-01	5.679999999999999494e-01	5.586306750774383545e-02	4.159999999999999809e-01	5.395610928535461426e-01	7.479999999999999982e-01	4.934146702289581299e-01	5.739999999999999547e-01	5.089418292045593262e-01	5.699999999999999512e-01	6.023011803627014160e-01
1.600000000000000000e+01	6.979999999999999538e-01	6.183354854583740234e-01	5.380000000000000338e-01	1.078584939241409302e-01	5.040000000000000036e-01	4.895026087760925293e-01	9.739999999999999769e-01	9.420515298843383789e-01	4.139999999999999791e-01	4.792047739028930664e-01	7.580000000000000071e-01	4.933517575263977051e-01
1.700000000000000000e+01	1.600000000000000033e-01	3.827919065952301025e-01	9.879999999999999893e-01	7.456001043319702148e-01	7.479999999999999982e-01	5.008064508438110352e-01	1.000000000000000021e-02	3.226115182042121887e-02	7.359999999999999876e-01	5.509911179542541504e-01	2.479999999999999982e-01	4.509419500827789307e-01
1.800000000000000000e+01	6.219999999999999973e-01	4.655188620090484619e-01	8.980000000000000204e-01	7.394559979438781738e-01	1.739999999999999880e-01	4.533277153968811035e-01	8.379999999999999671e-01	8.374152779579162598e-01	5.420000000000000373e-01	5.492525100708007812e-01	3.160000000000000031e-01	3.751309216022491455e-01
1.900000000000000000e+01	9.419999999999999485e-01	9.812718033790588379e-01	6.939999999999999503e-01	1.233625486493110657e-01	7.520000000000000018e-01	6.899703145027160645e-01	1.360000000000000098e-01	1.696306765079498291e-01	3.300000000000000155e-01	5.920597314834594727e-01	8.200000000000000344e-02	2.964958250522613525e-01
2.000000000000000000e+01	7.239999999999999769e-01	6.602198481559753418e-01	2.939999999999999836e-01	2.840890549123287201e-02	5.020000000000000018e-01	7.394067645072937012e-01	5.220000000000000195e-01	4.570010900497436523e-01	4.219999999999999862e-01	6.946247220039367676e-01	3.019999999999999907e-01	4.866706132888793945e-01
2.100000000000000000e+01	5.440000000000000391e-01	6.093073487281799316e-01	5.580000000000000515e-01	2.897501587867736816e-01	7.800000000000000266e-01	6.732610464096069336e-01	8.419999999999999707e-01	7.474910616874694824e-01	1.390000000000000124e-01	3.070763051509857178e-01	7.760000000000000231e-01	7.915863394737243652e-01
2.200000000000000000e+01	7.079999999999999627e-01	8.212297558784484863e-01	9.240000000000000435e-01	4.500344097614288330e-01	5.580000000000000515e-01	5.691491365432739258e-01	4.560000000000000164e-01	5.613853931427001953e-01	7.680000000000000160e-01	7.871690392494201660e-01	4.139999999999999791e-01	5.469841361045837402e-01
2.300000000000000000e+01	9.519999999999999574e-01	8.169825077056884766e-01	5.839999999999999636e-01	5.483679771423339844e-01	3.499999999999999778e-01	3.048719465732574463e-01	3.880000000000000115e-01	5.312020182609558105e-01	2.879999999999999782e-01	3.831245005130767822e-01	7.660000000000000142e-01	9.014689922332763672e-01
2.400000000000000000e+01	2.139999999999999958e-01	6.981738805770874023e-01	5.060000000000000053e-01	6.964896619319915771e-02	3.439999999999999725e-01	3.163125216960906982e-01	8.559999999999999831e-01	9.013369679450988770e-01	5.380000000000000338e-01	6.887575387954711914e-01	1.980000000000000093e-01	3.861274719238281250e-01
2.500000000000000000e+01	2.640000000000000124e-01	5.468280315399169922e-01	2.700000000000000178e-01	7.629184518009424210e-03	3.760000000000000009e-01	2.889858484268188477e-01	4.099999999999999756e-01	6.533384323120117188e-01	1.239999999999999991e-01	1.274027079343795776e-01	4.500000000000000111e-01	7.234287858009338379e-01
2.600000000000000000e+01	4.440000000000000058e-01	4.486461579799652100e-01	5.320000000000000284e-01	2.971064746379852295e-01	4.560000000000000164e-01	2.252864539623260498e-01	3.320000000000000173e-01	6.286803483963012695e-01	1.199999999999999956e-01	1.627006083726882935e-01	4.680000000000000271e-01	8.712849617004394531e-01
2.700000000000000000e+01	1.100000000000000006e-01	4.174434542655944824e-01	9.639999999999999680e-01	4.746718704700469971e-01	9.439999999999999503e-01	6.933795213699340820e-01	1.239999999999999991e-01	7.620210200548171997e-02	6.179999999999999938e-01	5.833323001861572266e-01	4.879999999999999893e-01	6.662110090255737305e-01
2.800000000000000000e+01	5.460000000000000409e-01	5.384993553161621094e-01	3.940000000000000169e-01	2.455958724021911621e-02	2.500000000000000000e-01	3.067311346530914307e-01	4.599999999999999922e-02	2.839422784745693207e-02	6.640000000000000346e-01	6.917418241500854492e-01	1.179999999999999938e-01	1.965615898370742798e-01
2.900000000000000000e+01	3.079999999999999960e-01	3.837806582450866699e-01	4.719999999999999751e-01	1.561877783387899399e-02	9.759999999999999787e-01	9.100071787834167480e-01	7.079999999999999627e-01	7.541171908378601074e-01	1.799999999999999933e-01	3.880226016044616699e-01	5.979999999999999760e-01	7.724804878234863281e-01
3.000000000000000000e+01	3.679999999999999938e-01	3.519498705863952637e-01	4.490000000000000102e-01	8.265353739261627197e-03	1.799999999999999864e-02	3.255870938301086426e-02	6.139999999999999902e-01	3.101110756397247314e-01	7.139999999999999680e-01	6.187810301780700684e-01	7.599999999999999811e-02	1.985086202621459961e-01
3.100000000000000000e+01	7.860000000000000320e-01	7.033918499946594238e-01	8.386666666666666714e-01	7.487444579601287842e-02	4.380000000000000004e-01	2.974876761436462402e-01	8.179999999999999494e-01	5.910625457763671875e-01	9.499999999999999556e-01	9.207747578620910645e-01	5.420000000000000373e-01	7.579444050788879395e-01
3.200000000000000000e+01	1.280000000000000027e-01	3.247099518775939941e-01	7.099999999999999645e-01	2.484005838632583618e-01	9.979999999999999982e-01	9.891865849494934082e-01	3.360000000000000209e-01	3.819997608661651611e-01	2.680000000000000160e-01	4.705244600772857666e-01	4.380000000000000004e-01	5.036683678627014160e-01
3.300000000000000000e+01	4.800000000000000100e-02	8.322151750326156616e-02	2.760000000000000231e-01	1.014186069369316101e-01	9.839999999999999858e-01	9.816740751266479492e-01	9.879999999999999893e-01	9.966228008270263672e-01	5.560000000000000497e-01	4.145784080028533936e-01	8.279999999999999583e-01	9.330655336380004883e-01
3.400000000000000000e+01	3.920000000000000151e-01	5.343555212020874023e-01	1.600000000000000033e-02	3.589394316077232361e-02	2.520000000000000018e-01	7.104508876800537109e-01	1.400000000000000133e-01	7.938155531883239746e-02	1.980000000000000093e-01	4.445154666900634766e-01	7.880000000000000338e-01	8.380982875823974609e-01
3.500000000000000000e+01	1.260000000000000009e-01	2.372284829616546631e-01	1.640000000000000069e-01	4.520156607031822205e-02	6.199999999999999956e-01	5.005210041999816895e-01	7.580000000000000071e-01	7.716195583343505859e-01	2.020000000000000129e-01	4.089219272136688232e-01	5.620000000000000551e-01	7.391015291213989258e-01
3.600000000000000000e+01	3.059999999999999942e-01	5.182359814643859863e-01	5.420000000000000373e-01	2.905603945255279541e-01	7.119999999999999662e-01	7.120022177696228027e-01	4.540000000000000147e-01	4.799415171146392822e-01	6.800000000000000488e-01	6.719476580619812012e-01	4.319999999999999951e-01	6.666759848594665527e-01
3.700000000000000000e+01	5.540000000000000480e-01	7.575507164001464844e-01	3.719999999999999973e-01	3.708208352327346802e-02	5.919999999999999707e-01	4.301136434078216553e-01	1.640000000000000069e-01	2.190507203340530396e-01	7.900000000000000355e-01	6.964451670646667480e-01	2.959999999999999853e-01	6.633886694908142090e-01
3.800000000000000000e+01	3.240000000000000102e-01	3.638930320739746094e-01	3.679999999999999938e-01	1.603781990706920624e-02	8.199999999999999512e-01	3.987885713577270508e-01	4.680000000000000271e-01	4.262939095497131348e-01	6.800000000000000488e-02	3.002880327403545380e-02	7.339999999999999858e-01	7.254260778427124023e-01
3.900000000000000000e+01	6.959999999999999520e-01	6.689158678054809570e-01	1.719999999999999862e-01	7.073135673999786377e-02	4.939999999999999947e-01	5.408366322517395020e-01	6.500000000000000222e-01	3.983216583728790283e-01	1.539999999999999980e-01	2.188685834407806396e-01	5.779999999999999583e-01	8.143160939216613770e-01
4.000000000000000000e+01	2.039999999999999869e-01	2.055326551198959351e-01	2.999999999999999889e-01	9.653562307357788086e-02	4.599999999999999922e-02	1.806130707263946533e-01	5.520000000000000462e-01	6.956831216812133789e-01	1.459999999999999909e-01	1.513155698776245117e-01	3.679999999999999938e-01	7.406058311462402344e-01
4.100000000000000000e+01	7.799999999999999989e-02	8.416565507650375366e-02	7.399999999999999634e-02	7.425529416650533676e-03	9.800000000000000377e-02	1.690916121006011963e-01	5.180000000000000160e-01	7.629090547561645508e-01	3.019999999999999907e-01	3.442549109458923340e-01	7.840000000000000302e-01	9.793166518211364746e-01
4.200000000000000000e+01	4.899999999999999911e-01	6.205269098281860352e-01	9.300000000000000488e-01	1.881239861249923706e-01	2.240000000000000047e-01	3.736023306846618652e-01	1.400000000000000133e-01	3.019586503505706787e-01	3.760000000000000009e-01	4.528202712535858154e-01	8.339999999999999636e-01	8.381284475326538086e-01
4.300000000000000000e+01	1.680000000000000104e-01	3.943189084529876709e-01	5.399999999999999939e-02	5.926853045821189880e-03	2.419999999999999929e-01	3.055119216442108154e-01	3.539999999999999813e-01	3.886244595050811768e-01	2.620000000000000107e-01	2.504257857799530029e-01	5.520000000000000462e-01	6.668417453765869141e-01
4.400000000000000000e+01	7.159999999999999698e-01	5.654954910278320312e-01	4.139999999999999791e-01	6.057551503181457520e-02	4.279999999999999916e-01	5.981903672218322754e-01	2.200000000000000011e-01	3.682605922222137451e-01	4.560000000000000164e-01	4.454630911350250244e-01	4.660000000000000253e-01	6.430434584617614746e-01
4.500000000000000000e+01	6.079999999999999849e-01	6.531879901885986328e-01	5.999999999999999778e-01	2.959780208766460419e-02	7.279999999999999805e-01	6.366888880729675293e-01	9.479999999999999538e-01	9.297505021095275879e-01	2.640000000000000124e-01	2.058530598878860474e-01	1.239999999999999991e-01	1.616660505533218384e-01
4.600000000000000000e+01	8.439999999999999725e-01	5.195170044898986816e-01	7.720000000000000195e-01	5.894764661788940430e-01	1.160000000000000059e-01	2.559404373168945312e-01	7.599999999999999811e-02	1.555785536766052246e-01	6.820000000000000506e-01	7.572727203369140625e-01	3.439999999999999725e-01	5.492163300514221191e-01
4.700000000000000000e+01	8.060000000000000497e-01	7.215859293937683105e-01	6.919999999999999485e-01	1.515209376811981201e-01	9.659999999999999698e-01	8.952772617340087891e-01	6.119999999999999885e-01	6.491339206695556641e-01	6.320000000000000062e-01	4.924797713756561279e-01	4.279999999999999916e-01	4.622352421283721924e-01
4.800000000000000000e+01	4.839999999999999858e-01	2.481718659400939941e-01	1.120000000000000023e-01	1.382669527083635330e-02	4.420000000000000040e-01	5.562387108802795410e-01	9.739999999999999769e-01	9.089664816856384277e-01	4.400000000000000022e-01	4.772160053253173828e-01	4.139999999999999791e-01	7.200019955635070801e-01
4.900000000000000000e+01	7.680000000000000160e-01	5.849111676216125488e-01	1.300000000000000044e-01	7.124612573534250259e-03	2.079999999999999905e-01	1.649088859558105469e-01	7.660000000000000142e-01	5.149886012077331543e-01	3.579999999999999849e-01	1.702940613031387329e-01	3.140000000000000013e-01	7.311587333679199219e-01
5.000000000000000000e+01	4.060000000000000275e-01	8.087438941001892090e-01	8.000000000000000167e-02	9.437569417059421539e-03	5.020000000000000018e-01	4.576213657855987549e-01	3.799999999999999906e-02	4.365563020110130310e-02	7.059999999999999609e-01	5.293594002723693848e-01	4.420000000000000040e-01	5.552474856376647949e-01
5.100000000000000000e+01	5.340000000000000302e-01	5.936415195465087891e-01	1.900000000000000022e-01	1.890902407467365265e-02	1.600000000000000033e-01	3.838024139404296875e-01	8.579999999999999849e-01	8.803366422653198242e-01	4.119999999999999774e-01	4.058783650398254395e-01	8.820000000000000062e-01	9.157667756080627441e-01
5.200000000000000000e+01	4.000000000000000083e-03	6.836926192045211792e-02	9.320000000000000506e-01	2.604633867740631104e-01	3.240000000000000102e-01	3.700382411479949951e-01	7.740000000000000213e-01	6.837875843048095703e-01	2.979999999999999871e-01	2.484012991189956665e-01	1.160000000000000059e-01	1.528936624526977539e-01
5.300000000000000000e+01	8.980000000000000204e-01	8.543285131454467773e-01	3.659999999999999920e-01	3.137255907058715820e-01	9.600000000000000200e-02	2.678261697292327881e-01	1.559999999999999998e-01	2.909900844097137451e-01	4.620000000000000218e-01	5.126599669456481934e-01	5.000000000000000000e-01	4.034988284111022949e-01
5.400000000000000000e+01	8.599999999999999312e-02	3.316153287887573242e-01	8.179999999999999494e-01	1.705162227153778076e-01	3.380000000000000226e-01	6.958487033843994141e-01	2.620000000000000107e-01	8.025924861431121826e-02	4.660000000000000253e-01	5.242604613304138184e-01	6.400000000000000133e-01	5.732685923576354980e-01
5.500000000000000000e+01	4.239999999999999880e-01	5.004761815071105957e-01	9.659999999999999698e-01	4.346027374267578125e-01	7.720000000000000195e-01	6.109128594398498535e-01	2.939999999999999836e-01	6.510491371154785156e-01	6.400000000000000133e-02	4.574977606534957886e-02	5.420000000000000373e-01	5.796140432357788086e-01
5.600000000000000000e+01	6.720000000000000417e-01	5.148866176605224609e-01	3.639999999999999902e-01	3.095090985298156738e-01	7.880000000000000338e-01	5.574097633361816406e-01	1.859999999999999987e-01	1.264593899250030518e-01	3.499999999999999778e-01	6.304131150245666504e-01	1.539999999999999980e-01	2.908363044261932373e-01
5.700000000000000000e+01	1.900000000000000022e-01	3.811153173446655273e-01	4.460000000000000075e-01	5.604939535260200500e-02	6.700000000000000400e-01	7.025864124298095703e-01	9.800000000000000377e-02	9.291157871484756470e-02	5.899999999999999689e-01	5.486062765121459961e-01	4.199999999999999845e-01	4.228338599205017090e-01
5.800000000000000000e+01	3.439999999999999725e-01	5.602450966835021973e-01	3.320000000000000173e-01	3.775418177247047424e-02	9.180000000000000382e-01	9.133150577545166016e-01	8.020000000000000462e-01	6.724790334701538086e-01	4.699999999999999734e-01	4.399563968181610107e-01	4.600000000000000200e-01	4.592209756374359131e-01
5.900000000000000000e+01	4.719999999999999751e-01	5.396026968955993652e-01	2.899999999999999800e-01	1.132188364863395691e-01	4.939999999999999947e-01	7.332607507705688477e-01	4.580000000000000182e-01	4.530545175075531006e-01	4.440000000000000058e-01	2.454730719327926636e-01	6.260000000000000009e-01	4.403686523437500000e-01
6.000000000000000000e+01	2.760000000000000231e-01	3.387223780155181885e-01	1.400000000000000029e-02	5.168197210878133774e-03	9.719999999999999751e-01	9.893202781677246094e-01	9.200000000000000400e-01	9.458413124084472656e-01	3.320000000000000173e-01	5.328829884529113770e-01	2.819999999999999729e-01	3.552878797054290771e-01
6.100000000000000000e+01	1.819999999999999951e-01	3.317478299140930176e-01	2.340000000000000135e-01	5.949334800243377686e-02	9.260000000000000453e-01	7.159389257431030273e-01	7.019999999999999574e-01	8.310864567756652832e-01	8.840000000000000080e-01	7.934413552284240723e-01	3.639999999999999902e-01	4.815419316291809082e-01
6.200000000000000000e+01	3.400000000000000244e-02	9.951174259185791016e-02	2.959999999999999853e-01	9.014141559600830078e-02	2.800000000000000266e-01	3.086914122104644775e-01	5.839999999999999636e-01	2.282117456197738647e-01	1.620000000000000051e-01	1.327659189701080322e-01	7.459999999999999964e-01	9.321910142898559570e-01
6.300000000000000000e+01	9.280000000000000471e-01	9.330249428749084473e-01	4.000000000000000222e-01	7.794585078954696655e-02	4.500000000000000111e-01	5.428771972656250000e-01	9.759999999999999787e-01	9.882050752639770508e-01	6.019999999999999796e-01	6.605319976806640625e-01	7.479999999999999982e-01	8.099341392517089844e-01
6.400000000000000000e+01	1.819999999999999951e-01	9.898447245359420776e-02	8.000000000000000167e-02	4.411710798740386963e-02	9.379999999999999449e-01	8.722272515296936035e-01	5.240000000000000213e-01	4.251351654529571533e-01	7.780000000000000249e-01	8.257646560668945312e-01	5.460000000000000409e-01	8.095492124557495117e-01
6.500000000000000000e+01	7.099999999999999645e-01	6.179513335227966309e-01	3.160000000000000031e-01	2.950495854020118713e-02	2.599999999999999881e-02	7.596830278635025024e-02	1.640000000000000069e-01	3.881849944591522217e-01	9.350000000000000533e-01	9.656359553337097168e-01	7.259999999999999787e-01	5.092534422874450684e-01
6.600000000000000000e+01	3.820000000000000062e-01	4.673204720020294189e-01	3.300000000000000155e-01	1.451928019523620605e-01	1.660000000000000087e-01	1.604774892330169678e-01	5.959999999999999742e-01	4.574017822742462158e-01	5.899999999999999689e-01	5.127131938934326172e-01	2.200000000000000011e-01	4.626913964748382568e-01
6.700000000000000000e+01	3.539999999999999813e-01	5.296640396118164062e-01	1.039999999999999952e-01	4.815786611288785934e-03	1.940000000000000058e-01	2.299336791038513184e-01	4.800000000000000100e-02	2.408927120268344879e-02	8.419999999999999707e-01	8.041344881057739258e-01	5.000000000000000000e-01	6.231633424758911133e-01
6.800000000000000000e+01	8.299999999999999600e-01	5.830451250076293945e-01	6.139999999999999902e-01	1.767496019601821899e-01	3.519999999999999796e-01	4.626080095767974854e-01	1.580000000000000016e-01	6.669329851865768433e-02	7.399999999999999634e-02	1.161997914314270020e-01	3.160000000000000031e-01	4.511778950691223145e-01
6.900000000000000000e+01	8.200000000000000344e-02	2.180683463811874390e-01	2.879999999999999782e-01	1.636102497577667236e-01	3.479999999999999760e-01	4.073069393634796143e-01	7.239999999999999769e-01	7.354491353034973145e-01	5.600000000000000117e-02	4.442768394947052002e-01	5.560000000000000497e-01	6.539039611816406250e-01
7.000000000000000000e+01	1.519999999999999962e-01	5.017185211181640625e-01	9.779999999999999805e-01	7.401986122131347656e-01	4.099999999999999756e-01	5.337951779365539551e-01	2.039999999999999869e-01	1.592955589294433594e-01	2.780000000000000249e-01	3.696820735931396484e-01	4.380000000000000004e-01	6.381841301918029785e-01
7.100000000000000000e+01	1.880000000000000004e-01	2.660496830940246582e-01	2.979999999999999871e-01	5.192532762885093689e-02	3.340000000000000191e-01	4.409852325916290283e-01	4.719999999999999751e-01	6.113077402114868164e-01	8.679999999999999938e-01	9.144254326820373535e-01	2.600000000000000089e-01	1.662695258855819702e-01
7.200000000000000000e+01	7.560000000000000053e-01	7.063012123107910156e-01	7.640000000000000124e-01	4.828700125217437744e-01	6.280000000000000027e-01	7.260946631431579590e-01	2.800000000000000266e-01	1.865531355142593384e-01	7.540000000000000036e-01	6.803720593452453613e-01	8.080000000000000515e-01	9.015011787414550781e-01
7.300000000000000000e+01	9.020000000000000240e-01	6.071853637695312500e-01	2.099999999999999922e-01	8.225857466459274292e-02	2.640000000000000124e-01	3.214398622512817383e-01	5.600000000000000117e-02	5.227631703019142151e-02	7.199999999999999734e-01	5.306426882743835449e-01	3.240000000000000102e-01	5.929628610610961914e-01
7.400000000000000000e+01	5.739999999999999547e-01	8.160061240196228027e-01	5.460000000000000409e-01	1.282377243041992188e-01	9.479999999999999538e-01	9.544278979301452637e-01	3.800000000000000044e-01	3.273177146911621094e-01	8.599999999999999867e-01	8.627605438232421875e-01	7.099999999999999645e-01	7.568944096565246582e-01
7.500000000000000000e+01	6.999999999999999556e-01	6.714058518409729004e-01	0.000000000000000000e+00	4.114574939012527466e-02	4.719999999999999751e-01	8.583317995071411133e-01	5.400000000000000355e-01	5.810581445693969727e-01	1.600000000000000033e-02	8.905494958162307739e-02	1.640000000000000069e-01	1.874855607748031616e-01
7.600000000000000000e+01	4.879999999999999893e-01	4.556762576103210449e-01	4.119999999999999774e-01	8.238427340984344482e-03	3.599999999999999728e-02	2.434784621000289917e-01	9.400000000000000022e-02	6.165745481848716736e-02	6.879999999999999449e-01	5.959886908531188965e-01	6.480000000000000204e-01	7.353234291076660156e-01
7.700000000000000000e+01	1.680000000000000104e-01	2.380308806896209717e-01	3.300000000000000155e-01	2.197856456041336060e-02	3.599999999999999728e-02	3.868284821510314941e-02	6.660000000000000364e-01	8.021500110626220703e-01	2.560000000000000053e-01	3.952305912971496582e-01	3.240000000000000102e-01	4.535593390464782715e-01
7.800000000000000000e+01	1.519999999999999962e-01	2.850291430950164795e-01	1.280000000000000027e-01	1.400986462831497192e-01	6.720000000000000417e-01	2.474206238985061646e-01	2.439999999999999947e-01	7.278010994195938110e-02	8.599999999999999312e-02	2.023006528615951538e-01	6.820000000000000506e-01	7.571672201156616211e-01
7.900000000000000000e+01	3.340000000000000191e-01	4.279592931270599365e-01	3.619999999999999885e-01	3.820510581135749817e-02	5.140000000000000124e-01	4.951907098293304443e-01	1.839999999999999969e-01	2.615441679954528809e-01	8.820000000000000062e-01	8.457124233245849609e-01	7.680000000000000160e-01	5.479595661163330078e-01
8.000000000000000000e+01	2.020000000000000129e-01	4.915329813957214355e-01	2.020000000000000129e-01	3.684094548225402832e-02	9.519999999999999574e-01	8.987531661987304688e-01	2.479999999999999982e-01	1.105429083108901978e-01	3.300000000000000155e-01	1.754620522260665894e-01	6.239999999999999991e-01	7.248211503028869629e-01
8.100000000000000000e+01	9.779999999999999805e-01	8.361384868621826172e-01	8.399999999999999689e-01	1.888659149408340454e-01	4.399999999999999745e-02	3.604791313409805298e-02	3.180000000000000049e-01	3.375090062618255615e-01	2.300000000000000100e-01	3.558550775051116943e-01	9.499999999999999556e-01	9.660257101058959961e-01
8.200000000000000000e+01	2.879999999999999782e-01	1.630008965730667114e-01	8.999999999999999667e-02	5.266220308840274811e-03	2.600000000000000089e-01	2.487518191337585449e-01	1.439999999999999891e-01	1.593147516250610352e-01	2.159999999999999976e-01	2.982502579689025879e-01	2.459999999999999964e-01	2.138461917638778687e-01
8.300000000000000000e+01	2.879999999999999782e-01	5.700138807296752930e-01	1.779999999999999916e-01	1.022178828716278076e-01	1.940000000000000058e-01	3.154787719249725342e-01	8.999999999999999667e-02	3.799679875373840332e-01	8.739999999999999991e-01	6.756276488304138184e-01	1.419999999999999873e-01	3.618036210536956787e-01
8.400000000000000000e+01	7.179999999999999716e-01	4.671749174594879150e-01	6.460000000000000187e-01	5.349682644009590149e-02	9.599999999999999645e-01	8.840489387512207031e-01	9.600000000000000200e-02	1.268859505653381348e-01	8.060000000000000497e-01	7.038782238960266113e-01	4.219999999999999862e-01	5.169340968132019043e-01
8.500000000000000000e+01	3.800000000000000044e-01	6.676577329635620117e-01	9.040000000000000258e-01	2.852802574634552002e-01	4.000000000000000083e-02	1.690979599952697754e-01	3.220000000000000084e-01	3.782683014869689941e-01	2.580000000000000071e-01	3.428788483142852783e-01	6.580000000000000293e-01	5.898526310920715332e-01
8.600000000000000000e+01	6.139999999999999902e-01	7.103058695793151855e-01	8.739999999999999991e-01	7.558150291442871094e-01	8.239999999999999547e-01	8.156484961509704590e-01	2.320000000000000118e-01	2.229983210563659668e-01	2.680000000000000160e-01	3.515077829360961914e-01	8.020000000000000462e-01	8.781940340995788574e-01
8.700000000000000000e+01	6.480000000000000204e-01	6.891942024230957031e-01	8.279999999999999583e-01	5.696194767951965332e-01	3.300000000000000155e-01	5.874221920967102051e-01	6.199999999999999956e-01	6.482369899749755859e-01	4.560000000000000164e-01	4.995522797107696533e-01	7.840000000000000302e-01	7.299878597259521484e-01
8.800000000000000000e+01	7.980000000000000426e-01	9.082854986190795898e-01	1.600000000000000033e-01	2.396645992994308472e-01	5.420000000000000373e-01	5.685209035873413086e-01	7.359999999999999876e-01	6.994630098342895508e-01	7.500000000000000000e-01	7.490966916084289551e-01	2.479999999999999982e-01	2.126204520463943481e-01
8.900000000000000000e+01	9.619999999999999662e-01	8.825912475585937500e-01	1.000000000000000000e+00	9.971315860748291016e-01	2.099999999999999922e-01	2.053893357515335083e-01	1.580000000000000016e-01	7.184751033782958984e-01	8.080000000000000515e-01	7.629405260086059570e-01	2.599999999999999881e-02	6.329756230115890503e-02
9.000000000000000000e+01	9.800000000000000377e-02	1.750048100948333740e-01	4.899999999999999911e-01	3.383907303214073181e-02	3.780000000000000027e-01	3.500152528285980225e-01	9.519999999999999574e-01	8.369757533073425293e-01	8.020000000000000462e-01	9.116547107696533203e-01	4.119999999999999774e-01	5.082314014434814453e-01
9.100000000000000000e+01	9.559999999999999609e-01	7.451742291450500488e-01	3.799999999999999906e-02	3.541615977883338928e-02	9.340000000000000524e-01	8.222364187240600586e-01	4.380000000000000004e-01	5.057645440101623535e-01	1.439999999999999891e-01	3.402197062969207764e-01	7.239999999999999769e-01	7.818489670753479004e-01
9.200000000000000000e+01	9.519999999999999574e-01	7.014086246490478516e-01	4.879999999999999893e-01	2.642629444599151611e-01	2.459999999999999964e-01	4.681367576122283936e-01	7.159999999999999698e-01	6.443898677825927734e-01	2.640000000000000124e-01	1.532927900552749634e-01	6.340000000000000080e-01	6.345530152320861816e-01
9.300000000000000000e+01	9.439999999999999503e-01	8.781926035881042480e-01	2.199999999999999872e-02	1.060391496866941452e-02	7.059999999999999609e-01	8.493534326553344727e-01	7.720000000000000195e-01	8.794485926628112793e-01	5.779999999999999583e-01	7.064168453216552734e-01	4.879999999999999893e-01	7.397176027297973633e-01
9.400000000000000000e+01	6.919999999999999485e-01	7.003417611122131348e-01	2.220000000000000029e-01	4.629793018102645874e-02	3.579999999999999849e-01	1.556144803762435913e-01	8.279999999999999583e-01	5.079162120819091797e-01	1.920000000000000040e-01	2.101968079805374146e-01	4.620000000000000218e-01	6.194099187850952148e-01
9.500000000000000000e+01	1.920000000000000040e-01	3.038232326507568359e-01	7.860000000000000320e-01	6.913007497787475586e-01	1.280000000000000027e-01	6.838813424110412598e-02	4.259999999999999898e-01	6.214058995246887207e-01	5.859999999999999654e-01	4.681132435798645020e-01	2.560000000000000053e-01	2.334129065275192261e-01
9.600000000000000000e+01	6.199999999999999956e-02	1.237288489937782288e-01	6.000000000000000125e-03	2.968044951558113098e-03	2.959999999999999853e-01	1.874601095914840698e-01	8.319999999999999618e-01	5.680280923843383789e-01	8.439999999999999725e-01	5.337843298912048340e-01	6.320000000000000062e-01	7.203188538551330566e-01
9.700000000000000000e+01	6.099999999999999867e-01	6.106303334236145020e-01	2.379999999999999893e-01	1.665378361940383911e-02	6.700000000000000400e-01	3.647263348102569580e-01	3.240000000000000102e-01	6.588558554649353027e-01	7.780000000000000249e-01	5.727514624595642090e-01	7.319999999999999840e-01	6.224963665008544922e-01
9.800000000000000000e+01	3.059999999999999942e-01	6.344394683837890625e-01	6.939999999999999503e-01	3.581752479076385498e-01	4.819999999999999840e-01	4.880115389823913574e-01	3.320000000000000173e-01	5.311233401298522949e-01	1.400000000000000133e-01	3.168198466300964355e-01	8.840000000000000080e-01	9.707103371620178223e-01
9.900000000000000000e+01	8.579999999999999849e-01	7.717169523239135742e-01	6.159999999999999920e-01	1.156188249588012695e-01	8.840000000000000080e-01	5.889394283294677734e-01	7.439999999999999947e-01	6.379698514938354492e-01	8.359999999999999654e-01	8.802002072334289551e-01	7.199999999999999734e-01	7.086037397384643555e-01
1.000000000000000000e+02	3.780000000000000027e-01	8.132826685905456543e-01	1.859999999999999987e-01	1.263684779405593872e-01	8.359999999999999654e-01	4.853897690773010254e-01	8.679999999999999938e-01	8.404864072799682617e-01	2.159999999999999976e-01	2.635646164417266846e-01	7.599999999999999811e-02	1.079472675919532776e-01
1.010000000000000000e+02	5.639999999999999458e-01	4.885296523571014404e-01	8.820000000000000062e-01	3.835085928440093994e-01	1.620000000000000051e-01	2.091924697160720825e-01	8.960000000000000187e-01	4.275746643543243408e-01	3.980000000000000204e-01	3.090807199478149414e-01	8.599999999999999867e-01	8.751505017280578613e-01
1.020000000000000000e+02	8.799999999999999489e-02	3.140888512134552002e-01	5.540000000000000480e-01	2.291202694177627563e-01	8.400000000000000522e-02	1.530397534370422363e-01	6.959999999999999520e-01	4.259281754493713379e-01	6.099999999999999867e-01	5.511539578437805176e-01	2.159999999999999976e-01	3.193150758743286133e-01
1.030000000000000000e+02	7.459999999999999964e-01	7.144146561622619629e-01	7.019999999999999574e-01	4.106801748275756836e-01	9.779999999999999805e-01	8.410794734954833984e-01	5.200000000000000178e-01	3.432449698448181152e-01	2.479999999999999982e-01	2.413753122091293335e-01	3.400000000000000244e-01	4.603771269321441650e-01
1.040000000000000000e+02	2.780000000000000249e-01	5.157940387725830078e-01	4.440000000000000058e-01	1.629900783300399780e-01	9.679999999999999716e-01	9.254366755485534668e-01	7.379999999999999893e-01	6.317335367202758789e-01	7.259999999999999787e-01	6.345634460449218750e-01	9.479999999999999538e-01	9.812652468681335449e-01
1.050000000000000000e+02	2.580000000000000071e-01	1.287483125925064087e-01	8.080000000000000515e-01	4.997846782207489014e-01	4.000000000000000222e-01	2.951699197292327881e-01	4.599999999999999922e-02	2.638188898563385010e-01	2.600000000000000089e-01	2.469905763864517212e-01	7.259999999999999787e-01	6.510902643203735352e-01
1.060000000000000000e+02	1.960000000000000075e-01	3.786868751049041748e-01	9.679999999999999716e-01	3.705785274505615234e-01	1.839999999999999969e-01	1.334512978792190552e-01	6.280000000000000027e-01	4.671176075935363770e-01	2.300000000000000100e-01	4.193254411220550537e-01	3.760000000000000009e-01	3.965578079223632812e-01
1.070000000000000000e+02	3.260000000000000120e-01	2.230646908283233643e-01	6.899999999999999467e-01	2.777890563011169434e-01	3.439999999999999725e-01	5.911464691162109375e-01	6.580000000000000293e-01	5.696319341659545898e-01	3.479999999999999760e-01	4.978598654270172119e-01	4.299999999999999933e-01	5.428987145423889160e-01
1.080000000000000000e+02	9.839999999999999858e-01	9.887452721595764160e-01	8.299999999999999600e-01	4.047719836235046387e-01	6.840000000000000524e-01	4.342481493949890137e-01	8.519999999999999796e-01	8.780499100685119629e-01	6.400000000000000133e-01	7.079202532768249512e-01	5.320000000000000284e-01	4.942034780979156494e-01
1.090000000000000000e+02	1.179999999999999938e-01	1.248236075043678284e-01	8.920000000000000151e-01	4.646221399307250977e-01	6.899999999999999467e-01	2.190725803375244141e-01	3.880000000000000115e-01	7.861216068267822266e-01	1.739999999999999880e-01	1.881460249423980713e-01	1.600000000000000033e-02	1.665440052747726440e-01
1.100000000000000000e+02	7.319999999999999840e-01	6.719470024108886719e-01	7.479999999999999982e-01	8.699604868888854980e-02	6.919999999999999485e-01	7.951232194900512695e-01	5.879999999999999671e-01	3.452203273773193359e-01	7.680000000000000160e-01	7.060462236404418945e-01	6.899999999999999467e-01	8.061884641647338867e-01
1.110000000000000000e+02	4.279999999999999916e-01	6.247962117195129395e-01	6.580000000000000293e-01	5.248339846730232239e-02	3.079999999999999960e-01	2.779776453971862793e-01	8.279999999999999583e-01	6.248731017112731934e-01	9.200000000000000400e-01	8.342689275741577148e-01	4.440000000000000058e-01	3.521098196506500244e-01
1.120000000000000000e+02	7.920000000000000373e-01	6.831555962562561035e-01	9.199999999999999845e-02	3.327241539955139160e-02	5.320000000000000284e-01	6.140865683555603027e-01	3.960000000000000187e-01	2.450373917818069458e-01	7.520000000000000018e-01	6.068856716156005859e-01	8.739999999999999991e-01	8.898490667343139648e-01
1.130000000000000000e+02	2.400000000000000050e-02	4.503308534622192383e-01	9.280000000000000471e-01	5.621574521064758301e-01	3.880000000000000115e-01	4.833123087882995605e-01	3.539999999999999813e-01	6.665962338447570801e-01	7.059999999999999609e-01	7.797688245773315430e-01	4.000000000000000222e-01	6.025574803352355957e-01
1.140000000000000000e+02	4.879999999999999893e-01	4.435635507106781006e-01	8.399999999999999689e-01	2.797844707965850830e-01	1.479999999999999927e-01	2.088077664375305176e-01	3.420000000000000262e-01	3.328033983707427979e-01	5.480000000000000426e-01	5.797727108001708984e-01	5.959999999999999742e-01	7.523438334465026855e-01
1.150000000000000000e+02	4.979999999999999982e-01	4.134686291217803955e-01	7.059999999999999609e-01	7.123036682605743408e-02	7.219999999999999751e-01	7.246530055999755859e-01	5.340000000000000302e-01	5.547360777854919434e-01	7.920000000000000373e-01	7.878468632698059082e-01	6.660000000000000364e-01	6.891171336174011230e-01
1.160000000000000000e+02	9.400000000000000022e-02	2.463428378105163574e-01	2.340000000000000135e-01	2.121765762567520142e-01	9.579999999999999627e-01	9.621689319610595703e-01	6.340000000000000080e-01	4.808309674263000488e-01	7.520000000000000018e-01	7.787746191024780273e-01	8.200000000000000344e-02	1.554578989744186401e-01
1.170000000000000000e+02	3.639999999999999902e-01	4.298468828201293945e-01	4.919999999999999929e-01	4.274239391088485718e-02	4.000000000000000083e-02	1.103321835398674011e-01	3.180000000000000049e-01	4.485421776771545410e-01	3.220000000000000084e-01	2.647530138492584229e-01	9.100000000000000311e-01	9.805448055267333984e-01
1.180000000000000000e+02	3.780000000000000027e-01	5.990863442420959473e-01	6.520000000000000240e-01	3.504784703254699707e-01	8.639999999999999902e-01	7.014137506484985352e-01	1.059999999999999970e-01	9.719283878803253174e-02	8.439999999999999725e-01	8.139280080795288086e-01	6.800000000000000488e-01	6.415156126022338867e-01
1.190000000000000000e+02	4.400000000000000022e-01	5.279232263565063477e-01	2.300000000000000100e-01	7.466842234134674072e-02	8.020000000000000462e-01	7.169104814529418945e-01	9.459999999999999520e-01	8.708392381668090820e-01	3.880000000000000115e-01	4.234803915023803711e-01	5.300000000000000266e-01	4.352977573871612549e-01
1.200000000000000000e+02	4.520000000000000129e-01	4.111105501651763916e-01	7.099999999999999645e-01	1.744601875543594360e-01	9.859999999999999876e-01	9.817584753036499023e-01	4.939999999999999947e-01	2.801559567451477051e-01	8.000000000000000167e-02	8.964405953884124756e-02	1.539999999999999980e-01	1.577553004026412964e-01
1.210000000000000000e+02	6.860000000000000542e-01	6.270152926445007324e-01	9.579999999999999627e-01	4.756982624530792236e-01	4.800000000000000100e-02	3.390437364578247070e-02	6.540000000000000258e-01	5.809038877487182617e-01	6.480000000000000204e-01	7.524657249450683594e-01	5.300000000000000266e-01	5.742713212966918945e-01
1.220000000000000000e+02	7.940000000000000391e-01	6.686048507690429688e-01	4.899999999999999911e-01	3.346087038516998291e-01	4.939999999999999947e-01	4.106639623641967773e-01	6.500000000000000222e-01	6.070384979248046875e-01	7.560000000000000053e-01	6.215451359748840332e-01	7.940000000000000391e-01	8.201416134834289551e-01
1.230000000000000000e+02	8.699999999999999956e-01	7.684878110885620117e-01	6.820000000000000506e-01	2.259842157363891602e-01	1.600000000000000033e-01	3.184991180896759033e-01	3.519999999999999796e-01	4.931046664714813232e-01	2.680000000000000160e-01	4.911251962184906006e-01	3.039999999999999925e-01	4.220136404037475586e-01
1.240000000000000000e+02	8.020000000000000462e-01	6.599376797676086426e-01	6.919999999999999485e-01	4.345170855522155762e-01	1.219999999999999973e-01	1.791001260280609131e-01	6.840000000000000524e-01	4.451864063739776611e-01	7.239999999999999769e-01	6.999114155769348145e-01	3.099999999999999978e-01	6.991340517997741699e-01
1.250000000000000000e+02	5.260000000000000231e-01	4.379299581050872803e-01	5.639999999999999458e-01	3.674109280109405518e-02	2.000000000000000042e-02	2.211218699812889099e-02	6.139999999999999902e-01	3.696492314338684082e-01	5.620000000000000551e-01	5.194656848907470703e-01	8.139999999999999458e-01	8.016519546508789062e-01
1.260000000000000000e+02	6.820000000000000506e-01	6.109839677810668945e-01	6.780000000000000471e-01	2.376660108566284180e-01	5.400000000000000355e-01	7.156224846839904785e-01	6.079999999999999849e-01	6.591832041740417480e-01	9.280000000000000471e-01	8.976899981498718262e-01	4.259999999999999898e-01	5.840814113616943359e-01
1.270000000000000000e+02	2.220000000000000029e-01	3.833369612693786621e-01	8.739999999999999991e-01	5.816767215728759766e-01	7.720000000000000195e-01	9.099025130271911621e-01	1.479999999999999927e-01	2.517161071300506592e-01	2.580000000000000071e-01	2.261107116937637329e-01	6.560000000000000275e-01	8.892712593078613281e-01
1.280000000000000000e+02	7.379999999999999893e-01	3.472645878791809082e-01	8.259999999999999565e-01	3.012686409056186676e-02	4.599999999999999922e-02	2.401894778013229370e-01	2.600000000000000089e-01	5.174295902252197266e-01	2.800000000000000266e-01	3.447574675083160400e-01	6.099999999999999867e-01	7.208855748176574707e-01
1.290000000000000000e+02	3.800000000000000044e-01	6.553652882575988770e-01	9.160000000000000364e-01	7.690002322196960449e-01	1.819999999999999951e-01	5.745587944984436035e-01	8.780000000000000027e-01	7.580611109733581543e-01	2.359999999999999876e-01	5.007268786430358887e-01	7.139999999999999680e-01	5.824558138847351074e-01
1.300000000000000000e+02	8.199999999999999512e-01	4.391214847564697266e-01	1.219999999999999973e-01	3.654654324054718018e-02	9.439999999999999503e-01	7.950439453125000000e-01	5.999999999999999778e-02	7.634798437356948853e-02	4.660000000000000253e-01	4.128579795360565186e-01	4.219999999999999862e-01	7.313678860664367676e-01
1.310000000000000000e+02	8.359999999999999654e-01	8.342988491058349609e-01	6.660000000000000364e-01	2.511963546276092529e-01	8.000000000000000167e-03	1.397123038768768311e-01	6.780000000000000471e-01	5.229189395904541016e-01	8.379999999999999671e-01	8.449898362159729004e-01	8.780000000000000027e-01	9.543348550796508789e-01
1.320000000000000000e+02	2.640000000000000124e-01	1.477335989475250244e-01	3.980000000000000204e-01	2.939249575138092041e-01	9.719999999999999751e-01	9.773057103157043457e-01	1.600000000000000033e-01	6.894949078559875488e-01	4.680000000000000271e-01	6.606287360191345215e-01	6.199999999999999956e-01	8.119922876358032227e-01
1.330000000000000000e+02	6.239999999999999991e-01	6.935789585113525391e-01	8.719999999999999973e-01	2.428086549043655396e-01	6.600000000000000311e-01	7.409528493881225586e-01	9.799999999999999822e-01	9.190490245819091797e-01	2.200000000000000011e-01	1.856247633695602417e-01	8.199999999999999512e-01	8.629860281944274902e-01
1.340000000000000000e+02	8.259999999999999565e-01	9.156956076622009277e-01	8.060000000000000497e-01	5.696726962924003601e-02	9.379999999999999449e-01	7.368656396865844727e-01	3.799999999999999906e-02	1.837009787559509277e-01	4.839999999999999858e-01	4.563806056976318359e-01	4.399999999999999745e-02	3.905099630355834961e-02
1.350000000000000000e+02	9.340000000000000524e-01	9.140406250953674316e-01	4.319999999999999951e-01	4.504386708140373230e-02	6.780000000000000471e-01	4.396422505378723145e-01	1.179999999999999938e-01	4.210693016648292542e-02	5.620000000000000551e-01	6.322794556617736816e-01	6.280000000000000027e-01	7.400099039077758789e-01
1.360000000000000000e+02	6.400000000000000133e-02	5.358531698584556580e-02	3.479999999999999760e-01	3.631336241960525513e-02	2.000000000000000111e-01	1.973556578159332275e-01	4.859999999999999876e-01	7.925662398338317871e-01	4.500000000000000111e-01	5.367308259010314941e-01	9.300000000000000488e-01	9.094939231872558594e-01
1.370000000000000000e+02	7.599999999999999811e-02	1.687550842761993408e-01	9.539999999999999591e-01	6.996354460716247559e-01	6.760000000000000453e-01	6.300127506256103516e-01	9.140000000000000346e-01	9.346288442611694336e-01	1.900000000000000022e-01	2.867259085178375244e-01	7.079999999999999627e-01	7.258937954902648926e-01
1.380000000000000000e+02	3.420000000000000262e-01	4.511894583702087402e-01	3.099999999999999978e-01	4.640718456357717514e-03	5.240000000000000213e-01	3.632226586341857910e-01	1.940000000000000058e-01	9.332441538572311401e-02	1.940000000000000058e-01	7.553338259458541870e-02	4.819999999999999840e-01	5.229236483573913574e-01
1.390000000000000000e+02	6.199999999999999956e-01	4.079518914222717285e-01	7.279999999999999805e-01	3.148521482944488525e-01	4.359999999999999987e-01	5.930877327919006348e-01	2.839999999999999747e-01	3.357555866241455078e-01	3.719999999999999973e-01	3.889370262622833252e-01	2.020000000000000129e-01	1.884901672601699829e-01
1.400000000000000000e+02	6.720000000000000417e-01	7.168221473693847656e-01	1.140000000000000041e-01	6.882593780755996704e-02	2.479999999999999982e-01	4.977835118770599365e-01	3.499999999999999778e-01	5.445742011070251465e-01	6.720000000000000417e-01	6.166642904281616211e-01	9.020000000000000240e-01	9.884039163589477539e-01
1.410000000000000000e+02	1.719999999999999862e-01	4.156626760959625244e-01	1.059999999999999970e-01	2.183174341917037964e-02	7.399999999999999634e-02	2.002405226230621338e-01	4.079999999999999738e-01	6.991641521453857422e-01	5.100000000000000089e-01	4.315544962882995605e-01	9.600000000000000200e-02	2.439316362142562866e-01
1.420000000000000000e+02	1.200000000000000025e-02	6.380140036344528198e-02	8.179999999999999494e-01	1.452822238206863403e-01	8.419999999999999707e-01	7.028130888938903809e-01	1.880000000000000004e-01	4.735113680362701416e-01	5.020000000000000018e-01	3.463734984397888184e-01	6.000000000000000125e-03	5.057386308908462524e-02
1.430000000000000000e+02	5.739999999999999547e-01	5.954855680465698242e-01	2.700000000000000178e-01	1.532075852155685425e-01	9.340000000000000524e-01	9.364768266677856445e-01	9.839999999999999858e-01	8.561044335365295410e-01	5.340000000000000302e-01	4.352550506591796875e-01	7.780000000000000249e-01	9.047996997833251953e-01
1.440000000000000000e+02	4.799999999999999822e-01	4.159456789493560791e-01	5.080000000000000071e-01	2.745144814252853394e-02	7.980000000000000426e-01	6.930688619613647461e-01	2.560000000000000053e-01	5.624049901962280273e-01	2.760000000000000231e-01	3.892014324665069580e-01	1.660000000000000087e-01	4.453918337821960449e-01
1.450000000000000000e+02	6.740000000000000435e-01	6.487593650817871094e-01	9.240000000000000435e-01	3.039714395999908447e-01	8.000000000000000444e-01	8.581076264381408691e-01	1.199999999999999956e-01	3.741082251071929932e-01	1.940000000000000058e-01	4.535668492317199707e-01	3.719999999999999973e-01	4.816828966140747070e-01
1.460000000000000000e+02	2.139999999999999958e-01	2.992943227291107178e-01	2.959999999999999853e-01	6.880395859479904175e-02	5.659999999999999476e-01	6.439010500907897949e-01	6.860000000000000542e-01	7.918091416358947754e-01	3.840000000000000080e-01	2.705971300601959229e-01	8.719999999999999973e-01	9.494869709014892578e-01
1.470000000000000000e+02	1.100000000000000006e-01	1.447190940380096436e-01	8.259999999999999565e-01	3.357013165950775146e-01	9.699999999999999734e-01	8.218933343887329102e-01	4.339999999999999969e-01	5.051878094673156738e-01	6.600000000000000311e-01	5.754898786544799805e-01	1.660000000000000087e-01	2.706039547920227051e-01
1.480000000000000000e+02	9.939999999999999947e-01	9.267503619194030762e-01	6.079999999999999849e-01	2.927222251892089844e-01	6.019999999999999796e-01	6.103607416152954102e-01	4.420000000000000040e-01	7.866597175598144531e-01	5.140000000000000124e-01	7.311225533485412598e-01	4.859999999999999876e-01	4.841420948505401611e-01
1.490000000000000000e+02	2.979999999999999871e-01	4.502996206283569336e-01	4.139999999999999791e-01	5.149328708648681641e-02	8.739999999999999991e-01	7.941249012947082520e-01	4.600000000000000200e-01	4.795695841312408447e-01	5.520000000000000462e-01	6.661113500595092773e-01	6.879999999999999449e-01	7.666206359863281250e-01
1.500000000000000000e+02	2.700000000000000178e-01	3.963694572448730469e-01	6.320000000000000062e-01	3.564409166574478149e-02	2.680000000000000160e-01	2.198079526424407959e-01	5.560000000000000497e-01	6.971993297338485718e-02	4.420000000000000040e-01	3.194236457347869873e-01	3.300000000000000155e-01	5.994091629981994629e-01
1.510000000000000000e+02	2.320000000000000118e-01	1.484732776880264282e-01	5.500000000000000444e-01	1.268931329250335693e-01	9.799999999999999822e-01	8.952038288116455078e-01	5.460000000000000409e-01	7.254095077514648438e-01	5.200000000000000178e-01	3.920209109783172607e-01	5.859999999999999654e-01	8.104209899902343750e-01
1.520000000000000000e+02	9.939999999999999947e-01	9.872495532035827637e-01	8.120000000000000551e-01	4.475540816783905029e-01	3.479999999999999760e-01	8.179260492324829102e-01	7.339999999999999858e-01	7.963375449180603027e-01	7.780000000000000249e-01	7.361903786659240723e-01	7.399999999999999911e-01	7.346536517143249512e-01
1.530000000000000000e+02	9.120000000000000329e-01	8.682324886322021484e-01	6.260000000000000009e-01	2.505570463836193085e-02	6.179999999999999938e-01	4.443633556365966797e-01	1.340000000000000080e-01	2.794538736343383789e-01	5.719999999999999529e-01	3.743503391742706299e-01	3.140000000000000013e-01	2.448232471942901611e-01
1.540000000000000000e+02	2.800000000000000266e-01	6.179623007774353027e-01	6.460000000000000187e-01	7.076749950647354126e-02	2.059999999999999887e-01	2.005414664745330811e-01	4.540000000000000147e-01	1.922324299812316895e-01	5.240000000000000213e-01	4.831531941890716553e-01	9.459999999999999520e-01	9.755932092666625977e-01
1.550000000000000000e+02	7.459999999999999964e-01	5.504406094551086426e-01	5.500000000000000444e-01	2.604053318500518799e-01	7.239999999999999769e-01	5.025756955146789551e-01	3.519999999999999796e-01	2.720930278301239014e-01	1.219999999999999973e-01	2.521067559719085693e-01	2.479999999999999982e-01	5.640974044799804688e-01
1.560000000000000000e+02	2.439999999999999947e-01	5.064722895622253418e-01	4.660000000000000253e-01	1.302623748779296875e-01	3.559999999999999831e-01	4.198392331600189209e-01	4.060000000000000275e-01	4.045693576335906982e-01	1.759999999999999898e-01	2.399888932704925537e-01	1.260000000000000009e-01	4.893312230706214905e-02
1.570000000000000000e+02	4.480000000000000093e-01	2.554288208484649658e-01	1.680000000000000104e-01	3.597504273056983948e-02	6.260000000000000009e-01	2.379550635814666748e-01	3.599999999999999728e-02	2.371546812355518341e-02	4.420000000000000040e-01	4.094415009021759033e-01	2.500000000000000000e-01	4.519142806529998779e-01
1.580000000000000000e+02	3.739999999999999991e-01	6.080902218818664551e-01	8.840000000000000080e-01	4.215998575091362000e-02	7.540000000000000036e-01	5.494154691696166992e-01	1.859999999999999987e-01	2.793362438678741455e-01	3.699999999999999956e-01	2.863559722900390625e-01	9.439999999999999503e-01	9.926861524581909180e-01
1.590000000000000000e+02	3.320000000000000173e-01	2.019347101449966431e-01	8.880000000000000115e-01	2.628755271434783936e-01	7.600000000000000089e-01	8.046835660934448242e-01	4.719999999999999751e-01	6.387368440628051758e-01	8.020000000000000462e-01	8.185051679611206055e-01	8.000000000000000167e-03	8.252577483654022217e-02
1.600000000000000000e+02	9.419999999999999485e-01	7.049056291580200195e-01	4.520000000000000129e-01	1.918349713087081909e-01	4.599999999999999922e-02	3.188173845410346985e-02	8.319999999999999618e-01	7.119336724281311035e-01	4.199999999999999845e-01	1.856894046068191528e-01	6.380000000000000115e-01	6.745365262031555176e-01
1.610000000000000000e+02	5.739999999999999547e-01	4.569436311721801758e-01	6.540000000000000258e-01	2.969699501991271973e-01	8.339999999999999636e-01	6.075192689895629883e-01	8.419999999999999707e-01	4.280088841915130615e-01	3.880000000000000115e-01	4.540701806545257568e-01	3.280000000000000138e-01	5.681272745132446289e-01
1.620000000000000000e+02	6.879999999999999449e-01	7.758923172950744629e-01	7.800000000000000266e-01	8.752395957708358765e-02	2.959999999999999853e-01	3.661679923534393311e-01	3.119999999999999996e-01	2.749983966350555420e-01	4.400000000000000022e-01	4.117144048213958740e-01	6.000000000000000125e-03	2.428658492863178253e-02
1.630000000000000000e+02	6.560000000000000275e-01	4.316669404506683350e-01	2.280000000000000082e-01	4.261784255504608154e-03	3.479999999999999760e-01	5.553571581840515137e-01	8.799999999999999489e-02	2.509129419922828674e-02	2.079999999999999905e-01	4.541689753532409668e-01	3.160000000000000031e-01	4.035604000091552734e-01
1.640000000000000000e+02	7.980000000000000426e-01	5.452725291252136230e-01	4.540000000000000147e-01	2.645893394947052002e-01	1.620000000000000051e-01	3.879935443401336670e-01	3.280000000000000138e-01	4.198015034198760986e-01	5.500000000000000444e-01	5.584174394607543945e-01	2.560000000000000053e-01	4.359879195690155029e-01
1.650000000000000000e+02	9.699999999999999734e-01	8.745020031929016113e-01	6.059999999999999831e-01	2.853380702435970306e-02	6.879999999999999449e-01	6.445479393005371094e-01	7.219999999999999751e-01	9.027094244956970215e-01	6.440000000000000169e-01	5.794326066970825195e-01	5.799999999999999600e-01	6.923778057098388672e-01
1.660000000000000000e+02	7.059999999999999609e-01	6.098555922508239746e-01	2.079999999999999905e-01	1.397186145186424255e-02	2.999999999999999889e-01	4.204908907413482666e-01	3.719999999999999973e-01	1.582340300083160400e-01	1.000000000000000021e-02	1.436556428670883179e-01	7.500000000000000000e-01	8.269791007041931152e-01
1.670000000000000000e+02	6.199999999999999956e-01	8.032241463661193848e-01	2.220000000000000029e-01	4.585386812686920166e-02	5.480000000000000426e-01	6.367682814598083496e-01	4.939999999999999947e-01	1.355214864015579224e-01	5.480000000000000426e-01	5.715119242668151855e-01	7.520000000000000018e-01	7.919350266456604004e-01
1.680000000000000000e+02	1.559999999999999998e-01	3.932033479213714600e-02	3.739999999999999991e-01	2.447708398103713989e-01	6.820000000000000506e-01	6.326234936714172363e-01	5.759999999999999565e-01	5.387983918190002441e-01	7.640000000000000124e-01	7.569153308868408203e-01	6.400000000000000133e-02	3.755308687686920166e-01
1.690000000000000000e+02	7.800000000000000266e-01	8.009442090988159180e-01	5.080000000000000071e-01	4.624957591295242310e-02	9.439999999999999503e-01	8.147447109222412109e-01	5.719999999999999529e-01	6.448979377746582031e-01	7.159999999999999698e-01	8.402837514877319336e-01	1.360000000000000098e-01	4.063661396503448486e-01
1.700000000000000000e+02	5.879999999999999671e-01	5.074881911277770996e-01	4.400000000000000022e-01	1.162058189511299133e-01	2.560000000000000053e-01	4.331800639629364014e-01	5.979999999999999760e-01	8.094280362129211426e-01	5.000000000000000278e-02	4.367579147219657898e-02	7.179999999999999716e-01	5.381185412406921387e-01
1.710000000000000000e+02	2.640000000000000124e-01	2.459151893854141235e-01	1.400000000000000029e-02	6.279295310378074646e-03	2.400000000000000050e-02	5.296857655048370361e-02	7.099999999999999645e-01	6.116833090782165527e-01	3.920000000000000151e-01	2.460996806621551514e-01	7.860000000000000320e-01	9.533030390739440918e-01
1.720000000000000000e+02	9.879999999999999893e-01	7.620949745178222656e-01	2.839999999999999747e-01	8.477020263671875000e-02	8.499999999999999778e-01	8.794555068016052246e-01	4.000000000000000083e-02	1.978147625923156738e-01	5.819999999999999618e-01	3.964096605777740479e-01	5.999999999999999778e-01	6.932449936866760254e-01
1.730000000000000000e+02	1.600000000000000033e-02	2.117808349430561066e-02	7.920000000000000373e-01	3.907480835914611816e-01	4.680000000000000271e-01	4.330753087997436523e-01	2.800000000000000058e-02	3.409132361412048340e-02	2.959999999999999853e-01	2.490278929471969604e-01	1.100000000000000006e-01	3.492124080657958984e-01
1.740000000000000000e+02	2.500000000000000000e-01	3.758468627929687500e-01	6.800000000000000488e-01	1.958671510219573975e-01	4.380000000000000004e-01	5.996548533439636230e-01	1.059999999999999970e-01	2.322563230991363525e-01	8.419999999999999707e-01	8.821754455566406250e-01	9.800000000000000377e-02	3.826571628451347351e-02
1.750000000000000000e+02	3.659999999999999920e-01	2.444250732660293579e-01	6.979999999999999538e-01	4.458065330982208252e-01	6.000000000000000125e-03	1.355436146259307861e-01	8.639999999999999902e-01	8.832330107688903809e-01	8.200000000000000344e-02	7.636141031980514526e-02	2.839999999999999747e-01	3.148612082004547119e-01
1.760000000000000000e+02	2.919999999999999818e-01	3.319766819477081299e-01	4.899999999999999911e-01	8.723685517907142639e-03	2.399999999999999911e-01	3.873276710510253906e-01	9.320000000000000506e-01	6.747102737426757812e-01	3.860000000000000098e-01	4.854232668876647949e-01	9.340000000000000524e-01	9.862794876098632812e-01
1.770000000000000000e+02	8.159999999999999476e-01	8.384109735488891602e-01	4.420000000000000040e-01	2.386390119791030884e-01	1.360000000000000098e-01	2.922874391078948975e-01	6.380000000000000115e-01	5.649715065956115723e-01	1.100000000000000006e-01	2.643217444419860840e-01	1.340000000000000080e-01	9.724561125040054321e-02
1.780000000000000000e+02	8.259999999999999565e-01	8.055509328842163086e-01	4.500000000000000111e-01	2.165370993316173553e-02	4.879999999999999893e-01	4.680083096027374268e-01	2.760000000000000231e-01	2.583793401718139648e-01	8.319999999999999618e-01	8.928101062774658203e-01	7.880000000000000338e-01	8.857213854789733887e-01
1.790000000000000000e+02	7.800000000000000266e-01	6.374367475509643555e-01	7.800000000000000266e-01	3.329569101333618164e-01	1.600000000000000033e-01	3.280679285526275635e-01	5.600000000000000533e-01	4.634419083595275879e-01	5.280000000000000249e-01	7.135890722274780273e-01	8.619999999999999885e-01	9.306610226631164551e-01
1.800000000000000000e+02	8.299999999999999600e-01	6.892452239990234375e-01	9.979999999999999982e-01	9.919004440307617188e-01	9.939999999999999947e-01	9.933712482452392578e-01	2.200000000000000011e-01	4.301654398441314697e-01	3.160000000000000031e-01	5.888961553573608398e-01	5.859999999999999654e-01	7.172835469245910645e-01
1.810000000000000000e+02	6.039999999999999813e-01	5.108850598335266113e-01	8.599999999999999867e-01	2.899733483791351318e-01	3.739999999999999991e-01	3.214658796787261963e-01	4.919999999999999929e-01	2.840104103088378906e-01	5.500000000000000444e-01	6.421387791633605957e-01	6.780000000000000471e-01	5.731375813484191895e-01
1.820000000000000000e+02	6.260000000000000009e-01	7.378274202346801758e-01	7.540000000000000036e-01	1.420580148696899414e-01	4.979999999999999982e-01	3.512539267539978027e-01	6.800000000000000488e-01	7.452925443649291992e-01	8.239999999999999547e-01	8.509600758552551270e-01	6.800000000000000488e-01	7.845004200935363770e-01
1.830000000000000000e+02	5.879999999999999671e-01	6.824651360511779785e-01	9.879999999999999893e-01	4.635146856307983398e-01	7.900000000000000355e-01	6.592584848403930664e-01	3.639999999999999902e-01	6.066963672637939453e-01	5.580000000000000515e-01	5.731222033500671387e-01	1.400000000000000133e-01	8.926164358854293823e-02
1.840000000000000000e+02	9.799999999999999822e-01	9.940351843833923340e-01	9.879999999999999893e-01	9.464422464370727539e-01	5.959999999999999742e-01	8.628108501434326172e-01	6.919999999999999485e-01	3.569540977478027344e-01	8.820000000000000062e-01	7.489352226257324219e-01	4.400000000000000022e-01	6.566215157508850098e-01
1.850000000000000000e+02	9.020000000000000240e-01	7.865052819252014160e-01	6.939999999999999503e-01	1.327617317438125610e-01	5.280000000000000249e-01	4.865883588790893555e-01	5.020000000000000018e-01	4.841659963130950928e-01	4.819999999999999840e-01	4.776979982852935791e-01	3.699999999999999956e-01	4.144074618816375732e-01
1.860000000000000000e+02	1.819999999999999951e-01	1.294071078300476074e-01	4.000000000000000083e-02	1.061995141208171844e-02	9.959999999999999964e-01	9.619251489639282227e-01	5.020000000000000018e-01	5.082992315292358398e-01	7.299999999999999822e-01	7.702800035476684570e-01	6.380000000000000115e-01	7.234947085380554199e-01
1.870000000000000000e+02	7.720000000000000195e-01	5.866127014160156250e-01	5.580000000000000515e-01	5.027727037668228149e-02	1.680000000000000104e-01	2.423133701086044312e-01	3.200000000000000067e-02	1.386359184980392456e-01	2.119999999999999940e-01	2.772656083106994629e-01	6.199999999999999956e-01	7.634478807449340820e-01
1.880000000000000000e+02	4.899999999999999911e-01	2.981460094451904297e-01	5.639999999999999458e-01	5.852938070893287659e-02	9.619999999999999662e-01	9.697903394699096680e-01	8.999999999999999667e-02	4.661553502082824707e-01	6.199999999999999956e-01	6.970860958099365234e-01	7.860000000000000320e-01	7.232611775398254395e-01
1.890000000000000000e+02	5.839999999999999636e-01	6.265059709548950195e-01	5.260000000000000231e-01	4.673842191696166992e-01	5.580000000000000515e-01	4.839401543140411377e-01	5.620000000000000551e-01	8.750423192977905273e-01	4.660000000000000253e-01	5.169124603271484375e-01	7.379999999999999893e-01	7.483128905296325684e-01
1.900000000000000000e+02	6.360000000000000098e-01	5.075069069862365723e-01	3.940000000000000169e-01	1.510489266365766525e-02	9.559999999999999609e-01	9.342659115791320801e-01	3.599999999999999867e-01	7.230942845344543457e-01	8.159999999999999476e-01	7.089745402336120605e-01	6.380000000000000115e-01	5.273967385292053223e-01
1.910000000000000000e+02	6.560000000000000275e-01	6.872670650482177734e-01	6.800000000000000488e-01	1.118651703000068665e-01	2.400000000000000050e-02	1.602764427661895752e-02	6.840000000000000524e-01	6.902244687080383301e-01	2.660000000000000142e-01	2.322701960802078247e-01	5.000000000000000278e-02	1.195532232522964478e-01
1.920000000000000000e+02	5.679999999999999494e-01	5.169477462768554688e-01	2.520000000000000018e-01	1.056377142667770386e-01	8.379999999999999671e-01	6.785749793052673340e-01	1.559999999999999998e-01	4.212186336517333984e-01	7.179999999999999716e-01	4.937165677547454834e-01	4.339999999999999969e-01	6.166283488273620605e-01
1.930000000000000000e+02	5.679999999999999494e-01	5.756243467330932617e-01	7.860000000000000320e-01	5.648041367530822754e-01	8.120000000000000551e-01	5.102291703224182129e-01	5.540000000000000480e-01	6.826724410057067871e-01	6.059999999999999831e-01	3.763017058372497559e-01	2.640000000000000124e-01	3.015994131565093994e-01
1.940000000000000000e+02	9.400000000000000022e-02	2.587720751762390137e-01	6.760000000000000453e-01	8.347624540328979492e-02	9.639999999999999680e-01	9.822659492492675781e-01	1.819999999999999951e-01	9.162206202745437622e-02	6.039999999999999813e-01	4.995054602622985840e-01	7.479999999999999982e-01	6.045378446578979492e-01
1.950000000000000000e+02	3.059999999999999942e-01	5.287051796913146973e-01	2.600000000000000089e-01	1.062613539397716522e-02	4.899999999999999911e-01	5.979129672050476074e-01	2.039999999999999869e-01	7.851200550794601440e-02	8.120000000000000551e-01	8.035945892333984375e-01	6.780000000000000471e-01	6.563463807106018066e-01
1.960000000000000000e+02	9.400000000000000022e-02	2.406956106424331665e-01	4.819999999999999840e-01	1.029715910553932190e-01	2.119999999999999940e-01	1.647680699825286865e-01	4.979999999999999982e-01	7.780946493148803711e-01	1.439999999999999891e-01	2.646779417991638184e-01	7.179999999999999716e-01	6.485832929611206055e-01
1.970000000000000000e+02	1.320000000000000062e-01	5.824742093682289124e-02	7.339999999999999858e-01	7.585256695747375488e-01	9.479999999999999538e-01	7.791266441345214844e-01	2.260000000000000064e-01	6.894282996654510498e-02	4.839999999999999858e-01	3.344081938266754150e-01	5.380000000000000338e-01	5.359970331192016602e-01
1.980000000000000000e+02	1.439999999999999891e-01	5.904923677444458008e-01	4.119999999999999774e-01	5.285321176052093506e-02	2.599999999999999881e-02	5.498919636011123657e-02	2.059999999999999887e-01	4.827480614185333252e-01	5.260000000000000231e-01	5.840458273887634277e-01	7.940000000000000391e-01	6.421061158180236816e-01
1.990000000000000000e+02	3.240000000000000102e-01	4.821024537086486816e-01	6.700000000000000400e-01	6.492102146148681641e-02	7.799999999999999989e-02	2.843705192208290100e-02	8.279999999999999583e-01	7.923830747604370117e-01	1.380000000000000115e-01	2.334265559911727905e-01	7.319999999999999840e-01	8.251512646675109863e-01
2.000000000000000000e+02	6.500000000000000222e-01	4.562400877475738525e-01	9.220000000000000417e-01	1.814710348844528198e-01	4.600000000000000200e-01	4.397757351398468018e-01	7.039999999999999591e-01	9.410813450813293457e-01	2.340000000000000135e-01	2.143229693174362183e-01	7.520000000000000018e-01	4.554832279682159424e-01
2.010000000000000000e+02	9.659999999999999698e-01	9.721443057060241699e-01	5.560000000000000497e-01	5.476927012205123901e-02	5.380000000000000338e-01	5.583134293556213379e-01	2.240000000000000047e-01	3.872911334037780762e-01	7.860000000000000320e-01	6.942991018295288086e-01	8.980000000000000204e-01	9.882472157478332520e-01
2.020000000000000000e+02	3.099999999999999978e-01	2.853989601135253906e-01	2.979999999999999871e-01	1.007654219865798950e-01	6.600000000000000311e-01	7.237362265586853027e-01	6.959999999999999520e-01	5.414828658103942871e-01	5.100000000000000089e-01	4.187095463275909424e-01	4.839999999999999858e-01	4.610164761543273926e-01
2.030000000000000000e+02	7.379999999999999893e-01	7.896808981895446777e-01	6.959999999999999520e-01	1.169969588518142700e-01	5.040000000000000036e-01	5.922279357910156250e-01	2.379999999999999893e-01	2.547279596328735352e-01	5.500000000000000444e-01	4.764362275600433350e-01	6.219999999999999973e-01	7.567992806434631348e-01
2.040000000000000000e+02	6.899999999999999467e-01	6.579273343086242676e-01	9.399999999999999467e-01	6.654009819030761719e-01	1.559999999999999998e-01	3.940055370330810547e-01	4.819999999999999840e-01	2.680308520793914795e-01	6.179999999999999938e-01	7.028940320014953613e-01	9.419999999999999485e-01	9.906554818153381348e-01
2.050000000000000000e+02	6.360000000000000098e-01	5.909376144409179688e-01	9.799999999999999822e-01	7.117028832435607910e-01	1.920000000000000040e-01	1.355401128530502319e-01	2.839999999999999747e-01	7.581042051315307617e-01	1.980000000000000093e-01	6.427454203367233276e-02	7.439999999999999947e-01	8.171660304069519043e-01
2.060000000000000000e+02	8.679999999999999938e-01	5.673609375953674316e-01	6.800000000000000488e-01	2.013417333364486694e-02	3.940000000000000169e-01	7.807420492172241211e-01	7.760000000000000231e-01	7.548775076866149902e-01	1.640000000000000069e-01	3.559511601924896240e-01	5.260000000000000231e-01	3.796383142471313477e-01
2.070000000000000000e+02	6.400000000000000133e-02	1.947379112243652344e-01	8.459999999999999742e-01	2.636011242866516113e-01	8.499999999999999778e-01	3.505698442459106445e-01	2.300000000000000100e-01	1.535906046628952026e-01	4.819999999999999840e-01	4.688996970653533936e-01	8.860000000000000098e-01	9.769510626792907715e-01
2.080000000000000000e+02	5.959999999999999742e-01	4.001114964485168457e-01	9.040000000000000258e-01	7.325542569160461426e-01	5.979999999999999760e-01	7.492093443870544434e-01	9.140000000000000346e-01	6.475299000740051270e-01	7.239999999999999769e-01	5.870632529258728027e-01	6.039999999999999813e-01	7.626315951347351074e-01
2.090000000000000000e+02	2.280000000000000082e-01	3.843940496444702148e-01	6.540000000000000258e-01	5.106185004115104675e-02	8.499999999999999778e-01	9.673826098442077637e-01	6.660000000000000364e-01	7.006044983863830566e-01	7.219999999999999751e-01	5.260837674140930176e-01	8.100000000000000533e-01	7.957746982574462891e-01
2.100000000000000000e+02	1.940000000000000058e-01	1.841785609722137451e-01	1.000000000000000000e+00	9.898513555526733398e-01	7.199999999999999456e-02	2.385648787021636963e-01	7.219999999999999751e-01	5.343139171600341797e-01	3.240000000000000102e-01	4.518612027168273926e-01	7.820000000000000284e-01	8.626314997673034668e-01
2.110000000000000000e+02	3.820000000000000062e-01	6.789303421974182129e-01	4.420000000000000040e-01	1.624445319175720215e-01	2.939999999999999836e-01	2.404171973466873169e-01	7.379999999999999893e-01	7.750567197799682617e-01	4.699999999999999734e-01	5.384802818298339844e-01	5.879999999999999671e-01	7.404510974884033203e-01
2.120000000000000000e+02	9.600000000000000200e-02	1.995362788438796997e-01	5.779999999999999583e-01	3.454989492893218994e-01	4.640000000000000235e-01	4.006861448287963867e-01	2.039999999999999869e-01	5.162844657897949219e-01	6.119999999999999885e-01	4.379642903804779053e-01	4.719999999999999751e-01	4.828627109527587891e-01
2.130000000000000000e+02	9.739999999999999769e-01	9.385232329368591309e-01	4.099999999999999756e-01	6.575622409582138062e-02	6.939999999999999503e-01	5.851584672927856445e-01	8.760000000000000009e-01	6.905432939529418945e-01	7.920000000000000373e-01	5.711953043937683105e-01	8.200000000000000344e-02	1.081565916538238525e-01
2.140000000000000000e+02	2.760000000000000231e-01	2.785256206989288330e-01	5.320000000000000284e-01	1.293613910675048828e-01	4.819999999999999840e-01	4.908059537410736084e-01	2.999999999999999889e-02	1.824426092207431793e-02	2.359999999999999876e-01	2.179249376058578491e-01	3.980000000000000204e-01	5.484120249748229980e-01
2.150000000000000000e+02	6.540000000000000258e-01	5.623780488967895508e-01	6.199999999999999956e-01	1.157364025712013245e-01	7.600000000000000089e-01	8.470917940139770508e-01	5.919999999999999707e-01	8.401549458503723145e-01	1.499999999999999944e-01	2.082196474075317383e-01	5.000000000000000000e-01	5.617002844810485840e-01
2.160000000000000000e+02	6.600000000000000311e-01	6.917937397956848145e-01	8.679999999999999938e-01	4.937083721160888672e-01	8.319999999999999618e-01	9.121521115303039551e-01	6.219999999999999973e-01	6.013579368591308594e-01	5.899999999999999689e-01	5.718253254890441895e-01	1.559999999999999998e-01	3.349247276782989502e-01
2.170000000000000000e+02	3.679999999999999938e-01	4.092111587524414062e-01	6.879999999999999449e-01	1.799252480268478394e-01	8.999999999999999667e-02	3.645467460155487061e-01	9.399999999999999467e-01	8.235602974891662598e-01	6.959999999999999520e-01	6.017196774482727051e-01	6.420000000000000151e-01	7.368111610412597656e-01
2.180000000000000000e+02	9.160000000000000364e-01	7.518301606178283691e-01	6.800000000000000488e-02	1.605240255594253540e-02	3.400000000000000244e-01	3.572971522808074951e-01	9.579999999999999627e-01	7.218634486198425293e-01	6.239999999999999991e-01	7.596753835678100586e-01	6.939999999999999503e-01	7.232789397239685059e-01
2.190000000000000000e+02	2.599999999999999881e-02	1.329891234636306763e-01	8.159999999999999476e-01	5.498210787773132324e-01	7.319999999999999840e-01	6.316353082656860352e-01	9.499999999999999556e-01	6.953976154327392578e-01	4.219999999999999862e-01	3.207592666149139404e-01	6.700000000000000400e-01	7.562819123268127441e-01
2.200000000000000000e+02	7.520000000000000018e-01	6.838309764862060547e-01	6.840000000000000524e-01	4.382503628730773926e-01	7.099999999999999645e-01	5.331541299819946289e-01	2.039999999999999869e-01	2.798277139663696289e-01	6.079999999999999849e-01	5.556342005729675293e-01	6.979999999999999538e-01	5.577678084373474121e-01
2.210000000000000000e+02	6.979999999999999538e-01	6.102767586708068848e-01	5.859999999999999654e-01	7.673054188489913940e-02	3.459999999999999742e-01	5.678315758705139160e-01	2.740000000000000213e-01	2.589179575443267822e-01	6.420000000000000151e-01	5.410295724868774414e-01	5.639999999999999458e-01	8.300120234489440918e-01
2.220000000000000000e+02	7.920000000000000373e-01	5.792394280433654785e-01	1.100000000000000006e-01	3.749473765492439270e-02	1.620000000000000051e-01	2.270229011774063110e-01	7.139999999999999680e-01	6.068637371063232422e-01	5.500000000000000444e-01	4.614089131355285645e-01	5.800000000000000294e-02	1.657950431108474731e-01
2.230000000000000000e+02	9.800000000000000377e-02	1.419194191694259644e-01	9.939999999999999947e-01	6.135845780372619629e-01	5.060000000000000053e-01	1.838209182024002075e-01	9.759999999999999787e-01	9.950057864189147949e-01	8.579999999999999849e-01	7.529475688934326172e-01	8.080000000000000515e-01	9.429851174354553223e-01
2.240000000000000000e+02	5.300000000000000266e-01	5.785636901855468750e-01	4.399999999999999745e-02	1.053904742002487183e-02	1.479999999999999927e-01	3.626880049705505371e-01	7.799999999999999989e-02	6.617305278778076172e-01	1.120000000000000023e-01	1.946604698896408081e-01	2.179999999999999993e-01	1.199357807636260986e-01
2.250000000000000000e+02	3.479999999999999760e-01	3.047524392604827881e-01	4.919999999999999929e-01	9.136568754911422729e-02	2.600000000000000089e-01	4.347270429134368896e-01	7.199999999999999734e-01	4.501344263553619385e-01	5.600000000000000533e-01	4.898431599140167236e-01	3.360000000000000209e-01	4.742502570152282715e-01
2.260000000000000000e+02	3.400000000000000244e-02	1.684497147798538208e-01	1.580000000000000016e-01	1.979562640190124512e-02	4.000000000000000083e-02	2.517798542976379395e-01	3.659999999999999920e-01	1.415026634931564331e-01	6.899999999999999467e-01	6.463033556938171387e-01	6.039999999999999813e-01	5.161757469177246094e-01
2.270000000000000000e+02	9.959999999999999964e-01	9.950002431869506836e-01	3.140000000000000013e-01	2.202244289219379425e-02	9.400000000000000022e-02	1.123892068862915039e-01	5.620000000000000551e-01	6.626998186111450195e-01	5.959999999999999742e-01	6.011236310005187988e-01	1.320000000000000062e-01	2.870565056800842285e-01
2.280000000000000000e+02	3.579999999999999849e-01	5.079559087753295898e-01	7.299999999999999822e-01	3.507718741893768311e-01	8.780000000000000027e-01	7.098513841629028320e-01	1.719999999999999862e-01	4.110640287399291992e-01	2.939999999999999836e-01	1.420177668333053589e-01	2.999999999999999889e-01	6.066229343414306641e-01
2.290000000000000000e+02	1.859999999999999987e-01	3.899608850479125977e-01	4.839999999999999858e-01	7.415446639060974121e-02	7.660000000000000142e-01	8.243663907051086426e-01	9.160000000000000364e-01	8.662940859794616699e-01	7.700000000000000178e-01	8.615264296531677246e-01	7.199999999999999456e-02	4.828598350286483765e-02
2.300000000000000000e+02	7.159999999999999698e-01	5.697793364524841309e-01	1.340000000000000080e-01	9.433976374566555023e-03	8.159999999999999476e-01	8.470365405082702637e-01	2.399999999999999911e-01	1.868888735771179199e-01	2.159999999999999976e-01	7.579026371240615845e-02	1.140000000000000041e-01	4.673027619719505310e-02
2.310000000000000000e+02	2.680000000000000160e-01	3.179685771465301514e-01	7.520000000000000018e-01	6.426244229078292847e-02	2.139999999999999958e-01	2.530136406421661377e-01	3.200000000000000067e-02	2.098035216331481934e-01	8.000000000000000167e-03	2.165057361125946045e-01	7.379999999999999893e-01	8.834701180458068848e-01
2.320000000000000000e+02	6.260000000000000009e-01	7.046462893486022949e-01	1.519999999999999962e-01	1.786815933883190155e-02	7.680000000000000160e-01	7.388477325439453125e-01	1.100000000000000006e-01	5.297660455107688904e-02	1.120000000000000023e-01	1.172261014580726624e-01	1.400000000000000133e-01	5.261148214340209961e-01
2.330000000000000000e+02	4.219999999999999862e-01	4.251945912837982178e-01	7.960000000000000409e-01	1.898380517959594727e-01	1.600000000000000033e-02	5.343943461775779724e-02	2.119999999999999940e-01	2.790792584419250488e-01	5.719999999999999529e-01	6.435102820396423340e-01	5.779999999999999583e-01	4.675171673297882080e-01
2.340000000000000000e+02	9.000000000000000222e-01	7.999921441078186035e-01	3.039999999999999925e-01	9.700103849172592163e-02	3.539999999999999813e-01	5.630504488945007324e-01	4.879999999999999893e-01	4.071820378303527832e-01	2.340000000000000135e-01	4.122412502765655518e-01	8.139999999999999458e-01	9.678831100463867188e-01
2.350000000000000000e+02	5.999999999999999778e-01	6.556730866432189941e-01	6.630000000000000338e-01	1.661725044250488281e-01	8.639999999999999902e-01	7.468665838241577148e-01	8.459999999999999742e-01	6.260399222373962402e-01	4.799999999999999822e-01	2.571077942848205566e-01	7.299999999999999822e-01	8.889300227165222168e-01
2.360000000000000000e+02	6.159999999999999920e-01	4.694985747337341309e-01	5.919999999999999707e-01	2.317309379577636719e-01	7.940000000000000391e-01	7.844153046607971191e-01	4.339999999999999969e-01	6.974245309829711914e-01	5.040000000000000036e-01	4.223734140396118164e-01	8.200000000000000344e-02	3.173183798789978027e-01
2.370000000000000000e+02	1.179999999999999938e-01	1.423444896936416626e-01	9.100000000000000311e-01	2.390914857387542725e-01	4.139999999999999791e-01	7.389036417007446289e-01	6.199999999999999956e-01	5.597891211509704590e-01	6.540000000000000258e-01	6.411752104759216309e-01	7.239999999999999769e-01	7.129071354866027832e-01
2.380000000000000000e+02	6.660000000000000364e-01	8.642161488533020020e-01	5.739999999999999547e-01	4.836374521255493164e-02	3.240000000000000102e-01	2.219550460577011108e-01	2.879999999999999782e-01	2.026467621326446533e-01	1.960000000000000075e-01	2.139394283294677734e-01	8.539999999999999813e-01	7.138142585754394531e-01
2.390000000000000000e+02	6.260000000000000009e-01	6.850094795227050781e-01	6.219999999999999973e-01	1.080904975533485413e-01	8.000000000000000167e-02	7.702866196632385254e-02	6.780000000000000471e-01	8.290471434593200684e-01	2.099999999999999922e-01	9.292984008789062500e-02	7.560000000000000053e-01	7.767324447631835938e-01
2.400000000000000000e+02	8.179999999999999494e-01	8.037672042846679688e-01	5.859999999999999654e-01	4.206138253211975098e-01	1.320000000000000062e-01	5.073145627975463867e-01	8.999999999999999667e-02	3.058298304677009583e-02	6.500000000000000222e-01	6.540169119834899902e-01	4.159999999999999809e-01	6.193416714668273926e-01
2.410000000000000000e+02	4.680000000000000271e-01	2.966026365756988525e-01	3.400000000000000244e-01	1.526814252138137817e-01	4.199999999999999845e-01	4.307231307029724121e-01	3.479999999999999760e-01	4.590193033218383789e-01	8.299999999999999600e-01	7.071927189826965332e-01	6.460000000000000187e-01	7.383198738098144531e-01
2.420000000000000000e+02	6.420000000000000151e-01	6.186916232109069824e-01	6.919999999999999485e-01	5.599932670593261719e-01	9.679999999999999716e-01	8.317465186119079590e-01	6.820000000000000506e-01	5.975860953330993652e-01	6.860000000000000542e-01	7.178266048431396484e-01	6.320000000000000062e-01	6.628587841987609863e-01
2.430000000000000000e+02	5.540000000000000480e-01	7.534847855567932129e-01	3.320000000000000173e-01	6.665632128715515137e-02	4.819999999999999840e-01	6.756063699722290039e-01	7.500000000000000000e-01	8.230860829353332520e-01	2.439999999999999947e-01	3.101693987846374512e-01	9.400000000000000022e-02	5.169405043125152588e-02
2.440000000000000000e+02	5.560000000000000497e-01	5.796205997467041016e-01	9.479999999999999538e-01	7.292859554290771484e-01	6.400000000000000133e-02	2.733511030673980713e-01	4.259999999999999898e-01	4.136888980865478516e-01	5.979999999999999760e-01	7.010587453842163086e-01	6.320000000000000062e-01	3.672796189785003662e-01
2.450000000000000000e+02	9.759999999999999787e-01	9.590376019477844238e-01	8.619999999999999885e-01	2.782618403434753418e-01	9.699999999999999734e-01	8.539469838142395020e-01	8.860000000000000098e-01	8.599852919578552246e-01	8.479999999999999760e-01	5.476160645484924316e-01	7.820000000000000284e-01	8.424501419067382812e-01
2.460000000000000000e+02	7.960000000000000409e-01	6.969991922378540039e-01	2.800000000000000266e-01	1.157616004347801208e-01	7.700000000000000178e-01	8.513779044151306152e-01	2.039999999999999869e-01	3.705162405967712402e-01	2.159999999999999976e-01	1.584505885839462280e-01	9.759999999999999787e-01	9.903883337974548340e-01
2.470000000000000000e+02	1.719999999999999862e-01	5.267578959465026855e-01	8.599999999999999867e-01	2.061224877834320068e-01	2.740000000000000213e-01	4.911518394947052002e-01	9.719999999999999751e-01	9.752407073974609375e-01	7.500000000000000000e-01	4.973036944866180420e-01	2.839999999999999747e-01	1.823056787252426147e-01
2.480000000000000000e+02	8.880000000000000115e-01	8.523079156875610352e-01	8.179999999999999494e-01	2.888112962245941162e-01	4.000000000000000083e-03	5.109671503305435181e-02	4.660000000000000253e-01	6.166489720344543457e-01	8.780000000000000027e-01	7.927785515785217285e-01	9.679999999999999716e-01	9.913758635520935059e-01
2.490000000000000000e+02	4.399999999999999745e-02	3.872576355934143066e-02	8.599999999999999867e-01	3.018691241741180420e-01	4.159999999999999809e-01	6.826363801956176758e-01	8.259999999999999565e-01	6.884135007858276367e-01	4.739999999999999769e-01	4.352793991565704346e-01	4.480000000000000093e-01	5.027220249176025391e-01
2.500000000000000000e+02	2.459999999999999964e-01	2.940276265144348145e-01	9.579999999999999627e-01	5.585306286811828613e-01	9.360000000000000542e-01	9.645395278930664062e-01	7.459999999999999964e-01	8.829625844955444336e-01	3.820000000000000062e-01	3.974207639694213867e-01	5.300000000000000266e-01	5.075115561485290527e-01
2.510000000000000000e+02	2.159999999999999976e-01	4.235287308692932129e-01	8.100000000000000533e-01	6.632521748542785645e-01	8.820000000000000062e-01	7.501960396766662598e-01	9.040000000000000258e-01	9.520317912101745605e-01	6.360000000000000098e-01	3.481577932834625244e-01	8.199999999999999512e-01	7.923871278762817383e-01
2.520000000000000000e+02	5.080000000000000071e-01	5.412937998771667480e-01	8.479999999999999760e-01	5.592330694198608398e-01	8.820000000000000062e-01	8.702223300933837891e-01	3.200000000000000067e-02	5.932847037911415100e-02	5.679999999999999494e-01	6.818048954010009766e-01	9.779999999999999805e-01	9.514791965484619141e-01
2.530000000000000000e+02	4.879999999999999893e-01	5.770431756973266602e-01	9.459999999999999520e-01	6.572486758232116699e-01	9.659999999999999698e-01	9.150775074958801270e-01	4.899999999999999911e-01	7.416155934333801270e-01	8.000000000000000444e-01	6.699799895286560059e-01	6.260000000000000009e-01	7.073408365249633789e-01
2.540000000000000000e+02	5.919999999999999707e-01	5.635959506034851074e-01	2.819999999999999729e-01	1.282504647970199585e-01	2.220000000000000029e-01	1.534979641437530518e-01	3.820000000000000062e-01	1.111458390951156616e-01	3.260000000000000120e-01	2.015465646982192993e-01	8.020000000000000462e-01	7.226724624633789062e-01
2.550000000000000000e+02	9.599999999999999645e-01	7.020410895347595215e-01	7.920000000000000373e-01	4.419260323047637939e-01	1.719999999999999862e-01	3.569459021091461182e-01	1.900000000000000022e-01	3.691705465316772461e-01	6.199999999999999956e-01	7.421010136604309082e-01	5.919999999999999707e-01	6.540288329124450684e-01
2.560000000000000000e+02	7.259999999999999787e-01	6.214511990547180176e-01	9.639999999999999680e-01	1.284354478120803833e-01	6.400000000000000133e-01	7.401936054229736328e-01	6.300000000000000044e-01	4.762075841426849365e-01	4.239999999999999880e-01	5.275706052780151367e-01	2.979999999999999871e-01	4.617837369441986084e-01
2.570000000000000000e+02	5.100000000000000089e-01	4.691162407398223877e-01	1.000000000000000000e+00	9.843202829360961914e-01	6.159999999999999920e-01	6.959595680236816406e-01	7.500000000000000000e-01	4.423713684082031250e-01	1.439999999999999891e-01	2.575717568397521973e-01	2.560000000000000053e-01	5.111472606658935547e-01
2.580000000000000000e+02	4.719999999999999751e-01	4.274491667747497559e-01	2.079999999999999905e-01	4.286722838878631592e-02	2.099999999999999922e-01	2.733950912952423096e-01	5.120000000000000107e-01	3.192510306835174561e-01	2.939999999999999836e-01	3.402069807052612305e-01	9.199999999999999845e-02	3.377809822559356689e-01
2.590000000000000000e+02	7.159999999999999698e-01	5.570968985557556152e-01	6.899999999999999467e-01	2.512693703174591064e-01	9.779999999999999805e-01	9.913676381111145020e-01	1.000000000000000021e-02	8.285828866064548492e-03	9.180000000000000382e-01	9.586628079414367676e-01	6.520000000000000240e-01	7.373674511909484863e-01
2.600000000000000000e+02	5.480000000000000426e-01	5.688908100128173828e-01	9.799999999999999822e-01	8.036835789680480957e-01	3.860000000000000098e-01	3.662728667259216309e-01	5.520000000000000462e-01	3.805066347122192383e-01	6.840000000000000524e-01	6.193428635597229004e-01	5.200000000000000178e-01	5.368303060531616211e-01
2.610000000000000000e+02	3.699999999999999956e-01	4.525919854640960693e-01	3.200000000000000067e-01	5.934413522481918335e-02	9.020000000000000240e-01	5.863181948661804199e-01	3.960000000000000187e-01	4.042909145355224609e-01	6.899999999999999467e-01	6.010627746582031250e-01	5.220000000000000195e-01	5.236909389495849609e-01
2.620000000000000000e+02	5.480000000000000426e-01	3.422062695026397705e-01	7.399999999999999911e-01	6.396135091781616211e-01	8.539999999999999813e-01	9.723715186119079590e-01	2.059999999999999887e-01	4.572224915027618408e-01	5.739999999999999547e-01	6.424267888069152832e-01	5.380000000000000338e-01	8.254026770591735840e-01
2.630000000000000000e+02	6.620000000000000329e-01	7.068601846694946289e-01	9.080000000000000293e-01	4.688950777053833008e-01	8.800000000000000044e-01	7.273764610290527344e-01	5.879999999999999671e-01	8.697945475578308105e-01	8.219999999999999529e-01	7.790475487709045410e-01	4.520000000000000129e-01	6.583489179611206055e-01
2.640000000000000000e+02	5.999999999999999778e-01	5.005980134010314941e-01	4.299999999999999933e-01	2.932005822658538818e-01	9.180000000000000382e-01	8.460966348648071289e-01	6.540000000000000258e-01	4.539971053600311279e-01	2.099999999999999922e-01	3.223941922187805176e-01	4.400000000000000022e-01	5.031010508537292480e-01
2.650000000000000000e+02	1.439999999999999891e-01	6.528147459030151367e-01	3.220000000000000084e-01	1.382518745958805084e-02	8.419999999999999707e-01	7.132833003997802734e-01	1.559999999999999998e-01	3.269572556018829346e-02	7.219999999999999751e-01	4.550468325614929199e-01	1.079999999999999988e-01	3.653363585472106934e-01
2.660000000000000000e+02	8.940000000000000169e-01	8.775443434715270996e-01	1.019999999999999934e-01	1.856098137795925140e-02	9.300000000000000488e-01	7.565054893493652344e-01	7.980000000000000426e-01	8.744739294052124023e-01	8.980000000000000204e-01	9.092112183570861816e-01	5.160000000000000142e-01	6.761777400970458984e-01
2.670000000000000000e+02	6.919999999999999485e-01	2.560808956623077393e-01	6.520000000000000240e-01	2.799466848373413086e-01	6.079999999999999849e-01	7.363716959953308105e-01	1.439999999999999891e-01	1.589361578226089478e-01	1.839999999999999969e-01	4.992703795433044434e-01	6.019999999999999796e-01	6.235064864158630371e-01
2.680000000000000000e+02	6.019999999999999796e-01	4.765018224716186523e-01	7.640000000000000124e-01	5.217278376221656799e-02	3.420000000000000262e-01	5.297992825508117676e-01	1.519999999999999962e-01	2.628164589405059814e-01	8.659999999999999920e-01	9.051324129104614258e-01	6.640000000000000346e-01	7.839593291282653809e-01
2.690000000000000000e+02	1.700000000000000122e-01	2.154390215873718262e-01	1.140000000000000041e-01	1.233428716659545898e-01	8.840000000000000080e-01	8.966497778892517090e-01	9.060000000000000275e-01	6.929463744163513184e-01	2.600000000000000089e-01	2.242939919233322144e-01	7.299999999999999822e-01	7.537542581558227539e-01
2.700000000000000000e+02	7.880000000000000338e-01	5.772899389266967773e-01	5.520000000000000462e-01	3.093395754694938660e-02	9.000000000000000222e-01	6.252629160881042480e-01	6.540000000000000258e-01	5.919598937034606934e-01	6.580000000000000293e-01	5.688852667808532715e-01	8.339999999999999636e-01	9.519537687301635742e-01
2.710000000000000000e+02	2.000000000000000042e-02	2.747422456741333008e-02	7.720000000000000195e-01	1.259381324052810669e-01	6.239999999999999991e-01	6.702183485031127930e-01	3.240000000000000102e-01	2.319508939981460571e-01	7.119999999999999662e-01	6.623448729515075684e-01	2.059999999999999887e-01	5.322838425636291504e-01
2.720000000000000000e+02	6.820000000000000506e-01	3.006417453289031982e-01	6.760000000000000453e-01	7.589200139045715332e-02	2.839999999999999747e-01	3.006344437599182129e-01	5.659999999999999476e-01	8.318765163421630859e-01	6.260000000000000009e-01	6.755221486091613770e-01	6.300000000000000044e-01	6.753655076026916504e-01
2.730000000000000000e+02	7.359999999999999876e-01	5.976594686508178711e-01	9.240000000000000435e-01	2.328723520040512085e-01	1.900000000000000022e-01	5.206088423728942871e-01	8.599999999999999867e-01	8.757818341255187988e-01	7.600000000000000089e-01	6.898339390754699707e-01	2.400000000000000050e-02	3.230359405279159546e-02
2.740000000000000000e+02	7.660000000000000142e-01	6.803112626075744629e-01	2.340000000000000135e-01	1.011759862303733826e-01	5.000000000000000278e-02	4.591334238648414612e-02	3.900000000000000133e-01	5.204979777336120605e-01	9.300000000000000488e-01	9.481754899024963379e-01	7.459999999999999964e-01	8.804668188095092773e-01
2.750000000000000000e+02	7.920000000000000373e-01	6.665304303169250488e-01	9.300000000000000488e-01	5.640250444412231445e-01	5.260000000000000231e-01	8.705815076828002930e-01	2.240000000000000047e-01	3.116574585437774658e-01	5.639999999999999458e-01	6.821858882904052734e-01	2.020000000000000129e-01	3.490611612796783447e-01
2.760000000000000000e+02	1.680000000000000104e-01	3.434020876884460449e-01	8.499999999999999778e-01	1.860070824623107910e-01	3.599999999999999867e-01	5.055093169212341309e-01	5.120000000000000107e-01	6.298218965530395508e-01	2.079999999999999905e-01	2.914292216300964355e-01	2.680000000000000160e-01	2.769403457641601562e-01
2.770000000000000000e+02	1.179999999999999938e-01	3.004509508609771729e-01	6.360000000000000098e-01	1.312360316514968872e-01	4.620000000000000218e-01	1.699551194906234741e-01	5.360000000000000320e-01	2.837794125080108643e-01	6.879999999999999449e-01	6.658378839492797852e-01	2.580000000000000071e-01	5.026843547821044922e-01
2.780000000000000000e+02	8.040000000000000480e-01	6.623250842094421387e-01	9.759999999999999787e-01	7.842576503753662109e-01	1.019999999999999934e-01	2.535332739353179932e-01	5.819999999999999618e-01	3.615413308143615723e-01	9.499999999999999556e-01	9.346647858619689941e-01	5.659999999999999476e-01	6.388505697250366211e-01
2.790000000000000000e+02	3.400000000000000244e-01	2.468348741531372070e-01	5.160000000000000142e-01	8.861080557107925415e-02	4.779999999999999805e-01	3.269090652465820312e-01	5.440000000000000391e-01	8.132004141807556152e-01	8.419999999999999707e-01	7.978408336639404297e-01	7.680000000000000160e-01	8.460162281990051270e-01
2.800000000000000000e+02	9.499999999999999556e-01	9.184330105781555176e-01	5.340000000000000302e-01	1.169465761631727219e-02	9.639999999999999680e-01	8.573210835456848145e-01	8.199999999999999512e-01	7.316338419914245605e-01	5.799999999999999600e-01	3.679589331150054932e-01	4.279999999999999916e-01	4.711816012859344482e-01
2.810000000000000000e+02	3.459999999999999742e-01	4.342398345470428467e-01	6.959999999999999520e-01	5.206586122512817383e-01	3.340000000000000191e-01	4.125425815582275391e-01	2.560000000000000053e-01	4.146105647087097168e-01	5.060000000000000053e-01	7.514280676841735840e-01	2.760000000000000231e-01	5.198895335197448730e-01
2.820000000000000000e+02	7.960000000000000409e-01	3.324582278728485107e-01	4.470000000000000084e-01	9.559580683708190918e-02	2.780000000000000249e-01	6.989623904228210449e-01	9.200000000000000400e-01	8.570526242256164551e-01	7.620000000000000107e-01	6.774955391883850098e-01	2.260000000000000064e-01	3.640821278095245361e-01
2.830000000000000000e+02	3.900000000000000133e-01	4.359270632266998291e-01	4.939999999999999947e-01	1.465037465095520020e-01	9.439999999999999503e-01	9.030610322952270508e-01	3.160000000000000031e-01	6.466283202171325684e-01	6.660000000000000364e-01	5.272477269172668457e-01	3.160000000000000031e-01	5.544668436050415039e-01
2.840000000000000000e+02	7.179999999999999716e-01	6.137169003486633301e-01	8.439999999999999725e-01	3.378544747829437256e-01	9.360000000000000542e-01	5.904979705810546875e-01	7.500000000000000000e-01	8.681440949440002441e-01	6.700000000000000400e-01	6.465872526168823242e-01	2.459999999999999964e-01	4.015038311481475830e-01
2.850000000000000000e+02	3.200000000000000067e-01	2.458111643791198730e-01	2.399999999999999911e-01	9.329541772603988647e-02	7.299999999999999822e-01	2.597499191761016846e-01	4.699999999999999734e-01	5.365425348281860352e-01	1.739999999999999880e-01	1.934532374143600464e-01	9.719999999999999751e-01	9.951037168502807617e-01
2.860000000000000000e+02	2.220000000000000029e-01	2.634428739547729492e-01	1.400000000000000133e-01	9.566587954759597778e-02	7.259999999999999787e-01	6.123188734054565430e-01	6.800000000000000488e-02	3.693430498242378235e-02	1.499999999999999944e-01	1.092697978019714355e-01	7.880000000000000338e-01	8.520602583885192871e-01
2.870000000000000000e+02	4.239999999999999880e-01	5.027821063995361328e-01	2.240000000000000047e-01	6.163101270794868469e-02	3.260000000000000120e-01	3.599607646465301514e-01	5.979999999999999760e-01	8.368020057678222656e-01	2.839999999999999747e-01	4.015707075595855713e-01	6.959999999999999520e-01	5.422977805137634277e-01
2.880000000000000000e+02	9.140000000000000346e-01	5.942206382751464844e-01	7.920000000000000373e-01	1.776583790779113770e-01	1.400000000000000133e-01	6.020545363426208496e-01	3.160000000000000031e-01	7.560930848121643066e-01	4.640000000000000235e-01	5.611152052879333496e-01	6.260000000000000009e-01	6.950855255126953125e-01
2.890000000000000000e+02	4.239999999999999880e-01	3.533425629138946533e-01	8.599999999999999867e-01	3.461737930774688721e-01	4.119999999999999774e-01	3.345982134342193604e-01	9.260000000000000453e-01	9.347021579742431641e-01	4.400000000000000022e-01	4.802582263946533203e-01	4.480000000000000093e-01	7.390424013137817383e-01
2.900000000000000000e+02	3.760000000000000009e-01	4.292402565479278564e-01	1.000000000000000000e+00	9.992139339447021484e-01	2.179999999999999993e-01	7.456192374229431152e-01	9.120000000000000329e-01	9.403182268142700195e-01	1.859999999999999987e-01	1.657591611146926880e-01	6.239999999999999991e-01	6.391905546188354492e-01
2.910000000000000000e+02	5.679999999999999494e-01	5.355852842330932617e-01	7.139999999999999680e-01	1.449080705642700195e-01	5.260000000000000231e-01	8.040889501571655273e-01	7.419999999999999929e-01	9.061480760574340820e-01	6.700000000000000400e-01	8.827702999114990234e-01	2.700000000000000178e-01	3.085998594760894775e-01
2.920000000000000000e+02	8.000000000000000444e-01	7.666786313056945801e-01	5.839999999999999636e-01	7.742402702569961548e-02	4.919999999999999929e-01	5.426298975944519043e-01	1.660000000000000087e-01	2.268892675638198853e-01	6.700000000000000400e-01	7.190266847610473633e-01	1.719999999999999862e-01	4.164846837520599365e-01
2.930000000000000000e+02	5.819999999999999618e-01	5.784364342689514160e-01	9.280000000000000471e-01	2.425179332494735718e-01	7.820000000000000284e-01	4.671478867530822754e-01	4.399999999999999745e-02	3.257111459970474243e-02	6.380000000000000115e-01	4.184640049934387207e-01	4.219999999999999862e-01	7.692594528198242188e-01
2.940000000000000000e+02	6.139999999999999902e-01	4.121687412261962891e-01	5.800000000000000294e-02	9.502330794930458069e-03	9.100000000000000311e-01	8.197935223579406738e-01	7.079999999999999627e-01	4.743526577949523926e-01	3.760000000000000009e-01	6.050534844398498535e-01	5.600000000000000533e-01	7.097596526145935059e-01
2.950000000000000000e+02	8.159999999999999476e-01	7.938995957374572754e-01	1.000000000000000000e+00	9.544451832771301270e-01	7.059999999999999609e-01	5.930134654045104980e-01	2.819999999999999729e-01	4.611605405807495117e-01	7.319999999999999840e-01	4.858451485633850098e-01	3.439999999999999725e-01	3.694325685501098633e-01
2.960000000000000000e+02	8.579999999999999849e-01	7.009075880050659180e-01	4.600000000000000200e-01	1.767919659614562988e-01	3.459999999999999742e-01	7.049612998962402344e-01	4.939999999999999947e-01	4.966969192028045654e-01	5.480000000000000426e-01	3.542189002037048340e-01	8.179999999999999494e-01	8.193559646606445312e-01
2.970000000000000000e+02	8.699999999999999956e-01	6.691356897354125977e-01	6.620000000000000329e-01	1.189398393034934998e-01	2.740000000000000213e-01	4.743607640266418457e-01	5.040000000000000036e-01	5.136951804161071777e-01	3.119999999999999996e-01	5.524288415908813477e-01	2.560000000000000053e-01	2.971631288528442383e-01
2.980000000000000000e+02	8.499999999999999778e-01	8.029918670654296875e-01	1.660000000000000087e-01	1.940686255693435669e-02	5.659999999999999476e-01	5.028146505355834961e-01	5.719999999999999529e-01	6.207991838455200195e-01	7.219999999999999751e-01	6.063677668571472168e-01	3.780000000000000027e-01	3.815113008022308350e-01
2.990000000000000000e+02	9.879999999999999893e-01	9.391410350799560547e-01	9.789999999999999813e-01	8.858070969581604004e-01	2.720000000000000195e-01	3.060372471809387207e-01	9.399999999999999467e-01	9.038527607917785645e-01	7.500000000000000000e-01	7.978341579437255859e-01	4.600000000000000200e-01	5.105737447738647461e-01
3.000000000000000000e+02	8.940000000000000169e-01	7.653357386589050293e-01	4.119999999999999774e-01	8.470131456851959229e-02	6.999999999999999556e-01	8.585227131843566895e-01	7.399999999999999911e-01	9.521740078926086426e-01	9.350000000000000533e-01	9.656359553337097168e-01	8.159999999999999476e-01	8.569529652595520020e-01
3.010000000000000000e+02	6.939999999999999503e-01	7.785587310791015625e-01	6.600000000000000311e-01	4.210671037435531616e-02	3.400000000000000244e-01	6.753524541854858398e-01	4.879999999999999893e-01	7.569156289100646973e-01	7.359999999999999876e-01	7.577873468399047852e-01	9.360000000000000542e-01	9.844904541969299316e-01
3.020000000000000000e+02	1.260000000000000009e-01	1.817117482423782349e-01	4.199999999999999845e-01	6.132742762565612793e-01	6.620000000000000329e-01	5.241684317588806152e-01	4.279999999999999916e-01	7.279255986213684082e-01	5.580000000000000515e-01	4.621010422706604004e-01	9.659999999999999698e-01	9.902995824813842773e-01
3.030000000000000000e+02	2.059999999999999887e-01	2.544196844100952148e-01	8.619999999999999885e-01	3.133999109268188477e-01	5.320000000000000284e-01	3.871415555477142334e-01	8.000000000000000167e-02	5.446214675903320312e-01	5.360000000000000320e-01	5.216577649116516113e-01	5.220000000000000195e-01	5.465779304504394531e-01
3.040000000000000000e+02	5.819999999999999618e-01	7.723540067672729492e-01	9.559999999999999609e-01	3.736020624637603760e-01	4.279999999999999916e-01	3.080932497978210449e-01	6.179999999999999938e-01	7.958811521530151367e-01	6.079999999999999849e-01	6.905226707458496094e-01	7.640000000000000124e-01	9.376982450485229492e-01
3.050000000000000000e+02	6.340000000000000080e-01	2.140678614377975464e-01	6.179999999999999938e-01	3.157452046871185303e-01	5.180000000000000160e-01	6.519670486450195312e-01	9.040000000000000258e-01	8.866106271743774414e-01	7.700000000000000178e-01	8.141288757324218750e-01	7.780000000000000249e-01	6.259360313415527344e-01
3.060000000000000000e+02	7.680000000000000160e-01	7.971108555793762207e-01	0.000000000000000000e+00	5.189063027501106262e-03	3.059999999999999942e-01	3.118827641010284424e-01	9.659999999999999698e-01	9.003294706344604492e-01	7.640000000000000124e-01	7.620254755020141602e-01	5.899999999999999689e-01	4.005420506000518799e-01
3.070000000000000000e+02	4.020000000000000240e-01	7.372012138366699219e-01	6.560000000000000275e-01	3.352366089820861816e-01	2.939999999999999836e-01	1.817231625318527222e-01	6.660000000000000364e-01	7.620168924331665039e-01	5.759999999999999565e-01	2.916949689388275146e-01	2.620000000000000107e-01	1.513069570064544678e-01
3.080000000000000000e+02	6.620000000000000329e-01	4.111751019954681396e-01	9.789999999999999813e-01	8.858070969581604004e-01	8.439999999999999725e-01	9.900466799736022949e-01	2.179999999999999993e-01	4.444595277309417725e-01	7.019999999999999574e-01	7.736166715621948242e-01	4.640000000000000235e-01	4.249477386474609375e-01
3.090000000000000000e+02	9.280000000000000471e-01	8.202659487724304199e-01	9.699999999999999734e-01	8.200052976608276367e-01	6.039999999999999813e-01	5.687230229377746582e-01	3.519999999999999796e-01	1.726281642913818359e-01	5.360000000000000320e-01	6.562401056289672852e-01	8.399999999999999689e-01	7.570551633834838867e-01
3.100000000000000000e+02	5.460000000000000409e-01	5.581783652305603027e-01	7.399999999999999911e-01	1.129620149731636047e-01	9.959999999999999964e-01	9.948564767837524414e-01	4.000000000000000083e-02	5.876604095101356506e-02	6.939999999999999503e-01	8.107622861862182617e-01	2.159999999999999976e-01	4.612118005752563477e-01
3.110000000000000000e+02	6.139999999999999902e-01	7.500184774398803711e-01	3.840000000000000080e-01	2.805211953818798065e-02	7.259999999999999787e-01	6.707177758216857910e-01	1.719999999999999862e-01	2.462581694126129150e-01	1.179999999999999938e-01	7.329359650611877441e-02	6.380000000000000115e-01	8.312538862228393555e-01
3.120000000000000000e+02	1.000000000000000000e+00	9.963566064834594727e-01	8.319999999999999618e-01	3.700672090053558350e-01	1.340000000000000080e-01	1.558170020580291748e-01	6.780000000000000471e-01	7.213784456253051758e-01	7.079999999999999627e-01	8.214058279991149902e-01	5.020000000000000018e-01	6.925627589225769043e-01
3.130000000000000000e+02	3.439999999999999725e-01	5.161960721015930176e-01	6.680000000000000382e-01	4.351175203919410706e-02	6.320000000000000062e-01	6.170510053634643555e-01	8.000000000000000444e-01	8.870936632156372070e-01	5.120000000000000107e-01	3.105249106884002686e-01	7.540000000000000036e-01	6.997686624526977539e-01
3.140000000000000000e+02	8.359999999999999654e-01	7.478395700454711914e-01	8.200000000000000344e-02	7.003304362297058105e-02	7.600000000000000089e-01	5.466329455375671387e-01	9.799999999999999822e-01	9.459839463233947754e-01	5.360000000000000320e-01	5.819705128669738770e-01	5.999999999999999778e-01	6.878889799118041992e-01
3.150000000000000000e+02	1.799999999999999933e-01	1.142613515257835388e-01	1.360000000000000098e-01	1.127974782139062881e-02	1.219999999999999973e-01	2.035925984382629395e-01	3.639999999999999902e-01	8.696368336677551270e-01	7.740000000000000213e-01	7.176275253295898438e-01	9.519999999999999574e-01	9.537585973739624023e-01
3.160000000000000000e+02	3.079999999999999960e-01	5.186346769332885742e-01	8.579999999999999849e-01	6.484077572822570801e-01	9.939999999999999947e-01	9.855916500091552734e-01	4.440000000000000058e-01	2.223265171051025391e-01	5.859999999999999654e-01	5.735117197036743164e-01	2.540000000000000036e-01	3.709839880466461182e-01
3.170000000000000000e+02	6.219999999999999973e-01	7.034289240837097168e-01	8.739999999999999991e-01	4.263829886913299561e-01	9.739999999999999769e-01	9.343821406364440918e-01	8.259999999999999565e-01	6.940747499465942383e-01	3.180000000000000049e-01	4.542224705219268799e-01	8.559999999999999831e-01	6.120150685310363770e-01
3.180000000000000000e+02	1.920000000000000040e-01	1.325645297765731812e-01	6.079999999999999849e-01	5.194864869117736816e-01	7.399999999999999911e-01	7.074543833732604980e-01	3.559999999999999831e-01	3.480980098247528076e-01	5.200000000000000178e-01	4.847324490547180176e-01	6.760000000000000453e-01	7.532165646553039551e-01
3.190000000000000000e+02	3.479999999999999760e-01	5.102298855781555176e-01	3.599999999999999867e-01	1.085708942264318466e-02	7.259999999999999787e-01	7.625258564949035645e-01	6.800000000000000488e-02	1.423548720777034760e-02	4.279999999999999916e-01	4.967928230762481689e-01	5.699999999999999512e-01	6.449749469757080078e-01
3.200000000000000000e+02	4.460000000000000075e-01	5.434577465057373047e-01	7.299999999999999822e-01	2.056414783000946045e-01	4.259999999999999898e-01	3.764969408512115479e-01	8.219999999999999529e-01	8.601429462432861328e-01	8.379999999999999671e-01	7.303040027618408203e-01	8.239999999999999547e-01	9.264835119247436523e-01
3.210000000000000000e+02	7.359999999999999876e-01	3.214867711067199707e-01	0.000000000000000000e+00	7.112700957804918289e-03	5.600000000000000117e-02	3.068296909332275391e-01	5.659999999999999476e-01	2.892297804355621338e-01	7.599999999999999811e-02	1.390360593795776367e-01	4.200000000000000261e-02	6.679148972034454346e-02
3.220000000000000000e+02	7.279999999999999805e-01	5.670177340507507324e-01	2.240000000000000047e-01	1.222039386630058289e-01	6.840000000000000524e-01	7.617307901382446289e-01	7.279999999999999805e-01	5.678148865699768066e-01	5.120000000000000107e-01	6.813874244689941406e-01	9.100000000000000311e-01	9.905173182487487793e-01
3.230000000000000000e+02	4.219999999999999862e-01	7.920427322387695312e-01	3.280000000000000138e-01	1.676288098096847534e-01	7.620000000000000107e-01	4.740438461303710938e-01	8.920000000000000151e-01	9.855949878692626953e-01	9.479999999999999538e-01	8.830338716506958008e-01	5.580000000000000515e-01	6.361520886421203613e-01
3.240000000000000000e+02	6.640000000000000346e-01	8.337342739105224609e-01	6.079999999999999849e-01	3.711518645286560059e-01	3.479999999999999760e-01	3.604214489459991455e-01	6.999999999999999556e-01	9.298121333122253418e-01	2.119999999999999940e-01	1.229766905307769775e-01	4.000000000000000083e-02	1.863992810249328613e-01
3.250000000000000000e+02	5.220000000000000195e-01	6.397732496261596680e-01	4.680000000000000271e-01	5.322510004043579102e-02	7.840000000000000302e-01	6.638383865356445312e-01	9.859999999999999876e-01	9.782884120941162109e-01	6.280000000000000027e-01	5.398718714714050293e-01	9.519999999999999574e-01	9.453575015068054199e-01
3.260000000000000000e+02	2.500000000000000000e-01	3.877283632755279541e-01	7.399999999999999911e-01	3.103599846363067627e-01	8.000000000000000167e-03	7.360060513019561768e-02	5.620000000000000551e-01	5.326617956161499023e-01	6.640000000000000346e-01	5.745024085044860840e-01	2.700000000000000178e-01	5.556602478027343750e-01
3.270000000000000000e+02	2.500000000000000000e-01	4.815596938133239746e-01	1.640000000000000069e-01	3.791850432753562927e-02	8.400000000000000522e-02	9.431408345699310303e-02	5.560000000000000497e-01	3.102823793888092041e-01	5.240000000000000213e-01	3.844743669033050537e-01	6.860000000000000542e-01	7.044823765754699707e-01
3.280000000000000000e+02	1.479999999999999927e-01	1.817207038402557373e-01	9.300000000000000488e-01	5.600776672363281250e-01	6.780000000000000471e-01	8.049000501632690430e-01	9.559999999999999609e-01	9.515333771705627441e-01	8.559999999999999831e-01	8.490629792213439941e-01	9.519999999999999574e-01	9.722655415534973145e-01
3.290000000000000000e+02	7.179999999999999716e-01	6.938796043395996094e-01	5.600000000000000533e-01	2.506735622882843018e-01	1.700000000000000122e-01	1.628721505403518677e-01	5.600000000000000117e-02	6.383624672889709473e-02	1.000000000000000021e-02	4.820830002427101135e-02	5.659999999999999476e-01	5.296642184257507324e-01
3.300000000000000000e+02	4.359999999999999987e-01	6.815779805183410645e-01	8.659999999999999920e-01	1.570223569869995117e-01	9.040000000000000258e-01	6.952372789382934570e-01	4.560000000000000164e-01	5.044299364089965820e-01	1.200000000000000025e-02	9.685540944337844849e-02	7.099999999999999645e-01	6.310285925865173340e-01
3.310000000000000000e+02	6.239999999999999991e-01	7.334910035133361816e-01	2.159999999999999976e-01	6.642508506774902344e-02	8.920000000000000151e-01	9.427031278610229492e-01	4.380000000000000004e-01	4.566182196140289307e-01	4.620000000000000218e-01	5.296291112899780273e-01	5.480000000000000426e-01	7.717131376266479492e-01
3.320000000000000000e+02	7.259999999999999787e-01	4.884623289108276367e-01	2.320000000000000118e-01	2.135774046182632446e-01	8.780000000000000027e-01	6.977365612983703613e-01	6.919999999999999485e-01	7.315056920051574707e-01	9.000000000000000222e-01	8.956611156463623047e-01	6.979999999999999538e-01	6.161415576934814453e-01
3.330000000000000000e+02	7.760000000000000231e-01	6.649089455604553223e-01	6.139999999999999902e-01	7.161252200603485107e-02	8.599999999999999867e-01	7.349216341972351074e-01	2.520000000000000018e-01	1.046374738216400146e-01	1.600000000000000033e-01	2.129472941160202026e-01	8.659999999999999920e-01	7.926023006439208984e-01
3.340000000000000000e+02	6.939999999999999503e-01	6.879113316535949707e-01	2.999999999999999889e-01	4.731711000204086304e-02	6.640000000000000346e-01	5.037806630134582520e-01	9.340000000000000524e-01	6.789305806159973145e-01	7.119999999999999662e-01	6.266554594039916992e-01	2.419999999999999929e-01	4.812377989292144775e-01
3.350000000000000000e+02	6.280000000000000027e-01	4.250473082065582275e-01	1.519999999999999962e-01	9.178078733384609222e-03	6.219999999999999973e-01	7.307664752006530762e-01	5.999999999999999778e-02	8.825822919607162476e-02	5.320000000000000284e-01	5.767816305160522461e-01	4.380000000000000004e-01	5.429698228836059570e-01
3.360000000000000000e+02	3.760000000000000009e-01	2.948640584945678711e-01	4.660000000000000253e-01	1.231240853667259216e-02	6.800000000000000488e-01	7.614679932594299316e-01	4.339999999999999969e-01	6.068935990333557129e-01	7.299999999999999822e-01	7.270586490631103516e-01	6.139999999999999902e-01	6.532673835754394531e-01
3.370000000000000000e+02	2.479999999999999982e-01	3.782083392143249512e-01	6.320000000000000062e-01	1.245271936058998108e-01	6.099999999999999867e-01	4.960778057575225830e-01	3.140000000000000013e-01	6.434540152549743652e-01	8.319999999999999618e-01	6.481380462646484375e-01	8.840000000000000080e-01	8.899815082550048828e-01
3.380000000000000000e+02	8.840000000000000080e-01	7.746221423149108887e-01	6.660000000000000364e-01	2.829568088054656982e-01	6.440000000000000169e-01	7.367444634437561035e-01	4.759999999999999787e-01	6.485992074012756348e-01	1.120000000000000023e-01	1.183370575308799744e-01	5.199999999999999761e-02	2.095268070697784424e-01
3.390000000000000000e+02	5.560000000000000497e-01	7.756436467170715332e-01	6.700000000000000400e-01	4.852828383445739746e-01	4.159999999999999809e-01	3.259567916393280029e-01	7.580000000000000071e-01	9.186658263206481934e-01	2.300000000000000100e-01	4.470374286174774170e-01	3.280000000000000138e-01	3.158510923385620117e-01
3.400000000000000000e+02	4.979999999999999982e-01	5.185931324958801270e-01	5.839999999999999636e-01	5.735085606575012207e-01	5.300000000000000266e-01	6.305181980133056641e-01	1.640000000000000069e-01	3.234929740428924561e-01	5.919999999999999707e-01	6.477144360542297363e-01	8.259999999999999565e-01	9.710855484008789062e-01
3.410000000000000000e+02	5.759999999999999565e-01	7.535238862037658691e-01	5.360000000000000320e-01	1.074669957160949707e-01	9.719999999999999751e-01	8.632175922393798828e-01	8.139999999999999458e-01	7.208866477012634277e-01	4.719999999999999751e-01	2.550524175167083740e-01	8.419999999999999707e-01	8.668814301490783691e-01
3.420000000000000000e+02	5.260000000000000231e-01	7.122033834457397461e-01	4.319999999999999951e-01	9.987034648656845093e-02	7.139999999999999680e-01	7.145826816558837891e-01	9.399999999999999467e-01	9.033213853836059570e-01	7.199999999999999734e-01	7.978804111480712891e-01	3.479999999999999760e-01	6.483298540115356445e-01
3.430000000000000000e+02	8.719999999999999973e-01	7.798380255699157715e-01	8.199999999999999512e-01	2.140435874462127686e-01	8.980000000000000204e-01	8.387584090232849121e-01	4.359999999999999987e-01	4.143315851688385010e-01	6.239999999999999991e-01	7.171794772148132324e-01	5.639999999999999458e-01	4.811044335365295410e-01
3.440000000000000000e+02	4.600000000000000200e-01	5.407677888870239258e-01	9.739999999999999769e-01	3.522099256515502930e-01	5.620000000000000551e-01	2.045035511255264282e-01	9.799999999999999822e-01	8.459182977676391602e-01	3.780000000000000027e-01	4.639027118682861328e-01	4.500000000000000111e-01	4.342527091503143311e-01
3.450000000000000000e+02	7.780000000000000249e-01	8.062113523483276367e-01	8.120000000000000551e-01	1.203405708074569702e-01	6.380000000000000115e-01	5.802089571952819824e-01	1.960000000000000075e-01	1.850260347127914429e-01	5.140000000000000124e-01	6.079374551773071289e-01	9.020000000000000240e-01	9.827737808227539062e-01
3.460000000000000000e+02	7.099999999999999645e-01	6.472662687301635742e-01	2.039999999999999869e-01	3.481062054634094238e-01	7.239999999999999769e-01	7.811233401298522949e-01	3.940000000000000169e-01	9.293509721755981445e-01	4.000000000000000222e-01	5.384536385536193848e-01	4.719999999999999751e-01	6.086000204086303711e-01
3.470000000000000000e+02	3.579999999999999849e-01	2.795147299766540527e-01	2.000000000000000042e-03	2.733010565862059593e-03	8.960000000000000187e-01	5.875707864761352539e-01	6.600000000000000311e-01	5.961000919342041016e-01	3.459999999999999742e-01	2.569054067134857178e-01	5.360000000000000320e-01	5.447093248367309570e-01
3.480000000000000000e+02	9.040000000000000258e-01	9.481523036956787109e-01	1.200000000000000025e-02	2.167412545531988144e-03	1.600000000000000033e-02	1.400234848260879517e-01	9.800000000000000377e-02	5.676386356353759766e-01	3.559999999999999831e-01	3.563857078552246094e-01	4.839999999999999858e-01	5.952189564704895020e-01
3.490000000000000000e+02	5.999999999999999778e-01	5.811683535575866699e-01	7.259999999999999787e-01	3.019156455993652344e-01	6.879999999999999449e-01	6.229259967803955078e-01	6.560000000000000275e-01	8.231874108314514160e-01	6.959999999999999520e-01	7.493892908096313477e-01	4.000000000000000222e-01	6.922456622123718262e-01
3.500000000000000000e+02	8.139999999999999458e-01	8.480441570281982422e-01	8.100000000000000533e-01	1.843673363327980042e-02	9.899999999999999911e-01	9.757043123245239258e-01	6.660000000000000364e-01	6.580745577812194824e-01	8.499999999999999778e-01	8.391687870025634766e-01	1.199999999999999956e-01	2.140303999185562134e-01
3.510000000000000000e+02	9.959999999999999964e-01	9.932609200477600098e-01	6.939999999999999503e-01	3.336642086505889893e-01	9.439999999999999503e-01	9.030103087425231934e-01	4.739999999999999769e-01	4.174598157405853271e-01	2.359999999999999876e-01	4.386146962642669678e-01	1.199999999999999956e-01	1.504657566547393799e-01
3.520000000000000000e+02	4.400000000000000022e-01	5.601744055747985840e-01	7.599999999999999811e-02	3.402727423235774040e-03	8.199999999999999512e-01	5.832874774932861328e-01	4.799999999999999822e-01	5.191652178764343262e-01	5.919999999999999707e-01	4.827382862567901611e-01	5.520000000000000462e-01	4.606882035732269287e-01
3.530000000000000000e+02	9.060000000000000275e-01	8.847417235374450684e-01	7.159999999999999698e-01	1.652354449033737183e-01	6.500000000000000222e-01	3.518905639648437500e-01	6.380000000000000115e-01	8.796684145927429199e-01	6.999999999999999556e-01	5.494221448898315430e-01	6.720000000000000417e-01	6.875423192977905273e-01
3.540000000000000000e+02	1.320000000000000062e-01	1.206046864390373230e-01	3.559999999999999831e-01	4.137557744979858398e-02	7.599999999999999811e-02	5.083021894097328186e-02	7.540000000000000036e-01	4.741992354393005371e-01	6.500000000000000222e-01	4.943536520004272461e-01	8.659999999999999920e-01	9.902486205101013184e-01
3.550000000000000000e+02	6.280000000000000027e-01	7.040175199508666992e-01	3.220000000000000084e-01	2.176510915160179138e-02	9.240000000000000435e-01	8.521573543548583984e-01	7.840000000000000302e-01	6.533299088478088379e-01	6.199999999999999956e-02	1.570321768522262573e-01	8.080000000000000515e-01	7.653882503509521484e-01
3.560000000000000000e+02	9.559999999999999609e-01	9.291180372238159180e-01	7.019999999999999574e-01	2.016502022743225098e-01	1.059999999999999970e-01	1.409997344017028809e-01	5.360000000000000320e-01	2.597357928752899170e-01	9.280000000000000471e-01	8.845789432525634766e-01	4.200000000000000261e-02	3.222587704658508301e-01
3.570000000000000000e+02	3.559999999999999831e-01	3.209773302078247070e-01	8.499999999999999778e-01	9.501469880342483521e-02	9.819999999999999840e-01	9.258634448051452637e-01	4.239999999999999880e-01	4.601025581359863281e-01	7.399999999999999911e-01	7.327879667282104492e-01	7.600000000000000089e-01	9.110464453697204590e-01
3.580000000000000000e+02	4.600000000000000200e-01	4.095140695571899414e-01	5.180000000000000160e-01	1.423831433057785034e-01	1.140000000000000041e-01	2.832918763160705566e-01	9.140000000000000346e-01	7.942509651184082031e-01	2.560000000000000053e-01	2.246223092079162598e-01	5.600000000000000533e-01	8.167944550514221191e-01
3.590000000000000000e+02	7.660000000000000142e-01	8.541921973228454590e-01	4.460000000000000075e-01	1.064540892839431763e-01	7.820000000000000284e-01	4.638270437717437744e-01	1.479999999999999927e-01	8.501499891281127930e-02	8.860000000000000098e-01	7.795431613922119141e-01	8.060000000000000497e-01	8.467475175857543945e-01
3.600000000000000000e+02	3.059999999999999942e-01	4.313199818134307861e-01	7.179999999999999716e-01	1.040043607354164124e-01	5.759999999999999565e-01	5.342568159103393555e-01	6.480000000000000204e-01	6.619875431060791016e-01	5.639999999999999458e-01	5.817830562591552734e-01	6.159999999999999920e-01	6.511006951332092285e-01
3.610000000000000000e+02	5.919999999999999707e-01	5.655511617660522461e-01	4.520000000000000129e-01	1.797432079911231995e-02	5.939999999999999725e-01	2.705996334552764893e-01	5.140000000000000124e-01	5.056653618812561035e-01	4.319999999999999951e-01	4.795728623867034912e-01	1.079999999999999988e-01	2.216396331787109375e-01
3.620000000000000000e+02	6.480000000000000204e-01	6.342206597328186035e-01	4.199999999999999845e-01	2.138680033385753632e-02	2.620000000000000107e-01	4.079907536506652832e-01	2.660000000000000142e-01	2.202421575784683228e-01	9.280000000000000471e-01	8.609318137168884277e-01	7.059999999999999609e-01	6.547725200653076172e-01
3.630000000000000000e+02	6.919999999999999485e-01	6.078570485115051270e-01	8.519999999999999796e-01	7.893965393304824829e-02	6.440000000000000169e-01	6.076802015304565430e-01	4.079999999999999738e-01	5.343959927558898926e-01	2.459999999999999964e-01	2.068921923637390137e-01	2.220000000000000029e-01	2.687935531139373779e-01
3.640000000000000000e+02	9.599999999999999645e-01	8.052750825881958008e-01	5.420000000000000373e-01	1.287117898464202881e-01	5.140000000000000124e-01	4.209568798542022705e-01	4.159999999999999809e-01	4.898233115673065186e-01	5.939999999999999725e-01	5.070062279701232910e-01	7.580000000000000071e-01	7.355585694313049316e-01
3.650000000000000000e+02	9.200000000000000400e-01	6.237521171569824219e-01	1.559999999999999998e-01	2.018082290887832642e-01	8.519999999999999796e-01	7.586522698402404785e-01	8.599999999999999312e-02	4.655136913061141968e-02	7.459999999999999964e-01	6.843603849411010742e-01	5.639999999999999458e-01	7.383826971054077148e-01
3.660000000000000000e+02	8.259999999999999565e-01	7.889415025711059570e-01	5.699999999999999512e-01	7.629535347223281860e-02	5.919999999999999707e-01	3.006640374660491943e-01	4.560000000000000164e-01	3.435007929801940918e-01	9.559999999999999609e-01	9.534068107604980469e-01	1.360000000000000098e-01	1.061346754431724548e-01
3.670000000000000000e+02	9.559999999999999609e-01	9.435545206069946289e-01	8.339999999999999636e-01	5.516133904457092285e-01	9.519999999999999574e-01	9.308845996856689453e-01	6.840000000000000524e-01	4.482080340385437012e-01	3.200000000000000067e-01	2.606021165847778320e-01	8.719999999999999973e-01	9.045349359512329102e-01
3.680000000000000000e+02	1.519999999999999962e-01	1.776219904422760010e-01	9.839999999999999858e-01	9.668900966644287109e-01	3.300000000000000155e-01	5.977461338043212891e-01	4.719999999999999751e-01	4.158629179000854492e-01	3.439999999999999725e-01	2.340929061174392700e-01	3.099999999999999978e-01	5.379529595375061035e-01
3.690000000000000000e+02	4.179999999999999827e-01	2.170614004135131836e-01	9.080000000000000293e-01	3.628995716571807861e-01	4.779999999999999805e-01	5.104331374168395996e-01	9.360000000000000542e-01	8.681255578994750977e-01	6.580000000000000293e-01	6.253907680511474609e-01	5.779999999999999583e-01	7.545762062072753906e-01
3.700000000000000000e+02	9.639999999999999680e-01	8.656513094902038574e-01	3.119999999999999996e-01	2.505527995526790619e-02	7.159999999999999698e-01	6.179125308990478516e-01	6.780000000000000471e-01	7.238270044326782227e-01	8.739999999999999991e-01	7.552413940429687500e-01	7.840000000000000302e-01	8.533623218536376953e-01
3.710000000000000000e+02	4.979999999999999982e-01	7.153816819190979004e-01	6.700000000000000400e-01	2.301044389605522156e-02	3.079999999999999960e-01	8.357957005500793457e-01	7.700000000000000178e-01	8.300420045852661133e-01	7.599999999999999811e-02	1.700588315725326538e-01	6.800000000000000488e-02	6.457162648439407349e-02
3.720000000000000000e+02	7.099999999999999645e-01	6.696804165840148926e-01	8.479999999999999760e-01	4.462778568267822266e-01	2.059999999999999887e-01	2.166198790073394775e-01	7.079999999999999627e-01	6.999405026435852051e-01	1.900000000000000022e-01	3.483003675937652588e-01	7.279999999999999805e-01	7.124248147010803223e-01
3.730000000000000000e+02	4.660000000000000253e-01	5.425131916999816895e-01	1.039999999999999952e-01	9.494047611951828003e-02	3.900000000000000133e-01	3.365209400653839111e-01	4.500000000000000111e-01	4.259406328201293945e-01	3.719999999999999973e-01	4.991273581981658936e-01	3.119999999999999996e-01	7.463771104812622070e-01
3.740000000000000000e+02	2.079999999999999905e-01	4.531871378421783447e-01	4.560000000000000164e-01	1.125877425074577332e-01	2.280000000000000082e-01	2.715800106525421143e-01	3.039999999999999925e-01	6.263533830642700195e-01	4.620000000000000218e-01	2.384181171655654907e-01	5.400000000000000355e-01	7.366597652435302734e-01
3.750000000000000000e+02	1.499999999999999944e-01	1.081954091787338257e-01	8.639999999999999902e-01	9.246705174446105957e-01	2.859999999999999765e-01	3.888022899627685547e-01	2.459999999999999964e-01	3.668005466461181641e-01	8.920000000000000151e-01	7.772178053855895996e-01	3.739999999999999991e-01	5.716789960861206055e-01
3.760000000000000000e+02	5.899999999999999689e-01	8.245184421539306641e-01	8.999999999999999667e-02	1.149913668632507324e-02	2.220000000000000029e-01	6.123818755149841309e-01	9.080000000000000293e-01	6.813543438911437988e-01	2.479999999999999982e-01	2.875690758228302002e-01	6.540000000000000258e-01	5.841274261474609375e-01
3.770000000000000000e+02	7.039999999999999591e-01	7.519173622131347656e-01	4.239999999999999880e-01	8.545002341270446777e-02	3.059999999999999942e-01	2.879383862018585205e-01	3.799999999999999906e-02	4.025082662701606750e-02	6.199999999999999956e-01	6.792001128196716309e-01	5.260000000000000231e-01	5.719442367553710938e-01
3.780000000000000000e+02	3.019999999999999907e-01	4.449093937873840332e-01	1.320000000000000062e-01	1.132405269891023636e-02	3.659999999999999920e-01	4.632880389690399170e-01	4.239999999999999880e-01	7.013892531394958496e-01	6.840000000000000524e-01	5.215800404548645020e-01	2.959999999999999853e-01	4.527600705623626709e-01
3.790000000000000000e+02	6.400000000000000133e-02	4.482559487223625183e-02	7.319999999999999840e-01	9.221208840608596802e-02	9.779999999999999805e-01	7.488501071929931641e-01	8.279999999999999583e-01	5.844948887825012207e-01	2.179999999999999993e-01	1.768863797187805176e-01	6.800000000000000488e-02	2.789513170719146729e-01
3.800000000000000000e+02	4.339999999999999969e-01	5.724166631698608398e-01	5.000000000000000000e-01	6.296398490667343140e-02	9.779999999999999805e-01	8.327577710151672363e-01	7.299999999999999822e-01	6.908467411994934082e-01	6.660000000000000364e-01	6.808512806892395020e-01	8.219999999999999529e-01	9.910101890563964844e-01
3.810000000000000000e+02	4.660000000000000253e-01	4.811415076255798340e-01	5.620000000000000551e-01	3.348821997642517090e-01	4.779999999999999805e-01	3.233893513679504395e-01	5.659999999999999476e-01	4.817341268062591553e-01	7.319999999999999840e-01	5.774499773979187012e-01	2.500000000000000000e-01	4.700336456298828125e-01
3.820000000000000000e+02	1.059999999999999970e-01	4.618142247200012207e-01	3.320000000000000173e-01	1.491831988096237183e-02	2.740000000000000213e-01	1.291794180870056152e-01	7.019999999999999574e-01	6.954770684242248535e-01	2.280000000000000082e-01	5.217435359954833984e-01	7.660000000000000142e-01	8.454384207725524902e-01
3.830000000000000000e+02	3.920000000000000151e-01	4.687431156635284424e-01	9.600000000000000200e-02	7.052362896502017975e-03	3.200000000000000067e-01	3.855766952037811279e-01	7.640000000000000124e-01	9.417961239814758301e-01	1.519999999999999962e-01	3.302185833454132080e-01	8.780000000000000027e-01	9.859299063682556152e-01
3.840000000000000000e+02	5.899999999999999689e-01	7.243843078613281250e-01	5.999999999999999778e-01	4.855985194444656372e-02	2.059999999999999887e-01	3.689483702182769775e-01	6.640000000000000346e-01	3.332820534706115723e-01	9.200000000000000400e-01	9.554508328437805176e-01	8.040000000000000480e-01	9.871057271957397461e-01
3.850000000000000000e+02	8.719999999999999973e-01	8.669596314430236816e-01	4.719999999999999751e-01	1.207041647285223007e-02	8.699999999999999956e-01	7.201138734817504883e-01	3.579999999999999849e-01	5.649150013923645020e-01	8.000000000000000167e-02	2.997764050960540771e-01	2.540000000000000036e-01	3.061208724975585938e-01
3.860000000000000000e+02	6.500000000000000222e-01	3.410899937152862549e-01	1.479999999999999927e-01	1.023981273174285889e-01	3.140000000000000013e-01	3.718352019786834717e-01	8.699999999999999956e-01	8.666944503784179688e-01	2.939999999999999836e-01	5.217363238334655762e-01	2.139999999999999958e-01	3.728508055210113525e-01
3.870000000000000000e+02	9.919999999999999929e-01	9.738186001777648926e-01	3.400000000000000244e-01	3.810213878750801086e-02	5.380000000000000338e-01	5.460051894187927246e-01	9.539999999999999591e-01	9.885241389274597168e-01	5.220000000000000195e-01	5.688441991806030273e-01	1.140000000000000041e-01	7.779380679130554199e-02
3.880000000000000000e+02	1.000000000000000000e+00	9.895160198211669922e-01	1.300000000000000044e-01	2.433522418141365051e-02	6.340000000000000080e-01	5.926075577735900879e-01	7.620000000000000107e-01	9.524089097976684570e-01	5.260000000000000231e-01	6.305628418922424316e-01	8.760000000000000009e-01	9.654986858367919922e-01
3.890000000000000000e+02	1.719999999999999862e-01	2.215842008590698242e-01	3.659999999999999920e-01	2.701537311077117920e-01	9.799999999999999822e-01	9.896827936172485352e-01	2.540000000000000036e-01	3.903485834598541260e-01	6.440000000000000169e-01	5.996043682098388672e-01	5.480000000000000426e-01	7.151409387588500977e-01
3.900000000000000000e+02	1.059999999999999970e-01	2.727907598018646240e-01	2.280000000000000082e-01	2.270782440900802612e-01	5.999999999999999778e-02	5.113549530506134033e-02	9.779999999999999805e-01	8.768457770347595215e-01	8.639999999999999902e-01	5.108440518379211426e-01	3.200000000000000067e-02	5.228119343519210815e-02
3.910000000000000000e+02	4.959999999999999964e-01	5.046148300170898438e-01	4.500000000000000111e-01	6.207961589097976685e-02	9.220000000000000417e-01	8.660050630569458008e-01	3.900000000000000133e-01	6.399926543235778809e-01	1.739999999999999880e-01	2.630835473537445068e-01	5.180000000000000160e-01	5.399607419967651367e-01
3.920000000000000000e+02	8.400000000000000522e-02	5.028437450528144836e-02	9.699999999999999734e-01	4.557618200778961182e-01	9.060000000000000275e-01	7.071825265884399414e-01	4.640000000000000235e-01	6.492843031883239746e-01	6.420000000000000151e-01	6.141905188560485840e-01	2.379999999999999893e-01	2.443360239267349243e-01
3.930000000000000000e+02	6.780000000000000471e-01	7.134742140769958496e-01	3.039999999999999925e-01	1.518916338682174683e-02	9.300000000000000488e-01	8.485222458839416504e-01	1.839999999999999969e-01	3.256486952304840088e-01	2.660000000000000142e-01	4.220373332500457764e-01	1.219999999999999973e-01	3.566467165946960449e-01
3.940000000000000000e+02	6.260000000000000009e-01	6.516986489295959473e-01	1.759999999999999898e-01	5.059059262275695801e-01	1.600000000000000033e-01	9.796061366796493530e-02	2.039999999999999869e-01	2.320652604103088379e-01	4.879999999999999893e-01	4.149858057498931885e-01	3.960000000000000187e-01	6.658703088760375977e-01
3.950000000000000000e+02	8.459999999999999742e-01	8.566910028457641602e-01	7.560000000000000053e-01	3.554884195327758789e-01	5.399999999999999939e-02	3.452651947736740112e-02	6.760000000000000453e-01	3.379461169242858887e-01	6.720000000000000417e-01	5.459554791450500488e-01	6.760000000000000453e-01	8.463960886001586914e-01
3.960000000000000000e+02	1.620000000000000051e-01	4.370324015617370605e-01	3.940000000000000169e-01	7.686247676610946655e-02	5.400000000000000355e-01	7.412120699882507324e-01	9.439999999999999503e-01	9.824495315551757812e-01	3.960000000000000187e-01	2.113864272832870483e-01	8.400000000000000522e-02	4.463912844657897949e-01
3.970000000000000000e+02	8.980000000000000204e-01	6.915931105613708496e-01	3.799999999999999906e-02	1.762098819017410278e-02	5.360000000000000320e-01	3.004574477672576904e-01	6.159999999999999920e-01	7.278343439102172852e-01	1.580000000000000016e-01	1.439753174781799316e-01	4.279999999999999916e-01	5.105836391448974609e-01
3.980000000000000000e+02	6.820000000000000506e-01	5.078331232070922852e-01	5.959999999999999742e-01	4.487154483795166016e-01	6.360000000000000098e-01	6.573819518089294434e-01	8.299999999999999600e-01	7.291615009307861328e-01	5.759999999999999565e-01	6.003875732421875000e-01	7.680000000000000160e-01	6.555493474006652832e-01
3.990000000000000000e+02	3.799999999999999906e-02	2.288268655538558960e-01	6.919999999999999485e-01	1.649613827466964722e-01	7.840000000000000302e-01	7.603503465652465820e-01	8.419999999999999707e-01	6.858765482902526855e-01	3.760000000000000009e-01	1.890152543783187866e-01	9.180000000000000382e-01	9.942504167556762695e-01
4.000000000000000000e+02	9.160000000000000364e-01	8.225297927856445312e-01	5.540000000000000480e-01	3.842305764555931091e-02	4.380000000000000004e-01	3.990729749202728271e-01	5.220000000000000195e-01	5.219846963882446289e-01	9.559999999999999609e-01	9.440546631813049316e-01	7.640000000000000124e-01	8.013782501220703125e-01
4.010000000000000000e+02	2.079999999999999905e-01	6.096022129058837891e-01	9.499999999999999556e-01	5.963028073310852051e-01	1.380000000000000115e-01	4.180710315704345703e-01	3.260000000000000120e-01	4.191297590732574463e-01	3.420000000000000262e-01	3.938145041465759277e-01	8.579999999999999849e-01	9.927948117256164551e-01
4.020000000000000000e+02	8.359999999999999654e-01	7.912791371345520020e-01	7.980000000000000426e-01	3.825388252735137939e-01	5.040000000000000036e-01	3.694060742855072021e-01	1.340000000000000080e-01	1.773345470428466797e-01	1.260000000000000009e-01	1.350802034139633179e-01	7.640000000000000124e-01	8.521374464035034180e-01
4.030000000000000000e+02	9.819999999999999840e-01	7.069864273071289062e-01	7.039999999999999591e-01	6.779600679874420166e-02	9.719999999999999751e-01	9.496621489524841309e-01	4.079999999999999738e-01	2.775956094264984131e-01	8.399999999999999689e-01	7.433667182922363281e-01	5.340000000000000302e-01	6.725140810012817383e-01
4.040000000000000000e+02	7.399999999999999911e-01	8.833757042884826660e-01	5.899999999999999689e-01	1.830435395240783691e-01	1.600000000000000033e-01	2.986031174659729004e-01	2.479999999999999982e-01	1.682996600866317749e-01	8.339999999999999636e-01	6.299636960029602051e-01	7.239999999999999769e-01	7.985163927078247070e-01
4.050000000000000000e+02	9.519999999999999574e-01	8.011659383773803711e-01	8.539999999999999813e-01	5.420360565185546875e-01	9.819999999999999840e-01	9.845657944679260254e-01	9.639999999999999680e-01	7.621423602104187012e-01	8.820000000000000062e-01	7.653188705444335938e-01	4.580000000000000182e-01	7.215876579284667969e-01
4.060000000000000000e+02	4.000000000000000083e-03	6.028271466493606567e-02	8.980000000000000204e-01	2.104939669370651245e-01	8.159999999999999476e-01	8.835507035255432129e-01	4.939999999999999947e-01	8.669410347938537598e-01	4.179999999999999827e-01	4.543998837471008301e-01	6.400000000000000133e-01	8.412187099456787109e-01
4.070000000000000000e+02	9.459999999999999520e-01	7.670595049858093262e-01	3.639999999999999902e-01	4.261846095323562622e-02	8.199999999999999512e-01	7.562176585197448730e-01	6.879999999999999449e-01	6.261192560195922852e-01	2.919999999999999818e-01	6.023062467575073242e-01	7.119999999999999662e-01	8.102680444717407227e-01
4.080000000000000000e+02	5.420000000000000373e-01	8.870655298233032227e-01	5.199999999999999761e-02	1.283215451985597610e-02	7.880000000000000338e-01	4.344901740550994873e-01	2.119999999999999940e-01	3.031660616397857666e-01	3.739999999999999991e-01	3.105147480964660645e-01	1.739999999999999880e-01	1.031339094042778015e-01
4.090000000000000000e+02	2.139999999999999958e-01	2.653981149196624756e-01	2.879999999999999782e-01	2.164530381560325623e-02	8.259999999999999565e-01	6.199071407318115234e-01	3.340000000000000191e-01	5.628289580345153809e-01	6.700000000000000400e-01	6.996113657951354980e-01	8.179999999999999494e-01	8.399008512496948242e-01
4.100000000000000000e+02	6.320000000000000062e-01	5.803657174110412598e-01	5.879999999999999671e-01	6.853809952735900879e-02	4.819999999999999840e-01	4.302138686180114746e-01	9.679999999999999716e-01	6.595847606658935547e-01	6.899999999999999467e-01	5.938233733177185059e-01	8.679999999999999938e-01	9.090582728385925293e-01
4.110000000000000000e+02	6.239999999999999991e-01	7.339638471603393555e-01	8.199999999999999512e-01	1.811501085758209229e-01	4.899999999999999911e-01	5.954655408859252930e-01	3.479999999999999760e-01	3.618930578231811523e-01	5.939999999999999725e-01	5.435714721679687500e-01	3.180000000000000049e-01	5.765803456306457520e-01
4.120000000000000000e+02	4.359999999999999987e-01	3.992386758327484131e-01	1.400000000000000029e-02	2.122975513339042664e-02	7.199999999999999734e-01	6.758643388748168945e-01	1.620000000000000051e-01	2.915912270545959473e-01	6.520000000000000240e-01	3.197232186794281006e-01	2.819999999999999729e-01	3.362247347831726074e-01
4.130000000000000000e+02	5.500000000000000444e-01	6.999472379684448242e-01	9.200000000000000400e-01	4.648787975311279297e-01	4.000000000000000083e-03	8.337853848934173584e-02	9.479999999999999538e-01	8.433846235275268555e-01	5.939999999999999725e-01	7.116685509681701660e-01	4.859999999999999876e-01	4.019306600093841553e-01
4.140000000000000000e+02	1.179999999999999938e-01	1.757025569677352905e-01	6.600000000000000311e-01	3.502090275287628174e-02	4.259999999999999898e-01	4.863175451755523682e-01	3.260000000000000120e-01	3.862235546112060547e-01	5.320000000000000284e-01	4.106430411338806152e-01	6.999999999999999556e-01	9.025657176971435547e-01
4.150000000000000000e+02	2.139999999999999958e-01	3.336641192436218262e-01	7.179999999999999716e-01	1.706212908029556274e-01	6.899999999999999467e-01	8.822742700576782227e-01	8.940000000000000169e-01	7.027438282966613770e-01	2.599999999999999881e-02	5.114711448550224304e-02	4.939999999999999947e-01	7.485059499740600586e-01
4.160000000000000000e+02	7.620000000000000107e-01	6.742991209030151367e-01	8.020000000000000462e-01	1.698837876319885254e-01	7.159999999999999698e-01	3.849927186965942383e-01	8.619999999999999885e-01	9.170551300048828125e-01	4.939999999999999947e-01	6.737626194953918457e-01	8.060000000000000497e-01	8.271994590759277344e-01
4.170000000000000000e+02	5.779999999999999583e-01	7.972081303596496582e-01	1.680000000000000104e-01	3.773017972707748413e-02	7.740000000000000213e-01	7.299830913543701172e-01	1.940000000000000058e-01	2.778419554233551025e-01	9.479999999999999538e-01	9.423101544380187988e-01	4.500000000000000111e-01	3.785728216171264648e-01
4.180000000000000000e+02	4.279999999999999916e-01	4.265988469123840332e-01	5.899999999999999689e-01	3.632609173655509949e-02	1.799999999999999864e-02	5.454388633370399475e-02	7.580000000000000071e-01	5.572682619094848633e-01	6.600000000000000311e-01	5.212991237640380859e-01	8.559999999999999831e-01	8.541170358657836914e-01
4.190000000000000000e+02	9.600000000000000200e-02	4.253350198268890381e-02	7.000000000000000666e-02	1.350642461329698563e-02	4.319999999999999951e-01	3.758282363414764404e-01	6.520000000000000240e-01	6.010178327560424805e-01	7.640000000000000124e-01	6.798958182334899902e-01	2.479999999999999982e-01	4.432078897953033447e-01
4.200000000000000000e+02	5.000000000000000000e-01	5.106514692306518555e-01	1.839999999999999969e-01	9.568135440349578857e-02	5.000000000000000000e-01	5.501603484153747559e-01	3.039999999999999925e-01	3.566003441810607910e-01	7.279999999999999805e-01	5.201354622840881348e-01	2.000000000000000111e-01	6.758080124855041504e-01
4.210000000000000000e+02	1.459999999999999909e-01	1.796899735927581787e-01	8.386666666666666714e-01	7.487444579601287842e-02	2.079999999999999905e-01	3.459417521953582764e-01	9.040000000000000258e-01	7.740732431411743164e-01	6.600000000000000311e-02	2.323321253061294556e-01	6.039999999999999813e-01	6.906610131263732910e-01
4.220000000000000000e+02	7.580000000000000071e-01	7.646799087524414062e-01	5.679999999999999494e-01	3.967958092689514160e-01	9.819999999999999840e-01	9.724029302597045898e-01	6.820000000000000506e-01	6.921306252479553223e-01	2.979999999999999871e-01	5.461209416389465332e-01	4.859999999999999876e-01	5.043365359306335449e-01
4.230000000000000000e+02	4.279999999999999916e-01	2.562057971954345703e-01	5.839999999999999636e-01	2.533032000064849854e-01	9.559999999999999609e-01	8.530589342117309570e-01	5.979999999999999760e-01	8.483079671859741211e-01	7.019999999999999574e-01	6.986295580863952637e-01	8.359999999999999654e-01	7.102401256561279297e-01
4.240000000000000000e+02	5.500000000000000444e-01	6.573265194892883301e-01	5.460000000000000409e-01	1.304355114698410034e-01	6.800000000000000488e-01	5.149313807487487793e-01	4.099999999999999756e-01	3.355536758899688721e-01	6.039999999999999813e-01	8.476040959358215332e-01	3.340000000000000191e-01	4.589790701866149902e-01
4.250000000000000000e+02	3.340000000000000191e-01	4.347115159034729004e-01	3.900000000000000133e-01	2.135635316371917725e-01	3.559999999999999831e-01	2.118216753005981445e-01	3.300000000000000155e-01	2.264099419116973877e-01	9.280000000000000471e-01	9.371258616447448730e-01	3.079999999999999960e-01	5.508916378021240234e-01
4.260000000000000000e+02	5.200000000000000178e-01	4.105321168899536133e-01	8.479999999999999760e-01	1.779920905828475952e-01	9.100000000000000311e-01	7.154696583747863770e-01	3.960000000000000187e-01	3.426506221294403076e-01	1.400000000000000133e-01	1.951612830162048340e-01	7.980000000000000426e-01	8.614829778671264648e-01
4.270000000000000000e+02	3.699999999999999956e-01	2.419663965702056885e-01	8.980000000000000204e-01	4.607190191745758057e-01	7.179999999999999716e-01	5.482246279716491699e-01	9.839999999999999858e-01	9.272326827049255371e-01	8.699999999999999956e-01	8.574922084808349609e-01	3.360000000000000209e-01	8.010582327842712402e-01
4.280000000000000000e+02	9.060000000000000275e-01	7.279128432273864746e-01	1.880000000000000004e-01	8.810607343912124634e-02	3.880000000000000115e-01	3.082973361015319824e-01	9.459999999999999520e-01	9.361619949340820312e-01	7.239999999999999769e-01	5.458070039749145508e-01	2.200000000000000011e-01	5.811688899993896484e-01
4.290000000000000000e+02	5.879999999999999671e-01	2.745254635810852051e-01	1.960000000000000075e-01	1.040384620428085327e-01	9.719999999999999751e-01	9.858281612396240234e-01	6.500000000000000222e-01	7.203829288482666016e-01	9.779999999999999805e-01	9.412309527397155762e-01	6.640000000000000346e-01	7.025483846664428711e-01
4.300000000000000000e+02	7.159999999999999698e-01	5.253798961639404297e-01	9.939999999999999947e-01	8.767033219337463379e-01	8.200000000000000344e-02	1.708151847124099731e-01	8.040000000000000480e-01	7.669683098793029785e-01	6.119999999999999885e-01	5.595026612281799316e-01	7.940000000000000391e-01	8.696140050888061523e-01
4.310000000000000000e+02	9.859999999999999876e-01	9.957925081253051758e-01	5.899999999999999689e-01	5.661213994026184082e-01	2.159999999999999976e-01	3.406846225261688232e-01	3.400000000000000244e-01	2.458854168653488159e-01	6.039999999999999813e-01	3.841418921947479248e-01	9.220000000000000417e-01	9.585164189338684082e-01
4.320000000000000000e+02	8.419999999999999707e-01	6.747358441352844238e-01	2.220000000000000029e-01	2.251193486154079437e-02	4.219999999999999862e-01	8.047770261764526367e-01	2.999999999999999889e-01	4.075039029121398926e-01	6.740000000000000435e-01	5.911023020744323730e-01	4.380000000000000004e-01	5.278857350349426270e-01
4.330000000000000000e+02	4.399999999999999745e-02	2.279111742973327637e-01	5.420000000000000373e-01	2.298013567924499512e-01	3.019999999999999907e-01	6.315788030624389648e-01	2.059999999999999887e-01	6.181862354278564453e-01	3.459999999999999742e-01	4.345349967479705811e-01	6.780000000000000471e-01	7.219367027282714844e-01
4.340000000000000000e+02	6.740000000000000435e-01	6.107276678085327148e-01	1.340000000000000080e-01	5.009763315320014954e-02	9.619999999999999662e-01	9.720309972763061523e-01	9.679999999999999716e-01	6.837465763092041016e-01	4.540000000000000147e-01	5.945276021957397461e-01	2.540000000000000036e-01	2.673651278018951416e-01
4.350000000000000000e+02	8.239999999999999547e-01	4.979116320610046387e-01	6.540000000000000258e-01	2.776073515415191650e-01	1.219999999999999973e-01	1.486450284719467163e-01	4.400000000000000022e-01	6.889790296554565430e-01	3.739999999999999991e-01	2.568877041339874268e-01	3.599999999999999728e-02	2.025769501924514771e-01
4.360000000000000000e+02	2.520000000000000018e-01	4.616765677928924561e-01	6.740000000000000435e-01	5.269128084182739258e-02	6.400000000000000133e-02	2.251089662313461304e-01	8.000000000000000167e-03	1.642099022865295410e-02	1.199999999999999956e-01	3.757491409778594971e-01	9.260000000000000453e-01	9.868673086166381836e-01
4.370000000000000000e+02	8.800000000000000044e-01	7.240223288536071777e-01	6.979999999999999538e-01	2.223942056298255920e-02	6.380000000000000115e-01	4.893867671489715576e-01	8.459999999999999742e-01	8.468520641326904297e-01	7.139999999999999680e-01	9.433494806289672852e-01	5.999999999999999778e-02	6.176415458321571350e-02
4.380000000000000000e+02	4.000000000000000083e-03	2.007877677679061890e-01	5.120000000000000107e-01	3.027988672256469727e-01	1.479999999999999927e-01	1.764008849859237671e-01	2.800000000000000058e-02	3.105999156832695007e-02	4.879999999999999893e-01	4.673585891723632812e-01	3.619999999999999885e-01	4.798897504806518555e-01
4.390000000000000000e+02	8.120000000000000551e-01	8.326169252395629883e-01	8.419999999999999707e-01	1.795812994241714478e-01	9.639999999999999680e-01	8.011910319328308105e-01	4.719999999999999751e-01	5.356154441833496094e-01	2.280000000000000082e-01	2.962028980255126953e-01	7.540000000000000036e-01	8.505328893661499023e-01
4.400000000000000000e+02	7.159999999999999698e-01	8.626536726951599121e-01	2.800000000000000266e-01	2.790934033691883087e-02	3.300000000000000155e-01	8.130546212196350098e-01	9.819999999999999840e-01	9.935418367385864258e-01	8.559999999999999831e-01	8.961290121078491211e-01	5.779999999999999583e-01	5.673573017120361328e-01
4.410000000000000000e+02	7.039999999999999591e-01	5.333797931671142578e-01	1.200000000000000025e-02	3.408022457733750343e-03	1.360000000000000098e-01	2.751593589782714844e-01	3.579999999999999849e-01	7.901747822761535645e-01	4.040000000000000258e-01	3.755334615707397461e-01	8.399999999999999689e-01	8.802595734596252441e-01
4.420000000000000000e+02	1.499999999999999944e-01	4.155325293540954590e-01	2.000000000000000042e-02	8.692125789821147919e-03	2.560000000000000053e-01	2.603937089443206787e-01	1.400000000000000029e-02	9.680940769612789154e-03	6.219999999999999973e-01	5.928235650062561035e-01	8.799999999999999489e-02	1.549191176891326904e-01
4.430000000000000000e+02	5.819999999999999618e-01	3.745151460170745850e-01	5.080000000000000071e-01	8.158171921968460083e-02	6.300000000000000044e-01	8.738140463829040527e-01	8.719999999999999973e-01	4.832662045955657959e-01	1.640000000000000069e-01	1.794869750738143921e-01	5.799999999999999600e-01	7.114014029502868652e-01
4.440000000000000000e+02	6.139999999999999902e-01	2.267863899469375610e-01	6.580000000000000293e-01	3.250392079353332520e-01	5.999999999999999778e-01	5.620902776718139648e-01	8.659999999999999920e-01	9.108461737632751465e-01	7.580000000000000071e-01	7.115631699562072754e-01	2.999999999999999889e-01	2.322122007608413696e-01
4.450000000000000000e+02	6.840000000000000524e-01	5.812686681747436523e-01	2.260000000000000064e-01	5.348138809204101562e-01	6.000000000000000125e-03	6.396550685167312622e-02	5.999999999999999778e-01	6.515926718711853027e-01	3.140000000000000013e-01	4.919817745685577393e-01	4.219999999999999862e-01	1.114944517612457275e-01
4.460000000000000000e+02	3.699999999999999956e-01	1.617961376905441284e-01	9.600000000000000200e-02	1.324725802987813950e-02	6.079999999999999849e-01	2.348855286836624146e-01	3.180000000000000049e-01	6.227219104766845703e-01	3.699999999999999956e-01	3.740050196647644043e-01	9.060000000000000275e-01	9.844814538955688477e-01
4.470000000000000000e+02	1.700000000000000122e-01	3.929560184478759766e-01	1.239999999999999991e-01	6.734269857406616211e-02	2.179999999999999993e-01	3.191528618335723877e-01	4.819999999999999840e-01	4.316824674606323242e-01	4.819999999999999840e-01	4.655551910400390625e-01	5.280000000000000249e-01	5.977367162704467773e-01
4.480000000000000000e+02	3.300000000000000155e-01	4.591634571552276611e-01	6.999999999999999556e-01	2.344782054424285889e-01	5.899999999999999689e-01	4.198781549930572510e-01	5.000000000000000278e-02	3.456290811300277710e-02	1.660000000000000087e-01	1.002883538603782654e-01	9.599999999999999645e-01	9.889821410179138184e-01
4.490000000000000000e+02	4.480000000000000093e-01	7.175174355506896973e-01	1.019999999999999934e-01	1.267198100686073303e-02	9.379999999999999449e-01	8.290255665779113770e-01	8.900000000000000133e-01	6.858360767364501953e-01	1.000000000000000021e-02	2.653850056231021881e-02	6.520000000000000240e-01	6.913449168205261230e-01
4.500000000000000000e+02	4.079999999999999738e-01	4.217711985111236572e-01	1.600000000000000033e-02	8.965723216533660889e-03	2.620000000000000107e-01	3.325641155242919922e-01	6.480000000000000204e-01	7.091706395149230957e-01	6.660000000000000364e-01	7.731887698173522949e-01	5.000000000000000000e-01	6.717618703842163086e-01
4.510000000000000000e+02	1.920000000000000040e-01	2.042686194181442261e-01	3.900000000000000133e-01	5.294942110776901245e-02	9.619999999999999662e-01	7.782151103019714355e-01	8.780000000000000027e-01	8.662534952163696289e-01	3.240000000000000102e-01	3.520408272743225098e-01	8.579999999999999849e-01	8.807629942893981934e-01
4.520000000000000000e+02	4.420000000000000040e-01	3.672606647014617920e-01	5.340000000000000302e-01	9.491871297359466553e-02	3.420000000000000262e-01	1.495383530855178833e-01	1.039999999999999952e-01	1.898797899484634399e-01	9.939999999999999947e-01	9.393368959426879883e-01	7.039999999999999591e-01	6.672118306159973145e-01
4.530000000000000000e+02	8.579999999999999849e-01	7.310993671417236328e-01	6.520000000000000240e-01	2.487231492996215820e-01	3.699999999999999956e-01	1.709113419055938721e-01	4.399999999999999745e-02	1.568183749914169312e-01	8.239999999999999547e-01	7.960307598114013672e-01	3.360000000000000209e-01	2.719717025756835938e-01
4.540000000000000000e+02	9.799999999999999822e-01	8.856057524681091309e-01	9.959999999999999964e-01	9.932813644409179688e-01	9.300000000000000488e-01	9.763973951339721680e-01	2.959999999999999853e-01	5.410640835762023926e-01	7.800000000000000266e-01	4.740471243858337402e-01	5.659999999999999476e-01	5.393696427345275879e-01
4.550000000000000000e+02	3.360000000000000209e-01	3.545683026313781738e-01	4.680000000000000271e-01	1.155073661357164383e-02	4.699999999999999734e-01	6.447994709014892578e-01	8.439999999999999725e-01	4.966307580471038818e-01	5.580000000000000515e-01	6.519274711608886719e-01	5.819999999999999618e-01	6.940139532089233398e-01
4.560000000000000000e+02	9.619999999999999662e-01	8.334270119667053223e-01	2.099999999999999922e-01	7.310610264539718628e-02	4.879999999999999893e-01	4.327386617660522461e-01	7.319999999999999840e-01	5.898407697677612305e-01	7.199999999999999734e-01	7.127180099487304688e-01	9.919999999999999929e-01	9.892550706863403320e-01
4.570000000000000000e+02	0.000000000000000000e+00	1.613387838006019592e-02	2.079999999999999905e-01	1.331389248371124268e-01	3.880000000000000115e-01	4.759218394756317139e-01	5.819999999999999618e-01	7.076874971389770508e-01	5.500000000000000444e-01	4.890021979808807373e-01	7.960000000000000409e-01	8.432793021202087402e-01
4.580000000000000000e+02	9.779999999999999805e-01	8.763619661331176758e-01	4.380000000000000004e-01	2.214655578136444092e-01	9.619999999999999662e-01	8.988867402076721191e-01	5.440000000000000391e-01	6.061944961547851562e-01	1.179999999999999938e-01	1.728692799806594849e-01	6.979999999999999538e-01	7.785050868988037109e-01
4.590000000000000000e+02	2.740000000000000213e-01	5.615639686584472656e-01	5.540000000000000480e-01	2.778629660606384277e-01	7.139999999999999680e-01	7.000237107276916504e-01	2.640000000000000124e-01	1.859653443098068237e-01	4.600000000000000200e-01	5.079699158668518066e-01	3.699999999999999956e-01	4.713784754276275635e-01
4.600000000000000000e+02	6.280000000000000027e-01	9.014815092086791992e-01	3.320000000000000173e-01	1.340298950672149658e-01	6.780000000000000471e-01	6.784304380416870117e-01	5.819999999999999618e-01	7.855024337768554688e-01	3.360000000000000209e-01	4.664418101310729980e-01	7.820000000000000284e-01	8.862758278846740723e-01
4.610000000000000000e+02	2.300000000000000100e-01	3.843654990196228027e-01	4.490000000000000102e-01	8.265353739261627197e-03	6.580000000000000293e-01	5.440713763236999512e-01	7.479999999999999982e-01	6.575171947479248047e-01	1.719999999999999862e-01	3.712978363037109375e-01	1.739999999999999880e-01	1.191152930259704590e-01
4.620000000000000000e+02	8.020000000000000462e-01	6.528398990631103516e-01	7.039999999999999591e-01	8.961004763841629028e-02	6.879999999999999449e-01	5.287746787071228027e-01	2.899999999999999800e-01	2.946251928806304932e-01	6.560000000000000275e-01	6.426509022712707520e-01	6.919999999999999485e-01	8.682481050491333008e-01
4.630000000000000000e+02	9.499999999999999556e-01	9.238576292991638184e-01	5.839999999999999636e-01	8.017110079526901245e-02	3.300000000000000155e-01	4.937800467014312744e-01	1.160000000000000059e-01	9.248566627502441406e-02	5.580000000000000515e-01	4.475475847721099854e-01	6.360000000000000098e-01	6.875173449516296387e-01
4.640000000000000000e+02	7.000000000000000666e-02	3.985900282859802246e-01	2.819999999999999729e-01	6.120296195149421692e-02	4.319999999999999951e-01	7.273015975952148438e-01	4.000000000000000083e-03	1.713903620839118958e-02	8.960000000000000187e-01	6.242380738258361816e-01	3.920000000000000151e-01	3.560493588447570801e-01
4.650000000000000000e+02	6.640000000000000346e-01	6.558701395988464355e-01	3.679999999999999938e-01	8.621653914451599121e-02	9.200000000000000400e-01	8.661472201347351074e-01	7.159999999999999698e-01	6.815416216850280762e-01	6.740000000000000435e-01	5.093750953674316406e-01	3.380000000000000226e-01	2.863925397396087646e-01
4.660000000000000000e+02	7.580000000000000071e-01	3.613136112689971924e-01	9.439999999999999503e-01	4.446572661399841309e-01	8.960000000000000187e-01	6.513795852661132812e-01	6.860000000000000542e-01	5.571025609970092773e-01	4.359999999999999987e-01	5.214509963989257812e-01	6.420000000000000151e-01	7.531052827835083008e-01
4.670000000000000000e+02	8.439999999999999725e-01	7.414349317550659180e-01	1.819999999999999951e-01	3.104303590953350067e-02	4.800000000000000100e-02	5.031782388687133789e-01	4.339999999999999969e-01	4.538905322551727295e-01	6.260000000000000009e-01	4.242507517337799072e-01	9.020000000000000240e-01	9.377829432487487793e-01
4.680000000000000000e+02	8.840000000000000080e-01	6.598544120788574219e-01	1.940000000000000058e-01	4.845921322703361511e-02	2.199999999999999872e-02	2.193229831755161285e-02	1.819999999999999951e-01	1.338599473237991333e-01	6.600000000000000311e-02	5.864657461643218994e-02	2.079999999999999905e-01	1.852390468120574951e-01
4.690000000000000000e+02	9.100000000000000311e-01	7.623464465141296387e-01	3.439999999999999725e-01	2.489176392555236816e-01	4.000000000000000083e-02	3.966769576072692871e-02	3.140000000000000013e-01	6.102018952369689941e-01	4.460000000000000075e-01	4.529050588607788086e-01	8.040000000000000480e-01	8.769914507865905762e-01
4.700000000000000000e+02	4.660000000000000253e-01	5.687108039855957031e-01	7.239999999999999769e-01	4.701193869113922119e-01	2.079999999999999905e-01	1.643980890512466431e-01	4.200000000000000261e-02	2.878547608852386475e-01	4.959999999999999964e-01	5.380256772041320801e-01	3.619999999999999885e-01	4.710286557674407959e-01
4.710000000000000000e+02	2.220000000000000029e-01	5.110501646995544434e-01	1.620000000000000051e-01	5.040666088461875916e-02	1.839999999999999969e-01	3.677932024002075195e-01	1.199999999999999956e-01	4.127433896064758301e-01	8.599999999999999867e-01	9.077491760253906250e-01	5.800000000000000294e-02	2.929742634296417236e-01
4.720000000000000000e+02	1.199999999999999956e-01	8.765871077775955200e-02	2.139999999999999958e-01	5.428729206323623657e-02	6.820000000000000506e-01	6.095433831214904785e-01	6.019999999999999796e-01	7.372698783874511719e-01	6.320000000000000062e-01	7.268909811973571777e-01	2.260000000000000064e-01	3.233700692653656006e-01
4.730000000000000000e+02	4.279999999999999916e-01	5.278819799423217773e-01	8.000000000000000167e-02	1.928082294762134552e-02	2.359999999999999876e-01	4.039908647537231445e-01	7.339999999999999858e-01	5.354999899864196777e-01	6.400000000000000133e-02	7.300496846437454224e-02	6.700000000000000400e-01	7.470362186431884766e-01
4.740000000000000000e+02	1.600000000000000033e-02	3.692704439163208008e-02	9.439999999999999503e-01	2.409472167491912842e-01	6.860000000000000542e-01	8.773125410079956055e-01	8.800000000000000044e-01	7.612187266349792480e-01	6.840000000000000524e-01	6.470243334770202637e-01	9.739999999999999769e-01	9.945632815361022949e-01
4.750000000000000000e+02	4.200000000000000261e-02	1.654491722583770752e-01	1.280000000000000027e-01	4.352201521396636963e-02	6.540000000000000258e-01	5.676413774490356445e-01	4.799999999999999822e-01	4.028666317462921143e-01	9.080000000000000293e-01	8.935465812683105469e-01	2.220000000000000029e-01	2.289473563432693481e-01
4.760000000000000000e+02	6.199999999999999956e-02	1.376549005508422852e-01	5.460000000000000409e-01	1.222521625459194183e-02	2.700000000000000178e-01	3.500522971153259277e-01	2.660000000000000142e-01	8.426894545555114746e-01	5.699999999999999512e-01	6.509543657302856445e-01	7.279999999999999805e-01	8.224568367004394531e-01
4.770000000000000000e+02	3.719999999999999973e-01	4.597250223159790039e-01	1.200000000000000025e-02	3.460920881479978561e-03	2.599999999999999881e-02	4.456656575202941895e-01	9.759999999999999787e-01	8.650701045989990234e-01	6.460000000000000187e-01	6.143456697463989258e-01	8.860000000000000098e-01	9.884257316589355469e-01
4.780000000000000000e+02	3.119999999999999996e-01	2.659376561641693115e-01	1.580000000000000016e-01	8.746558427810668945e-02	8.499999999999999778e-01	8.585657477378845215e-01	5.979999999999999760e-01	3.943438231945037842e-01	4.259999999999999898e-01	3.095418512821197510e-01	6.500000000000000222e-01	5.569854974746704102e-01
4.790000000000000000e+02	2.000000000000000111e-01	1.218207776546478271e-01	5.260000000000000231e-01	2.052834928035736084e-01	1.739999999999999880e-01	2.985381782054901123e-01	5.460000000000000409e-01	4.948011934757232666e-01	6.340000000000000080e-01	6.295027136802673340e-01	5.120000000000000107e-01	3.768988847732543945e-01
4.800000000000000000e+02	8.980000000000000204e-01	8.187730908393859863e-01	8.386666666666666714e-01	7.487444579601287842e-02	9.679999999999999716e-01	9.601228833198547363e-01	4.719999999999999751e-01	6.348318457603454590e-01	8.539999999999999813e-01	8.833352327346801758e-01	6.959999999999999520e-01	8.355749845504760742e-01
4.810000000000000000e+02	7.920000000000000373e-01	6.101699471473693848e-01	2.260000000000000064e-01	1.606389321386814117e-02	9.899999999999999911e-01	8.098813891410827637e-01	5.839999999999999636e-01	5.078472495079040527e-01	5.020000000000000018e-01	4.817290306091308594e-01	1.519999999999999962e-01	2.204823680222034454e-02
4.820000000000000000e+02	9.280000000000000471e-01	7.618030905723571777e-01	5.799999999999999600e-01	2.915545105934143066e-01	8.359999999999999654e-01	8.531047701835632324e-01	2.979999999999999871e-01	3.992210030555725098e-01	9.539999999999999591e-01	9.402120709419250488e-01	7.800000000000000266e-01	9.291366338729858398e-01
4.830000000000000000e+02	5.080000000000000071e-01	5.310381650924682617e-01	3.980000000000000204e-01	1.371618062257766724e-01	2.000000000000000111e-01	2.791984975337982178e-01	9.639999999999999680e-01	9.944190382957458496e-01	2.320000000000000118e-01	3.678312599658966064e-01	2.819999999999999729e-01	4.911933541297912598e-01
4.840000000000000000e+02	1.799999999999999864e-02	1.303515434265136719e-01	7.960000000000000409e-01	9.374336898326873779e-02	2.760000000000000231e-01	5.181038975715637207e-01	1.100000000000000006e-01	1.077849641442298889e-01	4.460000000000000075e-01	4.868340790271759033e-01	1.519999999999999962e-01	4.351810738444328308e-02
4.850000000000000000e+02	7.580000000000000071e-01	4.715921580791473389e-01	9.959999999999999964e-01	9.833789467811584473e-01	9.419999999999999485e-01	7.955192923545837402e-01	2.819999999999999729e-01	1.329055726528167725e-01	9.399999999999999467e-01	9.790275692939758301e-01	9.280000000000000471e-01	9.857819080352783203e-01
4.860000000000000000e+02	7.540000000000000036e-01	9.583819508552551270e-01	9.040000000000000258e-01	6.817181110382080078e-01	4.879999999999999893e-01	4.989680051803588867e-01	7.860000000000000320e-01	7.135269641876220703e-01	4.279999999999999916e-01	6.160797476768493652e-01	4.919999999999999929e-01	6.980369687080383301e-01
4.870000000000000000e+02	0.000000000000000000e+00	6.588599830865859985e-02	7.880000000000000338e-01	7.025789022445678711e-01	2.680000000000000160e-01	3.040526807308197021e-01	5.020000000000000018e-01	6.918236017227172852e-01	4.440000000000000058e-01	3.950490057468414307e-01	2.800000000000000266e-01	4.754203855991363525e-01
4.880000000000000000e+02	4.520000000000000129e-01	4.218541681766510010e-01	7.840000000000000302e-01	2.478905469179153442e-01	7.199999999999999456e-02	8.749263733625411987e-02	1.920000000000000040e-01	4.192927777767181396e-01	2.700000000000000178e-01	4.639909863471984863e-01	2.680000000000000160e-01	3.529309034347534180e-01
4.890000000000000000e+02	8.040000000000000480e-01	5.253699421882629395e-01	3.880000000000000115e-01	6.708841025829315186e-02	6.300000000000000044e-01	6.995928287506103516e-01	9.599999999999999645e-01	6.601681709289550781e-01	7.279999999999999805e-01	7.703084945678710938e-01	6.039999999999999813e-01	9.312677979469299316e-01
4.900000000000000000e+02	2.600000000000000089e-01	3.006852865219116211e-01	5.380000000000000338e-01	4.107379540801048279e-02	3.659999999999999920e-01	5.892350077629089355e-01	9.619999999999999662e-01	9.742495417594909668e-01	2.959999999999999853e-01	3.353137969970703125e-01	5.699999999999999512e-01	7.335193753242492676e-01
4.910000000000000000e+02	5.480000000000000426e-01	6.933971643447875977e-01	2.240000000000000047e-01	1.549752354621887207e-01	9.659999999999999698e-01	8.960127234458923340e-01	4.779999999999999805e-01	5.495849251747131348e-01	4.560000000000000164e-01	3.977913558483123779e-01	2.500000000000000000e-01	3.883716166019439697e-01
4.920000000000000000e+02	4.879999999999999893e-01	5.753763914108276367e-01	2.819999999999999729e-01	9.222634881734848022e-02	1.960000000000000075e-01	3.205264806747436523e-01	8.780000000000000027e-01	8.286129236221313477e-01	7.279999999999999805e-01	6.144003272056579590e-01	2.139999999999999958e-01	6.718857288360595703e-01
4.930000000000000000e+02	4.200000000000000261e-02	2.237587869167327881e-01	3.119999999999999996e-01	1.605342924594879150e-01	9.559999999999999609e-01	8.136124014854431152e-01	2.839999999999999747e-01	4.148176312446594238e-01	5.360000000000000320e-01	6.814010739326477051e-01	6.179999999999999938e-01	5.887764096260070801e-01
4.940000000000000000e+02	4.079999999999999738e-01	5.089933872222900391e-01	4.359999999999999987e-01	2.650293149054050446e-02	9.559999999999999609e-01	9.159011840820312500e-01	2.199999999999999872e-02	1.962766647338867188e-01	1.439999999999999891e-01	2.272972315549850464e-01	6.700000000000000400e-01	7.107056975364685059e-01
4.950000000000000000e+02	7.920000000000000373e-01	7.195711731910705566e-01	6.740000000000000435e-01	4.663482680916786194e-02	5.540000000000000480e-01	5.619065761566162109e-01	9.799999999999999822e-01	9.821884036064147949e-01	8.080000000000000515e-01	7.876107096672058105e-01	8.639999999999999902e-01	9.783822298049926758e-01
4.960000000000000000e+02	3.439999999999999725e-01	3.202634155750274658e-01	9.559999999999999609e-01	5.650400519371032715e-01	5.460000000000000409e-01	6.045511364936828613e-01	1.779999999999999916e-01	4.217981100082397461e-01	2.500000000000000000e-01	5.452928543090820312e-01	6.860000000000000542e-01	7.909438610076904297e-01
4.970000000000000000e+02	8.599999999999999312e-02	3.305262029170989990e-01	9.499999999999999556e-01	2.884095013141632080e-01	2.260000000000000064e-01	1.998636573553085327e-01	2.099999999999999922e-01	5.779904872179031372e-02	5.400000000000000355e-01	6.663895845413208008e-01	1.900000000000000022e-01	3.849066495895385742e-01
4.980000000000000000e+02	2.720000000000000195e-01	3.989991545677185059e-01	5.759999999999999565e-01	7.340019941329956055e-01	1.880000000000000004e-01	5.098441243171691895e-01	7.179999999999999716e-01	7.258412241935729980e-01	4.959999999999999964e-01	6.474053263664245605e-01	5.180000000000000160e-01	7.236313819885253906e-01
4.990000000000000000e+02	5.220000000000000195e-01	2.055260688066482544e-01	8.199999999999999512e-01	2.822594046592712402e-01	4.399999999999999745e-02	3.579800575971603394e-02	1.539999999999999980e-01	7.235701680183410645e-01	4.420000000000000040e-01	3.420083522796630859e-01	1.199999999999999956e-01	1.681299209594726562e-01
5.000000000000000000e+02	3.599999999999999867e-01	4.714353680610656738e-01	6.840000000000000524e-01	7.154087722301483154e-02	6.400000000000000133e-01	5.551904439926147461e-01	2.879999999999999782e-01	3.458102345466613770e-01	9.859999999999999876e-01	9.378144741058349609e-01	6.179999999999999938e-01	7.322907447814941406e-01
5.010000000000000000e+02	8.200000000000000344e-02	3.239153325557708740e-02	6.600000000000000311e-01	2.002915591001510620e-01	3.719999999999999973e-01	3.215359449386596680e-01	8.000000000000000167e-02	2.607207559049129486e-02	7.019999999999999574e-01	5.689993500709533691e-01	8.000000000000000167e-02	3.177819252014160156e-01
5.020000000000000000e+02	9.919999999999999929e-01	8.191619515419006348e-01	3.380000000000000226e-01	3.732757642865180969e-02	1.239999999999999991e-01	4.355978667736053467e-01	3.059999999999999942e-01	3.958364725112915039e-01	9.800000000000000377e-02	9.031645953655242920e-02	9.419999999999999485e-01	9.929131865501403809e-01
5.030000000000000000e+02	4.480000000000000093e-01	6.995130181312561035e-01	7.159999999999999698e-01	5.520228147506713867e-01	5.199999999999999761e-02	2.070450186729431152e-01	1.739999999999999880e-01	2.289847284555435181e-01	1.439999999999999891e-01	1.896148622035980225e-01	3.300000000000000155e-01	1.931756585836410522e-01
5.040000000000000000e+02	1.519999999999999962e-01	3.720294535160064697e-01	2.879999999999999782e-01	1.361246556043624878e-01	8.060000000000000497e-01	5.545519590377807617e-01	1.600000000000000033e-02	1.406105421483516693e-02	1.320000000000000062e-01	1.634735912084579468e-01	1.980000000000000093e-01	2.942175567150115967e-01
5.050000000000000000e+02	3.479999999999999760e-01	6.424052715301513672e-01	8.439999999999999725e-01	4.351838827133178711e-01	7.399999999999999634e-02	3.028671815991401672e-02	5.899999999999999689e-01	5.794942975044250488e-01	1.000000000000000056e-01	1.793536245822906494e-01	1.100000000000000006e-01	7.830612361431121826e-02
5.060000000000000000e+02	3.920000000000000151e-01	6.439349055290222168e-01	6.720000000000000417e-01	2.189924269914627075e-01	8.739999999999999991e-01	7.893429398536682129e-01	3.799999999999999906e-02	9.711498767137527466e-02	1.179999999999999938e-01	2.256622612476348877e-01	2.740000000000000213e-01	3.072616159915924072e-01
5.070000000000000000e+02	5.799999999999999600e-01	4.940989315509796143e-01	6.780000000000000471e-01	8.312336355447769165e-02	6.019999999999999796e-01	4.087498486042022705e-01	8.399999999999999689e-01	6.205685734748840332e-01	4.420000000000000040e-01	5.807459354400634766e-01	6.939999999999999503e-01	7.361143231391906738e-01
5.080000000000000000e+02	9.379999999999999449e-01	9.666016697883605957e-01	2.240000000000000047e-01	2.061618715524673462e-01	3.639999999999999902e-01	3.551385700702667236e-01	1.600000000000000033e-01	1.277241855859756470e-01	6.520000000000000240e-01	6.545829772949218750e-01	1.320000000000000062e-01	2.298472970724105835e-01
5.090000000000000000e+02	8.439999999999999725e-01	7.666256427764892578e-01	4.259999999999999898e-01	4.056641086935997009e-02	6.239999999999999991e-01	3.517861962318420410e-01	5.300000000000000266e-01	2.515116333961486816e-01	7.339999999999999858e-01	7.680249214172363281e-01	9.419999999999999485e-01	9.754542708396911621e-01
5.100000000000000000e+02	2.979999999999999871e-01	1.352814882993698120e-01	5.699999999999999512e-01	1.058583781123161316e-01	4.919999999999999929e-01	2.985438704490661621e-01	5.600000000000000533e-01	3.939476609230041504e-01	7.820000000000000284e-01	7.354298830032348633e-01	6.680000000000000382e-01	7.368775010108947754e-01
5.110000000000000000e+02	3.019999999999999907e-01	1.483166962862014771e-01	8.599999999999999312e-02	1.137015596032142639e-01	3.459999999999999742e-01	7.705010175704956055e-01	5.500000000000000444e-01	4.999050796031951904e-01	5.340000000000000302e-01	7.207669019699096680e-01	3.180000000000000049e-01	4.739970266819000244e-01
5.120000000000000000e+02	4.199999999999999845e-01	5.189261436462402344e-01	3.320000000000000173e-01	3.163141012191772461e-02	2.959999999999999853e-01	3.480880856513977051e-01	9.619999999999999662e-01	9.541949033737182617e-01	4.879999999999999893e-01	6.029552817344665527e-01	5.320000000000000284e-01	6.615864634513854980e-01
5.130000000000000000e+02	1.539999999999999980e-01	3.671005666255950928e-01	7.339999999999999858e-01	3.521184027194976807e-01	1.739999999999999880e-01	4.969800710678100586e-01	3.459999999999999742e-01	7.451321482658386230e-01	5.799999999999999600e-01	7.882166504859924316e-01	6.440000000000000169e-01	7.176555395126342773e-01
5.140000000000000000e+02	1.680000000000000104e-01	2.133845835924148560e-01	5.719999999999999529e-01	4.863402619957923889e-02	7.860000000000000320e-01	6.099807024002075195e-01	8.000000000000000167e-03	9.834303520619869232e-03	3.940000000000000169e-01	2.980889379978179932e-01	8.699999999999999956e-01	8.527680039405822754e-01
5.150000000000000000e+02	9.719999999999999751e-01	9.042845964431762695e-01	4.899999999999999911e-01	7.722967863082885742e-02	6.400000000000000133e-01	6.028223633766174316e-01	8.359999999999999654e-01	5.590492486953735352e-01	2.580000000000000071e-01	2.854112982749938965e-01	9.020000000000000240e-01	9.786796569824218750e-01
5.160000000000000000e+02	5.639999999999999458e-01	6.555970311164855957e-01	5.600000000000000533e-01	1.040191426873207092e-01	9.699999999999999734e-01	9.069367647171020508e-01	6.600000000000000311e-01	4.721611738204956055e-01	6.959999999999999520e-01	7.841124534606933594e-01	7.920000000000000373e-01	6.573515534400939941e-01
5.170000000000000000e+02	2.660000000000000142e-01	3.507743179798126221e-01	9.140000000000000346e-01	3.584466874599456787e-01	4.939999999999999947e-01	4.539800584316253662e-01	2.600000000000000089e-01	4.287787079811096191e-01	3.459999999999999742e-01	3.889780342578887939e-01	4.420000000000000040e-01	6.287757754325866699e-01
5.180000000000000000e+02	8.920000000000000151e-01	7.173761725425720215e-01	3.220000000000000084e-01	7.046604994684457779e-03	6.879999999999999449e-01	7.284266352653503418e-01	2.680000000000000160e-01	5.402153730392456055e-01	3.799999999999999906e-02	7.091990858316421509e-02	2.640000000000000124e-01	4.100399911403656006e-01
5.190000000000000000e+02	9.759999999999999787e-01	9.007942676544189453e-01	6.580000000000000293e-01	9.583581984043121338e-02	9.519999999999999574e-01	9.697902202606201172e-01	7.700000000000000178e-01	8.238821029663085938e-01	5.819999999999999618e-01	5.272800922393798828e-01	2.660000000000000142e-01	2.812427282333374023e-01
5.200000000000000000e+02	5.800000000000000294e-02	1.244229003787040710e-01	8.319999999999999618e-01	1.252903640270233154e-01	4.000000000000000083e-03	4.259902983903884888e-02	6.179999999999999938e-01	6.252517104148864746e-01	8.780000000000000027e-01	8.352739810943603516e-01	5.699999999999999512e-01	4.726269245147705078e-01
5.210000000000000000e+02	9.919999999999999929e-01	9.569659233093261719e-01	3.459999999999999742e-01	4.791538715362548828e-01	8.060000000000000497e-01	5.788643360137939453e-01	1.539999999999999980e-01	3.441672325134277344e-01	7.459999999999999964e-01	7.218809723854064941e-01	4.540000000000000147e-01	6.465252041816711426e-01
5.220000000000000000e+02	4.919999999999999929e-01	7.167382240295410156e-01	3.320000000000000173e-01	4.712976887822151184e-02	8.659999999999999920e-01	6.107180118560791016e-01	2.540000000000000036e-01	4.993901550769805908e-01	8.579999999999999849e-01	8.190123438835144043e-01	3.860000000000000098e-01	5.964511036872863770e-01
5.230000000000000000e+02	9.699999999999999734e-01	8.196851015090942383e-01	8.599999999999999867e-01	3.169322311878204346e-01	6.740000000000000435e-01	7.219808101654052734e-01	1.539999999999999980e-01	3.115044236183166504e-01	3.499999999999999778e-01	4.244789779186248779e-01	1.719999999999999862e-01	2.776663601398468018e-01
5.240000000000000000e+02	2.349999999999999867e-01	5.545437335968017578e-01	8.519999999999999796e-01	1.312403380870819092e-01	9.479999999999999538e-01	7.223488688468933105e-01	7.039999999999999591e-01	8.516518473625183105e-01	4.319999999999999951e-01	6.055148839950561523e-01	7.179999999999999716e-01	7.842815518379211426e-01
5.250000000000000000e+02	5.759999999999999565e-01	5.805754661560058594e-01	2.399999999999999911e-01	1.431702375411987305e-01	8.659999999999999920e-01	9.505232572555541992e-01	3.079999999999999960e-01	5.790618062019348145e-01	5.020000000000000018e-01	4.796031415462493896e-01	8.699999999999999956e-01	7.617707252502441406e-01
5.260000000000000000e+02	9.280000000000000471e-01	8.844689726829528809e-01	2.000000000000000042e-03	7.156528066843748093e-03	6.879999999999999449e-01	7.029887437820434570e-01	2.320000000000000118e-01	2.313332408666610718e-01	5.699999999999999512e-01	6.800879836082458496e-01	4.259999999999999898e-01	4.043453931808471680e-01
5.270000000000000000e+02	1.700000000000000122e-01	3.928237855434417725e-01	3.980000000000000204e-01	8.666323870420455933e-02	9.599999999999999645e-01	9.420624375343322754e-01	4.079999999999999738e-01	2.579188346862792969e-01	2.560000000000000053e-01	4.457059204578399658e-01	3.900000000000000133e-01	4.507456421852111816e-01
5.280000000000000000e+02	2.280000000000000082e-01	3.808037936687469482e-01	5.739999999999999547e-01	1.656385958194732666e-01	9.719999999999999751e-01	9.414492249488830566e-01	9.379999999999999449e-01	8.512573242187500000e-01	1.260000000000000009e-01	3.862599432468414307e-01	2.520000000000000018e-01	1.925452500581741333e-01
5.290000000000000000e+02	8.679999999999999938e-01	6.964365839958190918e-01	5.620000000000000551e-01	1.034496873617172241e-01	5.380000000000000338e-01	5.906186103820800781e-01	6.280000000000000027e-01	2.993912100791931152e-01	8.599999999999999867e-01	8.037407994270324707e-01	7.580000000000000071e-01	8.827270269393920898e-01
5.300000000000000000e+02	9.619999999999999662e-01	8.383260965347290039e-01	3.400000000000000244e-01	1.715376973152160645e-01	9.719999999999999751e-01	9.334919452667236328e-01	9.000000000000000222e-01	8.901277184486389160e-01	6.500000000000000222e-01	6.227628588676452637e-01	6.780000000000000471e-01	9.096953272819519043e-01
5.310000000000000000e+02	5.060000000000000053e-01	2.196764796972274780e-01	4.040000000000000258e-01	4.543549194931983948e-02	3.260000000000000120e-01	2.406972646713256836e-01	9.739999999999999769e-01	9.578926563262939453e-01	3.119999999999999996e-01	4.681580662727355957e-01	7.580000000000000071e-01	8.075150251388549805e-01
5.320000000000000000e+02	9.600000000000000200e-02	1.842770725488662720e-01	8.339999999999999636e-01	3.337450325489044189e-01	8.080000000000000515e-01	6.520471572875976562e-01	2.240000000000000047e-01	6.638447642326354980e-01	7.780000000000000249e-01	7.996110916137695312e-01	3.840000000000000080e-01	5.820315480232238770e-01
5.330000000000000000e+02	9.499999999999999556e-01	8.054188489913940430e-01	3.019999999999999907e-01	2.442851476371288300e-02	6.700000000000000400e-01	4.947428107261657715e-01	1.759999999999999898e-01	2.918928265571594238e-01	7.540000000000000036e-01	7.902756333351135254e-01	5.040000000000000036e-01	4.691163003444671631e-01
5.340000000000000000e+02	5.340000000000000302e-01	7.375601530075073242e-01	7.419999999999999929e-01	3.787247538566589355e-01	8.000000000000000444e-01	6.079483032226562500e-01	1.200000000000000025e-02	7.362405210733413696e-02	7.760000000000000231e-01	8.034090995788574219e-01	5.899999999999999689e-01	5.673495531082153320e-01
5.350000000000000000e+02	8.139999999999999458e-01	7.512648105621337891e-01	5.999999999999999778e-01	2.393133789300918579e-01	9.260000000000000453e-01	7.062075734138488770e-01	7.239999999999999769e-01	6.830788850784301758e-01	3.320000000000000173e-01	2.909995019435882568e-01	6.039999999999999813e-01	7.215090394020080566e-01
5.360000000000000000e+02	5.739999999999999547e-01	4.504176974296569824e-01	6.680000000000000382e-01	2.692915499210357666e-01	3.639999999999999902e-01	8.264726400375366211e-01	6.199999999999999956e-02	2.636995911598205566e-01	1.360000000000000098e-01	2.182365953922271729e-01	9.479999999999999538e-01	9.824824333190917969e-01
5.370000000000000000e+02	5.280000000000000249e-01	6.140294671058654785e-01	4.139999999999999791e-01	3.963660076260566711e-02	3.459999999999999742e-01	4.904341995716094971e-01	9.859999999999999876e-01	9.890059232711791992e-01	8.239999999999999547e-01	8.244587182998657227e-01	1.779999999999999916e-01	6.283707171678543091e-02
5.380000000000000000e+02	6.139999999999999902e-01	6.680975556373596191e-01	7.920000000000000373e-01	5.430206656455993652e-01	6.139999999999999902e-01	6.476669907569885254e-01	8.719999999999999973e-01	9.172976613044738770e-01	8.940000000000000169e-01	7.779720425605773926e-01	3.420000000000000262e-01	6.779695749282836914e-01
5.390000000000000000e+02	1.479999999999999927e-01	3.478830754756927490e-01	3.619999999999999885e-01	7.129545323550701141e-03	2.399999999999999911e-01	4.004200100898742676e-01	9.459999999999999520e-01	8.416364192962646484e-01	6.780000000000000471e-01	5.035392045974731445e-01	9.320000000000000506e-01	9.863827228546142578e-01
5.400000000000000000e+02	8.860000000000000098e-01	9.282816052436828613e-01	5.420000000000000373e-01	1.523995250463485718e-01	1.539999999999999980e-01	5.013781189918518066e-01	2.340000000000000135e-01	5.659641027450561523e-01	7.199999999999999456e-02	2.208736091852188110e-01	2.139999999999999958e-01	5.595302581787109375e-01
5.410000000000000000e+02	1.799999999999999864e-02	1.266125738620758057e-01	3.240000000000000102e-01	2.501109056174755096e-02	3.340000000000000191e-01	6.633515357971191406e-01	7.219999999999999751e-01	7.605970501899719238e-01	4.979999999999999982e-01	2.968226671218872070e-01	9.160000000000000364e-01	9.920859932899475098e-01
5.420000000000000000e+02	2.999999999999999889e-01	1.919902712106704712e-01	5.659999999999999476e-01	1.027839779853820801e-01	3.160000000000000031e-01	5.707260966300964355e-01	2.059999999999999887e-01	4.379128217697143555e-01	4.480000000000000093e-01	5.901146531105041504e-01	8.080000000000000515e-01	8.133464455604553223e-01
5.430000000000000000e+02	2.580000000000000071e-01	4.674175381660461426e-01	9.579999999999999627e-01	4.420842230319976807e-01	9.399999999999999467e-01	7.095248103141784668e-01	6.600000000000000311e-01	7.467585802078247070e-01	6.239999999999999991e-01	6.376320123672485352e-01	1.400000000000000029e-02	1.096689626574516296e-01
5.440000000000000000e+02	2.599999999999999881e-02	4.449331015348434448e-02	2.800000000000000266e-01	2.769776992499828339e-02	4.319999999999999951e-01	4.351906180381774902e-01	7.600000000000000089e-01	4.142708182334899902e-01	8.040000000000000480e-01	5.753819942474365234e-01	4.299999999999999933e-01	4.736829102039337158e-01
5.450000000000000000e+02	2.400000000000000050e-02	1.098536998033523560e-01	6.400000000000000133e-01	1.898401975631713867e-01	6.600000000000000311e-02	4.362020194530487061e-01	4.199999999999999845e-01	6.298186182975769043e-01	5.939999999999999725e-01	7.893754839897155762e-01	5.899999999999999689e-01	4.160970449447631836e-01
5.460000000000000000e+02	1.300000000000000044e-01	1.128560975193977356e-01	7.179999999999999716e-01	1.881309449672698975e-01	1.859999999999999987e-01	5.614371895790100098e-01	7.799999999999999989e-02	1.312966942787170410e-01	5.200000000000000178e-01	5.805082321166992188e-01	4.800000000000000100e-02	2.127144336700439453e-01
5.470000000000000000e+02	8.900000000000000133e-01	7.609362602233886719e-01	1.340000000000000080e-01	1.995491236448287964e-02	5.240000000000000213e-01	5.904468894004821777e-01	6.119999999999999885e-01	5.437086224555969238e-01	9.439999999999999503e-01	9.692321419715881348e-01	4.699999999999999734e-01	4.649439454078674316e-01
5.480000000000000000e+02	4.040000000000000258e-01	2.947199344635009766e-01	8.000000000000000167e-03	3.716791514307260513e-03	8.219999999999999529e-01	4.440717995166778564e-01	9.919999999999999929e-01	9.511772394180297852e-01	2.240000000000000047e-01	2.696024477481842041e-01	1.539999999999999980e-01	2.019836306571960449e-01
5.490000000000000000e+02	5.620000000000000551e-01	5.446299910545349121e-01	2.819999999999999729e-01	3.051424026489257812e-01	2.859999999999999765e-01	3.075570166110992432e-01	4.139999999999999791e-01	5.206300020217895508e-01	6.899999999999999467e-01	7.361022233963012695e-01	8.739999999999999991e-01	9.744839072227478027e-01
5.500000000000000000e+02	8.519999999999999796e-01	6.938645839691162109e-01	4.939999999999999947e-01	7.387210428714752197e-02	2.580000000000000071e-01	2.499367743730545044e-01	3.320000000000000173e-01	4.809733107686042786e-02	3.160000000000000031e-01	4.483026564121246338e-01	4.380000000000000004e-01	6.069337725639343262e-01
5.510000000000000000e+02	6.059999999999999831e-01	6.987306475639343262e-01	9.919999999999999929e-01	9.710323810577392578e-01	5.160000000000000142e-01	5.682283639907836914e-01	5.779999999999999583e-01	4.774916768074035645e-01	5.020000000000000018e-01	4.459068179130554199e-01	6.879999999999999449e-01	7.522261142730712891e-01
5.520000000000000000e+02	5.020000000000000018e-01	6.515505909919738770e-01	8.519999999999999796e-01	3.925454318523406982e-01	7.560000000000000053e-01	4.287015497684478760e-01	2.800000000000000058e-02	4.896517097949981689e-02	5.580000000000000515e-01	4.443132877349853516e-01	5.939999999999999725e-01	6.453953981399536133e-01
5.530000000000000000e+02	5.240000000000000213e-01	5.670292377471923828e-01	7.799999999999999989e-02	3.992718178778886795e-03	8.259999999999999565e-01	2.989642024040222168e-01	2.399999999999999911e-01	4.437480568885803223e-01	7.299999999999999822e-01	7.752082943916320801e-01	4.359999999999999987e-01	4.670039117336273193e-01
5.540000000000000000e+02	6.959999999999999520e-01	7.527613043785095215e-01	3.900000000000000133e-01	3.322766125202178955e-01	7.960000000000000409e-01	6.347923278808593750e-01	9.799999999999999822e-01	8.439697027206420898e-01	9.320000000000000506e-01	9.200332164764404297e-01	2.399999999999999911e-01	5.329247713088989258e-01
5.550000000000000000e+02	3.320000000000000173e-01	3.882431387901306152e-01	7.660000000000000142e-01	3.310620188713073730e-01	9.459999999999999520e-01	6.510152816772460938e-01	6.840000000000000524e-01	4.177042841911315918e-01	5.859999999999999654e-01	6.641572713851928711e-01	1.400000000000000133e-01	3.271603882312774658e-01
5.560000000000000000e+02	5.819999999999999618e-01	6.816574931144714355e-01	1.199999999999999956e-01	1.827778108417987823e-02	7.279999999999999805e-01	6.836003065109252930e-01	4.600000000000000200e-01	4.973565042018890381e-01	4.139999999999999791e-01	4.129938185214996338e-01	4.520000000000000129e-01	3.712581694126129150e-01
5.570000000000000000e+02	4.540000000000000147e-01	2.658601999282836914e-01	3.360000000000000209e-01	2.537342011928558350e-01	6.139999999999999902e-01	4.399570226669311523e-01	1.140000000000000041e-01	4.198566675186157227e-01	4.620000000000000218e-01	4.262531697750091553e-01	5.560000000000000497e-01	6.537170410156250000e-01
5.580000000000000000e+02	2.740000000000000213e-01	2.769169509410858154e-01	3.380000000000000226e-01	1.790848672389984131e-01	2.959999999999999853e-01	3.294108510017395020e-01	9.839999999999999858e-01	9.880478382110595703e-01	6.540000000000000258e-01	6.367014050483703613e-01	5.919999999999999707e-01	3.712724745273590088e-01
5.590000000000000000e+02	1.620000000000000051e-01	2.641361355781555176e-01	8.459999999999999742e-01	5.679588317871093750e-01	6.179999999999999938e-01	3.819052278995513916e-01	6.400000000000000133e-02	1.791961193084716797e-01	1.000000000000000056e-01	2.569744884967803955e-01	8.000000000000000444e-01	6.952097415924072266e-01
5.600000000000000000e+02	5.280000000000000249e-01	4.349443316459655762e-01	7.179999999999999716e-01	4.201127588748931885e-01	9.280000000000000471e-01	7.215223312377929688e-01	3.300000000000000155e-01	1.831569820642471313e-01	9.459999999999999520e-01	8.271909356117248535e-01	8.799999999999999489e-02	5.971294268965721130e-02
5.610000000000000000e+02	6.520000000000000240e-01	5.561686754226684570e-01	8.799999999999999489e-02	7.684911042451858521e-02	6.580000000000000293e-01	5.249158740043640137e-01	2.560000000000000053e-01	1.631680130958557129e-01	2.500000000000000000e-01	1.233971044421195984e-01	1.779999999999999916e-01	1.874014884233474731e-01
5.620000000000000000e+02	6.239999999999999991e-01	2.404534667730331421e-01	7.500000000000000000e-01	1.830231845378875732e-01	3.719999999999999973e-01	2.998512685298919678e-01	6.999999999999999556e-01	5.221888422966003418e-01	8.000000000000000444e-01	7.976059913635253906e-01	5.779999999999999583e-01	5.322135686874389648e-01
5.630000000000000000e+02	6.820000000000000506e-01	5.795307755470275879e-01	7.599999999999999811e-02	1.990978047251701355e-02	4.279999999999999916e-01	4.209492802619934082e-01	4.219999999999999862e-01	1.965318620204925537e-01	6.480000000000000204e-01	6.871845722198486328e-01	8.179999999999999494e-01	9.181966781616210938e-01
5.640000000000000000e+02	7.840000000000000302e-01	6.151804924011230469e-01	8.120000000000000551e-01	8.410334587097167969e-02	8.599999999999999867e-01	4.648153483867645264e-01	5.360000000000000320e-01	4.219883978366851807e-01	8.579999999999999849e-01	8.236219286918640137e-01	4.060000000000000275e-01	5.172261595726013184e-01
5.650000000000000000e+02	3.920000000000000151e-01	5.192113518714904785e-01	4.040000000000000258e-01	2.422994971275329590e-01	4.040000000000000258e-01	5.861186981201171875e-01	9.280000000000000471e-01	6.952949166297912598e-01	5.620000000000000551e-01	7.094338536262512207e-01	5.520000000000000462e-01	6.786659955978393555e-01
5.660000000000000000e+02	8.239999999999999547e-01	9.258567094802856445e-01	9.399999999999999467e-01	2.262230515480041504e-01	7.099999999999999645e-01	6.338509321212768555e-01	2.859999999999999765e-01	4.345230758190155029e-01	7.099999999999999645e-01	6.889047026634216309e-01	6.800000000000000488e-01	6.655005812644958496e-01
5.670000000000000000e+02	6.800000000000000488e-02	4.089577496051788330e-02	1.179999999999999938e-01	9.957792609930038452e-02	3.420000000000000262e-01	5.806392431259155273e-01	1.459999999999999909e-01	3.015287518501281738e-01	7.000000000000000666e-02	1.134315282106399536e-01	4.219999999999999862e-01	6.016359925270080566e-01
5.680000000000000000e+02	5.659999999999999476e-01	6.176797151565551758e-01	8.960000000000000187e-01	5.604556202888488770e-01	6.600000000000000311e-02	4.989659786224365234e-01	6.600000000000000311e-01	8.062949776649475098e-01	9.399999999999999467e-01	9.027747511863708496e-01	5.180000000000000160e-01	7.362544536590576172e-01
5.690000000000000000e+02	8.999999999999999667e-02	1.621751636266708374e-01	7.299999999999999822e-01	4.011144116520881653e-02	6.680000000000000382e-01	7.697918415069580078e-01	4.699999999999999734e-01	4.539484083652496338e-01	8.080000000000000515e-01	6.362469196319580078e-01	6.999999999999999556e-01	7.762769460678100586e-01
5.700000000000000000e+02	7.660000000000000142e-01	8.049547672271728516e-01	5.120000000000000107e-01	1.080115884542465210e-02	9.240000000000000435e-01	9.059926867485046387e-01	4.580000000000000182e-01	6.120468974113464355e-01	9.739999999999999769e-01	9.427013397216796875e-01	7.620000000000000107e-01	8.505369424819946289e-01
5.710000000000000000e+02	4.899999999999999911e-01	5.149453878402709961e-01	6.630000000000000338e-01	1.661725044250488281e-01	2.500000000000000000e-01	3.784972131252288818e-01	6.959999999999999520e-01	6.437403559684753418e-01	9.260000000000000453e-01	9.355996251106262207e-01	6.500000000000000222e-01	7.130664587020874023e-01
5.720000000000000000e+02	9.140000000000000346e-01	7.385186553001403809e-01	9.040000000000000258e-01	4.308242499828338623e-01	2.260000000000000064e-01	3.049183189868927002e-01	4.099999999999999756e-01	3.462373912334442139e-01	1.280000000000000027e-01	2.753044962882995605e-01	3.639999999999999902e-01	4.754290878772735596e-01
5.730000000000000000e+02	7.500000000000000000e-01	8.289715647697448730e-01	9.919999999999999929e-01	9.833563566207885742e-01	7.279999999999999805e-01	5.540460944175720215e-01	6.260000000000000009e-01	7.191792726516723633e-01	1.390000000000000124e-01	3.070763051509857178e-01	9.160000000000000364e-01	9.231129288673400879e-01
5.740000000000000000e+02	8.999999999999999667e-02	3.391988277435302734e-01	8.439999999999999725e-01	7.299399971961975098e-01	5.839999999999999636e-01	5.237054228782653809e-01	4.319999999999999951e-01	7.562711238861083984e-01	8.379999999999999671e-01	6.248402595520019531e-01	7.840000000000000302e-01	9.111080169677734375e-01
5.750000000000000000e+02	4.959999999999999964e-01	3.747130334377288818e-01	5.959999999999999742e-01	4.193581044673919678e-01	6.919999999999999485e-01	9.759469032287597656e-01	5.819999999999999618e-01	5.176186561584472656e-01	8.820000000000000062e-01	9.407916069030761719e-01	6.460000000000000187e-01	6.826075315475463867e-01
5.760000000000000000e+02	8.659999999999999920e-01	9.245088696479797363e-01	5.520000000000000462e-01	1.698755323886871338e-01	8.519999999999999796e-01	7.777028083801269531e-01	2.640000000000000124e-01	3.617407679557800293e-01	6.919999999999999485e-01	3.998641669750213623e-01	6.239999999999999991e-01	7.000428438186645508e-01
5.770000000000000000e+02	2.680000000000000160e-01	1.351101994514465332e-01	1.000000000000000000e+00	9.967913031578063965e-01	3.220000000000000084e-01	2.119904756546020508e-01	1.300000000000000044e-01	1.138317063450813293e-01	7.940000000000000391e-01	7.675694227218627930e-01	7.520000000000000018e-01	8.289767503738403320e-01
5.780000000000000000e+02	5.400000000000000355e-01	5.711153745651245117e-01	9.939999999999999947e-01	9.978064894676208496e-01	8.000000000000000167e-03	5.042321234941482544e-02	9.659999999999999698e-01	9.691959619522094727e-01	4.060000000000000275e-01	5.187724828720092773e-01	6.959999999999999520e-01	7.930539846420288086e-01
5.790000000000000000e+02	2.000000000000000111e-01	3.416817188262939453e-01	2.680000000000000160e-01	1.276991330087184906e-02	6.320000000000000062e-01	6.142893433570861816e-01	6.600000000000000311e-01	7.019152641296386719e-01	7.920000000000000373e-01	7.452399730682373047e-01	3.459999999999999742e-01	2.472179979085922241e-01
5.800000000000000000e+02	8.219999999999999529e-01	4.258429110050201416e-01	3.079999999999999960e-01	4.968897625803947449e-02	9.619999999999999662e-01	9.284088015556335449e-01	6.620000000000000329e-01	4.410953819751739502e-01	6.159999999999999920e-01	6.840515136718750000e-01	2.340000000000000135e-01	3.300129175186157227e-01
5.810000000000000000e+02	4.060000000000000275e-01	5.612449049949645996e-01	8.659999999999999920e-01	5.077815055847167969e-01	8.659999999999999920e-01	6.381614804267883301e-01	1.799999999999999933e-01	1.921123266220092773e-01	5.320000000000000284e-01	6.481561660766601562e-01	3.180000000000000049e-01	4.630986452102661133e-01
5.820000000000000000e+02	5.560000000000000497e-01	6.788194775581359863e-01	7.319999999999999840e-01	2.197241932153701782e-01	9.379999999999999449e-01	7.170522809028625488e-01	5.080000000000000071e-01	6.705667972564697266e-01	7.680000000000000160e-01	5.727274417877197266e-01	5.080000000000000071e-01	5.561580061912536621e-01
5.830000000000000000e+02	7.820000000000000284e-01	6.825399994850158691e-01	4.399999999999999745e-02	6.190257519483566284e-02	7.419999999999999929e-01	5.403278470039367676e-01	6.820000000000000506e-01	6.707494258880615234e-01	1.559999999999999998e-01	3.530161976814270020e-01	6.660000000000000364e-01	5.856863856315612793e-01
5.840000000000000000e+02	6.520000000000000240e-01	6.913031339645385742e-01	9.479999999999999538e-01	2.862619757652282715e-01	9.600000000000000200e-02	1.535163968801498413e-01	5.959999999999999742e-01	6.140106916427612305e-01	8.080000000000000515e-01	8.395621776580810547e-01	8.719999999999999973e-01	9.662527441978454590e-01
5.850000000000000000e+02	9.659999999999999698e-01	8.628904819488525391e-01	4.470000000000000084e-01	9.559580683708190918e-02	4.699999999999999734e-01	8.516482114791870117e-01	3.760000000000000009e-01	3.250854015350341797e-01	1.640000000000000069e-01	2.488472759723663330e-01	9.539999999999999591e-01	9.730807542800903320e-01
5.860000000000000000e+02	5.040000000000000036e-01	6.644735336303710938e-01	8.319999999999999618e-01	2.652323842048645020e-01	9.659999999999999698e-01	9.887053370475769043e-01	4.779999999999999805e-01	6.912038922309875488e-01	4.839999999999999858e-01	4.658682346343994141e-01	5.839999999999999636e-01	6.468127965927124023e-01
5.870000000000000000e+02	2.349999999999999867e-01	5.545437335968017578e-01	8.299999999999999600e-01	2.164463996887207031e-01	5.300000000000000266e-01	6.331610083580017090e-01	5.800000000000000294e-02	4.731947779655456543e-01	3.200000000000000067e-02	7.371948659420013428e-02	5.919999999999999707e-01	5.008715391159057617e-01
5.880000000000000000e+02	2.819999999999999729e-01	1.886503696441650391e-01	7.680000000000000160e-01	3.460577130317687988e-01	7.760000000000000231e-01	6.939510107040405273e-01	9.919999999999999929e-01	9.911977648735046387e-01	1.700000000000000122e-01	2.820716500282287598e-01	5.380000000000000338e-01	6.483719944953918457e-01
5.890000000000000000e+02	4.640000000000000235e-01	2.843560576438903809e-01	6.760000000000000453e-01	1.067735850811004639e-01	3.260000000000000120e-01	7.924784421920776367e-01	1.120000000000000023e-01	3.818113356828689575e-02	7.079999999999999627e-01	5.744004845619201660e-01	5.100000000000000089e-01	5.859407186508178711e-01
5.900000000000000000e+02	7.799999999999999989e-02	4.314688146114349365e-01	7.079999999999999627e-01	3.569642901420593262e-01	9.899999999999999911e-01	9.872549772262573242e-01	5.500000000000000444e-01	4.828752875328063965e-01	5.200000000000000178e-01	5.703220367431640625e-01	5.739999999999999547e-01	3.639987111091613770e-01
5.910000000000000000e+02	2.039999999999999869e-01	3.394722640514373779e-01	8.699999999999999956e-01	1.252715140581130981e-01	5.659999999999999476e-01	4.355175495147705078e-01	5.320000000000000284e-01	3.606673181056976318e-01	3.300000000000000155e-01	6.262328624725341797e-01	3.439999999999999725e-01	4.221425354480743408e-01
5.920000000000000000e+02	3.320000000000000173e-01	2.660301327705383301e-01	6.999999999999999556e-01	6.560143828392028809e-01	5.879999999999999671e-01	5.882132649421691895e-01	7.840000000000000302e-01	8.492913842201232910e-01	4.440000000000000058e-01	4.891758859157562256e-01	8.359999999999999654e-01	9.849117994308471680e-01
5.930000000000000000e+02	9.360000000000000542e-01	9.824693202972412109e-01	8.999999999999999667e-02	1.086180191487073898e-02	7.880000000000000338e-01	7.022104859352111816e-01	9.439999999999999503e-01	9.324591755867004395e-01	8.000000000000000167e-03	9.316299110651016235e-02	2.300000000000000100e-01	4.280189573764801025e-01
5.940000000000000000e+02	2.899999999999999800e-01	4.884525537490844727e-01	9.100000000000000311e-01	6.392597556114196777e-01	3.799999999999999906e-02	5.791491642594337463e-02	5.919999999999999707e-01	2.757767736911773682e-01	8.760000000000000009e-01	7.932683229446411133e-01	3.699999999999999956e-01	2.532862424850463867e-01
5.950000000000000000e+02	6.600000000000000311e-01	5.275995731353759766e-01	9.160000000000000364e-01	3.389240205287933350e-01	9.340000000000000524e-01	4.422311782836914062e-01	9.419999999999999485e-01	9.157122969627380371e-01	4.319999999999999951e-01	6.449008584022521973e-01	4.239999999999999880e-01	4.472209811210632324e-01
5.960000000000000000e+02	4.779999999999999805e-01	4.259949326515197754e-01	5.000000000000000278e-02	2.275369614362716675e-01	2.179999999999999993e-01	1.904277950525283813e-01	7.680000000000000160e-01	6.934326887130737305e-01	4.079999999999999738e-01	2.609336972236633301e-01	2.620000000000000107e-01	4.630891382694244385e-01
5.970000000000000000e+02	3.360000000000000209e-01	3.860754966735839844e-01	0.000000000000000000e+00	2.850925782695412636e-03	7.339999999999999858e-01	7.155101299285888672e-01	3.940000000000000169e-01	5.346964001655578613e-01	8.020000000000000462e-01	9.240125417709350586e-01	2.479999999999999982e-01	1.648404300212860107e-01
5.980000000000000000e+02	7.740000000000000213e-01	6.516199111938476562e-01	6.059999999999999831e-01	7.157994061708450317e-02	8.780000000000000027e-01	8.215423822402954102e-01	5.859999999999999654e-01	5.087198615074157715e-01	7.740000000000000213e-01	5.561801791191101074e-01	4.719999999999999751e-01	5.016767978668212891e-01
5.990000000000000000e+02	9.040000000000000258e-01	7.417636513710021973e-01	9.979999999999999982e-01	9.954882264137268066e-01	3.920000000000000151e-01	5.706602334976196289e-01	5.300000000000000266e-01	6.139406561851501465e-01	1.779999999999999916e-01	3.995951116085052490e-01	2.059999999999999887e-01	5.044838786125183105e-01
6.000000000000000000e+02	4.239999999999999880e-01	2.025954723358154297e-01	8.100000000000000533e-01	7.926945388317108154e-02	7.319999999999999840e-01	3.861641287803649902e-01	5.320000000000000284e-01	8.474704027175903320e-01	5.959999999999999742e-01	5.387952327728271484e-01	9.600000000000000200e-02	4.250836372375488281e-02
6.010000000000000000e+02	4.440000000000000058e-01	4.062480628490447998e-01	9.419999999999999485e-01	5.547398924827575684e-01	8.880000000000000115e-01	3.755981624126434326e-01	8.299999999999999600e-01	7.450393438339233398e-01	6.600000000000000311e-01	6.714272499084472656e-01	4.000000000000000083e-02	1.491609662771224976e-01
6.020000000000000000e+02	5.400000000000000355e-01	3.613352477550506592e-01	8.599999999999999312e-02	1.884477026760578156e-02	8.439999999999999725e-01	7.752486467361450195e-01	7.419999999999999929e-01	7.930321097373962402e-01	2.700000000000000178e-01	3.758274912834167480e-01	8.439999999999999725e-01	9.505494832992553711e-01
6.030000000000000000e+02	5.380000000000000338e-01	8.175053000450134277e-01	7.500000000000000000e-01	6.660841405391693115e-02	4.000000000000000222e-01	3.756558895111083984e-01	1.759999999999999898e-01	1.512677967548370361e-01	5.679999999999999494e-01	6.704802513122558594e-01	1.759999999999999898e-01	3.960751891136169434e-01
6.040000000000000000e+02	4.580000000000000182e-01	5.613443851470947266e-01	9.600000000000000200e-02	9.741830639541149139e-03	9.000000000000000222e-01	7.441298961639404297e-01	9.459999999999999520e-01	9.347436428070068359e-01	7.039999999999999591e-01	6.348178982734680176e-01	3.800000000000000044e-01	4.471997022628784180e-01
6.050000000000000000e+02	9.819999999999999840e-01	9.172192215919494629e-01	5.939999999999999725e-01	1.225442364811897278e-01	5.399999999999999939e-02	1.007009595632553101e-01	9.659999999999999698e-01	8.708215355873107910e-01	4.819999999999999840e-01	5.548489689826965332e-01	5.859999999999999654e-01	5.389809012413024902e-01
6.060000000000000000e+02	3.039999999999999925e-01	4.243258535861968994e-01	8.100000000000000533e-01	1.562694162130355835e-01	4.879999999999999893e-01	4.909649789333343506e-01	7.199999999999999734e-01	8.682616353034973145e-01	2.099999999999999922e-01	2.715396583080291748e-01	4.000000000000000222e-01	3.927218616008758545e-01
6.070000000000000000e+02	4.399999999999999745e-02	2.513175606727600098e-01	8.000000000000000167e-03	7.095306180417537689e-03	5.199999999999999761e-02	3.833166882395744324e-02	2.939999999999999836e-01	1.155006214976310730e-01	7.580000000000000071e-01	6.181417107582092285e-01	2.999999999999999889e-02	6.643315404653549194e-02
6.080000000000000000e+02	3.619999999999999885e-01	4.801011681556701660e-01	5.839999999999999636e-01	2.969196438789367676e-01	8.940000000000000169e-01	6.482093930244445801e-01	1.400000000000000133e-01	1.716134101152420044e-01	4.079999999999999738e-01	6.541694402694702148e-01	8.159999999999999476e-01	8.998782038688659668e-01
6.090000000000000000e+02	2.700000000000000178e-01	2.160951793193817139e-01	4.279999999999999916e-01	2.374858828261494637e-03	8.999999999999999667e-02	5.691754221916198730e-01	1.300000000000000044e-01	7.257281243801116943e-02	2.439999999999999947e-01	2.712651491165161133e-01	1.239999999999999991e-01	1.312100291252136230e-01
6.100000000000000000e+02	8.860000000000000098e-01	7.918862104415893555e-01	7.500000000000000000e-01	4.571423232555389404e-01	5.120000000000000107e-01	1.873990297317504883e-01	6.159999999999999920e-01	1.672634482383728027e-01	5.440000000000000391e-01	3.375652730464935303e-01	1.459999999999999909e-01	3.465191125869750977e-01
6.110000000000000000e+02	1.380000000000000115e-01	9.578867815434932709e-03	9.080000000000000293e-01	5.340522527694702148e-01	6.540000000000000258e-01	3.774358928203582764e-01	2.139999999999999958e-01	2.992582917213439941e-01	2.899999999999999800e-01	2.807209193706512451e-01	3.719999999999999973e-01	3.091613054275512695e-01
6.120000000000000000e+02	4.800000000000000100e-02	9.998448938131332397e-02	2.200000000000000011e-01	4.438308998942375183e-02	5.679999999999999494e-01	5.356399416923522949e-01	1.799999999999999933e-01	2.439171373844146729e-01	2.479999999999999982e-01	2.647520005702972412e-01	3.699999999999999956e-01	5.249869823455810547e-01
6.130000000000000000e+02	2.560000000000000053e-01	4.100404679775238037e-01	6.620000000000000329e-01	7.333262264728546143e-02	9.899999999999999911e-01	7.771592736244201660e-01	3.220000000000000084e-01	2.809505760669708252e-01	4.179999999999999827e-01	7.292164564132690430e-01	3.659999999999999920e-01	3.996829092502593994e-01
6.140000000000000000e+02	6.580000000000000293e-01	5.806298851966857910e-01	9.260000000000000453e-01	6.915930509567260742e-01	3.420000000000000262e-01	6.155892014503479004e-01	8.960000000000000187e-01	8.072253465652465820e-01	9.140000000000000346e-01	8.443154096603393555e-01	6.320000000000000062e-01	5.945039987564086914e-01
6.150000000000000000e+02	5.879999999999999671e-01	5.626828074455261230e-01	3.599999999999999728e-02	8.860301226377487183e-03	9.600000000000000200e-02	3.076911568641662598e-01	8.400000000000000522e-02	9.198695421218872070e-02	8.820000000000000062e-01	9.137545824050903320e-01	4.699999999999999734e-01	5.095564723014831543e-01
6.160000000000000000e+02	6.300000000000000044e-01	5.784721374511718750e-01	9.619999999999999662e-01	6.654762029647827148e-01	6.979999999999999538e-01	3.911136686801910400e-01	8.880000000000000115e-01	3.991553783416748047e-01	8.060000000000000497e-01	7.431341409683227539e-01	1.819999999999999951e-01	4.141248762607574463e-01
6.170000000000000000e+02	7.660000000000000142e-01	4.854734838008880615e-01	5.999999999999999778e-02	1.378874853253364563e-02	6.780000000000000471e-01	4.409683644771575928e-01	8.559999999999999831e-01	8.519911766052246094e-01	4.660000000000000253e-01	5.878291130065917969e-01	7.159999999999999698e-01	8.061087727546691895e-01
6.180000000000000000e+02	9.679999999999999716e-01	9.681021571159362793e-01	9.599999999999999645e-01	7.265883088111877441e-01	2.000000000000000042e-02	8.474363386631011963e-02	6.680000000000000382e-01	2.951994240283966064e-01	1.320000000000000062e-01	3.938134312629699707e-01	6.360000000000000098e-01	5.252049565315246582e-01
6.190000000000000000e+02	7.520000000000000018e-01	6.286733746528625488e-01	1.600000000000000033e-02	5.836851894855499268e-02	9.719999999999999751e-01	9.880546927452087402e-01	9.379999999999999449e-01	8.229426741600036621e-01	9.060000000000000275e-01	7.932562828063964844e-01	1.219999999999999973e-01	1.200829967856407166e-01
6.200000000000000000e+02	3.420000000000000262e-01	4.566255807876586914e-01	4.959999999999999964e-01	2.072254270315170288e-01	6.620000000000000329e-01	4.651711583137512207e-01	6.939999999999999503e-01	8.556610941886901855e-01	4.460000000000000075e-01	3.910998404026031494e-01	2.640000000000000124e-01	4.510278403759002686e-01
6.210000000000000000e+02	2.780000000000000249e-01	3.458141684532165527e-01	5.799999999999999600e-01	3.694252669811248779e-02	4.139999999999999791e-01	4.134311974048614502e-01	9.619999999999999662e-01	8.108419775962829590e-01	3.360000000000000209e-01	4.734754562377929688e-01	7.039999999999999591e-01	8.212571740150451660e-01
6.220000000000000000e+02	1.980000000000000093e-01	2.345432490110397339e-01	5.869999999999999662e-01	1.216350123286247253e-01	5.699999999999999512e-01	5.187966823577880859e-01	5.280000000000000249e-01	7.653591632843017578e-01	7.640000000000000124e-01	6.532859206199645996e-01	2.079999999999999905e-01	1.211346834897994995e-01
6.230000000000000000e+02	5.839999999999999636e-01	6.407881975173950195e-01	7.799999999999999989e-02	1.247856020927429199e-02	1.680000000000000104e-01	2.673200070858001709e-01	7.560000000000000053e-01	7.732896804809570312e-01	6.540000000000000258e-01	6.724390983581542969e-01	5.340000000000000302e-01	5.123369693756103516e-01
6.240000000000000000e+02	7.259999999999999787e-01	7.469627261161804199e-01	8.499999999999999778e-01	1.460956931114196777e-01	5.140000000000000124e-01	5.747300982475280762e-01	9.839999999999999858e-01	9.362133145332336426e-01	1.900000000000000022e-01	2.495971918106079102e-01	9.180000000000000382e-01	9.832841157913208008e-01
6.250000000000000000e+02	2.000000000000000042e-02	1.124487668275833130e-01	4.919999999999999929e-01	7.116021215915679932e-02	8.920000000000000151e-01	8.823589086532592773e-01	2.079999999999999905e-01	4.707742035388946533e-01	8.860000000000000098e-01	9.461627602577209473e-01	8.239999999999999547e-01	7.828663587570190430e-01
6.260000000000000000e+02	7.279999999999999805e-01	6.655150055885314941e-01	4.119999999999999774e-01	2.473713457584381104e-02	7.520000000000000018e-01	4.161791205406188965e-01	5.600000000000000117e-02	3.387054428458213806e-02	2.300000000000000100e-01	3.163967132568359375e-01	6.059999999999999831e-01	5.811867713928222656e-01
6.270000000000000000e+02	6.860000000000000542e-01	7.862664461135864258e-01	2.000000000000000042e-03	4.619752522557973862e-03	7.820000000000000284e-01	7.713353037834167480e-01	8.799999999999999489e-02	2.128376364707946777e-01	7.620000000000000107e-01	8.368685245513916016e-01	7.560000000000000053e-01	8.495087027549743652e-01
6.280000000000000000e+02	7.640000000000000124e-01	4.509688615798950195e-01	1.519999999999999962e-01	5.431645363569259644e-02	6.300000000000000044e-01	4.992591440677642822e-01	6.340000000000000080e-01	6.548438668251037598e-01	4.159999999999999809e-01	3.413465023040771484e-01	2.139999999999999958e-01	4.308169782161712646e-01
6.290000000000000000e+02	7.680000000000000160e-01	6.227807402610778809e-01	1.000000000000000000e+00	9.938785433769226074e-01	6.660000000000000364e-01	4.533554911613464355e-01	9.240000000000000435e-01	6.204469799995422363e-01	2.439999999999999947e-01	2.461274415254592896e-01	6.600000000000000311e-01	6.786286830902099609e-01
6.300000000000000000e+02	9.439999999999999503e-01	9.270117282867431641e-01	0.000000000000000000e+00	5.633920896798372269e-03	2.179999999999999993e-01	2.268313020467758179e-01	2.740000000000000213e-01	4.859225749969482422e-01	1.980000000000000093e-01	1.312424540519714355e-01	8.659999999999999920e-01	9.383804798126220703e-01
6.310000000000000000e+02	2.459999999999999964e-01	5.316485166549682617e-01	8.599999999999999312e-02	5.694462731480598450e-02	8.659999999999999920e-01	8.557248115539550781e-01	6.660000000000000364e-01	4.572145044803619385e-01	1.000000000000000021e-02	6.232260167598724365e-02	7.560000000000000053e-01	7.924212813377380371e-01
6.320000000000000000e+02	3.400000000000000244e-01	3.961749374866485596e-01	4.699999999999999734e-01	1.101590692996978760e-01	1.839999999999999969e-01	4.300824999809265137e-01	1.100000000000000006e-01	4.355880618095397949e-01	1.640000000000000069e-01	4.502172470092773438e-01	5.200000000000000178e-01	5.637594461441040039e-01
6.330000000000000000e+02	4.219999999999999862e-01	4.245132803916931152e-01	3.360000000000000209e-01	6.831534206867218018e-03	5.060000000000000053e-01	4.302144944667816162e-01	7.680000000000000160e-01	6.601014137268066406e-01	5.939999999999999725e-01	8.067370057106018066e-01	5.819999999999999618e-01	4.491826295852661133e-01
6.340000000000000000e+02	4.719999999999999751e-01	1.961509138345718384e-01	9.499999999999999556e-01	7.082682251930236816e-01	6.460000000000000187e-01	6.990378499031066895e-01	8.940000000000000169e-01	9.457851052284240723e-01	1.360000000000000098e-01	3.479670882225036621e-01	5.240000000000000213e-01	6.067859530448913574e-01
6.350000000000000000e+02	7.439999999999999947e-01	5.639279484748840332e-01	2.379999999999999893e-01	3.271457180380821228e-02	8.100000000000000533e-01	4.464974403381347656e-01	9.360000000000000542e-01	7.613609433174133301e-01	5.180000000000000160e-01	4.856580197811126709e-01	6.860000000000000542e-01	6.803900599479675293e-01
6.360000000000000000e+02	1.960000000000000075e-01	1.328732669353485107e-01	3.260000000000000120e-01	7.710368931293487549e-02	4.420000000000000040e-01	6.445444226264953613e-01	4.899999999999999911e-01	6.660374402999877930e-01	1.799999999999999933e-01	2.872473001480102539e-01	7.700000000000000178e-01	9.271132946014404297e-01
6.370000000000000000e+02	1.519999999999999962e-01	2.377935796976089478e-01	1.519999999999999962e-01	1.383858453482389450e-02	6.059999999999999831e-01	5.741339325904846191e-01	5.260000000000000231e-01	8.581731319427490234e-01	1.580000000000000016e-01	6.026757508516311646e-02	6.700000000000000400e-01	6.887577772140502930e-01
6.380000000000000000e+02	7.099999999999999645e-01	7.083418369293212891e-01	3.039999999999999925e-01	2.161224372684955597e-02	2.220000000000000029e-01	1.463648527860641479e-01	8.200000000000000344e-02	1.106088310480117798e-01	1.179999999999999938e-01	1.615157276391983032e-01	3.180000000000000049e-01	4.120769798755645752e-01
6.390000000000000000e+02	5.220000000000000195e-01	6.834846138954162598e-01	8.120000000000000551e-01	2.523631453514099121e-01	2.859999999999999765e-01	2.368977963924407959e-01	9.779999999999999805e-01	9.691344499588012695e-01	2.139999999999999958e-01	2.150511741638183594e-01	8.679999999999999938e-01	9.677453041076660156e-01
6.400000000000000000e+02	6.019999999999999796e-01	4.255068004131317139e-01	1.539999999999999980e-01	1.179480403661727905e-01	5.679999999999999494e-01	4.102399647235870361e-01	2.919999999999999818e-01	4.913951158523559570e-01	7.459999999999999964e-01	5.405248403549194336e-01	5.440000000000000391e-01	6.295180916786193848e-01
6.410000000000000000e+02	7.640000000000000124e-01	4.574262499809265137e-01	5.600000000000000117e-02	1.679361239075660706e-02	4.200000000000000261e-02	4.760961979627609253e-02	5.639999999999999458e-01	4.986640214920043945e-01	5.759999999999999565e-01	6.186445355415344238e-01	4.420000000000000040e-01	3.790234029293060303e-01
6.420000000000000000e+02	9.100000000000000311e-01	9.349961876869201660e-01	3.840000000000000080e-01	5.452369451522827148e-01	2.800000000000000266e-01	3.876962661743164062e-01	7.580000000000000071e-01	5.905469059944152832e-01	2.500000000000000000e-01	5.554200410842895508e-01	7.600000000000000089e-01	7.383733391761779785e-01
6.430000000000000000e+02	8.000000000000000167e-03	5.932435393333435059e-02	3.260000000000000120e-01	2.208221107721328735e-01	4.040000000000000258e-01	6.108742952346801758e-01	8.900000000000000133e-01	9.626815915107727051e-01	3.059999999999999942e-01	4.745228886604309082e-01	3.320000000000000173e-01	4.580518603324890137e-01
6.440000000000000000e+02	7.059999999999999609e-01	6.099638342857360840e-01	3.320000000000000173e-01	4.519113153219223022e-02	7.039999999999999591e-01	6.118936538696289062e-01	4.600000000000000200e-01	3.912128210067749023e-01	5.939999999999999725e-01	5.236986875534057617e-01	5.859999999999999654e-01	6.956053376197814941e-01
6.450000000000000000e+02	9.340000000000000524e-01	7.294779419898986816e-01	7.439999999999999947e-01	4.750406444072723389e-01	1.419999999999999873e-01	1.317916065454483032e-01	2.379999999999999893e-01	9.133971482515335083e-02	6.840000000000000524e-01	6.778467297554016113e-01	4.099999999999999756e-01	4.940361380577087402e-01
6.460000000000000000e+02	7.799999999999999989e-02	2.035306394100189209e-01	1.400000000000000133e-01	1.125740818679332733e-02	9.719999999999999751e-01	9.595832824707031250e-01	9.619999999999999662e-01	9.412429928779602051e-01	2.439999999999999947e-01	7.293978333473205566e-02	3.579999999999999849e-01	3.406975269317626953e-01
6.470000000000000000e+02	8.559999999999999831e-01	8.792704939842224121e-01	4.000000000000000083e-03	1.981922425329685211e-02	6.800000000000000488e-01	4.373953640460968018e-01	4.739999999999999769e-01	3.713204860687255859e-01	2.240000000000000047e-01	3.572035729885101318e-01	6.939999999999999503e-01	7.842463254928588867e-01
6.480000000000000000e+02	9.320000000000000506e-01	8.018758296966552734e-01	4.799999999999999822e-01	1.318849921226501465e-01	5.020000000000000018e-01	1.661379188299179077e-01	6.159999999999999920e-01	6.099302172660827637e-01	5.360000000000000320e-01	4.718353748321533203e-01	6.019999999999999796e-01	5.264815092086791992e-01
6.490000000000000000e+02	1.640000000000000069e-01	2.861706912517547607e-01	8.820000000000000062e-01	1.660795509815216064e-01	9.399999999999999467e-01	9.361552000045776367e-01	3.820000000000000062e-01	1.545794010162353516e-01	7.179999999999999716e-01	5.670804381370544434e-01	2.479999999999999982e-01	4.895213246345520020e-01
6.500000000000000000e+02	5.240000000000000213e-01	5.153387784957885742e-01	9.839999999999999858e-01	8.512500524520874023e-01	1.519999999999999962e-01	3.425030410289764404e-01	4.799999999999999822e-01	2.328516691923141479e-01	3.320000000000000173e-01	4.514135122299194336e-01	7.179999999999999716e-01	7.001958489418029785e-01
6.510000000000000000e+02	1.439999999999999891e-01	3.435078859329223633e-01	3.240000000000000102e-01	7.142826169729232788e-02	4.500000000000000111e-01	5.350247621536254883e-01	9.439999999999999503e-01	6.963075399398803711e-01	9.439999999999999503e-01	9.420787096023559570e-01	4.839999999999999858e-01	6.096765398979187012e-01
6.520000000000000000e+02	4.200000000000000261e-02	5.336052179336547852e-02	9.020000000000000240e-01	5.768688321113586426e-01	9.759999999999999787e-01	6.956096291542053223e-01	3.880000000000000115e-01	2.206771671772003174e-01	5.919999999999999707e-01	5.540649294853210449e-01	5.699999999999999512e-01	6.305063962936401367e-01
6.530000000000000000e+02	6.899999999999999467e-01	5.882059335708618164e-01	7.459999999999999964e-01	9.473436325788497925e-02	7.359999999999999876e-01	4.975675046443939209e-01	3.200000000000000067e-01	3.947604298591613770e-01	9.699999999999999734e-01	9.020346403121948242e-01	6.999999999999999556e-01	7.782771587371826172e-01
6.540000000000000000e+02	7.399999999999999634e-02	3.205035328865051270e-01	3.240000000000000102e-01	1.377779524773359299e-02	6.079999999999999849e-01	6.133446693420410156e-01	1.439999999999999891e-01	1.216975301504135132e-01	7.860000000000000320e-01	8.228963017463684082e-01	7.039999999999999591e-01	9.739210605621337891e-01
6.550000000000000000e+02	1.300000000000000044e-01	4.317473173141479492e-01	5.300000000000000266e-01	2.158383578062057495e-01	8.060000000000000497e-01	8.308956623077392578e-01	8.439999999999999725e-01	6.491062641143798828e-01	7.900000000000000355e-01	6.273820400238037109e-01	7.479999999999999982e-01	7.660577893257141113e-01
6.560000000000000000e+02	1.759999999999999898e-01	5.095841288566589355e-01	1.000000000000000000e+00	9.676018953323364258e-01	4.520000000000000129e-01	7.395157217979431152e-01	7.099999999999999645e-01	4.788830578327178955e-01	3.519999999999999796e-01	2.867447733879089355e-01	6.159999999999999920e-01	6.035776734352111816e-01
6.570000000000000000e+02	4.779999999999999805e-01	3.203623592853546143e-01	4.259999999999999898e-01	7.713436335325241089e-02	5.199999999999999761e-02	9.548518806695938110e-02	2.119999999999999940e-01	6.319661736488342285e-01	7.479999999999999982e-01	5.062471628189086914e-01	8.719999999999999973e-01	9.733563661575317383e-01
6.580000000000000000e+02	8.479999999999999760e-01	7.871167659759521484e-01	7.800000000000000266e-01	4.068292975425720215e-01	5.759999999999999565e-01	5.137072205543518066e-01	6.840000000000000524e-01	5.286023020744323730e-01	3.320000000000000173e-01	2.941168248653411865e-01	1.640000000000000069e-01	5.252166986465454102e-01
6.590000000000000000e+02	3.780000000000000027e-01	2.723267674446105957e-01	9.439999999999999503e-01	2.969337999820709229e-01	5.120000000000000107e-01	7.412309050559997559e-01	1.580000000000000016e-01	2.656485438346862793e-01	6.800000000000000488e-02	1.602048426866531372e-01	6.079999999999999849e-01	4.935791790485382080e-01
6.600000000000000000e+02	2.000000000000000111e-01	6.466823816299438477e-01	5.919999999999999707e-01	2.515782117843627930e-01	1.320000000000000062e-01	1.582575738430023193e-01	6.079999999999999849e-01	8.018125891685485840e-01	1.419999999999999873e-01	1.365654021501541138e-01	2.260000000000000064e-01	4.055183529853820801e-01
6.610000000000000000e+02	5.480000000000000426e-01	4.488437473773956299e-01	3.599999999999999867e-01	1.026269700378179550e-02	3.900000000000000133e-01	2.734407186508178711e-01	5.180000000000000160e-01	2.970625162124633789e-01	1.719999999999999862e-01	2.605393528938293457e-01	3.820000000000000062e-01	1.930067092180252075e-01
6.620000000000000000e+02	3.559999999999999831e-01	4.090003073215484619e-01	3.760000000000000009e-01	5.343162454664707184e-03	3.619999999999999885e-01	4.542538523674011230e-01	3.059999999999999942e-01	3.102633953094482422e-01	7.860000000000000320e-01	6.272332668304443359e-01	2.760000000000000231e-01	4.869804978370666504e-01
6.630000000000000000e+02	3.920000000000000151e-01	4.814159870147705078e-01	4.959999999999999964e-01	1.263326257467269897e-01	3.260000000000000120e-01	2.966117560863494873e-01	6.019999999999999796e-01	2.075787931680679321e-01	8.279999999999999583e-01	7.681767940521240234e-01	6.800000000000000488e-01	9.147967100143432617e-01
6.640000000000000000e+02	7.540000000000000036e-01	7.979163527488708496e-01	2.999999999999999889e-02	7.568188756704330444e-02	5.939999999999999725e-01	4.287976026535034180e-01	2.939999999999999836e-01	4.122479557991027832e-01	7.700000000000000178e-01	7.358385920524597168e-01	7.099999999999999645e-01	7.660136222839355469e-01
6.650000000000000000e+02	1.680000000000000104e-01	3.681034147739410400e-01	9.939999999999999947e-01	9.902982115745544434e-01	9.180000000000000382e-01	5.143247842788696289e-01	8.880000000000000115e-01	9.560989737510681152e-01	7.419999999999999929e-01	6.033942103385925293e-01	2.720000000000000195e-01	4.585359394550323486e-01
6.660000000000000000e+02	1.400000000000000133e-01	1.594252884387969971e-01	9.919999999999999929e-01	8.129472136497497559e-01	7.920000000000000373e-01	7.196607589721679688e-01	5.060000000000000053e-01	3.526342213153839111e-01	3.280000000000000138e-01	5.407458543777465820e-01	3.719999999999999973e-01	6.934857964515686035e-01
6.670000000000000000e+02	8.100000000000000533e-01	5.401492118835449219e-01	7.399999999999999634e-02	1.029434334486722946e-02	4.299999999999999933e-01	4.355898201465606689e-01	4.739999999999999769e-01	7.487393617630004883e-01	7.459999999999999964e-01	7.139272689819335938e-01	3.200000000000000067e-01	6.744828224182128906e-01
6.680000000000000000e+02	8.559999999999999831e-01	7.896838188171386719e-01	3.519999999999999796e-01	6.626740097999572754e-02	6.520000000000000240e-01	8.497121334075927734e-01	1.799999999999999933e-01	1.872937977313995361e-01	6.919999999999999485e-01	7.062323689460754395e-01	4.919999999999999929e-01	7.754570841789245605e-01
6.690000000000000000e+02	6.480000000000000204e-01	5.697145462036132812e-01	7.980000000000000426e-01	2.240127772092819214e-01	2.899999999999999800e-01	2.957013845443725586e-01	9.679999999999999716e-01	9.423329234123229980e-01	7.980000000000000426e-01	6.252874135971069336e-01	3.579999999999999849e-01	4.582041800022125244e-01
6.700000000000000000e+02	8.120000000000000551e-01	8.053522109985351562e-01	6.440000000000000169e-01	3.965380489826202393e-01	1.859999999999999987e-01	1.263180226087570190e-01	7.560000000000000053e-01	5.395653247833251953e-01	3.280000000000000138e-01	5.203150510787963867e-01	5.719999999999999529e-01	4.640276432037353516e-01
6.710000000000000000e+02	6.660000000000000364e-01	5.037161707878112793e-01	3.599999999999999867e-01	5.324320122599601746e-02	4.520000000000000129e-01	4.661015272140502930e-01	8.100000000000000533e-01	7.446391582489013672e-01	9.220000000000000417e-01	7.862585186958312988e-01	8.860000000000000098e-01	9.147883057594299316e-01
6.720000000000000000e+02	9.300000000000000488e-01	8.271371126174926758e-01	3.699999999999999956e-01	1.122832596302032471e-01	9.240000000000000435e-01	7.485566735267639160e-01	7.099999999999999645e-01	6.293866634368896484e-01	1.059999999999999970e-01	2.071785926818847656e-01	4.259999999999999898e-01	3.984102308750152588e-01
6.730000000000000000e+02	4.640000000000000235e-01	5.515353083610534668e-01	8.800000000000000044e-01	8.021149784326553345e-02	1.239999999999999991e-01	3.702528178691864014e-01	5.999999999999999778e-01	7.922423481941223145e-01	6.400000000000000133e-02	7.890225201845169067e-02	7.259999999999999787e-01	8.962541222572326660e-01
6.740000000000000000e+02	1.819999999999999951e-01	2.017826586961746216e-01	5.500000000000000444e-01	8.263483643531799316e-02	3.340000000000000191e-01	8.071067929267883301e-01	1.120000000000000023e-01	3.870806694030761719e-01	7.419999999999999929e-01	6.989718675613403320e-01	8.399999999999999689e-01	9.552002549171447754e-01
6.750000000000000000e+02	9.800000000000000377e-02	6.873234361410140991e-02	1.000000000000000000e+00	9.965062141418457031e-01	8.820000000000000062e-01	8.524082899093627930e-01	2.760000000000000231e-01	2.936544716358184814e-01	5.719999999999999529e-01	4.622554183006286621e-01	5.879999999999999671e-01	6.395062804222106934e-01
6.760000000000000000e+02	5.999999999999999778e-01	4.589387476444244385e-01	2.179999999999999993e-01	1.954674720764160156e-01	2.560000000000000053e-01	4.958644211292266846e-01	6.019999999999999796e-01	6.628179550170898438e-01	5.639999999999999458e-01	7.147962450981140137e-01	6.860000000000000542e-01	6.518670320510864258e-01
6.770000000000000000e+02	4.079999999999999738e-01	3.537420630455017090e-01	1.000000000000000000e+00	9.677350521087646484e-01	5.440000000000000391e-01	9.097092151641845703e-01	7.680000000000000160e-01	6.773543357849121094e-01	8.379999999999999671e-01	7.897700667381286621e-01	8.579999999999999849e-01	8.870443105697631836e-01
6.780000000000000000e+02	3.659999999999999920e-01	3.994241356849670410e-01	3.539999999999999813e-01	7.313477247953414917e-02	5.799999999999999600e-01	7.315999269485473633e-01	2.359999999999999876e-01	2.098608464002609253e-01	1.799999999999999864e-02	8.191256225109100342e-02	9.879999999999999893e-01	9.933945536613464355e-01
6.790000000000000000e+02	2.240000000000000047e-01	2.515602111816406250e-01	1.920000000000000040e-01	8.443763107061386108e-02	8.920000000000000151e-01	5.537973046302795410e-01	1.640000000000000069e-01	3.763830959796905518e-01	2.000000000000000111e-01	3.721603155136108398e-01	6.380000000000000115e-01	6.427690386772155762e-01
6.800000000000000000e+02	4.480000000000000093e-01	3.939384818077087402e-01	6.179999999999999938e-01	6.446442604064941406e-01	3.539999999999999813e-01	8.318699598312377930e-01	7.399999999999999911e-01	4.639063179492950439e-01	4.699999999999999734e-01	4.234865009784698486e-01	6.899999999999999467e-01	5.321756601333618164e-01
6.810000000000000000e+02	1.300000000000000044e-01	2.352364212274551392e-01	7.359999999999999876e-01	2.449785917997360229e-01	3.679999999999999938e-01	4.633818864822387695e-01	6.979999999999999538e-01	2.709532082080841064e-01	3.760000000000000009e-01	5.045554041862487793e-01	7.479999999999999982e-01	7.268069386482238770e-01
6.820000000000000000e+02	7.599999999999999811e-02	2.139174342155456543e-01	9.419999999999999485e-01	3.906242847442626953e-01	4.299999999999999933e-01	7.030112147331237793e-01	4.660000000000000253e-01	4.127740859985351562e-01	7.379999999999999893e-01	7.646037340164184570e-01	4.139999999999999791e-01	5.922577977180480957e-01
6.830000000000000000e+02	4.020000000000000240e-01	4.174100458621978760e-01	3.260000000000000120e-01	1.631180495023727417e-01	2.819999999999999729e-01	4.468664824962615967e-01	9.200000000000000400e-01	7.928407788276672363e-01	9.619999999999999662e-01	9.559863209724426270e-01	6.620000000000000329e-01	8.992651700973510742e-01
6.840000000000000000e+02	5.220000000000000195e-01	6.834846138954162598e-01	7.279999999999999805e-01	2.935408949851989746e-01	7.399999999999999911e-01	4.046861529350280762e-01	8.279999999999999583e-01	7.048097848892211914e-01	3.619999999999999885e-01	3.808009922504425049e-01	1.320000000000000062e-01	4.378897249698638916e-01
6.850000000000000000e+02	4.759999999999999787e-01	6.018830537796020508e-01	8.679999999999999938e-01	5.238094329833984375e-01	4.040000000000000258e-01	8.877269029617309570e-01	7.799999999999999989e-02	6.836999952793121338e-02	4.600000000000000200e-01	4.879315495491027832e-01	1.539999999999999980e-01	2.954149842262268066e-01
6.860000000000000000e+02	4.680000000000000271e-01	4.730857610702514648e-01	2.439999999999999947e-01	1.736977994441986084e-01	2.939999999999999836e-01	5.326138138771057129e-01	1.039999999999999952e-01	3.301253318786621094e-01	6.700000000000000400e-01	6.155999302864074707e-01	3.160000000000000031e-01	4.413463771343231201e-01
6.870000000000000000e+02	3.400000000000000244e-02	1.317237913608551025e-01	3.499999999999999778e-01	1.102887615561485291e-01	2.240000000000000047e-01	3.864683508872985840e-01	9.639999999999999680e-01	9.371463656425476074e-01	6.300000000000000044e-01	7.117053270339965820e-01	8.459999999999999742e-01	9.888005256652832031e-01
6.880000000000000000e+02	1.799999999999999933e-01	1.117641776800155640e-01	5.959999999999999742e-01	3.222258388996124268e-02	1.779999999999999916e-01	2.967163920402526855e-01	6.700000000000000400e-01	5.645180344581604004e-01	4.000000000000000083e-02	3.155886381864547729e-02	4.239999999999999880e-01	6.995622515678405762e-01
6.890000000000000000e+02	6.560000000000000275e-01	6.365236043930053711e-01	4.420000000000000040e-01	2.315692231059074402e-02	5.200000000000000178e-01	5.004754066467285156e-01	3.099999999999999978e-01	5.565544962882995605e-01	2.340000000000000135e-01	2.650679945945739746e-01	1.280000000000000027e-01	2.711494863033294678e-01
6.900000000000000000e+02	6.860000000000000542e-01	5.772534012794494629e-01	5.120000000000000107e-01	7.751457393169403076e-03	4.560000000000000164e-01	4.451313912868499756e-01	8.599999999999999867e-01	8.450996875762939453e-01	2.560000000000000053e-01	4.402335584163665771e-01	2.300000000000000100e-01	4.647475779056549072e-01
6.910000000000000000e+02	4.800000000000000100e-02	2.020471841096878052e-01	1.439999999999999891e-01	2.673674840480089188e-03	9.959999999999999964e-01	8.471575975418090820e-01	1.140000000000000041e-01	1.258926391601562500e-01	2.600000000000000089e-01	4.446532130241394043e-01	2.620000000000000107e-01	5.180383324623107910e-01
6.920000000000000000e+02	3.360000000000000209e-01	4.163132905960083008e-01	5.280000000000000249e-01	1.434039473533630371e-01	3.519999999999999796e-01	4.199004471302032471e-01	5.520000000000000462e-01	8.230118751525878906e-01	6.780000000000000471e-01	6.754331588745117188e-01	6.300000000000000044e-01	7.268650531768798828e-01
6.930000000000000000e+02	4.839999999999999858e-01	5.291402339935302734e-01	9.180000000000000382e-01	3.223138153553009033e-01	4.580000000000000182e-01	5.536915659904479980e-01	2.839999999999999747e-01	3.235292732715606689e-01	4.580000000000000182e-01	3.281901180744171143e-01	3.240000000000000102e-01	3.563702702522277832e-01
6.940000000000000000e+02	3.559999999999999831e-01	4.672399461269378662e-01	8.539999999999999813e-01	6.430926322937011719e-01	7.680000000000000160e-01	6.640269160270690918e-01	4.919999999999999929e-01	6.129020452499389648e-01	3.479999999999999760e-01	2.631916403770446777e-01	6.959999999999999520e-01	7.858216762542724609e-01
6.950000000000000000e+02	2.179999999999999993e-01	3.639070093631744385e-01	3.019999999999999907e-01	5.128929391503334045e-02	4.339999999999999969e-01	2.437280267477035522e-01	1.140000000000000041e-01	5.582931265234947205e-02	3.559999999999999831e-01	3.847330212593078613e-01	6.640000000000000346e-01	6.658955216407775879e-01
6.960000000000000000e+02	4.000000000000000083e-03	1.119605917483568192e-02	5.420000000000000373e-01	5.990682169795036316e-03	2.819999999999999729e-01	4.587121307849884033e-01	5.040000000000000036e-01	4.784743785858154297e-01	2.899999999999999800e-01	2.764765918254852295e-01	6.640000000000000346e-01	4.967390894889831543e-01
6.970000000000000000e+02	7.700000000000000178e-01	6.284276843070983887e-01	8.080000000000000515e-01	7.677543163299560547e-02	9.260000000000000453e-01	9.474691748619079590e-01	3.420000000000000262e-01	1.416049152612686157e-01	3.860000000000000098e-01	4.999256730079650879e-01	8.120000000000000551e-01	7.101668119430541992e-01
6.980000000000000000e+02	6.340000000000000080e-01	7.455935478210449219e-01	7.920000000000000373e-01	2.011250704526901245e-01	6.879999999999999449e-01	7.547634243965148926e-01	5.520000000000000462e-01	2.887812852859497070e-01	4.259999999999999898e-01	3.045037984848022461e-01	3.140000000000000013e-01	2.899724245071411133e-01
6.990000000000000000e+02	9.779999999999999805e-01	8.724737167358398438e-01	9.499999999999999556e-01	6.903467774391174316e-01	2.700000000000000178e-01	3.654688596725463867e-01	1.400000000000000133e-01	2.045263051986694336e-01	8.199999999999999512e-01	7.469413280487060547e-01	2.479999999999999982e-01	4.036748111248016357e-01
7.000000000000000000e+02	3.059999999999999942e-01	4.780637621879577637e-01	8.359999999999999654e-01	2.296548932790756226e-01	3.940000000000000169e-01	4.594058692455291748e-01	8.980000000000000204e-01	7.098546028137207031e-01	4.680000000000000271e-01	6.436468362808227539e-01	3.119999999999999996e-01	5.303200483322143555e-01
7.010000000000000000e+02	7.239999999999999769e-01	4.985380172729492188e-01	2.000000000000000042e-02	2.092277072370052338e-02	9.280000000000000471e-01	9.598168134689331055e-01	5.260000000000000231e-01	7.009050846099853516e-01	6.580000000000000293e-01	6.673097610473632812e-01	6.600000000000000311e-01	6.910258531570434570e-01
7.020000000000000000e+02	6.360000000000000098e-01	5.272932052612304688e-01	2.119999999999999940e-01	6.665778905153274536e-02	2.660000000000000142e-01	4.542136192321777344e-01	6.400000000000000133e-01	8.737018704414367676e-01	2.680000000000000160e-01	2.608495652675628662e-01	5.180000000000000160e-01	7.763764262199401855e-01
7.030000000000000000e+02	1.079999999999999988e-01	5.040832161903381348e-01	5.639999999999999458e-01	4.689903855323791504e-01	1.340000000000000080e-01	2.139123380184173584e-01	6.400000000000000133e-01	5.142269730567932129e-01	6.019999999999999796e-01	5.439872741699218750e-01	3.200000000000000067e-02	6.529662013053894043e-02
7.040000000000000000e+02	1.680000000000000104e-01	2.989373505115509033e-01	6.999999999999999556e-01	2.280965000391006470e-01	4.599999999999999922e-02	1.691846549510955811e-01	5.180000000000000160e-01	6.733744740486145020e-01	5.919999999999999707e-01	6.274281740188598633e-01	6.420000000000000151e-01	7.052318453788757324e-01
7.050000000000000000e+02	1.580000000000000016e-01	2.785440981388092041e-01	8.279999999999999583e-01	3.459528088569641113e-01	2.580000000000000071e-01	2.883110642433166504e-01	6.280000000000000027e-01	6.698911190032958984e-01	7.219999999999999751e-01	6.854577064514160156e-01	9.240000000000000435e-01	9.834538698196411133e-01
7.060000000000000000e+02	3.719999999999999973e-01	2.566362917423248291e-01	9.240000000000000435e-01	4.577419757843017578e-01	5.200000000000000178e-01	5.086486935615539551e-01	5.320000000000000284e-01	5.377294421195983887e-01	7.119999999999999662e-01	6.081361174583435059e-01	2.340000000000000135e-01	3.939159512519836426e-01
7.070000000000000000e+02	5.300000000000000266e-01	3.506762981414794922e-01	5.220000000000000195e-01	9.477344155311584473e-02	2.459999999999999964e-01	1.788665354251861572e-01	9.160000000000000364e-01	7.986952662467956543e-01	5.679999999999999494e-01	5.890408754348754883e-01	5.799999999999999600e-01	6.911132931709289551e-01
7.080000000000000000e+02	6.500000000000000222e-01	5.716872811317443848e-01	6.720000000000000417e-01	1.038976684212684631e-01	4.719999999999999751e-01	6.993018388748168945e-01	7.620000000000000107e-01	5.306141972541809082e-01	5.180000000000000160e-01	5.946089029312133789e-01	6.939999999999999503e-01	5.943381190299987793e-01
7.090000000000000000e+02	6.720000000000000417e-01	6.217746138572692871e-01	5.999999999999999778e-01	2.157392054796218872e-01	6.340000000000000080e-01	4.784935414791107178e-01	9.060000000000000275e-01	8.304103016853332520e-01	7.159999999999999698e-01	8.645517230033874512e-01	9.600000000000000200e-02	1.971278339624404907e-01
7.100000000000000000e+02	4.939999999999999947e-01	4.260728657245635986e-01	1.680000000000000104e-01	3.616042062640190125e-02	9.939999999999999947e-01	9.837511181831359863e-01	9.639999999999999680e-01	8.913856744766235352e-01	4.520000000000000129e-01	5.405905246734619141e-01	9.180000000000000382e-01	9.896903038024902344e-01
7.110000000000000000e+02	9.280000000000000471e-01	5.141788125038146973e-01	4.520000000000000129e-01	8.639550209045410156e-02	8.179999999999999494e-01	8.009502291679382324e-01	4.520000000000000129e-01	7.735528945922851562e-01	9.839999999999999858e-01	8.513140678405761719e-01	6.600000000000000311e-01	7.455905079841613770e-01
7.120000000000000000e+02	5.420000000000000373e-01	4.250377416610717773e-01	1.859999999999999987e-01	1.196739543229341507e-02	1.199999999999999956e-01	7.567493617534637451e-02	1.519999999999999962e-01	5.011111497879028320e-01	8.599999999999999867e-01	7.278739809989929199e-01	5.280000000000000249e-01	7.104634046554565430e-01
7.130000000000000000e+02	2.720000000000000195e-01	3.240004777908325195e-01	1.779999999999999916e-01	1.966425925493240356e-01	5.999999999999999778e-01	6.247734427452087402e-01	6.119999999999999885e-01	8.398888111114501953e-01	4.020000000000000240e-01	4.698447287082672119e-01	2.720000000000000195e-01	6.313599348068237305e-01
7.140000000000000000e+02	2.740000000000000213e-01	4.269677400588989258e-01	9.599999999999999645e-01	8.833669424057006836e-01	7.379999999999999893e-01	8.754237294197082520e-01	9.559999999999999609e-01	8.659873604774475098e-01	2.839999999999999747e-01	2.437975406646728516e-01	7.259999999999999787e-01	8.543534874916076660e-01
7.150000000000000000e+02	7.760000000000000231e-01	7.906134724617004395e-01	8.139999999999999458e-01	3.375293016433715820e-01	2.000000000000000042e-02	2.715053968131542206e-02	1.600000000000000033e-02	2.758664488792419434e-01	7.660000000000000142e-01	7.228078842163085938e-01	3.019999999999999907e-01	4.640794992446899414e-01
7.160000000000000000e+02	6.800000000000000488e-02	2.004258930683135986e-01	3.579999999999999849e-01	1.701013557612895966e-02	3.820000000000000062e-01	3.550572991371154785e-01	8.860000000000000098e-01	5.388875007629394531e-01	4.000000000000000222e-01	5.618267655372619629e-01	1.660000000000000087e-01	1.716777384281158447e-01
7.170000000000000000e+02	9.180000000000000382e-01	7.572664022445678711e-01	9.360000000000000542e-01	5.808243751525878906e-01	8.920000000000000151e-01	6.549215912818908691e-01	5.620000000000000551e-01	7.741622328758239746e-01	5.759999999999999565e-01	6.313827633857727051e-01	3.900000000000000133e-01	2.364558428525924683e-01
7.180000000000000000e+02	2.179999999999999993e-01	3.431645035743713379e-01	4.779999999999999805e-01	3.794156014919281006e-02	8.639999999999999902e-01	6.265967488288879395e-01	9.439999999999999503e-01	9.735649824142456055e-01	5.240000000000000213e-01	6.498756408691406250e-01	3.400000000000000244e-01	4.737113714218139648e-01
7.190000000000000000e+02	5.520000000000000462e-01	6.843605041503906250e-01	3.699999999999999956e-01	1.942654550075531006e-01	9.919999999999999929e-01	9.686377048492431641e-01	1.600000000000000033e-01	2.290029972791671753e-01	3.380000000000000226e-01	3.373958468437194824e-01	4.239999999999999880e-01	6.675818562507629395e-01
7.200000000000000000e+02	7.860000000000000320e-01	9.154926538467407227e-01	7.820000000000000284e-01	2.543415427207946777e-01	9.040000000000000258e-01	6.384594440460205078e-01	9.799999999999999822e-01	9.790430068969726562e-01	5.240000000000000213e-01	3.433079719543457031e-01	8.299999999999999600e-01	8.409952521324157715e-01
7.210000000000000000e+02	1.479999999999999927e-01	2.380883246660232544e-01	4.719999999999999751e-01	1.798189580440521240e-01	9.060000000000000275e-01	5.234239697456359863e-01	9.379999999999999449e-01	6.940735578536987305e-01	1.920000000000000040e-01	2.125544399023056030e-01	8.800000000000000044e-01	8.716227412223815918e-01
7.220000000000000000e+02	2.700000000000000178e-01	3.368949592113494873e-01	4.520000000000000129e-01	2.064981125295162201e-02	6.840000000000000524e-01	5.897238850593566895e-01	3.059999999999999942e-01	4.682978391647338867e-01	8.000000000000000444e-01	8.226088285446166992e-01	7.580000000000000071e-01	8.572713136672973633e-01
7.230000000000000000e+02	5.500000000000000444e-01	6.996710896492004395e-01	8.980000000000000204e-01	1.891361773014068604e-01	3.220000000000000084e-01	3.645239174365997314e-01	8.319999999999999618e-01	9.170245528221130371e-01	8.999999999999999667e-02	7.408831268548965454e-02	5.180000000000000160e-01	6.403628587722778320e-01
7.240000000000000000e+02	8.100000000000000533e-01	7.313353419303894043e-01	5.560000000000000497e-01	1.519645750522613525e-01	9.199999999999999845e-02	8.257792145013809204e-02	2.620000000000000107e-01	4.344562888145446777e-01	5.220000000000000195e-01	4.930172562599182129e-01	5.520000000000000462e-01	7.351508140563964844e-01
7.250000000000000000e+02	2.000000000000000042e-03	1.449540257453918457e-02	9.280000000000000471e-01	5.189450979232788086e-01	2.859999999999999765e-01	4.828127026557922363e-01	5.799999999999999600e-01	6.456279754638671875e-01	9.519999999999999574e-01	9.562574625015258789e-01	6.239999999999999991e-01	8.649192452430725098e-01
7.260000000000000000e+02	8.219999999999999529e-01	7.856245040893554688e-01	8.120000000000000551e-01	1.616493612527847290e-01	4.959999999999999964e-01	4.430787861347198486e-01	3.160000000000000031e-01	3.401854336261749268e-01	5.340000000000000302e-01	3.920543491840362549e-01	7.039999999999999591e-01	6.151106953620910645e-01
7.270000000000000000e+02	5.040000000000000036e-01	5.957356095314025879e-01	9.419999999999999485e-01	1.821732819080352783e-01	2.760000000000000231e-01	4.984005093574523926e-01	9.539999999999999591e-01	9.483079910278320312e-01	6.159999999999999920e-01	2.908872067928314209e-01	3.160000000000000031e-01	4.573393464088439941e-01
7.280000000000000000e+02	2.079999999999999905e-01	2.199442833662033081e-01	8.239999999999999547e-01	1.714717447757720947e-01	9.739999999999999769e-01	9.953204989433288574e-01	1.280000000000000027e-01	4.915261864662170410e-01	7.560000000000000053e-01	7.107645869255065918e-01	3.360000000000000209e-01	5.785903334617614746e-01
7.290000000000000000e+02	6.999999999999999556e-01	7.698380351066589355e-01	5.180000000000000160e-01	2.035044133663177490e-01	5.580000000000000515e-01	4.066976606845855713e-01	9.459999999999999520e-01	9.693071246147155762e-01	1.980000000000000093e-01	2.986927628517150879e-01	3.920000000000000151e-01	3.482730686664581299e-01
7.300000000000000000e+02	8.359999999999999654e-01	7.542971372604370117e-01	9.200000000000000400e-01	1.054946407675743103e-01	9.399999999999999467e-01	8.994587659835815430e-01	9.080000000000000293e-01	9.255220293998718262e-01	5.000000000000000278e-02	1.506377160549163818e-01	4.299999999999999933e-01	4.865889251232147217e-01
7.310000000000000000e+02	6.099999999999999867e-01	8.163216114044189453e-01	7.700000000000000178e-01	6.767411828041076660e-01	9.559999999999999609e-01	8.979802131652832031e-01	1.140000000000000041e-01	1.502555608749389648e-01	5.100000000000000089e-01	4.974912405014038086e-01	4.259999999999999898e-01	4.465004801750183105e-01
7.320000000000000000e+02	5.800000000000000294e-02	5.765309184789657593e-02	5.859999999999999654e-01	3.270272314548492432e-01	6.380000000000000115e-01	5.459799766540527344e-01	6.840000000000000524e-01	7.338213324546813965e-01	4.179999999999999827e-01	4.357245862483978271e-01	7.299999999999999822e-01	6.737787127494812012e-01
7.330000000000000000e+02	8.399999999999999689e-01	8.323793411254882812e-01	9.040000000000000258e-01	4.394542276859283447e-01	7.419999999999999929e-01	8.129449486732482910e-01	6.019999999999999796e-01	6.983267664909362793e-01	8.279999999999999583e-01	8.759167194366455078e-01	4.020000000000000240e-01	3.764559328556060791e-01
7.340000000000000000e+02	5.200000000000000178e-01	3.886792957782745361e-01	1.479999999999999927e-01	2.376183122396469116e-02	1.580000000000000016e-01	2.118368744850158691e-01	3.760000000000000009e-01	2.386194020509719849e-01	6.440000000000000169e-01	4.886450171470642090e-01	1.920000000000000040e-01	2.411267012357711792e-01
7.350000000000000000e+02	7.039999999999999591e-01	8.632439970970153809e-01	2.720000000000000195e-01	1.817375421524047852e-02	1.539999999999999980e-01	6.242012605071067810e-02	9.879999999999999893e-01	9.762163758277893066e-01	8.100000000000000533e-01	6.396024823188781738e-01	2.039999999999999869e-01	2.277451455593109131e-01
7.360000000000000000e+02	2.000000000000000042e-03	2.060608752071857452e-02	6.280000000000000027e-01	1.587641537189483643e-01	3.880000000000000115e-01	4.438634812831878662e-01	1.739999999999999880e-01	2.295911908149719238e-01	4.000000000000000083e-02	8.561700582504272461e-02	5.600000000000000117e-02	1.128145679831504822e-01
7.370000000000000000e+02	5.399999999999999939e-02	1.117254793643951416e-01	2.399999999999999911e-01	1.151182223111391068e-02	9.200000000000000400e-01	9.412190318107604980e-01	2.039999999999999869e-01	4.364239573478698730e-01	7.019999999999999574e-01	4.669617414474487305e-01	6.620000000000000329e-01	8.057212233543395996e-01
7.380000000000000000e+02	6.660000000000000364e-01	5.974805355072021484e-01	5.399999999999999939e-02	2.348749339580535889e-02	6.239999999999999991e-01	4.624342918395996094e-01	7.840000000000000302e-01	6.725824475288391113e-01	5.799999999999999600e-01	4.523575603961944580e-01	4.060000000000000275e-01	2.657330334186553955e-01
7.390000000000000000e+02	8.799999999999999489e-02	3.140888512134552002e-01	6.000000000000000125e-03	4.477195907384157181e-03	7.880000000000000338e-01	5.989068746566772461e-01	5.540000000000000480e-01	6.373995542526245117e-01	2.999999999999999889e-01	4.130183756351470947e-01	3.200000000000000067e-01	5.347287058830261230e-01
7.400000000000000000e+02	6.860000000000000542e-01	5.977745056152343750e-01	9.100000000000000311e-01	6.908332705497741699e-01	7.780000000000000249e-01	9.419866800308227539e-01	5.659999999999999476e-01	4.332130849361419678e-01	8.419999999999999707e-01	9.334157109260559082e-01	5.819999999999999618e-01	5.258030295372009277e-01
7.410000000000000000e+02	3.400000000000000244e-02	1.403295248746871948e-01	5.869999999999999662e-01	1.216350123286247253e-01	3.760000000000000009e-01	2.514463067054748535e-01	3.260000000000000120e-01	6.304908990859985352e-01	7.520000000000000018e-01	6.777716875076293945e-01	6.540000000000000258e-01	5.578156709671020508e-01
7.420000000000000000e+02	9.100000000000000311e-01	8.902803659439086914e-01	6.760000000000000453e-01	3.171057999134063721e-01	4.580000000000000182e-01	7.312919497489929199e-01	8.000000000000000444e-01	5.874833464622497559e-01	5.240000000000000213e-01	5.992271304130554199e-01	4.079999999999999738e-01	4.092977046966552734e-01
7.430000000000000000e+02	6.520000000000000240e-01	4.876090586185455322e-01	7.259999999999999787e-01	5.292282700538635254e-01	3.760000000000000009e-01	8.132356405258178711e-01	4.899999999999999911e-01	4.696739017963409424e-01	8.639999999999999902e-01	9.310007095336914062e-01	5.779999999999999583e-01	7.018672823905944824e-01
7.440000000000000000e+02	2.340000000000000135e-01	1.663553267717361450e-01	1.000000000000000000e+00	9.904054999351501465e-01	2.280000000000000082e-01	4.160085320472717285e-01	5.979999999999999760e-01	5.046346187591552734e-01	8.599999999999999867e-01	9.175778627395629883e-01	7.520000000000000018e-01	8.909505605697631836e-01
7.450000000000000000e+02	4.460000000000000075e-01	2.687309086322784424e-01	5.799999999999999600e-01	2.379575818777084351e-01	6.199999999999999956e-02	1.516838669776916504e-01	5.040000000000000036e-01	3.967713117599487305e-01	7.720000000000000195e-01	6.452608704566955566e-01	4.500000000000000111e-01	7.200882434844970703e-01
7.460000000000000000e+02	4.159999999999999809e-01	6.364614963531494141e-01	3.539999999999999813e-01	3.808896243572235107e-02	3.360000000000000209e-01	3.216316699981689453e-01	1.680000000000000104e-01	2.288531363010406494e-01	8.999999999999999667e-02	5.210297927260398865e-02	7.099999999999999645e-01	7.186008095741271973e-01
7.470000000000000000e+02	9.739999999999999769e-01	9.312787652015686035e-01	8.940000000000000169e-01	2.550570964813232422e-01	1.079999999999999988e-01	6.462619304656982422e-01	5.160000000000000142e-01	7.770801186561584473e-01	4.779999999999999805e-01	6.057930588722229004e-01	2.959999999999999853e-01	5.552185773849487305e-01
7.480000000000000000e+02	7.379999999999999893e-01	7.895300984382629395e-01	8.539999999999999813e-01	2.111540883779525757e-01	4.299999999999999933e-01	4.572341442108154297e-01	6.119999999999999885e-01	3.571110069751739502e-01	4.000000000000000222e-01	4.844173192977905273e-01	7.800000000000000266e-01	7.627643346786499023e-01
7.490000000000000000e+02	5.460000000000000409e-01	5.437439084053039551e-01	7.439999999999999947e-01	1.009126827120780945e-01	5.080000000000000071e-01	7.680382728576660156e-01	3.439999999999999725e-01	7.434843182563781738e-01	4.000000000000000083e-03	7.960195094347000122e-02	6.879999999999999449e-01	6.416251063346862793e-01
7.500000000000000000e+02	6.820000000000000506e-01	6.647683382034301758e-01	5.839999999999999636e-01	1.064874082803726196e-01	1.419999999999999873e-01	2.776121497154235840e-01	6.079999999999999849e-01	6.754538416862487793e-01	3.840000000000000080e-01	5.344846248626708984e-01	1.620000000000000051e-01	3.828322589397430420e-01
7.510000000000000000e+02	5.320000000000000284e-01	5.504521131515502930e-01	5.639999999999999458e-01	5.557171702384948730e-01	8.820000000000000062e-01	6.693394780158996582e-01	5.600000000000000533e-01	5.815379619598388672e-01	1.739999999999999880e-01	5.322660803794860840e-01	2.419999999999999929e-01	3.679618537425994873e-01
7.520000000000000000e+02	8.579999999999999849e-01	8.221836090087890625e-01	7.960000000000000409e-01	3.145622014999389648e-01	9.300000000000000488e-01	7.107952237129211426e-01	4.899999999999999911e-01	3.668573498725891113e-01	1.980000000000000093e-01	2.694445550441741943e-01	8.200000000000000344e-02	1.026148870587348938e-01
7.530000000000000000e+02	9.120000000000000329e-01	8.803989887237548828e-01	1.719999999999999862e-01	1.426333747804164886e-02	7.920000000000000373e-01	8.787085413932800293e-01	8.179999999999999494e-01	8.068420290946960449e-01	9.799999999999999822e-01	9.273452162742614746e-01	1.459999999999999909e-01	1.420558542013168335e-01
7.540000000000000000e+02	1.680000000000000104e-01	3.647375106811523438e-01	3.519999999999999796e-01	3.635646402835845947e-02	3.320000000000000173e-01	6.453996896743774414e-01	5.240000000000000213e-01	7.589794993400573730e-01	2.500000000000000000e-01	3.341948091983795166e-01	3.780000000000000027e-01	5.135862231254577637e-01
7.550000000000000000e+02	8.459999999999999742e-01	8.314700126647949219e-01	7.580000000000000071e-01	7.878562211990356445e-01	8.200000000000000344e-02	1.628999710083007812e-01	8.299999999999999600e-01	8.713531494140625000e-01	6.899999999999999467e-01	7.148406505584716797e-01	1.600000000000000033e-02	4.630793631076812744e-02
7.560000000000000000e+02	4.879999999999999893e-01	7.209580540657043457e-01	5.939999999999999725e-01	1.356588453054428101e-01	4.540000000000000147e-01	4.015585482120513916e-01	7.179999999999999716e-01	6.261698603630065918e-01	2.179999999999999993e-01	4.100637137889862061e-01	6.059999999999999831e-01	7.485163807868957520e-01
7.570000000000000000e+02	4.200000000000000261e-02	9.270597249269485474e-02	5.140000000000000124e-01	4.198990389704704285e-02	9.799999999999999822e-01	8.804661035537719727e-01	4.259999999999999898e-01	4.136822819709777832e-01	1.400000000000000133e-01	3.014645278453826904e-01	7.259999999999999787e-01	9.597281217575073242e-01
7.580000000000000000e+02	6.159999999999999920e-01	7.845185399055480957e-01	2.280000000000000082e-01	2.687330171465873718e-02	5.779999999999999583e-01	7.016541361808776855e-01	7.620000000000000107e-01	8.834162354469299316e-01	3.439999999999999725e-01	2.176149487495422363e-01	8.100000000000000533e-01	5.707882642745971680e-01
7.590000000000000000e+02	1.880000000000000004e-01	4.368876516819000244e-01	4.680000000000000271e-01	7.718787342309951782e-02	4.759999999999999787e-01	1.926149129867553711e-01	8.679999999999999938e-01	8.715729117393493652e-01	2.119999999999999940e-01	3.417165875434875488e-01	8.100000000000000533e-01	6.913511753082275391e-01
7.600000000000000000e+02	5.000000000000000000e-01	2.007724195718765259e-01	4.299999999999999933e-01	2.242747507989406586e-02	8.199999999999999512e-01	4.822070002555847168e-01	2.899999999999999800e-01	2.492040842771530151e-01	4.699999999999999734e-01	4.644473791122436523e-01	8.199999999999999512e-01	8.653750419616699219e-01
7.610000000000000000e+02	9.040000000000000258e-01	8.774002790451049805e-01	1.819999999999999951e-01	5.725535005331039429e-02	5.560000000000000497e-01	3.524312376976013184e-01	4.699999999999999734e-01	6.036633253097534180e-01	6.300000000000000044e-01	5.741252899169921875e-01	3.960000000000000187e-01	3.269623517990112305e-01
7.620000000000000000e+02	9.220000000000000417e-01	9.365332722663879395e-01	4.660000000000000253e-01	1.936898566782474518e-02	8.359999999999999654e-01	5.747384428977966309e-01	2.379999999999999893e-01	2.256414294242858887e-01	2.780000000000000249e-01	3.495064973831176758e-01	6.400000000000000133e-01	8.260294198989868164e-01
7.630000000000000000e+02	1.980000000000000093e-01	5.918561220169067383e-01	6.560000000000000275e-01	3.018025159835815430e-01	6.800000000000000488e-02	2.392910420894622803e-01	9.300000000000000488e-01	7.682442665100097656e-01	3.719999999999999973e-01	4.513853192329406738e-01	6.760000000000000453e-01	7.235872149467468262e-01
7.640000000000000000e+02	2.300000000000000100e-01	4.608124196529388428e-01	3.039999999999999925e-01	2.069974690675735474e-02	6.800000000000000488e-02	1.653098911046981812e-01	8.920000000000000151e-01	8.967574238777160645e-01	1.140000000000000041e-01	4.956390559673309326e-01	1.519999999999999962e-01	1.711653620004653931e-01
7.650000000000000000e+02	5.120000000000000107e-01	4.503845572471618652e-01	9.360000000000000542e-01	2.756951451301574707e-01	4.799999999999999822e-01	4.545117020606994629e-01	8.960000000000000187e-01	5.868214368820190430e-01	3.059999999999999942e-01	2.111010998487472534e-01	7.920000000000000373e-01	9.459652304649353027e-01
7.660000000000000000e+02	6.879999999999999449e-01	5.264463424682617188e-01	5.399999999999999939e-02	5.185617879033088684e-02	7.500000000000000000e-01	7.950759530067443848e-01	5.040000000000000036e-01	5.268327593803405762e-01	4.440000000000000058e-01	5.285537838935852051e-01	2.320000000000000118e-01	1.642998307943344116e-01
7.670000000000000000e+02	5.220000000000000195e-01	6.198691129684448242e-01	5.859999999999999654e-01	2.509172856807708740e-01	5.560000000000000497e-01	8.177246451377868652e-01	7.399999999999999911e-01	8.153994083404541016e-01	3.799999999999999906e-02	3.985927253961563110e-02	2.300000000000000100e-01	4.208654761314392090e-01
7.680000000000000000e+02	2.859999999999999765e-01	5.461911559104919434e-01	1.120000000000000023e-01	3.633928671479225159e-02	7.339999999999999858e-01	7.636228799819946289e-01	3.220000000000000084e-01	4.181776940822601318e-01	4.199999999999999845e-01	4.721242785453796387e-01	2.479999999999999982e-01	6.243082880973815918e-01
7.690000000000000000e+02	6.560000000000000275e-01	5.703510046005249023e-01	1.320000000000000062e-01	2.296807467937469482e-01	3.300000000000000155e-01	8.204703927040100098e-01	2.439999999999999947e-01	5.022431015968322754e-01	1.960000000000000075e-01	3.011574745178222656e-01	4.279999999999999916e-01	5.940365195274353027e-01
7.700000000000000000e+02	3.439999999999999725e-01	4.657819569110870361e-01	2.200000000000000011e-01	9.424093179404735565e-03	8.020000000000000462e-01	5.620712637901306152e-01	8.920000000000000151e-01	8.571872711181640625e-01	8.659999999999999920e-01	7.583472132682800293e-01	6.139999999999999902e-01	6.824263334274291992e-01
7.710000000000000000e+02	1.600000000000000033e-01	1.347596794366836548e-01	6.380000000000000115e-01	3.067051172256469727e-01	8.279999999999999583e-01	8.334718942642211914e-01	3.539999999999999813e-01	2.158539146184921265e-01	5.999999999999999778e-01	5.722227692604064941e-01	9.080000000000000293e-01	9.904884099960327148e-01
7.720000000000000000e+02	4.219999999999999862e-01	2.916230559349060059e-01	7.000000000000000666e-02	3.745539579540491104e-03	1.739999999999999880e-01	4.613037705421447754e-01	5.580000000000000515e-01	6.307563781738281250e-01	5.799999999999999600e-01	6.011070609092712402e-01	7.960000000000000409e-01	7.784807682037353516e-01
7.730000000000000000e+02	1.819999999999999951e-01	2.735585570335388184e-01	3.119999999999999996e-01	5.391021072864532471e-02	1.660000000000000087e-01	8.056631684303283691e-02	5.999999999999999778e-01	4.873947203159332275e-01	3.780000000000000027e-01	4.324091672897338867e-01	4.540000000000000147e-01	6.907424926757812500e-01
7.740000000000000000e+02	5.580000000000000515e-01	5.373318195343017578e-01	1.819999999999999951e-01	2.935726568102836609e-02	8.459999999999999742e-01	9.554141759872436523e-01	2.939999999999999836e-01	4.723117351531982422e-01	2.839999999999999747e-01	2.007133811712265015e-01	3.019999999999999907e-01	1.650587767362594604e-01
7.750000000000000000e+02	9.379999999999999449e-01	8.772945404052734375e-01	8.000000000000000444e-01	5.319452285766601562e-02	5.779999999999999583e-01	6.985142827033996582e-01	7.840000000000000302e-01	6.978760361671447754e-01	9.180000000000000382e-01	9.230126142501831055e-01	6.500000000000000222e-01	6.534743905067443848e-01
7.760000000000000000e+02	4.799999999999999822e-01	3.702427744865417480e-01	3.499999999999999778e-01	1.858385205268859863e-01	1.799999999999999933e-01	3.230995684862136841e-02	8.980000000000000204e-01	7.608801126480102539e-01	3.300000000000000155e-01	4.623284637928009033e-01	6.879999999999999449e-01	8.946686387062072754e-01
7.770000000000000000e+02	4.859999999999999876e-01	3.903250992298126221e-01	2.500000000000000000e-01	6.520667672157287598e-02	6.820000000000000506e-01	8.114045858383178711e-01	8.719999999999999973e-01	9.222687482833862305e-01	4.580000000000000182e-01	4.662516713142395020e-01	2.800000000000000266e-01	3.810763657093048096e-01
7.780000000000000000e+02	9.599999999999999645e-01	6.574214100837707520e-01	5.280000000000000249e-01	2.411531209945678711e-01	8.860000000000000098e-01	7.801553606986999512e-01	2.899999999999999800e-01	4.220047891139984131e-01	5.500000000000000444e-01	5.915464758872985840e-01	9.240000000000000435e-01	9.899796247482299805e-01
7.790000000000000000e+02	4.199999999999999845e-01	5.419270992279052734e-01	9.200000000000000400e-01	3.855023980140686035e-01	8.900000000000000133e-01	8.716326355934143066e-01	6.620000000000000329e-01	6.354934573173522949e-01	9.180000000000000382e-01	9.406045675277709961e-01	7.599999999999999811e-02	1.033147573471069336e-01
7.800000000000000000e+02	2.979999999999999871e-01	2.912993431091308594e-01	2.520000000000000018e-01	1.565239131450653076e-01	8.820000000000000062e-01	7.088639736175537109e-01	6.760000000000000453e-01	4.586013853549957275e-01	4.699999999999999734e-01	6.923845410346984863e-01	5.200000000000000178e-01	4.448863565921783447e-01
7.810000000000000000e+02	2.560000000000000053e-01	3.818525075912475586e-01	8.559999999999999831e-01	2.269322723150253296e-01	1.439999999999999891e-01	1.775129139423370361e-01	2.819999999999999729e-01	6.946795582771301270e-01	4.839999999999999858e-01	3.830014765262603760e-01	4.239999999999999880e-01	4.697453975677490234e-01
7.820000000000000000e+02	4.420000000000000040e-01	7.057776451110839844e-01	3.659999999999999920e-01	1.025036945939064026e-01	9.020000000000000240e-01	8.556473851203918457e-01	1.239999999999999991e-01	4.208021163940429688e-01	2.059999999999999887e-01	9.128335118293762207e-02	3.539999999999999813e-01	3.766795992851257324e-01
7.830000000000000000e+02	2.399999999999999911e-01	2.919396460056304932e-01	8.639999999999999902e-01	3.130978643894195557e-01	9.419999999999999485e-01	9.808985590934753418e-01	9.519999999999999574e-01	6.796995997428894043e-01	3.659999999999999920e-01	6.086263656616210938e-01	8.399999999999999689e-01	9.856528043746948242e-01
7.840000000000000000e+02	7.740000000000000213e-01	7.492408156394958496e-01	2.240000000000000047e-01	1.704342663288116455e-01	3.039999999999999925e-01	3.591949939727783203e-01	5.060000000000000053e-01	7.115340232849121094e-01	5.300000000000000266e-01	5.387164354324340820e-01	4.259999999999999898e-01	4.244881868362426758e-01
7.850000000000000000e+02	6.899999999999999467e-01	5.173814892768859863e-01	3.599999999999999728e-02	2.802241826429963112e-03	6.340000000000000080e-01	6.275005936622619629e-01	7.980000000000000426e-01	8.736869096755981445e-01	3.739999999999999991e-01	3.568595051765441895e-01	4.599999999999999922e-02	2.193131744861602783e-01
7.860000000000000000e+02	8.379999999999999671e-01	5.591384172439575195e-01	3.420000000000000262e-01	7.363457232713699341e-02	7.039999999999999591e-01	6.419364809989929199e-01	2.760000000000000231e-01	9.360937774181365967e-02	5.800000000000000294e-02	1.055602952837944031e-01	8.219999999999999529e-01	9.228362441062927246e-01
7.870000000000000000e+02	2.399999999999999911e-01	4.244027137756347656e-01	6.580000000000000293e-01	5.707609057426452637e-01	3.400000000000000244e-02	1.801812052726745605e-01	9.160000000000000364e-01	6.747419834136962891e-01	6.700000000000000400e-01	7.677763700485229492e-01	4.099999999999999756e-01	5.578925013542175293e-01
7.880000000000000000e+02	3.320000000000000173e-01	3.763750493526458740e-01	9.639999999999999680e-01	5.035449862480163574e-01	6.600000000000000311e-01	8.333601951599121094e-01	9.100000000000000311e-01	9.562019705772399902e-01	8.359999999999999654e-01	7.736701965332031250e-01	6.840000000000000524e-01	6.750965118408203125e-01
7.890000000000000000e+02	7.379999999999999893e-01	6.465960144996643066e-01	7.319999999999999840e-01	3.678388893604278564e-02	1.539999999999999980e-01	2.369807809591293335e-01	4.000000000000000083e-03	2.020554803311824799e-02	5.080000000000000071e-01	3.642695546150207520e-01	7.700000000000000178e-01	7.778127789497375488e-01
7.900000000000000000e+02	7.600000000000000089e-01	3.673125803470611572e-01	4.060000000000000275e-01	1.736804470419883728e-02	1.759999999999999898e-01	6.270229071378707886e-02	2.580000000000000071e-01	4.989283382892608643e-01	9.199999999999999845e-02	5.313820019364356995e-02	8.159999999999999476e-01	8.478901386260986328e-01
7.910000000000000000e+02	9.699999999999999734e-01	8.095957040786743164e-01	5.779999999999999583e-01	2.722295224666595459e-01	8.000000000000000167e-03	2.037616260349750519e-02	6.260000000000000009e-01	4.516968131065368652e-01	2.859999999999999765e-01	5.465439558029174805e-01	7.740000000000000213e-01	7.517870664596557617e-01
7.920000000000000000e+02	5.460000000000000409e-01	5.994659662246704102e-01	5.759999999999999565e-01	3.912696987390518188e-02	8.400000000000000522e-02	2.009578943252563477e-01	2.760000000000000231e-01	2.213596403598785400e-01	2.979999999999999871e-01	2.766543924808502197e-01	6.560000000000000275e-01	6.525963544845581055e-01
7.930000000000000000e+02	6.860000000000000542e-01	9.225939512252807617e-01	5.120000000000000107e-01	2.725825905799865723e-01	2.680000000000000160e-01	3.815418481826782227e-01	1.960000000000000075e-01	3.125938177108764648e-01	6.780000000000000471e-01	6.192753314971923828e-01	4.959999999999999964e-01	3.226759135723114014e-01
7.940000000000000000e+02	1.400000000000000029e-02	1.698287874460220337e-01	3.559999999999999831e-01	6.545208394527435303e-02	3.739999999999999991e-01	8.208577632904052734e-01	9.020000000000000240e-01	5.764550566673278809e-01	3.679999999999999938e-01	3.241275250911712646e-01	1.779999999999999916e-01	2.817931473255157471e-01
7.950000000000000000e+02	6.199999999999999956e-02	1.182671263813972473e-01	6.320000000000000062e-01	4.283904433250427246e-01	9.459999999999999520e-01	9.025172591209411621e-01	3.019999999999999907e-01	3.168979287147521973e-01	8.379999999999999671e-01	5.660378932952880859e-01	1.419999999999999873e-01	1.125201582908630371e-01
7.960000000000000000e+02	7.640000000000000124e-01	6.317108869552612305e-01	6.560000000000000275e-01	1.630194932222366333e-01	9.659999999999999698e-01	9.205644130706787109e-01	5.600000000000000533e-01	3.643873631954193115e-01	2.800000000000000266e-01	3.119545876979827881e-01	7.940000000000000391e-01	9.398745894432067871e-01
7.970000000000000000e+02	4.680000000000000271e-01	4.989722073078155518e-01	6.820000000000000506e-01	4.294178783893585205e-01	6.239999999999999991e-01	6.520534753799438477e-01	5.939999999999999725e-01	6.106148958206176758e-01	3.300000000000000155e-01	5.069286823272705078e-01	8.599999999999999867e-01	9.182633757591247559e-01
7.980000000000000000e+02	3.800000000000000044e-01	6.085452437400817871e-01	1.620000000000000051e-01	3.405070677399635315e-02	7.239999999999999769e-01	8.010106682777404785e-01	9.759999999999999787e-01	9.592727422714233398e-01	4.500000000000000111e-01	2.832077443599700928e-01	5.400000000000000355e-01	6.137521862983703613e-01
7.990000000000000000e+02	2.540000000000000036e-01	3.676609098911285400e-01	6.899999999999999467e-01	8.066845685243606567e-02	3.880000000000000115e-01	2.589810490608215332e-01	1.900000000000000022e-01	7.968641519546508789e-01	8.739999999999999991e-01	8.155885338783264160e-01	9.020000000000000240e-01	9.803575873374938965e-01
8.000000000000000000e+02	1.920000000000000040e-01	3.807295858860015869e-01	2.700000000000000178e-01	8.172437548637390137e-02	8.179999999999999494e-01	7.026821970939636230e-01	9.000000000000000222e-01	9.371176958084106445e-01	6.580000000000000293e-01	4.829743802547454834e-01	2.199999999999999872e-02	9.451151639223098755e-02
8.010000000000000000e+02	6.199999999999999956e-01	2.386661171913146973e-01	4.959999999999999964e-01	2.076094150543212891e-01	4.299999999999999933e-01	3.342285156250000000e-01	9.639999999999999680e-01	8.891649246215820312e-01	5.360000000000000320e-01	5.350689888000488281e-01	8.659999999999999920e-01	9.382241964340209961e-01
8.020000000000000000e+02	7.139999999999999680e-01	5.332731604576110840e-01	5.399999999999999939e-02	1.838047988712787628e-02	1.200000000000000025e-02	3.039141371846199036e-02	4.299999999999999933e-01	8.130231499671936035e-01	2.839999999999999747e-01	2.435797005891799927e-01	5.659999999999999476e-01	8.353428244590759277e-01
8.030000000000000000e+02	3.940000000000000169e-01	5.171580910682678223e-01	4.040000000000000258e-01	6.780979037284851074e-02	2.680000000000000160e-01	4.336072802543640137e-01	1.000000000000000021e-02	1.049288958311080933e-01	4.660000000000000253e-01	2.870032489299774170e-01	5.520000000000000462e-01	4.076411724090576172e-01
8.040000000000000000e+02	5.939999999999999725e-01	4.941791594028472900e-01	1.439999999999999891e-01	9.959674440324306488e-03	1.660000000000000087e-01	3.682418465614318848e-01	6.320000000000000062e-01	4.330238103866577148e-01	6.059999999999999831e-01	5.864759683609008789e-01	4.119999999999999774e-01	5.815145373344421387e-01
8.050000000000000000e+02	5.999999999999999778e-02	1.261097937822341919e-01	5.420000000000000373e-01	4.386106505990028381e-02	3.900000000000000133e-01	3.184646964073181152e-01	5.959999999999999742e-01	5.249159932136535645e-01	2.520000000000000018e-01	3.638549745082855225e-01	4.079999999999999738e-01	6.779600381851196289e-01
8.060000000000000000e+02	3.200000000000000067e-01	3.504222333431243896e-01	7.780000000000000249e-01	3.045136630535125732e-01	9.340000000000000524e-01	9.489408731460571289e-01	6.039999999999999813e-01	6.632749438285827637e-01	6.800000000000000488e-01	5.285091400146484375e-01	8.699999999999999956e-01	8.966833353042602539e-01
8.070000000000000000e+02	6.800000000000000488e-01	6.172369122505187988e-01	5.440000000000000391e-01	5.753349512815475464e-02	5.260000000000000231e-01	2.898274958133697510e-01	7.660000000000000142e-01	5.042232275009155273e-01	5.779999999999999583e-01	6.582945585250854492e-01	6.460000000000000187e-01	7.560995221138000488e-01
8.080000000000000000e+02	2.939999999999999836e-01	4.025634825229644775e-01	3.320000000000000173e-01	2.725634872913360596e-01	2.780000000000000249e-01	6.392228603363037109e-01	6.700000000000000400e-01	6.859400272369384766e-01	6.939999999999999503e-01	6.910120248794555664e-01	7.079999999999999627e-01	7.942910790443420410e-01
8.090000000000000000e+02	3.519999999999999796e-01	4.326214492321014404e-01	6.500000000000000222e-01	3.750419616699218750e-02	3.639999999999999902e-01	4.469564855098724365e-01	1.539999999999999980e-01	3.930653035640716553e-01	2.540000000000000036e-01	1.760813593864440918e-01	8.219999999999999529e-01	9.942699670791625977e-01
8.100000000000000000e+02	5.799999999999999600e-01	5.584126710891723633e-01	6.179999999999999938e-01	1.104008629918098450e-01	1.880000000000000004e-01	2.902568578720092773e-01	9.959999999999999964e-01	9.958596825599670410e-01	4.420000000000000040e-01	5.608528852462768555e-01	2.959999999999999853e-01	5.104444622993469238e-01
8.110000000000000000e+02	5.440000000000000391e-01	3.293875455856323242e-01	5.140000000000000124e-01	6.939475983381271362e-02	9.699999999999999734e-01	7.949482798576354980e-01	2.620000000000000107e-01	9.817685186862945557e-02	5.779999999999999583e-01	6.349754929542541504e-01	8.199999999999999512e-01	9.741393327713012695e-01
8.120000000000000000e+02	3.459999999999999742e-01	3.657787144184112549e-01	2.400000000000000050e-02	3.655610140413045883e-03	6.939999999999999503e-01	6.881483793258666992e-01	7.580000000000000071e-01	9.774497747421264648e-01	8.020000000000000462e-01	6.693845987319946289e-01	2.399999999999999911e-01	1.648994237184524536e-01
8.130000000000000000e+02	4.939999999999999947e-01	6.185230016708374023e-01	2.760000000000000231e-01	6.462954729795455933e-02	9.539999999999999591e-01	6.033281087875366211e-01	3.599999999999999867e-01	3.924406170845031738e-01	4.540000000000000147e-01	4.604534804821014404e-01	5.440000000000000391e-01	5.035424828529357910e-01
8.140000000000000000e+02	1.739999999999999880e-01	2.757833003997802734e-01	8.000000000000000444e-01	4.335493743419647217e-01	5.100000000000000089e-01	3.775997459888458252e-01	6.879999999999999449e-01	8.073372840881347656e-01	9.040000000000000258e-01	7.897870540618896484e-01	5.540000000000000480e-01	7.632304430007934570e-01
8.150000000000000000e+02	9.280000000000000471e-01	8.591818213462829590e-01	8.219999999999999529e-01	4.582832455635070801e-01	6.740000000000000435e-01	7.250191569328308105e-01	5.560000000000000497e-01	4.966540336608886719e-01	8.900000000000000133e-01	9.176111221313476562e-01	4.420000000000000040e-01	6.065682172775268555e-01
8.160000000000000000e+02	8.539999999999999813e-01	5.518068671226501465e-01	1.819999999999999951e-01	4.533776547759771347e-03	2.800000000000000058e-02	2.046885639429092407e-01	4.979999999999999982e-01	5.570175647735595703e-01	1.380000000000000115e-01	2.306423932313919067e-01	6.079999999999999849e-01	7.441378831863403320e-01
8.170000000000000000e+02	6.939999999999999503e-01	5.258021950721740723e-01	6.179999999999999938e-01	4.085563495755195618e-02	4.899999999999999911e-01	8.320794105529785156e-01	3.200000000000000067e-02	4.470509663224220276e-02	5.639999999999999458e-01	2.912124097347259521e-01	4.620000000000000218e-01	3.347845375537872314e-01
8.180000000000000000e+02	3.240000000000000102e-01	4.513769745826721191e-01	6.800000000000000488e-02	4.968595504760742188e-02	7.980000000000000426e-01	4.868913888931274414e-01	2.599999999999999881e-02	6.451383829116821289e-01	7.159999999999999698e-01	7.152834534645080566e-01	8.000000000000000444e-01	8.392218947410583496e-01
8.190000000000000000e+02	4.200000000000000261e-02	6.843317300081253052e-02	6.179999999999999938e-01	5.112014412879943848e-01	2.000000000000000042e-03	6.685650348663330078e-02	2.280000000000000082e-01	4.408559203147888184e-01	6.540000000000000258e-01	4.802480936050415039e-01	2.500000000000000000e-01	6.925352811813354492e-01
8.200000000000000000e+02	7.580000000000000071e-01	8.054366111755371094e-01	8.060000000000000497e-01	7.602572441101074219e-02	6.239999999999999991e-01	7.138854861259460449e-01	7.459999999999999964e-01	8.291202187538146973e-01	4.380000000000000004e-01	3.342080712318420410e-01	6.280000000000000027e-01	5.778864026069641113e-01
8.210000000000000000e+02	6.720000000000000417e-01	6.284652948379516602e-01	6.919999999999999485e-01	1.529226005077362061e-01	1.219999999999999973e-01	1.396246701478958130e-01	2.039999999999999869e-01	1.254272460937500000e-01	6.600000000000000311e-02	1.391436010599136353e-01	8.000000000000000167e-02	2.227466553449630737e-01
8.220000000000000000e+02	9.939999999999999947e-01	9.927184581756591797e-01	1.700000000000000122e-01	6.020053103566169739e-02	5.560000000000000497e-01	3.667775988578796387e-01	5.699999999999999512e-01	7.495057582855224609e-01	3.880000000000000115e-01	4.677087366580963135e-01	9.220000000000000417e-01	9.234043955802917480e-01
8.230000000000000000e+02	5.600000000000000533e-01	7.944645881652832031e-01	4.859999999999999876e-01	7.128664106130599976e-02	8.860000000000000098e-01	6.958519220352172852e-01	5.639999999999999458e-01	5.769743919372558594e-01	9.439999999999999503e-01	8.322770595550537109e-01	3.119999999999999996e-01	3.671669363975524902e-01
8.240000000000000000e+02	3.599999999999999728e-02	2.565797790884971619e-02	3.760000000000000009e-01	7.413709163665771484e-02	1.980000000000000093e-01	2.231606096029281616e-01	8.860000000000000098e-01	9.668725132942199707e-01	5.060000000000000053e-01	2.642458379268646240e-01	2.039999999999999869e-01	4.135573804378509521e-01
8.250000000000000000e+02	9.379999999999999449e-01	8.360425233840942383e-01	7.560000000000000053e-01	1.210842728614807129e-01	4.600000000000000200e-01	6.561118364334106445e-01	3.019999999999999907e-01	4.685099124908447266e-01	8.579999999999999849e-01	7.409428358078002930e-01	7.820000000000000284e-01	8.477004766464233398e-01
8.260000000000000000e+02	3.439999999999999725e-01	3.096228539943695068e-01	3.280000000000000138e-01	1.394947022199630737e-01	2.939999999999999836e-01	2.228100150823593140e-01	1.759999999999999898e-01	4.247211515903472900e-01	6.580000000000000293e-01	6.214463114738464355e-01	1.000000000000000056e-01	2.671990990638732910e-01
8.270000000000000000e+02	1.059999999999999970e-01	1.196726411581039429e-01	8.499999999999999778e-01	1.772468239068984985e-01	7.520000000000000018e-01	5.071864128112792969e-01	7.720000000000000195e-01	5.573452711105346680e-01	6.179999999999999938e-01	6.252529025077819824e-01	2.540000000000000036e-01	4.331208169460296631e-01
8.280000000000000000e+02	1.600000000000000033e-01	3.579767942428588867e-01	5.460000000000000409e-01	1.517560184001922607e-01	1.940000000000000058e-01	4.118320941925048828e-01	4.159999999999999809e-01	3.931971490383148193e-01	4.359999999999999987e-01	5.427070260047912598e-01	6.800000000000000488e-02	4.190706610679626465e-01
8.290000000000000000e+02	6.540000000000000258e-01	4.951576292514801025e-01	6.860000000000000542e-01	3.363377600908279419e-02	6.019999999999999796e-01	5.256285071372985840e-01	4.719999999999999751e-01	7.881205677986145020e-01	7.239999999999999769e-01	7.298933863639831543e-01	7.620000000000000107e-01	6.494013071060180664e-01
8.300000000000000000e+02	9.360000000000000542e-01	8.729005455970764160e-01	7.900000000000000355e-01	7.421245425939559937e-02	1.839999999999999969e-01	1.722955107688903809e-01	4.719999999999999751e-01	5.439589023590087891e-01	8.599999999999999867e-01	7.337999343872070312e-01	7.740000000000000213e-01	7.827938199043273926e-01
8.310000000000000000e+02	8.000000000000000167e-02	2.126490771770477295e-01	8.179999999999999494e-01	1.891669481992721558e-01	4.060000000000000275e-01	4.954204559326171875e-01	1.059999999999999970e-01	4.197415336966514587e-02	4.299999999999999933e-01	4.598948061466217041e-01	4.099999999999999756e-01	6.349596381187438965e-01
8.320000000000000000e+02	9.180000000000000382e-01	9.788773655891418457e-01	6.540000000000000258e-01	1.153451725840568542e-01	6.999999999999999556e-01	5.087270736694335938e-01	4.020000000000000240e-01	4.145338535308837891e-01	3.719999999999999973e-01	2.854795455932617188e-01	4.660000000000000253e-01	4.205883145332336426e-01
8.330000000000000000e+02	6.740000000000000435e-01	6.633800864219665527e-01	2.139999999999999958e-01	1.177315972745418549e-02	1.239999999999999991e-01	3.221997022628784180e-01	2.400000000000000050e-02	1.337734516710042953e-02	2.680000000000000160e-01	1.857170760631561279e-01	6.199999999999999956e-01	8.019439578056335449e-01
8.340000000000000000e+02	9.659999999999999698e-01	8.867098689079284668e-01	5.120000000000000107e-01	1.986073255538940430e-01	2.560000000000000053e-01	4.109212756156921387e-01	6.099999999999999867e-01	4.271595180034637451e-01	3.840000000000000080e-01	6.874079704284667969e-01	5.460000000000000409e-01	8.337249159812927246e-01
8.350000000000000000e+02	2.119999999999999940e-01	2.574250996112823486e-01	1.739999999999999880e-01	9.293674677610397339e-02	5.839999999999999636e-01	5.100602507591247559e-01	4.139999999999999791e-01	2.441803812980651855e-01	4.219999999999999862e-01	5.006130933761596680e-01	9.659999999999999698e-01	9.943434000015258789e-01
8.360000000000000000e+02	2.780000000000000249e-01	2.049405574798583984e-01	8.020000000000000462e-01	2.957946658134460449e-01	7.880000000000000338e-01	8.544155955314636230e-01	8.159999999999999476e-01	4.759151041507720947e-01	2.300000000000000100e-01	4.130415618419647217e-01	7.960000000000000409e-01	9.053168296813964844e-01
8.370000000000000000e+02	8.339999999999999636e-01	6.223368048667907715e-01	7.800000000000000266e-01	3.954961597919464111e-01	6.460000000000000187e-01	4.554462134838104248e-01	4.159999999999999809e-01	4.207791984081268311e-01	7.019999999999999574e-01	6.613039970397949219e-01	8.940000000000000169e-01	9.247433543205261230e-01
8.380000000000000000e+02	3.380000000000000226e-01	5.555565953254699707e-01	7.379999999999999893e-01	1.570565104484558105e-01	6.740000000000000435e-01	6.339616179466247559e-01	1.260000000000000009e-01	1.053403317928314209e-01	7.079999999999999627e-01	7.058081030845642090e-01	6.480000000000000204e-01	6.491674780845642090e-01
8.390000000000000000e+02	8.559999999999999831e-01	7.538021206855773926e-01	6.199999999999999956e-01	1.048650071024894714e-01	9.879999999999999893e-01	9.424724578857421875e-01	7.059999999999999609e-01	8.223277330398559570e-01	9.340000000000000524e-01	8.788631558418273926e-01	5.779999999999999583e-01	6.582990884780883789e-01
8.400000000000000000e+02	8.639999999999999902e-01	6.985219717025756836e-01	7.399999999999999634e-02	1.367477979511022568e-02	9.379999999999999449e-01	9.286633729934692383e-01	2.859999999999999765e-01	3.264464735984802246e-01	4.640000000000000235e-01	3.492491245269775391e-01	3.380000000000000226e-01	5.209242105484008789e-01
8.410000000000000000e+02	4.719999999999999751e-01	5.768373012542724609e-01	8.499999999999999778e-01	3.397248983383178711e-01	3.479999999999999760e-01	6.320065855979919434e-01	1.600000000000000033e-01	2.923177480697631836e-01	1.539999999999999980e-01	2.361059933900833130e-01	9.699999999999999734e-01	9.846687912940979004e-01
8.420000000000000000e+02	5.779999999999999583e-01	5.285529494285583496e-01	5.420000000000000373e-01	1.204886939376592636e-02	9.120000000000000329e-01	6.633611917495727539e-01	8.900000000000000133e-01	9.807468056678771973e-01	6.219999999999999973e-01	6.450120210647583008e-01	4.939999999999999947e-01	3.958928287029266357e-01
8.430000000000000000e+02	3.920000000000000151e-01	4.917185306549072266e-01	8.719999999999999973e-01	4.374163448810577393e-01	1.660000000000000087e-01	6.144430637359619141e-01	2.059999999999999887e-01	3.121022582054138184e-01	3.260000000000000120e-01	2.845632135868072510e-01	6.740000000000000435e-01	7.544330358505249023e-01
8.440000000000000000e+02	5.919999999999999707e-01	7.848551273345947266e-01	7.740000000000000213e-01	3.927114903926849365e-01	7.039999999999999591e-01	6.298568248748779297e-01	4.979999999999999982e-01	5.949470996856689453e-01	8.120000000000000551e-01	7.876303195953369141e-01	8.120000000000000551e-01	9.477341175079345703e-01
8.450000000000000000e+02	6.780000000000000471e-01	6.130774021148681641e-01	6.199999999999999956e-02	1.031751744449138641e-02	1.900000000000000022e-01	2.251035273075103760e-01	1.819999999999999951e-01	3.279868364334106445e-01	4.139999999999999791e-01	3.166865408420562744e-01	7.520000000000000018e-01	7.908220887184143066e-01
8.460000000000000000e+02	4.239999999999999880e-01	1.323028653860092163e-01	9.939999999999999947e-01	9.657498002052307129e-01	1.280000000000000027e-01	1.804528087377548218e-01	6.979999999999999538e-01	8.983644247055053711e-01	6.500000000000000222e-01	5.856778621673583984e-01	7.660000000000000142e-01	7.473761439323425293e-01
8.470000000000000000e+02	9.459999999999999520e-01	8.406073451042175293e-01	2.439999999999999947e-01	6.539759039878845215e-02	2.640000000000000124e-01	3.108164072036743164e-01	7.820000000000000284e-01	7.457126975059509277e-01	6.560000000000000275e-01	5.746136903762817383e-01	4.600000000000000200e-01	4.839513897895812988e-01
8.480000000000000000e+02	6.059999999999999831e-01	4.843280315399169922e-01	6.560000000000000275e-01	1.034577041864395142e-01	1.499999999999999944e-01	2.127604782581329346e-01	7.980000000000000426e-01	8.410290479660034180e-01	7.580000000000000071e-01	6.951004266738891602e-01	8.539999999999999813e-01	8.585905432701110840e-01
8.490000000000000000e+02	3.059999999999999942e-01	3.226985931396484375e-01	4.399999999999999745e-02	7.333451882004737854e-03	1.219999999999999973e-01	2.465565055608749390e-01	5.440000000000000391e-01	2.422579526901245117e-01	8.359999999999999654e-01	6.735337376594543457e-01	6.300000000000000044e-01	6.681151390075683594e-01
8.500000000000000000e+02	5.839999999999999636e-01	6.876594424247741699e-01	5.480000000000000426e-01	3.101979494094848633e-01	2.560000000000000053e-01	1.383979767560958862e-01	2.079999999999999905e-01	6.343930959701538086e-01	4.919999999999999929e-01	2.910265624523162842e-01	9.199999999999999845e-02	9.684110432863235474e-02
8.510000000000000000e+02	4.759999999999999787e-01	2.189206331968307495e-01	8.399999999999999689e-01	4.428672790527343750e-01	7.039999999999999591e-01	6.139451861381530762e-01	5.699999999999999512e-01	5.113509297370910645e-01	2.359999999999999876e-01	3.193479478359222412e-01	2.199999999999999872e-02	6.671798229217529297e-02
8.520000000000000000e+02	7.660000000000000142e-01	6.448695063591003418e-01	7.099999999999999645e-01	8.806461095809936523e-02	9.839999999999999858e-01	9.150556325912475586e-01	5.679999999999999494e-01	8.908662796020507812e-01	8.419999999999999707e-01	8.684412837028503418e-01	6.760000000000000453e-01	7.792360186576843262e-01
8.530000000000000000e+02	3.200000000000000067e-01	4.926312565803527832e-01	9.519999999999999574e-01	2.090255469083786011e-01	8.159999999999999476e-01	5.963891744613647461e-01	2.720000000000000195e-01	6.184613108634948730e-01	5.440000000000000391e-01	5.206087827682495117e-01	4.899999999999999911e-01	5.041542053222656250e-01
8.540000000000000000e+02	1.620000000000000051e-01	5.307966470718383789e-01	9.479999999999999538e-01	3.858581781387329102e-01	7.840000000000000302e-01	4.506287872791290283e-01	6.979999999999999538e-01	6.901650428771972656e-01	5.260000000000000231e-01	4.986529350280761719e-01	2.419999999999999929e-01	3.096785247325897217e-01
8.550000000000000000e+02	3.430000000000000271e-01	3.814055323600769043e-01	1.260000000000000009e-01	8.855094201862812042e-03	7.740000000000000213e-01	7.436469197273254395e-01	8.820000000000000062e-01	3.979230523109436035e-01	3.739999999999999991e-01	5.514392256736755371e-01	4.420000000000000040e-01	5.691421031951904297e-01
8.560000000000000000e+02	5.000000000000000278e-02	9.433823823928833008e-02	6.079999999999999849e-01	1.425398439168930054e-01	5.719999999999999529e-01	6.604846715927124023e-01	6.000000000000000125e-03	1.321857422590255737e-01	7.680000000000000160e-01	7.388939261436462402e-01	4.380000000000000004e-01	3.482487201690673828e-01
8.570000000000000000e+02	6.159999999999999920e-01	6.745574474334716797e-01	4.779999999999999805e-01	3.663595616817474365e-01	3.160000000000000031e-01	5.444265007972717285e-01	6.300000000000000044e-01	7.206117510795593262e-01	2.359999999999999876e-01	3.401602208614349365e-01	8.599999999999999867e-01	9.227912425994873047e-01
8.580000000000000000e+02	2.300000000000000100e-01	1.806848496198654175e-01	3.380000000000000226e-01	8.790933340787887573e-02	6.560000000000000275e-01	6.714144349098205566e-01	6.560000000000000275e-01	5.456334948539733887e-01	1.559999999999999998e-01	3.170423507690429688e-01	5.879999999999999671e-01	5.424053668975830078e-01
8.590000000000000000e+02	8.900000000000000133e-01	8.472725152969360352e-01	8.940000000000000169e-01	4.157239794731140137e-01	5.399999999999999939e-02	8.511427044868469238e-02	3.599999999999999867e-01	2.988307178020477295e-01	2.520000000000000018e-01	4.305619895458221436e-01	8.980000000000000204e-01	8.311964869499206543e-01
8.600000000000000000e+02	5.919999999999999707e-01	4.518463015556335449e-01	8.820000000000000062e-01	4.120564758777618408e-01	8.799999999999999489e-02	2.479878813028335571e-02	9.340000000000000524e-01	8.238316178321838379e-01	7.800000000000000266e-01	7.576137185096740723e-01	7.199999999999999734e-01	7.775833606719970703e-01
8.610000000000000000e+02	9.400000000000000022e-02	4.854347184300422668e-02	8.840000000000000080e-01	3.016735017299652100e-01	9.180000000000000382e-01	5.671085715293884277e-01	8.399999999999999689e-01	7.365027070045471191e-01	5.600000000000000533e-01	6.153952479362487793e-01	2.000000000000000042e-02	9.572683274745941162e-02
8.620000000000000000e+02	6.320000000000000062e-01	7.017080187797546387e-01	3.039999999999999925e-01	5.071894451975822449e-02	1.980000000000000093e-01	1.258670985698699951e-01	1.439999999999999891e-01	3.161301016807556152e-01	7.000000000000000666e-02	2.562893033027648926e-01	3.240000000000000102e-01	4.068631231784820557e-01
8.630000000000000000e+02	7.840000000000000302e-01	9.249124526977539062e-01	2.879999999999999782e-01	2.696523666381835938e-01	8.599999999999999312e-02	7.038729637861251831e-02	2.600000000000000089e-01	8.198869824409484863e-01	1.439999999999999891e-01	9.418702125549316406e-02	8.319999999999999618e-01	8.417817950248718262e-01
8.640000000000000000e+02	8.499999999999999778e-01	5.251554250717163086e-01	2.000000000000000042e-03	5.688479170203208923e-03	5.380000000000000338e-01	8.272143602371215820e-01	9.340000000000000524e-01	8.969045281410217285e-01	3.920000000000000151e-01	1.994476765394210815e-01	7.640000000000000124e-01	8.233385086059570312e-01
8.650000000000000000e+02	7.960000000000000409e-01	9.087601900100708008e-01	4.339999999999999969e-01	1.278968900442123413e-01	3.579999999999999849e-01	3.620542287826538086e-01	9.659999999999999698e-01	9.365506172180175781e-01	9.020000000000000240e-01	7.848875522613525391e-01	2.760000000000000231e-01	4.172222912311553955e-01
8.660000000000000000e+02	5.879999999999999671e-01	7.543261647224426270e-01	9.180000000000000382e-01	3.705699741840362549e-01	9.300000000000000488e-01	7.669072747230529785e-01	1.200000000000000025e-02	2.040764503180980682e-02	8.000000000000000444e-01	7.701505422592163086e-01	8.319999999999999618e-01	8.644926548004150391e-01
8.670000000000000000e+02	9.180000000000000382e-01	8.359401822090148926e-01	8.980000000000000204e-01	4.163576066493988037e-01	3.539999999999999813e-01	4.693451225757598877e-01	7.279999999999999805e-01	9.421632289886474609e-01	5.580000000000000515e-01	4.091328084468841553e-01	6.879999999999999449e-01	9.087861776351928711e-01
8.680000000000000000e+02	4.339999999999999969e-01	5.948764681816101074e-01	5.800000000000000294e-02	4.998536314815282822e-03	4.099999999999999756e-01	6.691567301750183105e-01	3.260000000000000120e-01	4.239431023597717285e-01	7.540000000000000036e-01	7.358770370483398438e-01	6.780000000000000471e-01	6.203299760818481445e-01
8.690000000000000000e+02	7.199999999999999456e-02	9.356939792633056641e-02	8.739999999999999991e-01	6.713846921920776367e-01	3.499999999999999778e-01	5.259976387023925781e-01	1.320000000000000062e-01	1.103464663028717041e-01	5.699999999999999512e-01	5.871174931526184082e-01	8.559999999999999831e-01	9.111919403076171875e-01
8.700000000000000000e+02	6.500000000000000222e-01	8.660403490066528320e-01	6.979999999999999538e-01	1.474092304706573486e-01	7.199999999999999734e-01	9.421664476394653320e-01	4.599999999999999922e-02	1.359427124261856079e-01	7.500000000000000000e-01	7.511769533157348633e-01	7.900000000000000355e-01	8.568599820137023926e-01
8.710000000000000000e+02	0.000000000000000000e+00	1.422151476144790649e-01	9.759999999999999787e-01	4.723548889160156250e-01	8.379999999999999671e-01	8.094003200531005859e-01	2.979999999999999871e-01	6.765765547752380371e-01	6.560000000000000275e-01	6.629754304885864258e-01	6.300000000000000044e-01	8.376182913780212402e-01
8.720000000000000000e+02	3.220000000000000084e-01	2.866911292076110840e-01	6.400000000000000133e-01	3.098688088357448578e-02	2.800000000000000266e-01	2.263667434453964233e-01	4.680000000000000271e-01	6.716840267181396484e-01	2.720000000000000195e-01	3.839622437953948975e-01	8.559999999999999831e-01	9.881759881973266602e-01
8.730000000000000000e+02	7.940000000000000391e-01	7.493207454681396484e-01	3.659999999999999920e-01	9.657360613346099854e-02	7.139999999999999680e-01	6.244502067565917969e-01	3.820000000000000062e-01	7.746619582176208496e-01	6.820000000000000506e-01	6.894668340682983398e-01	8.459999999999999742e-01	8.899766802787780762e-01
8.740000000000000000e+02	7.439999999999999947e-01	9.033017158508300781e-01	2.959999999999999853e-01	1.994203627109527588e-01	7.219999999999999751e-01	8.021079897880554199e-01	1.839999999999999969e-01	2.201829552650451660e-01	8.599999999999999867e-01	7.969982028007507324e-01	3.280000000000000138e-01	6.398488879203796387e-01
8.750000000000000000e+02	8.279999999999999583e-01	5.375523567199707031e-01	2.200000000000000011e-01	1.389912217855453491e-01	9.639999999999999680e-01	7.278631329536437988e-01	8.179999999999999494e-01	6.634703874588012695e-01	3.880000000000000115e-01	1.882246881723403931e-01	8.060000000000000497e-01	7.747625112533569336e-01
8.760000000000000000e+02	5.819999999999999618e-01	4.228991568088531494e-01	5.979999999999999760e-01	4.131415486335754395e-01	4.440000000000000058e-01	4.028213918209075928e-01	1.620000000000000051e-01	2.576851546764373779e-01	4.299999999999999933e-01	3.411069810390472412e-01	1.519999999999999962e-01	2.571639716625213623e-01
8.770000000000000000e+02	4.959999999999999964e-01	3.533690273761749268e-01	6.800000000000000488e-01	9.338317811489105225e-02	6.899999999999999467e-01	6.373560428619384766e-01	6.400000000000000133e-02	2.574453651905059814e-01	7.359999999999999876e-01	6.082884073257446289e-01	4.460000000000000075e-01	3.938489556312561035e-01
8.780000000000000000e+02	4.199999999999999845e-01	4.564394354820251465e-01	9.200000000000000400e-01	1.444185823202133179e-01	4.440000000000000058e-01	3.726844489574432373e-01	1.179999999999999938e-01	2.042457461357116699e-01	5.380000000000000338e-01	5.278025865554809570e-01	4.400000000000000022e-01	5.235460996627807617e-01
8.790000000000000000e+02	5.080000000000000071e-01	3.294325172901153564e-01	8.020000000000000462e-01	2.328215986490249634e-01	6.660000000000000364e-01	7.798582911491394043e-01	7.720000000000000195e-01	6.246899366378784180e-01	2.999999999999999889e-01	6.649900674819946289e-01	4.699999999999999734e-01	4.986500442028045654e-01
8.800000000000000000e+02	4.380000000000000004e-01	1.975669860839843750e-01	4.179999999999999827e-01	4.222366958856582642e-03	6.979999999999999538e-01	6.163651943206787109e-01	1.459999999999999909e-01	2.338122874498367310e-01	6.199999999999999956e-01	7.292752861976623535e-01	8.080000000000000515e-01	9.481322765350341797e-01
8.810000000000000000e+02	9.140000000000000346e-01	8.931304216384887695e-01	6.760000000000000453e-01	1.759568229317665100e-02	4.060000000000000275e-01	4.864617586135864258e-01	3.160000000000000031e-01	6.246358156204223633e-01	2.899999999999999800e-01	3.492351174354553223e-01	9.000000000000000222e-01	8.700835108757019043e-01
8.820000000000000000e+02	7.700000000000000178e-01	8.368808031082153320e-01	4.879999999999999893e-01	2.804406583309173584e-01	5.600000000000000533e-01	6.738628149032592773e-01	4.919999999999999929e-01	3.729104995727539062e-01	4.919999999999999929e-01	4.596870839595794678e-01	1.960000000000000075e-01	3.310416638851165771e-01
8.830000000000000000e+02	4.939999999999999947e-01	5.970436930656433105e-01	4.480000000000000093e-01	1.347756665199995041e-02	9.479999999999999538e-01	9.262771010398864746e-01	2.359999999999999876e-01	2.986347973346710205e-01	5.520000000000000462e-01	6.461459398269653320e-01	5.220000000000000195e-01	7.416756153106689453e-01
8.840000000000000000e+02	8.519999999999999796e-01	7.128817439079284668e-01	8.439999999999999725e-01	6.347150802612304688e-01	9.120000000000000329e-01	8.246730566024780273e-01	7.780000000000000249e-01	8.628919720649719238e-01	6.400000000000000133e-01	5.972185134887695312e-01	9.360000000000000542e-01	9.907528162002563477e-01
8.850000000000000000e+02	4.680000000000000271e-01	7.504600286483764648e-01	8.800000000000000044e-01	4.799674451351165771e-01	1.140000000000000041e-01	7.560455799102783203e-02	8.840000000000000080e-01	9.283145666122436523e-01	7.339999999999999858e-01	7.317846417427062988e-01	7.159999999999999698e-01	6.949664950370788574e-01
8.860000000000000000e+02	6.860000000000000542e-01	7.270811200141906738e-01	9.979999999999999982e-01	9.947656393051147461e-01	1.940000000000000058e-01	2.321252673864364624e-01	6.019999999999999796e-01	7.937362790107727051e-01	4.159999999999999809e-01	3.937410116195678711e-01	1.459999999999999909e-01	4.157292544841766357e-01
8.870000000000000000e+02	4.000000000000000222e-01	7.533206343650817871e-01	4.259999999999999898e-01	9.619443863630294800e-02	1.739999999999999880e-01	6.436121463775634766e-01	9.080000000000000293e-01	8.779461979866027832e-01	6.019999999999999796e-01	5.107795596122741699e-01	6.680000000000000382e-01	6.497573256492614746e-01
8.880000000000000000e+02	8.980000000000000204e-01	5.660712718963623047e-01	5.040000000000000036e-01	1.047101020812988281e-01	9.100000000000000311e-01	9.280246496200561523e-01	8.599999999999999312e-02	1.638879477977752686e-01	8.179999999999999494e-01	8.338539004325866699e-01	2.020000000000000129e-01	3.779225647449493408e-01
8.890000000000000000e+02	2.260000000000000064e-01	6.049885749816894531e-01	6.700000000000000400e-01	6.727099418640136719e-01	5.600000000000000117e-02	3.208227753639221191e-01	3.380000000000000226e-01	4.079595506191253662e-01	9.020000000000000240e-01	9.245538115501403809e-01	7.500000000000000000e-01	9.176980257034301758e-01
8.900000000000000000e+02	7.900000000000000355e-01	5.932888388633728027e-01	9.459999999999999520e-01	4.936545193195343018e-01	5.360000000000000320e-01	5.252260565757751465e-01	3.599999999999999867e-01	4.085972309112548828e-01	1.660000000000000087e-01	1.056094989180564880e-01	5.360000000000000320e-01	7.796683907508850098e-01
8.910000000000000000e+02	1.519999999999999962e-01	5.389019250869750977e-01	9.779999999999999805e-01	6.867091059684753418e-01	1.100000000000000006e-01	2.287480682134628296e-01	2.540000000000000036e-01	4.456248581409454346e-01	2.959999999999999853e-01	2.478378117084503174e-01	9.300000000000000488e-01	9.704353213310241699e-01
8.920000000000000000e+02	1.779999999999999916e-01	3.953987061977386475e-01	4.200000000000000261e-02	1.028414256870746613e-02	1.400000000000000029e-02	1.657610014081001282e-02	5.520000000000000462e-01	5.856591463088989258e-01	6.219999999999999973e-01	7.491745948791503906e-01	3.380000000000000226e-01	1.863535940647125244e-01
8.930000000000000000e+02	4.359999999999999987e-01	7.555305957794189453e-01	5.420000000000000373e-01	4.871228933334350586e-01	3.739999999999999991e-01	5.993434190750122070e-01	4.480000000000000093e-01	6.582193374633789062e-01	1.120000000000000023e-01	2.572485804557800293e-01	2.879999999999999782e-01	5.837947130203247070e-01
8.940000000000000000e+02	2.220000000000000029e-01	2.827217280864715576e-01	9.819999999999999840e-01	9.096902012825012207e-01	3.240000000000000102e-01	4.182710647583007812e-01	9.479999999999999538e-01	8.807951807975769043e-01	8.080000000000000515e-01	7.484470605850219727e-01	5.620000000000000551e-01	4.533639550209045410e-01
8.950000000000000000e+02	1.559999999999999998e-01	3.576572537422180176e-01	2.839999999999999747e-01	9.486720897257328033e-03	9.919999999999999929e-01	9.860915541648864746e-01	5.620000000000000551e-01	5.229768753051757812e-01	5.340000000000000302e-01	6.444206833839416504e-01	7.620000000000000107e-01	6.856439113616943359e-01
8.960000000000000000e+02	9.280000000000000471e-01	7.178306579589843750e-01	1.600000000000000033e-01	4.060642421245574951e-02	9.839999999999999858e-01	9.760396480560302734e-01	5.859999999999999654e-01	6.423353552818298340e-01	4.159999999999999809e-01	3.429076373577117920e-01	4.660000000000000253e-01	7.052538394927978516e-01
8.970000000000000000e+02	8.900000000000000133e-01	9.445688128471374512e-01	2.580000000000000071e-01	1.506103873252868652e-01	2.260000000000000064e-01	4.671657681465148926e-01	5.679999999999999494e-01	4.273031055927276611e-01	6.959999999999999520e-01	4.864418506622314453e-01	2.179999999999999993e-01	2.207420170307159424e-01
8.980000000000000000e+02	5.520000000000000462e-01	5.657013058662414551e-01	4.560000000000000164e-01	5.623180046677589417e-02	7.760000000000000231e-01	7.357213497161865234e-01	3.420000000000000262e-01	4.278988540172576904e-01	2.700000000000000178e-01	2.297833263874053955e-01	2.620000000000000107e-01	3.855955004692077637e-01
8.990000000000000000e+02	5.100000000000000089e-01	3.958316445350646973e-01	4.580000000000000182e-01	1.518581509590148926e-01	8.999999999999999667e-02	1.845795102417469025e-02	9.800000000000000377e-02	2.992404401302337646e-01	3.479999999999999760e-01	6.950605511665344238e-01	7.820000000000000284e-01	9.227193593978881836e-01
9.000000000000000000e+02	4.959999999999999964e-01	5.988094806671142578e-01	5.759999999999999565e-01	3.497561439871788025e-02	7.119999999999999662e-01	5.984314084053039551e-01	9.519999999999999574e-01	9.739817976951599121e-01	9.539999999999999591e-01	9.384916424751281738e-01	8.080000000000000515e-01	6.422867178916931152e-01
9.010000000000000000e+02	4.599999999999999922e-02	2.725601941347122192e-02	1.620000000000000051e-01	6.727388501167297363e-02	8.559999999999999831e-01	8.099057078361511230e-01	1.759999999999999898e-01	2.081211209297180176e-01	4.580000000000000182e-01	3.492233753204345703e-01	3.719999999999999973e-01	5.374460816383361816e-01
9.020000000000000000e+02	7.720000000000000195e-01	3.944700956344604492e-01	3.539999999999999813e-01	7.280689477920532227e-02	6.260000000000000009e-01	6.454702615737915039e-01	4.899999999999999911e-01	4.998714029788970947e-01	6.239999999999999991e-01	5.917619466781616211e-01	9.639999999999999680e-01	9.931825995445251465e-01
9.030000000000000000e+02	1.000000000000000021e-02	2.474461942911148071e-01	7.840000000000000302e-01	4.116383790969848633e-01	3.200000000000000067e-01	4.822590053081512451e-01	7.139999999999999680e-01	6.556951403617858887e-01	7.000000000000000666e-02	8.446000516414642334e-02	2.859999999999999765e-01	3.566273152828216553e-01
9.040000000000000000e+02	6.840000000000000524e-01	6.221380233764648438e-01	6.720000000000000417e-01	1.017893552780151367e-01	3.920000000000000151e-01	6.070659756660461426e-01	2.400000000000000050e-02	1.208765897899866104e-02	6.380000000000000115e-01	6.083465814590454102e-01	2.919999999999999818e-01	5.298189520835876465e-01
9.050000000000000000e+02	9.439999999999999503e-01	6.953079104423522949e-01	7.860000000000000320e-01	5.615159273147583008e-01	9.439999999999999503e-01	7.915308475494384766e-01	3.840000000000000080e-01	5.178534388542175293e-01	6.420000000000000151e-01	4.884221851825714111e-01	4.199999999999999845e-01	5.130416154861450195e-01
9.060000000000000000e+02	1.300000000000000044e-01	4.842698872089385986e-01	2.800000000000000058e-02	9.300056844949722290e-03	9.979999999999999982e-01	9.351940155029296875e-01	8.139999999999999458e-01	3.693009614944458008e-01	5.140000000000000124e-01	3.599095642566680908e-01	2.660000000000000142e-01	4.717808961868286133e-01
9.070000000000000000e+02	2.740000000000000213e-01	6.066904664039611816e-01	2.000000000000000042e-03	4.202780872583389282e-02	1.400000000000000029e-02	5.876909941434860229e-02	8.519999999999999796e-01	8.102129101753234863e-01	8.120000000000000551e-01	6.461206078529357910e-01	4.400000000000000022e-01	3.894563615322113037e-01
9.080000000000000000e+02	7.279999999999999805e-01	4.798826575279235840e-01	2.680000000000000160e-01	4.267125949263572693e-02	5.739999999999999547e-01	6.834353208541870117e-01	2.419999999999999929e-01	4.841239750385284424e-01	9.379999999999999449e-01	8.327280282974243164e-01	4.420000000000000040e-01	3.926730453968048096e-01
9.090000000000000000e+02	9.559999999999999609e-01	9.536482095718383789e-01	2.340000000000000135e-01	6.475944072008132935e-02	5.080000000000000071e-01	5.941100120544433594e-01	5.440000000000000391e-01	2.743020653724670410e-01	8.880000000000000115e-01	8.422156572341918945e-01	5.639999999999999458e-01	6.880639195442199707e-01
9.100000000000000000e+02	1.479999999999999927e-01	2.813732624053955078e-01	6.099999999999999867e-01	1.952060759067535400e-01	9.799999999999999822e-01	8.553120493888854980e-01	7.880000000000000338e-01	7.403104901313781738e-01	3.119999999999999996e-01	2.255738973617553711e-01	4.420000000000000040e-01	6.349676251411437988e-01
9.110000000000000000e+02	6.280000000000000027e-01	4.132507741451263428e-01	9.639999999999999680e-01	5.261510610580444336e-01	4.460000000000000075e-01	3.359340131282806396e-01	4.339999999999999969e-01	6.330083012580871582e-01	7.500000000000000000e-01	7.524736523628234863e-01	7.900000000000000355e-01	8.757352828979492188e-01
9.120000000000000000e+02	1.759999999999999898e-01	8.573568612337112427e-02	2.680000000000000160e-01	6.227776780724525452e-02	3.880000000000000115e-01	5.503853559494018555e-01	9.899999999999999911e-01	9.896419644355773926e-01	2.340000000000000135e-01	5.439645051956176758e-01	9.280000000000000471e-01	9.553368091583251953e-01
9.130000000000000000e+02	2.459999999999999964e-01	1.966538578271865845e-01	6.280000000000000027e-01	9.782564640045166016e-02	5.699999999999999512e-01	3.546291291713714600e-01	9.060000000000000275e-01	7.482576966285705566e-01	7.540000000000000036e-01	7.320356369018554688e-01	7.259999999999999787e-01	6.684373617172241211e-01
9.140000000000000000e+02	9.879999999999999893e-01	9.567409753799438477e-01	8.439999999999999725e-01	5.616548061370849609e-01	5.320000000000000284e-01	5.783004760742187500e-01	8.200000000000000344e-02	4.088904336094856262e-02	1.160000000000000059e-01	1.051507294178009033e-01	2.020000000000000129e-01	2.622236907482147217e-01
9.150000000000000000e+02	2.800000000000000266e-01	3.158236443996429443e-01	5.240000000000000213e-01	9.961694478988647461e-02	8.699999999999999956e-01	7.318883538246154785e-01	7.500000000000000000e-01	4.942444860935211182e-01	2.640000000000000124e-01	4.165305197238922119e-01	5.380000000000000338e-01	5.650280714035034180e-01
9.160000000000000000e+02	7.439999999999999947e-01	6.935303211212158203e-01	1.859999999999999987e-01	2.917614951729774475e-02	2.220000000000000029e-01	2.276619821786880493e-01	6.420000000000000151e-01	4.518747925758361816e-01	2.540000000000000036e-01	4.540148973464965820e-01	1.300000000000000044e-01	4.457263946533203125e-01
9.170000000000000000e+02	3.980000000000000204e-01	4.647874236106872559e-01	1.000000000000000000e+00	9.966278672218322754e-01	4.420000000000000040e-01	5.803983807563781738e-01	2.400000000000000050e-02	2.782087214291095734e-02	4.879999999999999893e-01	2.891000807285308838e-01	6.760000000000000453e-01	8.339415192604064941e-01
9.180000000000000000e+02	8.699999999999999956e-01	9.359824657440185547e-01	5.140000000000000124e-01	1.551666483283042908e-02	6.340000000000000080e-01	3.706676661968231201e-01	6.079999999999999849e-01	9.594718813896179199e-01	4.299999999999999933e-01	3.782179951667785645e-01	5.699999999999999512e-01	4.985281825065612793e-01
9.190000000000000000e+02	5.000000000000000000e-01	5.849708318710327148e-01	6.959999999999999520e-01	1.324112862348556519e-01	5.799999999999999600e-01	7.398345470428466797e-01	8.860000000000000098e-01	8.939066529273986816e-01	4.020000000000000240e-01	6.015800237655639648e-01	2.139999999999999958e-01	4.162529706954956055e-01
9.200000000000000000e+02	8.760000000000000009e-01	5.936940908432006836e-01	7.640000000000000124e-01	1.413269191980361938e-01	3.960000000000000187e-01	3.779185414314270020e-01	5.560000000000000497e-01	4.197262525558471680e-01	3.420000000000000262e-01	3.450854420661926270e-01	2.780000000000000249e-01	3.278841972351074219e-01
9.210000000000000000e+02	2.260000000000000064e-01	2.960043549537658691e-01	8.980000000000000204e-01	6.548079252243041992e-01	2.740000000000000213e-01	3.098359405994415283e-01	3.780000000000000027e-01	7.476482391357421875e-01	1.900000000000000022e-01	2.840497791767120361e-01	1.300000000000000044e-01	1.708000898361206055e-01
9.220000000000000000e+02	2.119999999999999940e-01	2.664094865322113037e-01	6.280000000000000027e-01	4.063648730516433716e-02	8.419999999999999707e-01	9.468858838081359863e-01	6.340000000000000080e-01	4.922281503677368164e-01	8.219999999999999529e-01	6.267869472503662109e-01	6.680000000000000382e-01	7.751092910766601562e-01
9.230000000000000000e+02	8.319999999999999618e-01	7.912160158157348633e-01	4.919999999999999929e-01	3.362850248813629150e-01	8.820000000000000062e-01	8.355560302734375000e-01	1.439999999999999891e-01	7.585057616233825684e-02	9.100000000000000311e-01	9.126128554344177246e-01	8.000000000000000444e-01	7.669163942337036133e-01
9.240000000000000000e+02	4.259999999999999898e-01	7.928375601768493652e-01	7.359999999999999876e-01	1.990604549646377563e-01	1.219999999999999973e-01	2.742558419704437256e-01	1.739999999999999880e-01	3.448881506919860840e-01	5.520000000000000462e-01	5.205116271972656250e-01	2.020000000000000129e-01	2.593493759632110596e-01
9.250000000000000000e+02	8.499999999999999778e-01	8.457722663879394531e-01	2.780000000000000249e-01	5.699131265282630920e-02	6.840000000000000524e-01	7.908375859260559082e-01	9.739999999999999769e-01	8.723319172859191895e-01	5.280000000000000249e-01	7.080576419830322266e-01	3.579999999999999849e-01	6.128745079040527344e-01
9.260000000000000000e+02	3.119999999999999996e-01	2.876844704151153564e-01	5.420000000000000373e-01	2.490177750587463379e-01	8.399999999999999689e-01	8.471484780311584473e-01	8.800000000000000044e-01	5.050451159477233887e-01	7.139999999999999680e-01	5.792432427406311035e-01	2.999999999999999889e-02	3.542478010058403015e-02
9.270000000000000000e+02	3.820000000000000062e-01	4.577817916870117188e-01	8.599999999999999312e-02	1.611382514238357544e-02	4.460000000000000075e-01	2.581149637699127197e-01	7.799999999999999989e-02	1.379213389009237289e-02	8.020000000000000462e-01	7.930998206138610840e-01	2.260000000000000064e-01	2.575726509094238281e-01
9.280000000000000000e+02	7.239999999999999769e-01	7.697698473930358887e-01	8.699999999999999956e-01	4.415030777454376221e-01	5.380000000000000338e-01	6.524112224578857422e-01	5.320000000000000284e-01	4.470558166503906250e-01	7.820000000000000284e-01	8.586153984069824219e-01	3.659999999999999920e-01	6.255671977996826172e-01
9.290000000000000000e+02	9.879999999999999893e-01	9.839929938316345215e-01	6.320000000000000062e-01	1.423654556274414062e-01	4.620000000000000218e-01	2.734393775463104248e-01	3.960000000000000187e-01	4.482936859130859375e-01	7.799999999999999989e-02	6.521451473236083984e-02	3.800000000000000044e-01	1.975804269313812256e-01
9.300000000000000000e+02	4.739999999999999769e-01	4.307254552841186523e-01	5.220000000000000195e-01	1.222193464636802673e-01	5.220000000000000195e-01	6.164119839668273926e-01	4.159999999999999809e-01	3.730382025241851807e-01	4.079999999999999738e-01	5.332401990890502930e-01	5.100000000000000089e-01	7.703059315681457520e-01
9.310000000000000000e+02	7.780000000000000249e-01	4.824261963367462158e-01	7.459999999999999964e-01	3.055649697780609131e-01	3.320000000000000173e-01	3.467553853988647461e-01	7.740000000000000213e-01	4.832331240177154541e-01	7.580000000000000071e-01	6.590062975883483887e-01	4.380000000000000004e-01	4.119161367416381836e-01
9.320000000000000000e+02	4.219999999999999862e-01	5.876909494400024414e-01	5.899999999999999689e-01	4.102185368537902832e-01	9.080000000000000293e-01	9.379651546478271484e-01	5.380000000000000338e-01	4.424823224544525146e-01	9.599999999999999645e-01	9.059849381446838379e-01	9.300000000000000488e-01	9.518966078758239746e-01
9.330000000000000000e+02	4.000000000000000083e-02	1.987768113613128662e-01	1.859999999999999987e-01	4.767635464668273926e-02	5.839999999999999636e-01	6.209708452224731445e-01	1.620000000000000051e-01	2.989540994167327881e-01	4.819999999999999840e-01	4.744696319103240967e-01	4.739999999999999769e-01	5.536151528358459473e-01
9.340000000000000000e+02	9.679999999999999716e-01	6.958283782005310059e-01	4.159999999999999809e-01	1.971172392368316650e-01	1.519999999999999962e-01	6.033657789230346680e-01	8.279999999999999583e-01	6.729180812835693359e-01	4.159999999999999809e-01	3.400912284851074219e-01	2.999999999999999889e-01	5.015350580215454102e-01
9.350000000000000000e+02	9.199999999999999845e-02	2.119197100400924683e-01	5.779999999999999583e-01	7.070812582969665527e-01	2.459999999999999964e-01	3.330984115600585938e-01	2.400000000000000050e-02	2.309228777885437012e-01	6.600000000000000311e-02	1.689451038837432861e-01	2.979999999999999871e-01	6.344857811927795410e-01
9.360000000000000000e+02	9.799999999999999822e-01	8.831519484519958496e-01	2.560000000000000053e-01	1.322698500007390976e-02	9.320000000000000506e-01	9.458595514297485352e-01	9.879999999999999893e-01	9.856108427047729492e-01	9.020000000000000240e-01	8.223422765731811523e-01	6.700000000000000400e-01	3.110170066356658936e-01
9.370000000000000000e+02	1.280000000000000027e-01	2.930982708930969238e-01	8.719999999999999973e-01	3.822413682937622070e-01	4.899999999999999911e-01	6.342203617095947266e-01	9.360000000000000542e-01	9.421962499618530273e-01	8.400000000000000522e-02	2.613423764705657959e-01	3.360000000000000209e-01	5.115126967430114746e-01
9.380000000000000000e+02	6.039999999999999813e-01	3.260770738124847412e-01	7.279999999999999805e-01	6.886829435825347900e-02	8.020000000000000462e-01	7.792077064514160156e-01	4.919999999999999929e-01	3.408499360084533691e-01	1.739999999999999880e-01	6.708008050918579102e-02	6.179999999999999938e-01	8.734071254730224609e-01
9.390000000000000000e+02	7.920000000000000373e-01	9.173057675361633301e-01	3.860000000000000098e-01	3.211818337440490723e-01	8.679999999999999938e-01	6.056501865386962891e-01	3.619999999999999885e-01	5.232024192810058594e-01	7.239999999999999769e-01	6.851316690444946289e-01	7.680000000000000160e-01	7.284930348396301270e-01
9.400000000000000000e+02	4.500000000000000111e-01	2.675748467445373535e-01	8.040000000000000480e-01	2.261689007282257080e-01	7.019999999999999574e-01	8.183467984199523926e-01	3.280000000000000138e-01	2.677638232707977295e-01	3.940000000000000169e-01	6.290239095687866211e-01	2.959999999999999853e-01	4.880342483520507812e-01
9.410000000000000000e+02	8.799999999999999489e-02	5.669720172882080078e-01	3.200000000000000067e-01	2.543219923973083496e-02	9.659999999999999698e-01	9.035786390304565430e-01	4.959999999999999964e-01	5.976563692092895508e-01	3.260000000000000120e-01	2.434089332818984985e-01	1.419999999999999873e-01	1.438456773757934570e-01
9.420000000000000000e+02	3.430000000000000271e-01	3.814055323600769043e-01	7.099999999999999645e-01	1.719650477170944214e-01	4.099999999999999756e-01	4.167371988296508789e-01	5.540000000000000480e-01	4.816161990165710449e-01	2.479999999999999982e-01	2.186375856399536133e-01	3.160000000000000031e-01	3.495294153690338135e-01
9.430000000000000000e+02	8.200000000000000344e-02	1.114413067698478699e-01	5.460000000000000409e-01	3.410831689834594727e-01	5.000000000000000000e-01	4.105460941791534424e-01	1.280000000000000027e-01	5.488760396838188171e-02	2.680000000000000160e-01	3.996810317039489746e-01	3.039999999999999925e-01	3.544285595417022705e-01
9.440000000000000000e+02	9.759999999999999787e-01	8.400428295135498047e-01	9.439999999999999503e-01	4.062823057174682617e-01	4.359999999999999987e-01	3.687062263488769531e-01	8.679999999999999938e-01	8.976278901100158691e-01	7.279999999999999805e-01	6.310337185859680176e-01	3.840000000000000080e-01	4.318405389785766602e-01
9.450000000000000000e+02	4.339999999999999969e-01	3.208842575550079346e-01	8.519999999999999796e-01	7.880739867687225342e-02	8.799999999999999489e-02	2.591705918312072754e-01	9.459999999999999520e-01	9.379168152809143066e-01	2.520000000000000018e-01	5.465937852859497070e-01	3.840000000000000080e-01	4.424246847629547119e-01
9.460000000000000000e+02	2.159999999999999976e-01	4.557693898677825928e-01	5.999999999999999778e-02	2.438364317640662193e-03	4.719999999999999751e-01	7.046362757682800293e-01	9.220000000000000417e-01	7.246179580688476562e-01	3.900000000000000133e-01	4.361943900585174561e-01	5.340000000000000302e-01	7.829029560089111328e-01
9.470000000000000000e+02	5.240000000000000213e-01	4.232141971588134766e-01	7.860000000000000320e-01	1.257321089506149292e-01	2.000000000000000042e-02	3.643456846475601196e-02	4.239999999999999880e-01	8.781324625015258789e-01	9.120000000000000329e-01	9.066860675811767578e-01	7.940000000000000391e-01	7.393391728401184082e-01
9.480000000000000000e+02	3.679999999999999938e-01	3.933295309543609619e-01	6.480000000000000204e-01	2.249215096235275269e-01	6.400000000000000133e-01	5.162122249603271484e-01	1.960000000000000075e-01	2.771017253398895264e-01	7.359999999999999876e-01	6.067784428596496582e-01	6.680000000000000382e-01	5.609420537948608398e-01
9.490000000000000000e+02	7.940000000000000391e-01	5.998443365097045898e-01	4.939999999999999947e-01	2.790390700101852417e-02	3.260000000000000120e-01	4.029893279075622559e-01	7.680000000000000160e-01	7.593301534652709961e-01	9.340000000000000524e-01	9.518828988075256348e-01	1.739999999999999880e-01	3.821690082550048828e-01
9.500000000000000000e+02	3.420000000000000262e-01	3.640589714050292969e-01	1.839999999999999969e-01	1.100184544920921326e-01	4.000000000000000083e-02	1.712143421173095703e-01	2.240000000000000047e-01	4.413584172725677490e-01	7.600000000000000089e-01	6.980806589126586914e-01	5.999999999999999778e-01	8.624539971351623535e-01
9.510000000000000000e+02	9.559999999999999609e-01	9.553825259208679199e-01	1.739999999999999880e-01	1.306490302085876465e-01	5.699999999999999512e-01	6.008296608924865723e-01	5.979999999999999760e-01	7.414768338203430176e-01	3.739999999999999991e-01	7.332834601402282715e-01	5.879999999999999671e-01	7.073625326156616211e-01
9.520000000000000000e+02	8.040000000000000480e-01	7.440565228462219238e-01	7.580000000000000071e-01	1.933269649744033813e-01	4.779999999999999805e-01	5.079555511474609375e-01	6.360000000000000098e-01	9.176431298255920410e-01	3.280000000000000138e-01	3.815845549106597900e-01	6.840000000000000524e-01	7.224692106246948242e-01
9.530000000000000000e+02	4.979999999999999982e-01	5.262366533279418945e-01	1.819999999999999951e-01	3.370213136076927185e-02	3.960000000000000187e-01	5.994575023651123047e-01	9.919999999999999929e-01	9.929920434951782227e-01	8.639999999999999902e-01	8.417131304740905762e-01	3.160000000000000031e-01	3.760339617729187012e-01
9.540000000000000000e+02	3.160000000000000031e-01	5.457847118377685547e-01	7.780000000000000249e-01	2.520272731781005859e-01	8.000000000000000444e-01	6.259052753448486328e-01	8.060000000000000497e-01	2.872165441513061523e-01	5.040000000000000036e-01	6.618602275848388672e-01	5.160000000000000142e-01	5.805743336677551270e-01
9.550000000000000000e+02	4.239999999999999880e-01	3.622646033763885498e-01	1.680000000000000104e-01	2.544703185558319092e-01	4.899999999999999911e-01	7.587311863899230957e-01	6.919999999999999485e-01	6.837550401687622070e-01	1.880000000000000004e-01	5.611659288406372070e-01	5.879999999999999671e-01	6.828800439834594727e-01
9.560000000000000000e+02	5.100000000000000089e-01	5.664289593696594238e-01	7.279999999999999805e-01	4.051964581012725830e-01	8.679999999999999938e-01	8.866609334945678711e-01	7.580000000000000071e-01	4.502073824405670166e-01	4.959999999999999964e-01	5.359036922454833984e-01	6.800000000000000488e-01	6.113138198852539062e-01
9.570000000000000000e+02	4.159999999999999809e-01	4.104106128215789795e-01	5.140000000000000124e-01	1.455052345991134644e-01	2.240000000000000047e-01	5.305694341659545898e-01	8.539999999999999813e-01	9.354787468910217285e-01	5.380000000000000338e-01	5.472466945648193359e-01	5.480000000000000426e-01	6.765919327735900879e-01
9.580000000000000000e+02	6.019999999999999796e-01	3.360546827316284180e-01	4.480000000000000093e-01	3.263807892799377441e-01	4.839999999999999858e-01	3.324010968208312988e-01	9.599999999999999645e-01	6.733449101448059082e-01	4.060000000000000275e-01	5.928350090980529785e-01	7.640000000000000124e-01	7.213073372840881348e-01
9.590000000000000000e+02	5.120000000000000107e-01	3.872164189815521240e-01	9.399999999999999467e-01	6.464320421218872070e-01	8.020000000000000462e-01	4.660263359546661377e-01	7.900000000000000355e-01	8.491255640983581543e-01	8.040000000000000480e-01	7.641640901565551758e-01	4.520000000000000129e-01	3.696677982807159424e-01
9.600000000000000000e+02	9.240000000000000435e-01	7.569192647933959961e-01	8.239999999999999547e-01	3.112340271472930908e-01	6.520000000000000240e-01	5.182531476020812988e-01	9.400000000000000022e-02	1.684783101081848145e-01	8.299999999999999600e-01	8.039927482604980469e-01	2.760000000000000231e-01	3.282239139080047607e-01
9.610000000000000000e+02	4.000000000000000222e-01	4.156172871589660645e-01	4.060000000000000275e-01	3.955083340406417847e-02	7.520000000000000018e-01	4.590779244899749756e-01	8.000000000000000167e-02	2.024639099836349487e-01	9.160000000000000364e-01	8.933461904525756836e-01	8.179999999999999494e-01	9.198678731918334961e-01
9.620000000000000000e+02	8.920000000000000151e-01	8.194408416748046875e-01	5.160000000000000142e-01	1.599904894828796387e-01	1.039999999999999952e-01	4.589010775089263916e-01	1.000000000000000000e+00	9.953733086585998535e-01	2.280000000000000082e-01	2.944063544273376465e-01	8.940000000000000169e-01	8.646278381347656250e-01
9.630000000000000000e+02	8.339999999999999636e-01	6.471121311187744141e-01	8.599999999999999312e-02	7.736501097679138184e-02	7.940000000000000391e-01	5.593584775924682617e-01	2.760000000000000231e-01	6.359597444534301758e-01	6.939999999999999503e-01	6.758201718330383301e-01	2.999999999999999889e-01	6.574308276176452637e-01
9.640000000000000000e+02	7.099999999999999645e-01	7.589988708496093750e-01	6.939999999999999503e-01	1.575368940830230713e-01	7.179999999999999716e-01	7.008333206176757812e-01	7.500000000000000000e-01	8.352614045143127441e-01	9.859999999999999876e-01	9.445068240165710449e-01	2.600000000000000089e-01	5.639613270759582520e-01
9.650000000000000000e+02	7.079999999999999627e-01	5.592016577720642090e-01	9.859999999999999876e-01	8.089681863784790039e-01	8.000000000000000167e-02	1.912751942873001099e-01	8.080000000000000515e-01	9.379714727401733398e-01	9.800000000000000377e-02	3.331616148352622986e-02	6.860000000000000542e-01	7.739021182060241699e-01
9.660000000000000000e+02	7.680000000000000160e-01	6.122979521751403809e-01	7.960000000000000409e-01	1.887962371110916138e-01	6.079999999999999849e-01	4.294438362121582031e-01	2.459999999999999964e-01	2.803145051002502441e-01	6.400000000000000133e-01	7.481193542480468750e-01	6.680000000000000382e-01	7.664092779159545898e-01
9.670000000000000000e+02	9.719999999999999751e-01	8.888738155364990234e-01	8.579999999999999849e-01	3.554885685443878174e-01	5.879999999999999671e-01	5.899099707603454590e-01	9.340000000000000524e-01	8.365827202796936035e-01	4.699999999999999734e-01	3.034844398498535156e-01	3.519999999999999796e-01	6.212174296379089355e-01
9.680000000000000000e+02	6.059999999999999831e-01	8.243258595466613770e-01	4.299999999999999933e-01	2.136031687259674072e-01	4.399999999999999745e-02	7.706701010465621948e-02	6.199999999999999956e-01	5.545649528503417969e-01	7.039999999999999591e-01	6.808026432991027832e-01	5.100000000000000089e-01	7.975983023643493652e-01
9.690000000000000000e+02	1.400000000000000133e-01	2.205371409654617310e-01	8.159999999999999476e-01	5.620251893997192383e-01	5.799999999999999600e-01	5.039002299308776855e-01	6.600000000000000311e-01	3.088645637035369873e-01	4.779999999999999805e-01	7.407916784286499023e-01	3.579999999999999849e-01	3.816530406475067139e-01
9.700000000000000000e+02	4.699999999999999734e-01	4.021970629692077637e-01	9.679999999999999716e-01	4.892612397670745850e-01	6.800000000000000488e-01	3.788944482803344727e-01	3.360000000000000209e-01	5.952876210212707520e-01	6.720000000000000417e-01	6.142296195030212402e-01	2.020000000000000129e-01	4.620213806629180908e-01
9.710000000000000000e+02	1.019999999999999934e-01	1.404312402009963989e-01	9.719999999999999751e-01	5.549194216728210449e-01	6.280000000000000027e-01	7.552573084831237793e-01	6.099999999999999867e-01	5.788191556930541992e-01	4.680000000000000271e-01	3.952873945236206055e-01	2.359999999999999876e-01	4.247063696384429932e-01
9.720000000000000000e+02	3.519999999999999796e-01	3.096269667148590088e-01	3.200000000000000067e-02	5.076791346073150635e-02	7.319999999999999840e-01	2.170102149248123169e-01	2.599999999999999881e-02	3.344393894076347351e-02	6.959999999999999520e-01	8.228245973587036133e-01	2.039999999999999869e-01	1.725794225931167603e-01
9.730000000000000000e+02	7.359999999999999876e-01	5.056360363960266113e-01	2.059999999999999887e-01	5.561913549900054932e-02	9.599999999999999645e-01	9.482183456420898438e-01	2.839999999999999747e-01	2.425184398889541626e-01	5.200000000000000178e-01	3.096576631069183350e-01	7.439999999999999947e-01	7.460467815399169922e-01
9.740000000000000000e+02	1.719999999999999862e-01	4.113938510417938232e-01	9.160000000000000364e-01	3.606154620647430420e-01	6.879999999999999449e-01	6.967736482620239258e-01	2.640000000000000124e-01	5.226721763610839844e-01	4.000000000000000083e-03	8.400655537843704224e-02	2.580000000000000071e-01	4.951418340206146240e-01
9.750000000000000000e+02	8.339999999999999636e-01	6.117075085639953613e-01	1.380000000000000115e-01	1.514590382575988770e-01	9.839999999999999858e-01	9.514349699020385742e-01	7.000000000000000666e-02	9.365630894899368286e-02	6.740000000000000435e-01	7.632749080657958984e-01	9.320000000000000506e-01	9.941346049308776855e-01
9.760000000000000000e+02	7.159999999999999698e-01	7.583702206611633301e-01	1.340000000000000080e-01	3.816046193242073059e-02	5.120000000000000107e-01	4.068170487880706787e-01	9.439999999999999503e-01	9.723564982414245605e-01	5.600000000000000533e-01	4.420305490493774414e-01	7.520000000000000018e-01	7.016792893409729004e-01
9.770000000000000000e+02	9.899999999999999911e-01	9.760075211524963379e-01	9.140000000000000346e-01	2.770540118217468262e-01	5.140000000000000124e-01	6.966364979743957520e-01	7.520000000000000018e-01	6.937336921691894531e-01	5.460000000000000409e-01	6.623241305351257324e-01	6.680000000000000382e-01	8.823730945587158203e-01
9.780000000000000000e+02	9.020000000000000240e-01	7.999401092529296875e-01	1.019999999999999934e-01	8.783862739801406860e-02	1.459999999999999909e-01	2.567217946052551270e-01	2.039999999999999869e-01	2.210287749767303467e-01	8.319999999999999618e-01	9.276397228240966797e-01	8.120000000000000551e-01	8.805979490280151367e-01
9.790000000000000000e+02	9.979999999999999982e-01	9.975767731666564941e-01	1.839999999999999969e-01	2.321036718785762787e-02	3.599999999999999728e-02	2.638019621372222900e-01	9.859999999999999876e-01	9.816606044769287109e-01	8.579999999999999849e-01	9.500498771667480469e-01	5.979999999999999760e-01	6.071894168853759766e-01
9.800000000000000000e+02	5.180000000000000160e-01	5.068590641021728516e-01	7.339999999999999858e-01	1.183805689215660095e-01	8.020000000000000462e-01	7.087208628654479980e-01	9.400000000000000022e-02	7.818160206079483032e-02	7.279999999999999805e-01	7.321634888648986816e-01	9.080000000000000293e-01	9.947867393493652344e-01
9.810000000000000000e+02	2.620000000000000107e-01	2.594543695449829102e-01	6.999999999999999556e-01	3.780746832489967346e-02	1.539999999999999980e-01	3.222491741180419922e-01	4.819999999999999840e-01	6.677698493003845215e-01	1.960000000000000075e-01	2.312758415937423706e-01	1.779999999999999916e-01	3.458789587020874023e-01
9.820000000000000000e+02	8.820000000000000062e-01	7.541942000389099121e-01	6.019999999999999796e-01	8.116234093904495239e-02	6.860000000000000542e-01	6.345079541206359863e-01	7.860000000000000320e-01	6.733582615852355957e-01	1.880000000000000004e-01	3.174734115600585938e-01	6.580000000000000293e-01	8.434845209121704102e-01
9.830000000000000000e+02	9.040000000000000258e-01	8.458006978034973145e-01	1.960000000000000075e-01	9.436466731131076813e-03	4.759999999999999787e-01	4.262034595012664795e-01	2.640000000000000124e-01	3.858971297740936279e-01	3.639999999999999902e-01	2.957265675067901611e-01	9.020000000000000240e-01	9.669847488403320312e-01
9.840000000000000000e+02	7.780000000000000249e-01	8.311906456947326660e-01	2.139999999999999958e-01	7.365053147077560425e-02	8.980000000000000204e-01	8.875548243522644043e-01	6.099999999999999867e-01	5.874159932136535645e-01	2.000000000000000042e-03	2.304067835211753845e-02	5.100000000000000089e-01	4.097828865051269531e-01
9.850000000000000000e+02	7.780000000000000249e-01	5.894249677658081055e-01	1.219999999999999973e-01	1.572129130363464355e-02	7.880000000000000338e-01	8.373460173606872559e-01	5.679999999999999494e-01	5.183839797973632812e-01	9.020000000000000240e-01	9.697254300117492676e-01	8.120000000000000551e-01	8.895279765129089355e-01
9.860000000000000000e+02	1.039999999999999952e-01	1.401316225528717041e-01	8.820000000000000062e-01	5.427458882331848145e-01	3.559999999999999831e-01	5.916888713836669922e-01	6.239999999999999991e-01	2.694749236106872559e-01	6.239999999999999991e-01	4.151860475540161133e-01	1.580000000000000016e-01	2.537913322448730469e-01
9.870000000000000000e+02	6.039999999999999813e-01	7.321358323097229004e-01	1.719999999999999862e-01	1.028315164148807526e-02	4.460000000000000075e-01	2.997637391090393066e-01	9.000000000000000222e-01	9.254865050315856934e-01	2.099999999999999922e-01	3.235857486724853516e-01	6.760000000000000453e-01	7.272069454193115234e-01
9.880000000000000000e+02	9.120000000000000329e-01	8.548286557197570801e-01	6.860000000000000542e-01	1.980535984039306641e-01	6.740000000000000435e-01	9.134935736656188965e-01	9.879999999999999893e-01	9.664689302444458008e-01	6.079999999999999849e-01	4.540135264396667480e-01	9.379999999999999449e-01	9.879015684127807617e-01
9.890000000000000000e+02	4.339999999999999969e-01	3.291290998458862305e-01	8.599999999999999867e-01	5.285296440124511719e-01	2.280000000000000082e-01	7.111091613769531250e-01	4.060000000000000275e-01	6.352675557136535645e-01	4.839999999999999858e-01	7.109984159469604492e-01	9.600000000000000200e-02	2.262030988931655884e-01
9.900000000000000000e+02	7.099999999999999645e-01	4.973212480545043945e-01	9.859999999999999876e-01	5.092911124229431152e-01	5.100000000000000089e-01	9.364091753959655762e-01	3.059999999999999942e-01	1.713854670524597168e-01	9.199999999999999845e-02	1.783697009086608887e-01	1.239999999999999991e-01	3.977277874946594238e-01
9.910000000000000000e+02	4.079999999999999738e-01	5.790358185768127441e-01	8.239999999999999547e-01	6.335794329643249512e-01	4.339999999999999969e-01	8.525949120521545410e-01	3.420000000000000262e-01	4.593341350555419922e-01	1.280000000000000027e-01	1.936330795288085938e-01	4.919999999999999929e-01	7.747071385383605957e-01
9.920000000000000000e+02	7.479999999999999982e-01	4.440573453903198242e-01	6.300000000000000044e-01	1.268834322690963745e-01	5.739999999999999547e-01	6.195320487022399902e-01	8.780000000000000027e-01	7.891623377799987793e-01	3.900000000000000133e-01	3.801900744438171387e-01	9.600000000000000200e-02	2.934442162513732910e-01
9.930000000000000000e+02	7.479999999999999982e-01	8.909526467323303223e-01	4.079999999999999738e-01	2.885579876601696014e-02	6.560000000000000275e-01	8.427249193191528320e-01	5.999999999999999778e-01	3.815991282463073730e-01	1.759999999999999898e-01	2.634387910366058350e-01	6.520000000000000240e-01	6.805886626243591309e-01
9.940000000000000000e+02	7.279999999999999805e-01	7.275778055191040039e-01	8.599999999999999312e-02	1.039567142724990845e-01	8.259999999999999565e-01	6.523573994636535645e-01	6.660000000000000364e-01	9.140176177024841309e-01	5.719999999999999529e-01	2.788836956024169922e-01	4.580000000000000182e-01	5.852884054183959961e-01
9.950000000000000000e+02	6.800000000000000488e-02	4.038142859935760498e-01	6.780000000000000471e-01	7.517143338918685913e-02	4.939999999999999947e-01	6.798558831214904785e-01	6.600000000000000311e-01	6.834394335746765137e-01	2.059999999999999887e-01	4.017787277698516846e-01	5.560000000000000497e-01	6.082569360733032227e-01
9.960000000000000000e+02	8.339999999999999636e-01	5.259954333305358887e-01	1.620000000000000051e-01	1.146497651934623718e-01	2.379999999999999893e-01	3.330421745777130127e-01	4.939999999999999947e-01	6.503549814224243164e-01	8.259999999999999565e-01	7.087926268577575684e-01	1.140000000000000041e-01	3.170900642871856689e-01
9.970000000000000000e+02	3.260000000000000120e-01	3.754406571388244629e-01	3.699999999999999956e-01	1.534243673086166382e-01	9.819999999999999840e-01	9.632201194763183594e-01	7.259999999999999787e-01	8.090832829475402832e-01	6.860000000000000542e-01	4.673941135406494141e-01	5.000000000000000000e-01	6.903491020202636719e-01
9.980000000000000000e+02	5.919999999999999707e-01	6.116516590118408203e-01	3.119999999999999996e-01	1.331590414047241211e-01	6.700000000000000400e-01	6.158769726753234863e-01	4.919999999999999929e-01	4.891507029533386230e-01	7.780000000000000249e-01	5.456408262252807617e-01	8.359999999999999654e-01	9.512910246849060059e-01
9.990000000000000000e+02	9.340000000000000524e-01	6.324862241744995117e-01	2.399999999999999911e-01	3.012749552726745605e-01	8.000000000000000444e-01	7.025287151336669922e-01	9.739999999999999769e-01	9.854637980461120605e-01	2.200000000000000011e-01	3.684892654418945312e-01	7.920000000000000373e-01	8.743971586227416992e-01
