# Supplementary material for: Machine-guided path sampling to discover mechanisms of molecular self-organization
Source: Nat Comput Sci. 2023 Apr 24;3(4):334–45. doi: 10.1038/s43588-023-00428-z (PMC10766509; doi:10.1038/s43588-023-00428-z)
Supplement: Supplementary file 11 — Statistical source data for Extended Data Fig. 4a,b,d. [file 43588_2023_428_MOESM11_ESM.zip › Extended_Data_Fig4_panel_b.csv]

# (last row is reference loss) coordinate index	mean loss through reshuffling
0.000000000000000000e+00	5.519823956464804393e-01
1.000000000000000000e+00	5.496549368468592878e-01
2.000000000000000000e+00	5.480968185839416584e-01
3.000000000000000000e+00	5.481268200332038987e-01
4.000000000000000000e+00	5.483419335130077510e-01
5.000000000000000000e+00	5.498088699181049588e-01
6.000000000000000000e+00	5.596912093059103199e-01
7.000000000000000000e+00	5.493454330054884371e-01
8.000000000000000000e+00	5.664401738369749806e-01
9.000000000000000000e+00	5.588416890531158199e-01
1.000000000000000000e+01	5.505954315573348135e-01
1.100000000000000000e+01	5.479333488153799170e-01
1.200000000000000000e+01	6.424310698008923737e-01
1.300000000000000000e+01	5.487123067835368850e-01
1.400000000000000000e+01	5.635684615841031198e-01
1.500000000000000000e+01	5.497108683687536024e-01
1.600000000000000000e+01	5.507594270016806792e-01
1.700000000000000000e+01	5.484537952501293834e-01
1.800000000000000000e+01	5.484254390660361356e-01
1.900000000000000000e+01	5.495224231147091132e-01
2.000000000000000000e+01	5.493239438408618058e-01
2.100000000000000000e+01	5.503503811968725179e-01
2.200000000000000000e+01	5.489701007500110697e-01
2.300000000000000000e+01	5.478712925896828123e-01
2.400000000000000000e+01	5.497579425730378944e-01
2.500000000000000000e+01	5.479857785088030342e-01
2.600000000000000000e+01	5.479020097155666846e-01
2.700000000000000000e+01	5.480364194787799015e-01
2.800000000000000000e+01	5.490950764034772114e-01
2.900000000000000000e+01	5.479907691283876225e-01
3.000000000000000000e+01	5.486495201956570478e-01
3.100000000000000000e+01	5.486501257651852370e-01
3.200000000000000000e+01	5.479975527077700637e-01
3.300000000000000000e+01	5.479041514962981196e-01
3.400000000000000000e+01	5.489876063533628558e-01
3.500000000000000000e+01	5.479371529942058672e-01
3.600000000000000000e+01	5.484982864576404271e-01
3.700000000000000000e+01	5.478986043241600434e-01
3.800000000000000000e+01	5.478973980633269347e-01
3.900000000000000000e+01	5.486051501844860789e-01
4.000000000000000000e+01	5.481171504148478757e-01
4.100000000000000000e+01	5.479045082200449945e-01
4.200000000000000000e+01	5.479296836255720393e-01
4.300000000000000000e+01	5.478592908908291870e-01
4.400000000000000000e+01	5.479149552089590536e-01
4.500000000000000000e+01	5.479585966588552681e-01
4.600000000000000000e+01	5.478905860229040803e-01
4.700000000000000000e+01	5.490461443021735777e-01
4.800000000000000000e+01	5.479336127057120587e-01
4.900000000000000000e+01	5.481379796062946230e-01
5.000000000000000000e+01	5.478779445331440900e-01
5.100000000000000000e+01	5.479841414302464297e-01
5.200000000000000000e+01	5.478538736632814210e-01
5.300000000000000000e+01	5.478786525178527267e-01
5.400000000000000000e+01	5.478783025548465968e-01
5.500000000000000000e+01	5.605293353476582530e-01
5.600000000000000000e+01	5.491028347055177949e-01
5.700000000000000000e+01	5.477624518312603774e-01
5.800000000000000000e+01	5.476683525254022467e-01
5.900000000000000000e+01	5.480794429737788631e-01
6.000000000000000000e+01	5.484851017139869001e-01
6.100000000000000000e+01	5.517784797275557818e-01
6.200000000000000000e+01	5.531219619227611961e-01
6.300000000000000000e+01	5.487694908951727957e-01
6.400000000000000000e+01	5.504400511539138119e-01
6.500000000000000000e+01	5.514568062916309632e-01
6.600000000000000000e+01	5.478887938296839177e-01
6.700000000000000000e+01	5.489727790436100818e-01
6.800000000000000000e+01	5.478546076392005748e-01
6.900000000000000000e+01	5.508665215757726497e-01
7.000000000000000000e+01	5.477982733269012305e-01
7.100000000000000000e+01	5.479350637332333074e-01
7.200000000000000000e+01	5.478652718025813773e-01
7.300000000000000000e+01	5.481263710413477597e-01
7.400000000000000000e+01	5.512536009427818628e-01
7.500000000000000000e+01	5.489609739325704840e-01
7.600000000000000000e+01	5.492151576451835826e-01
7.700000000000000000e+01	5.487030052000786418e-01
7.800000000000000000e+01	5.479392690565221269e-01
7.900000000000000000e+01	5.487932297272075655e-01
8.000000000000000000e+01	5.479577171216125642e-01
8.100000000000000000e+01	5.479053969970275606e-01
8.200000000000000000e+01	5.477498184162434836e-01
8.300000000000000000e+01	5.478697567947790059e-01
8.400000000000000000e+01	5.477228750224700793e-01
8.500000000000000000e+01	5.478329819352125707e-01
8.600000000000000000e+01	5.476408352788046940e-01
8.700000000000000000e+01	5.520090638671965033e-01
8.800000000000000000e+01	5.478515958328448177e-01
8.900000000000000000e+01	5.481054720362903421e-01
9.000000000000000000e+01	5.485544250871643435e-01
9.100000000000000000e+01	5.490097711954725623e-01
9.200000000000000000e+01	5.478656858083151837e-01
9.300000000000000000e+01	5.486949628506490040e-01
9.400000000000000000e+01	5.476502631266370047e-01
9.500000000000000000e+01	5.481012927248434252e-01
9.600000000000000000e+01	5.495237511637798278e-01
9.700000000000000000e+01	5.477123262740012377e-01
9.800000000000000000e+01	5.478281152811852461e-01
9.900000000000000000e+01	5.483719420329427052e-01
1.000000000000000000e+02	5.482081011750918886e-01
1.010000000000000000e+02	5.478228032967205063e-01
1.020000000000000000e+02	5.480197148476008140e-01
1.030000000000000000e+02	5.479612569915144338e-01
1.040000000000000000e+02	5.485935881281718274e-01
1.050000000000000000e+02	5.478976822152494819e-01
1.060000000000000000e+02	5.479272982069292031e-01
1.070000000000000000e+02	5.479026738466984403e-01
1.080000000000000000e+02	5.478171474768297466e-01
1.090000000000000000e+02	5.478862379845332864e-01
1.100000000000000000e+02	5.546460539844144666e-01
1.110000000000000000e+02	5.481873998916688695e-01
1.120000000000000000e+02	5.479447931973944197e-01
1.130000000000000000e+02	5.479634946197056156e-01
1.140000000000000000e+02	5.478690190437385255e-01
1.150000000000000000e+02	5.481688098125120367e-01
1.160000000000000000e+02	5.498929483185115430e-01
1.170000000000000000e+02	5.501335544662472321e-01
1.180000000000000000e+02	5.509212265339801240e-01
1.190000000000000000e+02	5.538942637413650782e-01
1.200000000000000000e+02	5.484465883280752463e-01
1.210000000000000000e+02	5.485688663763218509e-01
1.220000000000000000e+02	5.499072741450751201e-01
1.230000000000000000e+02	5.489439957875719145e-01
1.240000000000000000e+02	5.513718154241404878e-01
1.250000000000000000e+02	5.479650445697096250e-01
1.260000000000000000e+02	5.479120060400909376e-01
1.270000000000000000e+02	5.482140939527555545e-01
1.280000000000000000e+02	5.481424359210496089e-01
1.290000000000000000e+02	5.480424931162042324e-01
1.300000000000000000e+02	5.479715415154193803e-01
1.310000000000000000e+02	5.498440184064481429e-01
1.320000000000000000e+02	5.480997150354460778e-01
1.330000000000000000e+02	5.480089361312494578e-01
1.340000000000000000e+02	5.491123766322525412e-01
1.350000000000000000e+02	5.479277280558851881e-01
1.360000000000000000e+02	5.480266153851378608e-01
1.370000000000000000e+02	5.478958049185812529e-01
1.380000000000000000e+02	5.485792729378773380e-01
1.390000000000000000e+02	5.482924524116854492e-01
1.400000000000000000e+02	5.482707172855725286e-01
1.410000000000000000e+02	5.485128530978807815e-01
1.420000000000000000e+02	5.490864795091761064e-01
1.430000000000000000e+02	5.479109717985239936e-01
1.440000000000000000e+02	5.481730415676103751e-01
1.450000000000000000e+02	5.479497977630123362e-01
1.460000000000000000e+02	5.479144210737671994e-01
1.470000000000000000e+02	5.478814622011695112e-01
1.480000000000000000e+02	5.478842692468529618e-01
1.490000000000000000e+02	5.481793227628910525e-01
1.500000000000000000e+02	5.479923837955427146e-01
1.510000000000000000e+02	5.480397265249296046e-01
1.520000000000000000e+02	5.479842639098713164e-01
1.530000000000000000e+02	5.479314930782580584e-01
1.540000000000000000e+02	5.479658809218387328e-01
1.550000000000000000e+02	5.478683749087374100e-01
1.560000000000000000e+02	5.478790697549509314e-01
1.570000000000000000e+02	5.479161130786424083e-01
1.580000000000000000e+02	5.479608913590497954e-01
1.590000000000000000e+02	5.480785824377661930e-01
1.600000000000000000e+02	5.478690921065945130e-01
1.610000000000000000e+02	5.478848032912659871e-01
1.620000000000000000e+02	5.478972246603691643e-01
1.630000000000000000e+02	5.478907753103472444e-01
1.640000000000000000e+02	5.479061460298766395e-01
1.650000000000000000e+02	5.479818006390942964e-01
1.660000000000000000e+02	5.480817872113225020e-01
1.670000000000000000e+02	5.478517289239807075e-01
1.680000000000000000e+02	5.478144856472344504e-01
1.690000000000000000e+02	5.478525265648402920e-01
1.700000000000000000e+02	5.479924146562653586e-01
1.710000000000000000e+02	5.532873981581536427e-01
1.720000000000000000e+02	5.480849568781763770e-01
1.730000000000000000e+02	5.571839598228250923e-01
1.740000000000000000e+02	5.531768139144703778e-01
1.750000000000000000e+02	5.490981198903170934e-01
1.760000000000000000e+02	5.502284677114575029e-01
1.770000000000000000e+02	5.497876243968912169e-01
1.780000000000000000e+02	5.565036093077793122e-01
1.790000000000000000e+02	5.493704247092298099e-01
1.800000000000000000e+02	5.482889460043780527e-01
1.810000000000000000e+02	5.479860398600748805e-01
1.820000000000000000e+02	5.479855764302367094e-01
1.830000000000000000e+02	5.481495601576771293e-01
1.840000000000000000e+02	5.488654650370390353e-01
1.850000000000000000e+02	5.479751642183782190e-01
1.860000000000000000e+02	5.501342927935967131e-01
1.870000000000000000e+02	5.479549732988949762e-01
1.880000000000000000e+02	5.479609991425683502e-01
1.890000000000000000e+02	5.483722313977787977e-01
1.900000000000000000e+02	5.478700404364138521e-01
1.910000000000000000e+02	5.480458633857783202e-01
1.920000000000000000e+02	5.481802056286959601e-01
1.930000000000000000e+02	5.478018482278563805e-01
1.940000000000000000e+02	5.485148647859331428e-01
1.950000000000000000e+02	5.478585068425151361e-01
1.960000000000000000e+02	5.482822975549902500e-01
1.970000000000000000e+02	5.501652332792961175e-01
1.980000000000000000e+02	5.487972613192673155e-01
1.990000000000000000e+02	5.485612545511886484e-01
2.000000000000000000e+02	5.476802796213668945e-01
2.010000000000000000e+02	5.477293759505339477e-01
2.020000000000000000e+02	5.476597821472709571e-01
2.030000000000000000e+02	5.477307534360880137e-01
2.040000000000000000e+02	5.477714703934069007e-01
2.050000000000000000e+02	5.479571437978738579e-01
2.060000000000000000e+02	5.477288811959917236e-01
2.070000000000000000e+02	5.477503006061513746e-01
2.080000000000000000e+02	5.477350652761163730e-01
2.090000000000000000e+02	5.480262002955582634e-01
2.100000000000000000e+02	5.481062838955204075e-01
2.110000000000000000e+02	5.479486964174492547e-01
2.120000000000000000e+02	5.479256093696898144e-01
2.130000000000000000e+02	5.478874837213798532e-01
2.140000000000000000e+02	5.478918203197669090e-01
2.150000000000000000e+02	5.478484046275348129e-01
2.160000000000000000e+02	5.478785705632427394e-01
2.170000000000000000e+02	5.478637448636703988e-01
2.180000000000000000e+02	5.480595482426842135e-01
2.190000000000000000e+02	5.478638242957252213e-01
2.200000000000000000e+02	6.541159704705256095e-01
2.210000000000000000e+02	5.478540782717382651e-01
