# Supplementary material for: Machine-guided path sampling to discover mechanisms of molecular self-organization
Source: Nat Comput Sci. 2023 Apr 24;3(4):334–45. doi: 10.1038/s43588-023-00428-z (PMC10766509; doi:10.1038/s43588-023-00428-z)
Supplement: Supplementary file 11 — Statistical source data for Extended Data Fig. 4a,b,d. [file 43588_2023_428_MOESM11_ESM.zip › Extended_Data_Fig4_panel_d.csv]

# structure index (LiCl)	sampled pB (LiCl)	predicted pB (r-only expression)	predicted pB (expression including solvent DoFs)
0.000000000000000000e+00	4.420000000000000040e-01	6.623958198843121759e-01	5.295747091905194104e-01
1.000000000000000000e+00	4.839999999999999858e-01	3.245741947406410310e-01	3.877286519845200563e-01
2.000000000000000000e+00	5.560000000000000497e-01	5.810845902506112104e-01	6.010231214706294178e-01
3.000000000000000000e+00	6.260000000000000009e-01	4.772765036376529491e-01	5.494080452326894903e-01
4.000000000000000000e+00	8.920000000000000151e-01	4.613323881124366532e-01	5.979270912685520356e-01
5.000000000000000000e+00	3.280000000000000138e-01	3.461530987197933840e-01	3.939082699865772419e-01
6.000000000000000000e+00	4.739999999999999769e-01	5.103754063930280305e-01	4.010492784362399976e-01
7.000000000000000000e+00	1.739999999999999880e-01	2.011872515075855128e-01	2.415063693015791491e-01
8.000000000000000000e+00	1.079999999999999988e-01	1.983121319199551702e-01	2.616408582127130455e-01
9.000000000000000000e+00	6.400000000000000133e-02	1.727945449594786576e-01	1.830792778008723254e-01
1.000000000000000000e+01	5.060000000000000053e-01	5.179865188276430166e-01	6.855192913646627195e-01
1.100000000000000000e+01	7.339999999999999858e-01	4.737435028985546026e-01	3.888141430816504651e-01
1.200000000000000000e+01	7.279999999999999805e-01	3.940950670797188637e-01	3.541914938739944563e-01
1.300000000000000000e+01	5.620000000000000551e-01	2.220552086076237330e-01	2.245883068333398569e-01
1.400000000000000000e+01	5.759999999999999565e-01	6.634261201178255352e-01	6.235740913576293121e-01
1.500000000000000000e+01	7.259999999999999787e-01	4.249238793909245748e-01	4.765299358345326253e-01
1.600000000000000000e+01	6.979999999999999538e-01	6.511347084062116819e-01	6.339737564320534480e-01
1.700000000000000000e+01	1.600000000000000033e-01	3.648387331973761971e-01	3.989108412395711567e-01
1.800000000000000000e+01	6.219999999999999973e-01	6.208903945459137708e-01	5.161188529429361349e-01
1.900000000000000000e+01	9.419999999999999485e-01	9.550235794929347044e-01	9.738051891906230884e-01
2.000000000000000000e+01	7.239999999999999769e-01	6.604068706204758721e-01	6.478933307138173836e-01
2.100000000000000000e+01	5.440000000000000391e-01	5.221942399631613885e-01	5.065924242770690755e-01
2.200000000000000000e+01	7.079999999999999627e-01	7.700060006950107949e-01	8.609022193246921306e-01
2.300000000000000000e+01	9.519999999999999574e-01	9.507734475265868790e-01	8.646181751242408842e-01
2.400000000000000000e+01	2.139999999999999958e-01	5.795129409598117620e-01	7.664928696228432425e-01
2.500000000000000000e+01	2.640000000000000124e-01	5.008161113281289767e-01	5.964383442318730300e-01
2.600000000000000000e+01	4.440000000000000058e-01	3.432833352987525455e-01	4.288864527225370038e-01
2.700000000000000000e+01	1.100000000000000006e-01	3.479464064661169087e-01	4.120000474709413774e-01
2.800000000000000000e+01	5.460000000000000409e-01	5.030766265061696885e-01	5.340340032996329089e-01
2.900000000000000000e+01	3.079999999999999960e-01	2.718280938552417036e-01	4.010019860692358162e-01
3.000000000000000000e+01	3.679999999999999938e-01	5.167766866820202587e-01	5.032162655552602226e-01
3.100000000000000000e+01	7.860000000000000320e-01	6.668665098080475140e-01	7.471260516748969849e-01
3.200000000000000000e+01	1.280000000000000027e-01	5.475203742768560700e-01	2.910730543899197609e-01
3.300000000000000000e+01	4.800000000000000100e-02	2.173078046591610524e-01	1.286608046521417470e-01
3.400000000000000000e+01	3.920000000000000151e-01	5.558861055627004610e-01	6.478583504559399797e-01
3.500000000000000000e+01	1.260000000000000009e-01	2.437975906721922270e-01	2.891198248429870943e-01
3.600000000000000000e+01	3.059999999999999942e-01	4.142884859446924750e-01	4.839933790299260630e-01
3.700000000000000000e+01	5.540000000000000480e-01	6.707230049045718179e-01	7.322101229775813680e-01
3.800000000000000000e+01	3.240000000000000102e-01	4.009486083260157541e-01	4.178668946918461247e-01
3.900000000000000000e+01	6.959999999999999520e-01	5.802600831555226879e-01	5.517558538550159097e-01
4.000000000000000000e+01	2.039999999999999869e-01	1.966330566363907739e-01	1.856804406089614390e-01
4.100000000000000000e+01	7.799999999999999989e-02	1.855049581013154258e-01	1.110578452111864733e-01
4.200000000000000000e+01	4.899999999999999911e-01	6.183662249382846365e-01	6.237033875108229930e-01
4.300000000000000000e+01	1.680000000000000104e-01	5.038039323728389363e-01	4.286873977911265232e-01
4.400000000000000000e+01	7.159999999999999698e-01	6.764266092780362172e-01	6.488760211539028600e-01
4.500000000000000000e+01	6.079999999999999849e-01	4.365172685333863489e-01	5.041548857541449102e-01
4.600000000000000000e+01	8.439999999999999725e-01	5.444479327494443632e-01	5.474995687596982963e-01
4.700000000000000000e+01	8.060000000000000497e-01	6.246158799647624216e-01	5.809905613999931662e-01
4.800000000000000000e+01	4.839999999999999858e-01	2.001780158491292261e-01	2.122830620909985644e-01
4.900000000000000000e+01	7.680000000000000160e-01	4.788924921379681399e-01	5.012877848045388385e-01
5.000000000000000000e+01	4.060000000000000275e-01	7.866144935437276997e-01	8.214998091537353275e-01
5.100000000000000000e+01	5.340000000000000302e-01	6.383760621737043506e-01	6.006989976186292157e-01
5.200000000000000000e+01	4.000000000000000083e-03	1.650516068615289489e-01	1.370934006345048972e-01
5.300000000000000000e+01	8.980000000000000204e-01	8.401566301441195650e-01	8.788676800024909364e-01
5.400000000000000000e+01	8.599999999999999312e-02	3.224471979128631927e-01	2.664116267703012242e-01
5.500000000000000000e+01	4.239999999999999880e-01	3.538404434656815534e-01	5.937037372594539120e-01
5.600000000000000000e+01	6.720000000000000417e-01	4.335477131946963159e-01	4.497783538776593537e-01
5.700000000000000000e+01	1.900000000000000022e-01	6.392867219484766883e-01	5.105190830580594863e-01
5.800000000000000000e+01	3.439999999999999725e-01	2.878821648282115508e-01	3.682535652254604885e-01
5.900000000000000000e+01	4.719999999999999751e-01	4.537443142405503949e-01	4.227510720543183331e-01
6.000000000000000000e+01	2.760000000000000231e-01	2.485242181684935159e-01	3.810115278657387750e-01
6.100000000000000000e+01	1.819999999999999951e-01	4.214024378286164718e-01	4.915726727588063394e-01
6.200000000000000000e+01	3.400000000000000244e-02	1.506451592032357345e-01	1.432320041641103325e-01
6.300000000000000000e+01	9.280000000000000471e-01	8.838013752774763754e-01	9.170369579236229418e-01
6.400000000000000000e+01	1.819999999999999951e-01	2.498227996852948052e-01	1.198317760125072740e-01
6.500000000000000000e+01	7.099999999999999645e-01	5.597426834760094172e-01	5.237067632409770912e-01
6.600000000000000000e+01	3.820000000000000062e-01	6.448418563421978167e-01	5.333244295957234593e-01
6.700000000000000000e+01	3.539999999999999813e-01	3.123625911091125751e-01	3.499583558074000900e-01
6.800000000000000000e+01	8.299999999999999600e-01	7.648910093037842861e-01	6.454555342015992903e-01
6.900000000000000000e+01	8.200000000000000344e-02	2.841071657648212012e-01	2.966024857270750381e-01
7.000000000000000000e+01	1.519999999999999962e-01	4.426310301574589157e-01	4.427845846343824721e-01
7.100000000000000000e+01	1.880000000000000004e-01	3.445122657171606484e-01	3.337725177570653456e-01
7.200000000000000000e+01	7.560000000000000053e-01	7.553669978770615190e-01	7.208712755326296406e-01
7.300000000000000000e+01	9.020000000000000240e-01	5.748131780709428984e-01	5.074137157745028937e-01
7.400000000000000000e+01	5.739999999999999547e-01	8.121848005042405783e-01	8.535427580145065196e-01
7.500000000000000000e+01	6.999999999999999556e-01	6.366620683959447469e-01	6.633429910118425754e-01
7.600000000000000000e+01	4.879999999999999893e-01	3.994519686585375484e-01	4.879574454289077878e-01
7.700000000000000000e+01	1.680000000000000104e-01	2.692718378809480506e-01	3.239040648493514141e-01
7.800000000000000000e+01	1.519999999999999962e-01	4.355528550295058032e-01	3.477253696149650297e-01
7.900000000000000000e+01	3.340000000000000191e-01	4.806525726541959198e-01	3.802672858082700724e-01
8.000000000000000000e+01	2.020000000000000129e-01	5.318784058354537603e-01	5.087121485689181100e-01
8.100000000000000000e+01	9.779999999999999805e-01	7.928237750675457551e-01	7.908700743555171497e-01
8.200000000000000000e+01	2.879999999999999782e-01	1.805785726464465557e-01	1.643183182190814939e-01
8.300000000000000000e+01	2.879999999999999782e-01	5.961106488315929264e-01	5.931748857586817136e-01
8.400000000000000000e+01	7.179999999999999716e-01	4.715535631583427367e-01	4.161882038630863034e-01
8.500000000000000000e+01	3.800000000000000044e-01	6.472388334297589640e-01	5.679463025911143381e-01
8.600000000000000000e+01	6.139999999999999902e-01	5.092097730313082105e-01	6.099118839265910141e-01
8.700000000000000000e+01	6.480000000000000204e-01	6.066169110729430214e-01	6.109085470768992332e-01
8.800000000000000000e+01	7.980000000000000426e-01	8.827914877389849702e-01	8.848972574252469414e-01
8.900000000000000000e+01	9.619999999999999662e-01	7.535269095076047030e-01	7.597214316936470313e-01
9.000000000000000000e+01	9.800000000000000377e-02	1.947786633770245135e-01	2.639100263641547262e-01
9.100000000000000000e+01	9.559999999999999609e-01	5.921694772886850755e-01	7.617794664291236417e-01
9.200000000000000000e+01	9.519999999999999574e-01	6.327500394887132229e-01	6.275284204959719059e-01
9.300000000000000000e+01	9.439999999999999503e-01	8.498999180156924238e-01	8.572543831851058282e-01
9.400000000000000000e+01	6.919999999999999485e-01	6.285242940713314796e-01	6.258966157192862312e-01
9.500000000000000000e+01	1.920000000000000040e-01	4.930252384538112431e-01	3.422799874233821149e-01
9.600000000000000000e+01	6.199999999999999956e-02	3.070649934651089596e-01	2.261674621821912201e-01
9.700000000000000000e+01	6.099999999999999867e-01	5.276799081064413866e-01	5.732884140597140910e-01
9.800000000000000000e+01	3.059999999999999942e-01	6.619513551557997255e-01	6.269815409495836933e-01
9.900000000000000000e+01	8.579999999999999849e-01	8.093403750459957635e-01	8.241361304465355531e-01
1.000000000000000000e+02	3.780000000000000027e-01	8.267717503153729774e-01	8.483754865020738389e-01
1.010000000000000000e+02	5.639999999999999458e-01	4.121856005694337077e-01	4.078389465325460983e-01
1.020000000000000000e+02	8.799999999999999489e-02	4.135661151846396488e-01	2.646667032848683543e-01
1.030000000000000000e+02	7.459999999999999964e-01	6.504328046131212515e-01	6.816474185446884659e-01
1.040000000000000000e+02	2.780000000000000249e-01	4.245944518436358672e-01	3.848578846854276425e-01
1.050000000000000000e+02	2.580000000000000071e-01	1.933002909608356745e-01	1.108493102437450861e-01
1.060000000000000000e+02	1.960000000000000075e-01	3.237178601527280208e-01	3.330235372650963144e-01
1.070000000000000000e+02	3.260000000000000120e-01	1.906368801306091154e-01	1.566447771856462612e-01
1.080000000000000000e+02	9.839999999999999858e-01	9.888764283308877356e-01	9.826822191212395419e-01
1.090000000000000000e+02	1.179999999999999938e-01	5.062403370606227693e-01	3.097053751946579614e-01
1.100000000000000000e+02	7.319999999999999840e-01	5.288780564611172963e-01	6.660717692340792917e-01
1.110000000000000000e+02	4.279999999999999916e-01	6.749594482782925731e-01	6.104442799983655910e-01
1.120000000000000000e+02	7.920000000000000373e-01	7.688561230492513277e-01	8.183236561980338220e-01
1.130000000000000000e+02	2.400000000000000050e-02	3.427020130233452422e-01	2.503797850633832645e-01
1.140000000000000000e+02	4.879999999999999893e-01	6.779279095652434028e-01	6.039257655569547634e-01
1.150000000000000000e+02	4.979999999999999982e-01	4.345621365892393673e-01	5.546363744991938960e-01
1.160000000000000000e+02	9.400000000000000022e-02	2.124253852067226889e-01	2.656841037707526332e-01
1.170000000000000000e+02	3.639999999999999902e-01	3.198017290682910185e-01	4.391953340943429707e-01
1.180000000000000000e+02	3.780000000000000027e-01	5.400850321423856792e-01	5.262806111816087373e-01
1.190000000000000000e+02	4.400000000000000022e-01	5.995415433635942204e-01	6.923946455663005928e-01
1.200000000000000000e+02	4.520000000000000129e-01	2.780506282572326460e-01	3.269595137525313500e-01
1.210000000000000000e+02	6.860000000000000542e-01	5.748603414718439497e-01	5.960187755675847576e-01
1.220000000000000000e+02	7.940000000000000391e-01	5.465631742531853465e-01	4.640974642592490262e-01
1.230000000000000000e+02	8.699999999999999956e-01	6.464303063240688374e-01	6.972362411263142157e-01
1.240000000000000000e+02	8.020000000000000462e-01	5.602021922240615348e-01	7.693023604233273360e-01
1.250000000000000000e+02	5.260000000000000231e-01	4.621128903845094227e-01	5.803610838720130172e-01
1.260000000000000000e+02	6.820000000000000506e-01	5.655770628782523790e-01	5.456449870310855488e-01
1.270000000000000000e+02	2.220000000000000029e-01	4.277737031893765751e-01	3.523590884763206921e-01
1.280000000000000000e+02	7.379999999999999893e-01	3.980057207371257011e-01	2.558438899897128027e-01
1.290000000000000000e+02	3.800000000000000044e-01	6.004879652673964507e-01	5.796142612360437596e-01
1.300000000000000000e+02	8.199999999999999512e-01	4.438702873425823814e-01	4.768479206864583153e-01
1.310000000000000000e+02	8.359999999999999654e-01	8.561699153791628714e-01	8.643605221263213068e-01
1.320000000000000000e+02	2.640000000000000124e-01	2.087056298515358732e-01	1.933001227089142515e-01
1.330000000000000000e+02	6.239999999999999991e-01	6.721164775876929953e-01	6.904455279677162993e-01
1.340000000000000000e+02	8.259999999999999565e-01	8.380229218752645037e-01	8.431327561578348950e-01
1.350000000000000000e+02	9.340000000000000524e-01	9.153515513252615809e-01	9.155303710390856331e-01
1.360000000000000000e+02	6.400000000000000133e-02	2.316720527597163348e-01	1.348098294753289628e-01
1.370000000000000000e+02	7.599999999999999811e-02	2.353751545831435643e-01	2.259132043629157593e-01
1.380000000000000000e+02	3.420000000000000262e-01	3.874287454676773046e-01	4.438120558394950121e-01
1.390000000000000000e+02	6.199999999999999956e-01	2.969554822947626516e-01	5.008060604482313938e-01
1.400000000000000000e+02	6.720000000000000417e-01	7.054571377730746162e-01	6.740149878115370141e-01
1.410000000000000000e+02	1.719999999999999862e-01	3.920735158874731896e-01	3.966674190457487037e-01
1.420000000000000000e+02	1.200000000000000025e-02	1.648820950460027634e-01	1.032753210839672670e-01
1.430000000000000000e+02	5.739999999999999547e-01	5.203336142453042212e-01	7.220864952329322239e-01
1.440000000000000000e+02	4.799999999999999822e-01	5.320863212895520222e-01	3.308032029874010682e-01
1.450000000000000000e+02	6.740000000000000435e-01	5.630669108400779832e-01	6.051732537881457930e-01
1.460000000000000000e+02	2.139999999999999958e-01	2.674468583477424555e-01	2.438665430441650239e-01
1.470000000000000000e+02	1.100000000000000006e-01	1.995118642386005670e-01	1.372585396824159698e-01
1.480000000000000000e+02	9.939999999999999947e-01	8.629222248510088900e-01	7.608736620344349610e-01
1.490000000000000000e+02	2.979999999999999871e-01	6.145300713527845904e-01	6.331615865286792655e-01
1.500000000000000000e+02	2.700000000000000178e-01	3.651026746799747036e-01	2.818286284970636935e-01
1.510000000000000000e+02	2.320000000000000118e-01	1.804835163563265898e-01	1.190381346470948537e-01
1.520000000000000000e+02	9.939999999999999947e-01	9.834522155046071523e-01	9.832321501942337116e-01
1.530000000000000000e+02	9.120000000000000329e-01	8.833158882554252855e-01	8.549006236383259738e-01
1.540000000000000000e+02	2.800000000000000266e-01	4.351786692235229403e-01	5.786958205716884462e-01
1.550000000000000000e+02	7.459999999999999964e-01	7.021139141866031830e-01	7.359338772107134607e-01
1.560000000000000000e+02	2.439999999999999947e-01	4.219718085158839505e-01	4.445866615864647042e-01
1.570000000000000000e+02	4.480000000000000093e-01	2.767616161566074928e-01	2.281285783972098746e-01
1.580000000000000000e+02	3.739999999999999991e-01	5.834712558685020145e-01	6.339182375716606588e-01
1.590000000000000000e+02	3.320000000000000173e-01	3.534533369425976734e-01	2.896264409085957392e-01
1.600000000000000000e+02	9.419999999999999485e-01	7.606453021782849655e-01	7.091418619339288076e-01
1.610000000000000000e+02	5.739999999999999547e-01	7.494281019152386758e-01	6.523254014399989531e-01
1.620000000000000000e+02	6.879999999999999449e-01	7.143849832214093087e-01	8.039179369023403687e-01
1.630000000000000000e+02	6.560000000000000275e-01	2.120273053766509319e-01	2.659088864828275112e-01
1.640000000000000000e+02	7.980000000000000426e-01	6.804170929015197489e-01	6.297180300228916172e-01
1.650000000000000000e+02	9.699999999999999734e-01	7.774787330839125765e-01	7.419523415844517800e-01
1.660000000000000000e+02	7.059999999999999609e-01	7.781364762717639660e-01	8.061157413280428674e-01
1.670000000000000000e+02	6.199999999999999956e-01	7.277633041247842938e-01	7.876276704158597930e-01
1.680000000000000000e+02	1.559999999999999998e-01	1.596897566945480462e-01	1.086915517618996657e-01
1.690000000000000000e+02	7.800000000000000266e-01	7.858644626848715342e-01	7.847351210971587054e-01
1.700000000000000000e+02	5.879999999999999671e-01	6.399990178356498305e-01	5.911614134833033107e-01
1.710000000000000000e+02	2.640000000000000124e-01	2.938712900451762589e-01	2.887934023798413574e-01
1.720000000000000000e+02	9.879999999999999893e-01	6.238370187705222225e-01	7.954868103482066743e-01
1.730000000000000000e+02	1.600000000000000033e-02	1.648680349447493310e-01	6.949893450952043805e-02
1.740000000000000000e+02	2.500000000000000000e-01	3.539035617893796504e-01	3.385607793714518476e-01
1.750000000000000000e+02	3.659999999999999920e-01	3.080570511118473354e-01	2.655046319330042204e-01
1.760000000000000000e+02	2.919999999999999818e-01	4.796166366055927832e-01	4.606543051119447174e-01
1.770000000000000000e+02	8.159999999999999476e-01	7.276398427959734905e-01	7.768647237320268628e-01
1.780000000000000000e+02	8.259999999999999565e-01	6.509021240360467475e-01	6.186177766837707148e-01
1.790000000000000000e+02	7.800000000000000266e-01	4.924036048140268407e-01	4.937348008584031556e-01
1.800000000000000000e+02	8.299999999999999600e-01	5.916636237438529511e-01	6.624093313528029991e-01
1.810000000000000000e+02	6.039999999999999813e-01	5.701418469267898192e-01	3.173035504943929608e-01
1.820000000000000000e+02	6.260000000000000009e-01	7.155085706117095823e-01	6.877233551157085900e-01
1.830000000000000000e+02	5.879999999999999671e-01	8.552885265604626142e-01	8.449554289448468758e-01
1.840000000000000000e+02	9.799999999999999822e-01	9.858136456654600366e-01	9.826335956740478439e-01
1.850000000000000000e+02	9.020000000000000240e-01	5.821877889433421105e-01	7.378884670850277550e-01
1.860000000000000000e+02	1.819999999999999951e-01	2.315453059262946867e-01	1.247644809569109781e-01
1.870000000000000000e+02	7.720000000000000195e-01	3.151914623632985357e-01	3.737183536787669347e-01
1.880000000000000000e+02	4.899999999999999911e-01	5.722980330717316599e-01	2.976532792903511804e-01
1.890000000000000000e+02	5.839999999999999636e-01	6.119035039390470221e-01	6.366710715060912573e-01
1.900000000000000000e+02	6.360000000000000098e-01	6.781427030094259178e-01	5.782383481730972719e-01
1.910000000000000000e+02	6.560000000000000275e-01	6.823759771404449559e-01	5.359947547713315164e-01
1.920000000000000000e+02	5.679999999999999494e-01	5.187967019477467412e-01	7.593148434118751622e-01
1.930000000000000000e+02	5.679999999999999494e-01	6.933689500783551951e-01	6.920794106324027473e-01
1.940000000000000000e+02	9.400000000000000022e-02	3.870975270141295277e-01	4.627521103366421529e-01
1.950000000000000000e+02	3.059999999999999942e-01	5.929412587401869938e-01	5.167103968255566393e-01
1.960000000000000000e+02	9.400000000000000022e-02	2.329520039997653169e-01	1.953307323262856998e-01
1.970000000000000000e+02	1.320000000000000062e-01	2.055982659912230226e-01	1.791837264877615687e-01
1.980000000000000000e+02	1.439999999999999891e-01	7.170968790532178394e-01	7.539752838071581698e-01
1.990000000000000000e+02	3.240000000000000102e-01	4.084644720136791363e-01	5.132211696608103280e-01
2.000000000000000000e+02	6.500000000000000222e-01	2.645723382401108381e-01	2.518082767029808378e-01
2.010000000000000000e+02	9.659999999999999698e-01	8.957886784159057036e-01	9.388560404596436593e-01
2.020000000000000000e+02	3.099999999999999978e-01	6.587529541036460934e-01	4.533930748151867585e-01
2.030000000000000000e+02	7.379999999999999893e-01	7.588946315538549481e-01	7.471762914371876674e-01
2.040000000000000000e+02	6.899999999999999467e-01	7.303783899250464451e-01	7.124345408502071875e-01
2.050000000000000000e+02	6.360000000000000098e-01	4.200946080808505845e-01	5.231096175145814042e-01
2.060000000000000000e+02	8.679999999999999938e-01	6.292095805839333922e-01	5.551677520215749784e-01
2.070000000000000000e+02	6.400000000000000133e-02	2.607350215017769091e-01	2.688093362618041993e-01
2.080000000000000000e+02	5.959999999999999742e-01	5.012812436690380347e-01	4.847254298791491833e-01
2.090000000000000000e+02	2.280000000000000082e-01	2.704893216834849956e-01	2.619572646231699831e-01
2.100000000000000000e+02	1.940000000000000058e-01	1.891507687757700562e-01	1.386985902479611621e-01
2.110000000000000000e+02	3.820000000000000062e-01	5.209601509382359996e-01	6.571877160702910281e-01
2.120000000000000000e+02	9.600000000000000200e-02	2.555735906410137592e-01	1.947333528216387555e-01
2.130000000000000000e+02	9.739999999999999769e-01	9.351000755120824071e-01	9.164966083389448626e-01
2.140000000000000000e+02	2.760000000000000231e-01	3.433272314594923436e-01	3.645142165906590237e-01
2.150000000000000000e+02	6.540000000000000258e-01	5.550621613482359384e-01	5.129469096639761583e-01
2.160000000000000000e+02	6.600000000000000311e-01	6.912250596841986727e-01	7.131700513959586818e-01
2.170000000000000000e+02	3.679999999999999938e-01	4.936492730339445134e-01	3.984853519106267283e-01
2.180000000000000000e+02	9.160000000000000364e-01	7.937311463402537681e-01	7.803298549607508017e-01
2.190000000000000000e+02	2.599999999999999881e-02	3.087639807666028302e-01	3.492169256822943435e-01
2.200000000000000000e+02	7.520000000000000018e-01	6.280916084462639937e-01	5.199352959373233496e-01
2.210000000000000000e+02	6.979999999999999538e-01	7.811539670083742504e-01	7.201041818041383769e-01
2.220000000000000000e+02	7.920000000000000373e-01	5.622136361891946210e-01	6.904378732264586649e-01
2.230000000000000000e+02	9.800000000000000377e-02	1.572308581736184541e-01	1.199191050522478708e-01
2.240000000000000000e+02	5.300000000000000266e-01	5.770131646403149350e-01	5.699052997286712108e-01
2.250000000000000000e+02	3.479999999999999760e-01	3.183618971252793473e-01	2.188627045032908447e-01
2.260000000000000000e+02	3.400000000000000244e-02	1.881754597661183248e-01	1.655219585928691117e-01
2.270000000000000000e+02	9.959999999999999964e-01	9.888961056846412578e-01	9.844745766254762165e-01
2.280000000000000000e+02	3.579999999999999849e-01	7.222125841921345213e-01	6.480423314818591907e-01
2.290000000000000000e+02	1.859999999999999987e-01	5.045147815260262458e-01	4.531006338621488827e-01
2.300000000000000000e+02	7.159999999999999698e-01	4.713394365583614132e-01	6.156765462639942621e-01
2.310000000000000000e+02	2.680000000000000160e-01	3.029077519253762785e-01	3.910316454058196944e-01
2.320000000000000000e+02	6.260000000000000009e-01	7.349980187582394464e-01	5.975924731753896602e-01
2.330000000000000000e+02	4.219999999999999862e-01	4.712247225124012173e-01	4.461330656651995019e-01
2.340000000000000000e+02	9.000000000000000222e-01	6.363112811958125947e-01	6.662574893412722687e-01
2.350000000000000000e+02	5.999999999999999778e-01	6.304346476062222537e-01	6.921878508535717067e-01
2.360000000000000000e+02	6.159999999999999920e-01	6.864995996476600526e-01	7.333676370935644506e-01
2.370000000000000000e+02	1.179999999999999938e-01	2.471050467037508025e-01	2.319595864031533394e-01
2.380000000000000000e+02	6.660000000000000364e-01	8.823097118718356002e-01	8.802227272640545941e-01
2.390000000000000000e+02	6.260000000000000009e-01	7.937487140474528413e-01	6.334151028865361299e-01
2.400000000000000000e+02	8.179999999999999494e-01	6.198008352392284648e-01	6.925133813629755775e-01
2.410000000000000000e+02	4.680000000000000271e-01	2.673471795995081557e-01	2.565157701705316762e-01
2.420000000000000000e+02	6.420000000000000151e-01	6.444194072798835604e-01	6.638654725112829169e-01
2.430000000000000000e+02	5.540000000000000480e-01	6.877107615093863702e-01	7.645286092454005589e-01
2.440000000000000000e+02	5.560000000000000497e-01	3.510192166272934622e-01	4.779852535898173049e-01
2.450000000000000000e+02	9.759999999999999787e-01	9.367100534739427609e-01	9.253956602416640864e-01
2.460000000000000000e+02	7.960000000000000409e-01	7.006697682729363663e-01	7.228239607328592609e-01
2.470000000000000000e+02	1.719999999999999862e-01	5.493295968545998109e-01	5.150681326076169686e-01
2.480000000000000000e+02	8.880000000000000115e-01	8.345084854289789300e-01	8.705890552972606056e-01
2.490000000000000000e+02	4.399999999999999745e-02	1.776765028195310681e-01	9.479637867042829680e-02
2.500000000000000000e+02	2.459999999999999964e-01	2.962210625132884467e-01	3.033553846625430261e-01
2.510000000000000000e+02	2.159999999999999976e-01	4.517235189737401901e-01	5.676960797321953800e-01
2.520000000000000000e+02	5.080000000000000071e-01	5.867595044442250884e-01	6.322051149293033134e-01
2.530000000000000000e+02	4.879999999999999893e-01	5.660094823648109674e-01	4.895704827200846321e-01
2.540000000000000000e+02	5.919999999999999707e-01	4.843301747885824238e-01	5.487241472522043084e-01
2.550000000000000000e+02	9.599999999999999645e-01	6.765788729219414099e-01	6.889546008346237871e-01
2.560000000000000000e+02	7.259999999999999787e-01	7.522424470571729138e-01	7.505746737542217106e-01
2.570000000000000000e+02	5.100000000000000089e-01	2.889395894238140361e-01	2.051265835161122097e-01
2.580000000000000000e+02	4.719999999999999751e-01	7.263616823633982644e-01	5.466964828896077044e-01
2.590000000000000000e+02	7.159999999999999698e-01	6.757618178571010992e-01	7.466656167153530310e-01
2.600000000000000000e+02	5.480000000000000426e-01	5.878784855416511190e-01	5.456618433268846102e-01
2.610000000000000000e+02	3.699999999999999956e-01	7.084312193056363505e-01	6.656724263513179585e-01
2.620000000000000000e+02	5.480000000000000426e-01	5.144277800205393492e-01	4.561509528531236257e-01
2.630000000000000000e+02	6.620000000000000329e-01	7.020353579806453137e-01	7.588487867488804550e-01
2.640000000000000000e+02	5.999999999999999778e-01	6.222261186629399754e-01	5.778378361428962995e-01
2.650000000000000000e+02	1.439999999999999891e-01	7.282144969416641800e-01	7.394666391606743439e-01
2.660000000000000000e+02	8.940000000000000169e-01	8.276010559515624143e-01	8.217769831561438920e-01
2.670000000000000000e+02	6.919999999999999485e-01	2.934426524566340899e-01	2.904693723044932674e-01
2.680000000000000000e+02	6.019999999999999796e-01	5.842828338967949175e-01	4.289918800625326378e-01
2.690000000000000000e+02	1.700000000000000122e-01	2.966220827943051308e-01	4.213622441346694392e-01
2.700000000000000000e+02	7.880000000000000338e-01	4.614616343817269373e-01	6.811173917866188976e-01
2.710000000000000000e+02	2.000000000000000042e-02	1.576243436776124662e-01	1.712133268898238525e-01
2.720000000000000000e+02	6.820000000000000506e-01	3.076838302861893970e-01	3.831539817773597090e-01
2.730000000000000000e+02	7.359999999999999876e-01	5.654175909377789910e-01	3.613155432215105489e-01
2.740000000000000000e+02	7.660000000000000142e-01	7.615663939099560631e-01	7.073210561160807597e-01
2.750000000000000000e+02	7.920000000000000373e-01	5.995068457601506751e-01	6.102521260774710354e-01
2.760000000000000000e+02	1.680000000000000104e-01	3.996847028897814180e-01	2.954258184927316955e-01
2.770000000000000000e+02	1.179999999999999938e-01	2.153360572719484889e-01	2.479748197850607516e-01
2.780000000000000000e+02	8.040000000000000480e-01	5.953720464620330111e-01	6.242098797341290028e-01
2.790000000000000000e+02	3.400000000000000244e-01	3.167837296240951783e-01	3.635493289877475553e-01
2.800000000000000000e+02	9.499999999999999556e-01	9.319749970124521221e-01	9.211631083796169017e-01
2.810000000000000000e+02	3.459999999999999742e-01	6.028537298325993277e-01	5.816727501508860421e-01
2.820000000000000000e+02	7.960000000000000409e-01	3.815908212541536115e-01	3.888805036376070667e-01
2.830000000000000000e+02	3.900000000000000133e-01	2.493971584997582980e-01	1.774248267040952898e-01
2.840000000000000000e+02	7.179999999999999716e-01	5.777264678192692848e-01	6.503583088423757763e-01
2.850000000000000000e+02	3.200000000000000067e-01	2.486590301761526234e-01	2.802254630486724074e-01
2.860000000000000000e+02	2.220000000000000029e-01	2.486072979620333190e-01	2.214156683003413451e-01
2.870000000000000000e+02	4.239999999999999880e-01	3.950753585362536957e-01	3.846712987421366803e-01
2.880000000000000000e+02	9.140000000000000346e-01	7.085268397132231666e-01	7.006188984806049902e-01
2.890000000000000000e+02	4.239999999999999880e-01	3.829491166747676090e-01	4.419702428236088609e-01
2.900000000000000000e+02	3.760000000000000009e-01	7.437906507663857303e-01	6.675708462268034049e-01
2.910000000000000000e+02	5.679999999999999494e-01	2.663508452261073023e-01	4.282020773268170877e-01
2.920000000000000000e+02	8.000000000000000444e-01	6.959833564402805317e-01	7.175457907210334163e-01
2.930000000000000000e+02	5.819999999999999618e-01	5.465067692647240793e-01	4.664700721972401265e-01
2.940000000000000000e+02	6.139999999999999902e-01	2.483094929455748889e-01	4.064311085235066678e-01
2.950000000000000000e+02	8.159999999999999476e-01	7.382914641598267158e-01	6.502603511184160689e-01
2.960000000000000000e+02	8.579999999999999849e-01	7.863908629403282280e-01	8.365155238366418500e-01
2.970000000000000000e+02	8.699999999999999956e-01	7.845795866669494911e-01	6.732594244811812567e-01
2.980000000000000000e+02	8.499999999999999778e-01	8.050026820875345601e-01	7.030969692821397166e-01
2.990000000000000000e+02	9.879999999999999893e-01	9.238340091031396195e-01	9.212355586536270513e-01
3.000000000000000000e+02	8.940000000000000169e-01	7.786174598839364913e-01	7.615531258494911970e-01
3.010000000000000000e+02	6.939999999999999503e-01	7.218219638925236215e-01	7.865378154409922162e-01
3.020000000000000000e+02	1.260000000000000009e-01	1.726851045116993000e-01	1.226810265089377655e-01
3.030000000000000000e+02	2.059999999999999887e-01	3.555176693469313531e-01	2.201872358727880730e-01
3.040000000000000000e+02	5.819999999999999618e-01	5.325604990888705981e-01	6.850989184193652104e-01
3.050000000000000000e+02	6.340000000000000080e-01	3.917507635598529436e-01	2.407566377893020082e-01
3.060000000000000000e+02	7.680000000000000160e-01	6.804436247995953035e-01	6.954989683495454988e-01
3.070000000000000000e+02	4.020000000000000240e-01	4.988824527739715853e-01	6.172543421522538321e-01
3.080000000000000000e+02	6.620000000000000329e-01	4.974565654256015157e-01	4.088974821909749369e-01
3.090000000000000000e+02	9.280000000000000471e-01	7.732277952152940559e-01	8.268376014475374847e-01
3.100000000000000000e+02	5.460000000000000409e-01	3.483486069111027539e-01	4.702478542320370214e-01
3.110000000000000000e+02	6.139999999999999902e-01	5.904987973095873199e-01	6.907645770214007053e-01
3.120000000000000000e+02	1.000000000000000000e+00	9.905457681560572158e-01	9.938862541777307991e-01
3.130000000000000000e+02	3.439999999999999725e-01	5.416305699721665201e-01	5.477210218886829907e-01
3.140000000000000000e+02	8.359999999999999654e-01	7.831664457879635721e-01	8.332295264981298688e-01
3.150000000000000000e+02	1.799999999999999933e-01	1.537253187907809404e-01	9.092384681617811382e-02
3.160000000000000000e+02	3.079999999999999960e-01	5.655094484311981029e-01	5.971079780674769522e-01
3.170000000000000000e+02	6.219999999999999973e-01	7.994271910615424748e-01	7.416008278509345075e-01
3.180000000000000000e+02	1.920000000000000040e-01	1.703567004185384537e-01	1.613980483650516440e-01
3.190000000000000000e+02	3.479999999999999760e-01	6.036233814108292739e-01	6.900157239086417427e-01
3.200000000000000000e+02	4.460000000000000075e-01	4.108772644270533014e-01	5.605599962177648665e-01
3.210000000000000000e+02	7.359999999999999876e-01	3.354358721039883973e-01	4.276004026054721630e-01
3.220000000000000000e+02	7.279999999999999805e-01	7.306989867597828425e-01	6.676389528246396976e-01
3.230000000000000000e+02	4.219999999999999862e-01	8.050739879269013244e-01	7.875439953069627297e-01
3.240000000000000000e+02	6.640000000000000346e-01	7.893381391573379702e-01	7.692595831311290766e-01
3.250000000000000000e+02	5.220000000000000195e-01	4.391398904447141871e-01	5.249620795370290027e-01
3.260000000000000000e+02	2.500000000000000000e-01	2.122710943775273640e-01	3.585364807561733924e-01
3.270000000000000000e+02	2.500000000000000000e-01	5.550816095961820240e-01	5.165416647369557301e-01
3.280000000000000000e+02	1.479999999999999927e-01	2.847475621123674583e-01	1.110348109344144185e-01
3.290000000000000000e+02	7.179999999999999716e-01	8.112835396250611675e-01	7.921700744500383973e-01
3.300000000000000000e+02	4.359999999999999987e-01	6.865161749770239963e-01	6.625823016882181893e-01
3.310000000000000000e+02	6.239999999999999991e-01	7.719537032995886783e-01	8.426155572012414829e-01
3.320000000000000000e+02	7.259999999999999787e-01	3.914493385559282279e-01	5.005573270935060881e-01
3.330000000000000000e+02	7.760000000000000231e-01	5.845909458689602101e-01	6.297679368600277439e-01
3.340000000000000000e+02	6.939999999999999503e-01	8.629219177647554639e-01	8.815388343101034918e-01
3.350000000000000000e+02	6.280000000000000027e-01	3.814674869442659100e-01	6.355175989072181508e-01
3.360000000000000000e+02	3.760000000000000009e-01	2.737607408987575708e-01	2.133185486018935040e-01
3.370000000000000000e+02	2.479999999999999982e-01	3.893133005347096942e-01	3.932422945125254032e-01
3.380000000000000000e+02	8.840000000000000080e-01	6.954586939508754506e-01	6.804298429306254725e-01
3.390000000000000000e+02	5.560000000000000497e-01	7.811595885432974784e-01	8.078120211795938310e-01
3.400000000000000000e+02	4.979999999999999982e-01	2.769331325243032382e-01	3.518342825062975576e-01
3.410000000000000000e+02	5.759999999999999565e-01	7.231271069310286626e-01	7.906755829183631512e-01
3.420000000000000000e+02	5.260000000000000231e-01	6.759159505065226448e-01	7.047702092845399280e-01
3.430000000000000000e+02	8.719999999999999973e-01	6.176084956743823628e-01	5.386486332577524738e-01
3.440000000000000000e+02	4.600000000000000200e-01	5.465423710314956107e-01	6.083928919222338916e-01
3.450000000000000000e+02	7.780000000000000249e-01	7.681354491960467046e-01	6.586157023544342293e-01
3.460000000000000000e+02	7.099999999999999645e-01	4.996292621528942712e-01	6.016700359664016728e-01
3.470000000000000000e+02	3.579999999999999849e-01	1.538811925278010528e-01	1.440715118283099061e-01
3.480000000000000000e+02	9.040000000000000258e-01	9.397437595410532696e-01	9.289336445906386519e-01
3.490000000000000000e+02	5.999999999999999778e-01	6.447528654041042584e-01	5.890853103733958429e-01
3.500000000000000000e+02	8.139999999999999458e-01	8.610211264745868398e-01	8.265985159599356091e-01
3.510000000000000000e+02	9.959999999999999964e-01	9.894482100819967929e-01	9.846772752939976225e-01
3.520000000000000000e+02	4.400000000000000022e-01	5.396695038780339182e-01	6.568141994367353576e-01
3.530000000000000000e+02	9.060000000000000275e-01	7.473254869659555766e-01	8.104012371888972277e-01
3.540000000000000000e+02	1.320000000000000062e-01	3.718806299740633481e-01	3.017088755901298769e-01
3.550000000000000000e+02	6.280000000000000027e-01	6.971427990021802357e-01	5.258773648139549728e-01
3.560000000000000000e+02	9.559999999999999609e-01	8.899391470407879146e-01	9.064339766892820505e-01
3.570000000000000000e+02	3.559999999999999831e-01	3.088759166091709640e-01	3.378095143157300861e-01
3.580000000000000000e+02	4.600000000000000200e-01	4.896669052080683260e-01	5.401564667834602984e-01
3.590000000000000000e+02	7.660000000000000142e-01	7.781941381313995931e-01	7.276611547998910190e-01
3.600000000000000000e+02	3.059999999999999942e-01	4.738587121266255586e-01	4.733286279440150901e-01
3.610000000000000000e+02	5.919999999999999707e-01	6.277915787337057241e-01	6.552412394405381368e-01
3.620000000000000000e+02	6.480000000000000204e-01	5.641064341103740887e-01	5.793368206304188028e-01
3.630000000000000000e+02	6.919999999999999485e-01	4.132933021636877036e-01	5.016409231840371907e-01
3.640000000000000000e+02	9.599999999999999645e-01	7.844761632477744717e-01	7.107213831426851813e-01
3.650000000000000000e+02	9.200000000000000400e-01	5.314472423259354317e-01	6.370439878399293265e-01
3.660000000000000000e+02	8.259999999999999565e-01	7.222514714159901095e-01	7.951559264293436291e-01
3.670000000000000000e+02	9.559999999999999609e-01	8.849395486650160070e-01	9.225315376799091416e-01
3.680000000000000000e+02	1.519999999999999962e-01	2.191856126636323454e-01	1.675572685539844786e-01
3.690000000000000000e+02	4.179999999999999827e-01	2.114439415776797337e-01	2.028888734281004413e-01
3.700000000000000000e+02	9.639999999999999680e-01	8.614275902445918121e-01	8.636268505016357899e-01
3.710000000000000000e+02	4.979999999999999982e-01	7.620051537484121562e-01	7.541556764414856229e-01
3.720000000000000000e+02	7.099999999999999645e-01	5.996470844262583588e-01	5.395633708815347207e-01
3.730000000000000000e+02	4.660000000000000253e-01	3.809347115714225573e-01	4.409889168910389179e-01
3.740000000000000000e+02	2.079999999999999905e-01	4.699602689569540859e-01	5.649719463545143094e-01
3.750000000000000000e+02	1.499999999999999944e-01	1.898908810084107834e-01	2.277353677639716301e-01
3.760000000000000000e+02	5.899999999999999689e-01	8.080226755015621487e-01	8.773086346531685509e-01
3.770000000000000000e+02	7.039999999999999591e-01	7.457891601839140572e-01	6.779554303212903532e-01
3.780000000000000000e+02	3.019999999999999907e-01	3.835809690442752440e-01	4.920848210779645293e-01
3.790000000000000000e+02	6.400000000000000133e-02	2.019982979924862532e-01	1.149451401527496613e-01
3.800000000000000000e+02	4.339999999999999969e-01	5.415876012985326726e-01	5.848338063890752281e-01
3.810000000000000000e+02	4.660000000000000253e-01	3.432788482865573032e-01	3.708803942433753220e-01
3.820000000000000000e+02	1.059999999999999970e-01	7.408552207871538231e-01	6.771943558200714808e-01
3.830000000000000000e+02	3.920000000000000151e-01	6.903748040800165020e-01	6.664202594403290103e-01
3.840000000000000000e+02	5.899999999999999689e-01	6.336753746270028520e-01	7.301538834316007032e-01
3.850000000000000000e+02	8.719999999999999973e-01	8.572983462211333228e-01	8.845619599501839403e-01
3.860000000000000000e+02	6.500000000000000222e-01	5.359822181022179111e-01	3.399697307091021914e-01
3.870000000000000000e+02	9.919999999999999929e-01	8.862030868587541521e-01	8.926892965661120671e-01
3.880000000000000000e+02	1.000000000000000000e+00	9.866051322479828523e-01	9.815604174708850715e-01
3.890000000000000000e+02	1.719999999999999862e-01	2.663099251317997407e-01	1.795176907631421681e-01
3.900000000000000000e+02	1.059999999999999970e-01	1.811820799983220320e-01	2.544563212033754684e-01
3.910000000000000000e+02	4.959999999999999964e-01	2.355112234610339250e-01	4.173339039192602296e-01
3.920000000000000000e+02	8.400000000000000522e-02	1.999053482537553605e-01	1.259052657667841246e-01
3.930000000000000000e+02	6.780000000000000471e-01	6.251053578756002871e-01	6.467140088849762103e-01
3.940000000000000000e+02	6.260000000000000009e-01	6.567115263854880203e-01	6.873447521415402273e-01
3.950000000000000000e+02	8.459999999999999742e-01	6.408425625813204407e-01	6.820105131110458796e-01
3.960000000000000000e+02	1.620000000000000051e-01	3.156335644583714295e-01	5.268135894156986687e-01
3.970000000000000000e+02	8.980000000000000204e-01	5.360321490559899482e-01	5.859781585167526119e-01
3.980000000000000000e+02	6.820000000000000506e-01	5.458853778189691752e-01	5.401690295517439511e-01
3.990000000000000000e+02	3.799999999999999906e-02	2.376222684575817479e-01	3.111605613808832715e-01
4.000000000000000000e+02	9.160000000000000364e-01	7.553375734142130371e-01	7.293389585106624384e-01
4.010000000000000000e+02	2.079999999999999905e-01	6.060982574964145497e-01	6.912291941824869612e-01
4.020000000000000000e+02	8.359999999999999654e-01	8.542972336156174906e-01	8.835061384339908397e-01
4.030000000000000000e+02	9.819999999999999840e-01	6.225724697253315343e-01	6.844667147091545445e-01
4.040000000000000000e+02	7.399999999999999911e-01	7.965968900630711058e-01	8.671087630614501274e-01
4.050000000000000000e+02	9.519999999999999574e-01	8.121160169756393987e-01	8.250681771937601328e-01
4.060000000000000000e+02	4.000000000000000083e-03	1.798949104909516039e-01	1.356495125149680681e-01
4.070000000000000000e+02	9.459999999999999520e-01	7.371424903030492359e-01	5.936586647754737989e-01
4.080000000000000000e+02	5.420000000000000373e-01	9.300992566707170228e-01	9.231086569878597103e-01
4.090000000000000000e+02	2.139999999999999958e-01	2.523004387039480267e-01	2.440671733784863240e-01
4.100000000000000000e+02	6.320000000000000062e-01	7.089775259377866234e-01	6.549920985352897240e-01
4.110000000000000000e+02	6.239999999999999991e-01	8.310768259766028176e-01	7.411984878757538198e-01
4.120000000000000000e+02	4.359999999999999987e-01	3.593581637139968699e-01	4.041036941300428231e-01
4.130000000000000000e+02	5.500000000000000444e-01	6.913545177638216188e-01	8.254970437300159780e-01
4.140000000000000000e+02	1.179999999999999938e-01	2.475140435144451978e-01	2.297797070846523126e-01
4.150000000000000000e+02	2.139999999999999958e-01	2.875695004970967861e-01	2.919968169092863053e-01
4.160000000000000000e+02	7.620000000000000107e-01	7.208786764004363468e-01	6.458996688058535884e-01
4.170000000000000000e+02	5.779999999999999583e-01	7.866184153643726029e-01	8.670872005412451067e-01
4.180000000000000000e+02	4.279999999999999916e-01	4.380972846902956852e-01	3.448329760729303417e-01
4.190000000000000000e+02	9.600000000000000200e-02	1.953110483911899287e-01	1.116500440483674389e-01
4.200000000000000000e+02	5.000000000000000000e-01	6.208329509447162442e-01	5.023029374195197017e-01
4.210000000000000000e+02	1.459999999999999909e-01	2.348716209361090268e-01	2.651668579634147149e-01
4.220000000000000000e+02	7.580000000000000071e-01	8.229882287890012416e-01	7.399111560633342410e-01
4.230000000000000000e+02	4.279999999999999916e-01	4.255262400677111145e-01	5.019508888935743096e-01
4.240000000000000000e+02	5.500000000000000444e-01	4.254247030626230330e-01	5.443404919789067709e-01
4.250000000000000000e+02	3.340000000000000191e-01	3.943771601586388287e-01	4.409326160618133872e-01
4.260000000000000000e+02	5.200000000000000178e-01	5.331765621734742000e-01	5.130246084151115493e-01
4.270000000000000000e+02	3.699999999999999956e-01	4.408081500225133897e-01	3.955801788682260511e-01
4.280000000000000000e+02	9.060000000000000275e-01	6.183739851662691800e-01	6.224309896803568165e-01
4.290000000000000000e+02	5.879999999999999671e-01	3.988455369506820891e-01	4.057829823738341446e-01
4.300000000000000000e+02	7.159999999999999698e-01	4.151110222291296559e-01	5.041547259144589788e-01
4.310000000000000000e+02	9.859999999999999876e-01	9.922287586705076379e-01	9.889613059166709741e-01
4.320000000000000000e+02	8.419999999999999707e-01	7.151060714092264403e-01	6.318800717621283480e-01
4.330000000000000000e+02	4.399999999999999745e-02	1.847072040183617703e-01	1.393839512435634254e-01
4.340000000000000000e+02	6.740000000000000435e-01	2.913989397039062901e-01	3.760897809108370016e-01
4.350000000000000000e+02	8.239999999999999547e-01	5.316390200380745057e-01	5.764814473526422844e-01
4.360000000000000000e+02	2.520000000000000018e-01	2.462823119063098365e-01	3.622488971799102675e-01
4.370000000000000000e+02	8.800000000000000044e-01	6.028734124288424034e-01	6.430850185982220912e-01
4.380000000000000000e+02	4.000000000000000083e-03	2.991116964118248900e-01	1.995267097727287942e-01
4.390000000000000000e+02	8.120000000000000551e-01	8.078969979573643601e-01	8.216386512855753388e-01
4.400000000000000000e+02	7.159999999999999698e-01	8.011688419094560309e-01	7.723036081804288688e-01
4.410000000000000000e+02	7.039999999999999591e-01	4.386369514284396143e-01	3.182547547661044307e-01
4.420000000000000000e+02	1.499999999999999944e-01	4.350421172198403741e-01	5.222679835005323845e-01
4.430000000000000000e+02	5.819999999999999618e-01	4.931364167364031825e-01	3.600857666269777768e-01
4.440000000000000000e+02	6.139999999999999902e-01	1.589487818723916979e-01	1.745514117679156096e-01
4.450000000000000000e+02	6.840000000000000524e-01	2.799246767524724566e-01	3.993576741311365974e-01
4.460000000000000000e+02	3.699999999999999956e-01	2.241891162792664927e-01	1.374748189934911768e-01
4.470000000000000000e+02	1.700000000000000122e-01	3.199547891466715255e-01	2.970975826228560712e-01
4.480000000000000000e+02	3.300000000000000155e-01	4.807824005739785855e-01	5.296765006693174849e-01
4.490000000000000000e+02	4.480000000000000093e-01	7.416885394339234328e-01	7.323888875526544107e-01
4.500000000000000000e+02	4.079999999999999738e-01	3.382062239544686988e-01	4.182209574060785084e-01
4.510000000000000000e+02	1.920000000000000040e-01	1.833694980136133246e-01	1.258220319676907339e-01
4.520000000000000000e+02	4.420000000000000040e-01	2.156564471635247227e-01	1.667147195461438081e-01
4.530000000000000000e+02	8.579999999999999849e-01	7.925234145306075950e-01	8.419061802764793434e-01
4.540000000000000000e+02	9.799999999999999822e-01	8.468199696709967084e-01	7.797181613873321870e-01
4.550000000000000000e+02	3.360000000000000209e-01	1.758201075706279648e-01	3.425584510873890265e-01
4.560000000000000000e+02	9.619999999999999662e-01	7.418289409238737475e-01	7.256969571780943484e-01
4.570000000000000000e+02	0.000000000000000000e+00	1.672835474457597948e-01	4.819160506610047079e-02
4.580000000000000000e+02	9.779999999999999805e-01	7.992691016202336796e-01	8.575566117870120353e-01
4.590000000000000000e+02	2.740000000000000213e-01	3.941384614259207941e-01	4.360958166863119767e-01
4.600000000000000000e+02	6.280000000000000027e-01	8.478291838179372597e-01	8.146894437684556456e-01
4.610000000000000000e+02	2.300000000000000100e-01	4.509445674332413501e-01	4.792832580214420046e-01
4.620000000000000000e+02	8.020000000000000462e-01	6.984091130696032934e-01	5.451412066306472459e-01
4.630000000000000000e+02	9.499999999999999556e-01	8.815583980716741319e-01	8.243176995849522681e-01
4.640000000000000000e+02	7.000000000000000666e-02	4.783416141545218103e-01	5.468775839774966396e-01
4.650000000000000000e+02	6.640000000000000346e-01	6.761759746800668491e-01	5.988573438338767874e-01
4.660000000000000000e+02	7.580000000000000071e-01	4.023734303067061369e-01	2.759385931344863763e-01
4.670000000000000000e+02	8.439999999999999725e-01	8.082468862727018033e-01	8.181150057900974382e-01
4.680000000000000000e+02	8.840000000000000080e-01	7.005752009747095999e-01	5.682425001749651372e-01
4.690000000000000000e+02	9.100000000000000311e-01	8.225501050045770368e-01	7.402205977549141114e-01
4.700000000000000000e+02	4.660000000000000253e-01	6.540318988192145300e-01	7.276400052417254516e-01
4.710000000000000000e+02	2.220000000000000029e-01	6.357110832035597348e-01	5.251160002278781880e-01
4.720000000000000000e+02	1.199999999999999956e-01	1.518738729684528388e-01	6.669086216081863971e-02
4.730000000000000000e+02	4.279999999999999916e-01	7.182189099115032782e-01	7.409403436905278584e-01
4.740000000000000000e+02	1.600000000000000033e-02	5.793792432473769960e-01	3.957460115814429580e-01
4.750000000000000000e+02	4.200000000000000261e-02	4.696684100794631944e-01	2.705323907171107156e-01
4.760000000000000000e+02	6.199999999999999956e-02	1.864150665734124190e-01	1.305117952704995254e-01
4.770000000000000000e+02	3.719999999999999973e-01	7.221740408701574632e-01	6.702216054126459710e-01
4.780000000000000000e+02	3.119999999999999996e-01	3.487278316293472291e-01	3.037761711419852961e-01
4.790000000000000000e+02	2.000000000000000111e-01	1.799574772155830282e-01	1.325950154356091149e-01
4.800000000000000000e+02	8.980000000000000204e-01	8.714700268369010017e-01	8.054432900624395320e-01
4.810000000000000000e+02	7.920000000000000373e-01	6.520961303847080393e-01	6.019768493025610123e-01
4.820000000000000000e+02	9.280000000000000471e-01	5.444653178837860485e-01	5.362508007151849387e-01
4.830000000000000000e+02	5.080000000000000071e-01	7.158573959220257965e-01	6.568955559197569016e-01
4.840000000000000000e+02	1.799999999999999864e-02	1.953560019592217589e-01	1.934016477815962975e-01
4.850000000000000000e+02	7.580000000000000071e-01	4.981676664992062964e-01	5.396658712603633612e-01
4.860000000000000000e+02	7.540000000000000036e-01	9.106918150356211328e-01	9.178941088383757441e-01
4.870000000000000000e+02	0.000000000000000000e+00	1.565106488747437241e-01	8.201716524976869482e-02
4.880000000000000000e+02	4.520000000000000129e-01	2.370375497136291143e-01	3.590920943195254345e-01
4.890000000000000000e+02	8.040000000000000480e-01	6.067141706191350181e-01	6.211768814076901180e-01
4.900000000000000000e+02	2.600000000000000089e-01	5.894255217823267667e-01	4.931799421532871430e-01
4.910000000000000000e+02	5.480000000000000426e-01	6.406475463711337470e-01	7.613969807769952469e-01
4.920000000000000000e+02	4.879999999999999893e-01	5.868404956252635252e-01	6.247406471807329664e-01
4.930000000000000000e+02	4.200000000000000261e-02	2.808740294301832474e-01	3.213311768843348792e-01
4.940000000000000000e+02	4.079999999999999738e-01	5.141238517162516342e-01	6.093492561426885334e-01
4.950000000000000000e+02	7.920000000000000373e-01	4.307681579745952782e-01	4.889040285123395502e-01
4.960000000000000000e+02	3.439999999999999725e-01	3.314902225654215440e-01	2.706451207125777358e-01
4.970000000000000000e+02	8.599999999999999312e-02	2.858076322918229883e-01	4.621256468082676760e-01
4.980000000000000000e+02	2.720000000000000195e-01	3.390333806673337391e-01	3.113303074011387617e-01
4.990000000000000000e+02	5.220000000000000195e-01	1.982775328775945589e-01	1.851759058494722721e-01
5.000000000000000000e+02	3.599999999999999867e-01	6.161740105000820256e-01	5.865890169101170004e-01
5.010000000000000000e+02	8.200000000000000344e-02	1.509844011257104601e-01	1.651741406850620042e-01
5.020000000000000000e+02	9.919999999999999929e-01	7.961002164429523686e-01	8.284497737757537950e-01
5.030000000000000000e+02	4.480000000000000093e-01	6.481467780956422509e-01	6.484617396080194496e-01
5.040000000000000000e+02	1.519999999999999962e-01	4.465996050525637417e-01	5.705888370749067073e-01
5.050000000000000000e+02	3.479999999999999760e-01	7.462249925396005068e-01	6.246281296829235830e-01
5.060000000000000000e+02	3.920000000000000151e-01	6.295567717711326727e-01	6.632569926375272429e-01
5.070000000000000000e+02	5.799999999999999600e-01	6.537020807043963933e-01	5.996173472743335786e-01
5.080000000000000000e+02	9.379999999999999449e-01	8.452534919529315349e-01	9.153559945043959756e-01
5.090000000000000000e+02	8.439999999999999725e-01	7.217335107736774225e-01	8.289369689892926996e-01
5.100000000000000000e+02	2.979999999999999871e-01	1.508186915395675343e-01	1.365768843697258428e-01
5.110000000000000000e+02	3.019999999999999907e-01	2.253375726243438959e-01	1.180108990479081799e-01
5.120000000000000000e+02	4.199999999999999845e-01	3.952925345738507734e-01	3.600334043032853981e-01
5.130000000000000000e+02	1.539999999999999980e-01	2.878218507848978036e-01	4.102999894014183746e-01
5.140000000000000000e+02	1.680000000000000104e-01	2.469342692495486713e-01	3.508716604928305283e-01
5.150000000000000000e+02	9.719999999999999751e-01	7.875598706185058528e-01	8.529676412492093185e-01
5.160000000000000000e+02	5.639999999999999458e-01	7.025772253034038295e-01	6.844695359513216504e-01
5.170000000000000000e+02	2.660000000000000142e-01	5.076164371166188571e-01	4.473353613464387535e-01
5.180000000000000000e+02	8.920000000000000151e-01	8.265109537588903876e-01	8.822381016712445012e-01
5.190000000000000000e+02	9.759999999999999787e-01	8.076724754241358939e-01	8.710274400666160322e-01
5.200000000000000000e+02	5.800000000000000294e-02	2.820322399240632327e-01	1.419597547914016322e-01
5.210000000000000000e+02	9.919999999999999929e-01	9.169170371327132196e-01	9.069066524231687021e-01
5.220000000000000000e+02	4.919999999999999929e-01	6.944453045188854201e-01	6.594024882105524732e-01
5.230000000000000000e+02	9.699999999999999734e-01	7.360375228637557887e-01	7.658942918312373616e-01
5.240000000000000000e+02	2.349999999999999867e-01	3.564806886681050613e-01	4.389452039520972404e-01
5.250000000000000000e+02	5.759999999999999565e-01	4.823223830374729348e-01	4.875785264895627913e-01
5.260000000000000000e+02	9.280000000000000471e-01	6.682419484667562193e-01	7.486926039844402636e-01
5.270000000000000000e+02	1.700000000000000122e-01	2.837894042031942066e-01	1.888101945719974084e-01
5.280000000000000000e+02	2.280000000000000082e-01	3.221778451126326992e-01	4.569303011222513589e-01
5.290000000000000000e+02	8.679999999999999938e-01	7.636050195930629281e-01	8.072468489850489481e-01
5.300000000000000000e+02	9.619999999999999662e-01	8.475002092461025871e-01	8.836924925473585990e-01
5.310000000000000000e+02	5.060000000000000053e-01	1.803962397759886760e-01	2.354647372141310535e-01
5.320000000000000000e+02	9.600000000000000200e-02	2.353514045778235531e-01	2.016636659409264121e-01
5.330000000000000000e+02	9.499999999999999556e-01	7.142882138164844408e-01	7.623242872826636596e-01
5.340000000000000000e+02	5.340000000000000302e-01	6.273502511056470166e-01	7.293275496677451564e-01
5.350000000000000000e+02	8.139999999999999458e-01	6.909375960591436217e-01	6.816021296665367712e-01
5.360000000000000000e+02	5.739999999999999547e-01	6.075427009745639761e-01	5.548251513517086231e-01
5.370000000000000000e+02	5.280000000000000249e-01	4.198956104586627491e-01	2.932221096532089399e-01
5.380000000000000000e+02	6.139999999999999902e-01	4.723239011357776018e-01	6.072016986941545236e-01
5.390000000000000000e+02	1.479999999999999927e-01	2.084400073772057493e-01	1.771895165770104308e-01
5.400000000000000000e+02	8.860000000000000098e-01	9.381909602052285191e-01	9.478706069168577608e-01
5.410000000000000000e+02	1.799999999999999864e-02	2.835950878310762313e-01	2.146673397696230445e-01
5.420000000000000000e+02	2.999999999999999889e-01	5.566907357340408202e-01	3.249938700081775877e-01
5.430000000000000000e+02	2.580000000000000071e-01	5.609457164285482911e-01	5.982043169447495146e-01
5.440000000000000000e+02	2.599999999999999881e-02	2.190510920310458076e-01	1.831581426185831529e-01
5.450000000000000000e+02	2.400000000000000050e-02	2.214225430893181079e-01	1.153818161112576540e-01
5.460000000000000000e+02	1.300000000000000044e-01	3.173038831184591402e-01	2.889838026551797001e-01
5.470000000000000000e+02	8.900000000000000133e-01	7.399147553192123583e-01	8.236423668023816758e-01
5.480000000000000000e+02	4.040000000000000258e-01	3.483136414489267363e-01	3.190128260991253462e-01
5.490000000000000000e+02	5.620000000000000551e-01	4.829671684704505696e-01	4.719976763698078281e-01
5.500000000000000000e+02	8.519999999999999796e-01	7.457491267810478774e-01	6.161393792195707375e-01
5.510000000000000000e+02	6.059999999999999831e-01	6.710317799648896075e-01	6.938788925348073899e-01
5.520000000000000000e+02	5.020000000000000018e-01	6.402127261201947528e-01	6.083949291692890560e-01
5.530000000000000000e+02	5.240000000000000213e-01	6.362207577559282345e-01	6.084009132521467356e-01
5.540000000000000000e+02	6.959999999999999520e-01	7.570692017586924116e-01	7.023810142072867135e-01
5.550000000000000000e+02	3.320000000000000173e-01	2.942970579018530652e-01	3.484206946267515703e-01
5.560000000000000000e+02	5.819999999999999618e-01	7.201411937198850532e-01	7.499332914887827384e-01
5.570000000000000000e+02	4.540000000000000147e-01	2.013057685271455455e-01	2.187365947964751145e-01
5.580000000000000000e+02	2.740000000000000213e-01	2.343700765649657236e-01	1.666062291088619141e-01
5.590000000000000000e+02	1.620000000000000051e-01	2.232414929497849865e-01	1.986613674915415351e-01
5.600000000000000000e+02	5.280000000000000249e-01	3.298492032410498265e-01	4.107626725916401766e-01
5.610000000000000000e+02	6.520000000000000240e-01	6.870511716104071853e-01	6.681272549444668973e-01
5.620000000000000000e+02	6.239999999999999991e-01	5.120544521134288152e-01	3.591616247769229275e-01
5.630000000000000000e+02	6.820000000000000506e-01	6.473289251649528842e-01	5.993229999674112296e-01
5.640000000000000000e+02	7.840000000000000302e-01	3.776550262673353808e-01	3.592263876048253368e-01
5.650000000000000000e+02	3.920000000000000151e-01	1.742411290711373961e-01	3.672398786746446375e-01
5.660000000000000000e+02	8.239999999999999547e-01	8.705336031587260770e-01	8.511379748682277313e-01
5.670000000000000000e+02	6.800000000000000488e-02	1.945658006601387324e-01	1.944412517791929695e-01
5.680000000000000000e+02	5.659999999999999476e-01	4.871046462216991335e-01	5.609262259924545635e-01
5.690000000000000000e+02	8.999999999999999667e-02	3.270140495046870988e-01	3.921555090615247430e-01
5.700000000000000000e+02	7.660000000000000142e-01	7.702739316603826047e-01	8.149592722758032259e-01
5.710000000000000000e+02	4.899999999999999911e-01	5.272914543283104827e-01	5.849116189817600286e-01
5.720000000000000000e+02	9.140000000000000346e-01	6.086491244749792084e-01	5.876162015302914821e-01
5.730000000000000000e+02	7.500000000000000000e-01	7.733119993230250788e-01	7.631247201339204089e-01
5.740000000000000000e+02	8.999999999999999667e-02	4.327821621001231578e-01	4.244987041062818767e-01
5.750000000000000000e+02	4.959999999999999964e-01	3.329959834963019394e-01	2.677243179389625083e-01
5.760000000000000000e+02	8.659999999999999920e-01	8.694335948073000919e-01	9.403805939242948497e-01
5.770000000000000000e+02	2.680000000000000160e-01	2.025193858656838541e-01	1.608108605739919372e-01
5.780000000000000000e+02	5.400000000000000355e-01	6.406152715852939661e-01	4.632889851389950797e-01
5.790000000000000000e+02	2.000000000000000111e-01	4.992329248921416052e-01	3.167586667125603106e-01
5.800000000000000000e+02	8.219999999999999529e-01	3.670854150124760462e-01	4.165240997097894304e-01
5.810000000000000000e+02	4.060000000000000275e-01	6.425606280888364052e-01	5.790556358864806796e-01
5.820000000000000000e+02	5.560000000000000497e-01	5.704115970394109114e-01	4.953270237270385179e-01
5.830000000000000000e+02	7.820000000000000284e-01	7.237777404986496244e-01	7.844336400266455067e-01
5.840000000000000000e+02	6.520000000000000240e-01	6.837516214097471012e-01	7.241330436870846432e-01
5.850000000000000000e+02	9.659999999999999698e-01	8.164679034439544791e-01	7.521386076023006684e-01
5.860000000000000000e+02	5.040000000000000036e-01	7.153050728937372371e-01	6.512615851188202631e-01
5.870000000000000000e+02	2.349999999999999867e-01	3.564806886681050613e-01	4.389452039520972404e-01
5.880000000000000000e+02	2.819999999999999729e-01	3.158280007228257968e-01	2.655120359626116366e-01
5.890000000000000000e+02	4.640000000000000235e-01	1.540591297475130406e-01	2.464364611256647519e-01
5.900000000000000000e+02	7.799999999999999989e-02	5.936737551534486679e-01	5.711887619209332634e-01
5.910000000000000000e+02	2.039999999999999869e-01	2.978778800305545982e-01	3.084915593269752510e-01
5.920000000000000000e+02	3.320000000000000173e-01	2.809193022620020130e-01	2.064813491096639253e-01
5.930000000000000000e+02	9.360000000000000542e-01	9.710502237648093171e-01	9.618415986957157271e-01
5.940000000000000000e+02	2.899999999999999800e-01	5.500966573847420049e-01	5.021764099154909511e-01
5.950000000000000000e+02	6.600000000000000311e-01	5.935171844914399752e-01	6.033908141775538025e-01
5.960000000000000000e+02	4.779999999999999805e-01	6.101647478484654163e-01	5.315556319886459713e-01
5.970000000000000000e+02	3.360000000000000209e-01	2.724630103626447530e-01	2.227618061126859228e-01
5.980000000000000000e+02	7.740000000000000213e-01	4.119530978904952234e-01	3.607202214621405001e-01
5.990000000000000000e+02	9.040000000000000258e-01	8.401421029784575945e-01	7.895922006074945765e-01
6.000000000000000000e+02	4.239999999999999880e-01	2.405727472918667009e-01	1.821164684818530333e-01
6.010000000000000000e+02	4.440000000000000058e-01	4.696453467811826377e-01	5.860702006409527209e-01
6.020000000000000000e+02	5.400000000000000355e-01	3.459116438026695328e-01	3.230706291027937715e-01
6.030000000000000000e+02	5.380000000000000338e-01	8.398728665995747189e-01	7.907707776783690079e-01
6.040000000000000000e+02	4.580000000000000182e-01	4.175406247088635503e-01	3.744721192261843412e-01
6.050000000000000000e+02	9.819999999999999840e-01	9.293162344582229784e-01	9.270379159114853218e-01
6.060000000000000000e+02	3.039999999999999925e-01	4.165295142225615144e-01	5.509196568343045497e-01
6.070000000000000000e+02	4.399999999999999745e-02	4.120514193023613325e-01	2.096897706621101420e-01
6.080000000000000000e+02	3.619999999999999885e-01	2.950177282440500925e-01	3.625225614109137129e-01
6.090000000000000000e+02	2.700000000000000178e-01	2.029978601545368022e-01	2.545099659033541184e-01
6.100000000000000000e+02	8.860000000000000098e-01	8.715267200506250367e-01	7.838012884428992022e-01
6.110000000000000000e+02	1.380000000000000115e-01	2.290428600345894850e-01	1.307768820375914132e-01
6.120000000000000000e+02	4.800000000000000100e-02	1.857447436778191241e-01	2.268309391296434441e-01
6.130000000000000000e+02	2.560000000000000053e-01	4.558344645467117262e-01	5.610389168610636634e-01
6.140000000000000000e+02	6.580000000000000293e-01	4.694856316150190501e-01	4.798874892838992379e-01
6.150000000000000000e+02	5.879999999999999671e-01	4.993452059503698526e-01	4.909759705853949385e-01
6.160000000000000000e+02	6.300000000000000044e-01	5.703310156865633029e-01	6.298691219951306763e-01
6.170000000000000000e+02	7.660000000000000142e-01	5.892755678119202534e-01	6.875547686722403018e-01
6.180000000000000000e+02	9.679999999999999716e-01	9.241615649252876707e-01	9.298369917663866779e-01
6.190000000000000000e+02	7.520000000000000018e-01	7.132426306921882952e-01	7.353616222125014534e-01
6.200000000000000000e+02	3.420000000000000262e-01	6.403923017524165706e-01	5.796479988141584050e-01
6.210000000000000000e+02	2.780000000000000249e-01	4.264886138004491678e-01	4.678586134575590250e-01
6.220000000000000000e+02	1.980000000000000093e-01	3.130252428312332302e-01	3.537651855136352275e-01
6.230000000000000000e+02	5.839999999999999636e-01	6.159011591731431423e-01	6.153415259578629559e-01
6.240000000000000000e+02	7.259999999999999787e-01	5.725748569450910264e-01	6.215633700831711961e-01
6.250000000000000000e+02	2.000000000000000042e-02	2.790732093833010463e-01	2.966039966174809361e-01
6.260000000000000000e+02	7.279999999999999805e-01	6.237842189248011815e-01	6.221091146522990112e-01
6.270000000000000000e+02	6.860000000000000542e-01	6.462497063207867098e-01	7.828231370085264595e-01
6.280000000000000000e+02	7.640000000000000124e-01	3.981736775945476925e-01	3.567735842021064196e-01
6.290000000000000000e+02	7.680000000000000160e-01	6.722745532594719409e-01	7.337112376901857580e-01
6.300000000000000000e+02	9.439999999999999503e-01	9.146040364740293249e-01	9.030592186712937952e-01
6.310000000000000000e+02	2.459999999999999964e-01	3.926301499483667579e-01	4.378580419183693007e-01
6.320000000000000000e+02	3.400000000000000244e-01	5.512387729815907411e-01	3.747036267154271183e-01
6.330000000000000000e+02	4.219999999999999862e-01	3.375383210574343096e-01	4.782259303495225988e-01
6.340000000000000000e+02	4.719999999999999751e-01	5.920664411096332458e-01	5.350817676479825424e-01
6.350000000000000000e+02	7.439999999999999947e-01	3.899249321521865430e-01	4.412999434886419881e-01
6.360000000000000000e+02	1.960000000000000075e-01	1.935689656936037117e-01	1.110691138240791909e-01
6.370000000000000000e+02	1.519999999999999962e-01	2.141404393398732564e-01	1.259206858323811684e-01
6.380000000000000000e+02	7.099999999999999645e-01	5.562257651298336825e-01	7.043358972302484755e-01
6.390000000000000000e+02	5.220000000000000195e-01	8.066854941640764221e-01	7.495939161848671484e-01
6.400000000000000000e+02	6.019999999999999796e-01	4.378959857435424374e-01	3.695324926890772299e-01
6.410000000000000000e+02	7.640000000000000124e-01	4.968032354417786789e-01	4.986845147563601088e-01
6.420000000000000000e+02	9.100000000000000311e-01	9.341782439942399874e-01	9.364242616260646246e-01
6.430000000000000000e+02	8.000000000000000167e-03	2.328521290260605059e-01	1.752018193988699457e-01
6.440000000000000000e+02	7.059999999999999609e-01	4.272041955853646544e-01	5.635236032578128107e-01
6.450000000000000000e+02	9.340000000000000524e-01	7.849325931122976829e-01	8.022859254433456488e-01
6.460000000000000000e+02	7.799999999999999989e-02	2.134787249480727678e-01	2.168112137716694809e-01
6.470000000000000000e+02	8.559999999999999831e-01	8.949784828911686585e-01	8.894503788614960271e-01
6.480000000000000000e+02	9.320000000000000506e-01	6.459998042178040079e-01	7.158708440445201715e-01
6.490000000000000000e+02	1.640000000000000069e-01	2.253742065018206897e-01	2.183142019887498730e-01
6.500000000000000000e+02	5.240000000000000213e-01	2.178556134424422530e-01	1.147994685445096891e-01
6.510000000000000000e+02	1.439999999999999891e-01	5.195298865955111367e-01	4.546817339905850908e-01
6.520000000000000000e+02	4.200000000000000261e-02	1.846816634654027955e-01	1.191577264781808893e-01
6.530000000000000000e+02	6.899999999999999467e-01	5.077648123355801291e-01	5.360374417170080674e-01
6.540000000000000000e+02	7.399999999999999634e-02	6.450435848824702667e-01	5.781709920627192689e-01
6.550000000000000000e+02	1.300000000000000044e-01	5.695667925861765957e-01	4.378561190736702247e-01
6.560000000000000000e+02	1.759999999999999898e-01	5.389223605416352259e-01	5.284985588134852863e-01
6.570000000000000000e+02	4.779999999999999805e-01	3.117289264967208484e-01	2.588864279914215860e-01
6.580000000000000000e+02	8.479999999999999760e-01	7.766258514146394676e-01	6.961182327307169349e-01
6.590000000000000000e+02	3.780000000000000027e-01	3.255352468930479137e-01	2.517897813131186879e-01
6.600000000000000000e+02	2.000000000000000111e-01	6.873551197941796254e-01	5.680384895522049282e-01
6.610000000000000000e+02	5.480000000000000426e-01	7.071646140700187377e-01	7.087752907960619408e-01
6.620000000000000000e+02	3.559999999999999831e-01	3.289971923092098183e-01	3.002917480108522330e-01
6.630000000000000000e+02	3.920000000000000151e-01	4.622266799468491838e-01	5.397818465880089844e-01
6.640000000000000000e+02	7.540000000000000036e-01	5.130159181869298202e-01	6.381130531552328122e-01
6.650000000000000000e+02	1.680000000000000104e-01	3.455459898904091331e-01	3.116739964390924378e-01
6.660000000000000000e+02	1.400000000000000133e-01	2.280812852752631403e-01	2.247957126703112873e-01
6.670000000000000000e+02	8.100000000000000533e-01	5.909827144838678548e-01	5.763593274358129737e-01
6.680000000000000000e+02	8.559999999999999831e-01	7.030646906698374554e-01	7.954740269988133106e-01
6.690000000000000000e+02	6.480000000000000204e-01	6.294364811296088158e-01	6.425549427554723136e-01
6.700000000000000000e+02	8.120000000000000551e-01	6.869127233030210000e-01	6.895536398466129979e-01
6.710000000000000000e+02	6.660000000000000364e-01	5.558121852912959460e-01	5.383371281185965751e-01
6.720000000000000000e+02	9.300000000000000488e-01	7.771297062046427229e-01	8.172179776995570633e-01
6.730000000000000000e+02	4.640000000000000235e-01	3.844642568432671825e-01	4.580976990800757487e-01
6.740000000000000000e+02	1.819999999999999951e-01	1.543889012448742826e-01	1.222986226072982768e-01
6.750000000000000000e+02	9.800000000000000377e-02	1.562904606107687333e-01	8.534317642555959427e-02
6.760000000000000000e+02	5.999999999999999778e-01	5.642658036359056162e-01	6.963348430429717739e-01
6.770000000000000000e+02	4.079999999999999738e-01	4.606084045569031615e-01	4.426062407755501082e-01
6.780000000000000000e+02	3.659999999999999920e-01	3.611120129370830045e-01	3.499260170795259195e-01
6.790000000000000000e+02	2.240000000000000047e-01	3.965622868162434478e-01	3.427043593188537352e-01
6.800000000000000000e+02	4.480000000000000093e-01	3.652844323021190442e-01	4.569118952332963945e-01
6.810000000000000000e+02	1.300000000000000044e-01	3.379482787398661037e-01	2.719045642179884203e-01
6.820000000000000000e+02	7.599999999999999811e-02	3.221389168613318921e-01	2.640379728808253668e-01
6.830000000000000000e+02	4.020000000000000240e-01	4.580056523917213629e-01	3.450378841883988690e-01
6.840000000000000000e+02	5.220000000000000195e-01	8.066854941640764221e-01	7.495939161848671484e-01
6.850000000000000000e+02	4.759999999999999787e-01	3.590066079963382673e-01	2.423754260132729987e-01
6.860000000000000000e+02	4.680000000000000271e-01	5.173363592939672628e-01	4.780505941998556829e-01
6.870000000000000000e+02	3.400000000000000244e-02	2.817671955119233074e-01	2.671619823405434468e-01
6.880000000000000000e+02	1.799999999999999933e-01	1.803487122040956236e-01	2.106548300277138464e-01
6.890000000000000000e+02	6.560000000000000275e-01	6.669518615392259209e-01	6.216535944830692273e-01
6.900000000000000000e+02	6.860000000000000542e-01	5.638432007159168702e-01	6.208089049018636896e-01
6.910000000000000000e+02	4.800000000000000100e-02	1.883071644502384290e-01	1.309762496482045901e-01
6.920000000000000000e+02	3.360000000000000209e-01	2.903540201156712963e-01	3.745907908855886093e-01
6.930000000000000000e+02	4.839999999999999858e-01	3.603666599720521946e-01	3.691306947783838388e-01
6.940000000000000000e+02	3.559999999999999831e-01	4.765545995585194761e-01	5.053181763515323111e-01
6.950000000000000000e+02	2.179999999999999993e-01	4.209275593099958690e-01	2.809979357035425895e-01
6.960000000000000000e+02	4.000000000000000083e-03	2.184855277614615732e-01	8.394203683537447558e-02
6.970000000000000000e+02	7.700000000000000178e-01	5.533318819193600024e-01	6.114873487734173718e-01
6.980000000000000000e+02	6.340000000000000080e-01	5.836851276443079106e-01	5.573306158121182907e-01
6.990000000000000000e+02	9.779999999999999805e-01	7.335939674581294367e-01	8.044755852708013188e-01
7.000000000000000000e+02	3.059999999999999942e-01	3.662970375226230479e-01	3.784465578347825931e-01
7.010000000000000000e+02	7.239999999999999769e-01	4.923964671909678015e-01	6.310109759535934559e-01
7.020000000000000000e+02	6.360000000000000098e-01	4.069492291709028708e-01	5.363018906402293728e-01
7.030000000000000000e+02	1.079999999999999988e-01	7.135989586281306085e-01	6.276867863539463688e-01
7.040000000000000000e+02	1.680000000000000104e-01	3.701358460281403140e-01	2.567068215433935263e-01
7.050000000000000000e+02	1.580000000000000016e-01	2.666461972919874079e-01	2.359465295400267337e-01
7.060000000000000000e+02	3.719999999999999973e-01	2.082193568442816389e-01	2.666707107837316126e-01
7.070000000000000000e+02	5.300000000000000266e-01	3.116310879591763228e-01	2.859347634639083369e-01
7.080000000000000000e+02	6.500000000000000222e-01	6.068359912342257134e-01	5.996315185642793200e-01
7.090000000000000000e+02	6.720000000000000417e-01	7.244737237350286074e-01	6.524723086140310491e-01
7.100000000000000000e+02	4.939999999999999947e-01	3.802343748398627765e-01	4.554058283531615126e-01
7.110000000000000000e+02	9.280000000000000471e-01	3.228097343932360697e-01	4.071505427962114343e-01
7.120000000000000000e+02	5.420000000000000373e-01	4.019313104147002602e-01	4.439203902654196288e-01
7.130000000000000000e+02	2.720000000000000195e-01	6.094778500675157584e-01	5.660434275383743330e-01
7.140000000000000000e+02	2.740000000000000213e-01	4.527747813556977086e-01	3.374265817855670591e-01
7.150000000000000000e+02	7.760000000000000231e-01	7.296028201385559298e-01	8.330619303187856151e-01
7.160000000000000000e+02	6.800000000000000488e-02	1.972115314568319566e-01	2.442053776234814622e-01
7.170000000000000000e+02	9.180000000000000382e-01	6.839731330711054103e-01	6.352160025997384274e-01
7.180000000000000000e+02	2.179999999999999993e-01	3.850993030364390779e-01	3.916622493020271434e-01
7.190000000000000000e+02	5.520000000000000462e-01	6.255615408470147631e-01	6.621052236281141923e-01
7.200000000000000000e+02	7.860000000000000320e-01	8.817768841105878552e-01	8.803956701188625500e-01
7.210000000000000000e+02	1.479999999999999927e-01	4.153169405692406779e-01	2.956364766813049938e-01
7.220000000000000000e+02	2.700000000000000178e-01	3.101818241333797466e-01	3.684460360999512463e-01
7.230000000000000000e+02	5.500000000000000444e-01	5.595375239603469497e-01	5.684413465995935555e-01
7.240000000000000000e+02	8.100000000000000533e-01	7.152493820632274124e-01	7.440147380165410551e-01
7.250000000000000000e+02	2.000000000000000042e-03	3.084886698457211529e-01	1.539785415108418098e-01
7.260000000000000000e+02	8.219999999999999529e-01	8.183614182805345472e-01	7.977668924950400697e-01
7.270000000000000000e+02	5.040000000000000036e-01	3.827070351513717772e-01	5.199249142940357560e-01
7.280000000000000000e+02	2.079999999999999905e-01	3.245309422160245205e-01	4.192489723061872398e-01
7.290000000000000000e+02	6.999999999999999556e-01	6.569717286622651642e-01	7.565563386655747014e-01
7.300000000000000000e+02	8.359999999999999654e-01	6.398578442320465021e-01	6.347868744386694351e-01
7.310000000000000000e+02	6.099999999999999867e-01	8.658501076529989682e-01	8.967086158112481664e-01
7.320000000000000000e+02	5.800000000000000294e-02	2.812926665716439789e-01	1.780720610094018441e-01
7.330000000000000000e+02	8.399999999999999689e-01	8.183522851407931675e-01	7.562096047243593855e-01
7.340000000000000000e+02	5.200000000000000178e-01	3.663777917754648117e-01	4.025428516640575105e-01
7.350000000000000000e+02	7.039999999999999591e-01	8.926191844178417156e-01	8.911721802112932966e-01
7.360000000000000000e+02	2.000000000000000042e-03	1.898401004211679177e-01	7.882630165803640454e-02
7.370000000000000000e+02	5.399999999999999939e-02	2.765872218505467384e-01	1.974130093696636612e-01
7.380000000000000000e+02	6.660000000000000364e-01	5.503988324546573718e-01	5.587165479257572009e-01
7.390000000000000000e+02	8.799999999999999489e-02	4.135661151846396488e-01	2.646667032848683543e-01
7.400000000000000000e+02	6.860000000000000542e-01	5.569916215618476718e-01	5.748627868053464152e-01
7.410000000000000000e+02	3.400000000000000244e-02	2.457525984163919652e-01	1.657756246459505811e-01
7.420000000000000000e+02	9.100000000000000311e-01	9.094505182520243869e-01	9.438327073135177603e-01
7.430000000000000000e+02	6.520000000000000240e-01	7.460848519722312888e-01	6.029281506827374182e-01
7.440000000000000000e+02	2.340000000000000135e-01	4.112304735180482562e-01	2.688009945061102801e-01
7.450000000000000000e+02	4.460000000000000075e-01	2.562831798693357976e-01	1.803637753273348576e-01
7.460000000000000000e+02	4.159999999999999809e-01	4.521125478167174472e-01	5.073474653916886234e-01
7.470000000000000000e+02	9.739999999999999769e-01	9.359790863624286583e-01	9.253313290492302112e-01
7.480000000000000000e+02	7.379999999999999893e-01	8.669909562476322273e-01	8.359304665707542048e-01
7.490000000000000000e+02	5.460000000000000409e-01	5.734996729556832706e-01	4.408228983746033669e-01
7.500000000000000000e+02	6.820000000000000506e-01	6.752399867582169479e-01	6.546240212177112383e-01
7.510000000000000000e+02	5.320000000000000284e-01	2.754053182962172830e-01	3.738784204592955906e-01
7.520000000000000000e+02	8.579999999999999849e-01	7.483274881830286329e-01	7.287562646357683693e-01
7.530000000000000000e+02	9.120000000000000329e-01	8.910701477089775224e-01	8.569566882364427762e-01
7.540000000000000000e+02	1.680000000000000104e-01	4.082071062357368052e-01	3.137076094430396589e-01
7.550000000000000000e+02	8.459999999999999742e-01	7.866844974038301741e-01	8.489788739453535404e-01
7.560000000000000000e+02	4.879999999999999893e-01	7.905735540139877671e-01	7.170097479277667274e-01
7.570000000000000000e+02	4.200000000000000261e-02	3.048206363003524433e-01	2.106743421506099556e-01
7.580000000000000000e+02	6.159999999999999920e-01	6.466729526695346175e-01	8.232801705694201555e-01
7.590000000000000000e+02	1.880000000000000004e-01	3.620223098356221136e-01	3.458679819384097298e-01
7.600000000000000000e+02	5.000000000000000000e-01	2.075068472009366782e-01	1.840512127887669325e-01
7.610000000000000000e+02	9.040000000000000258e-01	7.920645750057366818e-01	7.330533778773067333e-01
7.620000000000000000e+02	9.220000000000000417e-01	8.661381244532271317e-01	9.009538262525792485e-01
7.630000000000000000e+02	1.980000000000000093e-01	4.560590011859964044e-01	5.404871934936829048e-01
7.640000000000000000e+02	2.300000000000000100e-01	4.192239754112196404e-01	4.375190867995634725e-01
7.650000000000000000e+02	5.120000000000000107e-01	4.666969336875276264e-01	4.274162215209547644e-01
7.660000000000000000e+02	6.879999999999999449e-01	4.662356144429506410e-01	5.268777457045024093e-01
7.670000000000000000e+02	5.220000000000000195e-01	5.342533514000701311e-01	6.344794225838733537e-01
7.680000000000000000e+02	2.859999999999999765e-01	5.238196256600674561e-01	5.266009635801035538e-01
7.690000000000000000e+02	6.560000000000000275e-01	8.141527757235484941e-01	7.604333373010604413e-01
7.700000000000000000e+02	3.439999999999999725e-01	3.674550299220514238e-01	5.259998004327123278e-01
7.710000000000000000e+02	1.600000000000000033e-01	2.121039419713371954e-01	1.184670855544055906e-01
7.720000000000000000e+02	4.219999999999999862e-01	4.997930326811185764e-01	5.918326205528673389e-01
7.730000000000000000e+02	1.819999999999999951e-01	4.340423137508911400e-01	3.400686226270868140e-01
7.740000000000000000e+02	5.580000000000000515e-01	3.939504313256886325e-01	3.809022214779303472e-01
7.750000000000000000e+02	9.379999999999999449e-01	8.476228606218634276e-01	8.901301417654098325e-01
7.760000000000000000e+02	4.799999999999999822e-01	4.607178408451186868e-01	4.861007059450793144e-01
7.770000000000000000e+02	4.859999999999999876e-01	2.128980295821851776e-01	2.850402504510866630e-01
7.780000000000000000e+02	9.599999999999999645e-01	5.200988353812721066e-01	6.368519559399526964e-01
7.790000000000000000e+02	4.199999999999999845e-01	4.827834938267582254e-01	6.064414427511990446e-01
7.800000000000000000e+02	2.979999999999999871e-01	2.717231066993782695e-01	3.932635808647131359e-01
7.810000000000000000e+02	2.560000000000000053e-01	3.980388954982344574e-01	4.195253062268675670e-01
7.820000000000000000e+02	4.420000000000000040e-01	6.932763982368996825e-01	4.406932049879822566e-01
7.830000000000000000e+02	2.399999999999999911e-01	2.340591899685905419e-01	3.955441938540916191e-01
7.840000000000000000e+02	7.740000000000000213e-01	6.318287576002624695e-01	6.551859452740921297e-01
7.850000000000000000e+02	6.899999999999999467e-01	4.549826344142515744e-01	4.911165131367709602e-01
7.860000000000000000e+02	8.379999999999999671e-01	6.591049697731357071e-01	6.673188120511447385e-01
7.870000000000000000e+02	2.399999999999999911e-01	2.981034408064616170e-01	3.789534484970079609e-01
7.880000000000000000e+02	3.320000000000000173e-01	4.143483327088874346e-01	4.393378718387024318e-01
7.890000000000000000e+02	7.379999999999999893e-01	5.676691274014836752e-01	5.238448340799998215e-01
7.900000000000000000e+02	7.600000000000000089e-01	5.025474717620643794e-01	4.554917608974714538e-01
7.910000000000000000e+02	9.699999999999999734e-01	7.371862514896792007e-01	7.884700460319036264e-01
7.920000000000000000e+02	5.460000000000000409e-01	4.959621435594209204e-01	4.830319120517685416e-01
7.930000000000000000e+02	6.860000000000000542e-01	9.252848697526668831e-01	9.182843628581280893e-01
7.940000000000000000e+02	1.400000000000000029e-02	2.449583491708701988e-01	1.344605674530823802e-01
7.950000000000000000e+02	6.199999999999999956e-02	3.769263588381389085e-01	1.910490235601641773e-01
7.960000000000000000e+02	7.640000000000000124e-01	6.281605366466217477e-01	6.211817452253723948e-01
7.970000000000000000e+02	4.680000000000000271e-01	3.636594132389159850e-01	4.911178538948707817e-01
7.980000000000000000e+02	3.800000000000000044e-01	3.904413430750552916e-01	5.293506779057189915e-01
7.990000000000000000e+02	2.540000000000000036e-01	2.244864417762144071e-01	1.762177937012132933e-01
8.000000000000000000e+02	1.920000000000000040e-01	4.097853292879901632e-01	3.238669957856250003e-01
8.010000000000000000e+02	6.199999999999999956e-01	3.921129125738208043e-01	3.411811940259770748e-01
8.020000000000000000e+02	7.139999999999999680e-01	4.580948021659026481e-01	4.219733348874887824e-01
8.030000000000000000e+02	3.940000000000000169e-01	5.877266842984426587e-01	4.167150589486067758e-01
8.040000000000000000e+02	5.939999999999999725e-01	3.526686372989026874e-01	4.085636464139204560e-01
8.050000000000000000e+02	5.999999999999999778e-02	2.061903971533709246e-01	1.399337121312535515e-01
8.060000000000000000e+02	3.200000000000000067e-01	1.943340775121238373e-01	3.541723631371053171e-01
8.070000000000000000e+02	6.800000000000000488e-01	6.537440016596615111e-01	5.267866438896119385e-01
8.080000000000000000e+02	2.939999999999999836e-01	2.913485529043198241e-01	2.033274540003558173e-01
8.090000000000000000e+02	3.519999999999999796e-01	5.936512101506999928e-01	5.568915654026694861e-01
8.100000000000000000e+02	5.799999999999999600e-01	6.591454111714193376e-01	6.322777355584455750e-01
8.110000000000000000e+02	5.440000000000000391e-01	4.017422357775732866e-01	3.770085427746290851e-01
8.120000000000000000e+02	3.459999999999999742e-01	3.975484193555708368e-01	4.063646947985959934e-01
8.130000000000000000e+02	4.939999999999999947e-01	5.840549651921577157e-01	7.278370502041457968e-01
8.140000000000000000e+02	1.739999999999999880e-01	3.271689011434552041e-01	2.928840549468358923e-01
8.150000000000000000e+02	9.280000000000000471e-01	7.973770539014756187e-01	8.251761129022974206e-01
8.160000000000000000e+02	8.539999999999999813e-01	5.854840118467761201e-01	6.437121836504626771e-01
8.170000000000000000e+02	6.939999999999999503e-01	5.953860138994503393e-01	6.965907958760532148e-01
8.180000000000000000e+02	3.240000000000000102e-01	5.938023376197355541e-01	4.783642742528080860e-01
8.190000000000000000e+02	4.200000000000000261e-02	2.756430034296988296e-01	9.408890212039727752e-02
8.200000000000000000e+02	7.580000000000000071e-01	7.484101087422896370e-01	8.439170070252918210e-01
8.210000000000000000e+02	6.720000000000000417e-01	6.354445046636846284e-01	5.750113196971063934e-01
8.220000000000000000e+02	9.939999999999999947e-01	9.661510401876848286e-01	9.689441338626662015e-01
8.230000000000000000e+02	5.600000000000000533e-01	5.749980169648690742e-01	6.271377630425468697e-01
8.240000000000000000e+02	3.599999999999999728e-02	2.162233869504688044e-01	1.197538809832233292e-01
8.250000000000000000e+02	9.379999999999999449e-01	6.856896233121401174e-01	7.044198715934577582e-01
8.260000000000000000e+02	3.439999999999999725e-01	2.432761163954998695e-01	3.317553438732704918e-01
8.270000000000000000e+02	1.059999999999999970e-01	1.848510509268170843e-01	2.011559460365018592e-01
8.280000000000000000e+02	1.600000000000000033e-01	3.994469864413138227e-01	4.498140254082129696e-01
8.290000000000000000e+02	6.540000000000000258e-01	6.253805135446512953e-01	6.279364424023780034e-01
8.300000000000000000e+02	9.360000000000000542e-01	8.427164053828294366e-01	8.038318356326150660e-01
8.310000000000000000e+02	8.000000000000000167e-02	1.827640144297889013e-01	3.135681830269396730e-01
8.320000000000000000e+02	9.180000000000000382e-01	9.312799710573071987e-01	9.440100805359566971e-01
8.330000000000000000e+02	6.740000000000000435e-01	5.496421473797801216e-01	6.424156001869486543e-01
8.340000000000000000e+02	9.659999999999999698e-01	8.253368356534079853e-01	8.899373029488963915e-01
8.350000000000000000e+02	2.119999999999999940e-01	5.027188095484499408e-01	4.528275761936966792e-01
8.360000000000000000e+02	2.780000000000000249e-01	1.696029684894713729e-01	1.045495409172396556e-01
8.370000000000000000e+02	8.339999999999999636e-01	7.209065351683889844e-01	5.792804714844370650e-01
8.380000000000000000e+02	3.380000000000000226e-01	4.901143329472881782e-01	5.544600515219407777e-01
8.390000000000000000e+02	8.559999999999999831e-01	7.343663089532784793e-01	7.915187971840201842e-01
8.400000000000000000e+02	8.639999999999999902e-01	5.441384163404411334e-01	4.969268333884493960e-01
8.410000000000000000e+02	4.719999999999999751e-01	4.759709304236273142e-01	4.848301391861151166e-01
8.420000000000000000e+02	5.779999999999999583e-01	6.054596817827789801e-01	7.514119868698903026e-01
8.430000000000000000e+02	3.920000000000000151e-01	6.511001103831322023e-01	5.503648588629407312e-01
8.440000000000000000e+02	5.919999999999999707e-01	7.957877730860712928e-01	7.746571957357469840e-01
8.450000000000000000e+02	6.780000000000000471e-01	4.608642634897923696e-01	5.902109147200289563e-01
8.460000000000000000e+02	4.239999999999999880e-01	4.179102343042652712e-01	2.180090352727808156e-01
8.470000000000000000e+02	9.459999999999999520e-01	7.721821328077075330e-01	8.015317644909777384e-01
8.480000000000000000e+02	6.059999999999999831e-01	6.690422310228644198e-01	6.117449693273374622e-01
8.490000000000000000e+02	3.059999999999999942e-01	4.046391404526377134e-01	5.158610558434634230e-01
8.500000000000000000e+02	5.839999999999999636e-01	6.333786267644367918e-01	6.853204172247788772e-01
8.510000000000000000e+02	4.759999999999999787e-01	2.978652109924373459e-01	2.773702753319935987e-01
8.520000000000000000e+02	7.660000000000000142e-01	6.146251825517790035e-01	6.465726782292529062e-01
8.530000000000000000e+02	3.200000000000000067e-01	3.100348249791729516e-01	3.284364523160634985e-01
8.540000000000000000e+02	1.620000000000000051e-01	2.563361294043448035e-01	3.994028290965775940e-01
8.550000000000000000e+02	3.430000000000000271e-01	4.576059078755256304e-01	5.323804176092824525e-01
8.560000000000000000e+02	5.000000000000000278e-02	4.172969350920407994e-01	2.842993340538417790e-01
8.570000000000000000e+02	6.159999999999999920e-01	5.952794822278486553e-01	5.847373094965333529e-01
8.580000000000000000e+02	2.300000000000000100e-01	2.846594472996161751e-01	3.276740399230433365e-01
8.590000000000000000e+02	8.900000000000000133e-01	8.732426258914386397e-01	8.639412822487841925e-01
8.600000000000000000e+02	5.919999999999999707e-01	4.393466432200313632e-01	3.474734385001530534e-01
8.610000000000000000e+02	9.400000000000000022e-02	1.947819207737891967e-01	1.110594024781330347e-01
8.620000000000000000e+02	6.320000000000000062e-01	6.668363265087209335e-01	7.366844617897057024e-01
8.630000000000000000e+02	7.840000000000000302e-01	8.164209569918432496e-01	8.599626601876291243e-01
8.640000000000000000e+02	8.499999999999999778e-01	6.174314938847682566e-01	5.755199572666566121e-01
8.650000000000000000e+02	7.960000000000000409e-01	8.687390784549263723e-01	8.886305436915118428e-01
8.660000000000000000e+02	5.879999999999999671e-01	5.448355310600878632e-01	6.448982464501383793e-01
8.670000000000000000e+02	9.180000000000000382e-01	7.805831369442807199e-01	8.114861338552963321e-01
8.680000000000000000e+02	4.339999999999999969e-01	7.565890299907627181e-01	7.800062472917982381e-01
8.690000000000000000e+02	7.199999999999999456e-02	1.866700136768448537e-01	1.341934191389842213e-01
8.700000000000000000e+02	6.500000000000000222e-01	6.779908251995978574e-01	7.307224605288810126e-01
8.710000000000000000e+02	0.000000000000000000e+00	2.254712878087009320e-01	1.312454710094545229e-01
8.720000000000000000e+02	3.220000000000000084e-01	4.555135757763718596e-01	3.260554244488966802e-01
8.730000000000000000e+02	7.940000000000000391e-01	6.596052688983443657e-01	7.236931539612243558e-01
8.740000000000000000e+02	7.439999999999999947e-01	7.203197486551542461e-01	7.670634289321330845e-01
8.750000000000000000e+02	8.279999999999999583e-01	4.876739112169187762e-01	4.830123317964607477e-01
8.760000000000000000e+02	5.819999999999999618e-01	4.863843028050324757e-01	5.180231238628978385e-01
8.770000000000000000e+02	4.959999999999999964e-01	2.987575058901018599e-01	2.586757622739638274e-01
8.780000000000000000e+02	4.199999999999999845e-01	4.796959025293906498e-01	4.229247983957046264e-01
8.790000000000000000e+02	5.080000000000000071e-01	4.410378971500367173e-01	3.479872418964380931e-01
8.800000000000000000e+02	4.380000000000000004e-01	2.748977270868126488e-01	2.676771225117351993e-01
8.810000000000000000e+02	9.140000000000000346e-01	7.996392645488582529e-01	8.482497768740799859e-01
8.820000000000000000e+02	7.700000000000000178e-01	6.595244365426802258e-01	7.479697839369582324e-01
8.830000000000000000e+02	4.939999999999999947e-01	6.644465724926545969e-01	6.983274505529424303e-01
8.840000000000000000e+02	8.519999999999999796e-01	8.341869908728914984e-01	8.407358622129816883e-01
8.850000000000000000e+02	4.680000000000000271e-01	6.126896800068240001e-01	7.249618958607603192e-01
8.860000000000000000e+02	6.860000000000000542e-01	7.712144685899949836e-01	7.926425718968380663e-01
8.870000000000000000e+02	4.000000000000000222e-01	8.274689047387122631e-01	8.444033031242873522e-01
8.880000000000000000e+02	8.980000000000000204e-01	3.974723579897619929e-01	4.577596199566585922e-01
8.890000000000000000e+02	2.260000000000000064e-01	6.423455472537563660e-01	7.251104453704193542e-01
8.900000000000000000e+02	7.900000000000000355e-01	6.302106208850569713e-01	7.022793880342860229e-01
8.910000000000000000e+02	1.519999999999999962e-01	6.918534163158193140e-01	6.927909832975224225e-01
8.920000000000000000e+02	1.779999999999999916e-01	3.317668116472816120e-01	3.622456917092261586e-01
8.930000000000000000e+02	4.359999999999999987e-01	6.019857081670433319e-01	6.103336516194937111e-01
8.940000000000000000e+02	2.220000000000000029e-01	2.556746932875693101e-01	2.142147730590678867e-01
8.950000000000000000e+02	1.559999999999999998e-01	4.312089393278104588e-01	2.879095514500696895e-01
8.960000000000000000e+02	9.280000000000000471e-01	7.435910593285791625e-01	7.277312514190839021e-01
8.970000000000000000e+02	8.900000000000000133e-01	9.509448518866678857e-01	9.537062562184666081e-01
8.980000000000000000e+02	5.520000000000000462e-01	3.105150282984077692e-01	3.674171358182581337e-01
8.990000000000000000e+02	5.100000000000000089e-01	3.419464735260295818e-01	4.720518135025086881e-01
9.000000000000000000e+02	4.959999999999999964e-01	3.919798770498136853e-01	4.958276785765728945e-01
9.010000000000000000e+02	4.599999999999999922e-02	2.339506101810731320e-01	1.618761800862054678e-01
9.020000000000000000e+02	7.720000000000000195e-01	4.443781091627879709e-01	4.587693148217373840e-01
9.030000000000000000e+02	1.000000000000000021e-02	2.627385877381731571e-01	4.205932417746398588e-01
9.040000000000000000e+02	6.840000000000000524e-01	6.881991527003515907e-01	7.742453073994910451e-01
9.050000000000000000e+02	9.439999999999999503e-01	5.397496903123502054e-01	6.136533772121464114e-01
9.060000000000000000e+02	1.300000000000000044e-01	4.534444739478230013e-01	5.054990742462200926e-01
9.070000000000000000e+02	2.740000000000000213e-01	4.683445309659917122e-01	5.213095975075362487e-01
9.080000000000000000e+02	7.279999999999999805e-01	5.502585644433365397e-01	5.057784637863598221e-01
9.090000000000000000e+02	9.559999999999999609e-01	8.818080936655237068e-01	8.921728968463338294e-01
9.100000000000000000e+02	1.479999999999999927e-01	3.144378957851494683e-01	2.776157642398873748e-01
9.110000000000000000e+02	6.280000000000000027e-01	3.589920709894207640e-01	3.613896790887852206e-01
9.120000000000000000e+02	1.759999999999999898e-01	2.459356639557560842e-01	2.139385228114344395e-01
9.130000000000000000e+02	2.459999999999999964e-01	2.396169095319080899e-01	1.821064283565627384e-01
9.140000000000000000e+02	9.879999999999999893e-01	9.313847892345871182e-01	8.669919497828618704e-01
9.150000000000000000e+02	2.800000000000000266e-01	4.519622878411203026e-01	4.652995275492508576e-01
9.160000000000000000e+02	7.439999999999999947e-01	6.087767092010839542e-01	6.230358774047459747e-01
9.170000000000000000e+02	3.980000000000000204e-01	4.855111895274554779e-01	3.985031577007112635e-01
9.180000000000000000e+02	8.699999999999999956e-01	9.084696061255257415e-01	9.088402036706182407e-01
9.190000000000000000e+02	5.000000000000000000e-01	7.203164362587263225e-01	7.649372402313432406e-01
9.200000000000000000e+02	8.760000000000000009e-01	5.448125685497070547e-01	4.810152118012793188e-01
9.210000000000000000e+02	2.260000000000000064e-01	2.105589448834231658e-01	2.298904992077840936e-01
9.220000000000000000e+02	2.119999999999999940e-01	4.596672813705612870e-01	4.281372948156830782e-01
9.230000000000000000e+02	8.319999999999999618e-01	6.715733078180022853e-01	7.770015664117136955e-01
9.240000000000000000e+02	4.259999999999999898e-01	5.562513976853333819e-01	6.240257245014461107e-01
9.250000000000000000e+02	8.499999999999999778e-01	8.018027443833157797e-01	8.177851846944492742e-01
9.260000000000000000e+02	3.119999999999999996e-01	4.304800222039755764e-01	3.440073403995146384e-01
9.270000000000000000e+02	3.820000000000000062e-01	3.187146728270053853e-01	3.558322294119231066e-01
9.280000000000000000e+02	7.239999999999999769e-01	8.177002098306470623e-01	8.716288072455087299e-01
9.290000000000000000e+02	9.879999999999999893e-01	9.860195663772425290e-01	9.817889431759584395e-01
9.300000000000000000e+02	4.739999999999999769e-01	6.443196597956245553e-01	5.016009946238322303e-01
9.310000000000000000e+02	7.780000000000000249e-01	4.529581096988413713e-01	6.426845544373176455e-01
9.320000000000000000e+02	4.219999999999999862e-01	4.124927989805975970e-01	5.514587799672592272e-01
9.330000000000000000e+02	4.000000000000000083e-02	3.276235785514572951e-01	2.711041040387862644e-01
9.340000000000000000e+02	9.679999999999999716e-01	6.914272670311500946e-01	6.895551209506557422e-01
9.350000000000000000e+02	9.199999999999999845e-02	2.506934152228438295e-01	3.094060762778840235e-01
9.360000000000000000e+02	9.799999999999999822e-01	8.078314489008978638e-01	8.305690771232510095e-01
9.370000000000000000e+02	1.280000000000000027e-01	5.055109340843164656e-01	3.049702874453708579e-01
9.380000000000000000e+02	6.039999999999999813e-01	3.279620335347652182e-01	2.662072496181948078e-01
9.390000000000000000e+02	7.920000000000000373e-01	8.966539849517606298e-01	8.988556219552535920e-01
9.400000000000000000e+02	4.500000000000000111e-01	5.384182891817317351e-01	6.001045176761368172e-01
9.410000000000000000e+02	8.799999999999999489e-02	4.956848129985701457e-01	4.082946242382214375e-01
9.420000000000000000e+02	3.430000000000000271e-01	4.576059078755256304e-01	5.323804176092824525e-01
9.430000000000000000e+02	8.200000000000000344e-02	2.006406915329292662e-01	1.398729169157749974e-01
9.440000000000000000e+02	9.759999999999999787e-01	9.376702472905841246e-01	8.805584265866720495e-01
9.450000000000000000e+02	4.339999999999999969e-01	2.653297198146985503e-01	3.142768301909304451e-01
9.460000000000000000e+02	2.159999999999999976e-01	4.447952210163419462e-01	5.273440643731878152e-01
9.470000000000000000e+02	5.240000000000000213e-01	3.350403369148477473e-01	3.865616949357362775e-01
9.480000000000000000e+02	3.679999999999999938e-01	5.109538568055711494e-01	4.138450553057103631e-01
9.490000000000000000e+02	7.940000000000000391e-01	5.710304643355677001e-01	6.027950544518489995e-01
9.500000000000000000e+02	3.420000000000000262e-01	3.107787304249696736e-01	2.871384375654845167e-01
9.510000000000000000e+02	9.559999999999999609e-01	9.015256880283325502e-01	8.794750962120029270e-01
9.520000000000000000e+02	8.040000000000000480e-01	6.656380823187039164e-01	7.316114691847325213e-01
9.530000000000000000e+02	4.979999999999999982e-01	6.935994339333383385e-01	6.864957299245998401e-01
9.540000000000000000e+02	3.160000000000000031e-01	7.146776438159229139e-01	6.809578819078000445e-01
9.550000000000000000e+02	4.239999999999999880e-01	2.462050543179635231e-01	3.999709001101275918e-01
9.560000000000000000e+02	5.100000000000000089e-01	6.245452669965406711e-01	4.418440844267806922e-01
9.570000000000000000e+02	4.159999999999999809e-01	2.063772824832935393e-01	3.110407771785972941e-01
9.580000000000000000e+02	6.019999999999999796e-01	3.233339638258158621e-01	5.230974697014493247e-01
9.590000000000000000e+02	5.120000000000000107e-01	4.967500176223099695e-01	4.210274594004838056e-01
9.600000000000000000e+02	9.240000000000000435e-01	8.088395234076275475e-01	7.991570379807845237e-01
9.610000000000000000e+02	4.000000000000000222e-01	3.744444715450223615e-01	2.625063260543681332e-01
9.620000000000000000e+02	8.920000000000000151e-01	8.118702978681378024e-01	7.501884040639171802e-01
9.630000000000000000e+02	8.339999999999999636e-01	5.826844764010121747e-01	6.274143986699083353e-01
9.640000000000000000e+02	7.099999999999999645e-01	6.437092023171542277e-01	8.087576636640653183e-01
9.650000000000000000e+02	7.079999999999999627e-01	5.665285080844874033e-01	6.147670068587179903e-01
9.660000000000000000e+02	7.680000000000000160e-01	5.172944393599648860e-01	6.341940138406177985e-01
9.670000000000000000e+02	9.719999999999999751e-01	8.298289006854269179e-01	8.937713857021388764e-01
9.680000000000000000e+02	6.059999999999999831e-01	7.212055612786172354e-01	7.066013191845977870e-01
9.690000000000000000e+02	1.400000000000000133e-01	2.708043152599807768e-01	2.134017856762648324e-01
9.700000000000000000e+02	4.699999999999999734e-01	5.512002401375181160e-01	6.088573906390727375e-01
9.710000000000000000e+02	1.019999999999999934e-01	1.500116398386268091e-01	1.095249182122606524e-01
9.720000000000000000e+02	3.519999999999999796e-01	2.393997073108824758e-01	3.816001328915549218e-01
9.730000000000000000e+02	7.359999999999999876e-01	3.994459484820113704e-01	4.465478433974964245e-01
9.740000000000000000e+02	1.719999999999999862e-01	2.890637044434808400e-01	3.794464413587432250e-01
9.750000000000000000e+02	8.339999999999999636e-01	7.243265273549926997e-01	7.343087040450702041e-01
9.760000000000000000e+02	7.159999999999999698e-01	7.042378049264674811e-01	6.287348971031170297e-01
9.770000000000000000e+02	9.899999999999999911e-01	9.694491963030968940e-01	9.843634022028356911e-01
9.780000000000000000e+02	9.020000000000000240e-01	7.854463675897612740e-01	8.109819101823402265e-01
9.790000000000000000e+02	9.979999999999999982e-01	9.955796236483814843e-01	9.974972869044351764e-01
9.800000000000000000e+02	5.180000000000000160e-01	2.689732829641857115e-01	3.487179547534781099e-01
9.810000000000000000e+02	2.620000000000000107e-01	2.175690258369701591e-01	2.259169149479159922e-01
9.820000000000000000e+02	8.820000000000000062e-01	7.166869518319697319e-01	7.481775833238003548e-01
9.830000000000000000e+02	9.040000000000000258e-01	7.342587636511891391e-01	7.725618088927336258e-01
9.840000000000000000e+02	7.780000000000000249e-01	5.826032499843990520e-01	6.978104725190164004e-01
9.850000000000000000e+02	7.780000000000000249e-01	7.085888490612118895e-01	7.469759613413157195e-01
9.860000000000000000e+02	1.039999999999999952e-01	3.863598996290000809e-01	3.203907130881949450e-01
9.870000000000000000e+02	6.039999999999999813e-01	5.583893663906079885e-01	6.420263604162677051e-01
9.880000000000000000e+02	9.120000000000000329e-01	7.556836390242015478e-01	8.016935570080335749e-01
9.890000000000000000e+02	4.339999999999999969e-01	2.312800338023907609e-01	3.011073987145844177e-01
9.900000000000000000e+02	7.099999999999999645e-01	6.912086213451323902e-01	4.987102154840769574e-01
9.910000000000000000e+02	4.079999999999999738e-01	6.429606210386932252e-01	6.183820576173265637e-01
9.920000000000000000e+02	7.479999999999999982e-01	5.364849380495614328e-01	5.011743378776232216e-01
9.930000000000000000e+02	7.479999999999999982e-01	8.633768952642101313e-01	8.894903129655015173e-01
9.940000000000000000e+02	7.279999999999999805e-01	7.368959317044354584e-01	7.205135932649642250e-01
9.950000000000000000e+02	6.800000000000000488e-02	6.068496177988802476e-01	4.574910822931106402e-01
9.960000000000000000e+02	8.339999999999999636e-01	5.178233903842276442e-01	5.303719627052198016e-01
9.970000000000000000e+02	3.260000000000000120e-01	3.804758563216003031e-01	2.563373385002915561e-01
9.980000000000000000e+02	5.919999999999999707e-01	6.151454742010178389e-01	5.178020281179818163e-01
9.990000000000000000e+02	9.340000000000000524e-01	6.929509632510294503e-01	5.974406732469325076e-01
