# Supplementary material for: Machine-guided path sampling to discover mechanisms of molecular self-organization
Source: Nat Comput Sci. 2023 Apr 24;3(4):334–45. doi: 10.1038/s43588-023-00428-z (PMC10766509; doi:10.1038/s43588-023-00428-z)
Supplement: Supplementary file 12 — Statistical source data for Extended Data Fig. 5. [file 43588_2023_428_MOESM12_ESM.zip › Extended_Data_Fig5.csv]

# structure index	temperature (K)	sampled pB	predicted pB (model not trained on 280 K)	predicted pB (model not trained on 285 K)
0.000000000000000000e+00	2.700000000000000000e+02	5.714285714285713969e-01	8.351496458053588867e-01	8.575318455696105957e-01
1.000000000000000000e+00	2.700000000000000000e+02	7.500000000000000000e-01	6.858376264572143555e-01	7.537161111831665039e-01
2.000000000000000000e+00	2.700000000000000000e+02	5.000000000000000000e-01	3.814461827278137207e-01	5.523666143417358398e-01
3.000000000000000000e+00	2.700000000000000000e+02	3.125000000000000000e-01	3.995614051818847656e-01	4.553033113479614258e-01
4.000000000000000000e+00	2.700000000000000000e+02	9.375000000000000000e-01	8.012971878051757812e-01	7.712563872337341309e-01
5.000000000000000000e+00	2.700000000000000000e+02	1.250000000000000000e-01	9.302842617034912109e-02	9.743636846542358398e-02
6.000000000000000000e+00	2.700000000000000000e+02	8.333333333333337034e-02	8.889496326446533203e-02	1.158819198608398438e-01
7.000000000000000000e+00	2.700000000000000000e+02	5.625000000000000000e-01	8.124085664749145508e-01	8.577630519866943359e-01
8.000000000000000000e+00	2.700000000000000000e+02	1.875000000000000000e-01	9.417384862899780273e-02	1.066135764122009277e-01
9.000000000000000000e+00	2.700000000000000000e+02	4.375000000000000000e-01	3.599714040756225586e-01	5.083265304565429688e-01
1.000000000000000000e+01	2.700000000000000000e+02	8.750000000000000000e-01	8.536316752433776855e-01	8.470240235328674316e-01
1.100000000000000000e+01	2.700000000000000000e+02	1.428571428571429047e-01	2.500455379486083984e-01	3.514211773872375488e-01
1.200000000000000000e+01	2.700000000000000000e+02	5.000000000000000000e-01	4.584558606147766113e-01	4.632627964019775391e-01
1.300000000000000000e+01	2.700000000000000000e+02	3.125000000000000000e-01	1.193093061447143555e-01	1.775214076042175293e-01
1.400000000000000000e+01	2.700000000000000000e+02	4.375000000000000000e-01	5.042656660079956055e-01	6.886722445487976074e-01
1.500000000000000000e+01	2.700000000000000000e+02	6.428571428571427937e-01	8.402493000030517578e-01	8.886499404907226562e-01
1.600000000000000000e+01	2.700000000000000000e+02	4.285714285714286031e-01	6.173092722892761230e-01	7.165766954421997070e-01
1.700000000000000000e+01	2.700000000000000000e+02	2.500000000000000000e-01	3.444993495941162109e-01	4.122231602668762207e-01
1.800000000000000000e+01	2.700000000000000000e+02	3.076923076923077094e-01	1.194618344306945801e-01	2.841360569000244141e-01
1.900000000000000000e+01	2.700000000000000000e+02	5.625000000000000000e-01	5.254521965980529785e-01	5.251890420913696289e-01
2.000000000000000000e+01	2.700000000000000000e+02	1.999999999999999556e-01	1.903377771377563477e-01	1.834002137184143066e-01
2.100000000000000000e+01	2.700000000000000000e+02	8.125000000000000000e-01	7.758896350860595703e-01	7.522551417350769043e-01
2.200000000000000000e+01	2.700000000000000000e+02	4.000000000000000222e-01	1.708546876907348633e-01	2.658363580703735352e-01
2.300000000000000000e+01	2.700000000000000000e+02	5.555555555555555802e-01	4.146755337715148926e-01	5.558249950408935547e-01
2.400000000000000000e+01	2.700000000000000000e+02	5.714285714285713969e-01	3.914594650268554688e-01	5.104014873504638672e-01
2.500000000000000000e+01	2.700000000000000000e+02	3.750000000000000000e-01	4.603869915008544922e-01	4.215583801269531250e-01
2.600000000000000000e+01	2.700000000000000000e+02	3.888888888888888395e-01	5.693484544754028320e-01	4.733367562294006348e-01
2.700000000000000000e+01	2.700000000000000000e+02	6.875000000000000000e-01	5.569332242012023926e-01	7.585444450378417969e-01
2.800000000000000000e+01	2.700000000000000000e+02	5.333333333333333259e-01	6.114691495895385742e-01	6.404317021369934082e-01
2.900000000000000000e+01	2.700000000000000000e+02	5.625000000000000000e-01	7.680439352989196777e-01	7.546962499618530273e-01
3.000000000000000000e+01	2.700000000000000000e+02	6.875000000000000000e-01	5.384055376052856445e-01	7.548078894615173340e-01
3.100000000000000000e+01	2.700000000000000000e+02	5.625000000000000000e-01	3.889531493186950684e-01	4.539827108383178711e-01
3.200000000000000000e+01	2.700000000000000000e+02	4.285714285714286031e-01	2.380903959274291992e-01	3.238019943237304688e-01
3.300000000000000000e+01	2.700000000000000000e+02	2.857142857142856984e-01	4.751980304718017578e-01	5.614727735519409180e-01
3.400000000000000000e+01	2.700000000000000000e+02	3.125000000000000000e-01	1.485451459884643555e-01	1.724430322647094727e-01
3.500000000000000000e+01	2.750000000000000000e+02	2.222222222222222099e-01	3.586114645004272461e-01	4.656512737274169922e-01
3.600000000000000000e+01	2.750000000000000000e+02	7.058823529411764053e-01	7.681950330734252930e-01	7.071354389190673828e-01
3.700000000000000000e+01	2.750000000000000000e+02	5.294117647058823595e-01	6.572644710540771484e-01	6.977997422218322754e-01
3.800000000000000000e+01	2.750000000000000000e+02	3.125000000000000000e-01	5.205146074295043945e-01	5.933070182800292969e-01
3.900000000000000000e+01	2.750000000000000000e+02	1.000000000000000000e+00	9.534192681312561035e-01	9.536138772964477539e-01
4.000000000000000000e+01	2.750000000000000000e+02	5.555555555555555802e-01	4.751347303390502930e-01	4.850660562515258789e-01
4.100000000000000000e+01	2.750000000000000000e+02	5.294117647058823595e-01	5.201705694198608398e-01	5.725635290145874023e-01
4.200000000000000000e+01	2.750000000000000000e+02	8.888888888888888395e-01	9.377722144126892090e-01	9.526003003120422363e-01
4.300000000000000000e+01	2.750000000000000000e+02	6.250000000000000000e-01	5.938248038291931152e-01	5.045322179794311523e-01
4.400000000000000000e+01	2.750000000000000000e+02	0.000000000000000000e+00	9.728473424911499023e-02	7.618659734725952148e-02
4.500000000000000000e+01	2.750000000000000000e+02	6.428571428571427937e-01	6.748058199882507324e-01	7.008345723152160645e-01
4.600000000000000000e+01	2.750000000000000000e+02	7.222222222222222099e-01	6.415407657623291016e-01	6.670701503753662109e-01
4.700000000000000000e+01	2.750000000000000000e+02	6.470588235294116863e-01	7.105308175086975098e-01	6.925593614578247070e-01
4.800000000000000000e+01	2.750000000000000000e+02	5.000000000000000000e-01	7.838934659957885742e-01	7.716130018234252930e-01
4.900000000000000000e+01	2.750000000000000000e+02	6.111111111111111605e-01	2.976096868515014648e-01	5.159325003623962402e-01
5.000000000000000000e+01	2.750000000000000000e+02	3.571428571428570953e-01	2.295726537704467773e-01	2.687902450561523438e-01
5.100000000000000000e+01	2.750000000000000000e+02	0.000000000000000000e+00	2.128442525863647461e-01	2.962334752082824707e-01
5.200000000000000000e+01	2.750000000000000000e+02	5.000000000000000000e-01	3.433625102043151855e-01	3.527871370315551758e-01
5.300000000000000000e+01	2.750000000000000000e+02	5.000000000000000000e-01	5.155612230300903320e-01	6.402575969696044922e-01
5.400000000000000000e+01	2.750000000000000000e+02	4.545454545454545858e-01	3.361423015594482422e-01	4.176758527755737305e-01
5.500000000000000000e+01	2.750000000000000000e+02	4.117647058823529216e-01	4.858502745628356934e-01	5.616096258163452148e-01
5.600000000000000000e+01	2.750000000000000000e+02	2.222222222222222099e-01	2.496011257171630859e-01	3.495223522186279297e-01
5.700000000000000000e+01	2.750000000000000000e+02	1.666666666666666297e-01	2.149909138679504395e-01	2.872921824455261230e-01
5.800000000000000000e+01	2.750000000000000000e+02	1.666666666666666297e-01	1.844816207885742188e-01	2.419581413269042969e-01
5.900000000000000000e+01	2.750000000000000000e+02	7.222222222222222099e-01	8.270413279533386230e-01	7.365016937255859375e-01
6.000000000000000000e+01	2.750000000000000000e+02	8.333333333333333703e-01	9.216015934944152832e-01	9.277083277702331543e-01
6.100000000000000000e+01	2.750000000000000000e+02	1.111111111111111605e-01	2.805520892143249512e-01	3.973212838172912598e-01
6.200000000000000000e+01	2.750000000000000000e+02	3.888888888888888395e-01	5.464677810668945312e-01	5.855890512466430664e-01
6.300000000000000000e+01	2.750000000000000000e+02	3.888888888888888395e-01	7.151752710342407227e-01	7.349047660827636719e-01
6.400000000000000000e+01	2.750000000000000000e+02	4.117647058823529216e-01	5.202947854995727539e-01	5.873204469680786133e-01
6.500000000000000000e+01	2.750000000000000000e+02	5.294117647058823595e-01	3.546270728111267090e-01	4.641731977462768555e-01
6.600000000000000000e+01	2.750000000000000000e+02	4.117647058823529216e-01	7.578931450843811035e-01	6.947147846221923828e-01
6.700000000000000000e+01	2.750000000000000000e+02	4.615384615384615641e-01	6.699918508529663086e-01	5.939322710037231445e-01
6.800000000000000000e+01	2.750000000000000000e+02	1.666666666666666297e-01	1.648367047309875488e-01	2.381544709205627441e-01
6.900000000000000000e+01	2.750000000000000000e+02	6.111111111111111605e-01	4.897069334983825684e-01	5.312572717666625977e-01
7.000000000000000000e+01	2.750000000000000000e+02	5.000000000000000000e-01	6.250463724136352539e-01	4.772719740867614746e-01
7.100000000000000000e+01	2.750000000000000000e+02	6.666666666666667407e-01	8.277292847633361816e-01	7.193261384963989258e-01
7.200000000000000000e+01	2.750000000000000000e+02	3.529411764705882026e-01	6.328319907188415527e-01	6.767194271087646484e-01
7.300000000000000000e+01	2.750000000000000000e+02	4.444444444444444198e-01	4.455508589744567871e-01	5.148192644119262695e-01
7.400000000000000000e+01	2.800000000000000000e+02	9.999999999999997780e-02	4.356704354286193848e-01	2.048527598381042480e-01
7.500000000000000000e+01	2.800000000000000000e+02	4.444444444444444198e-01	7.196826934814453125e-01	5.921145081520080566e-01
7.600000000000000000e+01	2.800000000000000000e+02	5.000000000000000000e-01	5.402085781097412109e-01	3.330770134925842285e-01
7.700000000000000000e+01	2.800000000000000000e+02	7.777777777777777901e-01	7.998712062835693359e-01	8.411215543746948242e-01
7.800000000000000000e+01	2.800000000000000000e+02	1.000000000000000000e+00	4.745295643806457520e-01	6.993552446365356445e-01
7.900000000000000000e+01	2.800000000000000000e+02	8.000000000000000444e-01	6.757291555404663086e-01	8.140190243721008301e-01
8.000000000000000000e+01	2.800000000000000000e+02	1.999999999999999556e-01	6.616215705871582031e-01	4.212296605110168457e-01
8.100000000000000000e+01	2.800000000000000000e+02	6.999999999999999556e-01	5.823931694030761719e-01	5.594831109046936035e-01
8.200000000000000000e+01	2.800000000000000000e+02	5.000000000000000000e-01	7.271755933761596680e-01	7.016797065734863281e-01
8.300000000000000000e+01	2.800000000000000000e+02	4.000000000000000222e-01	3.099989295005798340e-01	1.953582167625427246e-01
8.400000000000000000e+01	2.800000000000000000e+02	1.999999999999999556e-01	3.249337077140808105e-01	1.027032136917114258e-01
8.500000000000000000e+01	2.800000000000000000e+02	6.999999999999999556e-01	7.484954595565795898e-01	6.828829050064086914e-01
8.600000000000000000e+01	2.800000000000000000e+02	4.000000000000000222e-01	5.232120156288146973e-01	5.488004684448242188e-01
8.700000000000000000e+01	2.800000000000000000e+02	4.444444444444444198e-01	5.000215172767639160e-01	3.034148216247558594e-01
8.800000000000000000e+01	2.800000000000000000e+02	5.000000000000000000e-01	6.079798936843872070e-01	5.234289169311523438e-01
8.900000000000000000e+01	2.800000000000000000e+02	5.999999999999999778e-01	5.316919088363647461e-01	3.685885071754455566e-01
9.000000000000000000e+01	2.800000000000000000e+02	3.000000000000000444e-01	5.439758300781250000e-01	4.056161046028137207e-01
9.100000000000000000e+01	2.800000000000000000e+02	8.219178082191780366e-01	6.247049570083618164e-01	4.110262393951416016e-01
9.200000000000000000e+01	2.800000000000000000e+02	5.000000000000000000e-01	6.693652868270874023e-01	5.997292995452880859e-01
9.300000000000000000e+01	2.800000000000000000e+02	4.444444444444444198e-01	5.682437419891357422e-01	6.521780490875244141e-01
9.400000000000000000e+01	2.800000000000000000e+02	5.999999999999999778e-01	7.041686773300170898e-01	6.070597767829895020e-01
9.500000000000000000e+01	2.800000000000000000e+02	4.000000000000000222e-01	4.229512214660644531e-01	4.021530747413635254e-01
9.600000000000000000e+01	2.800000000000000000e+02	5.000000000000000000e-01	6.742813587188720703e-01	5.250389575958251953e-01
9.700000000000000000e+01	2.800000000000000000e+02	3.000000000000000444e-01	6.779425144195556641e-01	5.006347894668579102e-01
9.800000000000000000e+01	2.800000000000000000e+02	2.222222222222222099e-01	5.407432317733764648e-01	3.615193963050842285e-01
9.900000000000000000e+01	2.800000000000000000e+02	8.125000000000000000e-01	7.914317846298217773e-01	6.206181049346923828e-01
1.000000000000000000e+02	2.800000000000000000e+02	0.000000000000000000e+00	5.484479665756225586e-02	7.496887445449829102e-02
1.010000000000000000e+02	2.800000000000000000e+02	4.375000000000000000e-01	4.933137893676757812e-01	3.414582014083862305e-01
1.020000000000000000e+02	2.800000000000000000e+02	1.000000000000000000e+00	9.434534311294555664e-01	9.681099057197570801e-01
1.030000000000000000e+02	2.800000000000000000e+02	4.666666666666666741e-01	5.089274048805236816e-01	5.886679887771606445e-01
1.040000000000000000e+02	2.800000000000000000e+02	4.000000000000000222e-01	4.580571651458740234e-01	6.063534617424011230e-01
1.050000000000000000e+02	2.800000000000000000e+02	8.461538461538461453e-01	6.289530992507934570e-01	8.352127075195312500e-01
1.060000000000000000e+02	2.800000000000000000e+02	4.000000000000000222e-01	5.319547653198242188e-01	5.989421606063842773e-01
1.070000000000000000e+02	2.800000000000000000e+02	0.000000000000000000e+00	1.848257780075073242e-01	1.127067208290100098e-01
1.080000000000000000e+02	2.800000000000000000e+02	1.666666666666666297e-01	4.343029856681823730e-01	2.900074124336242676e-01
1.090000000000000000e+02	2.800000000000000000e+02	5.625000000000000000e-01	6.686140894889831543e-01	5.989775061607360840e-01
1.100000000000000000e+02	2.800000000000000000e+02	5.625000000000000000e-01	5.229743719100952148e-01	6.947678327560424805e-01
1.110000000000000000e+02	2.800000000000000000e+02	5.000000000000000000e-01	6.563501358032226562e-01	5.776517391204833984e-01
1.120000000000000000e+02	2.800000000000000000e+02	1.250000000000000000e-01	3.517799973487854004e-01	2.414846420288085938e-01
1.130000000000000000e+02	2.800000000000000000e+02	5.625000000000000000e-01	6.370320916175842285e-01	4.104888439178466797e-01
1.140000000000000000e+02	2.800000000000000000e+02	1.000000000000000000e+00	9.210182428359985352e-01	9.113504886627197266e-01
1.150000000000000000e+02	2.800000000000000000e+02	1.666666666666666297e-01	1.175421476364135742e-01	1.204466819763183594e-01
1.160000000000000000e+02	2.800000000000000000e+02	1.000000000000000000e+00	9.343317747116088867e-01	9.685891270637512207e-01
1.170000000000000000e+02	2.800000000000000000e+02	1.000000000000000000e+00	8.210693597793579102e-01	9.394249320030212402e-01
1.180000000000000000e+02	2.800000000000000000e+02	1.250000000000000000e-01	2.238132953643798828e-01	2.343351244926452637e-01
1.190000000000000000e+02	2.800000000000000000e+02	1.000000000000000000e+00	9.597190618515014648e-01	9.694366455078125000e-01
1.200000000000000000e+02	2.800000000000000000e+02	0.000000000000000000e+00	1.238872408866882324e-01	4.158234596252441406e-02
1.210000000000000000e+02	2.800000000000000000e+02	1.875000000000000000e-01	1.727787256240844727e-01	9.720700979232788086e-02
1.220000000000000000e+02	2.800000000000000000e+02	3.125000000000000000e-01	3.044517040252685547e-01	4.606549739837646484e-01
1.230000000000000000e+02	2.800000000000000000e+02	1.999999999999999556e-01	1.203430891036987305e-01	2.609726786613464355e-01
1.240000000000000000e+02	2.800000000000000000e+02	1.666666666666666297e-01	8.352124691009521484e-02	1.112476587295532227e-01
1.250000000000000000e+02	2.800000000000000000e+02	3.125000000000000000e-01	7.701658606529235840e-01	6.643458604812622070e-01
1.260000000000000000e+02	2.800000000000000000e+02	3.000000000000000444e-01	4.223337769508361816e-01	4.781172275543212891e-01
1.270000000000000000e+02	2.850000000000000000e+02	3.529411764705882026e-01	1.974636316299438477e-01	2.286971807479858398e-01
1.280000000000000000e+02	2.850000000000000000e+02	8.333333333333333703e-01	6.184337139129638672e-01	8.624421358108520508e-01
1.290000000000000000e+02	2.850000000000000000e+02	6.111111111111111605e-01	4.551838636398315430e-01	3.449962735176086426e-01
1.300000000000000000e+02	2.850000000000000000e+02	6.111111111111111605e-01	5.262314081192016602e-01	3.733712434768676758e-01
1.310000000000000000e+02	2.850000000000000000e+02	3.333333333333333703e-01	2.585733532905578613e-01	3.163393735885620117e-01
1.320000000000000000e+02	2.850000000000000000e+02	6.470588235294116863e-01	5.317207574844360352e-01	5.373765230178833008e-01
1.330000000000000000e+02	2.850000000000000000e+02	5.882352941176471894e-02	2.040113210678100586e-01	2.546104788780212402e-01
1.340000000000000000e+02	2.850000000000000000e+02	7.647058823529411242e-01	5.958564877510070801e-01	7.810792326927185059e-01
1.350000000000000000e+02	2.850000000000000000e+02	7.222222222222222099e-01	7.655476331710815430e-01	8.297246098518371582e-01
1.360000000000000000e+02	2.850000000000000000e+02	6.315789473684210176e-01	7.624877691268920898e-01	7.906342148780822754e-01
1.370000000000000000e+02	2.850000000000000000e+02	8.125000000000000000e-01	7.396104335784912109e-01	7.711461782455444336e-01
1.380000000000000000e+02	2.850000000000000000e+02	1.000000000000000000e+00	8.113651275634765625e-01	8.628193736076354980e-01
1.390000000000000000e+02	2.850000000000000000e+02	2.777777777777777901e-01	1.662722826004028320e-01	3.431745767593383789e-01
1.400000000000000000e+02	2.850000000000000000e+02	5.294117647058823595e-01	3.354900479316711426e-01	2.459264993667602539e-01
1.410000000000000000e+02	2.850000000000000000e+02	2.222222222222222099e-01	8.765947818756103516e-02	5.349725484848022461e-02
1.420000000000000000e+02	2.850000000000000000e+02	6.428571428571427937e-01	6.917943358421325684e-01	8.141512274742126465e-01
1.430000000000000000e+02	2.850000000000000000e+02	1.764705882352941568e-01	1.915395855903625488e-01	2.844322323799133301e-01
1.440000000000000000e+02	2.850000000000000000e+02	3.333333333333333703e-01	1.865650415420532227e-01	3.004032969474792480e-01
1.450000000000000000e+02	2.850000000000000000e+02	2.777777777777777901e-01	5.628501176834106445e-01	5.562870502471923828e-01
1.460000000000000000e+02	2.850000000000000000e+02	8.333333333333333703e-01	8.240598440170288086e-01	9.349449872970581055e-01
1.470000000000000000e+02	2.850000000000000000e+02	7.222222222222222099e-01	4.724508523941040039e-01	3.628419041633605957e-01
1.480000000000000000e+02	2.850000000000000000e+02	6.666666666666667407e-01	5.521051287651062012e-01	6.193503141403198242e-01
1.490000000000000000e+02	2.850000000000000000e+02	3.888888888888888395e-01	4.640726447105407715e-01	5.133809447288513184e-01
1.500000000000000000e+02	2.850000000000000000e+02	5.882352941176471894e-02	1.685367226600646973e-01	1.565218567848205566e-01
1.510000000000000000e+02	2.850000000000000000e+02	8.333333333333333703e-01	7.044336795806884766e-01	7.783690690994262695e-01
1.520000000000000000e+02	2.850000000000000000e+02	5.000000000000000000e-01	4.637400507926940918e-01	5.839829444885253906e-01
1.530000000000000000e+02	2.850000000000000000e+02	8.333333333333333703e-01	5.679302215576171875e-01	3.565731644630432129e-01
1.540000000000000000e+02	2.850000000000000000e+02	9.444444444444444198e-01	8.553268909454345703e-01	8.916044831275939941e-01
1.550000000000000000e+02	2.850000000000000000e+02	1.250000000000000000e-01	1.738795638084411621e-01	1.853440999984741211e-01
1.560000000000000000e+02	2.850000000000000000e+02	4.117647058823529216e-01	1.240743994712829590e-01	1.717603206634521484e-01
1.570000000000000000e+02	2.850000000000000000e+02	5.555555555555558023e-02	3.131353855133056641e-02	1.434475183486938477e-02
1.580000000000000000e+02	2.850000000000000000e+02	2.777777777777777901e-01	1.903325915336608887e-01	2.911375761032104492e-01
1.590000000000000000e+02	2.850000000000000000e+02	5.000000000000000000e-01	1.663895845413208008e-01	2.867202162742614746e-01
