# Supplementary material for: Machine-guided path sampling to discover mechanisms of molecular self-organization
Source: Nat Comput Sci. 2023 Apr 24;3(4):334–45. doi: 10.1038/s43588-023-00428-z (PMC10766509; doi:10.1038/s43588-023-00428-z)
Supplement: Supplementary file 13 — Statistical source data for Extended Data Fig. 6. [file 43588_2023_428_MOESM13_ESM.zip]

Archive with 3 entries (3 files):
- Extended_Data_Fig6_panel_a.csv
- Extended_Data_Fig6_panel_b1.csv
- Extended_Data_Fig6_panel_b2.csv
