# Supplementary material for: Machine-guided path sampling to discover mechanisms of molecular self-organization
Source: Nat Comput Sci. 2023 Apr 24;3(4):334–45. doi: 10.1038/s43588-023-00428-z (PMC10766509; doi:10.1038/s43588-023-00428-z)
Supplement: Supplementary file 13 — Statistical source data for Extended Data Fig. 6. [file 43588_2023_428_MOESM13_ESM.zip › Extended_Data_Fig6_panel_a.csv]

# structure index	sampled pB	predicted pB (high-resolution features)	predicted pB (low-resolution features)
0.000000000000000000e+00	0.000000000000000000e+00	1.512623475719010457e-05	4.132546746404841542e-05
1.000000000000000000e+00	0.000000000000000000e+00	9.702043826109729707e-06	1.468479786126408726e-05
2.000000000000000000e+00	0.000000000000000000e+00	2.052410491160117090e-05	5.417439751909114420e-05
3.000000000000000000e+00	0.000000000000000000e+00	6.641165327891940251e-06	1.790884743968490511e-05
4.000000000000000000e+00	0.000000000000000000e+00	1.112612790166167542e-05	4.269378041499294341e-05
5.000000000000000000e+00	0.000000000000000000e+00	3.683342583826743066e-06	1.240514982403517763e-11
6.000000000000000000e+00	0.000000000000000000e+00	1.190840521303471178e-06	1.383142171107465401e-05
7.000000000000000000e+00	0.000000000000000000e+00	2.326154026377480477e-05	1.968897413462400436e-05
8.000000000000000000e+00	0.000000000000000000e+00	2.969273009512107819e-05	5.672715997206978500e-05
9.000000000000000000e+00	0.000000000000000000e+00	3.386532625881955028e-05	2.115416100423317403e-05
1.000000000000000000e+01	0.000000000000000000e+00	1.541064557386562228e-04	2.030777795880567282e-05
1.100000000000000000e+01	0.000000000000000000e+00	9.344967111246660352e-05	4.772140528075397015e-05
1.200000000000000000e+01	0.000000000000000000e+00	1.349887588730780408e-05	4.672748400480486453e-05
1.300000000000000000e+01	0.000000000000000000e+00	2.735212183324620128e-05	2.116461473633535206e-05
1.400000000000000000e+01	0.000000000000000000e+00	2.511370985303074121e-05	1.528202773215525667e-07
1.500000000000000000e+01	0.000000000000000000e+00	6.617868348257616162e-05	3.641597504611127079e-05
1.600000000000000000e+01	0.000000000000000000e+00	1.260254703083774075e-05	2.282695277244783938e-05
1.700000000000000000e+01	0.000000000000000000e+00	4.003863796242512763e-05	3.668600766104646027e-05
1.800000000000000000e+01	0.000000000000000000e+00	1.507078468421241269e-05	3.532636037562042475e-05
1.900000000000000000e+01	0.000000000000000000e+00	4.972673650627257302e-06	3.246245614718645811e-05
2.000000000000000000e+01	0.000000000000000000e+00	4.189851460978388786e-05	7.136230851756408811e-05
2.100000000000000000e+01	0.000000000000000000e+00	8.083237844402901828e-06	9.362221220499122865e-08
2.200000000000000000e+01	0.000000000000000000e+00	1.647746830713003874e-05	4.668022302212193608e-05
2.300000000000000000e+01	0.000000000000000000e+00	1.950673322426155210e-05	3.743848253634496359e-07
2.400000000000000000e+01	0.000000000000000000e+00	1.897593210742343217e-05	6.157204916235059500e-05
2.500000000000000000e+01	0.000000000000000000e+00	6.771714834030717611e-05	2.323863554920535535e-05
2.600000000000000000e+01	0.000000000000000000e+00	2.935204247478395700e-05	2.699503238545730710e-05
2.700000000000000000e+01	0.000000000000000000e+00	9.685727127362042665e-05	4.628748138202354312e-05
2.800000000000000000e+01	0.000000000000000000e+00	8.403135325352195650e-06	6.960018072277307510e-05
2.900000000000000000e+01	0.000000000000000000e+00	9.963910997612401843e-06	1.110399352910462767e-05
3.000000000000000000e+01	0.000000000000000000e+00	9.170380508294329047e-06	4.880465348833240569e-05
3.100000000000000000e+01	0.000000000000000000e+00	5.808108107885345817e-05	3.320000905659981072e-05
3.200000000000000000e+01	0.000000000000000000e+00	3.539656245266087353e-05	5.349673301680013537e-05
3.300000000000000000e+01	0.000000000000000000e+00	1.289803276449674740e-05	2.422795478196348995e-05
3.400000000000000000e+01	0.000000000000000000e+00	3.352740532136522233e-05	2.966968713735695928e-05
3.500000000000000000e+01	0.000000000000000000e+00	1.441190688638016582e-04	4.650055052479729056e-05
3.600000000000000000e+01	0.000000000000000000e+00	6.095814114814857021e-06	1.290344698645640165e-05
3.700000000000000000e+01	0.000000000000000000e+00	3.980571636930108070e-05	4.694548988481983542e-05
3.800000000000000000e+01	0.000000000000000000e+00	5.763361696153879166e-05	5.569509448832832277e-05
3.900000000000000000e+01	0.000000000000000000e+00	8.900742614059709013e-06	6.813157233409583569e-05
4.000000000000000000e+01	0.000000000000000000e+00	1.398663443978875875e-04	1.318282302236184478e-04
4.100000000000000000e+01	0.000000000000000000e+00	5.028369560022838414e-05	6.604799273191019893e-05
4.200000000000000000e+01	0.000000000000000000e+00	7.742923116893507540e-06	3.628376362030394375e-05
4.300000000000000000e+01	0.000000000000000000e+00	6.378715625032782555e-05	6.609713454963639379e-05
4.400000000000000000e+01	0.000000000000000000e+00	1.366077776765450835e-04	7.524003012804314494e-05
4.500000000000000000e+01	0.000000000000000000e+00	2.905981818912550807e-05	4.384436397231183946e-05
4.600000000000000000e+01	0.000000000000000000e+00	1.116658404498593882e-05	2.357776611461304128e-05
4.700000000000000000e+01	0.000000000000000000e+00	1.117680221796035767e-05	2.698800744838081300e-05
4.800000000000000000e+01	0.000000000000000000e+00	2.742419155765674077e-06	1.216937198478262872e-05
4.900000000000000000e+01	0.000000000000000000e+00	1.904284363263286650e-05	2.090804258614298305e-07
5.000000000000000000e+01	0.000000000000000000e+00	4.375972821435425431e-06	9.786085684027057141e-06
5.100000000000000000e+01	0.000000000000000000e+00	2.182741809519939125e-05	1.149041054304689169e-05
5.200000000000000000e+01	0.000000000000000000e+00	1.634491200093179941e-04	6.581522757187485695e-05
5.300000000000000000e+01	0.000000000000000000e+00	2.057354686257895082e-05	3.571154957171529531e-05
5.400000000000000000e+01	0.000000000000000000e+00	1.032587533700279891e-05	4.068914859090000391e-05
5.500000000000000000e+01	0.000000000000000000e+00	1.913006781251169741e-05	3.119884786428883672e-05
5.600000000000000000e+01	0.000000000000000000e+00	2.407384999969508499e-05	5.963370131212286651e-05
5.700000000000000000e+01	0.000000000000000000e+00	4.847102900384925306e-06	2.296454137962200548e-10
5.800000000000000000e+01	0.000000000000000000e+00	7.874199582147412002e-06	1.069482732418691739e-05
5.900000000000000000e+01	0.000000000000000000e+00	5.786337624158477411e-06	3.047229313324351097e-08
6.000000000000000000e+01	0.000000000000000000e+00	4.016227467218413949e-05	4.581281245918944478e-05
6.100000000000000000e+01	0.000000000000000000e+00	3.941325849154964089e-05	1.101689406368677737e-09
6.200000000000000000e+01	0.000000000000000000e+00	5.532426712306914851e-06	1.647496901568956673e-05
6.300000000000000000e+01	0.000000000000000000e+00	4.531417289399541914e-05	5.189557123230770230e-05
6.400000000000000000e+01	0.000000000000000000e+00	5.335280093277106062e-06	7.237392128445208073e-05
6.500000000000000000e+01	0.000000000000000000e+00	3.340975672472268343e-05	3.788888716371729970e-05
6.600000000000000000e+01	0.000000000000000000e+00	4.608768449543276802e-06	2.436619070067536086e-05
6.700000000000000000e+01	0.000000000000000000e+00	1.248303942702477798e-05	4.749413346871733665e-05
6.800000000000000000e+01	0.000000000000000000e+00	5.331924330675974488e-05	5.108598270453512669e-05
6.900000000000000000e+01	0.000000000000000000e+00	1.889130362542346120e-05	3.361733615747652948e-05
7.000000000000000000e+01	0.000000000000000000e+00	1.851535489549860358e-05	1.810387038858607411e-05
7.100000000000000000e+01	0.000000000000000000e+00	7.673485924897249788e-06	3.421764267841354012e-05
7.200000000000000000e+01	0.000000000000000000e+00	7.806970097590237856e-05	1.156163052655756474e-04
7.300000000000000000e+01	0.000000000000000000e+00	1.183715539809782058e-05	2.751185638771858066e-05
7.400000000000000000e+01	0.000000000000000000e+00	8.787355000094976276e-06	1.844312100729439408e-05
7.500000000000000000e+01	0.000000000000000000e+00	2.888875678763724864e-05	1.757343852659687400e-05
7.600000000000000000e+01	0.000000000000000000e+00	1.535415321995969862e-05	1.850956687121652067e-05
7.700000000000000000e+01	0.000000000000000000e+00	1.036365720210596919e-04	5.489900649990886450e-05
7.800000000000000000e+01	0.000000000000000000e+00	3.555486046025180258e-06	7.585455023217946291e-06
7.900000000000000000e+01	0.000000000000000000e+00	4.198387323413044214e-04	1.370039390167221427e-04
8.000000000000000000e+01	0.000000000000000000e+00	1.440975574951153249e-05	4.199928298476152122e-05
8.100000000000000000e+01	0.000000000000000000e+00	1.766213426890317351e-05	2.937553836090955883e-05
8.200000000000000000e+01	0.000000000000000000e+00	1.417464591213501990e-05	7.897814793977886438e-05
8.300000000000000000e+01	0.000000000000000000e+00	2.692348243726883084e-05	4.221254130243323743e-05
8.400000000000000000e+01	0.000000000000000000e+00	3.486250716377981007e-05	2.396742092969361693e-05
8.500000000000000000e+01	0.000000000000000000e+00	3.044698314624838531e-05	2.799123831209726632e-05
8.600000000000000000e+01	0.000000000000000000e+00	5.143863290868466720e-06	7.965368240547832102e-06
8.700000000000000000e+01	0.000000000000000000e+00	1.403703354299068451e-04	1.229923509526997805e-04
8.800000000000000000e+01	0.000000000000000000e+00	1.988241456274408847e-05	3.451960717271163048e-09
8.900000000000000000e+01	0.000000000000000000e+00	2.741073840297758579e-04	9.507696086075156927e-05
9.000000000000000000e+01	0.000000000000000000e+00	1.338243964710272849e-05	3.974229912273585796e-05
9.100000000000000000e+01	0.000000000000000000e+00	7.244476000778377056e-05	1.022856158670037985e-04
9.200000000000000000e+01	0.000000000000000000e+00	4.965376319887582213e-06	4.774689659825526178e-05
9.300000000000000000e+01	0.000000000000000000e+00	9.686013072496280074e-06	3.811197530012577772e-05
9.400000000000000000e+01	0.000000000000000000e+00	3.022007877007126808e-05	4.425738370628096163e-05
9.500000000000000000e+01	0.000000000000000000e+00	2.896334081015083939e-06	4.228277703077765182e-06
9.600000000000000000e+01	0.000000000000000000e+00	4.593801349983550608e-05	1.322402968071401119e-04
9.700000000000000000e+01	0.000000000000000000e+00	5.224309461482334882e-06	2.627256799314636737e-05
9.800000000000000000e+01	0.000000000000000000e+00	1.635730732232332230e-04	6.709743320243433118e-05
9.900000000000000000e+01	0.000000000000000000e+00	9.427350050827953964e-06	1.149105719377985224e-05
1.000000000000000000e+02	0.000000000000000000e+00	1.552641697344370186e-05	2.865566784748807549e-05
1.010000000000000000e+02	0.000000000000000000e+00	1.194364358525490388e-05	8.598351364241807460e-09
1.020000000000000000e+02	0.000000000000000000e+00	6.028227289789356291e-06	1.424762740498408675e-05
1.030000000000000000e+02	0.000000000000000000e+00	1.416114810126600787e-05	2.417164250800851732e-05
1.040000000000000000e+02	0.000000000000000000e+00	1.081093796528875828e-05	8.489430183544754982e-05
1.050000000000000000e+02	0.000000000000000000e+00	1.860413817666994873e-06	1.954893195943441242e-05
1.060000000000000000e+02	0.000000000000000000e+00	4.073299933224916458e-04	1.177508747787214816e-04
1.070000000000000000e+02	0.000000000000000000e+00	3.144164656987413764e-05	4.859821274294517934e-05
1.080000000000000000e+02	0.000000000000000000e+00	1.442902248527389020e-05	2.446988582960329950e-05
1.090000000000000000e+02	0.000000000000000000e+00	1.990937744267284870e-05	6.928074435563758016e-05
1.100000000000000000e+02	0.000000000000000000e+00	2.409063927188981324e-05	4.645920125767588615e-05
1.110000000000000000e+02	0.000000000000000000e+00	5.138323103892616928e-05	2.735114037477615057e-07
1.120000000000000000e+02	0.000000000000000000e+00	1.131168846768559888e-05	2.463074997649528086e-05
1.130000000000000000e+02	0.000000000000000000e+00	1.586348662385717034e-04	7.601370452903211117e-05
1.140000000000000000e+02	0.000000000000000000e+00	1.454356242902576923e-05	1.445187081117182970e-04
1.150000000000000000e+02	0.000000000000000000e+00	1.313968277827370912e-05	7.388879021164029837e-05
1.160000000000000000e+02	0.000000000000000000e+00	5.727900861529633403e-05	6.981516344239935279e-05
1.170000000000000000e+02	0.000000000000000000e+00	7.153687765821814537e-04	3.305454447399824858e-04
1.180000000000000000e+02	0.000000000000000000e+00	3.361994004080770537e-06	1.870984306151513010e-05
1.190000000000000000e+02	0.000000000000000000e+00	6.462523015215992928e-05	8.521995914634317160e-05
1.200000000000000000e+02	0.000000000000000000e+00	1.851108208938967437e-05	4.908863411401398480e-05
1.210000000000000000e+02	0.000000000000000000e+00	1.976032217498868704e-05	4.458687544683925807e-05
1.220000000000000000e+02	0.000000000000000000e+00	3.543212733347900212e-05	6.366986781358718872e-05
1.230000000000000000e+02	0.000000000000000000e+00	4.328773866291157901e-05	1.506787084508687258e-04
1.240000000000000000e+02	0.000000000000000000e+00	1.295188576477812603e-05	4.513296403274580371e-09
1.250000000000000000e+02	0.000000000000000000e+00	4.759428702527657151e-05	7.280933641595765948e-05
1.260000000000000000e+02	0.000000000000000000e+00	9.813832730287685990e-05	6.430928567446869693e-10
1.270000000000000000e+02	0.000000000000000000e+00	8.934318429965060204e-06	4.721406003227457404e-05
1.280000000000000000e+02	0.000000000000000000e+00	1.089339184545679018e-05	1.879889168776571751e-05
1.290000000000000000e+02	0.000000000000000000e+00	8.310023258673027158e-05	7.429674587910994887e-05
1.300000000000000000e+02	0.000000000000000000e+00	3.076588473049923778e-05	1.257375843124464154e-04
1.310000000000000000e+02	0.000000000000000000e+00	3.255477713537402451e-05	5.915943984291516244e-05
1.320000000000000000e+02	0.000000000000000000e+00	3.150491465930826962e-05	2.244690767838619649e-05
1.330000000000000000e+02	0.000000000000000000e+00	1.933926341735059395e-06	2.913582466135267168e-05
1.340000000000000000e+02	0.000000000000000000e+00	1.276561488339211792e-05	6.807765748817473650e-05
1.350000000000000000e+02	0.000000000000000000e+00	1.588397026353050023e-05	3.534094867063686252e-05
1.360000000000000000e+02	0.000000000000000000e+00	3.384914452908560634e-05	7.464985537808388472e-05
1.370000000000000000e+02	0.000000000000000000e+00	1.212087681778939441e-05	8.815660839900374413e-05
1.380000000000000000e+02	0.000000000000000000e+00	9.538002814224455506e-06	4.849839974063741010e-10
1.390000000000000000e+02	0.000000000000000000e+00	8.483583769702818245e-06	7.351579067726987660e-11
1.400000000000000000e+02	0.000000000000000000e+00	2.745390702330041677e-05	1.049692291417159140e-04
1.410000000000000000e+02	0.000000000000000000e+00	1.368596076645189896e-05	1.289903366341604851e-07
1.420000000000000000e+02	0.000000000000000000e+00	1.408045209245756269e-04	9.087828220799565315e-05
1.430000000000000000e+02	0.000000000000000000e+00	2.131084511347580701e-05	7.062552322167903185e-05
1.440000000000000000e+02	0.000000000000000000e+00	6.852996011730283499e-05	1.387584779877215624e-04
1.450000000000000000e+02	0.000000000000000000e+00	1.085919393517542630e-05	2.234462772321421653e-05
1.460000000000000000e+02	0.000000000000000000e+00	3.611760985222645104e-05	2.997956471517682076e-05
1.470000000000000000e+02	0.000000000000000000e+00	2.617536119942087680e-05	1.047912082867696881e-04
1.480000000000000000e+02	0.000000000000000000e+00	1.418255669705104083e-05	5.130538193043321371e-05
1.490000000000000000e+02	0.000000000000000000e+00	7.884922524681314826e-06	2.845011294994037598e-05
1.500000000000000000e+02	0.000000000000000000e+00	5.394421168603003025e-04	2.374128816882148385e-04
1.510000000000000000e+02	0.000000000000000000e+00	3.377623215783387423e-04	7.347654900513589382e-05
1.520000000000000000e+02	0.000000000000000000e+00	7.214170909719541669e-05	1.109535514842718840e-04
1.530000000000000000e+02	0.000000000000000000e+00	1.743898064887616783e-05	7.189282041508704424e-05
1.540000000000000000e+02	0.000000000000000000e+00	4.289120624889619648e-05	3.239645593566820025e-05
1.550000000000000000e+02	0.000000000000000000e+00	1.205442094942554832e-05	7.797595753800123930e-05
1.560000000000000000e+02	0.000000000000000000e+00	4.215523658785969019e-04	7.463298243237659335e-05
1.570000000000000000e+02	0.000000000000000000e+00	1.241090467374306172e-05	3.814575393334962428e-05
1.580000000000000000e+02	0.000000000000000000e+00	5.705979492631740868e-05	5.263470666250213981e-05
1.590000000000000000e+02	0.000000000000000000e+00	1.132518591475673020e-04	7.094298052834346890e-05
1.600000000000000000e+02	0.000000000000000000e+00	2.126208346453495324e-05	3.679139626910910010e-05
1.610000000000000000e+02	0.000000000000000000e+00	1.331608746113488451e-05	4.350035305833443999e-05
1.620000000000000000e+02	0.000000000000000000e+00	4.283422458684071898e-05	3.400052446522749960e-05
1.630000000000000000e+02	0.000000000000000000e+00	7.460350752808153629e-04	3.389587509445846081e-04
1.640000000000000000e+02	0.000000000000000000e+00	5.483304448716808110e-06	2.174825830536519788e-08
1.650000000000000000e+02	0.000000000000000000e+00	2.818790926539804786e-05	4.465781239559873939e-05
1.660000000000000000e+02	0.000000000000000000e+00	9.057408897206187248e-05	7.893854490248486400e-05
1.670000000000000000e+02	0.000000000000000000e+00	5.092738774692406878e-06	1.278338913834886625e-05
1.680000000000000000e+02	0.000000000000000000e+00	5.726459494326263666e-05	5.259787212708033621e-05
1.690000000000000000e+02	0.000000000000000000e+00	2.315596648259088397e-04	1.571412722114473581e-04
1.700000000000000000e+02	0.000000000000000000e+00	8.973521289590280503e-06	2.882721855712588876e-05
1.710000000000000000e+02	0.000000000000000000e+00	2.192971987824421376e-05	5.024745041737332940e-05
1.720000000000000000e+02	0.000000000000000000e+00	4.710778375738300383e-05	8.670502575114369392e-05
1.730000000000000000e+02	0.000000000000000000e+00	4.244274168740957975e-05	1.551453024148941040e-04
1.740000000000000000e+02	0.000000000000000000e+00	2.598805294837802649e-04	8.284181967610493302e-05
1.750000000000000000e+02	0.000000000000000000e+00	7.441783509420929477e-06	3.164182271575555205e-05
1.760000000000000000e+02	0.000000000000000000e+00	2.083955405396409333e-05	1.109414879465475678e-04
1.770000000000000000e+02	0.000000000000000000e+00	1.577857915435743053e-06	2.255951727647698135e-07
1.780000000000000000e+02	0.000000000000000000e+00	1.480868195358198136e-05	5.389794387156143785e-05
1.790000000000000000e+02	0.000000000000000000e+00	1.102611804526532069e-05	2.582868000899907202e-05
1.800000000000000000e+02	0.000000000000000000e+00	6.177623617986682802e-06	2.075795237033162266e-05
1.810000000000000000e+02	0.000000000000000000e+00	1.761293970048427582e-04	1.049658167175948620e-04
1.820000000000000000e+02	0.000000000000000000e+00	9.685120312497019768e-04	9.833739022724330425e-05
1.830000000000000000e+02	0.000000000000000000e+00	1.341727329418063164e-04	9.090020466828718781e-05
1.840000000000000000e+02	0.000000000000000000e+00	7.751925295451655984e-05	4.183076453045941889e-05
1.850000000000000000e+02	0.000000000000000000e+00	1.003655324893770739e-05	3.997370367869734764e-05
1.860000000000000000e+02	0.000000000000000000e+00	1.671373465796932578e-04	6.555527943419292569e-05
1.870000000000000000e+02	0.000000000000000000e+00	6.531902909046038985e-05	1.384259667247533798e-04
1.880000000000000000e+02	0.000000000000000000e+00	3.858273848891258240e-04	5.287583553581498563e-05
1.890000000000000000e+02	0.000000000000000000e+00	2.727244827838148922e-05	1.076637781807221472e-04
1.900000000000000000e+02	0.000000000000000000e+00	1.531387897557578981e-05	8.646673813927918673e-05
1.910000000000000000e+02	0.000000000000000000e+00	4.979852019459940493e-05	5.544243322219699621e-05
1.920000000000000000e+02	0.000000000000000000e+00	1.963372196769341826e-04	7.910138083389028907e-05
1.930000000000000000e+02	0.000000000000000000e+00	5.475664147525094450e-05	4.889479168923571706e-05
1.940000000000000000e+02	0.000000000000000000e+00	2.400345634669065475e-03	7.238531252369284630e-04
1.950000000000000000e+02	0.000000000000000000e+00	4.421841003932058811e-04	5.183092798688448966e-05
1.960000000000000000e+02	0.000000000000000000e+00	1.020882791635813192e-05	9.728679287945851684e-05
1.970000000000000000e+02	0.000000000000000000e+00	8.490414074913132936e-06	6.085063796490430832e-05
1.980000000000000000e+02	0.000000000000000000e+00	1.142749897553585470e-05	4.740585063700564206e-05
1.990000000000000000e+02	0.000000000000000000e+00	1.454289667890407145e-05	1.152161803474882618e-05
2.000000000000000000e+02	0.000000000000000000e+00	1.964767216122709215e-05	6.228776328498497605e-05
2.010000000000000000e+02	0.000000000000000000e+00	2.125099272234365344e-04	7.543766696471720934e-05
2.020000000000000000e+02	0.000000000000000000e+00	3.044609002245124429e-06	6.508195656351745129e-05
2.030000000000000000e+02	0.000000000000000000e+00	2.102137295878492296e-05	1.054448439390398562e-04
2.040000000000000000e+02	0.000000000000000000e+00	2.409527951385825872e-05	7.294741953955963254e-05
2.050000000000000000e+02	0.000000000000000000e+00	5.497769961948506534e-05	7.769693911541253328e-05
2.060000000000000000e+02	0.000000000000000000e+00	3.195921453880146146e-05	6.819701957283541560e-05
2.070000000000000000e+02	0.000000000000000000e+00	3.729285526787862182e-05	4.568864460452459753e-05
2.080000000000000000e+02	0.000000000000000000e+00	1.525088828202569857e-05	4.081039151060394943e-05
2.090000000000000000e+02	0.000000000000000000e+00	5.579775915975915268e-06	5.324647645466029644e-05
2.100000000000000000e+02	0.000000000000000000e+00	9.946337740984745324e-06	5.506421803147532046e-05
2.110000000000000000e+02	0.000000000000000000e+00	2.328551090613473207e-05	3.701468813233077526e-05
2.120000000000000000e+02	0.000000000000000000e+00	1.792802140698768198e-05	3.035607987200705793e-09
2.130000000000000000e+02	0.000000000000000000e+00	3.642955562099814415e-05	5.462812259793281555e-05
2.140000000000000000e+02	0.000000000000000000e+00	2.413094443909358233e-05	5.140631401445716619e-05
2.150000000000000000e+02	0.000000000000000000e+00	6.395294622052460909e-05	8.605914626969024539e-05
2.160000000000000000e+02	0.000000000000000000e+00	3.621672221925109625e-04	1.957528729690238833e-04
2.170000000000000000e+02	0.000000000000000000e+00	1.622478157514706254e-05	4.672039722208864987e-05
2.180000000000000000e+02	0.000000000000000000e+00	9.121998118644114584e-06	7.137374780086247483e-08
2.190000000000000000e+02	0.000000000000000000e+00	1.796582910174038261e-05	5.706224328605458140e-05
2.200000000000000000e+02	0.000000000000000000e+00	3.001477125508245081e-06	4.238894689478911459e-05
2.210000000000000000e+02	0.000000000000000000e+00	5.436329229269176722e-05	2.141529694199562073e-05
2.220000000000000000e+02	0.000000000000000000e+00	2.164944453397765756e-05	3.203134838258847594e-05
2.230000000000000000e+02	0.000000000000000000e+00	2.145947510143741965e-04	1.098279462894424796e-04
2.240000000000000000e+02	0.000000000000000000e+00	8.642057946417480707e-05	6.747503357473760843e-05
2.250000000000000000e+02	0.000000000000000000e+00	5.120799178257584572e-04	1.886882091639563441e-04
2.260000000000000000e+02	0.000000000000000000e+00	7.361681491602212191e-05	1.029587801895104349e-04
2.270000000000000000e+02	0.000000000000000000e+00	6.223829404916614294e-05	7.752775854896754026e-05
2.280000000000000000e+02	0.000000000000000000e+00	1.062869676388800144e-03	4.266873293090611696e-04
2.290000000000000000e+02	0.000000000000000000e+00	1.437283663108246401e-05	2.084139367752868566e-07
2.300000000000000000e+02	0.000000000000000000e+00	9.034340109792537987e-06	5.889471867703832686e-05
2.310000000000000000e+02	0.000000000000000000e+00	6.868567288620397449e-05	7.025012018857523799e-05
2.320000000000000000e+02	0.000000000000000000e+00	1.460400653741089627e-05	3.145568189211189747e-05
2.330000000000000000e+02	0.000000000000000000e+00	1.445645830244757235e-05	7.988221477717161179e-05
2.340000000000000000e+02	0.000000000000000000e+00	7.944480603327974677e-05	4.896940299659036100e-05
2.350000000000000000e+02	0.000000000000000000e+00	7.187006849562749267e-05	1.056380933732725680e-04
2.360000000000000000e+02	0.000000000000000000e+00	5.103864532429724932e-05	2.223288538516499102e-05
2.370000000000000000e+02	0.000000000000000000e+00	3.397180626052431762e-05	7.234265649458393455e-05
2.380000000000000000e+02	0.000000000000000000e+00	8.388094283873215318e-05	1.371062680846080184e-04
2.390000000000000000e+02	0.000000000000000000e+00	3.994988583144731820e-05	4.538977373158559203e-05
2.400000000000000000e+02	0.000000000000000000e+00	4.808643425349146128e-04	7.434112194459885359e-05
2.410000000000000000e+02	0.000000000000000000e+00	2.550263598095625639e-04	9.482316090725362301e-05
2.420000000000000000e+02	0.000000000000000000e+00	4.977482603862881660e-05	1.184662614832632244e-04
2.430000000000000000e+02	0.000000000000000000e+00	1.415492351952707395e-05	4.899756822851486504e-05
2.440000000000000000e+02	0.000000000000000000e+00	4.103349419892765582e-05	4.291387449484318495e-05
2.450000000000000000e+02	0.000000000000000000e+00	1.466502435505390167e-04	9.989344107452780008e-05
2.460000000000000000e+02	0.000000000000000000e+00	1.926395088958088309e-05	3.716852958746130753e-08
2.470000000000000000e+02	0.000000000000000000e+00	2.852063335012644529e-05	8.233470725826919079e-05
2.480000000000000000e+02	0.000000000000000000e+00	3.800922058871947229e-05	5.950213744654320180e-05
2.490000000000000000e+02	0.000000000000000000e+00	1.824641367420554161e-05	7.145654672058299184e-05
2.500000000000000000e+02	0.000000000000000000e+00	1.961134548764675856e-04	1.193601201521232724e-04
2.510000000000000000e+02	0.000000000000000000e+00	2.703675127122551203e-04	9.915849659591913223e-05
2.520000000000000000e+02	0.000000000000000000e+00	2.386979758739471436e-06	8.482738485326990485e-05
2.530000000000000000e+02	0.000000000000000000e+00	3.176300015184096992e-05	4.193096538074314594e-05
2.540000000000000000e+02	0.000000000000000000e+00	3.233494498999789357e-05	5.995340688969008625e-05
2.550000000000000000e+02	0.000000000000000000e+00	2.600986590550746769e-06	7.910893629059501109e-08
2.560000000000000000e+02	0.000000000000000000e+00	3.768848910112865269e-05	1.644541625864803791e-04
2.570000000000000000e+02	0.000000000000000000e+00	6.218882390385260805e-06	1.616100344108417630e-04
2.580000000000000000e+02	0.000000000000000000e+00	5.101305214338935912e-05	7.560021185781806707e-05
2.590000000000000000e+02	0.000000000000000000e+00	2.753867593128234148e-04	1.313790999120101333e-04
2.600000000000000000e+02	0.000000000000000000e+00	1.440464438928756863e-05	4.585249916999600828e-05
2.610000000000000000e+02	0.000000000000000000e+00	2.723418947425670922e-05	3.530082904035225511e-05
2.620000000000000000e+02	0.000000000000000000e+00	2.613943615870084614e-05	4.502844624942881069e-11
2.630000000000000000e+02	0.000000000000000000e+00	1.749836883391253650e-05	7.310856744879856706e-05
2.640000000000000000e+02	0.000000000000000000e+00	9.186536772176623344e-05	4.266267642378807068e-04
2.650000000000000000e+02	0.000000000000000000e+00	1.483972664573229849e-05	2.336659044033240207e-08
2.660000000000000000e+02	0.000000000000000000e+00	2.225448042736388743e-05	3.081471368204802275e-05
2.670000000000000000e+02	0.000000000000000000e+00	8.198300747608300298e-06	1.499442459085287283e-09
2.680000000000000000e+02	0.000000000000000000e+00	5.750970740336924791e-05	6.917372957104817033e-05
2.690000000000000000e+02	0.000000000000000000e+00	1.582889963174238801e-04	5.482117558130994439e-06
2.700000000000000000e+02	0.000000000000000000e+00	4.705148057837504894e-06	4.118591823498718441e-05
2.710000000000000000e+02	0.000000000000000000e+00	4.470997373573482037e-05	9.581929043633863330e-05
2.720000000000000000e+02	0.000000000000000000e+00	5.427632277132943273e-05	9.063015022547915578e-05
2.730000000000000000e+02	0.000000000000000000e+00	1.201903251057956368e-05	3.248692155466414988e-05
2.740000000000000000e+02	0.000000000000000000e+00	1.802487095119431615e-04	8.776782487984746695e-05
2.750000000000000000e+02	0.000000000000000000e+00	2.179418152081780136e-05	2.812915772665292025e-05
2.760000000000000000e+02	0.000000000000000000e+00	6.145219958852976561e-05	4.284325405023992062e-05
2.770000000000000000e+02	0.000000000000000000e+00	6.632811164308805019e-06	5.901772237848490477e-05
2.780000000000000000e+02	0.000000000000000000e+00	6.300324457697570324e-05	9.936570131685584784e-05
2.790000000000000000e+02	0.000000000000000000e+00	3.345423101563937962e-05	4.190818435745313764e-05
2.800000000000000000e+02	0.000000000000000000e+00	1.847642852226272225e-05	1.012278735288418829e-04
2.810000000000000000e+02	0.000000000000000000e+00	1.755786070134490728e-05	9.150594269158318639e-05
2.820000000000000000e+02	0.000000000000000000e+00	1.954008075699675828e-05	5.576646344707114622e-08
2.830000000000000000e+02	0.000000000000000000e+00	4.293172969482839108e-04	9.919329750118777156e-05
2.840000000000000000e+02	0.000000000000000000e+00	3.002089670189889148e-06	2.600097559479763731e-08
2.850000000000000000e+02	0.000000000000000000e+00	1.362193688692059368e-05	4.001729757874272764e-05
2.860000000000000000e+02	0.000000000000000000e+00	5.689142199116759002e-06	2.627384492370765656e-05
2.870000000000000000e+02	0.000000000000000000e+00	3.265083360020071268e-04	1.768622896634042263e-04
2.880000000000000000e+02	0.000000000000000000e+00	2.105497405864298344e-04	1.098515276680700481e-04
2.890000000000000000e+02	0.000000000000000000e+00	7.709646888542920351e-05	4.107880702264310457e-10
2.900000000000000000e+02	0.000000000000000000e+00	3.673137689474970102e-05	4.411622285260818899e-05
2.910000000000000000e+02	0.000000000000000000e+00	7.275194366229698062e-05	8.090002665994688869e-05
2.920000000000000000e+02	0.000000000000000000e+00	8.249031816376373172e-05	5.477078593685291708e-05
2.930000000000000000e+02	0.000000000000000000e+00	4.772673128172755241e-05	9.626558312447741628e-05
2.940000000000000000e+02	0.000000000000000000e+00	3.986068622907623649e-05	5.512790085049346089e-05
2.950000000000000000e+02	0.000000000000000000e+00	1.064449097611941397e-04	6.679145008092746139e-05
2.960000000000000000e+02	0.000000000000000000e+00	1.968583819689229131e-05	2.198598485847469419e-05
2.970000000000000000e+02	0.000000000000000000e+00	5.399362999014556408e-05	5.839976074639707804e-05
2.980000000000000000e+02	0.000000000000000000e+00	7.040974014671519399e-05	5.866579158464446664e-05
2.990000000000000000e+02	0.000000000000000000e+00	2.510685299057513475e-04	7.853796705603599548e-05
3.000000000000000000e+02	0.000000000000000000e+00	2.850650389518705197e-06	2.042281084868591279e-05
3.010000000000000000e+02	0.000000000000000000e+00	5.229284215602092445e-05	8.267238445114344358e-05
3.020000000000000000e+02	0.000000000000000000e+00	4.644923319574445486e-05	3.047690552193671465e-05
3.030000000000000000e+02	0.000000000000000000e+00	5.723489812226034701e-05	1.399957691319286823e-04
3.040000000000000000e+02	0.000000000000000000e+00	6.586395466001704335e-05	9.861807484412565827e-05
3.050000000000000000e+02	0.000000000000000000e+00	2.584188769105821848e-05	5.144471288076601923e-05
3.060000000000000000e+02	0.000000000000000000e+00	1.537061034468933940e-04	9.999952453654259443e-05
3.070000000000000000e+02	0.000000000000000000e+00	9.557368684909306467e-06	4.963660467183217406e-05
3.080000000000000000e+02	0.000000000000000000e+00	1.310914085479453206e-04	1.408540847478434443e-04
3.090000000000000000e+02	0.000000000000000000e+00	8.106505993055179715e-05	5.842411887613252475e-09
3.100000000000000000e+02	0.000000000000000000e+00	2.181388699682429433e-04	3.405013994779437780e-04
3.110000000000000000e+02	0.000000000000000000e+00	2.784450771287083626e-06	2.405603538591094548e-07
3.120000000000000000e+02	0.000000000000000000e+00	1.948638528119772673e-04	1.919708884088322520e-04
3.130000000000000000e+02	0.000000000000000000e+00	9.177619358524680138e-04	1.889175618998706341e-04
3.140000000000000000e+02	0.000000000000000000e+00	6.474730616901069880e-05	1.407702948199585080e-04
3.150000000000000000e+02	0.000000000000000000e+00	8.093930227914825082e-05	1.466906687710434198e-04
3.160000000000000000e+02	0.000000000000000000e+00	9.400128328707069159e-05	1.435451267752796412e-04
3.170000000000000000e+02	0.000000000000000000e+00	1.239933408214710653e-05	9.291509923059493303e-05
3.180000000000000000e+02	0.000000000000000000e+00	9.516415047983173281e-06	5.096258610137738287e-05
3.190000000000000000e+02	0.000000000000000000e+00	3.781879286179901101e-06	6.199444846366475304e-10
3.200000000000000000e+02	0.000000000000000000e+00	3.803342697210609913e-04	9.438293636776506901e-05
3.210000000000000000e+02	0.000000000000000000e+00	1.146910872193984687e-04	2.861818065866827965e-04
3.220000000000000000e+02	0.000000000000000000e+00	7.395222928607836366e-05	1.471033319830894470e-04
3.230000000000000000e+02	0.000000000000000000e+00	2.887242408178281039e-05	1.670424098847433925e-04
3.240000000000000000e+02	0.000000000000000000e+00	1.568709558341652155e-05	4.749748040921986103e-05
3.250000000000000000e+02	0.000000000000000000e+00	1.518391945865005255e-04	1.198905447381548584e-04
3.260000000000000000e+02	0.000000000000000000e+00	2.538033368182368577e-05	7.650482558574367431e-08
3.270000000000000000e+02	0.000000000000000000e+00	2.978213015012443066e-04	3.396147512830793858e-04
3.280000000000000000e+02	0.000000000000000000e+00	3.329903993289917707e-04	1.129393422161228955e-04
3.290000000000000000e+02	0.000000000000000000e+00	5.287590283842291683e-06	1.901508039736654609e-05
3.300000000000000000e+02	0.000000000000000000e+00	2.832077370840124786e-05	8.009083103388547897e-05
3.310000000000000000e+02	0.000000000000000000e+00	2.086421045532915741e-05	3.398415356059558690e-05
3.320000000000000000e+02	0.000000000000000000e+00	2.377746568527072668e-04	1.730781223159283400e-04
3.330000000000000000e+02	0.000000000000000000e+00	6.483714241767302155e-05	6.230005237739533186e-05
3.340000000000000000e+02	0.000000000000000000e+00	8.549655831302516162e-06	9.786232340047718026e-07
3.350000000000000000e+02	0.000000000000000000e+00	4.324333567637950182e-04	1.588034647284075618e-04
3.360000000000000000e+02	0.000000000000000000e+00	2.167202364944387227e-05	8.655343845020979643e-05
3.370000000000000000e+02	0.000000000000000000e+00	6.191036081872880459e-04	1.310989027842879295e-04
3.380000000000000000e+02	0.000000000000000000e+00	1.926401600940153003e-04	1.769095251802355051e-04
3.390000000000000000e+02	0.000000000000000000e+00	1.822214544517919421e-04	3.956511500291526318e-04
3.400000000000000000e+02	0.000000000000000000e+00	7.224518776638433337e-05	3.279480370110832155e-05
3.410000000000000000e+02	0.000000000000000000e+00	1.356601569568738341e-04	1.414931030012667179e-04
3.420000000000000000e+02	0.000000000000000000e+00	3.800114063778892159e-05	1.169861352536827326e-04
3.430000000000000000e+02	0.000000000000000000e+00	1.324448676314204931e-04	1.704778260318562388e-04
3.440000000000000000e+02	0.000000000000000000e+00	9.212964869220741093e-06	9.721259993966668844e-05
3.450000000000000000e+02	0.000000000000000000e+00	2.379982906859368086e-04	1.221220591105520725e-04
3.460000000000000000e+02	0.000000000000000000e+00	2.560394583269953728e-03	1.287741033593192697e-04
3.470000000000000000e+02	0.000000000000000000e+00	7.980866212164983153e-05	7.182004628702998161e-05
3.480000000000000000e+02	0.000000000000000000e+00	6.908149953233078122e-05	4.983766848454251885e-05
3.490000000000000000e+02	0.000000000000000000e+00	3.015236579813063145e-04	5.820808582939207554e-04
3.500000000000000000e+02	0.000000000000000000e+00	2.198581751144956797e-05	7.920335337985306978e-05
3.510000000000000000e+02	0.000000000000000000e+00	4.881191125605255365e-05	4.478195842239074409e-05
3.520000000000000000e+02	0.000000000000000000e+00	1.364958006888628006e-04	2.264632930746302009e-04
3.530000000000000000e+02	0.000000000000000000e+00	4.358805890660732985e-04	2.634911506902426481e-04
3.540000000000000000e+02	0.000000000000000000e+00	2.847780160664115101e-05	9.007456114318301843e-09
3.550000000000000000e+02	0.000000000000000000e+00	3.726196009665727615e-04	2.335367462364956737e-04
3.560000000000000000e+02	0.000000000000000000e+00	4.996315328753553331e-05	6.131809641374275088e-05
3.570000000000000000e+02	0.000000000000000000e+00	6.831809878349304199e-05	5.202951069804839790e-05
3.580000000000000000e+02	0.000000000000000000e+00	1.066419190465239808e-05	3.659898695218544162e-08
3.590000000000000000e+02	0.000000000000000000e+00	3.807539542322047055e-05	1.228098990395665169e-04
3.600000000000000000e+02	0.000000000000000000e+00	9.045023034559562802e-05	1.100899826269596815e-04
3.610000000000000000e+02	0.000000000000000000e+00	5.677879471477353945e-06	3.896513226209208369e-05
3.620000000000000000e+02	0.000000000000000000e+00	2.494690706953406334e-04	2.808501885738223791e-04
3.630000000000000000e+02	0.000000000000000000e+00	3.498857040540315211e-05	9.853281517280265689e-05
3.640000000000000000e+02	0.000000000000000000e+00	2.962187863886356354e-05	7.244227163027971983e-05
3.650000000000000000e+02	0.000000000000000000e+00	7.903389632701873779e-05	3.264771657995879650e-04
3.660000000000000000e+02	0.000000000000000000e+00	8.632404205854982138e-05	1.398202148266136646e-04
3.670000000000000000e+02	0.000000000000000000e+00	5.563569629885023460e-06	2.282669302076101303e-04
3.680000000000000000e+02	0.000000000000000000e+00	5.587538908002898097e-05	5.291911293170414865e-05
3.690000000000000000e+02	0.000000000000000000e+00	3.608593397075310349e-05	4.843313581659458578e-05
3.700000000000000000e+02	0.000000000000000000e+00	7.279017154360190034e-05	1.164532513939775527e-04
3.710000000000000000e+02	0.000000000000000000e+00	1.613326021470129490e-04	1.638031390029937029e-04
3.720000000000000000e+02	0.000000000000000000e+00	3.520834070513956249e-05	9.439544373890385032e-05
3.730000000000000000e+02	0.000000000000000000e+00	5.578429045272059739e-05	1.979758962988853455e-04
3.740000000000000000e+02	0.000000000000000000e+00	3.069121885346248746e-05	3.062050018343143165e-05
3.750000000000000000e+02	0.000000000000000000e+00	4.471145075513049960e-06	3.325562283862382174e-05
3.760000000000000000e+02	0.000000000000000000e+00	9.204375601257197559e-06	5.235965727479197085e-05
3.770000000000000000e+02	0.000000000000000000e+00	2.972258880618028343e-05	1.006671445793472230e-04
3.780000000000000000e+02	0.000000000000000000e+00	3.340240073157474399e-05	1.625907607376575470e-04
3.790000000000000000e+02	0.000000000000000000e+00	3.117059532087296247e-05	6.272377504501491785e-05
3.800000000000000000e+02	0.000000000000000000e+00	6.799213006161153316e-04	5.767200491391122341e-04
3.810000000000000000e+02	0.000000000000000000e+00	4.696962787420488894e-05	9.590046829544007778e-05
3.820000000000000000e+02	0.000000000000000000e+00	7.808869668224360794e-06	1.559133670525625348e-04
3.830000000000000000e+02	0.000000000000000000e+00	6.710162269882857800e-04	2.841151435859501362e-04
3.840000000000000000e+02	0.000000000000000000e+00	2.406229032203555107e-04	2.473238855600357056e-04
3.850000000000000000e+02	0.000000000000000000e+00	2.862155452021397650e-05	1.066283657564781606e-04
3.860000000000000000e+02	0.000000000000000000e+00	5.547289401874877512e-05	5.381899245548993349e-05
3.870000000000000000e+02	0.000000000000000000e+00	1.003142562694847584e-03	1.293586828978732228e-04
3.880000000000000000e+02	0.000000000000000000e+00	3.958796878578141332e-05	8.629515650682151318e-05
3.890000000000000000e+02	0.000000000000000000e+00	2.624331682454794645e-04	1.147070579463616014e-04
3.900000000000000000e+02	0.000000000000000000e+00	2.164162106055300683e-05	1.390945399180054665e-04
3.910000000000000000e+02	0.000000000000000000e+00	4.063009328092448413e-05	9.553636482451111078e-05
3.920000000000000000e+02	0.000000000000000000e+00	6.758599192835390568e-05	1.230007910635322332e-04
3.930000000000000000e+02	0.000000000000000000e+00	1.813290407881140709e-03	1.071029109880328178e-03
3.940000000000000000e+02	0.000000000000000000e+00	1.610365143278613687e-05	3.273220791015774012e-04
3.950000000000000000e+02	0.000000000000000000e+00	3.501820901874452829e-05	1.491770672146230936e-04
3.960000000000000000e+02	0.000000000000000000e+00	1.261366924154572189e-05	4.627017915481701493e-05
3.970000000000000000e+02	0.000000000000000000e+00	6.617136023123748600e-06	5.031055479776114225e-05
3.980000000000000000e+02	0.000000000000000000e+00	5.699491157429292798e-05	3.553391434252262115e-05
3.990000000000000000e+02	0.000000000000000000e+00	3.289202504674904048e-05	9.522340405965223908e-05
4.000000000000000000e+02	0.000000000000000000e+00	2.875108839361928403e-05	9.058004798134788871e-05
4.010000000000000000e+02	0.000000000000000000e+00	2.459436836943496019e-05	7.489656127290800214e-05
4.020000000000000000e+02	0.000000000000000000e+00	2.692623820621520281e-04	1.265140308532863855e-04
4.030000000000000000e+02	0.000000000000000000e+00	1.838821917772293091e-04	1.178570310003124177e-04
4.040000000000000000e+02	0.000000000000000000e+00	9.502232387603726238e-06	2.687289634195622057e-05
4.050000000000000000e+02	0.000000000000000000e+00	2.681801852304488420e-04	2.835138875525444746e-04
4.060000000000000000e+02	0.000000000000000000e+00	1.462926502426853403e-05	3.540024408721365035e-05
4.070000000000000000e+02	0.000000000000000000e+00	8.108731708489358425e-05	9.758670785231515765e-05
4.080000000000000000e+02	0.000000000000000000e+00	1.890904059109743685e-05	6.771759944967925549e-05
4.090000000000000000e+02	0.000000000000000000e+00	1.021549905999563634e-05	2.560514928973134374e-07
4.100000000000000000e+02	0.000000000000000000e+00	3.292311448603868484e-04	9.953573317034170032e-05
4.110000000000000000e+02	0.000000000000000000e+00	1.733241952024400234e-04	1.955939223989844322e-04
4.120000000000000000e+02	0.000000000000000000e+00	7.289271252375328913e-06	2.220971850874775555e-08
4.130000000000000000e+02	0.000000000000000000e+00	3.806351742241531610e-05	7.118850771803408861e-05
4.140000000000000000e+02	0.000000000000000000e+00	9.778051435205270536e-07	5.244676503934897482e-05
4.150000000000000000e+02	0.000000000000000000e+00	3.162577559123747051e-05	1.463594089727848768e-04
4.160000000000000000e+02	0.000000000000000000e+00	1.555247872602194548e-04	2.032040356425568461e-04
4.170000000000000000e+02	0.000000000000000000e+00	1.232178474310785532e-04	9.643298835726454854e-05
4.180000000000000000e+02	0.000000000000000000e+00	6.150593890197342262e-06	2.210207094321958721e-05
4.190000000000000000e+02	0.000000000000000000e+00	1.757241261657327414e-04	1.694120583124458790e-04
4.200000000000000000e+02	0.000000000000000000e+00	2.635967102833092213e-04	2.773852029349654913e-04
4.210000000000000000e+02	0.000000000000000000e+00	6.102081388235092163e-04	8.325093222083523870e-05
4.220000000000000000e+02	0.000000000000000000e+00	9.323950507678091526e-05	7.256458775373175740e-05
4.230000000000000000e+02	0.000000000000000000e+00	7.477118197130039334e-05	1.954753533937036991e-04
4.240000000000000000e+02	0.000000000000000000e+00	1.564450212754309177e-05	1.503132079960778356e-04
4.250000000000000000e+02	0.000000000000000000e+00	1.089914512704126537e-04	1.345623750239610672e-04
4.260000000000000000e+02	0.000000000000000000e+00	6.197462789714336395e-04	1.730736548779532313e-04
4.270000000000000000e+02	0.000000000000000000e+00	2.883101478801108897e-05	1.359543821308761835e-04
4.280000000000000000e+02	0.000000000000000000e+00	5.916096415603533387e-05	7.974757318152114749e-05
4.290000000000000000e+02	0.000000000000000000e+00	8.824180258670821786e-05	8.304438233608379960e-05
4.300000000000000000e+02	0.000000000000000000e+00	2.747832622844725847e-04	5.219543236307799816e-04
4.310000000000000000e+02	0.000000000000000000e+00	2.320950297871604562e-04	2.235011488664895296e-04
4.320000000000000000e+02	0.000000000000000000e+00	1.271659857593476772e-05	1.438988110749050975e-04
4.330000000000000000e+02	0.000000000000000000e+00	5.416787189460592344e-06	8.757571049500256777e-05
4.340000000000000000e+02	0.000000000000000000e+00	3.089775418629869819e-05	1.233104703715071082e-04
4.350000000000000000e+02	0.000000000000000000e+00	2.107705768139567226e-05	1.324827753705903888e-04
4.360000000000000000e+02	0.000000000000000000e+00	9.692519961390644312e-05	4.841171030420809984e-04
4.370000000000000000e+02	0.000000000000000000e+00	1.064409370883367956e-04	8.095992234302684665e-05
4.380000000000000000e+02	0.000000000000000000e+00	1.547756983200088143e-05	5.740916094509884715e-05
4.390000000000000000e+02	0.000000000000000000e+00	5.810844959341920912e-05	1.512822054792195559e-04
4.400000000000000000e+02	0.000000000000000000e+00	1.187835261225700378e-02	3.760253079235553741e-03
4.410000000000000000e+02	0.000000000000000000e+00	1.840216573327779770e-04	6.702209793729707599e-05
4.420000000000000000e+02	0.000000000000000000e+00	1.386128569720312953e-04	3.187438123859465122e-04
4.430000000000000000e+02	0.000000000000000000e+00	2.497280547686386853e-05	1.558341464260593057e-04
4.440000000000000000e+02	0.000000000000000000e+00	1.104961629607714713e-04	2.513827639631927013e-04
4.450000000000000000e+02	0.000000000000000000e+00	1.325218036072328687e-04	1.221412821905687451e-04
4.460000000000000000e+02	0.000000000000000000e+00	3.016251721419394016e-04	2.221927425125613809e-04
4.470000000000000000e+02	0.000000000000000000e+00	3.345770892337895930e-05	1.170886025647632778e-04
4.480000000000000000e+02	0.000000000000000000e+00	7.537011697422713041e-06	8.442300168098881841e-05
4.490000000000000000e+02	0.000000000000000000e+00	2.113839145749807358e-04	1.402556517859920859e-04
4.500000000000000000e+02	0.000000000000000000e+00	8.827194105833768845e-04	1.162104235845617950e-04
4.510000000000000000e+02	0.000000000000000000e+00	8.174972208507824689e-06	8.772213914198800921e-05
4.520000000000000000e+02	0.000000000000000000e+00	6.312214100034907460e-05	9.098883310798555613e-05
4.530000000000000000e+02	0.000000000000000000e+00	2.925903572759125382e-05	1.372845872538164258e-04
4.540000000000000000e+02	0.000000000000000000e+00	5.243501072982326150e-05	1.882165379356592894e-04
4.550000000000000000e+02	0.000000000000000000e+00	3.023469762410968542e-04	2.800240181386470795e-04
4.560000000000000000e+02	0.000000000000000000e+00	3.738190935109741986e-05	1.092518068617209792e-04
4.570000000000000000e+02	0.000000000000000000e+00	2.330116258235648274e-04	3.662985400296747684e-04
4.580000000000000000e+02	0.000000000000000000e+00	5.760095082223415375e-04	2.598666469566524029e-04
4.590000000000000000e+02	0.000000000000000000e+00	4.125596897210925817e-04	6.165524828247725964e-04
4.600000000000000000e+02	0.000000000000000000e+00	2.855835482478141785e-04	1.926425611600279808e-04
4.610000000000000000e+02	0.000000000000000000e+00	1.635792796150781214e-05	8.375584729947149754e-05
4.620000000000000000e+02	0.000000000000000000e+00	9.840638085734099150e-06	9.392028266219654142e-10
4.630000000000000000e+02	0.000000000000000000e+00	2.215663262177258730e-04	1.985022972803562880e-04
4.640000000000000000e+02	0.000000000000000000e+00	9.682948439149186015e-05	1.116526691475883126e-04
4.650000000000000000e+02	0.000000000000000000e+00	3.725937131093814969e-05	6.267856952035799623e-05
4.660000000000000000e+02	0.000000000000000000e+00	1.669511766522191465e-05	1.480276259826496243e-04
4.670000000000000000e+02	0.000000000000000000e+00	4.578498555929400027e-05	1.094363542506471276e-04
4.680000000000000000e+02	0.000000000000000000e+00	1.348180467175552621e-05	6.985344953136518598e-05
4.690000000000000000e+02	0.000000000000000000e+00	2.000804233830422163e-04	2.148432540707290173e-04
4.700000000000000000e+02	0.000000000000000000e+00	1.443532710254658014e-06	4.266866326929630304e-08
4.710000000000000000e+02	0.000000000000000000e+00	4.071317380294203758e-05	1.247741893166676164e-04
4.720000000000000000e+02	0.000000000000000000e+00	3.598854164010845125e-05	2.014481433434411883e-04
4.730000000000000000e+02	0.000000000000000000e+00	3.005203616339713335e-04	3.544937644619494677e-04
4.740000000000000000e+02	0.000000000000000000e+00	5.847706052009016275e-05	1.243361621163785458e-04
4.750000000000000000e+02	0.000000000000000000e+00	2.015840145759284496e-04	2.462802513036876917e-04
4.760000000000000000e+02	0.000000000000000000e+00	1.489627356932032853e-05	2.119518321705982089e-04
4.770000000000000000e+02	0.000000000000000000e+00	4.479823110159486532e-05	8.044361311476677656e-05
4.780000000000000000e+02	0.000000000000000000e+00	8.209113730117678642e-05	1.481795916333794594e-04
4.790000000000000000e+02	0.000000000000000000e+00	1.018662951537407935e-04	1.098257562262006104e-04
4.800000000000000000e+02	0.000000000000000000e+00	3.514634590828791261e-05	1.091197700588963926e-04
4.810000000000000000e+02	0.000000000000000000e+00	1.902772055473178625e-04	1.040019706124439836e-04
4.820000000000000000e+02	0.000000000000000000e+00	3.849555287160910666e-05	1.603530399734154344e-04
4.830000000000000000e+02	0.000000000000000000e+00	8.669048111187294126e-05	1.135334314312785864e-04
4.840000000000000000e+02	0.000000000000000000e+00	2.689653592824470252e-05	4.904750312562100589e-05
4.850000000000000000e+02	0.000000000000000000e+00	7.273009032360278070e-06	4.099039506400004029e-05
4.860000000000000000e+02	0.000000000000000000e+00	4.010792326880618930e-05	1.658443352425820194e-06
4.870000000000000000e+02	0.000000000000000000e+00	9.039142605615779757e-05	1.572349283378571272e-04
4.880000000000000000e+02	0.000000000000000000e+00	1.340315502602607012e-04	1.856193121057003736e-04
4.890000000000000000e+02	0.000000000000000000e+00	1.786289649317041039e-04	9.977691661333665252e-05
4.900000000000000000e+02	0.000000000000000000e+00	1.269340573344379663e-04	3.309531894046813250e-04
4.910000000000000000e+02	0.000000000000000000e+00	2.871745091397315264e-04	1.378376036882400513e-04
4.920000000000000000e+02	0.000000000000000000e+00	5.088228135718964040e-06	1.073012967367503734e-08
4.930000000000000000e+02	0.000000000000000000e+00	1.167141483165323734e-03	1.858810574049130082e-04
4.940000000000000000e+02	0.000000000000000000e+00	2.933150790340732783e-05	8.129846537485718727e-05
4.950000000000000000e+02	0.000000000000000000e+00	1.029604463838040829e-04	5.148674819821508208e-10
4.960000000000000000e+02	0.000000000000000000e+00	1.073623308911919594e-03	1.969931618077680469e-04
4.970000000000000000e+02	0.000000000000000000e+00	1.531211164547130466e-04	1.642137940507382154e-04
4.980000000000000000e+02	0.000000000000000000e+00	8.705428626853972673e-06	1.540500234114006162e-04
4.990000000000000000e+02	0.000000000000000000e+00	2.809329307638108730e-04	6.497561116702854633e-04
5.000000000000000000e+02	0.000000000000000000e+00	9.691570885479450226e-04	6.875035469420254230e-04
5.010000000000000000e+02	0.000000000000000000e+00	5.104044612380675972e-05	1.621125702513381839e-04
5.020000000000000000e+02	0.000000000000000000e+00	1.448391703888773918e-04	2.232815750176087022e-04
5.030000000000000000e+02	0.000000000000000000e+00	2.816460328176617622e-04	1.169795577879995108e-04
5.040000000000000000e+02	0.000000000000000000e+00	1.892641012091189623e-04	5.893825800740160048e-05
5.050000000000000000e+02	0.000000000000000000e+00	1.836849376559257507e-03	8.718489552848041058e-04
5.060000000000000000e+02	0.000000000000000000e+00	4.274747334420681000e-05	1.106451454688794911e-04
5.070000000000000000e+02	0.000000000000000000e+00	6.207712431205436587e-05	1.449340925319120288e-04
5.080000000000000000e+02	0.000000000000000000e+00	1.533188042230904102e-04	2.557788102421909571e-04
5.090000000000000000e+02	0.000000000000000000e+00	8.639759471407160163e-06	1.956549411374908232e-08
5.100000000000000000e+02	0.000000000000000000e+00	1.504969259258359671e-04	1.532034948468208313e-04
5.110000000000000000e+02	0.000000000000000000e+00	2.876600774470716715e-04	6.374314543791115284e-04
5.120000000000000000e+02	0.000000000000000000e+00	1.568000516272149980e-05	1.379464811179786921e-04
5.130000000000000000e+02	0.000000000000000000e+00	1.884934608824551105e-04	2.385094121564179659e-04
5.140000000000000000e+02	0.000000000000000000e+00	3.566230225260369480e-05	6.046181079000234604e-05
5.150000000000000000e+02	0.000000000000000000e+00	3.207187692169100046e-04	5.803698441013693810e-04
5.160000000000000000e+02	0.000000000000000000e+00	1.854427857324481010e-03	7.811043760739266872e-04
5.170000000000000000e+02	0.000000000000000000e+00	6.198349001351743937e-05	2.155030670110136271e-04
5.180000000000000000e+02	0.000000000000000000e+00	1.015709829516708851e-03	4.536747874226421118e-04
5.190000000000000000e+02	0.000000000000000000e+00	4.314021498430520296e-04	3.727158473338931799e-04
5.200000000000000000e+02	0.000000000000000000e+00	2.775777829810976982e-04	1.221375569002702832e-04
5.210000000000000000e+02	0.000000000000000000e+00	5.911551488679833710e-05	3.962841721438792320e-10
5.220000000000000000e+02	0.000000000000000000e+00	1.696969149634242058e-03	4.785042838193476200e-04
5.230000000000000000e+02	0.000000000000000000e+00	1.747096684994176030e-04	2.356212353333830833e-04
5.240000000000000000e+02	0.000000000000000000e+00	1.278668059967458248e-04	1.343043404631316662e-04
5.250000000000000000e+02	0.000000000000000000e+00	3.541658952599391341e-05	1.529422455348594667e-08
5.260000000000000000e+02	0.000000000000000000e+00	3.367232784512452781e-05	9.617703472031280398e-05
5.270000000000000000e+02	0.000000000000000000e+00	1.075874297384871170e-05	5.588705607806332409e-05
5.280000000000000000e+02	0.000000000000000000e+00	1.843020785599946976e-03	1.055293483659625053e-03
5.290000000000000000e+02	0.000000000000000000e+00	1.427775132469832897e-04	1.357859582640230656e-04
5.300000000000000000e+02	0.000000000000000000e+00	1.518934877822175622e-04	1.322506577707827091e-04
5.310000000000000000e+02	0.000000000000000000e+00	5.253572016954421997e-04	8.605106268078088760e-04
5.320000000000000000e+02	0.000000000000000000e+00	3.075476706726476550e-05	3.030397056136280298e-05
5.330000000000000000e+02	0.000000000000000000e+00	1.426729868398979306e-04	2.530977362766861916e-04
5.340000000000000000e+02	0.000000000000000000e+00	1.435412741557229310e-05	6.278458022279664874e-05
5.350000000000000000e+02	0.000000000000000000e+00	1.728082861518487334e-05	8.076475933194160461e-05
5.360000000000000000e+02	0.000000000000000000e+00	7.351383828790858388e-05	1.969895965885370970e-04
5.370000000000000000e+02	0.000000000000000000e+00	1.805753854569047689e-04	1.033410007948987186e-04
5.380000000000000000e+02	0.000000000000000000e+00	3.875293477904051542e-04	1.904558157548308372e-04
5.390000000000000000e+02	0.000000000000000000e+00	3.379222471266984940e-05	1.403431379003450274e-04
5.400000000000000000e+02	0.000000000000000000e+00	6.333280907711014152e-05	1.485435786889865994e-04
5.410000000000000000e+02	0.000000000000000000e+00	1.710030337562784553e-04	2.039196551777422428e-04
5.420000000000000000e+02	0.000000000000000000e+00	3.067170109716244042e-05	1.018391922116279602e-04
5.430000000000000000e+02	0.000000000000000000e+00	9.680287803348619491e-06	2.816881394807069228e-09
5.440000000000000000e+02	0.000000000000000000e+00	3.449830983299762011e-04	4.305141628719866276e-04
5.450000000000000000e+02	0.000000000000000000e+00	5.768948467448353767e-04	2.378467906964942813e-04
5.460000000000000000e+02	0.000000000000000000e+00	2.125723403878509998e-04	1.815598225221037865e-04
5.470000000000000000e+02	0.000000000000000000e+00	1.252573274541646242e-04	2.618123835418373346e-04
5.480000000000000000e+02	0.000000000000000000e+00	7.056976901367306709e-04	1.761809689924120903e-04
5.490000000000000000e+02	0.000000000000000000e+00	6.831386417616158724e-05	1.301398588111624122e-04
5.500000000000000000e+02	0.000000000000000000e+00	2.973520349769387394e-05	1.905344688566401601e-04
5.510000000000000000e+02	0.000000000000000000e+00	3.032062340935226530e-05	4.018095496576279402e-04
5.520000000000000000e+02	0.000000000000000000e+00	2.925286753452382982e-05	2.453110064379870892e-04
5.530000000000000000e+02	0.000000000000000000e+00	7.636622467543929815e-05	2.801607770379632711e-04
5.540000000000000000e+02	0.000000000000000000e+00	1.099667133530601859e-04	4.248293116688728333e-04
5.550000000000000000e+02	0.000000000000000000e+00	6.226797995623201132e-05	1.438206236343830824e-04
5.560000000000000000e+02	0.000000000000000000e+00	4.520838410826399922e-05	1.028731057886034250e-04
5.570000000000000000e+02	0.000000000000000000e+00	3.196302277501672506e-04	1.863934448920190334e-04
5.580000000000000000e+02	0.000000000000000000e+00	1.230772431881632656e-05	7.596493389883107739e-08
5.590000000000000000e+02	0.000000000000000000e+00	1.096676278393715620e-04	2.636854478623718023e-04
5.600000000000000000e+02	0.000000000000000000e+00	1.245941821252927184e-04	2.413147012703120708e-04
5.610000000000000000e+02	0.000000000000000000e+00	2.133575617335736752e-04	2.766119141597300768e-04
5.620000000000000000e+02	0.000000000000000000e+00	2.360126964049413800e-04	2.507769095245748758e-04
5.630000000000000000e+02	0.000000000000000000e+00	2.341939944017212838e-05	1.012655193335376680e-04
5.640000000000000000e+02	0.000000000000000000e+00	3.187876791344024241e-05	2.832723548635840416e-04
5.650000000000000000e+02	0.000000000000000000e+00	5.174063262529671192e-04	7.636892842128872871e-04
5.660000000000000000e+02	0.000000000000000000e+00	4.301199805922806263e-05	9.394088556291535497e-05
5.670000000000000000e+02	0.000000000000000000e+00	2.657329896464943886e-04	1.677585969446226954e-04
5.680000000000000000e+02	0.000000000000000000e+00	8.700261969352141023e-05	8.622688619652763009e-05
5.690000000000000000e+02	0.000000000000000000e+00	3.038067079614847898e-04	8.728839748073369265e-05
5.700000000000000000e+02	0.000000000000000000e+00	2.404291444690898061e-04	5.652962499880231917e-05
5.710000000000000000e+02	0.000000000000000000e+00	2.770035644061863422e-04	1.930023572640493512e-04
5.720000000000000000e+02	0.000000000000000000e+00	6.650335126323625445e-05	1.542218378745019436e-04
5.730000000000000000e+02	0.000000000000000000e+00	2.599801227916032076e-04	1.326232013525441289e-04
5.740000000000000000e+02	0.000000000000000000e+00	7.742620655335485935e-04	9.330724133178591728e-04
5.750000000000000000e+02	0.000000000000000000e+00	7.241311832331120968e-04	5.326835671439766884e-04
5.760000000000000000e+02	0.000000000000000000e+00	5.386479824665002525e-05	6.080116145312786102e-05
5.770000000000000000e+02	0.000000000000000000e+00	1.295547815971076488e-03	4.174116475041955709e-04
5.780000000000000000e+02	0.000000000000000000e+00	1.076843036571517587e-04	2.253724960610270500e-04
5.790000000000000000e+02	0.000000000000000000e+00	1.756217679940164089e-04	3.528738161548972130e-04
5.800000000000000000e+02	0.000000000000000000e+00	6.720123928971588612e-04	2.403718099230900407e-04
5.810000000000000000e+02	0.000000000000000000e+00	1.974036276806145906e-04	1.644658880195493111e-07
5.820000000000000000e+02	0.000000000000000000e+00	9.821418643696233630e-06	1.216495437716957895e-08
5.830000000000000000e+02	0.000000000000000000e+00	6.912235403433442116e-05	1.749483926687389612e-04
5.840000000000000000e+02	0.000000000000000000e+00	7.212478521978482604e-05	1.197681558551266789e-04
5.850000000000000000e+02	0.000000000000000000e+00	6.384081789292395115e-04	1.979845837922766805e-04
5.860000000000000000e+02	0.000000000000000000e+00	1.859675277955830097e-03	1.240671990672126412e-04
5.870000000000000000e+02	0.000000000000000000e+00	1.030687690217746422e-05	5.996874961056164466e-07
5.880000000000000000e+02	0.000000000000000000e+00	2.410598972346633673e-05	9.504123590886592865e-05
5.890000000000000000e+02	0.000000000000000000e+00	2.995127346366643906e-03	3.834093222394585609e-04
5.900000000000000000e+02	0.000000000000000000e+00	1.380121393594890833e-04	1.680597488302737474e-04
5.910000000000000000e+02	0.000000000000000000e+00	1.268603864446049556e-05	9.426978067494928837e-05
5.920000000000000000e+02	0.000000000000000000e+00	2.066355373244732618e-04	3.007777559105306864e-04
5.930000000000000000e+02	0.000000000000000000e+00	1.090180594474077225e-04	7.567752618342638016e-04
5.940000000000000000e+02	0.000000000000000000e+00	2.261484914924949408e-04	1.112477475544437766e-04
5.950000000000000000e+02	0.000000000000000000e+00	5.608384162769652903e-05	1.275144313694909215e-04
5.960000000000000000e+02	0.000000000000000000e+00	7.053668377920985222e-05	1.502147788414731622e-04
5.970000000000000000e+02	0.000000000000000000e+00	2.054133801721036434e-05	9.267419187608538778e-08
5.980000000000000000e+02	0.000000000000000000e+00	6.670112634310498834e-05	9.615109593141824007e-05
5.990000000000000000e+02	0.000000000000000000e+00	1.890670275315642357e-03	2.522920549381524324e-04
6.000000000000000000e+02	0.000000000000000000e+00	6.486651545856148005e-05	7.033075089566409588e-04
6.010000000000000000e+02	0.000000000000000000e+00	8.531509665772318840e-04	4.339428560342639685e-04
6.020000000000000000e+02	0.000000000000000000e+00	1.220850506797432899e-03	3.488886868581175804e-04
6.030000000000000000e+02	0.000000000000000000e+00	1.032003434374928474e-03	6.710949237458407879e-04
6.040000000000000000e+02	0.000000000000000000e+00	1.781026730895973742e-05	1.155880990921787088e-08
6.050000000000000000e+02	0.000000000000000000e+00	1.323012256762012839e-04	3.409639757592231035e-04
6.060000000000000000e+02	0.000000000000000000e+00	9.839521953836083412e-04	8.298359462060034275e-04
6.070000000000000000e+02	0.000000000000000000e+00	1.134069461841136217e-04	2.879773091990500689e-04
6.080000000000000000e+02	0.000000000000000000e+00	4.241013433784246445e-03	2.301199128851294518e-03
6.090000000000000000e+02	0.000000000000000000e+00	6.865594968985533342e-06	1.228521578013896942e-04
6.100000000000000000e+02	2.105263157894736795e-02	1.743639260530471802e-01	5.367951840162277222e-02
6.110000000000000000e+02	0.000000000000000000e+00	8.650360541651025414e-05	2.054248616332188249e-04
6.120000000000000000e+02	0.000000000000000000e+00	2.265849616378545761e-05	5.199233488184518137e-09
6.130000000000000000e+02	0.000000000000000000e+00	2.395360024820547551e-05	1.013748842524364591e-04
6.140000000000000000e+02	0.000000000000000000e+00	4.034299490740522742e-05	1.676332467468455434e-04
6.150000000000000000e+02	0.000000000000000000e+00	2.238805755041539669e-04	1.035964451148174703e-04
6.160000000000000000e+02	0.000000000000000000e+00	1.029012637445703149e-04	1.305517507717013359e-04
6.170000000000000000e+02	0.000000000000000000e+00	1.554627553559839725e-03	7.914598681963980198e-04
6.180000000000000000e+02	0.000000000000000000e+00	1.052618026733398438e-04	2.100738784065470099e-04
6.190000000000000000e+02	0.000000000000000000e+00	3.069621452596038580e-04	7.190006812152205384e-08
6.200000000000000000e+02	0.000000000000000000e+00	1.431204582331702113e-04	3.410511126276105642e-04
6.210000000000000000e+02	0.000000000000000000e+00	2.277712337672710419e-04	6.931296666152775288e-04
6.220000000000000000e+02	0.000000000000000000e+00	1.127369396272115409e-04	8.055838407017290592e-05
6.230000000000000000e+02	0.000000000000000000e+00	2.313689401489682496e-05	2.048758033197373152e-04
6.240000000000000000e+02	0.000000000000000000e+00	3.631021172623150051e-05	2.270169497933238745e-04
6.250000000000000000e+02	0.000000000000000000e+00	1.709149946691468358e-04	2.412553149042651057e-04
6.260000000000000000e+02	0.000000000000000000e+00	1.578317314852029085e-04	8.772874571150168777e-05
6.270000000000000000e+02	0.000000000000000000e+00	2.657558434293605387e-05	8.936493395594879985e-05
6.280000000000000000e+02	0.000000000000000000e+00	1.647409633733332157e-03	1.197649165987968445e-03
6.290000000000000000e+02	0.000000000000000000e+00	6.663866341114044189e-03	1.209301757626235485e-03
6.300000000000000000e+02	0.000000000000000000e+00	4.680593337980099022e-05	8.716379670659080148e-05
6.310000000000000000e+02	0.000000000000000000e+00	9.553859708830714226e-04	4.121744423173367977e-04
6.320000000000000000e+02	0.000000000000000000e+00	1.497891207691282034e-04	2.837756474036723375e-04
6.330000000000000000e+02	0.000000000000000000e+00	2.188427897635847330e-04	1.843547943281009793e-04
6.340000000000000000e+02	0.000000000000000000e+00	1.247771579073742032e-04	1.557968498673290014e-04
6.350000000000000000e+02	0.000000000000000000e+00	2.987042244058102369e-04	5.595162510871887207e-04
6.360000000000000000e+02	0.000000000000000000e+00	6.891933735460042953e-04	2.143732708645984530e-04
6.370000000000000000e+02	0.000000000000000000e+00	4.192649066681042314e-05	1.146545691881328821e-04
6.380000000000000000e+02	0.000000000000000000e+00	1.361311842629220337e-05	2.696556578030140372e-08
6.390000000000000000e+02	0.000000000000000000e+00	4.607283699442632496e-05	4.559141816571354866e-04
6.400000000000000000e+02	0.000000000000000000e+00	2.575079088273923844e-05	2.673976705409586430e-04
6.410000000000000000e+02	0.000000000000000000e+00	6.331058830255642533e-05	1.995770289795473218e-04
6.420000000000000000e+02	0.000000000000000000e+00	6.126800872152671218e-05	1.517183409305289388e-04
6.430000000000000000e+02	0.000000000000000000e+00	1.737096135911997408e-05	8.678981976117938757e-05
6.440000000000000000e+02	0.000000000000000000e+00	2.853239129763096571e-04	1.203785504912957549e-04
6.450000000000000000e+02	0.000000000000000000e+00	3.346187528222799301e-03	1.131972996518015862e-03
6.460000000000000000e+02	0.000000000000000000e+00	1.350651200482388958e-05	2.038055536104366183e-04
6.470000000000000000e+02	0.000000000000000000e+00	2.315824167453683913e-05	6.324867717921733856e-05
6.480000000000000000e+02	0.000000000000000000e+00	2.673408016562461853e-04	6.977331358939409256e-04
6.490000000000000000e+02	0.000000000000000000e+00	6.479447165474994108e-06	5.348362901713699102e-05
6.500000000000000000e+02	0.000000000000000000e+00	9.050536027643829584e-05	9.748421871336176991e-05
6.510000000000000000e+02	0.000000000000000000e+00	1.567324943607673049e-05	2.479282848071306944e-04
6.520000000000000000e+02	0.000000000000000000e+00	2.267913223477080464e-04	4.725567996501922607e-04
6.530000000000000000e+02	0.000000000000000000e+00	2.976689575007185340e-05	1.982291723834350705e-04
6.540000000000000000e+02	0.000000000000000000e+00	1.140005770139396191e-03	6.540053291246294975e-04
6.550000000000000000e+02	0.000000000000000000e+00	6.111704860813915730e-04	2.429596061119809747e-04
6.560000000000000000e+02	0.000000000000000000e+00	1.556526694912463427e-04	2.722669742070138454e-04
6.570000000000000000e+02	0.000000000000000000e+00	3.317737719044089317e-05	8.372790034627541900e-05
6.580000000000000000e+02	0.000000000000000000e+00	3.101835682173259556e-05	7.776817801641300321e-05
6.590000000000000000e+02	0.000000000000000000e+00	2.279614818689879030e-05	6.242940435186028481e-05
6.600000000000000000e+02	0.000000000000000000e+00	3.680374938994646072e-04	3.927852958440780640e-04
6.610000000000000000e+02	0.000000000000000000e+00	3.364768053870648146e-04	3.609279228840023279e-04
6.620000000000000000e+02	0.000000000000000000e+00	9.658695198595523834e-04	6.323659326881170273e-04
6.630000000000000000e+02	0.000000000000000000e+00	3.304361307527869940e-04	1.561159879202023149e-04
6.640000000000000000e+02	0.000000000000000000e+00	4.942219820804893970e-04	5.292022251524031162e-04
6.650000000000000000e+02	0.000000000000000000e+00	1.169620591099373996e-04	2.052041203626231436e-09
6.660000000000000000e+02	0.000000000000000000e+00	2.790110593196004629e-04	3.337802481837570667e-04
6.670000000000000000e+02	0.000000000000000000e+00	2.272261481266468763e-04	4.397098382469266653e-04
6.680000000000000000e+02	0.000000000000000000e+00	5.545903695747256279e-05	1.751490053720772266e-04
6.690000000000000000e+02	0.000000000000000000e+00	2.880742540583014488e-03	4.505186807364225388e-04
6.700000000000000000e+02	0.000000000000000000e+00	4.866263770963996649e-04	1.973893085960298777e-04
6.710000000000000000e+02	0.000000000000000000e+00	4.364686901681125164e-05	3.407246549613773823e-04
6.720000000000000000e+02	0.000000000000000000e+00	2.502052666386589408e-05	9.738480730447918177e-05
6.730000000000000000e+02	0.000000000000000000e+00	5.061715492047369480e-04	5.827880813740193844e-04
6.740000000000000000e+02	0.000000000000000000e+00	7.859381730668246746e-04	3.800241975113749504e-04
6.750000000000000000e+02	0.000000000000000000e+00	4.325278860051184893e-05	3.034124965779483318e-04
6.760000000000000000e+02	0.000000000000000000e+00	7.724190254521090537e-06	6.417440454242751002e-05
6.770000000000000000e+02	0.000000000000000000e+00	1.558559051773045212e-05	1.205439475597813725e-04
6.780000000000000000e+02	0.000000000000000000e+00	1.590841420693323016e-04	7.411264814436435699e-04
6.790000000000000000e+02	0.000000000000000000e+00	9.358756360597908497e-04	4.165139107499271631e-04
6.800000000000000000e+02	4.000000000000000083e-02	2.506854534149169922e-01	1.808207482099533081e-01
6.810000000000000000e+02	0.000000000000000000e+00	2.266582334414124489e-03	1.710811280645430088e-03
6.820000000000000000e+02	0.000000000000000000e+00	3.151198034174740314e-04	5.123216542415320873e-04
6.830000000000000000e+02	0.000000000000000000e+00	1.069949430529959500e-04	2.444883866701275110e-04
6.840000000000000000e+02	0.000000000000000000e+00	2.551994984969496727e-03	1.177223515696823597e-03
6.850000000000000000e+02	0.000000000000000000e+00	1.003299112198874354e-04	2.131304354406893253e-04
6.860000000000000000e+02	0.000000000000000000e+00	1.180258300155401230e-02	6.584017537534236908e-03
6.870000000000000000e+02	0.000000000000000000e+00	5.111541031510569155e-05	7.787319191265851259e-05
6.880000000000000000e+02	0.000000000000000000e+00	1.771199051290750504e-03	1.780338585376739502e-03
6.890000000000000000e+02	0.000000000000000000e+00	7.207441740320064127e-06	1.507506341980047182e-09
6.900000000000000000e+02	0.000000000000000000e+00	9.793143719434738159e-03	4.296889994293451309e-03
6.910000000000000000e+02	0.000000000000000000e+00	2.219778252765536308e-04	1.894365268526598811e-04
6.920000000000000000e+02	0.000000000000000000e+00	7.666992314625531435e-05	4.084206011611968279e-04
6.930000000000000000e+02	0.000000000000000000e+00	2.615444245748221874e-04	2.078575198538601398e-04
6.940000000000000000e+02	0.000000000000000000e+00	1.909278362290933728e-04	1.449989067623391747e-04
6.950000000000000000e+02	0.000000000000000000e+00	1.138645457103848457e-04	1.793802948668599129e-04
6.960000000000000000e+02	0.000000000000000000e+00	1.104300172301009297e-04	7.119984365999698639e-05
6.970000000000000000e+02	0.000000000000000000e+00	3.348764948896132410e-05	1.931258739205077291e-04
6.980000000000000000e+02	1.000000000000000021e-02	5.769701674580574036e-02	1.615682244300842285e-02
6.990000000000000000e+02	0.000000000000000000e+00	6.306059367489069700e-05	1.647621102165430784e-04
7.000000000000000000e+02	0.000000000000000000e+00	6.797374226152896881e-05	4.377220757305622101e-04
7.010000000000000000e+02	0.000000000000000000e+00	4.667866960517130792e-05	2.505565062165260315e-04
7.020000000000000000e+02	0.000000000000000000e+00	1.341559836873784661e-04	2.525743911974132061e-04
7.030000000000000000e+02	0.000000000000000000e+00	3.269765002187341452e-04	2.844661357812583447e-04
7.040000000000000000e+02	0.000000000000000000e+00	1.371052348986268044e-04	4.686339525505900383e-04
7.050000000000000000e+02	0.000000000000000000e+00	1.269976473849965259e-05	2.904756990496082381e-10
7.060000000000000000e+02	0.000000000000000000e+00	3.759496612474322319e-04	2.799695648718625307e-04
7.070000000000000000e+02	0.000000000000000000e+00	1.575439528096467257e-04	2.090472553391009569e-04
7.080000000000000000e+02	0.000000000000000000e+00	9.439955465495586395e-04	5.433605983853340149e-04
7.090000000000000000e+02	0.000000000000000000e+00	2.066603774437680840e-04	3.387260367162525654e-04
7.100000000000000000e+02	0.000000000000000000e+00	3.459061845205724239e-04	3.507396904751658440e-04
7.110000000000000000e+02	0.000000000000000000e+00	8.193417306756600738e-05	3.445555048529058695e-04
7.120000000000000000e+02	0.000000000000000000e+00	3.023244062205776572e-05	8.037775114644318819e-05
7.130000000000000000e+02	0.000000000000000000e+00	1.103377071558497846e-04	4.983969265595078468e-04
7.140000000000000000e+02	0.000000000000000000e+00	1.581841352162882686e-04	6.618662155233323574e-04
7.150000000000000000e+02	0.000000000000000000e+00	3.314956848043948412e-04	1.789533707778900862e-04
7.160000000000000000e+02	0.000000000000000000e+00	1.115220002247951925e-04	3.172948490828275681e-04
7.170000000000000000e+02	0.000000000000000000e+00	2.986226172652095556e-05	1.881745556602254510e-04
7.180000000000000000e+02	0.000000000000000000e+00	1.051669023581780493e-04	1.176646765088662505e-04
7.190000000000000000e+02	0.000000000000000000e+00	1.511734881205484271e-04	5.739920889027416706e-04
7.200000000000000000e+02	0.000000000000000000e+00	2.944118932646233588e-05	3.171962744090706110e-04
7.210000000000000000e+02	0.000000000000000000e+00	6.686742999590933323e-04	8.698782185092568398e-04
7.220000000000000000e+02	0.000000000000000000e+00	4.766764686792157590e-05	1.090341756935231388e-04
7.230000000000000000e+02	1.918604651162790775e-01	2.602116763591766357e-01	1.482205986976623535e-01
7.240000000000000000e+02	0.000000000000000000e+00	1.177109152195043862e-04	3.378927649464458227e-04
7.250000000000000000e+02	0.000000000000000000e+00	1.198956961161457002e-04	2.201241441071033478e-04
7.260000000000000000e+02	0.000000000000000000e+00	5.581472942139953375e-05	2.867955481633543968e-04
7.270000000000000000e+02	0.000000000000000000e+00	7.619805401191115379e-04	7.298585842363536358e-04
7.280000000000000000e+02	0.000000000000000000e+00	4.022931170766241848e-05	1.915821339935064316e-04
7.290000000000000000e+02	0.000000000000000000e+00	9.444478200748562813e-05	5.567032494582235813e-04
7.300000000000000000e+02	0.000000000000000000e+00	9.836678145802579820e-06	8.275663532231192221e-08
7.310000000000000000e+02	0.000000000000000000e+00	1.491917209932580590e-04	2.471463812980800867e-04
7.320000000000000000e+02	0.000000000000000000e+00	7.840623729862272739e-04	4.437481402419507504e-04
7.330000000000000000e+02	0.000000000000000000e+00	6.775646004825830460e-03	8.931200718507170677e-04
7.340000000000000000e+02	0.000000000000000000e+00	8.959766128100454807e-04	5.246788496151566505e-04
7.350000000000000000e+02	0.000000000000000000e+00	1.481435901951044798e-05	1.539152435725554824e-04
7.360000000000000000e+02	0.000000000000000000e+00	6.798534741392359138e-05	9.086440695682540536e-05
7.370000000000000000e+02	4.000000000000000083e-02	4.310922622680664062e-01	1.258807331323623657e-01
7.380000000000000000e+02	0.000000000000000000e+00	1.027394828270189464e-04	3.280346572864800692e-04
7.390000000000000000e+02	0.000000000000000000e+00	3.638841008068993688e-05	3.197609912604093552e-04
7.400000000000000000e+02	0.000000000000000000e+00	2.033992350334301591e-04	6.017507985234260559e-04
7.410000000000000000e+02	0.000000000000000000e+00	1.678302396612707525e-05	1.292511733481660485e-04
7.420000000000000000e+02	0.000000000000000000e+00	3.706821240484714508e-03	5.129458149895071983e-04
7.430000000000000000e+02	0.000000000000000000e+00	9.512033102510031313e-06	1.911882634431094630e-07
7.440000000000000000e+02	0.000000000000000000e+00	6.369330367306247354e-05	4.642878193408250809e-04
7.450000000000000000e+02	0.000000000000000000e+00	2.205621058237738907e-05	3.565844090189784765e-04
7.460000000000000000e+02	0.000000000000000000e+00	1.633802457945421338e-04	2.017320657614618540e-04
7.470000000000000000e+02	0.000000000000000000e+00	3.730493597686290741e-03	5.936756497249007225e-04
7.480000000000000000e+02	0.000000000000000000e+00	1.619293587282299995e-03	6.536996806971728802e-04
7.490000000000000000e+02	3.533834586466165217e-01	1.982337981462478638e-01	1.391142159700393677e-01
7.500000000000000000e+02	0.000000000000000000e+00	2.600121079012751579e-04	4.174323112238198519e-04
7.510000000000000000e+02	0.000000000000000000e+00	7.230875198729336262e-04	4.554582701530307531e-04
7.520000000000000000e+02	5.217391304347825942e-01	3.468692898750305176e-01	4.247472882270812988e-01
7.530000000000000000e+02	0.000000000000000000e+00	1.242637517862021923e-04	2.878814702853560448e-04
7.540000000000000000e+02	0.000000000000000000e+00	2.072151983156800270e-04	4.786612407770007849e-04
7.550000000000000000e+02	0.000000000000000000e+00	8.346133836312219501e-05	5.377100314944982529e-04
7.560000000000000000e+02	0.000000000000000000e+00	2.923690190073102713e-04	4.609291499946266413e-04
7.570000000000000000e+02	0.000000000000000000e+00	5.143503076396882534e-04	3.826661850325763226e-04
7.580000000000000000e+02	0.000000000000000000e+00	4.554638871923089027e-04	7.661266718059778214e-04
7.590000000000000000e+02	0.000000000000000000e+00	1.715167600195854902e-04	2.860699605662375689e-04
7.600000000000000000e+02	0.000000000000000000e+00	4.762284515891224146e-04	5.702213966287672520e-04
7.610000000000000000e+02	0.000000000000000000e+00	2.037981357716489583e-05	1.332882820861414075e-04
7.620000000000000000e+02	0.000000000000000000e+00	2.150755608454346657e-03	1.131946686655282974e-03
7.630000000000000000e+02	0.000000000000000000e+00	1.085181356756947935e-04	1.807271328289061785e-04
7.640000000000000000e+02	0.000000000000000000e+00	4.732166053145192564e-05	1.711907971184700727e-04
7.650000000000000000e+02	0.000000000000000000e+00	9.288913861382752657e-05	3.784390282817184925e-04
7.660000000000000000e+02	0.000000000000000000e+00	1.565645507071167231e-04	3.756002115551382303e-04
7.670000000000000000e+02	0.000000000000000000e+00	5.412888131104409695e-04	3.782767162192612886e-04
7.680000000000000000e+02	0.000000000000000000e+00	4.593385529005900025e-05	3.867775376420468092e-04
7.690000000000000000e+02	2.622950819672131284e-01	4.539333283901214600e-01	4.641914665699005127e-01
7.700000000000000000e+02	0.000000000000000000e+00	6.926598143763840199e-04	7.738379063084721565e-04
7.710000000000000000e+02	0.000000000000000000e+00	2.509486876078881323e-05	4.907163386747015466e-08
7.720000000000000000e+02	0.000000000000000000e+00	1.920668291859328747e-04	2.417547802906483412e-04
7.730000000000000000e+02	0.000000000000000000e+00	6.595831946469843388e-04	7.562332320958375931e-04
7.740000000000000000e+02	0.000000000000000000e+00	4.675632226280868053e-05	3.415233804844319820e-04
7.750000000000000000e+02	3.467741935483871218e-01	5.740266442298889160e-01	4.699678122997283936e-01
7.760000000000000000e+02	0.000000000000000000e+00	3.373198342160321772e-05	7.108675345079973340e-05
7.770000000000000000e+02	0.000000000000000000e+00	2.882870467146858573e-05	1.026175814331509173e-04
7.780000000000000000e+02	0.000000000000000000e+00	2.097992401104420424e-04	2.970938803628087044e-04
7.790000000000000000e+02	0.000000000000000000e+00	1.496437907917425036e-04	6.760880351066589355e-04
7.800000000000000000e+02	0.000000000000000000e+00	9.375682566314935684e-04	3.900325391441583633e-04
7.810000000000000000e+02	0.000000000000000000e+00	2.658338344190269709e-04	2.658688172232359648e-04
7.820000000000000000e+02	0.000000000000000000e+00	6.102523184381425381e-04	4.380858736112713814e-04
7.830000000000000000e+02	0.000000000000000000e+00	5.632868851535022259e-05	1.958861976163461804e-04
7.840000000000000000e+02	0.000000000000000000e+00	1.965162664419040084e-04	1.725458860164508224e-04
7.850000000000000000e+02	0.000000000000000000e+00	9.740856476128101349e-04	5.099700647406280041e-04
7.860000000000000000e+02	0.000000000000000000e+00	3.694150655064731836e-04	6.392779177986085415e-04
7.870000000000000000e+02	0.000000000000000000e+00	2.109092019964009523e-04	5.316254682838916779e-04
7.880000000000000000e+02	0.000000000000000000e+00	2.333123702555894852e-03	1.880357391200959682e-03
7.890000000000000000e+02	0.000000000000000000e+00	7.444575021509081125e-05	2.418843505438417196e-04
7.900000000000000000e+02	0.000000000000000000e+00	3.141088644042611122e-03	2.998850541189312935e-03
7.910000000000000000e+02	0.000000000000000000e+00	7.805667701177299023e-04	1.208554953336715698e-03
7.920000000000000000e+02	0.000000000000000000e+00	5.585629842244088650e-04	1.004875754006206989e-03
7.930000000000000000e+02	0.000000000000000000e+00	7.515465840697288513e-04	4.257510299794375896e-04
7.940000000000000000e+02	0.000000000000000000e+00	6.732669135089963675e-05	6.572295096702873707e-04
7.950000000000000000e+02	0.000000000000000000e+00	9.289782610721886158e-05	3.864445025101304054e-04
7.960000000000000000e+02	0.000000000000000000e+00	2.678919408936053514e-04	2.982759033329784870e-04
7.970000000000000000e+02	0.000000000000000000e+00	1.152738835662603378e-02	2.681473968550562859e-03
7.980000000000000000e+02	0.000000000000000000e+00	8.627109345979988575e-04	7.315246621146798134e-04
7.990000000000000000e+02	0.000000000000000000e+00	2.884050772991031408e-04	3.859401622321456671e-04
8.000000000000000000e+02	0.000000000000000000e+00	2.329374401597306132e-04	7.284397725015878677e-04
8.010000000000000000e+02	0.000000000000000000e+00	1.810347202990669757e-05	1.096530777289217440e-08
8.020000000000000000e+02	0.000000000000000000e+00	2.252289850730448961e-04	5.220115417614579201e-04
8.030000000000000000e+02	0.000000000000000000e+00	1.844117650762200356e-04	3.619595954660326242e-04
8.040000000000000000e+02	0.000000000000000000e+00	1.311323285335674882e-05	3.473043907433748245e-04
8.050000000000000000e+02	0.000000000000000000e+00	2.446369035169482231e-04	8.366206311620771885e-04
8.060000000000000000e+02	0.000000000000000000e+00	1.533243485027924180e-04	1.397249143337830901e-04
8.070000000000000000e+02	0.000000000000000000e+00	7.783441105857491493e-04	5.708791431970894337e-04
8.080000000000000000e+02	0.000000000000000000e+00	1.157645820057950914e-04	3.272440808359533548e-04
8.090000000000000000e+02	0.000000000000000000e+00	1.298952556680887938e-04	3.057276189792901278e-04
8.100000000000000000e+02	2.518518518518518268e-01	2.915270328521728516e-01	1.899549365043640137e-01
8.110000000000000000e+02	0.000000000000000000e+00	3.676713677123188972e-04	4.988296423107385635e-04
8.120000000000000000e+02	0.000000000000000000e+00	3.399591078050434589e-04	2.183477772632613778e-04
8.130000000000000000e+02	0.000000000000000000e+00	5.321217468008399010e-04	6.240279763005673885e-04
8.140000000000000000e+02	0.000000000000000000e+00	6.914346158737316728e-05	4.618067468982189894e-04
8.150000000000000000e+02	0.000000000000000000e+00	6.069830269552767277e-04	9.878107812255620956e-04
8.160000000000000000e+02	0.000000000000000000e+00	3.124852955807000399e-04	4.253009683452546597e-04
8.170000000000000000e+02	0.000000000000000000e+00	2.594948455225676298e-05	1.469248672947287560e-04
8.180000000000000000e+02	0.000000000000000000e+00	3.002834637300111353e-05	5.535481614060699940e-04
8.190000000000000000e+02	0.000000000000000000e+00	1.217472017742693424e-04	4.202467971481382847e-04
8.200000000000000000e+02	0.000000000000000000e+00	1.155761929112486541e-04	2.426425851353997132e-07
8.210000000000000000e+02	0.000000000000000000e+00	6.205836689332500100e-05	3.490603703539818525e-04
8.220000000000000000e+02	0.000000000000000000e+00	2.064634172711521387e-04	1.863536308519542217e-04
8.230000000000000000e+02	0.000000000000000000e+00	6.213910528458654881e-04	7.553995819762349129e-04
8.240000000000000000e+02	1.000000000000000021e-02	4.277850966900587082e-03	1.962191890925168991e-03
8.250000000000000000e+02	0.000000000000000000e+00	4.939989885315299034e-04	3.272225731052458286e-04
8.260000000000000000e+02	2.338709677419354704e-01	4.634670019149780273e-01	3.600406646728515625e-01
8.270000000000000000e+02	0.000000000000000000e+00	8.376735786441713572e-05	2.191487001255154610e-04
8.280000000000000000e+02	5.858585858585858563e-01	4.919798076152801514e-01	3.569717407226562500e-01
8.290000000000000000e+02	0.000000000000000000e+00	2.370724541833624244e-04	3.275312192272394896e-04
8.300000000000000000e+02	0.000000000000000000e+00	4.507514677243307233e-05	2.784649841487407684e-04
8.310000000000000000e+02	0.000000000000000000e+00	5.543286533793434501e-05	1.087188934434379917e-07
8.320000000000000000e+02	0.000000000000000000e+00	2.988473534060176462e-05	3.574867732822895050e-04
8.330000000000000000e+02	0.000000000000000000e+00	1.602056808769702911e-02	4.202026408165693283e-03
8.340000000000000000e+02	0.000000000000000000e+00	1.980533124879002571e-04	2.573551028035581112e-04
8.350000000000000000e+02	0.000000000000000000e+00	2.573560923337936401e-04	1.755154599436536955e-08
8.360000000000000000e+02	0.000000000000000000e+00	2.482545096427202225e-03	2.320695901289582253e-03
8.370000000000000000e+02	0.000000000000000000e+00	4.273248836398124695e-03	1.053139800205826759e-03
8.380000000000000000e+02	4.765625000000000000e-01	4.199396967887878418e-01	4.017718732357025146e-01
8.390000000000000000e+02	0.000000000000000000e+00	2.820007211994379759e-04	8.058451930992305279e-04
8.400000000000000000e+02	3.925233644859812965e-01	3.875599503517150879e-01	3.843239545822143555e-01
8.410000000000000000e+02	0.000000000000000000e+00	1.402381458319723606e-04	1.985280396183952689e-04
8.420000000000000000e+02	4.457478005865102566e-01	3.905863165855407715e-01	4.233160912990570068e-01
8.430000000000000000e+02	0.000000000000000000e+00	1.713279634714126587e-04	5.183723988011479378e-04
8.440000000000000000e+02	0.000000000000000000e+00	1.299925730563700199e-03	8.257545996457338333e-04
8.450000000000000000e+02	0.000000000000000000e+00	1.578747294843196869e-02	2.446847036480903625e-03
8.460000000000000000e+02	0.000000000000000000e+00	1.003309935331344604e-01	1.661370880901813507e-02
8.470000000000000000e+02	0.000000000000000000e+00	1.267182960873469710e-04	5.829135770909488201e-04
8.480000000000000000e+02	0.000000000000000000e+00	9.270402370020747185e-05	1.976731291506439447e-04
8.490000000000000000e+02	0.000000000000000000e+00	2.418942458461970091e-04	8.329175761900842190e-04
8.500000000000000000e+02	2.818181818181818010e-01	1.956687122583389282e-01	4.216356277465820312e-01
8.510000000000000000e+02	0.000000000000000000e+00	2.184794138884171844e-04	3.460321750026196241e-04
8.520000000000000000e+02	0.000000000000000000e+00	2.740096897468902171e-05	1.952816237462684512e-04
8.530000000000000000e+02	0.000000000000000000e+00	1.778809382813051343e-04	1.292773056775331497e-03
8.540000000000000000e+02	0.000000000000000000e+00	6.943623884581029415e-05	4.541704256553202868e-04
8.550000000000000000e+02	0.000000000000000000e+00	3.658810164779424667e-03	6.370940827764570713e-04
8.560000000000000000e+02	0.000000000000000000e+00	1.643773575779050589e-04	5.151866353116929531e-04
8.570000000000000000e+02	0.000000000000000000e+00	1.647902536205947399e-04	9.347194572910666466e-04
8.580000000000000000e+02	7.083333333333333703e-01	4.790091216564178467e-01	6.176930069923400879e-01
8.590000000000000000e+02	7.000000000000000666e-02	2.298932969570159912e-01	3.232182860374450684e-01
8.600000000000000000e+02	6.568627450980392135e-01	4.050693213939666748e-01	5.101807117462158203e-01
8.610000000000000000e+02	0.000000000000000000e+00	2.892253978643566370e-04	8.744314545765519142e-04
8.620000000000000000e+02	0.000000000000000000e+00	5.426616407930850983e-04	9.746310533955693245e-04
8.630000000000000000e+02	0.000000000000000000e+00	2.032706979662179947e-04	2.686633670236915350e-04
8.640000000000000000e+02	0.000000000000000000e+00	2.281516208313405514e-04	2.580189611762762070e-04
8.650000000000000000e+02	0.000000000000000000e+00	1.242490543518215418e-04	3.487845533527433872e-04
8.660000000000000000e+02	0.000000000000000000e+00	1.273861341178417206e-02	1.915459753945469856e-03
8.670000000000000000e+02	0.000000000000000000e+00	2.244347706437110901e-04	2.633580588735640049e-04
8.680000000000000000e+02	0.000000000000000000e+00	2.266912342747673392e-04	5.276008741930127144e-04
8.690000000000000000e+02	0.000000000000000000e+00	1.250680652447044849e-04	3.394483646843582392e-04
8.700000000000000000e+02	1.400000000000000133e-01	6.772103160619735718e-02	4.292321577668190002e-02
8.710000000000000000e+02	0.000000000000000000e+00	1.365791249554604292e-04	4.439801770672602288e-08
8.720000000000000000e+02	0.000000000000000000e+00	3.216317854821681976e-03	6.278121727518737316e-04
8.730000000000000000e+02	0.000000000000000000e+00	1.689986856945324689e-05	7.716554617509530090e-10
8.740000000000000000e+02	0.000000000000000000e+00	1.955922343768179417e-04	9.699409711174666882e-04
8.750000000000000000e+02	0.000000000000000000e+00	7.644416298717260361e-03	3.817051416262984276e-03
8.760000000000000000e+02	0.000000000000000000e+00	4.188913153484463692e-04	8.826092816889286041e-04
8.770000000000000000e+02	0.000000000000000000e+00	7.152827311074361205e-05	2.457541413605213165e-04
8.780000000000000000e+02	0.000000000000000000e+00	1.051153594744391739e-04	2.015539939748123288e-04
8.790000000000000000e+02	0.000000000000000000e+00	1.501997350715100765e-03	1.340614049695432186e-03
8.800000000000000000e+02	0.000000000000000000e+00	6.367308087646961212e-04	1.633866690099239349e-03
8.810000000000000000e+02	3.103448275862069061e-01	4.847609102725982666e-01	3.937502205371856689e-01
8.820000000000000000e+02	0.000000000000000000e+00	7.327726780204102397e-05	3.592530556488782167e-04
8.830000000000000000e+02	0.000000000000000000e+00	2.737354952841997147e-04	3.843671875074505806e-04
8.840000000000000000e+02	0.000000000000000000e+00	5.253609851934015751e-04	1.303374650888144970e-03
8.850000000000000000e+02	0.000000000000000000e+00	6.809785554651170969e-05	3.765551082324236631e-04
8.860000000000000000e+02	0.000000000000000000e+00	2.606494817882776260e-04	5.216507124714553356e-04
8.870000000000000000e+02	0.000000000000000000e+00	2.900687686633318663e-04	1.056313980370759964e-03
8.880000000000000000e+02	0.000000000000000000e+00	6.628499249927699566e-04	1.891545136459171772e-03
8.890000000000000000e+02	1.000000000000000021e-02	1.866175152827054262e-04	9.130765101872384548e-04
8.900000000000000000e+02	0.000000000000000000e+00	3.422896144911646843e-03	1.873916829936206341e-03
8.910000000000000000e+02	0.000000000000000000e+00	3.136320156045258045e-04	9.761293767951428890e-04
8.920000000000000000e+02	0.000000000000000000e+00	6.441806181101128459e-05	3.441670004544761241e-10
8.930000000000000000e+02	0.000000000000000000e+00	2.263698261231184006e-04	2.484844299033284187e-04
8.940000000000000000e+02	0.000000000000000000e+00	5.178040009923279285e-04	6.298051448538899422e-04
8.950000000000000000e+02	1.000000000000000021e-02	1.660829484462738037e-01	3.980939462780952454e-02
8.960000000000000000e+02	0.000000000000000000e+00	4.535586922429502010e-04	4.323787579778581858e-04
8.970000000000000000e+02	0.000000000000000000e+00	1.883696822915226221e-04	2.829395525623112917e-04
8.980000000000000000e+02	0.000000000000000000e+00	5.126571704749949276e-05	2.309720148332417011e-04
8.990000000000000000e+02	3.305785123966942241e-01	4.501411020755767822e-01	2.597289979457855225e-01
9.000000000000000000e+02	0.000000000000000000e+00	3.937174333259463310e-04	7.219351828098297119e-04
9.010000000000000000e+02	0.000000000000000000e+00	2.252597594633698463e-03	9.372650529257953167e-04
9.020000000000000000e+02	0.000000000000000000e+00	2.679644676391035318e-04	9.641883661970496178e-04
9.030000000000000000e+02	1.000000000000000021e-02	6.139688938856124878e-02	5.071876943111419678e-02
9.040000000000000000e+02	0.000000000000000000e+00	1.247682521352544427e-04	5.715514998883008957e-04
9.050000000000000000e+02	0.000000000000000000e+00	1.249406341230496764e-04	6.651166477240622044e-04
9.060000000000000000e+02	0.000000000000000000e+00	7.505886605940759182e-05	2.942202748101863108e-08
9.070000000000000000e+02	6.666666666666666574e-02	1.802985817193984985e-01	1.054918989539146423e-01
9.080000000000000000e+02	0.000000000000000000e+00	1.201237784698605537e-03	3.261111676692962646e-03
9.090000000000000000e+02	0.000000000000000000e+00	8.684628119226545095e-05	3.781379491556435823e-04
9.100000000000000000e+02	0.000000000000000000e+00	2.073799725621938705e-03	2.232850529253482819e-03
9.110000000000000000e+02	0.000000000000000000e+00	3.282793841208331287e-05	1.582796394359320402e-04
9.120000000000000000e+02	0.000000000000000000e+00	4.974958137609064579e-04	1.022575772367417812e-03
9.130000000000000000e+02	0.000000000000000000e+00	5.365378456190228462e-05	4.656052333302795887e-04
9.140000000000000000e+02	0.000000000000000000e+00	1.789404050214216113e-04	4.484123783186078072e-04
9.150000000000000000e+02	0.000000000000000000e+00	1.838157622842118144e-04	3.951293474528938532e-04
9.160000000000000000e+02	0.000000000000000000e+00	4.027968680020421743e-04	5.188402719795703888e-04
9.170000000000000000e+02	0.000000000000000000e+00	1.885506790131330490e-03	3.133140504360198975e-03
9.180000000000000000e+02	1.199999999999999956e-01	1.882930845022201538e-01	2.006925791501998901e-01
9.190000000000000000e+02	5.000000000000000278e-02	2.976161837577819824e-01	1.973583698272705078e-01
9.200000000000000000e+02	1.799999999999999933e-01	2.642593681812286377e-01	1.141244843602180481e-01
9.210000000000000000e+02	7.596153846153845812e-01	5.988599061965942383e-01	4.978599846363067627e-01
9.220000000000000000e+02	0.000000000000000000e+00	4.168589366599917412e-04	6.335896323435008526e-04
9.230000000000000000e+02	2.200000000000000011e-01	2.922075986862182617e-01	4.616800248622894287e-01
9.240000000000000000e+02	0.000000000000000000e+00	1.494293799623847008e-03	1.618569716811180115e-03
9.250000000000000000e+02	3.137254901960784270e-01	5.346732735633850098e-01	4.722917377948760986e-01
9.260000000000000000e+02	4.000000000000000083e-02	3.393608927726745605e-01	8.611255139112472534e-02
9.270000000000000000e+02	2.999999999999999889e-02	1.019316539168357849e-01	4.103109240531921387e-02
9.280000000000000000e+02	0.000000000000000000e+00	1.246796455234289169e-04	2.423943515168502927e-04
9.290000000000000000e+02	2.999999999999999889e-02	4.516041278839111328e-02	9.543195366859436035e-02
9.300000000000000000e+02	2.135922330097087263e-01	5.244285464286804199e-01	3.237036466598510742e-01
9.310000000000000000e+02	1.199999999999999956e-01	1.157759651541709900e-01	5.816986784338951111e-02
9.320000000000000000e+02	2.912621359223300788e-01	4.764908552169799805e-01	3.478922247886657715e-01
9.330000000000000000e+02	0.000000000000000000e+00	4.484138451516628265e-03	1.641056267544627190e-03
9.340000000000000000e+02	4.296875000000000000e-01	4.866459369659423828e-01	2.735116183757781982e-01
9.350000000000000000e+02	0.000000000000000000e+00	1.194880023831501603e-04	2.300088090123608708e-04
9.360000000000000000e+02	0.000000000000000000e+00	2.591387368738651276e-03	5.779945640824735165e-04
9.370000000000000000e+02	1.000000000000000021e-02	3.702421905472874641e-03	9.000395424664020538e-03
9.380000000000000000e+02	1.000000000000000021e-02	1.383730559609830379e-04	4.745694168377667665e-04
9.390000000000000000e+02	0.000000000000000000e+00	2.081117418128997087e-05	3.068269336381490575e-07
9.400000000000000000e+02	2.596153846153846367e-01	3.726711273193359375e-01	2.049732655286788940e-01
9.410000000000000000e+02	1.000000000000000021e-02	3.010754287242889404e-02	1.740295067429542542e-02
9.420000000000000000e+02	2.450980392156862642e-01	1.460976749658584595e-01	1.654961556196212769e-01
9.430000000000000000e+02	1.960784313725490169e-01	2.517923414707183838e-01	4.052491188049316406e-01
9.440000000000000000e+02	0.000000000000000000e+00	5.941652125329710543e-05	3.796863311436027288e-04
9.450000000000000000e+02	0.000000000000000000e+00	1.508989487774670124e-03	5.250077811069786549e-04
9.460000000000000000e+02	0.000000000000000000e+00	7.323131430894136429e-04	1.119085791287943721e-04
9.470000000000000000e+02	0.000000000000000000e+00	3.751784679479897022e-04	2.742148353718221188e-04
9.480000000000000000e+02	0.000000000000000000e+00	3.563039063010364771e-04	8.938083192333579063e-04
9.490000000000000000e+02	0.000000000000000000e+00	2.314040611963719130e-04	1.441553584299981594e-03
9.500000000000000000e+02	0.000000000000000000e+00	7.286942127393558621e-05	1.692073419690132141e-04
9.510000000000000000e+02	0.000000000000000000e+00	4.334046097937971354e-04	7.199787651188671589e-04
9.520000000000000000e+02	4.000000000000000083e-02	4.850949943065643311e-01	3.811977505683898926e-01
9.530000000000000000e+02	0.000000000000000000e+00	1.823109632823616266e-04	7.308524800464510918e-04
9.540000000000000000e+02	0.000000000000000000e+00	4.344590124674141407e-04	8.299472220585357718e-11
9.550000000000000000e+02	0.000000000000000000e+00	6.436177645809948444e-04	8.939956896938383579e-04
9.560000000000000000e+02	0.000000000000000000e+00	6.531666440423578024e-05	2.659187593962997198e-04
9.570000000000000000e+02	0.000000000000000000e+00	1.159475999884307384e-03	1.301347278058528900e-03
9.580000000000000000e+02	1.000000000000000021e-02	4.073634743690490723e-01	1.615165770053863525e-01
9.590000000000000000e+02	8.999999999999999667e-02	3.073639869689941406e-01	1.659563928842544556e-01
9.600000000000000000e+02	0.000000000000000000e+00	2.217822839156724513e-05	4.736093739410307535e-10
9.610000000000000000e+02	0.000000000000000000e+00	2.154764952138066292e-03	2.415531547740101814e-03
9.620000000000000000e+02	0.000000000000000000e+00	5.824126492370851338e-05	6.711877067573368549e-04
9.630000000000000000e+02	0.000000000000000000e+00	8.143325685523450375e-04	5.348503473214805126e-04
9.640000000000000000e+02	2.999999999999999889e-02	2.903974652290344238e-01	5.704024061560630798e-02
9.650000000000000000e+02	0.000000000000000000e+00	4.717328920378349721e-05	1.972534810192883015e-04
9.660000000000000000e+02	0.000000000000000000e+00	1.012816501315683126e-04	4.825686337426304817e-04
9.670000000000000000e+02	6.952380952380952106e-01	3.588709235191345215e-01	4.746590256690979004e-01
9.680000000000000000e+02	0.000000000000000000e+00	1.704231981420889497e-04	1.086608172045089304e-04
9.690000000000000000e+02	1.287128712871287162e-01	4.671517312526702881e-01	4.907737970352172852e-01
9.700000000000000000e+02	2.380952380952380820e-01	2.913435697555541992e-01	3.072882890701293945e-01
9.710000000000000000e+02	5.528756957328385679e-01	5.606582760810852051e-01	5.485504865646362305e-01
9.720000000000000000e+02	0.000000000000000000e+00	3.014360263478010893e-04	5.109736230224370956e-04
9.730000000000000000e+02	0.000000000000000000e+00	4.888514013146050274e-05	2.797662455122917891e-04
9.740000000000000000e+02	0.000000000000000000e+00	7.312102243304252625e-04	1.113254576921463013e-03
9.750000000000000000e+02	2.307692307692307820e-01	2.412586659193038940e-01	3.130973577499389648e-01
9.760000000000000000e+02	0.000000000000000000e+00	1.952920574694871902e-04	1.166922505944967270e-03
9.770000000000000000e+02	0.000000000000000000e+00	5.354634486138820648e-04	2.997317933477461338e-04
9.780000000000000000e+02	0.000000000000000000e+00	6.982867489568889141e-05	1.721186563372612000e-04
9.790000000000000000e+02	0.000000000000000000e+00	3.705797716975212097e-04	1.316165318712592125e-03
9.800000000000000000e+02	0.000000000000000000e+00	1.871103449957445264e-04	4.437750321812927723e-04
9.810000000000000000e+02	0.000000000000000000e+00	2.385319239692762494e-04	3.107414231635630131e-04
9.820000000000000000e+02	0.000000000000000000e+00	5.352347579901106656e-05	4.215451481286436319e-04
9.830000000000000000e+02	0.000000000000000000e+00	1.688317861407995224e-03	1.512846909463405609e-03
9.840000000000000000e+02	7.920792079207921166e-01	7.613160610198974609e-01	7.781004905700683594e-01
9.850000000000000000e+02	8.415841584158415545e-01	4.875886738300323486e-01	5.716289281845092773e-01
9.860000000000000000e+02	3.099999999999999978e-01	4.187934100627899170e-01	3.445135653018951416e-01
9.870000000000000000e+02	0.000000000000000000e+00	2.449499676004052162e-03	3.525742795318365097e-03
9.880000000000000000e+02	1.799999999999999933e-01	1.433825045824050903e-01	1.549327522516250610e-01
9.890000000000000000e+02	0.000000000000000000e+00	3.672822276712395251e-05	2.484574215486645699e-04
9.900000000000000000e+02	0.000000000000000000e+00	8.450001041637733579e-05	4.196772933937609196e-04
9.910000000000000000e+02	0.000000000000000000e+00	3.663887764560058713e-05	1.968463329831138253e-04
9.920000000000000000e+02	2.700000000000000178e-01	4.154614508152008057e-01	5.060709714889526367e-01
9.930000000000000000e+02	0.000000000000000000e+00	2.301121596246957779e-03	5.536454846151173115e-04
9.940000000000000000e+02	0.000000000000000000e+00	1.015938119962811470e-03	8.336480241268873215e-04
9.950000000000000000e+02	1.881188118811881194e-01	4.503799676895141602e-01	3.625224828720092773e-01
9.960000000000000000e+02	0.000000000000000000e+00	2.251379773952066898e-04	5.114380037412047386e-04
9.970000000000000000e+02	2.000000000000000111e-01	3.908492624759674072e-01	2.824492454528808594e-01
9.980000000000000000e+02	3.039215686274509554e-01	4.875185489654541016e-01	3.900484442710876465e-01
9.990000000000000000e+02	4.533898305084745894e-01	2.015157639980316162e-01	4.589795768260955811e-01
1.000000000000000000e+03	4.859287054409005546e-01	5.668339729309082031e-01	5.144653916358947754e-01
1.001000000000000000e+03	0.000000000000000000e+00	1.965747651411220431e-05	3.829298748314613476e-06
1.002000000000000000e+03	5.451055662188100115e-01	3.565145432949066162e-01	4.171571433544158936e-01
1.003000000000000000e+03	0.000000000000000000e+00	2.402528421953320503e-03	1.138215302489697933e-03
1.004000000000000000e+03	2.277227722772277307e-01	3.945263326168060303e-01	2.807994484901428223e-01
1.005000000000000000e+03	4.262295081967212851e-01	5.929099917411804199e-01	5.422711968421936035e-01
1.006000000000000000e+03	0.000000000000000000e+00	4.911363590508699417e-03	3.861154895275831223e-03
1.007000000000000000e+03	2.277227722772277307e-01	3.778738081455230713e-01	4.077764451503753662e-01
1.008000000000000000e+03	0.000000000000000000e+00	1.059559654095210135e-04	8.551119826734066010e-04
1.009000000000000000e+03	8.910891089108910479e-02	3.163724243640899658e-01	4.911699891090393066e-02
1.010000000000000000e+03	0.000000000000000000e+00	1.457246544305235147e-04	5.292579298838973045e-04
1.011000000000000000e+03	0.000000000000000000e+00	1.200095866806805134e-03	1.094445469789206982e-03
1.012000000000000000e+03	2.450980392156862642e-01	1.645594537258148193e-01	3.282542526721954346e-01
1.013000000000000000e+03	0.000000000000000000e+00	6.228193524293601513e-05	8.499584509991109371e-04
1.014000000000000000e+03	3.235294117647058987e-01	2.495716065168380737e-01	3.341523706912994385e-01
1.015000000000000000e+03	3.883495145631067902e-01	5.779643654823303223e-01	6.745651960372924805e-01
1.016000000000000000e+03	5.999999999999999778e-01	4.135924875736236572e-01	4.092138409614562988e-01
1.017000000000000000e+03	1.199999999999999956e-01	2.956995069980621338e-01	4.086164832115173340e-01
1.018000000000000000e+03	1.300000000000000044e-01	1.586989760398864746e-01	2.594740688800811768e-01
1.019000000000000000e+03	3.699999999999999956e-01	4.931862056255340576e-01	3.264515399932861328e-01
1.020000000000000000e+03	0.000000000000000000e+00	9.575891454005613923e-05	2.636230783537030220e-04
1.021000000000000000e+03	0.000000000000000000e+00	3.619017545133829117e-03	1.835097325965762138e-03
1.022000000000000000e+03	1.499999999999999944e-01	4.540987610816955566e-01	4.794736802577972412e-01
1.023000000000000000e+03	3.200000000000000067e-01	3.650266826152801514e-01	1.622753292322158813e-01
1.024000000000000000e+03	0.000000000000000000e+00	1.807688749977387488e-05	2.809115103445947170e-04
1.025000000000000000e+03	2.600000000000000089e-01	4.323078095912933350e-01	4.659768342971801758e-01
1.026000000000000000e+03	0.000000000000000000e+00	6.652181036770343781e-05	1.524008257547393441e-04
1.027000000000000000e+03	8.299999999999999600e-01	5.611377954483032227e-01	6.067402958869934082e-01
1.028000000000000000e+03	1.400000000000000133e-01	3.884785771369934082e-01	3.672980070114135742e-01
1.029000000000000000e+03	4.000000000000000083e-02	2.376500070095062256e-01	4.838861525058746338e-02
1.030000000000000000e+03	0.000000000000000000e+00	1.408848329447209835e-04	4.204364959150552750e-04
1.031000000000000000e+03	0.000000000000000000e+00	1.992931065615266562e-04	1.621919684112071991e-03
1.032000000000000000e+03	4.777562862669245680e-01	9.831836819648742676e-02	1.280261874198913574e-01
1.033000000000000000e+03	2.000000000000000042e-02	3.336146846413612366e-02	3.460511937737464905e-02
1.034000000000000000e+03	3.599999999999999867e-01	4.031882882118225098e-01	4.259088933467864990e-01
1.035000000000000000e+03	1.400000000000000133e-01	4.709019660949707031e-01	3.914996385574340820e-01
1.036000000000000000e+03	0.000000000000000000e+00	6.406424217857420444e-04	1.578456489369273186e-03
1.037000000000000000e+03	0.000000000000000000e+00	1.008572289720177650e-03	1.227106433361768723e-03
1.038000000000000000e+03	5.964912280701754055e-01	4.182804226875305176e-01	3.589428067207336426e-01
1.039000000000000000e+03	6.336633663366336711e-01	2.650305032730102539e-01	2.884996235370635986e-01
1.040000000000000000e+03	2.800000000000000266e-01	2.282761782407760620e-01	1.627240628004074097e-01
1.041000000000000000e+03	5.000000000000000278e-02	3.329206407070159912e-01	3.487806320190429688e-01
1.042000000000000000e+03	3.861386138613861485e-01	4.056730568408966064e-01	4.202544689178466797e-01
1.043000000000000000e+03	4.915254237288135819e-01	4.176925420761108398e-01	4.011552929878234863e-01
1.044000000000000000e+03	0.000000000000000000e+00	1.062186929630115628e-04	3.681441885419189930e-04
1.045000000000000000e+03	4.000000000000000083e-02	7.903938740491867065e-02	2.988590113818645477e-02
1.046000000000000000e+03	3.168316831683168355e-01	4.228221178054809570e-01	4.123317003250122070e-01
1.047000000000000000e+03	0.000000000000000000e+00	3.988378448411822319e-04	5.946397432126104832e-04
1.048000000000000000e+03	4.172185430463576372e-01	2.139873355627059937e-01	2.083580344915390015e-01
1.049000000000000000e+03	0.000000000000000000e+00	1.544796978123486042e-04	2.320168860023841262e-04
1.050000000000000000e+03	5.970149253731342753e-01	3.178153336048126221e-01	4.301878511905670166e-01
1.051000000000000000e+03	0.000000000000000000e+00	1.432811841368675232e-04	1.064937794581055641e-03
1.052000000000000000e+03	2.376237623762376128e-01	4.993147850036621094e-01	4.635395109653472900e-01
1.053000000000000000e+03	0.000000000000000000e+00	1.414654252585023642e-04	2.914584183599799871e-04
1.054000000000000000e+03	3.039215686274509554e-01	3.568772375583648682e-01	3.952799141407012939e-01
1.055000000000000000e+03	2.999999999999999889e-02	2.586600184440612793e-01	1.256187111139297485e-01
1.056000000000000000e+03	0.000000000000000000e+00	1.743749901652336121e-02	2.089317888021469116e-03
1.057000000000000000e+03	0.000000000000000000e+00	4.308646020945161581e-04	1.876681111752986908e-03
1.058000000000000000e+03	2.079207920792079112e-01	3.400616943836212158e-01	2.157500535249710083e-01
1.059000000000000000e+03	0.000000000000000000e+00	5.348097329260781407e-05	1.291949738515540957e-04
1.060000000000000000e+03	8.796296296296296502e-01	4.707944095134735107e-01	5.548318624496459961e-01
1.061000000000000000e+03	3.699999999999999956e-01	4.910626411437988281e-01	4.071551561355590820e-01
1.062000000000000000e+03	4.756944444444444198e-01	6.604498028755187988e-01	5.646903514862060547e-01
1.063000000000000000e+03	1.100000000000000006e-01	2.786034047603607178e-01	1.638013869524002075e-01
1.064000000000000000e+03	2.600000000000000089e-01	4.790715575218200684e-01	2.580484747886657715e-01
1.065000000000000000e+03	0.000000000000000000e+00	1.589502790011465549e-03	5.802476662211120129e-04
1.066000000000000000e+03	7.600000000000000089e-01	5.897858738899230957e-01	4.985094666481018066e-01
1.067000000000000000e+03	1.000000000000000021e-02	5.034270882606506348e-02	3.121044021099805832e-03
1.068000000000000000e+03	5.980392156862744946e-01	5.067452788352966309e-01	4.062217772006988525e-01
1.069000000000000000e+03	8.000000000000000167e-02	4.180011153221130371e-01	1.773785203695297241e-01
1.070000000000000000e+03	0.000000000000000000e+00	9.261186642106622458e-05	3.557966265361756086e-04
1.071000000000000000e+03	7.099999999999999645e-01	5.318089127540588379e-01	4.855845868587493896e-01
1.072000000000000000e+03	7.000000000000000666e-02	2.522946894168853760e-01	6.741707772016525269e-02
1.073000000000000000e+03	3.099999999999999978e-01	5.745794773101806641e-01	3.785195648670196533e-01
1.074000000000000000e+03	0.000000000000000000e+00	1.408259384334087372e-03	8.051946060732007027e-04
1.075000000000000000e+03	4.067796610169491789e-01	3.814703524112701416e-01	3.353575468063354492e-01
1.076000000000000000e+03	7.821782178217822068e-01	6.757392287254333496e-01	5.735132694244384766e-01
1.077000000000000000e+03	4.490861618798955845e-01	4.000401198863983154e-01	4.470185041427612305e-01
1.078000000000000000e+03	0.000000000000000000e+00	3.466806665528565645e-04	5.450843600556254387e-04
1.079000000000000000e+03	0.000000000000000000e+00	3.898355353157967329e-04	6.228472921065986156e-04
1.080000000000000000e+03	0.000000000000000000e+00	4.798878217115998268e-05	4.026857786811888218e-04
1.081000000000000000e+03	0.000000000000000000e+00	8.152183727361261845e-04	3.097638546023517847e-04
1.082000000000000000e+03	1.000000000000000056e-01	2.218975573778152466e-01	1.609425246715545654e-01
1.083000000000000000e+03	0.000000000000000000e+00	3.374707011971622705e-04	1.013289205729961395e-03
1.084000000000000000e+03	8.000000000000000167e-02	2.181714624166488647e-01	1.017783656716346741e-01
1.085000000000000000e+03	2.700000000000000178e-01	3.016377091407775879e-01	3.574809730052947998e-01
1.086000000000000000e+03	0.000000000000000000e+00	5.747464019805192947e-03	3.607445396482944489e-03
1.087000000000000000e+03	5.000000000000000278e-02	7.698440551757812500e-02	1.403569281101226807e-01
1.088000000000000000e+03	0.000000000000000000e+00	1.038471702486276627e-03	3.039173898287117481e-04
1.089000000000000000e+03	3.499999999999999778e-01	3.853065669536590576e-01	3.936009705066680908e-01
1.090000000000000000e+03	0.000000000000000000e+00	1.133700861828401685e-04	5.748864496126770973e-04
1.091000000000000000e+03	0.000000000000000000e+00	1.327732694335281849e-03	1.537714269943535328e-03
1.092000000000000000e+03	0.000000000000000000e+00	2.270260592922568321e-04	2.211870450992137194e-04
1.093000000000000000e+03	2.200000000000000011e-01	4.264067113399505615e-01	4.291799664497375488e-01
1.094000000000000000e+03	5.999999999999999778e-02	3.710087537765502930e-01	3.808869421482086182e-01
1.095000000000000000e+03	4.000000000000000222e-01	3.203369975090026855e-01	4.674082100391387939e-01
1.096000000000000000e+03	0.000000000000000000e+00	7.573745097033679485e-05	7.065322133712470531e-04
1.097000000000000000e+03	5.999999999999999778e-02	1.840812265872955322e-01	1.016412898898124695e-01
1.098000000000000000e+03	0.000000000000000000e+00	5.790846989839337766e-05	2.297385508427396417e-04
1.099000000000000000e+03	6.930693069306930187e-01	4.607534408569335938e-01	5.675284266471862793e-01
1.100000000000000000e+03	0.000000000000000000e+00	7.189318421296775341e-04	2.108750399202108383e-03
1.101000000000000000e+03	0.000000000000000000e+00	1.680274493992328644e-03	1.366436714306473732e-03
1.102000000000000000e+03	0.000000000000000000e+00	2.235084306448698044e-03	6.099185557104647160e-04
1.103000000000000000e+03	6.470588235294117974e-01	5.489028692245483398e-01	5.046764016151428223e-01
1.104000000000000000e+03	0.000000000000000000e+00	1.343781041214242578e-04	2.353383337094783201e-07
1.105000000000000000e+03	0.000000000000000000e+00	1.291900553042069077e-04	6.832937060607946478e-08
1.106000000000000000e+03	1.199999999999999956e-01	3.084648549556732178e-01	2.683611214160919189e-01
1.107000000000000000e+03	4.491978609625668639e-01	5.932528376579284668e-01	5.467817187309265137e-01
1.108000000000000000e+03	5.287356321839080664e-01	3.964955210685729980e-01	4.581410288810729980e-01
1.109000000000000000e+03	3.663366336633663289e-01	5.041832923889160156e-01	4.233763813972473145e-01
1.110000000000000000e+03	6.176470588235294379e-01	4.082640409469604492e-01	4.465651214122772217e-01
1.111000000000000000e+03	0.000000000000000000e+00	3.497716505080461502e-03	1.463976223021745682e-03
1.112000000000000000e+03	7.475728155339805836e-01	5.450420975685119629e-01	6.127099990844726562e-01
1.113000000000000000e+03	0.000000000000000000e+00	5.438987864181399345e-04	6.400787387974560261e-04
1.114000000000000000e+03	7.199999999999999734e-01	5.118463635444641113e-01	4.369663894176483154e-01
1.115000000000000000e+03	9.799999999999999822e-01	7.458050251007080078e-01	8.172371983528137207e-01
1.116000000000000000e+03	0.000000000000000000e+00	1.499666133895516396e-03	2.955171279609203339e-03
1.117000000000000000e+03	0.000000000000000000e+00	2.338513586437329650e-04	1.056350651197135448e-03
1.118000000000000000e+03	0.000000000000000000e+00	3.936495340894907713e-05	1.050053164362907410e-03
1.119000000000000000e+03	2.600000000000000089e-01	2.814206182956695557e-01	1.749772578477859497e-01
1.120000000000000000e+03	0.000000000000000000e+00	1.145119545981287956e-03	5.522575229406356812e-04
1.121000000000000000e+03	5.806451612903226200e-01	4.556089341640472412e-01	4.192864298820495605e-01
1.122000000000000000e+03	0.000000000000000000e+00	8.045469294302165508e-04	1.187356770969927311e-03
1.123000000000000000e+03	2.600000000000000089e-01	4.206337034702301025e-01	2.905347645282745361e-01
1.124000000000000000e+03	6.700000000000000400e-01	4.841817021369934082e-01	4.822573959827423096e-01
1.125000000000000000e+03	5.000000000000000278e-02	5.028806254267692566e-02	1.725831627845764160e-02
1.126000000000000000e+03	7.700000000000000178e-01	5.203047394752502441e-01	4.956825971603393555e-01
1.127000000000000000e+03	7.500000000000000000e-01	4.265897572040557861e-01	5.233947634696960449e-01
1.128000000000000000e+03	2.700000000000000178e-01	3.791223466396331787e-01	4.066910445690155029e-01
1.129000000000000000e+03	0.000000000000000000e+00	3.248134453315287828e-05	2.565202594269067049e-04
1.130000000000000000e+03	1.600000000000000033e-01	5.464546680450439453e-01	5.181663036346435547e-01
1.131000000000000000e+03	5.688888888888888884e-01	6.417022943496704102e-01	5.373088121414184570e-01
1.132000000000000000e+03	1.300000000000000044e-01	2.883775234222412109e-01	2.034634351730346680e-01
1.133000000000000000e+03	2.200000000000000011e-01	2.079280316829681396e-01	9.348941594362258911e-02
1.134000000000000000e+03	3.400000000000000244e-01	4.367456138134002686e-01	5.200811028480529785e-01
1.135000000000000000e+03	8.000000000000000167e-02	3.349808156490325928e-01	3.211774230003356934e-01
1.136000000000000000e+03	2.300000000000000100e-01	3.014549612998962402e-01	2.915160059928894043e-01
1.137000000000000000e+03	2.200000000000000011e-01	1.643597632646560669e-01	1.047144159674644470e-01
1.138000000000000000e+03	2.999999999999999889e-02	2.143641114234924316e-01	1.541541367769241333e-01
1.139000000000000000e+03	1.000000000000000056e-01	2.235993295907974243e-01	2.709145247936248779e-01
1.140000000000000000e+03	3.900000000000000133e-01	4.648606777191162109e-01	5.159100890159606934e-01
1.141000000000000000e+03	6.500000000000000222e-01	5.033044815063476562e-01	6.250222325325012207e-01
1.142000000000000000e+03	2.300000000000000100e-01	4.929016232490539551e-01	5.015395879745483398e-01
1.143000000000000000e+03	2.899999999999999800e-01	4.857727885246276855e-01	5.286492109298706055e-01
1.144000000000000000e+03	0.000000000000000000e+00	1.597665250301361084e-04	3.424791793804615736e-04
1.145000000000000000e+03	3.599999999999999867e-01	1.643407493829727173e-01	2.739508450031280518e-01
1.146000000000000000e+03	2.700000000000000178e-01	4.754470884799957275e-01	4.737690985202789307e-01
1.147000000000000000e+03	1.300000000000000044e-01	4.308945238590240479e-01	3.605163395404815674e-01
1.148000000000000000e+03	6.199999999999999956e-01	4.581262171268463135e-01	5.805340409278869629e-01
1.149000000000000000e+03	5.964912280701754055e-01	4.506253898143768311e-01	5.398067235946655273e-01
1.150000000000000000e+03	0.000000000000000000e+00	1.441284257452934980e-04	4.016406601294875145e-04
1.151000000000000000e+03	5.137795275590550936e-01	2.265400141477584839e-01	2.434502691030502319e-01
1.152000000000000000e+03	5.000000000000000278e-02	9.003752470016479492e-02	5.761697143316268921e-02
1.153000000000000000e+03	1.900000000000000022e-01	3.428233563899993896e-01	3.794794976711273193e-01
1.154000000000000000e+03	0.000000000000000000e+00	1.269300351850688457e-03	1.274929032661020756e-03
1.155000000000000000e+03	0.000000000000000000e+00	8.477712050080299377e-03	1.030010730028152466e-02
1.156000000000000000e+03	2.999999999999999889e-02	7.234090566635131836e-02	8.868125081062316895e-02
1.157000000000000000e+03	0.000000000000000000e+00	5.558597855269908905e-03	4.583875183016061783e-03
1.158000000000000000e+03	8.000000000000000167e-02	4.663068354129791260e-01	3.521157801151275635e-01
1.159000000000000000e+03	1.000000000000000021e-02	1.037770733237266541e-01	7.122691720724105835e-02
1.160000000000000000e+03	5.000000000000000278e-02	5.543928742408752441e-01	4.653290212154388428e-01
1.161000000000000000e+03	4.235294117647058765e-01	3.326774835586547852e-01	3.764639794826507568e-01
1.162000000000000000e+03	1.700000000000000122e-01	3.202016055583953857e-01	6.390728801488876343e-02
1.163000000000000000e+03	5.000000000000000278e-02	1.106921583414077759e-01	1.954331807792186737e-02
1.164000000000000000e+03	3.800000000000000044e-01	6.352351903915405273e-01	5.086506605148315430e-01
1.165000000000000000e+03	0.000000000000000000e+00	9.884827886708080769e-05	6.892058299854397774e-04
1.166000000000000000e+03	0.000000000000000000e+00	1.052117440849542618e-03	1.018697395920753479e-03
1.167000000000000000e+03	4.270833333333333148e-01	4.414478242397308350e-01	4.223328530788421631e-01
1.168000000000000000e+03	2.300000000000000100e-01	7.091537117958068848e-02	1.266645342111587524e-01
1.169000000000000000e+03	0.000000000000000000e+00	3.939281668863259256e-05	4.024229128845036030e-04
1.170000000000000000e+03	6.078431372549019107e-01	5.578806996345520020e-01	5.948874950408935547e-01
1.171000000000000000e+03	6.036036036036036556e-01	6.758901476860046387e-01	6.012304425239562988e-01
1.172000000000000000e+03	3.267326732673267453e-01	6.598966121673583984e-01	6.039437055587768555e-01
1.173000000000000000e+03	7.745098039215686514e-01	4.736377596855163574e-01	4.636218249797821045e-01
1.174000000000000000e+03	0.000000000000000000e+00	1.524307299405336380e-03	1.040508272126317024e-03
1.175000000000000000e+03	0.000000000000000000e+00	8.603321475675329566e-05	3.955687861889600754e-04
1.176000000000000000e+03	0.000000000000000000e+00	1.497251447290182114e-02	5.827093031257390976e-03
1.177000000000000000e+03	1.100000000000000006e-01	3.578704297542572021e-01	3.514641821384429932e-01
1.178000000000000000e+03	8.599999999999999867e-01	5.643361806869506836e-01	4.723772704601287842e-01
1.179000000000000000e+03	4.000000000000000083e-02	1.062944158911705017e-01	8.093497157096862793e-02
1.180000000000000000e+03	5.009900990099009910e-01	5.107167959213256836e-01	6.114960312843322754e-01
1.181000000000000000e+03	5.602836879432624428e-01	4.727841913700103760e-01	5.351214408874511719e-01
1.182000000000000000e+03	0.000000000000000000e+00	1.553665613755583763e-03	1.656226930208504200e-03
1.183000000000000000e+03	2.999999999999999889e-02	4.805775582790374756e-01	3.876866996288299561e-01
1.184000000000000000e+03	0.000000000000000000e+00	1.700959255686029792e-04	3.554469149094074965e-04
1.185000000000000000e+03	7.000000000000000666e-02	2.861847877502441406e-01	4.229139164090156555e-02
1.186000000000000000e+03	4.941634241245136394e-01	4.546323120594024658e-01	3.992685675621032715e-01
1.187000000000000000e+03	1.300000000000000044e-01	2.434462308883666992e-01	4.133334457874298096e-01
1.188000000000000000e+03	8.499999999999999778e-01	6.201708316802978516e-01	6.399371027946472168e-01
1.189000000000000000e+03	0.000000000000000000e+00	6.332566845230758190e-04	7.481237989850342274e-04
1.190000000000000000e+03	0.000000000000000000e+00	2.460441552102565765e-03	3.822800237685441971e-03
1.191000000000000000e+03	1.900000000000000022e-01	6.377141475677490234e-01	4.824438393115997314e-01
1.192000000000000000e+03	4.772277227722772075e-01	4.478656053543090820e-01	4.096371233463287354e-01
1.193000000000000000e+03	2.899999999999999800e-01	5.638383626937866211e-01	5.582754015922546387e-01
1.194000000000000000e+03	9.300000000000000488e-01	7.912138700485229492e-01	7.416459321975708008e-01
1.195000000000000000e+03	3.300000000000000155e-01	5.562225580215454102e-01	4.678216874599456787e-01
1.196000000000000000e+03	3.900000000000000133e-01	4.027583003044128418e-01	3.980494141578674316e-01
1.197000000000000000e+03	2.999999999999999889e-01	3.723395764827728271e-01	2.928673326969146729e-01
1.198000000000000000e+03	8.999999999999999667e-02	1.938352286815643311e-01	3.625031411647796631e-01
1.199000000000000000e+03	0.000000000000000000e+00	2.702042547753080726e-05	6.047301576472818851e-04
1.200000000000000000e+03	3.200000000000000067e-01	5.009734630584716797e-01	4.279402494430541992e-01
1.201000000000000000e+03	7.199999999999999734e-01	4.910747706890106201e-01	5.544582009315490723e-01
1.202000000000000000e+03	5.177865612648221427e-01	4.682917892932891846e-01	5.338418483734130859e-01
1.203000000000000000e+03	5.218253968253968589e-01	4.046480357646942139e-01	4.425416886806488037e-01
1.204000000000000000e+03	8.000000000000000167e-02	5.326015949249267578e-01	1.509859412908554077e-01
1.205000000000000000e+03	5.000000000000000000e-01	4.598445892333984375e-01	4.958870708942413330e-01
1.206000000000000000e+03	8.299999999999999600e-01	5.078884959220886230e-01	5.531323552131652832e-01
1.207000000000000000e+03	0.000000000000000000e+00	3.438414569245651364e-05	6.125884829089045525e-04
1.208000000000000000e+03	9.200000000000000400e-01	7.228934764862060547e-01	6.500573754310607910e-01
1.209000000000000000e+03	0.000000000000000000e+00	1.459346734918653965e-03	1.414322759956121445e-03
1.210000000000000000e+03	3.599999999999999867e-01	6.175004839897155762e-01	6.197940111160278320e-01
1.211000000000000000e+03	4.418604651162790775e-01	3.229438662528991699e-01	3.905908763408660889e-01
1.212000000000000000e+03	8.000000000000000167e-02	1.156217306852340698e-01	7.130118459463119507e-02
1.213000000000000000e+03	6.700000000000000400e-01	5.951775312423706055e-01	5.129936933517456055e-01
1.214000000000000000e+03	0.000000000000000000e+00	3.592473804019391537e-04	8.500402327626943588e-04
1.215000000000000000e+03	0.000000000000000000e+00	6.849441560916602612e-04	1.072129583917558193e-03
1.216000000000000000e+03	0.000000000000000000e+00	7.206690497696399689e-04	8.131926297210156918e-04
1.217000000000000000e+03	0.000000000000000000e+00	5.856839474290609360e-03	1.170471077784895897e-03
1.218000000000000000e+03	4.831013916500994099e-01	4.596458673477172852e-01	4.241432547569274902e-01
1.219000000000000000e+03	7.920792079207921166e-01	6.787815093994140625e-01	5.500140786170959473e-01
1.220000000000000000e+03	4.000000000000000083e-02	3.343917131423950195e-01	9.003175795078277588e-02
1.221000000000000000e+03	4.000000000000000083e-02	1.725910454988479614e-01	1.732867509126663208e-01
1.222000000000000000e+03	0.000000000000000000e+00	7.198388339020311832e-04	1.045616460032761097e-03
1.223000000000000000e+03	3.200000000000000067e-01	5.185899734497070312e-01	5.910404920578002930e-01
1.224000000000000000e+03	4.000000000000000083e-02	2.124611288309097290e-01	5.498054623603820801e-02
1.225000000000000000e+03	0.000000000000000000e+00	4.840745896217413247e-05	3.201765066478401423e-04
1.226000000000000000e+03	3.300000000000000155e-01	4.412901401519775391e-01	3.483640253543853760e-01
1.227000000000000000e+03	7.399999999999999911e-01	6.330446004867553711e-01	5.426461696624755859e-01
1.228000000000000000e+03	1.300000000000000044e-01	3.516575396060943604e-01	3.370382487773895264e-01
1.229000000000000000e+03	4.122137404580152875e-01	5.169885158538818359e-01	4.664120972156524658e-01
1.230000000000000000e+03	5.275590551181101873e-01	5.852926969528198242e-01	5.463518500328063965e-01
1.231000000000000000e+03	0.000000000000000000e+00	1.109441291191615164e-04	4.873486177530139685e-04
1.232000000000000000e+03	6.039603960396039417e-01	5.310240983963012695e-01	5.290278792381286621e-01
1.233000000000000000e+03	3.400000000000000244e-01	4.751854836940765381e-01	4.606362581253051758e-01
1.234000000000000000e+03	0.000000000000000000e+00	4.236817476339638233e-04	4.973878967575728893e-04
1.235000000000000000e+03	1.600000000000000033e-01	3.255843818187713623e-01	2.773720026016235352e-01
1.236000000000000000e+03	3.980582524271844558e-01	5.365595817565917969e-01	4.098306000232696533e-01
1.237000000000000000e+03	5.999999999999999778e-02	2.025413215160369873e-01	1.408139467239379883e-01
1.238000000000000000e+03	0.000000000000000000e+00	3.438171406742185354e-04	3.918998118024319410e-04
1.239000000000000000e+03	0.000000000000000000e+00	1.818062621168792248e-03	5.325083155184984207e-03
1.240000000000000000e+03	7.000000000000000666e-02	1.878796368837356567e-01	1.418324857950210571e-01
1.241000000000000000e+03	0.000000000000000000e+00	3.130369295831769705e-04	1.397975138388574123e-03
1.242000000000000000e+03	4.870259481037924054e-01	4.018374681472778320e-01	3.819145262241363525e-01
1.243000000000000000e+03	2.000000000000000042e-02	2.253326922655105591e-01	8.572353422641754150e-02
1.244000000000000000e+03	8.000000000000000167e-02	4.356116354465484619e-01	4.018055200576782227e-01
1.245000000000000000e+03	2.099999999999999922e-01	2.358628660440444946e-01	3.062365353107452393e-01
1.246000000000000000e+03	1.700000000000000122e-01	1.395104676485061646e-01	6.816083192825317383e-02
1.247000000000000000e+03	0.000000000000000000e+00	8.456778712570667267e-03	2.500127535313367844e-03
1.248000000000000000e+03	0.000000000000000000e+00	1.650456222705543041e-03	1.346778590232133865e-03
1.249000000000000000e+03	2.800000000000000266e-01	1.523262262344360352e-01	1.539684087038040161e-01
1.250000000000000000e+03	0.000000000000000000e+00	1.180319394916296005e-02	1.403755741193890572e-03
1.251000000000000000e+03	2.399999999999999911e-01	4.065294265747070312e-01	4.256868958473205566e-01
1.252000000000000000e+03	1.000000000000000056e-01	4.887117445468902588e-01	3.999905288219451904e-01
1.253000000000000000e+03	3.200000000000000067e-01	1.047967448830604553e-01	2.799535691738128662e-01
1.254000000000000000e+03	4.263157894736842035e-01	3.324540257453918457e-01	2.571662664413452148e-01
1.255000000000000000e+03	1.000000000000000021e-02	3.595238029956817627e-01	1.295954287052154541e-01
1.256000000000000000e+03	7.900000000000000355e-01	4.278008341789245605e-01	5.652289986610412598e-01
1.257000000000000000e+03	5.000000000000000278e-02	1.286109238862991333e-01	6.563664227724075317e-02
1.258000000000000000e+03	2.000000000000000111e-01	3.443326056003570557e-01	3.068704605102539062e-01
1.259000000000000000e+03	0.000000000000000000e+00	1.495594915468245745e-04	4.567791766021400690e-04
1.260000000000000000e+03	0.000000000000000000e+00	4.547232296317815781e-03	1.059597358107566833e-02
1.261000000000000000e+03	0.000000000000000000e+00	4.520540460362099111e-05	2.395669143879786134e-04
1.262000000000000000e+03	8.100000000000000533e-01	5.908349752426147461e-01	6.051882505416870117e-01
1.263000000000000000e+03	5.999999999999999778e-02	1.279137134552001953e-01	1.108608953654766083e-02
1.264000000000000000e+03	6.500000000000000222e-01	4.586667716503143311e-01	4.730129837989807129e-01
1.265000000000000000e+03	5.159362549800796671e-01	5.329465270042419434e-01	4.651048481464385986e-01
1.266000000000000000e+03	2.000000000000000042e-02	4.296608865261077881e-01	4.115040004253387451e-01
1.267000000000000000e+03	6.700000000000000400e-01	6.217502355575561523e-01	7.462284564971923828e-01
1.268000000000000000e+03	7.700000000000000178e-01	5.411853194236755371e-01	5.252654552459716797e-01
1.269000000000000000e+03	1.799999999999999933e-01	5.482718944549560547e-01	4.625779092311859131e-01
1.270000000000000000e+03	6.899999999999999467e-01	5.328762531280517578e-01	5.230017900466918945e-01
1.271000000000000000e+03	6.199999999999999956e-01	5.975646376609802246e-01	5.348998308181762695e-01
1.272000000000000000e+03	4.178082191780821963e-01	5.582961440086364746e-01	4.218285679817199707e-01
1.273000000000000000e+03	4.000000000000000222e-01	1.682100892066955566e-01	2.060150206089019775e-01
1.274000000000000000e+03	3.099999999999999978e-01	5.180507898330688477e-01	4.305197298526763916e-01
1.275000000000000000e+03	7.099999999999999645e-01	5.122954249382019043e-01	5.387081503868103027e-01
1.276000000000000000e+03	0.000000000000000000e+00	4.352231626398861408e-04	5.274291033856570721e-04
1.277000000000000000e+03	3.900000000000000133e-01	4.815872311592102051e-01	3.149800896644592285e-01
1.278000000000000000e+03	2.000000000000000042e-02	9.140298515558242798e-02	6.155276671051979065e-02
1.279000000000000000e+03	1.000000000000000021e-02	2.236757874488830566e-01	1.745472252368927002e-01
1.280000000000000000e+03	3.800000000000000044e-01	4.461061060428619385e-01	5.673651099205017090e-01
1.281000000000000000e+03	3.400000000000000244e-01	4.170655012130737305e-01	3.293809890747070312e-01
1.282000000000000000e+03	4.392857142857142794e-01	3.175570070743560791e-01	4.116346240043640137e-01
1.283000000000000000e+03	8.100000000000000533e-01	5.985826849937438965e-01	6.635550856590270996e-01
1.284000000000000000e+03	5.999999999999999778e-02	4.820378720760345459e-01	4.719685316085815430e-01
1.285000000000000000e+03	3.800000000000000044e-01	5.423674583435058594e-01	5.771621465682983398e-01
1.286000000000000000e+03	2.200000000000000011e-01	1.863976866006851196e-01	2.207159548997879028e-01
1.287000000000000000e+03	8.900000000000000133e-01	7.571700215339660645e-01	8.073741793632507324e-01
1.288000000000000000e+03	8.999999999999999667e-02	2.575131058692932129e-01	1.628841906785964966e-01
1.289000000000000000e+03	4.940711462450592673e-01	4.551334381103515625e-01	4.320717751979827881e-01
1.290000000000000000e+03	4.951830443159923045e-01	7.302243113517761230e-01	6.149320006370544434e-01
1.291000000000000000e+03	2.399999999999999911e-01	2.868239022791385651e-02	1.234844401478767395e-01
1.292000000000000000e+03	1.000000000000000056e-01	4.780523180961608887e-01	4.504433274269104004e-01
1.293000000000000000e+03	3.900000000000000133e-01	3.952626287937164307e-01	4.415407180786132812e-01
1.294000000000000000e+03	3.800000000000000044e-01	5.861673951148986816e-01	5.051032900810241699e-01
1.295000000000000000e+03	4.362139917695473379e-01	6.144731044769287109e-01	5.856331586837768555e-01
1.296000000000000000e+03	1.300000000000000044e-01	1.416106522083282471e-01	3.355881571769714355e-01
1.297000000000000000e+03	1.000000000000000021e-02	2.395072728395462036e-01	6.884302198886871338e-02
1.298000000000000000e+03	0.000000000000000000e+00	6.437864620238542557e-03	2.997623290866613388e-03
1.299000000000000000e+03	2.399999999999999911e-01	1.209611743688583374e-01	1.775791645050048828e-01
1.300000000000000000e+03	5.999999999999999778e-02	3.724499344825744629e-01	2.492599040269851685e-01
1.301000000000000000e+03	2.099999999999999922e-01	2.915580868721008301e-01	3.601898252964019775e-01
1.302000000000000000e+03	2.899999999999999800e-01	3.581131100654602051e-01	4.270012974739074707e-01
1.303000000000000000e+03	0.000000000000000000e+00	2.199385548010468483e-03	1.382469432428479195e-03
1.304000000000000000e+03	2.800000000000000266e-01	4.481288790702819824e-01	4.499441683292388916e-01
1.305000000000000000e+03	2.399999999999999911e-01	3.461605906486511230e-01	4.035927057266235352e-01
1.306000000000000000e+03	5.351851851851852082e-01	5.571460127830505371e-01	4.980943500995635986e-01
1.307000000000000000e+03	6.400000000000000133e-01	4.610919356346130371e-01	3.847673237323760986e-01
1.308000000000000000e+03	0.000000000000000000e+00	1.428936811862513423e-04	6.599698681384325027e-04
1.309000000000000000e+03	6.999999999999999556e-01	5.978937745094299316e-01	4.952890872955322266e-01
1.310000000000000000e+03	3.800000000000000044e-01	5.780866146087646484e-01	5.220377445220947266e-01
1.311000000000000000e+03	2.200000000000000011e-01	4.770223498344421387e-01	5.648905038833618164e-01
1.312000000000000000e+03	1.600000000000000033e-01	2.560885548591613770e-01	2.151020467281341553e-01
1.313000000000000000e+03	8.039215686274510109e-01	6.971867680549621582e-01	5.413599014282226562e-01
1.314000000000000000e+03	9.801980198019801804e-01	7.476267218589782715e-01	7.781471014022827148e-01
1.315000000000000000e+03	8.000000000000000167e-02	4.273281991481781006e-01	1.336091160774230957e-01
1.316000000000000000e+03	4.433962264150943522e-01	5.584830045700073242e-01	4.721366763114929199e-01
1.317000000000000000e+03	7.961165048543689116e-01	6.318613886833190918e-01	5.252767205238342285e-01
1.318000000000000000e+03	9.603960396039603609e-01	6.854666471481323242e-01	7.260358929634094238e-01
1.319000000000000000e+03	0.000000000000000000e+00	2.531417179852724075e-03	9.722558315843343735e-04
1.320000000000000000e+03	3.200000000000000067e-01	5.418168753385543823e-02	2.236484736204147339e-01
1.321000000000000000e+03	5.963302752293577758e-01	6.414051651954650879e-01	3.630509972572326660e-01
1.322000000000000000e+03	4.000000000000000083e-02	2.078997790813446045e-01	1.327612847089767456e-01
1.323000000000000000e+03	1.900000000000000022e-01	4.507357180118560791e-01	2.371073067188262939e-01
1.324000000000000000e+03	6.600000000000000311e-01	6.409265995025634766e-01	4.996736943721771240e-01
1.325000000000000000e+03	1.000000000000000056e-01	4.545648097991943359e-01	4.444970190525054932e-01
1.326000000000000000e+03	7.700000000000000178e-01	4.025962054729461670e-01	5.259347558021545410e-01
1.327000000000000000e+03	5.851851851851851416e-01	5.117702484130859375e-01	5.299443602561950684e-01
1.328000000000000000e+03	2.999999999999999889e-01	3.273489177227020264e-01	3.421123325824737549e-01
1.329000000000000000e+03	5.669642857142856984e-01	5.615574717521667480e-01	5.223579406738281250e-01
1.330000000000000000e+03	5.999999999999999778e-02	1.565422266721725464e-01	1.260938942432403564e-01
1.331000000000000000e+03	6.999999999999999556e-01	4.429678618907928467e-01	5.329700708389282227e-01
1.332000000000000000e+03	4.112903225806451846e-01	5.529942512512207031e-01	5.673146843910217285e-01
1.333000000000000000e+03	5.657894736842105088e-01	4.828626215457916260e-01	4.743129611015319824e-01
1.334000000000000000e+03	1.000000000000000021e-02	1.439266651868820190e-01	4.665965586900711060e-02
1.335000000000000000e+03	8.199999999999999512e-01	7.791519165039062500e-01	6.188130974769592285e-01
1.336000000000000000e+03	2.000000000000000042e-02	3.655918240547180176e-01	2.116949856281280518e-01
1.337000000000000000e+03	1.700000000000000122e-01	2.635200619697570801e-01	3.351099491119384766e-01
1.338000000000000000e+03	8.100000000000000533e-01	5.925651788711547852e-01	5.965564250946044922e-01
1.339000000000000000e+03	6.099999999999999867e-01	6.047157645225524902e-01	6.745083332061767578e-01
1.340000000000000000e+03	5.148514851485148647e-01	5.100186467170715332e-01	5.010455250740051270e-01
1.341000000000000000e+03	2.399999999999999911e-01	2.581922411918640137e-01	1.875522583723068237e-01
1.342000000000000000e+03	4.172185430463576372e-01	4.769164919853210449e-01	4.960363805294036865e-01
1.343000000000000000e+03	5.545722713864307263e-01	3.735836148262023926e-01	4.854426383972167969e-01
1.344000000000000000e+03	5.229540918163673169e-01	4.053591191768646240e-01	3.886801600456237793e-01
1.345000000000000000e+03	8.499999999999999778e-01	5.756270289421081543e-01	5.619813799858093262e-01
1.346000000000000000e+03	1.000000000000000021e-02	3.869083151221275330e-02	1.350342016667127609e-02
1.347000000000000000e+03	4.525386313465783461e-01	5.942621231079101562e-01	6.093865633010864258e-01
1.348000000000000000e+03	1.700000000000000122e-01	3.300698995590209961e-01	2.513852119445800781e-01
1.349000000000000000e+03	4.463768115942028936e-01	4.704612493515014648e-01	4.477417469024658203e-01
1.350000000000000000e+03	8.699999999999999956e-01	7.329501509666442871e-01	7.690492868423461914e-01
1.351000000000000000e+03	4.070796460176991372e-01	5.160137414932250977e-01	4.903072416782379150e-01
1.352000000000000000e+03	4.462809917355372025e-01	4.605219960212707520e-01	5.359985232353210449e-01
1.353000000000000000e+03	4.083333333333333259e-01	5.428650975227355957e-01	6.261676549911499023e-01
1.354000000000000000e+03	2.000000000000000042e-02	4.930509924888610840e-01	4.172456264495849609e-01
1.355000000000000000e+03	3.900000000000000133e-01	6.851027607917785645e-01	5.864143371582031250e-01
1.356000000000000000e+03	3.699999999999999956e-01	2.479909062385559082e-01	2.757922708988189697e-01
1.357000000000000000e+03	6.999999999999999556e-01	5.806308388710021973e-01	5.240223407745361328e-01
1.358000000000000000e+03	4.000000000000000222e-01	4.695219695568084717e-01	4.124476313591003418e-01
1.359000000000000000e+03	6.800000000000000488e-01	5.773097276687622070e-01	7.144137620925903320e-01
1.360000000000000000e+03	4.750499001996008053e-01	2.948222756385803223e-01	4.771304428577423096e-01
1.361000000000000000e+03	0.000000000000000000e+00	2.959777833893895149e-03	6.987369270063936710e-04
1.362000000000000000e+03	6.899999999999999467e-01	4.366585016250610352e-01	3.985788524150848389e-01
1.363000000000000000e+03	1.600000000000000033e-01	1.311168819665908813e-01	1.712769567966461182e-01
1.364000000000000000e+03	2.800000000000000266e-01	6.574086844921112061e-02	1.369123756885528564e-01
1.365000000000000000e+03	2.300000000000000100e-01	5.825083255767822266e-01	4.334345757961273193e-01
1.366000000000000000e+03	5.948275862068965747e-01	5.746403336524963379e-01	4.775913953781127930e-01
1.367000000000000000e+03	5.565217391304347894e-01	3.804903328418731689e-01	5.048220157623291016e-01
1.368000000000000000e+03	5.901639344262294973e-01	5.500480532646179199e-01	4.606864750385284424e-01
1.369000000000000000e+03	3.300000000000000155e-01	4.789609313011169434e-01	4.702298939228057861e-01
1.370000000000000000e+03	3.099999999999999978e-01	5.196436047554016113e-01	5.407250523567199707e-01
1.371000000000000000e+03	5.654008438818565185e-01	4.578696489334106445e-01	4.902759194374084473e-01
1.372000000000000000e+03	7.099999999999999645e-01	5.101408362388610840e-01	5.443767905235290527e-01
1.373000000000000000e+03	0.000000000000000000e+00	4.542771494016051292e-04	1.675840117968618870e-03
1.374000000000000000e+03	5.048732943469785850e-01	4.747929573059082031e-01	4.708162844181060791e-01
1.375000000000000000e+03	0.000000000000000000e+00	6.203596713021397591e-04	5.371053703129291534e-04
1.376000000000000000e+03	0.000000000000000000e+00	2.293992874911054969e-04	4.265254829078912735e-04
1.377000000000000000e+03	7.700000000000000178e-01	3.917237818241119385e-01	5.203493833541870117e-01
1.378000000000000000e+03	8.299999999999999600e-01	4.872879683971405029e-01	5.476759076118469238e-01
1.379000000000000000e+03	7.500000000000000000e-01	5.423671007156372070e-01	5.971571803092956543e-01
1.380000000000000000e+03	5.999999999999999778e-01	5.061360001564025879e-01	4.686852991580963135e-01
1.381000000000000000e+03	3.499999999999999778e-01	4.477606713771820068e-01	3.231428861618041992e-01
1.382000000000000000e+03	1.199999999999999956e-01	4.915120005607604980e-01	2.939980328083038330e-01
1.383000000000000000e+03	5.869565217391304879e-01	3.670853376388549805e-01	4.094524383544921875e-01
1.384000000000000000e+03	1.799999999999999933e-01	2.903865277767181396e-01	4.251404702663421631e-01
1.385000000000000000e+03	6.700000000000000400e-01	2.847425341606140137e-01	4.459138810634613037e-01
1.386000000000000000e+03	4.990138067061143934e-01	5.273709893226623535e-01	5.369168519973754883e-01
1.387000000000000000e+03	9.200000000000000400e-01	6.948336362838745117e-01	5.645459294319152832e-01
1.388000000000000000e+03	6.700000000000000400e-01	6.349164843559265137e-01	4.184157848358154297e-01
1.389000000000000000e+03	1.000000000000000021e-02	1.124794944189488888e-03	1.425642753019928932e-03
1.390000000000000000e+03	3.699999999999999956e-01	5.367115139961242676e-01	4.351097941398620605e-01
1.391000000000000000e+03	2.600000000000000089e-01	5.267862081527709961e-01	2.781665921211242676e-01
1.392000000000000000e+03	2.399999999999999911e-01	5.364709496498107910e-01	5.160964131355285645e-01
1.393000000000000000e+03	4.831683168316831534e-01	4.678226411342620850e-01	4.693514704704284668e-01
1.394000000000000000e+03	8.999999999999999667e-02	3.033714890480041504e-01	1.829786449670791626e-01
1.395000000000000000e+03	5.000000000000000278e-02	2.825051546096801758e-01	1.293390542268753052e-01
1.396000000000000000e+03	7.099999999999999645e-01	6.993957757949829102e-01	5.883975028991699219e-01
1.397000000000000000e+03	7.299999999999999822e-01	5.660021305084228516e-01	6.256014108657836914e-01
1.398000000000000000e+03	2.000000000000000042e-02	2.627421021461486816e-01	2.639541216194629669e-02
1.399000000000000000e+03	7.199999999999999734e-01	5.360669493675231934e-01	5.277953743934631348e-01
1.400000000000000000e+03	6.600000000000000311e-01	6.806565523147583008e-01	6.207776069641113281e-01
1.401000000000000000e+03	7.000000000000000666e-02	4.514407515525817871e-01	3.222215175628662109e-01
1.402000000000000000e+03	5.812500000000000444e-01	4.389201104640960693e-01	6.010850071907043457e-01
1.403000000000000000e+03	3.200000000000000067e-01	5.606811642646789551e-01	4.722530245780944824e-01
1.404000000000000000e+03	5.098039215686274161e-01	6.044038534164428711e-01	5.748038887977600098e-01
1.405000000000000000e+03	6.899999999999999467e-01	5.735497474670410156e-01	6.312971115112304688e-01
1.406000000000000000e+03	1.000000000000000021e-02	2.409168705344200134e-02	1.487725600600242615e-02
1.407000000000000000e+03	0.000000000000000000e+00	3.009347477927803993e-03	2.575560240074992180e-03
1.408000000000000000e+03	4.270270270270270507e-01	6.666835546493530273e-01	4.515021443367004395e-01
1.409000000000000000e+03	4.135338345864661425e-01	6.753666400909423828e-01	5.078952908515930176e-01
1.410000000000000000e+03	7.722772277227722970e-01	3.299929499626159668e-01	4.082065820693969727e-01
1.411000000000000000e+03	3.400000000000000244e-01	4.319223761558532715e-01	4.475899040699005127e-01
1.412000000000000000e+03	3.800000000000000044e-01	6.134800910949707031e-01	5.507284998893737793e-01
1.413000000000000000e+03	3.400000000000000244e-01	4.550437033176422119e-01	5.098309516906738281e-01
1.414000000000000000e+03	6.800000000000000488e-01	6.968123912811279297e-01	7.724140286445617676e-01
1.415000000000000000e+03	5.000000000000000278e-02	1.148617342114448547e-01	1.176054924726486206e-01
1.416000000000000000e+03	5.289421157684630614e-01	2.306188046932220459e-01	2.122953087091445923e-01
1.417000000000000000e+03	4.000000000000000083e-02	4.082834422588348389e-01	5.075289607048034668e-01
1.418000000000000000e+03	0.000000000000000000e+00	1.105901040136814117e-02	2.989659085869789124e-03
1.419000000000000000e+03	5.049900199600798611e-01	4.766726791858673096e-01	3.722526729106903076e-01
1.420000000000000000e+03	1.799999999999999933e-01	4.028978943824768066e-01	3.503769338130950928e-01
1.421000000000000000e+03	6.099999999999999867e-01	7.319324612617492676e-01	6.914762258529663086e-01
1.422000000000000000e+03	5.129740518962075946e-01	5.043864846229553223e-01	4.803809523582458496e-01
1.423000000000000000e+03	7.600000000000000089e-01	7.122681140899658203e-01	6.575868129730224609e-01
1.424000000000000000e+03	5.980392156862744946e-01	6.075310111045837402e-01	5.450294613838195801e-01
1.425000000000000000e+03	3.300000000000000155e-01	6.789510846138000488e-01	4.900066554546356201e-01
1.426000000000000000e+03	9.499999999999999556e-01	6.495301723480224609e-01	6.974067687988281250e-01
1.427000000000000000e+03	5.999999999999999778e-02	3.074847757816314697e-01	2.128917127847671509e-01
1.428000000000000000e+03	4.000000000000000222e-01	4.224785268306732178e-01	4.138697385787963867e-01
1.429000000000000000e+03	7.900000000000000355e-01	8.845548629760742188e-01	6.073702573776245117e-01
1.430000000000000000e+03	7.099999999999999645e-01	5.854104161262512207e-01	5.117824673652648926e-01
1.431000000000000000e+03	1.300000000000000044e-01	1.842481791973114014e-01	2.192252874374389648e-01
1.432000000000000000e+03	8.000000000000000167e-02	5.537560582160949707e-01	4.782245159149169922e-01
1.433000000000000000e+03	2.700000000000000178e-01	3.573474586009979248e-01	4.152921736240386963e-01
1.434000000000000000e+03	7.099999999999999645e-01	6.473646163940429688e-01	6.472914218902587891e-01
1.435000000000000000e+03	4.336283185840708043e-01	4.675664603710174561e-01	5.200592279434204102e-01
1.436000000000000000e+03	3.699999999999999956e-01	2.756493091583251953e-01	3.472402989864349365e-01
1.437000000000000000e+03	2.700000000000000178e-01	5.242702960968017578e-01	5.978664159774780273e-01
1.438000000000000000e+03	2.300000000000000100e-01	1.505374610424041748e-01	2.665238678455352783e-01
1.439000000000000000e+03	4.203821656050955591e-01	4.841966331005096436e-01	4.008833765983581543e-01
1.440000000000000000e+03	3.499999999999999778e-01	5.371465682983398438e-01	4.849115908145904541e-01
1.441000000000000000e+03	6.400000000000000133e-01	5.995749831199645996e-01	5.769032239913940430e-01
1.442000000000000000e+03	8.000000000000000444e-01	4.754625260829925537e-01	5.002810359001159668e-01
1.443000000000000000e+03	1.100000000000000006e-01	5.126162171363830566e-01	4.971959888935089111e-01
1.444000000000000000e+03	1.000000000000000021e-02	1.587080396711826324e-02	2.570430003106594086e-02
1.445000000000000000e+03	2.999999999999999889e-02	4.736549854278564453e-01	4.035326540470123291e-01
1.446000000000000000e+03	3.099999999999999978e-01	4.122488200664520264e-01	4.514569342136383057e-01
1.447000000000000000e+03	5.929203539823009184e-01	5.314706563949584961e-01	5.102304220199584961e-01
1.448000000000000000e+03	3.800000000000000044e-01	4.564671516418457031e-01	2.044404149055480957e-01
1.449000000000000000e+03	8.199999999999999512e-01	7.428495883941650391e-01	6.812926530838012695e-01
1.450000000000000000e+03	8.399999999999999689e-01	7.074785232543945312e-01	6.569340825080871582e-01
1.451000000000000000e+03	5.932203389830508211e-01	6.894649267196655273e-01	5.882910490036010742e-01
1.452000000000000000e+03	8.900000000000000133e-01	5.644206404685974121e-01	6.095637679100036621e-01
1.453000000000000000e+03	0.000000000000000000e+00	6.150679109850898385e-05	2.142685957551293541e-07
1.454000000000000000e+03	2.399999999999999911e-01	4.570600688457489014e-01	4.691278338432312012e-01
1.455000000000000000e+03	8.800000000000000044e-01	6.335327029228210449e-01	7.052814364433288574e-01
1.456000000000000000e+03	9.000000000000000222e-01	5.656543970108032227e-01	6.230892539024353027e-01
1.457000000000000000e+03	5.555555555555555802e-01	4.990157186985015869e-01	5.009824037551879883e-01
1.458000000000000000e+03	3.900000000000000133e-01	1.638919562101364136e-01	4.174243509769439697e-01
1.459000000000000000e+03	3.699999999999999956e-01	5.169947147369384766e-01	4.946845769882202148e-01
1.460000000000000000e+03	7.000000000000000666e-02	5.210361480712890625e-01	5.451893210411071777e-01
1.461000000000000000e+03	4.213836477987421558e-01	5.329754352569580078e-01	5.142618417739868164e-01
1.462000000000000000e+03	4.000000000000000083e-02	7.680305838584899902e-02	1.908900588750839233e-02
1.463000000000000000e+03	3.499999999999999778e-01	2.666804790496826172e-01	2.754430174827575684e-01
1.464000000000000000e+03	4.375000000000000000e-01	4.913600087165832520e-01	5.633391737937927246e-01
1.465000000000000000e+03	9.300000000000000488e-01	6.036145091056823730e-01	5.632811188697814941e-01
1.466000000000000000e+03	1.499999999999999944e-01	4.246852099895477295e-01	4.134185612201690674e-01
1.467000000000000000e+03	5.980392156862744946e-01	1.514928936958312988e-01	4.585538506507873535e-01
1.468000000000000000e+03	1.000000000000000056e-01	4.005833864212036133e-01	3.651055395603179932e-01
1.469000000000000000e+03	0.000000000000000000e+00	1.112824189476668835e-03	4.083411302417516708e-03
1.470000000000000000e+03	4.213836477987421558e-01	3.736283481121063232e-01	4.466514885425567627e-01
1.471000000000000000e+03	3.200000000000000067e-01	6.123436689376831055e-01	5.277817845344543457e-01
1.472000000000000000e+03	0.000000000000000000e+00	5.516428791452199221e-05	3.302724138620760641e-08
1.473000000000000000e+03	5.869565217391304879e-01	6.072966456413269043e-01	6.101171374320983887e-01
1.474000000000000000e+03	0.000000000000000000e+00	2.731284312903881073e-02	5.463331006467342377e-03
1.475000000000000000e+03	8.800000000000000044e-01	8.842164874076843262e-01	7.509088516235351562e-01
1.476000000000000000e+03	5.963302752293577758e-01	5.733088254928588867e-01	6.070735454559326172e-01
1.477000000000000000e+03	7.000000000000000666e-02	4.946092069149017334e-01	2.444431036710739136e-01
1.478000000000000000e+03	0.000000000000000000e+00	9.428002522327005863e-05	4.828877281397581100e-04
1.479000000000000000e+03	8.699999999999999956e-01	5.884311795234680176e-01	6.628162860870361328e-01
1.480000000000000000e+03	3.499999999999999778e-01	3.547568023204803467e-01	4.662700295448303223e-01
1.481000000000000000e+03	9.699999999999999734e-01	6.823211312294006348e-01	8.454571366310119629e-01
1.482000000000000000e+03	5.999999999999999778e-02	1.881876438856124878e-01	2.502441704273223877e-01
1.483000000000000000e+03	7.399999999999999911e-01	4.723819196224212646e-01	5.754022002220153809e-01
1.484000000000000000e+03	2.600000000000000089e-01	5.166673064231872559e-01	5.764925479888916016e-01
1.485000000000000000e+03	6.899999999999999467e-01	5.174323320388793945e-01	5.088230371475219727e-01
1.486000000000000000e+03	7.128712871287128383e-01	7.280474901199340820e-01	8.104670643806457520e-01
1.487000000000000000e+03	0.000000000000000000e+00	9.436719119548797607e-05	1.437628961866721511e-04
1.488000000000000000e+03	1.499999999999999944e-01	4.261128604412078857e-01	2.797785401344299316e-01
1.489000000000000000e+03	7.700000000000000178e-01	6.143563985824584961e-01	6.323348879814147949e-01
1.490000000000000000e+03	5.783132530120481674e-01	5.655022859573364258e-01	6.032422184944152832e-01
1.491000000000000000e+03	1.000000000000000021e-02	1.699105203151702881e-01	4.903894662857055664e-02
1.492000000000000000e+03	5.886524822695035075e-01	7.471547722816467285e-01	6.405826807022094727e-01
1.493000000000000000e+03	3.800000000000000044e-01	3.657265901565551758e-01	4.247244596481323242e-01
1.494000000000000000e+03	8.800000000000000044e-01	7.161554098129272461e-01	6.719318628311157227e-01
1.495000000000000000e+03	9.207920792079208328e-01	6.109190583229064941e-01	5.994403362274169922e-01
1.496000000000000000e+03	1.499999999999999944e-01	3.435471057891845703e-01	2.229121625423431396e-01
1.497000000000000000e+03	2.000000000000000111e-01	5.426530241966247559e-01	5.245130062103271484e-01
1.498000000000000000e+03	4.450704225352112853e-01	4.610938727855682373e-01	4.957495629787445068e-01
1.499000000000000000e+03	5.982142857142856984e-01	5.508140325546264648e-01	5.626859068870544434e-01
1.500000000000000000e+03	0.000000000000000000e+00	1.812597503885626793e-03	1.613036030903458595e-03
1.501000000000000000e+03	4.135338345864661425e-01	4.791831076145172119e-01	4.616381525993347168e-01
1.502000000000000000e+03	9.306930693069307425e-01	6.964803934097290039e-01	7.054230570793151855e-01
1.503000000000000000e+03	7.623762376237623872e-01	7.783468365669250488e-01	7.848847508430480957e-01
1.504000000000000000e+03	1.499999999999999944e-01	4.336050450801849365e-01	4.621401429176330566e-01
1.505000000000000000e+03	2.700000000000000178e-01	2.613550126552581787e-01	4.240466952323913574e-01
1.506000000000000000e+03	5.000000000000000278e-02	2.270157486200332642e-01	1.232628226280212402e-01
1.507000000000000000e+03	0.000000000000000000e+00	3.468438517302274704e-03	1.965601230040192604e-03
1.508000000000000000e+03	6.039603960396039417e-01	8.518819212913513184e-01	6.659277677536010742e-01
1.509000000000000000e+03	3.960396039603960583e-01	4.918222129344940186e-01	5.399349927902221680e-01
1.510000000000000000e+03	6.534653465346534906e-01	4.579491019248962402e-01	4.656462669372558594e-01
1.511000000000000000e+03	7.475728155339805836e-01	5.131208896636962891e-01	3.474960327148437500e-01
1.512000000000000000e+03	1.199999999999999956e-01	4.913041591644287109e-01	4.571622908115386963e-01
1.513000000000000000e+03	5.369261477045907949e-01	5.805180072784423828e-01	6.328005790710449219e-01
1.514000000000000000e+03	7.700000000000000178e-01	7.305356860160827637e-01	6.388548612594604492e-01
1.515000000000000000e+03	6.099999999999999867e-01	7.172117233276367188e-01	6.966899633407592773e-01
1.516000000000000000e+03	3.699999999999999956e-01	5.512159466743469238e-01	4.920114278793334961e-01
1.517000000000000000e+03	4.930139720558882055e-01	3.658792078495025635e-01	3.661953508853912354e-01
1.518000000000000000e+03	5.980392156862744946e-01	4.738100469112396240e-01	4.558537900447845459e-01
1.519000000000000000e+03	2.099999999999999922e-01	3.757459521293640137e-01	1.713751405477523804e-01
1.520000000000000000e+03	6.800000000000000488e-01	5.312681198120117188e-01	6.665793657302856445e-01
1.521000000000000000e+03	4.475138121546961556e-01	3.385149240493774414e-01	4.257708191871643066e-01
1.522000000000000000e+03	2.700000000000000178e-01	5.444341301918029785e-01	6.295449137687683105e-01
1.523000000000000000e+03	8.900000000000000133e-01	6.893992424011230469e-01	5.201646685600280762e-01
1.524000000000000000e+03	2.999999999999999889e-02	7.174067944288253784e-02	3.406255692243576050e-02
1.525000000000000000e+03	1.000000000000000021e-02	2.108116634190082550e-02	5.314107518643140793e-03
1.526000000000000000e+03	8.100000000000000533e-01	5.353545546531677246e-01	5.636754631996154785e-01
1.527000000000000000e+03	7.600000000000000089e-01	5.021634697914123535e-01	5.409398078918457031e-01
1.528000000000000000e+03	0.000000000000000000e+00	4.785218334291130304e-04	3.301487304270267487e-03
1.529000000000000000e+03	9.599999999999999645e-01	7.296908497810363770e-01	6.446869969367980957e-01
1.530000000000000000e+03	7.800000000000000266e-01	7.535541057586669922e-01	6.184411048889160156e-01
1.531000000000000000e+03	3.900000000000000133e-01	5.980867743492126465e-01	3.856290876865386963e-01
1.532000000000000000e+03	3.400000000000000244e-01	4.209644496440887451e-01	4.639300107955932617e-01
1.533000000000000000e+03	9.000000000000000222e-01	7.240157723426818848e-01	6.773731112480163574e-01
1.534000000000000000e+03	5.309381237524950503e-01	2.883739173412322998e-01	2.700265645980834961e-01
1.535000000000000000e+03	3.900000000000000133e-01	6.197195649147033691e-01	5.887792110443115234e-01
1.536000000000000000e+03	4.083333333333333259e-01	6.693344116210937500e-01	5.676962733268737793e-01
1.537000000000000000e+03	1.000000000000000021e-02	4.784576296806335449e-01	2.523644864559173584e-01
1.538000000000000000e+03	5.309381237524950503e-01	5.257322788238525391e-01	4.582917094230651855e-01
1.539000000000000000e+03	2.700000000000000178e-01	3.692692220211029053e-01	3.656935989856719971e-01
1.540000000000000000e+03	0.000000000000000000e+00	9.472796809859573841e-04	1.130013843066990376e-03
1.541000000000000000e+03	5.999999999999999778e-01	5.945452451705932617e-01	6.255128979682922363e-01
1.542000000000000000e+03	4.193548387096774355e-01	3.722412884235382080e-01	5.471131205558776855e-01
1.543000000000000000e+03	6.999999999999999556e-01	5.193654298782348633e-01	4.767595827579498291e-01
1.544000000000000000e+03	6.400000000000000133e-01	4.933488070964813232e-01	3.832179307937622070e-01
1.545000000000000000e+03	2.000000000000000042e-02	2.279283106327056885e-01	1.683788001537322998e-01
1.546000000000000000e+03	6.300000000000000044e-01	6.739605665206909180e-01	6.532538533210754395e-01
1.547000000000000000e+03	3.200000000000000067e-01	4.882823526859283447e-01	4.647359251976013184e-01
1.548000000000000000e+03	5.490654205607476968e-01	5.831409096717834473e-01	6.023704409599304199e-01
1.549000000000000000e+03	7.299999999999999822e-01	5.001115202903747559e-01	5.455122590065002441e-01
1.550000000000000000e+03	4.990019960079840056e-01	5.437929630279541016e-01	6.056945323944091797e-01
1.551000000000000000e+03	7.900000000000000355e-01	4.654751121997833252e-01	5.359197258949279785e-01
1.552000000000000000e+03	4.135338345864661425e-01	6.311203241348266602e-01	5.812495946884155273e-01
1.553000000000000000e+03	7.900000000000000355e-01	5.387817621231079102e-01	5.590027570724487305e-01
1.554000000000000000e+03	7.299999999999999822e-01	5.701859593391418457e-01	5.245124101638793945e-01
1.555000000000000000e+03	1.499999999999999944e-01	3.583965301513671875e-01	4.339850544929504395e-01
1.556000000000000000e+03	5.999999999999999778e-01	6.920921802520751953e-01	7.250220775604248047e-01
1.557000000000000000e+03	5.349301397205589170e-01	6.915273070335388184e-01	6.367628574371337891e-01
1.558000000000000000e+03	2.999999999999999889e-02	2.833683490753173828e-01	1.136135235428810120e-01
1.559000000000000000e+03	7.399999999999999911e-01	6.619352102279663086e-01	7.520208358764648438e-01
1.560000000000000000e+03	8.100000000000000533e-01	5.568999648094177246e-01	6.629042625427246094e-01
1.561000000000000000e+03	8.699999999999999956e-01	4.904330968856811523e-01	5.873754024505615234e-01
1.562000000000000000e+03	6.199999999999999956e-01	4.951126277446746826e-01	5.466961860656738281e-01
1.563000000000000000e+03	9.000000000000000222e-01	7.065554261207580566e-01	6.834940910339355469e-01
1.564000000000000000e+03	5.999999999999999778e-02	1.985766887664794922e-01	1.424462944269180298e-01
1.565000000000000000e+03	7.800000000000000266e-01	6.381776332855224609e-01	5.598528385162353516e-01
1.566000000000000000e+03	3.300000000000000155e-01	6.414120197296142578e-01	5.734729766845703125e-01
1.567000000000000000e+03	7.099999999999999645e-01	6.515125632286071777e-01	4.804183542728424072e-01
1.568000000000000000e+03	8.299999999999999600e-01	7.197154760360717773e-01	6.997897624969482422e-01
1.569000000000000000e+03	3.099999999999999978e-01	5.313659310340881348e-01	2.811515033245086670e-01
1.570000000000000000e+03	3.800000000000000044e-01	1.651749163866043091e-01	2.174367755651473999e-01
1.571000000000000000e+03	2.800000000000000266e-01	4.365949034690856934e-01	4.919760525226593018e-01
1.572000000000000000e+03	8.999999999999999667e-02	5.767717957496643066e-01	2.151191383600234985e-01
1.573000000000000000e+03	1.799999999999999933e-01	3.896932303905487061e-01	3.993749916553497314e-01
1.574000000000000000e+03	9.899999999999999911e-01	4.588936865329742432e-01	6.025315523147583008e-01
1.575000000000000000e+03	7.500000000000000000e-01	6.735169887542724609e-01	6.288045048713684082e-01
1.576000000000000000e+03	8.100000000000000533e-01	6.479560136795043945e-01	5.468366742134094238e-01
1.577000000000000000e+03	9.499999999999999556e-01	9.004285931587219238e-01	7.985910773277282715e-01
1.578000000000000000e+03	3.400000000000000244e-01	5.304937362670898438e-01	5.367141366004943848e-01
1.579000000000000000e+03	5.929203539823009184e-01	6.001731157302856445e-01	5.682021379470825195e-01
1.580000000000000000e+03	2.399999999999999911e-01	4.123087525367736816e-01	4.524376392364501953e-01
1.581000000000000000e+03	8.299999999999999600e-01	5.450059771537780762e-01	5.972574949264526367e-01
1.582000000000000000e+03	8.100000000000000533e-01	4.803195595741271973e-01	4.623114466667175293e-01
1.583000000000000000e+03	8.399999999999999689e-01	6.602817773818969727e-01	7.317433357238769531e-01
1.584000000000000000e+03	2.700000000000000178e-01	5.913621187210083008e-01	2.564069628715515137e-01
1.585000000000000000e+03	6.199999999999999956e-01	4.634074866771697998e-01	5.561200976371765137e-01
1.586000000000000000e+03	1.700000000000000122e-01	6.938629746437072754e-01	5.972545742988586426e-01
1.587000000000000000e+03	6.800000000000000488e-01	4.829773902893066406e-01	5.243911147117614746e-01
1.588000000000000000e+03	1.000000000000000021e-02	1.316558271646499634e-01	6.714314222335815430e-02
1.589000000000000000e+03	2.000000000000000042e-02	4.163880050182342529e-01	2.067494243383407593e-01
1.590000000000000000e+03	4.820717131474103745e-01	1.448263227939605713e-01	4.260320961475372314e-01
1.591000000000000000e+03	5.980392156862744946e-01	5.510724782943725586e-01	5.090389251708984375e-01
1.592000000000000000e+03	6.300000000000000044e-01	4.444381296634674072e-01	3.727315068244934082e-01
1.593000000000000000e+03	7.199999999999999734e-01	4.817561507225036621e-01	5.421003103256225586e-01
1.594000000000000000e+03	7.900000000000000355e-01	4.731587171554565430e-01	6.341691613197326660e-01
1.595000000000000000e+03	4.970178926441352063e-01	1.689063459634780884e-01	3.298353850841522217e-01
1.596000000000000000e+03	5.999999999999999778e-01	8.264009952545166016e-01	6.027500629425048828e-01
1.597000000000000000e+03	9.599999999999999645e-01	7.874038815498352051e-01	7.608116865158081055e-01
1.598000000000000000e+03	0.000000000000000000e+00	6.599242915399372578e-04	1.843570033088326454e-03
1.599000000000000000e+03	1.300000000000000044e-01	5.561881661415100098e-01	4.552767872810363770e-01
1.600000000000000000e+03	0.000000000000000000e+00	8.212793181883171201e-05	5.239904276095330715e-04
1.601000000000000000e+03	4.658869395711500716e-01	5.242189168930053711e-01	5.150845050811767578e-01
1.602000000000000000e+03	8.900000000000000133e-01	5.290888547897338867e-01	7.352687716484069824e-01
1.603000000000000000e+03	7.299999999999999822e-01	6.122905015945434570e-01	6.952401995658874512e-01
1.604000000000000000e+03	3.200000000000000067e-01	4.673285782337188721e-01	4.473364055156707764e-01
1.605000000000000000e+03	4.683794466403162216e-01	8.350306749343872070e-01	6.214935779571533203e-01
1.606000000000000000e+03	7.600000000000000089e-01	7.813385128974914551e-01	5.635784268379211426e-01
1.607000000000000000e+03	1.499999999999999944e-01	4.407006502151489258e-01	4.712802171707153320e-01
1.608000000000000000e+03	2.399999999999999911e-01	6.465555429458618164e-01	3.762258291244506836e-01
1.609000000000000000e+03	6.800000000000000488e-01	5.287575721740722656e-01	5.516960620880126953e-01
1.610000000000000000e+03	6.099999999999999867e-01	3.677435517311096191e-01	4.592311978340148926e-01
1.611000000000000000e+03	2.399999999999999911e-01	1.383310556411743164e-01	3.527323305606842041e-01
1.612000000000000000e+03	6.300000000000000044e-01	5.977674126625061035e-01	5.410761237144470215e-01
1.613000000000000000e+03	7.299999999999999822e-01	5.285459756851196289e-01	4.293559193611145020e-01
1.614000000000000000e+03	8.199999999999999512e-01	7.372137904167175293e-01	6.739392876625061035e-01
1.615000000000000000e+03	6.700000000000000400e-01	6.565303802490234375e-01	6.050584316253662109e-01
1.616000000000000000e+03	2.500000000000000000e-01	4.622269868850708008e-01	3.888489902019500732e-01
1.617000000000000000e+03	5.237154150197628200e-01	5.440540909767150879e-01	5.669866204261779785e-01
1.618000000000000000e+03	3.699999999999999956e-01	4.000003933906555176e-01	4.138248264789581299e-01
1.619000000000000000e+03	7.700000000000000178e-01	7.747930288314819336e-01	8.162836432456970215e-01
1.620000000000000000e+03	5.635738831615120237e-01	1.516461670398712158e-01	1.705108433961868286e-01
1.621000000000000000e+03	8.299999999999999600e-01	6.616288423538208008e-01	7.312707901000976562e-01
1.622000000000000000e+03	5.999999999999999778e-01	5.758097171783447266e-01	5.769113302230834961e-01
1.623000000000000000e+03	3.099999999999999978e-01	5.135522484779357910e-01	4.194502830505371094e-01
1.624000000000000000e+03	4.197530864197530631e-01	5.607519745826721191e-01	4.079724848270416260e-01
1.625000000000000000e+03	4.811881188118811714e-01	5.373299121856689453e-01	4.977197349071502686e-01
1.626000000000000000e+03	9.300000000000000488e-01	5.957265496253967285e-01	5.722553133964538574e-01
1.627000000000000000e+03	8.399999999999999689e-01	5.631401538848876953e-01	5.889004468917846680e-01
1.628000000000000000e+03	6.099999999999999867e-01	4.088229238986968994e-01	4.193680286407470703e-01
1.629000000000000000e+03	4.891518737672583828e-01	4.728386700153350830e-01	4.756666719913482666e-01
1.630000000000000000e+03	2.500000000000000000e-01	2.704115509986877441e-01	3.393872678279876709e-01
1.631000000000000000e+03	6.336633663366336711e-01	5.798639059066772461e-01	5.335146784782409668e-01
1.632000000000000000e+03	6.930693069306930187e-01	6.789889335632324219e-01	6.519161462783813477e-01
1.633000000000000000e+03	5.999999999999999778e-01	4.041742086410522461e-01	4.383734762668609619e-01
1.634000000000000000e+03	3.300000000000000155e-01	3.445829749107360840e-01	2.831251919269561768e-01
1.635000000000000000e+03	2.700000000000000178e-01	3.437748253345489502e-01	4.891723990440368652e-01
1.636000000000000000e+03	4.054054054054054279e-01	5.080500841140747070e-01	3.471012115478515625e-01
1.637000000000000000e+03	3.663366336633663289e-01	4.720597863197326660e-01	4.624146223068237305e-01
1.638000000000000000e+03	2.970297029702970160e-01	7.026874423027038574e-01	7.447537779808044434e-01
1.639000000000000000e+03	5.709876543209876365e-01	5.937184691429138184e-01	6.290987730026245117e-01
1.640000000000000000e+03	6.666666666666666297e-01	6.379921436309814453e-01	5.942896008491516113e-01
1.641000000000000000e+03	2.099999999999999922e-01	7.073952555656433105e-01	5.720108151435852051e-01
1.642000000000000000e+03	4.112903225806451846e-01	5.663571357727050781e-01	6.115583181381225586e-01
1.643000000000000000e+03	7.199999999999999734e-01	5.357402563095092773e-01	6.271679401397705078e-01
1.644000000000000000e+03	4.610778443113772718e-01	7.607935070991516113e-01	5.743797421455383301e-01
1.645000000000000000e+03	2.000000000000000042e-02	3.692658543586730957e-01	4.160580933094024658e-01
1.646000000000000000e+03	6.199999999999999956e-01	6.401051878929138184e-01	5.332903265953063965e-01
1.647000000000000000e+03	2.800000000000000266e-01	5.622335672378540039e-01	4.622232019901275635e-01
1.648000000000000000e+03	1.000000000000000021e-02	6.858146283775568008e-03	7.653428241610527039e-03
1.649000000000000000e+03	7.399999999999999911e-01	5.002440810203552246e-01	5.581192970275878906e-01
1.650000000000000000e+03	2.000000000000000042e-02	2.041576057672500610e-01	5.983563140034675598e-02
1.651000000000000000e+03	8.299999999999999600e-01	5.232079625129699707e-01	4.275801777839660645e-01
1.652000000000000000e+03	5.999999999999999778e-02	4.139436483383178711e-01	4.620715677738189697e-01
1.653000000000000000e+03	2.200000000000000011e-01	4.081164300441741943e-01	7.061930000782012939e-02
1.654000000000000000e+03	5.369261477045907949e-01	7.039467096328735352e-01	5.531558394432067871e-01
1.655000000000000000e+03	8.900000000000000133e-01	6.241381168365478516e-01	5.991200208663940430e-01
1.656000000000000000e+03	7.900000000000000355e-01	5.383200049400329590e-01	6.439523100852966309e-01
1.657000000000000000e+03	2.200000000000000011e-01	4.022634923458099365e-01	3.796215951442718506e-01
1.658000000000000000e+03	4.475138121546961556e-01	4.791116118431091309e-01	4.330337345600128174e-01
1.659000000000000000e+03	5.901639344262294973e-01	5.078567266464233398e-01	5.638428330421447754e-01
1.660000000000000000e+03	6.500000000000000222e-01	8.113783597946166992e-01	7.710004448890686035e-01
1.661000000000000000e+03	7.500000000000000000e-01	6.354755759239196777e-01	5.349680781364440918e-01
1.662000000000000000e+03	5.851851851851851416e-01	5.816074609756469727e-01	5.303135514259338379e-01
1.663000000000000000e+03	6.500000000000000222e-01	6.491990685462951660e-01	5.270349383354187012e-01
1.664000000000000000e+03	4.340425531914893775e-01	4.252928793430328369e-01	4.663880169391632080e-01
1.665000000000000000e+03	9.399999999999999467e-01	7.929808497428894043e-01	7.386367321014404297e-01
1.666000000000000000e+03	6.600000000000000311e-01	6.884600520133972168e-01	6.560820341110229492e-01
1.667000000000000000e+03	9.100000000000000311e-01	5.430486202239990234e-01	6.634632945060729980e-01
1.668000000000000000e+03	6.999999999999999556e-01	6.116795539855957031e-01	4.975604116916656494e-01
1.669000000000000000e+03	3.800000000000000044e-01	3.111187219619750977e-01	3.283590972423553467e-01
1.670000000000000000e+03	9.699999999999999734e-01	8.500125408172607422e-01	8.530285954475402832e-01
1.671000000000000000e+03	5.458333333333332815e-01	2.570491135120391846e-01	3.473451137542724609e-01
1.672000000000000000e+03	6.400000000000000133e-01	6.426354050636291504e-01	6.217375993728637695e-01
1.673000000000000000e+03	2.999999999999999889e-01	5.834057331085205078e-01	5.284197330474853516e-01
1.674000000000000000e+03	6.300000000000000044e-01	6.308828592300415039e-01	7.430021166801452637e-01
1.675000000000000000e+03	4.207317073170731558e-01	3.107675313949584961e-01	4.370350539684295654e-01
1.676000000000000000e+03	6.300000000000000044e-01	5.329787731170654297e-01	6.273240447044372559e-01
1.677000000000000000e+03	2.999999999999999889e-02	4.934166371822357178e-02	1.782481372356414795e-02
1.678000000000000000e+03	6.999999999999999556e-01	7.682783007621765137e-01	7.363815307617187500e-01
1.679000000000000000e+03	1.900000000000000022e-01	1.896014064550399780e-01	3.422237038612365723e-01
1.680000000000000000e+03	5.729729729729730048e-01	4.602812826633453369e-01	4.076530635356903076e-01
1.681000000000000000e+03	2.899999999999999800e-01	6.661520600318908691e-01	6.353170275688171387e-01
1.682000000000000000e+03	5.999999999999999778e-01	5.951960086822509766e-01	5.854848623275756836e-01
1.683000000000000000e+03	6.099999999999999867e-01	6.504694819450378418e-01	5.099837183952331543e-01
1.684000000000000000e+03	5.833333333333333703e-01	6.099081635475158691e-01	6.099877953529357910e-01
1.685000000000000000e+03	3.499999999999999778e-01	3.678718507289886475e-01	4.640248715877532959e-01
1.686000000000000000e+03	5.905511811023621549e-01	5.440928936004638672e-01	5.187960863113403320e-01
1.687000000000000000e+03	4.000000000000000222e-01	4.717153310775756836e-01	4.240412414073944092e-01
1.688000000000000000e+03	7.199999999999999734e-01	4.772864878177642822e-01	5.653702616691589355e-01
1.689000000000000000e+03	1.900000000000000022e-01	4.308999180793762207e-01	5.406866669654846191e-01
1.690000000000000000e+03	0.000000000000000000e+00	1.403058064170181751e-03	1.414383528754115105e-03
1.691000000000000000e+03	6.099999999999999867e-01	4.405907988548278809e-01	4.512563347816467285e-01
1.692000000000000000e+03	1.199999999999999956e-01	4.105977118015289307e-01	3.737175762653350830e-01
1.693000000000000000e+03	3.099999999999999978e-01	5.223948359489440918e-01	4.512532353401184082e-01
1.694000000000000000e+03	4.036697247706422242e-01	7.463797926902770996e-01	5.775360465049743652e-01
1.695000000000000000e+03	2.000000000000000042e-02	2.390842288732528687e-01	1.316056400537490845e-01
1.696000000000000000e+03	4.183006535947712545e-01	5.994240045547485352e-01	5.795741677284240723e-01
1.697000000000000000e+03	2.500000000000000000e-01	5.615335106849670410e-01	5.379949808120727539e-01
1.698000000000000000e+03	8.499999999999999778e-01	6.547811627388000488e-01	6.041013598442077637e-01
1.699000000000000000e+03	7.099999999999999645e-01	5.046737194061279297e-01	5.283212661743164062e-01
1.700000000000000000e+03	9.499999999999999556e-01	6.909798383712768555e-01	6.863628625869750977e-01
1.701000000000000000e+03	8.499999999999999778e-01	8.041772246360778809e-01	7.230045795440673828e-01
1.702000000000000000e+03	6.400000000000000133e-01	5.761421918869018555e-01	4.764107465744018555e-01
1.703000000000000000e+03	4.820717131474103745e-01	4.740934669971466064e-01	4.255164265632629395e-01
1.704000000000000000e+03	9.499999999999999556e-01	5.090193748474121094e-01	5.520041584968566895e-01
1.705000000000000000e+03	6.199999999999999956e-01	7.352579832077026367e-01	5.673383474349975586e-01
1.706000000000000000e+03	8.000000000000000167e-02	3.985949754714965820e-01	3.795586824417114258e-01
1.707000000000000000e+03	8.000000000000000167e-02	5.194767713546752930e-01	5.281869173049926758e-01
1.708000000000000000e+03	9.599999999999999645e-01	6.839430332183837891e-01	6.398625373840332031e-01
1.709000000000000000e+03	2.099999999999999922e-01	7.061581611633300781e-01	6.874433755874633789e-01
1.710000000000000000e+03	8.999999999999999667e-02	5.206468701362609863e-01	4.219980835914611816e-01
1.711000000000000000e+03	9.000000000000000222e-01	5.695965290069580078e-01	6.192387938499450684e-01
1.712000000000000000e+03	6.899999999999999467e-01	6.280419230461120605e-01	6.139934659004211426e-01
1.713000000000000000e+03	7.399999999999999911e-01	5.425461530685424805e-01	5.928326249122619629e-01
1.714000000000000000e+03	3.200000000000000067e-01	7.472441792488098145e-01	5.815410017967224121e-01
1.715000000000000000e+03	4.630738522954092051e-01	5.163180232048034668e-01	4.525773823261260986e-01
1.716000000000000000e+03	5.590277777777777901e-01	4.590691328048706055e-01	5.075369477272033691e-01
1.717000000000000000e+03	3.599999999999999867e-01	5.289140343666076660e-01	6.077859997749328613e-01
1.718000000000000000e+03	5.980392156862744946e-01	7.204629778861999512e-01	8.318755626678466797e-01
1.719000000000000000e+03	0.000000000000000000e+00	3.569199470803141594e-03	1.823729835450649261e-03
1.720000000000000000e+03	4.036697247706422242e-01	5.216818451881408691e-01	5.211265087127685547e-01
1.721000000000000000e+03	6.600000000000000311e-01	5.880397558212280273e-01	4.857085347175598145e-01
1.722000000000000000e+03	6.199999999999999956e-01	5.836897492408752441e-01	6.629245877265930176e-01
1.723000000000000000e+03	1.900000000000000022e-01	3.713325858116149902e-01	5.016161203384399414e-01
1.724000000000000000e+03	5.158102766798419170e-01	5.776085257530212402e-01	4.830410778522491455e-01
1.725000000000000000e+03	6.300000000000000044e-01	6.914888620376586914e-01	7.591919302940368652e-01
1.726000000000000000e+03	4.513064133016627122e-01	2.783237695693969727e-01	3.642529845237731934e-01
1.727000000000000000e+03	1.900000000000000022e-01	3.458768427371978760e-01	3.999181389808654785e-01
1.728000000000000000e+03	5.617977528089888040e-01	4.262228906154632568e-01	4.007417261600494385e-01
1.729000000000000000e+03	7.800000000000000266e-01	4.910511970520019531e-01	4.900754690170288086e-01
1.730000000000000000e+03	8.699999999999999956e-01	6.901355981826782227e-01	7.948182225227355957e-01
1.731000000000000000e+03	1.000000000000000056e-01	5.689210295677185059e-01	4.776500165462493896e-01
1.732000000000000000e+03	3.900000000000000133e-01	5.945183038711547852e-01	5.329409837722778320e-01
1.733000000000000000e+03	5.980392156862744946e-01	7.122915983200073242e-01	7.763049006462097168e-01
1.734000000000000000e+03	7.500000000000000000e-01	5.767103433609008789e-01	6.160064935684204102e-01
1.735000000000000000e+03	5.980392156862744946e-01	5.283738970756530762e-01	4.465810656547546387e-01
1.736000000000000000e+03	2.200000000000000011e-01	5.426656007766723633e-01	6.529176831245422363e-01
1.737000000000000000e+03	8.800000000000000044e-01	6.720446348190307617e-01	5.803907513618469238e-01
1.738000000000000000e+03	4.130434782608695676e-01	7.622606754302978516e-01	4.923630058765411377e-01
1.739000000000000000e+03	7.600000000000000089e-01	6.722391247749328613e-01	5.989924073219299316e-01
1.740000000000000000e+03	5.999999999999999778e-01	5.767614841461181641e-01	5.021875500679016113e-01
1.741000000000000000e+03	2.700000000000000178e-01	4.950192570686340332e-01	4.782878160476684570e-01
1.742000000000000000e+03	7.199999999999999734e-01	5.047402977943420410e-01	4.010171294212341309e-01
1.743000000000000000e+03	4.422442244224422669e-01	4.834353029727935791e-01	3.900332152843475342e-01
1.744000000000000000e+03	9.000000000000000222e-01	7.777594923973083496e-01	8.196079730987548828e-01
1.745000000000000000e+03	7.199999999999999734e-01	4.804678261280059814e-01	5.719867348670959473e-01
1.746000000000000000e+03	7.600000000000000089e-01	5.680328607559204102e-01	5.916737318038940430e-01
1.747000000000000000e+03	6.800000000000000488e-01	5.204779505729675293e-01	5.021021962165832520e-01
1.748000000000000000e+03	4.054054054054054279e-01	2.805455029010772705e-01	2.148557752370834351e-01
1.749000000000000000e+03	7.199999999999999734e-01	5.090543031692504883e-01	5.260386466979980469e-01
1.750000000000000000e+03	3.599999999999999867e-01	4.966555833816528320e-01	4.700996279716491699e-01
1.751000000000000000e+03	6.400000000000000133e-01	4.577314853668212891e-01	4.738224744796752930e-01
1.752000000000000000e+03	5.999999999999999778e-01	5.435338020324707031e-01	6.909042596817016602e-01
1.753000000000000000e+03	3.699999999999999956e-01	3.718033432960510254e-01	3.940770924091339111e-01
1.754000000000000000e+03	6.700000000000000400e-01	5.635046362876892090e-01	5.747126340866088867e-01
1.755000000000000000e+03	3.599999999999999867e-01	5.438292622566223145e-01	4.436693787574768066e-01
1.756000000000000000e+03	2.600000000000000089e-01	4.799281358718872070e-01	4.770079255104064941e-01
1.757000000000000000e+03	5.407554671968191062e-01	4.117031693458557129e-01	4.430406689643859863e-01
1.758000000000000000e+03	8.999999999999999667e-02	4.229911863803863525e-01	9.974526613950729370e-02
1.759000000000000000e+03	2.500000000000000000e-01	3.767145872116088867e-01	3.251209855079650879e-01
1.760000000000000000e+03	6.899999999999999467e-01	6.523011922836303711e-01	6.896043419837951660e-01
1.761000000000000000e+03	3.400000000000000244e-01	4.659099578857421875e-01	6.085855364799499512e-01
1.762000000000000000e+03	5.165048543689320093e-01	6.160239577293395996e-01	5.148188471794128418e-01
1.763000000000000000e+03	5.999999999999999778e-01	3.892524242401123047e-01	4.401200115680694580e-01
1.764000000000000000e+03	7.399999999999999911e-01	5.640680193901062012e-01	6.910147070884704590e-01
1.765000000000000000e+03	6.300000000000000044e-01	4.988675713539123535e-01	5.126312375068664551e-01
1.766000000000000000e+03	1.900000000000000022e-01	6.057837009429931641e-01	5.426902174949645996e-01
1.767000000000000000e+03	9.300000000000000488e-01	7.607812881469726562e-01	7.718803286552429199e-01
1.768000000000000000e+03	2.800000000000000266e-01	4.845843613147735596e-01	4.809411466121673584e-01
1.769000000000000000e+03	2.399999999999999911e-01	4.420896172523498535e-01	3.796553611755371094e-01
1.770000000000000000e+03	1.700000000000000122e-01	4.242491126060485840e-01	4.376649260520935059e-01
1.771000000000000000e+03	6.400000000000000133e-01	4.726565480232238770e-01	4.827308952808380127e-01
1.772000000000000000e+03	1.100000000000000006e-01	4.034016430377960205e-01	4.505227804183959961e-01
1.773000000000000000e+03	4.851485148514851353e-01	3.991087079048156738e-01	4.384253621101379395e-01
1.774000000000000000e+03	5.188118811881188286e-01	5.427557826042175293e-01	6.536906361579895020e-01
1.775000000000000000e+03	7.199999999999999734e-01	5.358492136001586914e-01	5.296441316604614258e-01
1.776000000000000000e+03	4.647058823529411908e-01	5.276029706001281738e-01	5.416625142097473145e-01
1.777000000000000000e+03	8.316831683168316447e-01	5.141589641571044922e-01	5.305153727531433105e-01
1.778000000000000000e+03	6.099999999999999867e-01	5.340529084205627441e-01	5.064061284065246582e-01
1.779000000000000000e+03	8.415841584158415545e-01	6.622911691665649414e-01	6.560456752777099609e-01
1.780000000000000000e+03	1.900000000000000022e-01	4.163194000720977783e-01	3.987496197223663330e-01
1.781000000000000000e+03	7.900000000000000355e-01	8.290885686874389648e-01	6.507642269134521484e-01
1.782000000000000000e+03	3.599999999999999867e-01	4.792713522911071777e-01	5.571753382682800293e-01
1.783000000000000000e+03	0.000000000000000000e+00	2.077838144032284617e-04	1.395356724970042706e-03
1.784000000000000000e+03	5.999999999999999778e-02	3.395434617996215820e-01	2.648687660694122314e-01
1.785000000000000000e+03	4.000000000000000222e-01	5.229403376579284668e-01	5.739582777023315430e-01
1.786000000000000000e+03	8.712871287128712838e-01	7.373353242874145508e-01	6.867085099220275879e-01
1.787000000000000000e+03	4.305555555555555802e-01	6.115360856056213379e-01	6.529331803321838379e-01
1.788000000000000000e+03	7.450980392156862919e-01	6.867592930793762207e-01	6.802093982696533203e-01
1.789000000000000000e+03	7.476635514018691309e-01	5.845314264297485352e-01	5.998152494430541992e-01
1.790000000000000000e+03	0.000000000000000000e+00	5.893399938941001892e-04	7.774159894324839115e-04
1.791000000000000000e+03	6.862745098039215730e-01	5.123568773269653320e-01	6.106548905372619629e-01
1.792000000000000000e+03	5.265082266910420250e-01	5.095914006233215332e-01	5.275530815124511719e-01
1.793000000000000000e+03	6.534653465346534906e-01	6.763665080070495605e-01	6.384818553924560547e-01
1.794000000000000000e+03	1.000000000000000021e-02	2.549063861370086670e-01	6.623498350381851196e-02
1.795000000000000000e+03	6.036036036036036556e-01	5.177857875823974609e-01	5.801943540573120117e-01
1.796000000000000000e+03	5.146520146520146000e-01	4.853068292140960693e-01	6.307270526885986328e-01
1.797000000000000000e+03	4.278606965174129306e-01	5.173217654228210449e-01	6.164924502372741699e-01
1.798000000000000000e+03	8.699999999999999956e-01	5.580119490623474121e-01	4.411902427673339844e-01
1.799000000000000000e+03	4.354838709677419373e-01	5.888707041740417480e-01	5.324212908744812012e-01
1.800000000000000000e+03	5.981308411214952825e-01	3.805258870124816895e-01	4.842708706855773926e-01
1.801000000000000000e+03	9.399999999999999467e-01	5.697918534278869629e-01	5.646436810493469238e-01
1.802000000000000000e+03	1.000000000000000021e-02	1.643155887722969055e-02	1.214836724102497101e-02
1.803000000000000000e+03	1.600000000000000033e-01	5.889921188354492188e-01	5.600194334983825684e-01
1.804000000000000000e+03	9.599999999999999645e-01	8.478393554687500000e-01	7.760514020919799805e-01
1.805000000000000000e+03	6.800000000000000488e-01	3.652068376541137695e-01	4.676716029644012451e-01
1.806000000000000000e+03	8.999999999999999667e-02	1.894933283329010010e-01	1.551607400178909302e-01
1.807000000000000000e+03	7.099999999999999645e-01	6.749112606048583984e-01	6.303881406784057617e-01
1.808000000000000000e+03	6.600000000000000311e-01	6.915386915206909180e-01	6.145957112312316895e-01
1.809000000000000000e+03	9.200000000000000400e-01	7.542029619216918945e-01	7.203340530395507812e-01
1.810000000000000000e+03	8.999999999999999667e-02	1.628164052963256836e-01	1.614704132080078125e-01
1.811000000000000000e+03	6.500000000000000222e-01	5.687388777732849121e-01	6.293840408325195312e-01
1.812000000000000000e+03	2.099999999999999922e-01	1.757403761148452759e-01	2.363468259572982788e-01
1.813000000000000000e+03	2.999999999999999889e-01	4.043372273445129395e-01	4.238231182098388672e-01
1.814000000000000000e+03	4.018691588785046620e-01	4.783027172088623047e-01	4.513728916645050049e-01
1.815000000000000000e+03	8.199999999999999512e-01	6.883791685104370117e-01	6.373009085655212402e-01
1.816000000000000000e+03	0.000000000000000000e+00	4.621391053660772741e-05	3.360522969160228968e-04
1.817000000000000000e+03	7.399999999999999911e-01	4.644117355346679688e-01	5.068111419677734375e-01
1.818000000000000000e+03	8.199999999999999512e-01	7.108769416809082031e-01	8.072748780250549316e-01
1.819000000000000000e+03	2.600000000000000089e-01	5.357213020324707031e-01	4.856604933738708496e-01
1.820000000000000000e+03	7.900000000000000355e-01	4.679259061813354492e-01	5.537212491035461426e-01
1.821000000000000000e+03	1.199999999999999956e-01	6.914567351341247559e-01	4.182837307453155518e-01
1.822000000000000000e+03	5.999999999999999778e-01	6.666654348373413086e-01	6.839979887008666992e-01
1.823000000000000000e+03	5.802469135802469369e-01	7.220477461814880371e-01	5.658414959907531738e-01
1.824000000000000000e+03	7.399999999999999911e-01	4.599257707595825195e-01	4.612682759761810303e-01
1.825000000000000000e+03	4.278350515463917314e-01	4.915848374366760254e-01	5.233375430107116699e-01
1.826000000000000000e+03	5.525606469002695142e-01	6.027704477310180664e-01	5.269263386726379395e-01
1.827000000000000000e+03	2.700000000000000178e-01	4.731944799423217773e-01	4.498478472232818604e-01
1.828000000000000000e+03	5.069860279441117390e-01	5.999172329902648926e-01	4.705119132995605469e-01
1.829000000000000000e+03	7.600000000000000089e-01	7.819681763648986816e-01	8.019241094589233398e-01
1.830000000000000000e+03	8.900000000000000133e-01	7.000135779380798340e-01	8.140007257461547852e-01
1.831000000000000000e+03	1.000000000000000056e-01	1.820095181465148926e-01	1.709372550249099731e-01
1.832000000000000000e+03	9.200000000000000400e-01	7.802097201347351074e-01	6.985999345779418945e-01
1.833000000000000000e+03	7.399999999999999911e-01	4.991260468959808350e-01	4.849908351898193359e-01
1.834000000000000000e+03	8.599999999999999867e-01	7.242119908332824707e-01	8.366871476173400879e-01
1.835000000000000000e+03	1.300000000000000044e-01	3.541828393936157227e-01	4.854796528816223145e-01
1.836000000000000000e+03	6.500000000000000222e-01	5.873352289199829102e-01	6.960225105285644531e-01
1.837000000000000000e+03	7.500000000000000000e-01	4.540717601776123047e-01	5.045191049575805664e-01
1.838000000000000000e+03	4.000000000000000222e-01	5.992094874382019043e-01	5.719256401062011719e-01
1.839000000000000000e+03	6.300000000000000044e-01	5.633935928344726562e-01	6.132282018661499023e-01
1.840000000000000000e+03	5.999999999999999778e-01	7.677277326583862305e-01	5.722544193267822266e-01
1.841000000000000000e+03	8.000000000000000444e-01	7.265069484710693359e-01	8.406958580017089844e-01
1.842000000000000000e+03	7.500000000000000000e-01	5.796484947204589844e-01	5.164596438407897949e-01
1.843000000000000000e+03	5.475113122171946234e-01	5.788828730583190918e-01	5.322399735450744629e-01
1.844000000000000000e+03	0.000000000000000000e+00	6.477551069110631943e-03	1.330220489762723446e-03
1.845000000000000000e+03	2.700000000000000178e-01	4.687680602073669434e-01	5.670328140258789062e-01
1.846000000000000000e+03	3.099999999999999978e-01	5.107600092887878418e-01	4.601228833198547363e-01
1.847000000000000000e+03	5.531335149863759737e-01	5.151255130767822266e-01	4.081657528877258301e-01
1.848000000000000000e+03	4.630738522954092051e-01	5.059120655059814453e-01	4.010204970836639404e-01
1.849000000000000000e+03	7.700000000000000178e-01	4.839532077312469482e-01	4.960773289203643799e-01
1.850000000000000000e+03	4.413793103448275801e-01	5.158314704895019531e-01	5.339101552963256836e-01
1.851000000000000000e+03	9.599999999999999645e-01	8.970613479614257812e-01	8.852875828742980957e-01
1.852000000000000000e+03	2.000000000000000111e-01	4.546480774879455566e-01	5.047688484191894531e-01
1.853000000000000000e+03	0.000000000000000000e+00	3.024691832251846790e-04	1.480381819419562817e-03
1.854000000000000000e+03	9.699999999999999734e-01	7.530193924903869629e-01	8.287391662597656250e-01
1.855000000000000000e+03	1.000000000000000021e-02	9.874241054058074951e-02	1.702729612588882446e-02
1.856000000000000000e+03	7.800000000000000266e-01	7.416009902954101562e-01	7.966011166572570801e-01
1.857000000000000000e+03	2.200000000000000011e-01	5.416028499603271484e-01	5.461299419403076172e-01
1.858000000000000000e+03	9.100000000000000311e-01	4.839632213115692139e-01	6.084577441215515137e-01
1.859000000000000000e+03	8.000000000000000444e-01	6.869367361068725586e-01	5.893519520759582520e-01
1.860000000000000000e+03	8.900000000000000133e-01	7.750370502471923828e-01	7.275928854942321777e-01
1.861000000000000000e+03	5.665236051502146042e-01	4.989337921142578125e-01	5.419827103614807129e-01
1.862000000000000000e+03	5.999999999999999778e-01	4.131012260913848877e-01	5.487174987792968750e-01
1.863000000000000000e+03	9.000000000000000222e-01	7.848186492919921875e-01	5.875654816627502441e-01
1.864000000000000000e+03	4.330357142857143016e-01	4.460460543632507324e-01	2.646731734275817871e-01
1.865000000000000000e+03	3.099999999999999978e-01	4.686160981655120850e-01	5.081940889358520508e-01
1.866000000000000000e+03	9.699999999999999734e-01	6.450552344322204590e-01	5.925664901733398438e-01
1.867000000000000000e+03	2.700000000000000178e-01	6.023294925689697266e-01	4.901354908943176270e-01
1.868000000000000000e+03	6.400000000000000133e-01	6.207996606826782227e-01	6.372268199920654297e-01
1.869000000000000000e+03	8.299999999999999600e-01	5.950332283973693848e-01	6.020999550819396973e-01
1.870000000000000000e+03	4.850299401197604721e-01	4.293814897537231445e-01	4.247854053974151611e-01
1.871000000000000000e+03	5.773809523809523281e-01	5.922023653984069824e-01	6.274093985557556152e-01
1.872000000000000000e+03	5.000000000000000278e-02	3.252876996994018555e-01	4.283352196216583252e-01
1.873000000000000000e+03	1.400000000000000133e-01	3.688459694385528564e-01	3.427817225456237793e-01
1.874000000000000000e+03	5.945945945945946276e-01	6.037141680717468262e-01	7.204890847206115723e-01
1.875000000000000000e+03	8.599999999999999867e-01	6.680632233619689941e-01	6.655274629592895508e-01
1.876000000000000000e+03	6.199999999999999956e-01	6.144562363624572754e-01	5.403873324394226074e-01
1.877000000000000000e+03	9.100000000000000311e-01	7.249761819839477539e-01	7.829529047012329102e-01
1.878000000000000000e+03	3.200000000000000067e-01	4.899944961071014404e-01	4.452162683010101318e-01
1.879000000000000000e+03	2.999999999999999889e-02	3.712730109691619873e-01	2.860266864299774170e-01
1.880000000000000000e+03	7.500000000000000000e-01	6.509299278259277344e-01	5.924438238143920898e-01
1.881000000000000000e+03	3.200000000000000067e-01	2.306152582168579102e-01	5.114169120788574219e-01
1.882000000000000000e+03	8.199999999999999512e-01	8.195394873619079590e-01	8.568638563156127930e-01
1.883000000000000000e+03	8.999999999999999667e-02	1.049219071865081787e-01	3.106727898120880127e-01
1.884000000000000000e+03	8.399999999999999689e-01	7.768649458885192871e-01	6.879165768623352051e-01
1.885000000000000000e+03	6.800000000000000488e-01	7.207478284835815430e-01	7.560154199600219727e-01
1.886000000000000000e+03	1.600000000000000033e-01	2.722671031951904297e-01	4.161904454231262207e-01
1.887000000000000000e+03	6.099999999999999867e-01	3.964884579181671143e-01	4.785080552101135254e-01
1.888000000000000000e+03	3.599999999999999867e-01	6.063727736473083496e-01	5.496642589569091797e-01
1.889000000000000000e+03	7.900000000000000355e-01	5.315259099006652832e-01	6.132311224937438965e-01
1.890000000000000000e+03	4.543610547667342736e-01	4.794061183929443359e-01	6.383939981460571289e-01
1.891000000000000000e+03	3.099999999999999978e-01	3.731630742549896240e-01	3.349340558052062988e-01
1.892000000000000000e+03	9.799999999999999822e-01	6.830923557281494141e-01	7.030128240585327148e-01
1.893000000000000000e+03	4.345991561181434815e-01	6.568101048469543457e-01	5.583127737045288086e-01
1.894000000000000000e+03	4.000000000000000222e-01	4.399906694889068604e-01	5.042379498481750488e-01
1.895000000000000000e+03	4.000000000000000083e-02	2.114192396402359009e-01	7.879267632961273193e-02
1.896000000000000000e+03	6.600000000000000311e-01	5.238997936248779297e-01	6.632083058357238770e-01
1.897000000000000000e+03	7.099999999999999645e-01	4.545758962631225586e-01	5.797269344329833984e-01
1.898000000000000000e+03	7.700000000000000178e-01	6.853628754615783691e-01	6.401340961456298828e-01
1.899000000000000000e+03	2.999999999999999889e-02	1.788879483938217163e-01	4.393742606043815613e-02
1.900000000000000000e+03	7.500000000000000000e-01	7.341994643211364746e-01	5.840091109275817871e-01
1.901000000000000000e+03	3.699999999999999956e-01	5.113790631294250488e-01	5.384856462478637695e-01
1.902000000000000000e+03	9.300000000000000488e-01	7.416307926177978516e-01	7.636360526084899902e-01
1.903000000000000000e+03	3.300000000000000155e-01	1.336828917264938354e-01	3.161302208900451660e-01
1.904000000000000000e+03	4.630738522954092051e-01	5.455176234245300293e-01	5.035072565078735352e-01
1.905000000000000000e+03	6.099999999999999867e-01	6.471126675605773926e-01	6.994484066963195801e-01
1.906000000000000000e+03	2.200000000000000011e-01	2.351412028074264526e-01	3.723180890083312988e-01
1.907000000000000000e+03	2.999999999999999889e-01	5.016120076179504395e-01	4.266030490398406982e-01
1.908000000000000000e+03	6.099999999999999867e-01	5.644131898880004883e-01	6.914462447166442871e-01
1.909000000000000000e+03	7.099999999999999645e-01	7.508329749107360840e-01	7.376488447189331055e-01
1.910000000000000000e+03	4.000000000000000222e-01	5.583491921424865723e-01	5.402543544769287109e-01
1.911000000000000000e+03	7.500000000000000000e-01	6.123456954956054688e-01	5.654070377349853516e-01
1.912000000000000000e+03	4.730538922155688719e-01	5.408066511154174805e-01	4.893052577972412109e-01
1.913000000000000000e+03	7.700000000000000178e-01	6.653217673301696777e-01	7.026000618934631348e-01
1.914000000000000000e+03	6.500000000000000222e-01	5.171542167663574219e-01	6.032274961471557617e-01
1.915000000000000000e+03	8.100000000000000533e-01	4.889815747737884521e-01	5.373753905296325684e-01
1.916000000000000000e+03	9.399999999999999467e-01	5.420092344284057617e-01	4.805063009262084961e-01
1.917000000000000000e+03	7.399999999999999911e-01	5.390457510948181152e-01	6.370031833648681641e-01
1.918000000000000000e+03	3.200000000000000067e-01	4.960316121578216553e-01	4.894987046718597412e-01
1.919000000000000000e+03	2.000000000000000111e-01	6.056042909622192383e-01	5.239982008934020996e-01
1.920000000000000000e+03	1.000000000000000021e-02	1.407296210527420044e-01	3.699287772178649902e-02
1.921000000000000000e+03	2.000000000000000111e-01	4.308450222015380859e-01	3.323481082916259766e-01
1.922000000000000000e+03	9.200000000000000400e-01	5.990995168685913086e-01	7.030199170112609863e-01
1.923000000000000000e+03	1.199999999999999956e-01	4.952877759933471680e-01	4.448330402374267578e-01
1.924000000000000000e+03	4.721115537848605825e-01	7.521334886550903320e-01	6.377781629562377930e-01
1.925000000000000000e+03	7.399999999999999911e-01	5.930737257003784180e-01	5.651127099990844727e-01
1.926000000000000000e+03	4.960317460317460458e-01	6.970039010047912598e-01	6.037409305572509766e-01
1.927000000000000000e+03	7.600000000000000089e-01	5.631058216094970703e-01	4.632357358932495117e-01
1.928000000000000000e+03	2.399999999999999911e-01	4.236757159233093262e-01	3.782498240470886230e-01
1.929000000000000000e+03	5.639999999999999458e-01	5.709711909294128418e-01	5.575426816940307617e-01
1.930000000000000000e+03	6.700000000000000400e-01	6.013728976249694824e-01	6.544104814529418945e-01
1.931000000000000000e+03	9.200000000000000400e-01	6.213551759719848633e-01	5.648316740989685059e-01
1.932000000000000000e+03	8.900000000000000133e-01	9.069333076477050781e-01	7.571220397949218750e-01
1.933000000000000000e+03	0.000000000000000000e+00	1.578312803758308291e-04	1.399645581841468811e-03
1.934000000000000000e+03	4.429967426710097467e-01	4.820161461830139160e-01	4.989449083805084229e-01
1.935000000000000000e+03	6.899999999999999467e-01	4.769988059997558594e-01	5.262656807899475098e-01
1.936000000000000000e+03	2.899999999999999800e-01	5.088413953781127930e-01	3.642324209213256836e-01
1.937000000000000000e+03	2.899999999999999800e-01	7.363225817680358887e-01	5.520888566970825195e-01
1.938000000000000000e+03	2.200000000000000011e-01	6.740203499794006348e-01	4.725529551506042480e-01
1.939000000000000000e+03	5.905511811023621549e-01	5.274643301963806152e-01	5.669497847557067871e-01
1.940000000000000000e+03	1.700000000000000122e-01	2.279248684644699097e-01	8.137279748916625977e-02
1.941000000000000000e+03	6.400000000000000133e-01	5.014860630035400391e-01	5.374256372451782227e-01
1.942000000000000000e+03	3.200000000000000067e-01	4.407343566417694092e-01	4.758529961109161377e-01
1.943000000000000000e+03	8.000000000000000444e-01	8.175808787345886230e-01	7.860274314880371094e-01
1.944000000000000000e+03	5.929203539823009184e-01	5.741026997566223145e-01	4.908549487590789795e-01
1.945000000000000000e+03	3.200000000000000067e-01	4.662646353244781494e-01	3.641539216041564941e-01
1.946000000000000000e+03	2.200000000000000011e-01	5.689364075660705566e-01	4.610878527164459229e-01
1.947000000000000000e+03	9.200000000000000400e-01	8.474586009979248047e-01	8.070306181907653809e-01
1.948000000000000000e+03	9.200000000000000400e-01	4.715162515640258789e-01	4.832090139389038086e-01
1.949000000000000000e+03	5.009861932938856066e-01	4.202085733413696289e-01	3.896408677101135254e-01
1.950000000000000000e+03	6.199999999999999956e-01	4.025737643241882324e-01	4.853062629699707031e-01
1.951000000000000000e+03	2.300000000000000100e-01	5.762990713119506836e-01	4.433040022850036621e-01
1.952000000000000000e+03	9.300000000000000488e-01	7.667697668075561523e-01	5.991256237030029297e-01
1.953000000000000000e+03	4.203821656050955591e-01	5.636306405067443848e-01	5.491209030151367188e-01
1.954000000000000000e+03	5.999999999999999778e-02	3.318766951560974121e-01	1.464759260416030884e-01
1.955000000000000000e+03	4.000000000000000222e-01	6.505922675132751465e-01	4.817602932453155518e-01
1.956000000000000000e+03	9.504950495049504511e-01	6.293280124664306641e-01	6.560870409011840820e-01
1.957000000000000000e+03	5.585284280936454460e-01	6.781100630760192871e-01	7.832967042922973633e-01
1.958000000000000000e+03	6.435643564356435808e-01	6.418969035148620605e-01	6.017677783966064453e-01
1.959000000000000000e+03	8.019801980198020264e-01	6.423680186271667480e-01	7.210847735404968262e-01
1.960000000000000000e+03	8.415841584158415545e-01	6.654963493347167969e-01	5.922340750694274902e-01
1.961000000000000000e+03	1.400000000000000133e-01	3.169419169425964355e-01	2.306605428457260132e-01
1.962000000000000000e+03	4.424460431654676507e-01	3.693027496337890625e-01	4.416778087615966797e-01
1.963000000000000000e+03	7.821782178217822068e-01	7.684867978096008301e-01	6.023392677307128906e-01
1.964000000000000000e+03	0.000000000000000000e+00	1.173865282908082008e-03	1.906098565086722374e-03
1.965000000000000000e+03	8.613861386138613740e-01	6.768662333488464355e-01	5.963852405548095703e-01
1.966000000000000000e+03	8.217821782178217349e-01	7.390766739845275879e-01	8.539636731147766113e-01
1.967000000000000000e+03	7.600000000000000089e-01	6.599689722061157227e-01	7.440046668052673340e-01
1.968000000000000000e+03	5.309381237524950503e-01	7.207939028739929199e-01	5.895367264747619629e-01
1.969000000000000000e+03	4.342105263157894912e-01	5.100397467613220215e-01	4.927475452423095703e-01
1.970000000000000000e+03	9.499999999999999556e-01	8.020273447036743164e-01	8.161193728446960449e-01
1.971000000000000000e+03	3.699999999999999956e-01	5.418408513069152832e-01	5.249064564704895020e-01
1.972000000000000000e+03	2.600000000000000089e-01	5.201194286346435547e-01	5.251015424728393555e-01
1.973000000000000000e+03	5.000000000000000278e-02	5.346962213516235352e-01	5.367890596389770508e-01
1.974000000000000000e+03	6.400000000000000133e-01	4.768824279308319092e-01	5.072841048240661621e-01
1.975000000000000000e+03	8.000000000000000444e-01	6.306943297386169434e-01	7.022713422775268555e-01
1.976000000000000000e+03	8.800000000000000044e-01	6.778889894485473633e-01	7.245355248451232910e-01
1.977000000000000000e+03	6.400000000000000133e-01	4.436666667461395264e-01	5.205124020576477051e-01
1.978000000000000000e+03	7.500000000000000000e-01	5.500422120094299316e-01	5.867184400558471680e-01
1.979000000000000000e+03	4.019607843137255054e-01	4.192013442516326904e-01	2.022419571876525879e-01
1.980000000000000000e+03	4.351464435146443765e-01	6.406267285346984863e-01	5.458873510360717773e-01
1.981000000000000000e+03	8.900000000000000133e-01	5.607215762138366699e-01	5.907342433929443359e-01
1.982000000000000000e+03	3.499999999999999778e-01	3.519906699657440186e-01	4.001491367816925049e-01
1.983000000000000000e+03	5.000000000000000278e-02	2.292733639478683472e-01	1.560854911804199219e-01
1.984000000000000000e+03	6.400000000000000133e-01	4.882380962371826172e-01	4.661426544189453125e-01
1.985000000000000000e+03	0.000000000000000000e+00	1.625308841466903687e-01	2.261237353086471558e-01
1.986000000000000000e+03	6.300000000000000044e-01	4.495715796947479248e-01	4.296474158763885498e-01
1.987000000000000000e+03	1.000000000000000056e-01	1.946998089551925659e-01	2.412790954113006592e-01
1.988000000000000000e+03	8.499999999999999778e-01	6.553250551223754883e-01	6.330860257148742676e-01
1.989000000000000000e+03	7.399999999999999911e-01	5.602119565010070801e-01	5.660086870193481445e-01
1.990000000000000000e+03	5.999999999999999778e-01	6.366105079650878906e-01	5.453648567199707031e-01
1.991000000000000000e+03	3.400000000000000244e-01	5.266527533531188965e-01	4.555281698703765869e-01
1.992000000000000000e+03	4.262295081967212851e-01	6.014486551284790039e-01	7.357042431831359863e-01
1.993000000000000000e+03	4.000000000000000222e-01	4.764697849750518799e-01	4.394566118717193604e-01
1.994000000000000000e+03	6.500000000000000222e-01	4.727038443088531494e-01	5.962304472923278809e-01
1.995000000000000000e+03	4.670658682634730718e-01	5.479535460472106934e-01	4.347192943096160889e-01
1.996000000000000000e+03	7.900000000000000355e-01	5.691298246383666992e-01	6.147492527961730957e-01
1.997000000000000000e+03	3.699999999999999956e-01	6.291929483413696289e-01	5.258731245994567871e-01
1.998000000000000000e+03	9.499999999999999556e-01	7.070569992065429688e-01	6.016782522201538086e-01
[truncated: 9,848 more rows]
