# Supplementary material for: Machine-guided path sampling to discover mechanisms of molecular self-organization
Source: Nat Comput Sci. 2023 Apr 24;3(4):334–45. doi: 10.1038/s43588-023-00428-z (PMC10766509; doi:10.1038/s43588-023-00428-z)
Supplement: Supplementary file 13 — Statistical source data for Extended Data Fig. 6. [file 43588_2023_428_MOESM13_ESM.zip › Extended_Data_Fig6_panel_b1.csv]

# (last row is reference loss) coordinate index	mean loss through reshuffling	SD of mean
0.000000000000000000e+00	3.508354632722720523e-01	4.052684534930021192e-06
1.000000000000000000e+00	3.508325771667820669e-01	5.974239604561883116e-06
2.000000000000000000e+00	3.508496887631761263e-01	1.347125799827809826e-05
3.000000000000000000e+00	3.508568219343974337e-01	1.620473368318541926e-05
4.000000000000000000e+00	3.508261416709085867e-01	1.257553801916723488e-06
5.000000000000000000e+00	3.508332377931228097e-01	3.682297481204937457e-06
6.000000000000000000e+00	3.508272947943503750e-01	1.369762631858698146e-06
7.000000000000000000e+00	3.508333138003053020e-01	7.959949584056836007e-06
8.000000000000000000e+00	3.508246188393539522e-01	4.751277133973093150e-06
9.000000000000000000e+00	3.508330499567018923e-01	2.888442012107140021e-06
1.000000000000000000e+01	3.508304210426257952e-01	6.092233903341431929e-06
1.100000000000000000e+01	3.508302703134098532e-01	2.964934034245895554e-06
1.200000000000000000e+01	3.508269935284550334e-01	1.300296320920628525e-06
1.300000000000000000e+01	3.508292546880437679e-01	8.290321813551717970e-07
1.400000000000000000e+01	3.508354995272828791e-01	2.006502975305134374e-06
1.500000000000000000e+01	3.508338815401080280e-01	5.552318677322422313e-06
1.600000000000000000e+01	3.508321912412864507e-01	2.013195358929840103e-06
1.700000000000000000e+01	3.508390977728880755e-01	3.093595587387907308e-06
1.800000000000000000e+01	3.508291448362788056e-01	3.958286788088755294e-06
1.900000000000000000e+01	3.508377192970539848e-01	8.904787862021275853e-06
2.000000000000000000e+01	3.508280650533933676e-01	4.127123032292998392e-06
2.100000000000000000e+01	3.508373852704242957e-01	4.511847977349524353e-06
2.200000000000000000e+01	3.508308673046684478e-01	1.955150198547703691e-06
2.300000000000000000e+01	3.508295282021138273e-01	7.483422709924502903e-06
2.400000000000000000e+01	3.508556394815788293e-01	9.169296892587747459e-06
2.500000000000000000e+01	3.508599932032298585e-01	8.765479430779307053e-06
2.600000000000000000e+01	3.508297540150203120e-01	1.290231216701701678e-06
2.700000000000000000e+01	3.508539952566747666e-01	8.898264579688238351e-06
2.800000000000000000e+01	3.508895404514127403e-01	1.485987962714810934e-05
2.900000000000000000e+01	3.508490378710188429e-01	1.418202827195251023e-05
3.000000000000000000e+01	3.508283357833836824e-01	3.628133453306867493e-06
3.100000000000000000e+01	3.508386325494191604e-01	4.339148213136818661e-06
3.200000000000000000e+01	3.508412474538554204e-01	4.259260915021250172e-06
3.300000000000000000e+01	3.508353041750599255e-01	3.040291793185379634e-06
3.400000000000000000e+01	3.508275862666314082e-01	4.091812530817914360e-06
3.500000000000000000e+01	3.508261468428991448e-01	5.820237070784640278e-06
3.600000000000000000e+01	3.508266264874086993e-01	1.330767537222583222e-06
3.700000000000000000e+01	3.508762446593267637e-01	1.329509381048394145e-05
3.800000000000000000e+01	3.508279221469950970e-01	5.849952135040353085e-06
3.900000000000000000e+01	3.508365885756927760e-01	3.277253595189652224e-06
4.000000000000000000e+01	3.508455709521405286e-01	5.760115371279514184e-06
4.100000000000000000e+01	3.508606822617165721e-01	9.761688515589519701e-06
4.200000000000000000e+01	3.508521228189268593e-01	6.361329947493849728e-06
4.300000000000000000e+01	3.509229087687031345e-01	1.785190079114622598e-05
4.400000000000000000e+01	3.508372262892504034e-01	3.599530048738991944e-06
4.500000000000000000e+01	3.508773420931478038e-01	1.097886887237369631e-05
4.600000000000000000e+01	3.508275571099743750e-01	6.114708626245937536e-06
4.700000000000000000e+01	3.508271455089260193e-01	1.977819099686207515e-06
4.800000000000000000e+01	3.508571375707235651e-01	7.422795581783316865e-06
4.900000000000000000e+01	3.508251314624129535e-01	2.039228516299495597e-06
5.000000000000000000e+01	3.508317270321131831e-01	1.874185447538233776e-06
5.100000000000000000e+01	3.508276473758258351e-01	2.155003454551956470e-06
5.200000000000000000e+01	3.508348777281855013e-01	3.963826512507974650e-06
5.300000000000000000e+01	3.508390988050439363e-01	5.131916068148727334e-06
5.400000000000000000e+01	3.508235182559433785e-01	7.097044372177890901e-06
5.500000000000000000e+01	3.508372387124742975e-01	2.480944670623981094e-06
5.600000000000000000e+01	3.508254924216389070e-01	2.194711211277878518e-06
5.700000000000000000e+01	3.508813791534412529e-01	1.174724993351816618e-05
5.800000000000000000e+01	3.508325271478623386e-01	1.052142162653322340e-05
5.900000000000000000e+01	3.508309197571030102e-01	6.054621564730368873e-06
6.000000000000000000e+01	3.508573111696663416e-01	7.815799558067772031e-06
6.100000000000000000e+01	3.508422687321994249e-01	5.762717790809487635e-06
6.200000000000000000e+01	3.508361654208045355e-01	3.500164466295677203e-06
6.300000000000000000e+01	3.508641135616575313e-01	1.081636164345355416e-05
6.400000000000000000e+01	3.508302740097804517e-01	9.426799452640036330e-07
6.500000000000000000e+01	3.508351113152408107e-01	3.396600575719457804e-06
6.600000000000000000e+01	3.508393904735924718e-01	4.151761506849310319e-06
6.700000000000000000e+01	3.508621320710010871e-01	1.100787782344812682e-05
6.800000000000000000e+01	3.508330249194212547e-01	2.818091671511896028e-06
6.900000000000000000e+01	3.508502734276482404e-01	7.792870268850125146e-06
7.000000000000000000e+01	3.508370272780018673e-01	3.164629483079758382e-06
7.100000000000000000e+01	3.508264867687003741e-01	3.042420848740434811e-06
7.200000000000000000e+01	3.508300832406236469e-01	8.525624007713218368e-07
7.300000000000000000e+01	3.508225138786704722e-01	8.455546277030988518e-06
7.400000000000000000e+01	3.509201243288064820e-01	1.296275251800734349e-05
7.500000000000000000e+01	3.508341083037471719e-01	2.849321392035209962e-06
7.600000000000000000e+01	3.508399585428659262e-01	4.976286374010013646e-06
7.700000000000000000e+01	3.508229204138919033e-01	3.678636279043629627e-06
7.800000000000000000e+01	3.508561540740672835e-01	7.450564260518876953e-06
7.900000000000000000e+01	3.508278510056626054e-01	1.602285668501149576e-06
8.000000000000000000e+01	3.508497720537168130e-01	5.664934796036847817e-06
8.100000000000000000e+01	3.508278206719574466e-01	1.908904368210680192e-06
8.200000000000000000e+01	3.508389338666287327e-01	2.842340310401008888e-06
8.300000000000000000e+01	3.508243287766119045e-01	4.326601669547223329e-06
8.400000000000000000e+01	3.508484683825250361e-01	5.785515100393013183e-06
8.500000000000000000e+01	3.508259248169962596e-01	1.276171632390412271e-06
8.600000000000000000e+01	3.508336195277881320e-01	2.218150584014392884e-06
8.700000000000000000e+01	3.508389329173230986e-01	4.598652642530619194e-06
8.800000000000000000e+01	3.508345207653952857e-01	3.467193627186987487e-06
8.900000000000000000e+01	3.508275411817835532e-01	1.456469603393017683e-06
9.000000000000000000e+01	3.508257651785744446e-01	2.289482601186529939e-06
9.100000000000000000e+01	3.508277778964668525e-01	3.041827559008090390e-06
9.200000000000000000e+01	3.508452980228425333e-01	6.254258506875599585e-06
9.300000000000000000e+01	3.508256983098402282e-01	8.215117998640018713e-06
9.400000000000000000e+01	3.508445043708340316e-01	5.201622400033098062e-06
9.500000000000000000e+01	3.508342189882083240e-01	3.747488477311161506e-06
9.600000000000000000e+01	3.508743459629092842e-01	1.105071851980804304e-05
9.700000000000000000e+01	3.508975896178702092e-01	1.358341457983682693e-05
9.800000000000000000e+01	3.508209891337712993e-01	1.052489631676521168e-05
9.900000000000000000e+01	3.508328343817514461e-01	9.162010630190980021e-06
1.000000000000000000e+02	3.508364459515149747e-01	3.184829279799143818e-06
1.010000000000000000e+02	3.508352427480566083e-01	2.791446303417311965e-06
1.020000000000000000e+02	3.508454019125811230e-01	4.340107157484364549e-06
1.030000000000000000e+02	3.508333555141645577e-01	2.848735295205724990e-06
1.040000000000000000e+02	3.508321367332122298e-01	7.902332585374201860e-06
1.050000000000000000e+02	3.508750813671249191e-01	1.022420863721291631e-05
1.060000000000000000e+02	3.508546488568230481e-01	6.904379632148641720e-06
1.070000000000000000e+02	3.508293964659352504e-01	9.128241114345051123e-07
1.080000000000000000e+02	3.508534065351067710e-01	7.148351275139833700e-06
1.090000000000000000e+02	3.508335202364826211e-01	7.434396285925091583e-06
1.100000000000000000e+02	3.508256876571534955e-01	3.534516923292512111e-06
1.110000000000000000e+02	3.508323125860025593e-01	7.369830328771216772e-06
1.120000000000000000e+02	3.508259509929201325e-01	7.041849530962668149e-06
1.130000000000000000e+02	3.508290832920101243e-01	2.328982000955891070e-06
1.140000000000000000e+02	3.508400995380300258e-01	5.173112486337217630e-06
1.150000000000000000e+02	3.509038619477758414e-01	1.476315225203850058e-05
1.160000000000000000e+02	3.508244846953086915e-01	6.822761102444396534e-06
1.170000000000000000e+02	3.508234927265742598e-01	7.733663052426821994e-06
1.180000000000000000e+02	3.508241183938473062e-01	5.148375997879619766e-06
1.190000000000000000e+02	3.508303102910677040e-01	9.704681412804386887e-06
1.200000000000000000e+02	3.508375336794931076e-01	2.955480121439429795e-06
1.210000000000000000e+02	3.508309703113705602e-01	1.924136680147283780e-06
1.220000000000000000e+02	3.508244661044486734e-01	2.885361343536360319e-06
1.230000000000000000e+02	3.508316021369073945e-01	1.759038068603464216e-06
1.240000000000000000e+02	3.508310694031689381e-01	4.867516678317236840e-06
1.250000000000000000e+02	3.508294174392599940e-01	2.307690671426477369e-06
1.260000000000000000e+02	3.508439498356032971e-01	9.632605086776089626e-06
1.270000000000000000e+02	3.508927881015256878e-01	1.723853059602082157e-05
1.280000000000000000e+02	3.509463153970566740e-01	2.571978350887796458e-05
1.290000000000000000e+02	3.509094941803318490e-01	2.201478561470645705e-05
1.300000000000000000e+02	3.514592278291492899e-01	5.834772555565993443e-05
1.310000000000000000e+02	3.510077233665317986e-01	3.216944013944674960e-05
1.320000000000000000e+02	3.514255304368937294e-01	5.280890368780647755e-05
1.330000000000000000e+02	3.512508425843923754e-01	4.562489105848548327e-05
1.340000000000000000e+02	3.513941223828561666e-01	6.099219165438212435e-05
1.350000000000000000e+02	3.514623416659148347e-01	6.168014872075525329e-05
1.360000000000000000e+02	3.508883463265945468e-01	1.896332866785661045e-05
1.370000000000000000e+02	3.513975649118054045e-01	6.118645536711924933e-05
1.380000000000000000e+02	3.513165901979505845e-01	5.271597703141737886e-05
1.390000000000000000e+02	3.513466451141541436e-01	5.087151257305988489e-05
1.400000000000000000e+02	3.512002929123975159e-01	4.532977539816668083e-05
1.410000000000000000e+02	3.510731348620847458e-01	3.721686702258047785e-05
1.420000000000000000e+02	3.511806404276736071e-01	4.293372467355557599e-05
1.430000000000000000e+02	3.517166967485150786e-01	6.889011978424618783e-05
1.440000000000000000e+02	3.513975381606955217e-01	4.311119167995078924e-05
1.450000000000000000e+02	3.510213964378722795e-01	3.559833685183055489e-05
1.460000000000000000e+02	3.515205246745366496e-01	5.428931513822135351e-05
1.470000000000000000e+02	3.510157317602257687e-01	3.045751767202407260e-05
1.480000000000000000e+02	3.511653889574973264e-01	4.014321092235055398e-05
1.490000000000000000e+02	3.512388340983877422e-01	4.190164925451426395e-05
1.500000000000000000e+02	3.509113781923551278e-01	1.746719008421890746e-05
1.510000000000000000e+02	3.517421088439012800e-01	7.556218976871959751e-05
1.520000000000000000e+02	3.508755167337345160e-01	1.249182802857816098e-05
1.530000000000000000e+02	3.516083983722054773e-01	6.500188257847464197e-05
1.540000000000000000e+02	3.510026186855285113e-01	3.402126164137927588e-05
1.550000000000000000e+02	3.509462279318998346e-01	2.743125616847092880e-05
1.560000000000000000e+02	3.510074476737644056e-01	2.887910304898007072e-05
1.570000000000000000e+02	3.509321036123689286e-01	2.139074603540382322e-05
1.580000000000000000e+02	3.514206029377717755e-01	6.057144968735603030e-05
1.590000000000000000e+02	3.510878821473319422e-01	3.675187505946491930e-05
1.600000000000000000e+02	3.509852114971016568e-01	3.261457938589257824e-05
1.610000000000000000e+02	3.515538391351127889e-01	6.394723367690805372e-05
1.620000000000000000e+02	3.514166987531558428e-01	5.737404305705250134e-05
1.630000000000000000e+02	3.512491369692380960e-01	4.186987328233306589e-05
1.640000000000000000e+02	3.510264961085961533e-01	3.060423594599275167e-05
1.650000000000000000e+02	3.514168900253559213e-01	5.532147251687895794e-05
1.660000000000000000e+02	3.511606428417037296e-01	4.271665684374806890e-05
1.670000000000000000e+02	3.513987623793708992e-01	5.321421805773742360e-05
1.680000000000000000e+02	3.508613056132005581e-01	8.214819871619813267e-06
1.690000000000000000e+02	3.510444887659952551e-01	2.968402063421054612e-05
1.700000000000000000e+02	3.510930463505946841e-01	2.973020331228414114e-05
1.710000000000000000e+02	3.509345515802000381e-01	2.103454706217187123e-05
1.720000000000000000e+02	3.511780584011908179e-01	3.992451580880452893e-05
1.730000000000000000e+02	3.508835531687137244e-01	1.496930463237172872e-05
1.740000000000000000e+02	3.513019572116531930e-01	5.229057340803005833e-05
1.750000000000000000e+02	3.513072022072599720e-01	4.706996507692148027e-05
1.760000000000000000e+02	3.513123352035313340e-01	4.991107488236199298e-05
1.770000000000000000e+02	3.509859888615415868e-01	2.766245183488765097e-05
1.780000000000000000e+02	3.513585395355637297e-01	5.423685839823770452e-05
1.790000000000000000e+02	3.514431635952924848e-01	5.325495444355989391e-05
1.800000000000000000e+02	3.509272441872375303e-01	2.134870602098312115e-05
1.810000000000000000e+02	3.514141142394296424e-01	6.121605692794615365e-05
1.820000000000000000e+02	3.510679615817854926e-01	3.007190793964624391e-05
1.830000000000000000e+02	3.513169061027513473e-01	4.663205970235113923e-05
1.840000000000000000e+02	3.522094414761965941e-01	8.738671242683706728e-05
1.850000000000000000e+02	3.509015254006779827e-01	1.877066729463843146e-05
1.860000000000000000e+02	3.514085885358040895e-01	4.640196315483843527e-05
1.870000000000000000e+02	3.513762381267094281e-01	5.431286149682458634e-05
1.880000000000000000e+02	3.511282869283543495e-01	4.179955483238467751e-05
1.890000000000000000e+02	3.511876886754744520e-01	3.772026866205322116e-05
1.900000000000000000e+02	3.514300574637904129e-01	5.763939047520950704e-05
1.910000000000000000e+02	3.513969512127781969e-01	5.073567687568850262e-05
1.920000000000000000e+02	3.508881606141738274e-01	1.228604509873875301e-05
1.930000000000000000e+02	3.513579978404958726e-01	5.018487399433371222e-05
1.940000000000000000e+02	3.509552205596366825e-01	1.811623990140091687e-05
1.950000000000000000e+02	3.510356248281246150e-01	3.190900774668376958e-05
1.960000000000000000e+02	3.510501148930378901e-01	2.940940088964391207e-05
1.970000000000000000e+02	3.510657029786898864e-01	3.078979929016084492e-05
1.980000000000000000e+02	3.512165938779755470e-01	3.642608276874189949e-05
1.990000000000000000e+02	3.510104059637263463e-01	2.323918509582883024e-05
2.000000000000000000e+02	3.514450996370570013e-01	5.105446743611488956e-05
2.010000000000000000e+02	3.512955310517991703e-01	4.417921139909937559e-05
2.020000000000000000e+02	3.508981424063720156e-01	1.395473071641327629e-05
2.030000000000000000e+02	3.510876472233994683e-01	3.139255417147979654e-05
2.040000000000000000e+02	3.514132451742028596e-01	5.449157017079994149e-05
2.050000000000000000e+02	3.511664842835576783e-01	3.946177662085906674e-05
2.060000000000000000e+02	3.518257225046030334e-01	6.558576239819895106e-05
2.070000000000000000e+02	3.513393500521990176e-01	4.528852840580842494e-05
2.080000000000000000e+02	3.511979854426890424e-01	4.182574986766340614e-05
2.090000000000000000e+02	3.511196808305993566e-01	3.429833262731890684e-05
2.100000000000000000e+02	3.510676470099866053e-01	2.925476603036767292e-05
2.110000000000000000e+02	3.513644585825801414e-01	4.743452895751474566e-05
2.120000000000000000e+02	3.509333462714859797e-01	1.937677409261263708e-05
2.130000000000000000e+02	3.514900985464645133e-01	5.838528398246698153e-05
2.140000000000000000e+02	3.509076192419854356e-01	1.777082870990739254e-05
2.150000000000000000e+02	3.516538350115797629e-01	5.872702590501945779e-05
2.160000000000000000e+02	3.509579518704479817e-01	2.464138073641696942e-05
2.170000000000000000e+02	3.513544235551481210e-01	4.238806826330061931e-05
2.180000000000000000e+02	3.511952275651422095e-01	4.083167198839934251e-05
2.190000000000000000e+02	3.509700239263068289e-01	2.158369575444629422e-05
2.200000000000000000e+02	3.519242714287528773e-01	7.393810694875292298e-05
2.210000000000000000e+02	3.512385665280642333e-01	3.941936213892619704e-05
2.220000000000000000e+02	3.514290898199748381e-01	4.956861346627406046e-05
2.230000000000000000e+02	3.509771879161137642e-01	2.481145418422916327e-05
2.240000000000000000e+02	3.508577780252741807e-01	9.393731020568308950e-06
2.250000000000000000e+02	3.510891474391916733e-01	3.194766455244468052e-05
2.260000000000000000e+02	3.508834560729864882e-01	1.154005189853284604e-05
2.270000000000000000e+02	3.513731384412308589e-01	4.340553501043264609e-05
2.280000000000000000e+02	3.514995817299302328e-01	6.096119655408990665e-05
2.290000000000000000e+02	3.516624927458645300e-01	7.051849708172454171e-05
2.300000000000000000e+02	3.511244800153455192e-01	3.644290519529375609e-05
2.310000000000000000e+02	3.514868478175791622e-01	5.176362655192597522e-05
2.320000000000000000e+02	3.512948903385316735e-01	3.971794291739255510e-05
2.330000000000000000e+02	3.510974273915439259e-01	3.355326839321755815e-05
2.340000000000000000e+02	3.512466333672554231e-01	4.612364611618379514e-05
2.350000000000000000e+02	3.511961807269082803e-01	4.339763161039591365e-05
2.360000000000000000e+02	3.510579308548987809e-01	2.571947837036682972e-05
2.370000000000000000e+02	3.517695593292182177e-01	5.936201057580599684e-05
2.380000000000000000e+02	3.512628813609381395e-01	3.773415428314473314e-05
2.390000000000000000e+02	3.515499944078806505e-01	6.007548314930423895e-05
2.400000000000000000e+02	3.518670571977965955e-01	6.733357063681631022e-05
2.410000000000000000e+02	3.513147680222747371e-01	4.217223303443316270e-05
2.420000000000000000e+02	3.509705386307178654e-01	2.292362714969448857e-05
2.430000000000000000e+02	3.510101531985667656e-01	2.662559777428465501e-05
2.440000000000000000e+02	3.513428236999582843e-01	4.392805677589618968e-05
2.450000000000000000e+02	3.515045303874541061e-01	5.053715228877736715e-05
2.460000000000000000e+02	3.511369720581768439e-01	3.225115207545492399e-05
2.470000000000000000e+02	3.518795760693336216e-01	7.168335999199218717e-05
2.480000000000000000e+02	3.512234611751657853e-01	4.382132766971557209e-05
2.490000000000000000e+02	3.509898443020589287e-01	2.569838698460734009e-05
2.500000000000000000e+02	3.510030417242257506e-01	3.181549010166458049e-05
2.510000000000000000e+02	3.514397647813338743e-01	5.103926587439035163e-05
2.520000000000000000e+02	3.511856496102097047e-01	3.747788587799329038e-05
2.530000000000000000e+02	3.510171796220311058e-01	2.735838767756231527e-05
2.540000000000000000e+02	3.508607289812157304e-01	1.028745301915606255e-05
2.550000000000000000e+02	3.512459453596644687e-01	4.873396502345719736e-05
2.560000000000000000e+02	3.508534247828170027e-01	1.074967042646970925e-05
2.570000000000000000e+02	3.508913033851099317e-01	1.808764037764426817e-05
2.580000000000000000e+02	3.508481904933464790e-01	6.162071676578644635e-06
2.590000000000000000e+02	3.508409924915159017e-01	7.445264713337307051e-06
2.600000000000000000e+02	3.508704283244572508e-01	1.699459498237132453e-05
2.610000000000000000e+02	3.508359479141149317e-01	6.729380980880112481e-06
2.620000000000000000e+02	3.508450759496282156e-01	9.903224534415828548e-06
2.630000000000000000e+02	3.508826328908207781e-01	1.665647796664591134e-05
2.640000000000000000e+02	3.511293005284502056e-01	4.120763076735717631e-05
2.650000000000000000e+02	3.509370651396576113e-01	2.423776124388058261e-05
2.660000000000000000e+02	3.508641089203841101e-01	1.136168981067794747e-05
2.670000000000000000e+02	3.508992199052451411e-01	1.729204357973537749e-05
2.680000000000000000e+02	3.510197380338952455e-01	2.798547651038611880e-05
2.690000000000000000e+02	3.509965184756713152e-01	2.842336798042182828e-05
2.700000000000000000e+02	3.510433402287070348e-01	2.974689195413261316e-05
2.710000000000000000e+02	3.508440745633162328e-01	9.970665313567001264e-06
2.720000000000000000e+02	3.509439989859023945e-01	2.340484669112936989e-05
2.730000000000000000e+02	3.510615303966539980e-01	3.286373007593866249e-05
2.740000000000000000e+02	3.508703739220024320e-01	1.323570070854529079e-05
2.750000000000000000e+02	3.510731636646408083e-01	3.795501484358507926e-05
2.760000000000000000e+02	3.509933517613710308e-01	2.895884761467138602e-05
2.770000000000000000e+02	3.509574053225053003e-01	2.803443958707678457e-05
2.780000000000000000e+02	3.511512939399075162e-01	4.302858462775906796e-05
2.790000000000000000e+02	3.510331749679164171e-01	2.706653152501036755e-05
2.800000000000000000e+02	3.513853881317590133e-01	5.885458781172411629e-05
2.810000000000000000e+02	3.508328021570004118e-01	4.462802422816629934e-06
2.820000000000000000e+02	3.511595499448227353e-01	3.877772784446960222e-05
2.830000000000000000e+02	3.513800374532407012e-01	5.907761116467732845e-05
2.840000000000000000e+02	3.511746313683447585e-01	4.146337279345177436e-05
2.850000000000000000e+02	3.512396252420408316e-01	4.472835550540906955e-05
2.860000000000000000e+02	3.509285887742911725e-01	2.373490737581208747e-05
2.870000000000000000e+02	3.509837799571735584e-01	2.884787115095695424e-05
2.880000000000000000e+02	3.510640170226961287e-01	3.315871674281936865e-05
2.890000000000000000e+02	3.508483125316147477e-01	9.065716813792510474e-06
2.900000000000000000e+02	3.508451640227855384e-01	9.027421915780719735e-06
2.910000000000000000e+02	3.510856432698574170e-01	3.347895970643825498e-05
2.920000000000000000e+02	3.510282009792698443e-01	3.005368652569207765e-05
2.930000000000000000e+02	3.509665603661387689e-01	2.482032738187355978e-05
2.940000000000000000e+02	3.509762723406787965e-01	2.471672729640399485e-05
2.950000000000000000e+02	3.509990094709949382e-01	2.714696579469227800e-05
2.960000000000000000e+02	3.514400992010330849e-01	5.334966290947243958e-05
2.970000000000000000e+02	3.510016165735337368e-01	2.512404484175352544e-05
2.980000000000000000e+02	3.513204639639176952e-01	4.811169191324143093e-05
2.990000000000000000e+02	3.511105809092605612e-01	3.424261171436567312e-05
3.000000000000000000e+02	3.511872306536193977e-01	4.060935000375878094e-05
3.010000000000000000e+02	3.511650194739372455e-01	4.184302735412621276e-05
3.020000000000000000e+02	3.509335705972482233e-01	1.898188584216252571e-05
3.030000000000000000e+02	3.508873468871863688e-01	1.650977416132390420e-05
3.040000000000000000e+02	3.508934020589901115e-01	1.550782759760191860e-05
3.050000000000000000e+02	3.512477164403937646e-01	4.212886884256798747e-05
3.060000000000000000e+02	3.508447764454685758e-01	6.598444560935611492e-06
3.070000000000000000e+02	3.509566054650054556e-01	2.656702030562863332e-05
3.080000000000000000e+02	3.511766782971967316e-01	4.171831813777722648e-05
3.090000000000000000e+02	3.508849961869484613e-01	1.189025444528354272e-05
3.100000000000000000e+02	3.509368955905363130e-01	1.924935216276919971e-05
3.110000000000000000e+02	3.509256072616978583e-01	1.918822244843651213e-05
3.120000000000000000e+02	3.508509303170860294e-01	1.093818747949670239e-05
3.130000000000000000e+02	3.514171535299972504e-01	5.598735475502494152e-05
3.140000000000000000e+02	3.509009518056993016e-01	1.620357375604059686e-05
3.150000000000000000e+02	3.508936267793071329e-01	1.381382093128817797e-05
3.160000000000000000e+02	3.509480747341254259e-01	2.173182636976422899e-05
3.170000000000000000e+02	3.510046844401075172e-01	2.648536281077902395e-05
3.180000000000000000e+02	3.508424807071489071e-01	6.983795770625649514e-06
3.190000000000000000e+02	3.509056348488917565e-01	1.544997505282453323e-05
3.200000000000000000e+02	3.511607198200361601e-01	3.900869587136812698e-05
3.210000000000000000e+02	3.509982511169033592e-01	2.397248759869497839e-05
3.220000000000000000e+02	3.511438346953550393e-01	3.192413019078005327e-05
3.230000000000000000e+02	3.513060970557924656e-01	4.077355580872829690e-05
3.240000000000000000e+02	3.510884106663861859e-01	3.513790145505686744e-05
3.250000000000000000e+02	3.511211542380459627e-01	3.589505529117174794e-05
3.260000000000000000e+02	3.509678068573316434e-01	2.040928162650985670e-05
3.270000000000000000e+02	3.511562814062524907e-01	3.899088339351166623e-05
3.280000000000000000e+02	3.509892717683198438e-01	2.280792221948260381e-05
3.290000000000000000e+02	3.508972608789321379e-01	1.455829275676356081e-05
3.300000000000000000e+02	3.514718110481869773e-01	5.320426882550084182e-05
3.310000000000000000e+02	3.510592348094735415e-01	2.760097734552718820e-05
3.320000000000000000e+02	3.509519657052720953e-01	2.386540031506616662e-05
3.330000000000000000e+02	3.510648282959458744e-01	2.972713672148720156e-05
3.340000000000000000e+02	3.508336185055223599e-01	5.917090357113775290e-06
3.350000000000000000e+02	3.509066783348763763e-01	1.789240806353262461e-05
3.360000000000000000e+02	3.509410069011423827e-01	2.066967265920044325e-05
3.370000000000000000e+02	3.509602574627356808e-01	2.559050153084669612e-05
3.380000000000000000e+02	3.511809392773589389e-01	4.164652857143653252e-05
3.390000000000000000e+02	3.508672424474755802e-01	1.107211080227154294e-05
3.400000000000000000e+02	3.510241991836267061e-01	3.091731397554605841e-05
3.410000000000000000e+02	3.509361390397380820e-01	2.198518230345595855e-05
3.420000000000000000e+02	3.512270868809375113e-01	3.695224878245465357e-05
3.430000000000000000e+02	3.508903933522248830e-01	1.490176675187212670e-05
3.440000000000000000e+02	3.512979309481034096e-01	5.142071380286260095e-05
3.450000000000000000e+02	3.509174044364107847e-01	1.645260348369493279e-05
3.460000000000000000e+02	3.510186044103735248e-01	2.834019109528588943e-05
3.470000000000000000e+02	3.510127949666714819e-01	2.749135098703911354e-05
3.480000000000000000e+02	3.508480609235903325e-01	6.476004647087712739e-06
3.490000000000000000e+02	3.510133539608487063e-01	2.633396697184163177e-05
3.500000000000000000e+02	3.509222569857715079e-01	1.858148392366673702e-05
3.510000000000000000e+02	3.512103138212219200e-01	4.230114906278227311e-05
3.520000000000000000e+02	3.514783462440979056e-01	5.182231282906540621e-05
3.530000000000000000e+02	3.513736217071925516e-01	5.214060871754467810e-05
3.540000000000000000e+02	3.511737106077604254e-01	3.576677735456714629e-05
3.550000000000000000e+02	3.509871128909671234e-01	2.632089499127755999e-05
3.560000000000000000e+02	3.510201359593119186e-01	2.738292021124108226e-05
3.570000000000000000e+02	3.509574665916967984e-01	2.672908072499774592e-05
3.580000000000000000e+02	3.511865054320050805e-01	3.562238450517316962e-05
3.590000000000000000e+02	3.508809697283363782e-01	1.111942216610531832e-05
3.600000000000000000e+02	3.509599076430623410e-01	2.052331237749993492e-05
3.610000000000000000e+02	3.511722058629906940e-01	3.990875702545416221e-05
3.620000000000000000e+02	3.510884447726199120e-01	3.507196926022479206e-05
3.630000000000000000e+02	3.511658010291243692e-01	3.718805399535428662e-05
3.640000000000000000e+02	3.511805371099095407e-01	3.734712286881038161e-05
3.650000000000000000e+02	3.508971411250950689e-01	1.209996939584788107e-05
3.660000000000000000e+02	3.509208080517868256e-01	1.663253998315600090e-05
3.670000000000000000e+02	3.510296693226672704e-01	2.854576901309851974e-05
3.680000000000000000e+02	3.508420464496783131e-01	4.001576511657983629e-06
3.690000000000000000e+02	3.509188228717255997e-01	1.633086227287967266e-05
3.700000000000000000e+02	3.514103615864624941e-01	4.677323786429508830e-05
3.710000000000000000e+02	3.513603929403958936e-01	5.323561419555394153e-05
3.720000000000000000e+02	3.509330151283788224e-01	1.808148556896061813e-05
3.730000000000000000e+02	3.509571716305621703e-01	2.466937538305599294e-05
3.740000000000000000e+02	3.510177151129447171e-01	3.290183516635699273e-05
3.750000000000000000e+02	3.508548532459477842e-01	8.084830152583727015e-06
3.760000000000000000e+02	3.510162454858826719e-01	3.189865476035456233e-05
3.770000000000000000e+02	3.510679467043752444e-01	2.745052784492190876e-05
3.780000000000000000e+02	3.510596165778797073e-01	3.217490057397365114e-05
3.790000000000000000e+02	3.508768043004081849e-01	1.319469439181985647e-05
3.800000000000000000e+02	3.508612672946040956e-01	8.675678801191619472e-06
3.810000000000000000e+02	3.509315976697736650e-01	1.688759922844859887e-05
3.820000000000000000e+02	3.509463371492941297e-01	2.073964202827379579e-05
3.830000000000000000e+02	3.508529990853876956e-01	9.082081996088050936e-06
3.840000000000000000e+02	3.508290199689323985e-01	5.551115123125782702e-17
