# Supplementary material for: Machine-guided path sampling to discover mechanisms of molecular self-organization
Source: Nat Comput Sci. 2023 Apr 24;3(4):334–45. doi: 10.1038/s43588-023-00428-z (PMC10766509; doi:10.1038/s43588-023-00428-z)
Supplement: Supplementary file 13 — Statistical source data for Extended Data Fig. 6. [file 43588_2023_428_MOESM13_ESM.zip › Extended_Data_Fig6_panel_b2.csv]

# (last row is reference loss) coordinate index	mean loss through reshuffling	SD of mean
0.000000000000000000e+00	3.961231739141837793e-01	1.789965053112507580e-03
1.000000000000000000e+00	3.448828972708470886e-01	2.729491078563281220e-04
2.000000000000000000e+00	3.409752494417300772e-01	2.225309334679042978e-05
3.000000000000000000e+00	3.410808329836340635e-01	4.666409940466942466e-05
4.000000000000000000e+00	3.410023881024818460e-01	1.423765786256480231e-05
5.000000000000000000e+00	3.414147201531682607e-01	1.081521953096380411e-04
6.000000000000000000e+00	3.412310941340447323e-01	5.630406423593084617e-05
7.000000000000000000e+00	3.409975826726515113e-01	4.789632944217350269e-05
8.000000000000000000e+00	3.424349790742461930e-01	1.556454630501199674e-04
9.000000000000000000e+00	3.437685135783226098e-01	2.325952015800295425e-04
1.000000000000000000e+01	3.456952583590611749e-01	3.658590426297649609e-04
1.100000000000000000e+01	3.416380238932018587e-01	1.394014560333719968e-04
1.200000000000000000e+01	3.429796317666806704e-01	1.691189209385343109e-04
1.300000000000000000e+01	3.448339257613451947e-01	6.344654037326954597e-04
1.400000000000000000e+01	3.409608390534140665e-01	2.307135077585629836e-05
1.500000000000000000e+01	4.061712777636233285e-01	1.549776116302805816e-03
1.600000000000000000e+01	3.412939616929440700e-01	8.558487490434394523e-05
1.700000000000000000e+01	3.415367706897068367e-01	1.130476015791367830e-04
1.800000000000000000e+01	3.452308540592590180e-01	3.285449072650596875e-04
1.900000000000000000e+01	3.425065346614411532e-01	2.115000786284051558e-04
2.000000000000000000e+01	3.419359150193334029e-01	2.883691331804939394e-04
2.100000000000000000e+01	3.432179509059709033e-01	5.238010077541831004e-04
2.200000000000000000e+01	3.409686854617529073e-01	8.787098110855364610e-06
2.300000000000000000e+01	3.444963703090341833e-01	2.609805000911192435e-04
2.400000000000000000e+01	3.409315105883939934e-01	1.556949694607813234e-05
2.500000000000000000e+01	3.414368930220010867e-01	9.001771685325687846e-05
2.600000000000000000e+01	3.409606928354115829e-01	4.333584157838298684e-06
2.700000000000000000e+01	3.410649220108206703e-01	4.300164646269068788e-05
2.800000000000000000e+01	3.410036030888435321e-01	2.947410935801840165e-05
2.900000000000000000e+01	3.413904953614891324e-01	9.398221569876041652e-05
3.000000000000000000e+01	3.410935264110364629e-01	5.033205757960139762e-05
3.100000000000000000e+01	3.419728330510760639e-01	1.542103152031588779e-04
3.200000000000000000e+01	3.592355453997062575e-01	7.542754060646903336e-04
3.300000000000000000e+01	3.927061950160362080e-01	1.480029136946338494e-03
3.400000000000000000e+01	3.409902846052395020e-01	3.213296490507117081e-05
3.500000000000000000e+01	3.409562151549666575e-01	5.551115123125782702e-17
