# Supplementary material for: Machine-guided path sampling to discover mechanisms of molecular self-organization
Source: Nat Comput Sci. 2023 Apr 24;3(4):334–45. doi: 10.1038/s43588-023-00428-z (PMC10766509; doi:10.1038/s43588-023-00428-z)
Supplement: Supplementary file 14 — Statistical source data for Extended Data Fig. 7. [file 43588_2023_428_MOESM14_ESM.zip › Extended_Data_Fig7.csv]

# (last row is reference loss) coordinate index	mean loss through reshuffling (on full data)	SD of mean (on full data)	mean loss through reshuffling (on low Nc data)	SD of mean (on low Nc data)
0.000000000000000000e+00	5.955322607169302174e-01	2.224606698734024157e-04	5.415848654067680901e-01	5.946104260674420433e-04
1.000000000000000000e+00	5.956083100998634805e-01	2.723775457058083115e-04	5.404938268762745635e-01	3.303655347839494364e-04
2.000000000000000000e+00	5.952315106936153510e-01	1.816784354572838699e-04	5.399396042624566849e-01	1.786129732868196591e-04
3.000000000000000000e+00	5.946553854826529539e-01	1.625603156793466652e-04	5.408358511896982357e-01	1.348555237273396223e-04
4.000000000000000000e+00	5.952972357900077061e-01	2.171428146101300586e-04	5.408383324401019321e-01	3.704079752811207890e-04
5.000000000000000000e+00	5.953321647925293725e-01	2.493854053311389042e-04	5.408453082406358137e-01	4.154595654511334746e-04
6.000000000000000000e+00	5.948413530436978958e-01	1.637530385137957384e-04	5.404964162421552754e-01	1.566721628768211682e-04
7.000000000000000000e+00	5.952692592162713847e-01	2.022780665275495185e-04	5.406608870334822514e-01	3.967055186880092277e-04
8.000000000000000000e+00	5.952736633377616604e-01	2.312762827737219315e-04	5.405973181704955000e-01	2.186232806061892556e-04
9.000000000000000000e+00	5.957040519089623620e-01	3.013617075931101261e-04	5.416140104623691220e-01	4.460011351197448889e-04
1.000000000000000000e+01	5.941063977849672106e-01	9.515022806495977573e-05	5.402322201323834783e-01	1.100222479850408795e-04
1.100000000000000000e+01	5.944523065365596715e-01	1.532798825711201708e-04	5.402649036812456895e-01	1.217475053632928645e-04
1.200000000000000000e+01	5.948283179637933182e-01	1.554646447733974755e-04	5.408693515839639865e-01	3.123730324132780747e-04
1.300000000000000000e+01	5.939707058496469516e-01	6.877981243225786163e-05	5.404496247494054995e-01	1.084169527756629990e-04
1.400000000000000000e+01	5.951926165907058808e-01	1.854734028545220305e-04	5.406393286768705897e-01	3.097143225370783677e-04
1.500000000000000000e+01	5.946253739245872527e-01	1.370964959750035428e-04	5.404427151149266972e-01	1.853501218001636294e-04
1.600000000000000000e+01	5.955540860003688541e-01	2.429194256386629834e-04	5.420985023087017129e-01	5.094326865592017266e-04
1.700000000000000000e+01	5.954305965502334486e-01	2.577978040089538001e-04	5.413913775280729812e-01	4.415870913794591878e-04
1.800000000000000000e+01	5.954427009195232268e-01	2.050593565596501894e-04	5.407985457082317149e-01	3.229780562017078079e-04
1.900000000000000000e+01	5.943825466635686006e-01	1.158210744016536625e-04	5.405073868111388569e-01	2.548715872734882417e-04
2.000000000000000000e+01	5.967827790006531297e-01	4.028845382962936077e-04	5.417547705354756049e-01	5.360025652185482301e-04
2.100000000000000000e+01	5.946603892927689872e-01	1.813218975002261774e-04	5.409874890866344099e-01	2.374949807165890338e-04
2.200000000000000000e+01	5.956625161664941270e-01	2.060815523147243591e-04	5.405577281117438515e-01	1.840852898963020424e-04
2.300000000000000000e+01	5.961353219871188269e-01	2.262547097051033124e-04	5.419707092361906176e-01	4.284656658002844237e-04
2.400000000000000000e+01	5.950983742470198345e-01	1.455826608208938308e-04	5.410006717952963173e-01	2.910322021259442249e-04
2.500000000000000000e+01	5.950141299401472406e-01	2.192616640933681333e-04	5.406534334873498437e-01	2.734745186162895118e-04
2.600000000000000000e+01	5.956482057325468427e-01	2.167281327980854783e-04	5.404045874594008980e-01	1.600678564092545858e-04
2.700000000000000000e+01	5.950888465678608741e-01	1.968655230287543194e-04	5.411631938511377582e-01	2.701722188632185652e-04
2.800000000000000000e+01	6.431866707897262447e-01	3.506756810454318002e-03	5.402517455780343480e-01	4.320150458109312371e-07
2.900000000000000000e+01	5.937729981987256433e-01	3.012503727569029648e-05	5.404282952213940172e-01	5.544629259844575464e-05
3.000000000000000000e+01	5.945435829010604634e-01	1.329093951540770055e-04	5.404330385585354168e-01	1.732321702074232400e-04
3.100000000000000000e+01	5.945883637183119186e-01	1.642174051290167631e-04	5.409399128332530449e-01	1.889644948322312769e-04
3.200000000000000000e+01	5.941928782806855658e-01	9.961376891028613282e-05	5.407922338511844673e-01	2.617871515609916004e-04
3.300000000000000000e+01	5.948430790613652430e-01	1.651449706871691426e-04	5.407383570803354633e-01	3.069122892685494943e-04
3.400000000000000000e+01	5.950444117242872366e-01	2.230375017081034331e-04	5.423799922740621948e-01	4.685013487905834574e-04
3.500000000000000000e+01	5.948472080301325793e-01	1.484518406438299295e-04	5.407443294670482015e-01	2.208266004000332687e-04
3.600000000000000000e+01	5.936780164088749645e-01	0.000000000000000000e+00	5.402517187187115821e-01	0.000000000000000000e+00
