# Supplementary material for: Machine-guided path sampling to discover mechanisms of molecular self-organization
Source: Nat Comput Sci. 2023 Apr 24;3(4):334–45. doi: 10.1038/s43588-023-00428-z (PMC10766509; doi:10.1038/s43588-023-00428-z)
Supplement: Supplementary file 15 — Statistical source data for Extended Data Fig. 8. [file 43588_2023_428_MOESM15_ESM.zip › Extended_Data_Fig8.csv]

# structure index	sampled pB	predicted pB
0.000000000000000000e+00	4.000000000000000222e-01	3.534797147929475414e-01
1.000000000000000000e+00	2.999999999999999889e-01	6.487095012124918236e-01
2.000000000000000000e+00	8.000000000000000444e-01	6.385438689499055576e-01
3.000000000000000000e+00	5.999999999999999778e-01	4.448905344661973627e-01
4.000000000000000000e+00	2.000000000000000111e-01	4.402640641779637654e-01
5.000000000000000000e+00	5.000000000000000000e-01	4.285135398344896429e-01
6.000000000000000000e+00	1.111111111111111049e-01	3.962997234830876181e-01
7.000000000000000000e+00	5.000000000000000000e-01	5.292366845775663409e-01
8.000000000000000000e+00	2.999999999999999889e-01	4.883861049523766651e-01
9.000000000000000000e+00	5.999999999999999778e-01	1.476699143143165305e-01
1.000000000000000000e+01	2.500000000000000000e-01	5.000681618316393795e-01
1.100000000000000000e+01	5.000000000000000000e-01	4.091349772161292919e-01
1.200000000000000000e+01	0.000000000000000000e+00	1.179062345080293672e-01
1.300000000000000000e+01	5.000000000000000000e-01	6.024295874254185224e-01
1.400000000000000000e+01	2.999999999999999889e-01	2.402339148508635946e-01
1.500000000000000000e+01	4.000000000000000222e-01	3.040203505319067911e-01
1.600000000000000000e+01	5.999999999999999778e-01	1.679701514304481336e-01
1.700000000000000000e+01	4.000000000000000222e-01	2.616127157490387156e-01
1.800000000000000000e+01	2.999999999999999889e-01	1.836540800219984837e-01
1.900000000000000000e+01	5.999999999999999778e-01	4.805263899940421246e-01
2.000000000000000000e+01	1.000000000000000056e-01	2.427523568527861220e-01
2.100000000000000000e+01	5.999999999999999778e-01	3.736137689934553308e-01
2.200000000000000000e+01	5.000000000000000000e-01	5.415249853889598786e-01
2.300000000000000000e+01	3.333333333333333148e-01	4.043583387394225626e-01
2.400000000000000000e+01	2.999999999999999889e-01	4.570101585415126677e-01
2.500000000000000000e+01	4.000000000000000222e-01	2.891154287204500406e-01
2.600000000000000000e+01	1.111111111111111049e-01	3.149602480215815681e-01
2.700000000000000000e+01	2.000000000000000111e-01	4.309151019865193888e-01
2.800000000000000000e+01	5.000000000000000000e-01	3.544813158985753443e-01
2.900000000000000000e+01	1.000000000000000056e-01	2.219169356991352315e-01
3.000000000000000000e+01	2.000000000000000111e-01	3.775273910530356769e-01
3.100000000000000000e+01	3.333333333333333148e-01	4.321601508134938485e-01
3.200000000000000000e+01	3.448275862068965469e-02	1.435636882194873398e-01
3.300000000000000000e+01	2.500000000000000000e-01	5.346188724676567139e-01
3.400000000000000000e+01	8.275862068965517127e-01	7.843965741709374440e-01
3.500000000000000000e+01	9.000000000000000222e-01	8.992235906984777927e-01
3.600000000000000000e+01	8.333333333333333703e-01	6.423936167594936908e-01
3.700000000000000000e+01	1.000000000000000000e+00	9.398032314834687817e-01
3.800000000000000000e+01	9.310344827586206629e-01	7.374226266630709015e-01
3.900000000000000000e+01	7.666666666666667185e-01	8.639101133670894495e-01
4.000000000000000000e+01	6.551724137931034253e-01	7.194563734503877095e-01
4.100000000000000000e+01	6.666666666666666297e-01	5.000364268635059117e-01
4.200000000000000000e+01	7.666666666666667185e-01	5.631741338214250048e-01
4.300000000000000000e+01	5.384615384615384359e-01	4.862736741845736788e-01
4.400000000000000000e+01	4.482758620689655249e-01	5.084503800003919993e-01
4.500000000000000000e+01	7.666666666666667185e-01	5.178911505868862841e-01
4.600000000000000000e+01	2.800000000000000266e-01	3.008565583582620273e-01
4.700000000000000000e+01	6.666666666666666297e-01	3.562130458269430755e-01
4.800000000000000000e+01	5.333333333333333259e-01	2.033533881025359202e-01
4.900000000000000000e+01	3.103448275862069061e-01	3.681364932260156597e-01
5.000000000000000000e+01	4.074074074074073848e-01	4.148225608773145057e-01
5.100000000000000000e+01	2.592592592592592449e-01	2.780944627037311712e-01
5.200000000000000000e+01	7.241379310344827624e-01	3.872983208500474506e-01
5.300000000000000000e+01	4.827586206896551935e-01	5.168218112528482067e-01
5.400000000000000000e+01	5.999999999999999778e-01	4.275139010247508975e-01
5.500000000000000000e+01	5.862068965517240882e-01	6.956279985141627931e-01
5.600000000000000000e+01	5.769230769230768718e-01	5.379525403694387364e-01
5.700000000000000000e+01	3.846153846153846367e-01	2.031690308183863314e-01
5.800000000000000000e+01	2.000000000000000111e-01	2.202374107387298219e-01
5.900000000000000000e+01	7.241379310344827624e-01	5.102722127533045882e-01
6.000000000000000000e+01	7.857142857142856984e-01	5.755788663842047459e-01
6.100000000000000000e+01	2.413793103448275967e-01	2.666956468110397438e-01
6.200000000000000000e+01	5.862068965517240882e-01	6.829175338390769401e-01
6.300000000000000000e+01	4.137931034482758563e-01	1.632884460026987061e-01
6.400000000000000000e+01	5.999999999999999778e-01	4.500305010400471040e-01
6.500000000000000000e+01	5.999999999999999778e-01	5.327884737419489314e-01
6.600000000000000000e+01	4.333333333333333481e-01	5.237732822584263426e-01
6.700000000000000000e+01	2.758620689655172376e-01	2.974764569510546797e-01
6.800000000000000000e+01	2.413793103448275967e-01	2.449768890008504618e-01
6.900000000000000000e+01	2.222222222222222099e-01	2.897954610058228186e-01
7.000000000000000000e+01	4.827586206896551935e-01	2.650828767376957051e-01
7.100000000000000000e+01	6.896551724137931494e-01	6.799053380402897417e-01
7.200000000000000000e+01	8.000000000000000444e-01	7.470118183178291460e-01
7.300000000000000000e+01	5.000000000000000000e-01	4.535452161956759487e-01
7.400000000000000000e+01	1.666666666666666574e-01	2.531149267359290578e-01
7.500000000000000000e+01	5.000000000000000000e-01	2.344725463079578021e-01
7.600000000000000000e+01	3.666666666666666408e-01	5.101111596040521778e-01
7.700000000000000000e+01	4.666666666666666741e-01	3.019899743055947106e-01
7.800000000000000000e+01	8.333333333333333703e-01	6.943544202651568131e-01
7.900000000000000000e+01	6.666666666666666297e-01	5.019606388059313362e-01
8.000000000000000000e+01	2.857142857142856984e-01	4.529876117464114449e-01
8.100000000000000000e+01	5.333333333333333259e-01	3.953071366109423557e-01
8.200000000000000000e+01	2.999999999999999889e-01	2.673549481848366272e-01
8.300000000000000000e+01	3.333333333333333148e-01	4.899228122839511257e-01
8.400000000000000000e+01	2.333333333333333370e-01	4.503691697560943674e-01
8.500000000000000000e+01	5.000000000000000000e-01	5.203214217407274855e-01
8.600000000000000000e+01	5.666666666666666519e-01	5.771060572239069542e-01
8.700000000000000000e+01	2.999999999999999889e-01	4.259578740647591011e-01
8.800000000000000000e+01	5.333333333333333259e-01	3.358031191548969674e-01
8.900000000000000000e+01	3.666666666666666408e-01	2.242010632504700396e-01
9.000000000000000000e+01	4.333333333333333481e-01	4.973041225133105203e-01
9.100000000000000000e+01	4.666666666666666741e-01	1.907460536491155656e-01
9.200000000000000000e+01	5.333333333333333259e-01	5.324809833397801118e-01
9.300000000000000000e+01	3.666666666666666408e-01	5.642823985025717803e-01
9.400000000000000000e+01	5.333333333333333259e-01	4.762341178826531296e-01
9.500000000000000000e+01	5.333333333333333259e-01	4.209398620932755519e-01
9.600000000000000000e+01	6.666666666666666574e-02	3.633674416513110184e-01
9.700000000000000000e+01	7.333333333333332815e-01	7.096465485661300754e-01
9.800000000000000000e+01	6.999999999999999556e-01	4.517049764274237433e-01
9.900000000000000000e+01	2.666666666666666630e-01	1.702535165715975685e-01
1.000000000000000000e+02	5.999999999999999778e-01	6.054140827561852456e-01
1.010000000000000000e+02	4.333333333333333481e-01	5.227698182588682574e-01
1.020000000000000000e+02	8.000000000000000444e-01	6.021497638695120225e-01
1.030000000000000000e+02	8.333333333333333703e-01	5.479555539058585945e-01
1.040000000000000000e+02	6.999999999999999556e-01	7.598067060241739945e-01
1.050000000000000000e+02	6.999999999999999556e-01	8.136179548474749001e-01
1.060000000000000000e+02	6.333333333333333037e-01	6.478923401666281112e-01
1.070000000000000000e+02	6.999999999999999556e-01	5.848566299117451406e-01
1.080000000000000000e+02	5.862068965517240882e-01	5.505127029747616252e-01
1.090000000000000000e+02	5.333333333333333259e-01	2.719728778051805906e-01
1.100000000000000000e+02	4.666666666666666741e-01	3.077569390521790460e-01
1.110000000000000000e+02	5.999999999999999778e-01	3.280855236155967858e-01
1.120000000000000000e+02	5.517241379310344751e-01	4.941414765888964555e-01
1.130000000000000000e+02	5.000000000000000000e-01	6.168542404728080131e-01
1.140000000000000000e+02	5.333333333333333259e-01	4.601567123386270386e-01
1.150000000000000000e+02	6.666666666666666297e-01	5.528458297168526991e-01
1.160000000000000000e+02	7.931034482758620996e-01	5.533719747735543759e-01
1.170000000000000000e+02	6.666666666666666297e-01	7.209283821156254879e-01
1.180000000000000000e+02	5.000000000000000000e-01	5.111233183684492642e-01
1.190000000000000000e+02	4.482758620689655249e-01	4.803289582323060358e-01
1.200000000000000000e+02	3.666666666666666408e-01	3.033208185343669316e-01
1.210000000000000000e+02	7.333333333333332815e-01	7.942119038451532775e-01
1.220000000000000000e+02	6.666666666666666297e-01	5.927930292858603067e-01
1.230000000000000000e+02	2.333333333333333370e-01	3.109849249024121964e-01
1.240000000000000000e+02	4.333333333333333481e-01	2.621589547806988940e-01
1.250000000000000000e+02	4.000000000000000222e-01	4.058814165800717633e-01
1.260000000000000000e+02	5.999999999999999778e-01	4.950154624492011934e-01
1.270000000000000000e+02	6.206896551724138122e-01	5.916426330192932070e-01
1.280000000000000000e+02	7.666666666666667185e-01	5.770501989731925407e-01
1.290000000000000000e+02	3.666666666666666408e-01	5.219956858318687276e-01
1.300000000000000000e+02	6.666666666666666297e-01	6.312305767278170165e-01
1.310000000000000000e+02	1.333333333333333315e-01	1.354118708536881655e-01
1.320000000000000000e+02	2.758620689655172376e-01	3.186604028483911444e-01
1.330000000000000000e+02	7.333333333333332815e-01	7.382110748169670167e-01
1.340000000000000000e+02	5.666666666666666519e-01	6.006267521593300351e-01
1.350000000000000000e+02	3.333333333333333148e-01	4.415333854651198320e-01
1.360000000000000000e+02	5.999999999999999778e-01	4.797464917591192646e-01
1.370000000000000000e+02	5.333333333333333259e-01	5.143085744498669953e-01
1.380000000000000000e+02	7.666666666666667185e-01	6.509817863760287704e-01
1.390000000000000000e+02	4.333333333333333481e-01	5.203523094458915033e-01
1.400000000000000000e+02	7.666666666666667185e-01	6.404950929887026634e-01
1.410000000000000000e+02	4.000000000000000222e-01	3.952521140841021019e-01
1.420000000000000000e+02	3.666666666666666408e-01	3.519413361999040868e-01
1.430000000000000000e+02	8.666666666666666963e-01	7.740561898820960129e-01
1.440000000000000000e+02	6.666666666666666297e-01	6.625252453997715341e-01
1.450000000000000000e+02	3.448275862068965747e-01	6.217554206246842519e-01
1.460000000000000000e+02	4.666666666666666741e-01	5.773676731575748677e-01
1.470000000000000000e+02	6.333333333333333037e-01	5.849723446929343540e-01
1.480000000000000000e+02	5.999999999999999778e-01	4.010331535884267828e-01
1.490000000000000000e+02	8.666666666666666963e-01	7.895475947742730538e-01
1.500000000000000000e+02	6.999999999999999556e-01	6.450905306663834438e-01
1.510000000000000000e+02	4.000000000000000222e-01	2.583846020344854888e-01
1.520000000000000000e+02	5.999999999999999778e-01	5.972302460197070895e-01
1.530000000000000000e+02	6.333333333333333037e-01	7.065684908315084112e-01
1.540000000000000000e+02	7.666666666666667185e-01	6.786443571404594532e-01
1.550000000000000000e+02	8.333333333333333703e-01	7.687275687669071766e-01
1.560000000000000000e+02	5.666666666666666519e-01	5.263157907778120981e-01
1.570000000000000000e+02	7.241379310344827624e-01	6.243745345392531787e-01
1.580000000000000000e+02	8.666666666666666963e-01	6.342744102016081298e-01
1.590000000000000000e+02	9.333333333333333481e-01	9.026213302830574658e-01
1.600000000000000000e+02	7.586206896551723755e-01	5.728505649129362887e-01
1.610000000000000000e+02	5.666666666666666519e-01	6.761433445780721252e-01
1.620000000000000000e+02	1.000000000000000000e+00	9.273505310505500976e-01
1.630000000000000000e+02	1.000000000000000000e+00	9.102974416951375991e-01
1.640000000000000000e+02	7.333333333333332815e-01	7.755492735739715204e-01
1.650000000000000000e+02	9.333333333333333481e-01	7.164715580297169595e-01
1.660000000000000000e+02	9.333333333333333481e-01	7.640810794991160781e-01
1.670000000000000000e+02	9.000000000000000222e-01	8.431636173712881988e-01
1.680000000000000000e+02	5.666666666666666519e-01	5.644737518524203246e-01
1.690000000000000000e+02	9.333333333333333481e-01	7.227801922136648516e-01
1.700000000000000000e+02	7.666666666666667185e-01	6.972937867930660838e-01
1.710000000000000000e+02	9.000000000000000222e-01	6.610209879637686248e-01
1.720000000000000000e+02	5.862068965517240882e-01	5.002638351377737269e-01
1.730000000000000000e+02	1.000000000000000000e+00	8.902477743813966837e-01
1.740000000000000000e+02	1.000000000000000000e+00	8.959603152512491953e-01
1.750000000000000000e+02	8.275862068965517127e-01	7.871636234487948691e-01
1.760000000000000000e+02	4.333333333333333481e-01	4.332120835495297251e-01
1.770000000000000000e+02	1.000000000000000000e+00	8.588891142211374508e-01
1.780000000000000000e+02	9.666666666666666741e-01	8.361902535382077506e-01
1.790000000000000000e+02	9.000000000000000222e-01	7.900518060978546364e-01
1.800000000000000000e+02	9.333333333333333481e-01	7.592342528983315741e-01
1.810000000000000000e+02	9.666666666666666741e-01	8.836331721290446861e-01
1.820000000000000000e+02	9.666666666666666741e-01	8.665001042313117408e-01
1.830000000000000000e+02	6.333333333333333037e-01	5.685384841766217834e-01
1.840000000000000000e+02	9.000000000000000222e-01	7.030971216230009757e-01
1.850000000000000000e+02	9.000000000000000222e-01	8.065759834744425927e-01
1.860000000000000000e+02	9.666666666666666741e-01	8.474563066552881496e-01
1.870000000000000000e+02	9.666666666666666741e-01	8.080881257157457309e-01
1.880000000000000000e+02	7.586206896551723755e-01	5.605622244633922113e-01
1.890000000000000000e+02	5.999999999999999778e-01	7.411054658912467064e-01
1.900000000000000000e+02	1.000000000000000000e+00	9.260766398145839906e-01
1.910000000000000000e+02	9.333333333333333481e-01	8.812992582832193111e-01
1.920000000000000000e+02	8.000000000000000444e-01	6.854983258801379264e-01
1.930000000000000000e+02	6.666666666666666297e-01	6.621548045106606661e-01
1.940000000000000000e+02	6.999999999999999556e-01	6.179987697147403258e-01
1.950000000000000000e+02	7.333333333333332815e-01	5.897657409869623280e-01
1.960000000000000000e+02	8.666666666666666963e-01	8.397177495479969389e-01
1.970000000000000000e+02	9.666666666666666741e-01	7.223975097690180647e-01
1.980000000000000000e+02	5.999999999999999778e-01	6.227387818575814693e-01
1.990000000000000000e+02	8.333333333333333703e-01	6.515521729276922969e-01
2.000000000000000000e+02	6.333333333333333037e-01	7.638397019742688698e-01
2.010000000000000000e+02	4.333333333333333481e-01	4.373028646915027573e-01
2.020000000000000000e+02	1.000000000000000000e+00	8.572729671200922663e-01
2.030000000000000000e+02	7.666666666666667185e-01	8.496533829303822838e-01
2.040000000000000000e+02	9.666666666666666741e-01	8.643112810100266330e-01
2.050000000000000000e+02	9.000000000000000222e-01	7.358965630065321673e-01
2.060000000000000000e+02	5.666666666666666519e-01	4.376438240936263990e-01
2.070000000000000000e+02	2.666666666666666630e-01	5.622577929611881631e-01
2.080000000000000000e+02	6.896551724137931494e-01	6.822907199133605438e-01
2.090000000000000000e+02	9.000000000000000222e-01	7.901237985178456436e-01
2.100000000000000000e+02	9.333333333333333481e-01	8.674633333158815462e-01
2.110000000000000000e+02	5.000000000000000000e-01	8.020107868416911368e-01
2.120000000000000000e+02	8.965517241379310498e-01	7.588346073600584774e-01
2.130000000000000000e+02	7.666666666666667185e-01	5.811339346621057222e-01
2.140000000000000000e+02	9.333333333333333481e-01	8.620298550170996110e-01
2.150000000000000000e+02	5.517241379310344751e-01	6.390796300139370834e-01
2.160000000000000000e+02	7.333333333333332815e-01	8.705362469088074873e-01
2.170000000000000000e+02	5.666666666666666519e-01	4.765454869619262790e-01
2.180000000000000000e+02	5.333333333333333259e-01	6.524886766869993915e-01
2.190000000000000000e+02	7.333333333333332815e-01	7.254380435673534189e-01
2.200000000000000000e+02	7.666666666666667185e-01	5.982394212543508116e-01
2.210000000000000000e+02	6.666666666666666297e-01	6.748033821196512960e-01
2.220000000000000000e+02	1.000000000000000000e+00	9.060863707162762903e-01
2.230000000000000000e+02	6.999999999999999556e-01	6.532207991997148744e-01
2.240000000000000000e+02	4.666666666666666741e-01	2.812118916355576537e-01
2.250000000000000000e+02	4.000000000000000222e-01	5.000527161710163204e-01
2.260000000000000000e+02	5.999999999999999778e-01	7.277127864824417536e-01
2.270000000000000000e+02	8.666666666666666963e-01	7.929040482549263302e-01
2.280000000000000000e+02	8.666666666666666963e-01	7.128319657134239984e-01
2.290000000000000000e+02	9.666666666666666741e-01	7.693766965455054452e-01
2.300000000000000000e+02	1.000000000000000000e+00	8.891858845388945776e-01
2.310000000000000000e+02	3.333333333333333148e-01	6.151512913490673196e-01
2.320000000000000000e+02	4.666666666666666741e-01	4.680973478653097097e-01
2.330000000000000000e+02	9.000000000000000222e-01	7.930670830908079783e-01
2.340000000000000000e+02	3.666666666666666408e-01	2.950029381331770173e-01
2.350000000000000000e+02	6.999999999999999556e-01	6.187902524796915493e-01
2.360000000000000000e+02	6.333333333333333037e-01	4.643126485723002572e-01
2.370000000000000000e+02	1.000000000000000000e+00	9.088172027475120984e-01
2.380000000000000000e+02	5.000000000000000000e-01	6.334592229971157673e-01
2.390000000000000000e+02	8.333333333333333703e-01	7.937064016003910760e-01
2.400000000000000000e+02	1.000000000000000000e+00	8.712393744068173129e-01
2.410000000000000000e+02	8.275862068965517127e-01	7.659909197457994701e-01
2.420000000000000000e+02	8.666666666666666963e-01	7.528664724037537059e-01
2.430000000000000000e+02	7.666666666666667185e-01	6.716610161753135966e-01
2.440000000000000000e+02	4.000000000000000222e-01	4.755644488422311467e-01
2.450000000000000000e+02	5.333333333333333259e-01	5.679560699861634365e-01
2.460000000000000000e+02	1.000000000000000000e+00	8.182031462453023263e-01
2.470000000000000000e+02	6.206896551724138122e-01	7.197778345153259538e-01
2.480000000000000000e+02	8.666666666666666963e-01	6.318352513829564865e-01
2.490000000000000000e+02	6.999999999999999556e-01	7.020935845589508784e-01
2.500000000000000000e+02	4.827586206896551935e-01	4.605586010673652364e-01
2.510000000000000000e+02	5.333333333333333259e-01	5.617055687803861330e-01
2.520000000000000000e+02	7.333333333333332815e-01	4.959805960609254272e-01
2.530000000000000000e+02	5.999999999999999778e-01	6.405884037937860098e-01
2.540000000000000000e+02	5.666666666666666519e-01	6.287906668258448351e-01
2.550000000000000000e+02	5.666666666666666519e-01	3.120439818451105074e-01
2.560000000000000000e+02	7.666666666666667185e-01	6.190465637647895036e-01
2.570000000000000000e+02	4.137931034482758563e-01	4.803289582323060358e-01
2.580000000000000000e+02	4.333333333333333481e-01	4.789408442138082256e-01
2.590000000000000000e+02	6.333333333333333037e-01	6.715465003600339378e-01
2.600000000000000000e+02	6.333333333333333037e-01	5.920551498447667038e-01
2.610000000000000000e+02	6.551724137931034253e-01	5.458102384096286119e-01
2.620000000000000000e+02	4.333333333333333481e-01	4.751443245185923425e-01
2.630000000000000000e+02	6.333333333333333037e-01	4.967495927694456359e-01
2.640000000000000000e+02	4.666666666666666741e-01	3.884077233235973536e-01
2.650000000000000000e+02	6.999999999999999556e-01	6.342753126148416021e-01
2.660000000000000000e+02	3.666666666666666408e-01	5.336653457132320977e-01
2.670000000000000000e+02	3.103448275862069061e-01	3.162198358888195782e-01
2.680000000000000000e+02	3.666666666666666408e-01	4.595429287882898395e-01
2.690000000000000000e+02	3.103448275862069061e-01	2.099490715950861341e-01
2.700000000000000000e+02	4.137931034482758563e-01	3.682914319776237622e-01
2.710000000000000000e+02	5.172413793103448620e-01	5.222005967745629862e-01
2.720000000000000000e+02	5.666666666666666519e-01	5.813226322268291169e-01
2.730000000000000000e+02	4.000000000000000222e-01	3.349848825323325507e-01
2.740000000000000000e+02	5.999999999999999778e-01	4.707183799219145648e-01
2.750000000000000000e+02	8.333333333333333703e-01	6.888217897996791184e-01
2.760000000000000000e+02	2.333333333333333370e-01	1.996390911925079448e-01
2.770000000000000000e+02	5.333333333333333259e-01	4.833410590873161716e-01
2.780000000000000000e+02	5.000000000000000000e-01	3.706048620291099716e-01
2.790000000000000000e+02	7.666666666666667185e-01	5.518941865617559284e-01
2.800000000000000000e+02	7.333333333333332815e-01	6.097086043025328195e-01
2.810000000000000000e+02	6.999999999999999556e-01	6.496200748970382133e-01
2.820000000000000000e+02	5.666666666666666519e-01	2.678995465042190993e-01
2.830000000000000000e+02	3.666666666666666408e-01	4.793690582140074929e-01
2.840000000000000000e+02	7.666666666666667185e-01	5.732208779777119290e-01
2.850000000000000000e+02	3.666666666666666408e-01	3.696967248154172658e-01
2.860000000000000000e+02	2.666666666666666630e-01	4.261822250256339095e-01
2.870000000000000000e+02	1.333333333333333315e-01	1.084203591946181627e-01
2.880000000000000000e+02	5.333333333333333259e-01	5.606788883853035532e-01
2.890000000000000000e+02	4.333333333333333481e-01	3.759910316146146680e-01
2.900000000000000000e+02	2.999999999999999889e-01	1.657070125144589900e-01
2.910000000000000000e+02	5.333333333333333259e-01	6.881457876310623778e-01
2.920000000000000000e+02	4.333333333333333481e-01	2.347502875730714533e-01
2.930000000000000000e+02	5.999999999999999778e-01	7.861628095211102840e-01
2.940000000000000000e+02	4.333333333333333481e-01	6.317000549603757342e-01
2.950000000000000000e+02	6.999999999999999556e-01	5.101296193044770888e-01
2.960000000000000000e+02	4.666666666666666741e-01	5.687418871689920996e-01
2.970000000000000000e+02	4.333333333333333481e-01	8.280965688328692509e-02
2.980000000000000000e+02	6.666666666666666297e-01	3.785628102515328774e-01
2.990000000000000000e+02	3.793103448275861878e-01	3.300184247794977210e-01
3.000000000000000000e+02	2.999999999999999889e-01	3.635989435192674146e-01
3.010000000000000000e+02	4.000000000000000222e-01	5.185274278328885211e-01
3.020000000000000000e+02	4.137931034482758563e-01	5.436987806682834767e-01
3.030000000000000000e+02	5.517241379310344751e-01	5.924547825484581809e-01
3.040000000000000000e+02	6.333333333333333037e-01	7.491356706788115938e-01
3.050000000000000000e+02	4.333333333333333481e-01	1.697851528731622872e-01
3.060000000000000000e+02	5.999999999999999778e-01	5.580403118074489521e-01
3.070000000000000000e+02	5.999999999999999778e-01	7.430996843256419959e-01
3.080000000000000000e+02	2.333333333333333370e-01	3.492256982375952501e-01
3.090000000000000000e+02	6.206896551724138122e-01	5.095254684373624610e-01
3.100000000000000000e+02	5.999999999999999778e-01	4.684937459830032513e-01
3.110000000000000000e+02	6.333333333333333037e-01	5.920601410104616713e-01
3.120000000000000000e+02	8.000000000000000444e-01	5.336451146980965010e-01
3.130000000000000000e+02	6.666666666666666574e-02	2.496865691575141377e-01
3.140000000000000000e+02	5.000000000000000000e-01	3.959206451192998077e-01
3.150000000000000000e+02	2.758620689655172376e-01	2.817907828229790357e-01
3.160000000000000000e+02	6.999999999999999556e-01	4.441872015785827132e-01
3.170000000000000000e+02	6.666666666666666297e-01	3.924646533894645684e-01
3.180000000000000000e+02	4.333333333333333481e-01	5.549852643119681517e-01
3.190000000000000000e+02	3.333333333333333148e-01	3.563250075973564135e-01
3.200000000000000000e+02	3.666666666666666408e-01	1.070116513060113128e-01
3.210000000000000000e+02	8.000000000000000444e-01	5.739749806143760180e-01
3.220000000000000000e+02	7.333333333333332815e-01	6.740644492470651006e-01
3.230000000000000000e+02	2.999999999999999889e-01	2.311562073270848894e-01
3.240000000000000000e+02	5.333333333333333259e-01	5.873473578522130367e-01
3.250000000000000000e+02	4.333333333333333481e-01	1.624705297010479721e-01
3.260000000000000000e+02	3.666666666666666408e-01	5.356702954987955234e-01
3.270000000000000000e+02	6.999999999999999556e-01	5.853666954127521027e-01
3.280000000000000000e+02	2.999999999999999889e-01	3.339213452975084984e-01
3.290000000000000000e+02	5.000000000000000000e-01	5.886207438580196571e-01
3.300000000000000000e+02	6.999999999999999556e-01	4.055493865925155483e-01
3.310000000000000000e+02	2.999999999999999889e-01	4.332143352588423979e-01
3.320000000000000000e+02	3.333333333333333148e-01	3.022255186254292902e-01
3.330000000000000000e+02	2.333333333333333370e-01	9.514616237879897076e-02
3.340000000000000000e+02	1.333333333333333315e-01	3.588218895265551933e-01
3.350000000000000000e+02	4.482758620689655249e-01	4.696183046550042040e-01
3.360000000000000000e+02	6.333333333333333037e-01	6.151228082882576054e-01
3.370000000000000000e+02	4.137931034482758563e-01	3.921926072006720609e-01
3.380000000000000000e+02	5.333333333333333259e-01	3.879637109986361354e-01
3.390000000000000000e+02	2.999999999999999889e-01	4.289361927155792009e-01
3.400000000000000000e+02	5.000000000000000000e-01	2.003394458822826407e-01
3.410000000000000000e+02	3.333333333333333148e-01	2.301785896402392950e-01
3.420000000000000000e+02	4.666666666666666741e-01	4.709063107557727723e-01
3.430000000000000000e+02	4.333333333333333481e-01	3.373957200403027157e-01
3.440000000000000000e+02	7.666666666666667185e-01	6.921931203915371311e-01
3.450000000000000000e+02	4.333333333333333481e-01	4.291079467100799572e-01
3.460000000000000000e+02	5.666666666666666519e-01	3.672090610292159663e-01
3.470000000000000000e+02	7.666666666666667185e-01	4.697992705521082391e-01
3.480000000000000000e+02	3.666666666666666408e-01	4.231589434816724338e-01
3.490000000000000000e+02	2.000000000000000111e-01	5.219662147653928441e-01
3.500000000000000000e+02	6.551724137931034253e-01	4.858680666375481683e-01
3.510000000000000000e+02	4.333333333333333481e-01	5.236077338821267801e-01
3.520000000000000000e+02	1.666666666666666574e-01	4.911918117023573727e-01
3.530000000000000000e+02	5.000000000000000000e-01	3.918940508345029605e-01
3.540000000000000000e+02	7.333333333333332815e-01	5.541283970853845275e-01
3.550000000000000000e+02	2.000000000000000111e-01	3.951268113390982717e-01
3.560000000000000000e+02	4.333333333333333481e-01	3.593778685009989537e-01
3.570000000000000000e+02	5.666666666666666519e-01	6.014374098394491552e-01
3.580000000000000000e+02	3.666666666666666408e-01	3.214073615414393403e-01
3.590000000000000000e+02	5.333333333333333259e-01	2.443894600378046233e-01
3.600000000000000000e+02	4.333333333333333481e-01	5.468077471116030708e-01
3.610000000000000000e+02	5.333333333333333259e-01	5.008358935377292820e-01
3.620000000000000000e+02	3.103448275862069061e-01	2.153589119056064372e-01
3.630000000000000000e+02	1.379310344827586188e-01	2.355583445972959378e-01
3.640000000000000000e+02	3.333333333333333148e-01	5.939960025491303197e-01
3.650000000000000000e+02	3.333333333333333148e-01	2.193054446099942656e-01
3.660000000000000000e+02	6.333333333333333037e-01	5.555078519220204569e-01
3.670000000000000000e+02	3.666666666666666408e-01	2.097428549719235480e-01
3.680000000000000000e+02	2.413793103448275967e-01	2.276892112295945125e-01
3.690000000000000000e+02	5.333333333333333259e-01	4.734546223956979660e-01
3.700000000000000000e+02	1.666666666666666574e-01	2.913591352664304801e-01
3.710000000000000000e+02	3.103448275862069061e-01	3.650579217070640814e-01
3.720000000000000000e+02	7.333333333333332815e-01	5.517307668551232336e-01
3.730000000000000000e+02	6.999999999999999556e-01	5.033322176973347162e-01
3.740000000000000000e+02	2.068965517241379282e-01	1.199381640254311154e-01
3.750000000000000000e+02	3.666666666666666408e-01	3.708191801345734340e-01
3.760000000000000000e+02	3.333333333333333148e-01	4.146779077735694985e-01
3.770000000000000000e+02	1.111111111111111049e-01	1.112653331863510120e-01
3.780000000000000000e+02	2.758620689655172376e-01	2.367589487255715996e-01
3.790000000000000000e+02	4.333333333333333481e-01	1.189899711354181350e-01
3.800000000000000000e+02	2.333333333333333370e-01	5.275328012004328881e-01
3.810000000000000000e+02	3.103448275862069061e-01	8.068853592899391525e-02
3.820000000000000000e+02	4.000000000000000222e-01	3.575233937222668246e-01
3.830000000000000000e+02	4.666666666666666741e-01	3.288760816757496097e-01
3.840000000000000000e+02	2.000000000000000111e-01	2.147147170896208657e-01
3.850000000000000000e+02	1.724137931034482873e-01	2.464147629240055204e-01
3.860000000000000000e+02	4.000000000000000222e-01	2.757096641910821155e-01
3.870000000000000000e+02	6.206896551724138122e-01	5.435351153332247387e-01
3.880000000000000000e+02	6.333333333333333037e-01	5.736281373074306744e-01
3.890000000000000000e+02	6.666666666666666297e-01	7.233062040539625093e-01
3.900000000000000000e+02	3.333333333333333148e-01	2.142973209693559700e-01
3.910000000000000000e+02	5.666666666666666519e-01	3.685863946799948776e-01
3.920000000000000000e+02	6.333333333333333037e-01	3.782768331174468646e-01
3.930000000000000000e+02	2.666666666666666630e-01	4.973377530872691299e-01
3.940000000000000000e+02	2.666666666666666630e-01	3.836117064425144663e-01
3.950000000000000000e+02	2.666666666666666630e-01	3.633019151448700357e-01
3.960000000000000000e+02	3.793103448275861878e-01	2.234391298722995245e-01
3.970000000000000000e+02	2.333333333333333370e-01	6.449903731521028361e-01
3.980000000000000000e+02	5.000000000000000000e-01	5.425121276101446677e-01
3.990000000000000000e+02	2.000000000000000111e-01	1.150267977162771349e-01
4.000000000000000000e+02	3.666666666666666408e-01	2.368445526387932265e-01
4.010000000000000000e+02	6.333333333333333037e-01	5.506291013195051542e-01
4.020000000000000000e+02	2.000000000000000111e-01	3.349672371618822031e-01
4.030000000000000000e+02	1.000000000000000056e-01	9.626041091088566315e-02
4.040000000000000000e+02	4.666666666666666741e-01	4.215443768004918379e-01
4.050000000000000000e+02	4.333333333333333481e-01	6.934898094690890025e-01
4.060000000000000000e+02	2.758620689655172376e-01	2.872496662699168812e-01
4.070000000000000000e+02	2.666666666666666630e-01	6.072886516565999954e-02
4.080000000000000000e+02	2.413793103448275967e-01	1.144821951520710868e-01
4.090000000000000000e+02	5.333333333333333259e-01	6.342314716657577733e-01
4.100000000000000000e+02	3.333333333333333148e-01	2.108395716471250514e-01
4.110000000000000000e+02	7.666666666666667185e-01	6.833229630002116695e-01
4.120000000000000000e+02	3.666666666666666408e-01	1.483786950645407943e-01
4.130000000000000000e+02	2.999999999999999889e-01	4.555270601965448196e-01
4.140000000000000000e+02	4.666666666666666741e-01	2.375576961495455830e-01
4.150000000000000000e+02	5.000000000000000000e-01	5.265549236086953799e-01
4.160000000000000000e+02	2.000000000000000111e-01	5.120044738874884871e-01
4.170000000000000000e+02	1.000000000000000056e-01	1.321079185634765896e-01
4.180000000000000000e+02	3.333333333333333148e-01	8.153521981552477871e-02
4.190000000000000000e+02	5.999999999999999778e-01	3.559183213778993604e-01
4.200000000000000000e+02	6.999999999999999556e-01	4.145361716322787382e-01
4.210000000000000000e+02	6.333333333333333037e-01	7.386519097693404756e-01
4.220000000000000000e+02	8.666666666666666963e-01	6.915886266470213650e-01
4.230000000000000000e+02	2.999999999999999889e-01	2.930866850017240233e-01
4.240000000000000000e+02	8.000000000000000444e-01	4.721119937934925015e-01
4.250000000000000000e+02	2.999999999999999889e-01	3.928763142050272772e-01
4.260000000000000000e+02	6.333333333333333037e-01	6.591222400908863799e-01
4.270000000000000000e+02	5.666666666666666519e-01	3.619586893471569145e-01
4.280000000000000000e+02	2.666666666666666630e-01	2.020552873531214488e-01
4.290000000000000000e+02	2.666666666666666630e-01	1.197162148165348272e-01
4.300000000000000000e+02	4.666666666666666741e-01	1.603999289139995121e-01
4.310000000000000000e+02	5.000000000000000000e-01	5.628677115717488633e-01
4.320000000000000000e+02	1.333333333333333315e-01	4.136966550965012202e-01
4.330000000000000000e+02	3.448275862068965747e-01	1.614723988516937048e-01
4.340000000000000000e+02	3.448275862068965747e-01	3.458065729068012795e-01
4.350000000000000000e+02	2.999999999999999889e-01	4.062240699383914966e-01
4.360000000000000000e+02	3.666666666666666408e-01	5.571285169771192924e-01
4.370000000000000000e+02	9.333333333333333481e-01	6.246325081311894234e-01
4.380000000000000000e+02	2.999999999999999889e-01	2.827747781748178313e-01
4.390000000000000000e+02	1.034482758620689641e-01	2.855652265027787129e-01
4.400000000000000000e+02	4.333333333333333481e-01	5.714841299545446729e-01
4.410000000000000000e+02	6.333333333333333037e-01	4.741139577042878805e-01
4.420000000000000000e+02	3.333333333333333148e-01	2.620123794869818057e-01
4.430000000000000000e+02	3.333333333333333148e-01	3.585355287790596979e-01
4.440000000000000000e+02	5.666666666666666519e-01	6.254474228406352587e-01
4.450000000000000000e+02	7.333333333333332815e-01	6.634437326694850867e-01
4.460000000000000000e+02	4.000000000000000222e-01	1.906138796169876415e-01
4.470000000000000000e+02	1.000000000000000056e-01	9.677033804472047473e-02
4.480000000000000000e+02	0.000000000000000000e+00	7.248470526555765483e-04
4.490000000000000000e+02	0.000000000000000000e+00	5.849334727222898253e-05
4.500000000000000000e+02	0.000000000000000000e+00	3.104813264300158512e-02
4.510000000000000000e+02	0.000000000000000000e+00	4.853304879233661696e-05
4.520000000000000000e+02	1.666666666666666574e-01	3.097940565257342738e-01
4.530000000000000000e+02	0.000000000000000000e+00	6.470474815465699671e-05
4.540000000000000000e+02	0.000000000000000000e+00	2.136409862460861492e-04
4.550000000000000000e+02	1.333333333333333315e-01	1.792763451446656164e-01
4.560000000000000000e+02	3.333333333333333287e-02	3.315836825006693300e-01
4.570000000000000000e+02	0.000000000000000000e+00	1.185979575011111842e-01
4.580000000000000000e+02	0.000000000000000000e+00	7.736563937966202398e-02
4.590000000000000000e+02	0.000000000000000000e+00	1.579982500337719781e-02
4.600000000000000000e+02	0.000000000000000000e+00	3.231036668445359567e-04
4.610000000000000000e+02	4.333333333333333481e-01	3.724035258940653348e-01
4.620000000000000000e+02	0.000000000000000000e+00	4.795988648308789057e-05
4.630000000000000000e+02	6.666666666666666574e-02	3.908767208922933056e-01
4.640000000000000000e+02	0.000000000000000000e+00	3.953431434224070201e-03
4.650000000000000000e+02	0.000000000000000000e+00	8.692089784808260979e-04
4.660000000000000000e+02	0.000000000000000000e+00	1.352965581774367293e-02
4.670000000000000000e+02	0.000000000000000000e+00	1.223364674246565746e-02
4.680000000000000000e+02	0.000000000000000000e+00	2.069431930176564988e-02
4.690000000000000000e+02	0.000000000000000000e+00	8.051409404940683455e-04
4.700000000000000000e+02	0.000000000000000000e+00	2.329172707034777526e-03
4.710000000000000000e+02	0.000000000000000000e+00	1.310577242491641837e-03
4.720000000000000000e+02	2.000000000000000111e-01	6.550431132942001466e-02
4.730000000000000000e+02	3.333333333333333287e-02	6.581008521853946858e-02
4.740000000000000000e+02	0.000000000000000000e+00	1.289047927512963418e-02
4.750000000000000000e+02	3.333333333333333287e-02	3.452643202614193857e-02
4.760000000000000000e+02	0.000000000000000000e+00	2.794185178067259100e-04
4.770000000000000000e+02	6.666666666666666574e-02	1.446824805198548003e-01
4.780000000000000000e+02	0.000000000000000000e+00	7.327253672374603195e-04
4.790000000000000000e+02	1.333333333333333315e-01	1.895407373711975318e-01
4.800000000000000000e+02	3.333333333333333287e-02	1.737383780429107780e-02
4.810000000000000000e+02	0.000000000000000000e+00	6.739723271608845693e-05
4.820000000000000000e+02	0.000000000000000000e+00	1.123729462370493502e-02
4.830000000000000000e+02	0.000000000000000000e+00	9.359545253387706321e-02
4.840000000000000000e+02	1.000000000000000056e-01	1.482189510484800132e-01
4.850000000000000000e+02	0.000000000000000000e+00	5.106944054332230101e-03
4.860000000000000000e+02	0.000000000000000000e+00	2.810361756833405669e-04
4.870000000000000000e+02	1.034482758620689641e-01	9.236142694018904808e-02
4.880000000000000000e+02	0.000000000000000000e+00	3.660798020839286832e-04
4.890000000000000000e+02	0.000000000000000000e+00	2.958563814916348260e-04
4.900000000000000000e+02	1.666666666666666574e-01	9.628592002294530938e-02
4.910000000000000000e+02	0.000000000000000000e+00	3.718543395819223774e-02
4.920000000000000000e+02	0.000000000000000000e+00	2.076521276338856754e-03
4.930000000000000000e+02	0.000000000000000000e+00	1.493539413601551076e-02
4.940000000000000000e+02	0.000000000000000000e+00	1.138380111646908983e-03
4.950000000000000000e+02	0.000000000000000000e+00	1.777609629239299970e-04
4.960000000000000000e+02	1.000000000000000056e-01	4.894185945309107583e-02
4.970000000000000000e+02	0.000000000000000000e+00	3.005023199321691860e-03
4.980000000000000000e+02	2.999999999999999889e-01	1.138313015309860565e-01
4.990000000000000000e+02	0.000000000000000000e+00	1.338319374456053111e-02
5.000000000000000000e+02	0.000000000000000000e+00	3.106075473446733293e-01
5.010000000000000000e+02	0.000000000000000000e+00	5.455943652893768120e-02
5.020000000000000000e+02	0.000000000000000000e+00	1.393217889522113846e-02
5.030000000000000000e+02	0.000000000000000000e+00	1.994973911796501381e-02
5.040000000000000000e+02	0.000000000000000000e+00	4.042621086543553635e-07
5.050000000000000000e+02	0.000000000000000000e+00	4.302348604427186905e-04
5.060000000000000000e+02	6.666666666666666574e-02	4.503598990773963195e-02
5.070000000000000000e+02	0.000000000000000000e+00	4.023877259366889433e-03
5.080000000000000000e+02	0.000000000000000000e+00	4.320030028674167084e-03
5.090000000000000000e+02	2.000000000000000111e-01	4.277524863865928006e-02
5.100000000000000000e+02	0.000000000000000000e+00	3.024038780812911883e-03
5.110000000000000000e+02	0.000000000000000000e+00	1.375025580650987289e-01
5.120000000000000000e+02	0.000000000000000000e+00	2.432151377507950699e-02
5.130000000000000000e+02	0.000000000000000000e+00	4.636545381768946046e-03
5.140000000000000000e+02	0.000000000000000000e+00	4.535672784519556230e-03
5.150000000000000000e+02	1.000000000000000056e-01	3.483609218425341436e-01
5.160000000000000000e+02	0.000000000000000000e+00	7.259322770032653653e-04
5.170000000000000000e+02	3.571428571428571230e-02	5.996801464294548162e-02
5.180000000000000000e+02	0.000000000000000000e+00	3.072196141380390683e-02
5.190000000000000000e+02	0.000000000000000000e+00	1.134719163187842064e-02
5.200000000000000000e+02	1.000000000000000056e-01	3.319131306317620322e-01
5.210000000000000000e+02	0.000000000000000000e+00	1.388305438897588229e-01
5.220000000000000000e+02	2.413793103448275967e-01	4.793682893344439200e-02
5.230000000000000000e+02	0.000000000000000000e+00	1.343029788549823453e-03
5.240000000000000000e+02	0.000000000000000000e+00	6.281021387664671718e-02
5.250000000000000000e+02	0.000000000000000000e+00	1.261067901282721393e-01
5.260000000000000000e+02	0.000000000000000000e+00	5.177957487408829836e-03
5.270000000000000000e+02	0.000000000000000000e+00	1.142694652612605321e-03
5.280000000000000000e+02	0.000000000000000000e+00	1.710152389571246295e-02
5.290000000000000000e+02	0.000000000000000000e+00	2.468123508280610223e-01
5.300000000000000000e+02	1.000000000000000056e-01	1.676738355817679327e-01
5.310000000000000000e+02	0.000000000000000000e+00	1.003859190524237187e-03
5.320000000000000000e+02	0.000000000000000000e+00	2.631199172027047419e-03
5.330000000000000000e+02	0.000000000000000000e+00	2.867116803291968816e-02
5.340000000000000000e+02	6.666666666666666574e-02	4.456451330430956370e-02
5.350000000000000000e+02	0.000000000000000000e+00	2.468024602326444341e-04
5.360000000000000000e+02	0.000000000000000000e+00	2.612582588859749949e-02
5.370000000000000000e+02	0.000000000000000000e+00	1.508932581365468074e-03
5.380000000000000000e+02	0.000000000000000000e+00	8.353228877965782409e-03
5.390000000000000000e+02	0.000000000000000000e+00	6.923098581909716519e-03
5.400000000000000000e+02	0.000000000000000000e+00	1.381117090497834118e-05
5.410000000000000000e+02	0.000000000000000000e+00	7.894937851055270836e-04
5.420000000000000000e+02	0.000000000000000000e+00	1.153143646759792072e-04
5.430000000000000000e+02	0.000000000000000000e+00	1.319575298131324230e-02
5.440000000000000000e+02	3.333333333333333287e-02	3.470653170933785808e-02
5.450000000000000000e+02	0.000000000000000000e+00	4.100973586188233315e-03
5.460000000000000000e+02	0.000000000000000000e+00	6.534885499290518695e-04
5.470000000000000000e+02	1.666666666666666574e-01	4.698931729645972055e-02
