# Supplementary material for: Machine-guided path sampling to discover mechanisms of molecular self-organization
Source: Nat Comput Sci. 2023 Apr 24;3(4):334–45. doi: 10.1038/s43588-023-00428-z (PMC10766509; doi:10.1038/s43588-023-00428-z)
Supplement: Supplementary file 16 — Statistical source data for Extended Data Fig. 9. [file 43588_2023_428_MOESM16_ESM.zip › Extended_Data_Fig9.csv]

# step number	training at this step	learning rate (if training at this step)	training loss (if training at this step)
1.000000000000000000e+00	0.000000000000000000e+00	1.000000000000000021e-03	nan
2.000000000000000000e+00	0.000000000000000000e+00	6.309165470056845378e-05	nan
3.000000000000000000e+00	0.000000000000000000e+00	3.240277727413840979e-05	nan
4.000000000000000000e+00	0.000000000000000000e+00	1.498407850625591117e-04	nan
5.000000000000000000e+00	0.000000000000000000e+00	2.616795652133574132e-04	nan
6.000000000000000000e+00	1.000000000000000000e+00	3.520163560192472577e-04	1.098069906234741211e+00
7.000000000000000000e+00	0.000000000000000000e+00	3.981421330952452579e-04	nan
8.000000000000000000e+00	0.000000000000000000e+00	4.410935115485781145e-04	nan
9.000000000000000000e+00	1.000000000000000000e+00	4.786020262631218952e-04	4.186347126960754395e-01
1.000000000000000000e+01	0.000000000000000000e+00	4.821913057627093464e-04	nan
1.100000000000000000e+01	0.000000000000000000e+00	4.859290288453525005e-04	nan
1.200000000000000000e+01	1.000000000000000000e+00	1.594390761084802928e-04	1.036484718322753906e+00
1.300000000000000000e+01	0.000000000000000000e+00	1.627102128623778357e-04	nan
1.400000000000000000e+01	0.000000000000000000e+00	1.659975434517266030e-04	nan
1.500000000000000000e+01	0.000000000000000000e+00	1.401554605451200207e-05	nan
1.600000000000000000e+01	0.000000000000000000e+00	1.575414069325021754e-05	nan
1.700000000000000000e+01	0.000000000000000000e+00	1.757846426050993911e-05	nan
1.800000000000000000e+01	0.000000000000000000e+00	1.938632710123555663e-05	nan
1.900000000000000000e+01	0.000000000000000000e+00	2.102765967932166015e-05	nan
2.000000000000000000e+01	0.000000000000000000e+00	2.260388173946481489e-05	nan
2.100000000000000000e+01	0.000000000000000000e+00	2.452602777698134639e-05	nan
2.200000000000000000e+01	0.000000000000000000e+00	1.361373925367926936e-05	nan
2.300000000000000000e+01	0.000000000000000000e+00	1.174059708307298924e-05	nan
2.400000000000000000e+01	1.000000000000000000e+00	1.412166725636086176e-04	1.351584434509277344e+00
2.500000000000000000e+01	0.000000000000000000e+00	4.035840276175801152e-04	nan
2.600000000000000000e+01	0.000000000000000000e+00	3.840944459863434766e-04	nan
2.700000000000000000e+01	1.000000000000000000e+00	3.652463035365835693e-04	1.339834332466125488e+00
2.800000000000000000e+01	0.000000000000000000e+00	6.563706929781266833e-04	nan
2.900000000000000000e+01	0.000000000000000000e+00	5.651666488454355807e-04	nan
3.000000000000000000e+01	1.000000000000000000e+00	4.784036797695692136e-04	9.073252081871032715e-01
3.100000000000000000e+01	0.000000000000000000e+00	2.862804095849325156e-04	nan
3.200000000000000000e+01	0.000000000000000000e+00	1.680626797594433593e-04	nan
3.300000000000000000e+01	0.000000000000000000e+00	8.807127514464157191e-05	nan
3.400000000000000000e+01	0.000000000000000000e+00	1.439503862695017925e-04	nan
3.500000000000000000e+01	0.000000000000000000e+00	8.666280036065075190e-05	nan
3.600000000000000000e+01	0.000000000000000000e+00	4.236282491744807621e-05	nan
3.700000000000000000e+01	0.000000000000000000e+00	1.921425914994226479e-05	nan
3.800000000000000000e+01	0.000000000000000000e+00	6.567250626933183862e-06	nan
3.900000000000000000e+01	0.000000000000000000e+00	6.580462503853300532e-07	nan
4.000000000000000000e+01	0.000000000000000000e+00	9.432126026928000872e-06	nan
4.100000000000000000e+01	0.000000000000000000e+00	1.909796586145782436e-06	nan
4.200000000000000000e+01	0.000000000000000000e+00	2.052281768962972698e-08	nan
4.300000000000000000e+01	0.000000000000000000e+00	2.260025846895790190e-06	nan
4.400000000000000000e+01	0.000000000000000000e+00	7.771126273139873864e-06	nan
4.500000000000000000e+01	0.000000000000000000e+00	1.564984977058005619e-05	nan
4.600000000000000000e+01	0.000000000000000000e+00	2.560672683601555356e-05	nan
4.700000000000000000e+01	0.000000000000000000e+00	3.639315379274034497e-05	nan
4.800000000000000000e+01	0.000000000000000000e+00	4.872423745713717441e-05	nan
4.900000000000000000e+01	0.000000000000000000e+00	2.649531010708844185e-05	nan
5.000000000000000000e+01	0.000000000000000000e+00	1.205859891613402680e-05	nan
5.100000000000000000e+01	0.000000000000000000e+00	1.920543839217796024e-05	nan
5.200000000000000000e+01	0.000000000000000000e+00	2.739311566122266156e-05	nan
5.300000000000000000e+01	0.000000000000000000e+00	3.605111527693466298e-05	nan
5.400000000000000000e+01	0.000000000000000000e+00	4.587802302964591575e-05	nan
5.500000000000000000e+01	0.000000000000000000e+00	5.616648343823446918e-05	nan
5.600000000000000000e+01	0.000000000000000000e+00	3.636343843561043253e-05	nan
5.700000000000000000e+01	0.000000000000000000e+00	4.529207232737481514e-05	nan
5.800000000000000000e+01	0.000000000000000000e+00	5.462932046365066694e-05	nan
5.900000000000000000e+01	0.000000000000000000e+00	6.419766156743682793e-05	nan
6.000000000000000000e+01	0.000000000000000000e+00	7.391224616213434341e-05	nan
6.100000000000000000e+01	0.000000000000000000e+00	8.426551950487852168e-05	nan
6.200000000000000000e+01	0.000000000000000000e+00	9.453871709757489194e-05	nan
6.300000000000000000e+01	0.000000000000000000e+00	7.165430848443546732e-05	nan
6.400000000000000000e+01	0.000000000000000000e+00	8.058809353498369468e-05	nan
6.500000000000000000e+01	0.000000000000000000e+00	9.013656796786001860e-05	nan
6.600000000000000000e+01	0.000000000000000000e+00	9.965640358274168473e-05	nan
6.700000000000000000e+01	0.000000000000000000e+00	1.091835409468401525e-04	nan
6.800000000000000000e+01	0.000000000000000000e+00	1.185884339831347719e-04	nan
6.900000000000000000e+01	1.000000000000000000e+00	1.277514741172033192e-04	5.729050040245056152e-01
7.000000000000000000e+01	0.000000000000000000e+00	1.045373474540441658e-04	nan
7.100000000000000000e+01	0.000000000000000000e+00	1.142082547405963081e-04	nan
7.200000000000000000e+01	1.000000000000000000e+00	1.239797190822052389e-04	6.184180974960327148e-01
7.300000000000000000e+01	0.000000000000000000e+00	1.343180764124404726e-04	nan
7.400000000000000000e+01	0.000000000000000000e+00	1.445717202065966128e-04	nan
7.500000000000000000e+01	1.000000000000000000e+00	1.224581118057492144e-04	6.370371580123901367e-01
7.600000000000000000e+01	0.000000000000000000e+00	1.321744004862923617e-04	nan
7.700000000000000000e+01	0.000000000000000000e+00	1.417101639625518658e-04	nan
7.800000000000000000e+01	1.000000000000000000e+00	1.213057009324799366e-04	6.454489231109619141e-01
7.900000000000000000e+01	0.000000000000000000e+00	1.305358208993666943e-04	nan
8.000000000000000000e+01	0.000000000000000000e+00	1.397127974830774386e-04	nan
8.100000000000000000e+01	1.000000000000000000e+00	1.206843821710882990e-04	6.514865159988403320e-01
8.200000000000000000e+01	0.000000000000000000e+00	1.293414655660989857e-04	nan
8.300000000000000000e+01	0.000000000000000000e+00	1.379857821447997201e-04	nan
8.400000000000000000e+01	1.000000000000000000e+00	1.465530685901001839e-04	6.842140555381774902e-01
8.500000000000000000e+01	0.000000000000000000e+00	1.549743683410370848e-04	nan
8.600000000000000000e+01	0.000000000000000000e+00	1.629422250565303097e-04	nan
8.700000000000000000e+01	1.000000000000000000e+00	1.713292237926535564e-04	6.398189067840576172e-01
8.800000000000000000e+01	0.000000000000000000e+00	1.793757059576203336e-04	nan
8.900000000000000000e+01	0.000000000000000000e+00	1.592248775497018970e-04	nan
9.000000000000000000e+01	1.000000000000000000e+00	1.666824242344047409e-04	5.989914536476135254e-01
9.100000000000000000e+01	0.000000000000000000e+00	1.478641891536830520e-04	nan
9.200000000000000000e+01	0.000000000000000000e+00	1.544479893728398603e-04	nan
9.300000000000000000e+01	1.000000000000000000e+00	1.607664132690081926e-04	5.921998620033264160e-01
9.400000000000000000e+01	0.000000000000000000e+00	1.663810627530169805e-04	nan
9.500000000000000000e+01	0.000000000000000000e+00	1.730180258482215557e-04	nan
9.600000000000000000e+01	1.000000000000000000e+00	1.548317175383898657e-04	5.898544192314147949e-01
9.700000000000000000e+01	0.000000000000000000e+00	1.601212630884001260e-04	nan
9.800000000000000000e+01	0.000000000000000000e+00	1.652492855829642757e-04	nan
9.900000000000000000e+01	1.000000000000000000e+00	1.699830804935530820e-04	5.550556182861328125e-01
1.000000000000000000e+02	0.000000000000000000e+00	1.741423131127849003e-04	nan
1.010000000000000000e+02	0.000000000000000000e+00	1.983464623865232365e-04	nan
1.020000000000000000e+02	1.000000000000000000e+00	1.970730407154045469e-04	5.782312154769897461e-01
1.030000000000000000e+02	0.000000000000000000e+00	1.953643769307794847e-04	nan
1.040000000000000000e+02	0.000000000000000000e+00	1.932410650891578068e-04	nan
1.050000000000000000e+02	1.000000000000000000e+00	1.913190991663563762e-04	5.508438348770141602e-01
1.060000000000000000e+02	0.000000000000000000e+00	1.652087013511345796e-04	nan
1.070000000000000000e+02	0.000000000000000000e+00	1.656047966381491332e-04	nan
1.080000000000000000e+02	1.000000000000000000e+00	1.657992027595181896e-04	5.946799516677856445e-01
1.090000000000000000e+02	0.000000000000000000e+00	1.657820622287456815e-04	nan
1.100000000000000000e+02	0.000000000000000000e+00	1.687882588410791153e-04	nan
1.110000000000000000e+02	1.000000000000000000e+00	1.717555237064785720e-04	5.770235061645507812e-01
1.120000000000000000e+02	0.000000000000000000e+00	2.002564810741727143e-04	nan
1.130000000000000000e+02	0.000000000000000000e+00	2.037101443770987768e-04	nan
1.140000000000000000e+02	1.000000000000000000e+00	1.824105623879143244e-04	5.975295901298522949e-01
1.150000000000000000e+02	0.000000000000000000e+00	1.872799614604098704e-04	nan
1.160000000000000000e+02	0.000000000000000000e+00	1.909388878018687306e-04	nan
1.170000000000000000e+02	1.000000000000000000e+00	1.944823147654621478e-04	6.071349978446960449e-01
1.180000000000000000e+02	0.000000000000000000e+00	1.984029038249819003e-04	nan
1.190000000000000000e+02	0.000000000000000000e+00	2.025332799792432608e-04	nan
1.200000000000000000e+02	1.000000000000000000e+00	2.077582688048761430e-04	5.741339325904846191e-01
1.210000000000000000e+02	0.000000000000000000e+00	2.121287997738267948e-04	nan
1.220000000000000000e+02	0.000000000000000000e+00	2.171122856783237070e-04	nan
1.230000000000000000e+02	1.000000000000000000e+00	2.213093320087655236e-04	5.623562932014465332e-01
1.240000000000000000e+02	0.000000000000000000e+00	2.517006613943105139e-04	nan
1.250000000000000000e+02	0.000000000000000000e+00	2.831056041782613157e-04	nan
1.260000000000000000e+02	1.000000000000000000e+00	2.876663392030629428e-04	5.623285770416259766e-01
1.270000000000000000e+02	0.000000000000000000e+00	2.656780079366503466e-04	nan
1.280000000000000000e+02	0.000000000000000000e+00	2.973135203101399753e-04	nan
1.290000000000000000e+02	1.000000000000000000e+00	2.743324118694443273e-04	5.629165371259053918e-01
1.300000000000000000e+02	0.000000000000000000e+00	2.783211162020493871e-04	nan
1.310000000000000000e+02	0.000000000000000000e+00	2.779263241666321852e-04	nan
1.320000000000000000e+02	1.000000000000000000e+00	2.528162352037782203e-04	5.503669200521527083e-01
1.330000000000000000e+02	0.000000000000000000e+00	2.292535376187316599e-04	nan
1.340000000000000000e+02	0.000000000000000000e+00	2.548484431135596357e-04	nan
1.350000000000000000e+02	1.000000000000000000e+00	2.562488006166450190e-04	5.416219879079747779e-01
1.360000000000000000e+02	0.000000000000000000e+00	2.557974783865846224e-04	nan
1.370000000000000000e+02	0.000000000000000000e+00	2.314068609656873342e-04	nan
1.380000000000000000e+02	1.000000000000000000e+00	2.307462071123017177e-04	5.477138066637343705e-01
1.390000000000000000e+02	0.000000000000000000e+00	2.298038540983281090e-04	nan
1.400000000000000000e+02	0.000000000000000000e+00	2.553784748118103731e-04	nan
1.410000000000000000e+02	1.000000000000000000e+00	2.543336733977695453e-04	5.304613481176659873e-01
1.420000000000000000e+02	0.000000000000000000e+00	2.307143032110624324e-04	nan
1.430000000000000000e+02	0.000000000000000000e+00	2.080412513655932800e-04	nan
1.440000000000000000e+02	1.000000000000000000e+00	2.080992217889129198e-04	5.297974944114685059e-01
1.450000000000000000e+02	0.000000000000000000e+00	2.089704103201970090e-04	nan
1.460000000000000000e+02	0.000000000000000000e+00	2.084285059346353364e-04	nan
1.470000000000000000e+02	1.000000000000000000e+00	2.085111733866629202e-04	5.137491360002633956e-01
1.480000000000000000e+02	0.000000000000000000e+00	1.859957597248693563e-04	nan
1.490000000000000000e+02	0.000000000000000000e+00	2.076571235594897415e-04	nan
1.500000000000000000e+02	1.000000000000000000e+00	2.066454146332534427e-04	5.379556155204773260e-01
1.510000000000000000e+02	0.000000000000000000e+00	2.076068841750233621e-04	nan
1.520000000000000000e+02	0.000000000000000000e+00	2.084092401977025513e-04	nan
1.530000000000000000e+02	1.000000000000000000e+00	2.095676586546588302e-04	5.018966215498307237e-01
1.540000000000000000e+02	0.000000000000000000e+00	2.097940303337142637e-04	nan
1.550000000000000000e+02	0.000000000000000000e+00	2.091351673093304754e-04	nan
1.560000000000000000e+02	1.000000000000000000e+00	2.317346755145082229e-04	5.098859453812624176e-01
1.570000000000000000e+02	0.000000000000000000e+00	2.313520725482694110e-04	nan
1.580000000000000000e+02	0.000000000000000000e+00	2.303178224838542550e-04	nan
1.590000000000000000e+02	1.000000000000000000e+00	2.304856902436328123e-04	4.864696999016048240e-01
1.600000000000000000e+02	0.000000000000000000e+00	2.075052223385110458e-04	nan
1.610000000000000000e+02	0.000000000000000000e+00	2.064004740341189809e-04	nan
1.620000000000000000e+02	1.000000000000000000e+00	2.058862160652486059e-04	4.951302512192432004e-01
1.630000000000000000e+02	0.000000000000000000e+00	2.271319400919261707e-04	nan
1.640000000000000000e+02	0.000000000000000000e+00	2.277216295755156189e-04	nan
1.650000000000000000e+02	1.000000000000000000e+00	2.266116591263811226e-04	4.924316151575608425e-01
1.660000000000000000e+02	0.000000000000000000e+00	2.260990163700058874e-04	nan
1.670000000000000000e+02	0.000000000000000000e+00	2.258377154317620637e-04	nan
1.680000000000000000e+02	1.000000000000000000e+00	2.251682889635139883e-04	4.852820549692426488e-01
1.690000000000000000e+02	0.000000000000000000e+00	2.246354001532487456e-04	nan
1.700000000000000000e+02	0.000000000000000000e+00	2.235332021804517857e-04	nan
1.710000000000000000e+02	1.000000000000000000e+00	2.240690940370874149e-04	4.696221205226162043e-01
1.720000000000000000e+02	0.000000000000000000e+00	2.245213172816697014e-04	nan
1.730000000000000000e+02	0.000000000000000000e+00	2.245476241643935269e-04	nan
1.740000000000000000e+02	1.000000000000000000e+00	2.233746273893584349e-04	4.637479658784537384e-01
1.750000000000000000e+02	0.000000000000000000e+00	2.467491056973865988e-04	nan
1.760000000000000000e+02	0.000000000000000000e+00	2.467729095260570368e-04	nan
1.770000000000000000e+02	1.000000000000000000e+00	2.466978948798147133e-04	4.722338288517321514e-01
1.780000000000000000e+02	0.000000000000000000e+00	2.718715914581530430e-04	nan
1.790000000000000000e+02	0.000000000000000000e+00	2.718715435024706491e-04	nan
1.800000000000000000e+02	1.000000000000000000e+00	2.718780174744860794e-04	4.946863465838962082e-01
1.810000000000000000e+02	0.000000000000000000e+00	2.693889887769030365e-04	nan
1.820000000000000000e+02	0.000000000000000000e+00	2.692074298666173311e-04	nan
1.830000000000000000e+02	1.000000000000000000e+00	2.692097932397024564e-04	4.607706825589872879e-01
1.840000000000000000e+02	0.000000000000000000e+00	2.692341015235237773e-04	nan
1.850000000000000000e+02	0.000000000000000000e+00	2.421395072958213107e-04	nan
1.860000000000000000e+02	1.000000000000000000e+00	2.382702792250281434e-04	4.879200516208525573e-01
1.870000000000000000e+02	0.000000000000000000e+00	2.124933815272222635e-04	nan
1.880000000000000000e+02	0.000000000000000000e+00	2.123177429564107284e-04	nan
1.890000000000000000e+02	1.000000000000000000e+00	2.345033042886502945e-04	4.637164758942114440e-01
1.900000000000000000e+02	0.000000000000000000e+00	2.096080589000872167e-04	nan
1.910000000000000000e+02	0.000000000000000000e+00	2.342789492343585783e-04	nan
1.920000000000000000e+02	1.000000000000000000e+00	2.341664659751843084e-04	4.680700302124023438e-01
1.930000000000000000e+02	0.000000000000000000e+00	2.347405315875039612e-04	nan
1.940000000000000000e+02	0.000000000000000000e+00	2.358795095563468878e-04	nan
1.950000000000000000e+02	1.000000000000000000e+00	2.344681214204461992e-04	4.573836627678993239e-01
1.960000000000000000e+02	0.000000000000000000e+00	2.603722084491889334e-04	nan
1.970000000000000000e+02	0.000000000000000000e+00	2.355574184722132700e-04	nan
1.980000000000000000e+02	1.000000000000000000e+00	2.354644316823600045e-04	4.997418119449807961e-01
1.990000000000000000e+02	0.000000000000000000e+00	2.354963118965136852e-04	nan
2.000000000000000000e+02	0.000000000000000000e+00	2.374041600690519318e-04	nan
2.010000000000000000e+02	1.000000000000000000e+00	2.395200126385334054e-04	4.956531189567414120e-01
2.020000000000000000e+02	0.000000000000000000e+00	2.417377446166496231e-04	nan
2.030000000000000000e+02	0.000000000000000000e+00	2.195529274400429779e-04	nan
2.040000000000000000e+02	1.000000000000000000e+00	2.220950427081728616e-04	4.801466874047821687e-01
2.050000000000000000e+02	0.000000000000000000e+00	2.232265171248789496e-04	nan
2.060000000000000000e+02	0.000000000000000000e+00	2.460300491995355597e-04	nan
2.070000000000000000e+02	1.000000000000000000e+00	2.238334694876623933e-04	4.554017334456604837e-01
2.080000000000000000e+02	0.000000000000000000e+00	2.264522927453179021e-04	nan
2.090000000000000000e+02	0.000000000000000000e+00	2.258294898525281514e-04	nan
2.100000000000000000e+02	1.000000000000000000e+00	2.270310353442662934e-04	4.542889762492406946e-01
2.110000000000000000e+02	0.000000000000000000e+00	2.069764605631749103e-04	nan
2.120000000000000000e+02	0.000000000000000000e+00	2.098879421437169017e-04	nan
2.130000000000000000e+02	1.000000000000000000e+00	1.906312252908009327e-04	4.420971909599125116e-01
2.140000000000000000e+02	0.000000000000000000e+00	1.921873399863704859e-04	nan
2.150000000000000000e+02	0.000000000000000000e+00	2.153216662221356262e-04	nan
2.160000000000000000e+02	1.000000000000000000e+00	1.957873435922863781e-04	4.458266386279353122e-01
2.170000000000000000e+02	0.000000000000000000e+00	1.729045734860022677e-04	nan
2.180000000000000000e+02	0.000000000000000000e+00	1.739204157402571770e-04	nan
2.190000000000000000e+02	1.000000000000000000e+00	1.542038911522217322e-04	4.577854939791710098e-01
2.200000000000000000e+02	0.000000000000000000e+00	1.367607079215510629e-04	nan
2.210000000000000000e+02	0.000000000000000000e+00	1.374340688992121810e-04	nan
2.220000000000000000e+02	1.000000000000000000e+00	1.543900888850752075e-04	4.344886291671443690e-01
2.230000000000000000e+02	0.000000000000000000e+00	1.557319554501603585e-04	nan
2.240000000000000000e+02	0.000000000000000000e+00	1.561809738083230000e-04	nan
2.250000000000000000e+02	1.000000000000000000e+00	1.569414166351405186e-04	4.619815079371134559e-01
2.260000000000000000e+02	0.000000000000000000e+00	1.559547242869923657e-04	nan
2.270000000000000000e+02	0.000000000000000000e+00	1.754860082870622325e-04	nan
2.280000000000000000e+02	1.000000000000000000e+00	1.728932506501405894e-04	4.485496104809275630e-01
2.290000000000000000e+02	0.000000000000000000e+00	1.943142659089381349e-04	nan
2.300000000000000000e+02	0.000000000000000000e+00	1.918347226757154329e-04	nan
2.310000000000000000e+02	1.000000000000000000e+00	1.685873718583020078e-04	4.473996073394626571e-01
2.320000000000000000e+02	0.000000000000000000e+00	1.894220892006284816e-04	nan
2.330000000000000000e+02	0.000000000000000000e+00	2.113634260413049934e-04	nan
2.340000000000000000e+02	1.000000000000000000e+00	2.111321472455822336e-04	4.215843932241455927e-01
2.350000000000000000e+02	0.000000000000000000e+00	2.101817601049625183e-04	nan
2.360000000000000000e+02	0.000000000000000000e+00	2.076411578992403675e-04	nan
2.370000000000000000e+02	1.000000000000000000e+00	2.311131322307154667e-04	4.058219873452488247e-01
2.380000000000000000e+02	0.000000000000000000e+00	2.327847236130052219e-04	nan
2.390000000000000000e+02	0.000000000000000000e+00	2.334262448046767581e-04	nan
2.400000000000000000e+02	1.000000000000000000e+00	2.308807295578204721e-04	4.592188318570454841e-01
2.410000000000000000e+02	0.000000000000000000e+00	2.274248248633813714e-04	nan
2.420000000000000000e+02	0.000000000000000000e+00	2.480502408064344023e-04	nan
2.430000000000000000e+02	1.000000000000000000e+00	2.741246814551002954e-04	4.233997514463746503e-01
2.440000000000000000e+02	0.000000000000000000e+00	2.727107226645970103e-04	nan
2.450000000000000000e+02	0.000000000000000000e+00	2.728496635821687903e-04	nan
2.460000000000000000e+02	1.000000000000000000e+00	2.733730307699260898e-04	4.127814777013731895e-01
2.470000000000000000e+02	0.000000000000000000e+00	2.744158782303285967e-04	nan
2.480000000000000000e+02	0.000000000000000000e+00	3.007624511389848845e-04	nan
2.490000000000000000e+02	1.000000000000000000e+00	3.018785802398986622e-04	4.568469648859108112e-01
2.500000000000000000e+02	0.000000000000000000e+00	3.296540943634093646e-04	nan
2.510000000000000000e+02	0.000000000000000000e+00	3.284960049075012789e-04	nan
2.520000000000000000e+02	1.000000000000000000e+00	3.285758109336732436e-04	4.032217519623892410e-01
2.530000000000000000e+02	0.000000000000000000e+00	3.237173307207420834e-04	nan
2.540000000000000000e+02	0.000000000000000000e+00	2.915114246513346528e-04	nan
2.550000000000000000e+02	1.000000000000000000e+00	2.927559777791933441e-04	4.253127247679467371e-01
2.560000000000000000e+02	0.000000000000000000e+00	2.936561578259588401e-04	nan
2.570000000000000000e+02	0.000000000000000000e+00	2.659293820960663022e-04	nan
2.580000000000000000e+02	1.000000000000000000e+00	2.659460902727457990e-04	4.030996718147928370e-01
2.590000000000000000e+02	0.000000000000000000e+00	2.625794896654818624e-04	nan
2.600000000000000000e+02	0.000000000000000000e+00	2.856645697494448696e-04	nan
2.610000000000000000e+02	1.000000000000000000e+00	2.819731410475553954e-04	5.044232796435155208e-01
2.620000000000000000e+02	0.000000000000000000e+00	2.806059104453492801e-04	nan
2.630000000000000000e+02	0.000000000000000000e+00	2.818660001283178492e-04	nan
2.640000000000000000e+02	1.000000000000000000e+00	2.782263443042309750e-04	4.220535719033443600e-01
2.650000000000000000e+02	0.000000000000000000e+00	2.794684323265500493e-04	nan
2.660000000000000000e+02	0.000000000000000000e+00	2.525831210582267744e-04	nan
2.670000000000000000e+02	1.000000000000000000e+00	2.530079218837259585e-04	4.088103348731101927e-01
2.680000000000000000e+02	0.000000000000000000e+00	2.536503432874670960e-04	nan
2.690000000000000000e+02	0.000000000000000000e+00	2.553693092168228020e-04	nan
2.700000000000000000e+02	1.000000000000000000e+00	2.834618779588897680e-04	3.993898491064707401e-01
2.710000000000000000e+02	0.000000000000000000e+00	2.826458467546844782e-04	nan
2.720000000000000000e+02	0.000000000000000000e+00	2.780763105231369740e-04	nan
2.730000000000000000e+02	1.000000000000000000e+00	2.494217896169073374e-04	3.796128919928065115e-01
2.740000000000000000e+02	0.000000000000000000e+00	2.499172242573237022e-04	nan
2.750000000000000000e+02	0.000000000000000000e+00	2.464313043995388589e-04	nan
2.760000000000000000e+02	1.000000000000000000e+00	2.462990980672625434e-04	4.057187714438507675e-01
2.770000000000000000e+02	0.000000000000000000e+00	2.438913962930224996e-04	nan
2.780000000000000000e+02	0.000000000000000000e+00	2.188353193837752739e-04	nan
2.790000000000000000e+02	1.000000000000000000e+00	2.126706200579342595e-04	3.879316672415716316e-01
2.800000000000000000e+02	0.000000000000000000e+00	2.125508312574861196e-04	nan
2.810000000000000000e+02	0.000000000000000000e+00	2.406760330426196905e-04	nan
2.820000000000000000e+02	1.000000000000000000e+00	2.387856616580504639e-04	3.926136504251060977e-01
2.830000000000000000e+02	0.000000000000000000e+00	2.387337890748527194e-04	nan
2.840000000000000000e+02	0.000000000000000000e+00	2.382006563142249076e-04	nan
2.850000000000000000e+02	1.000000000000000000e+00	2.668471229990712298e-04	3.750018301763032857e-01
2.860000000000000000e+02	0.000000000000000000e+00	2.658400512921683099e-04	nan
2.870000000000000000e+02	0.000000000000000000e+00	2.939262343388783982e-04	nan
2.880000000000000000e+02	1.000000000000000000e+00	2.655732723194476584e-04	3.809522324138217564e-01
2.890000000000000000e+02	0.000000000000000000e+00	2.400717998310784970e-04	nan
2.900000000000000000e+02	0.000000000000000000e+00	2.681428873050172436e-04	nan
2.910000000000000000e+02	1.000000000000000000e+00	2.380272266092702514e-04	3.770997345037886417e-01
2.920000000000000000e+02	0.000000000000000000e+00	2.387861234087340786e-04	nan
2.930000000000000000e+02	0.000000000000000000e+00	2.389828947687124884e-04	nan
2.940000000000000000e+02	1.000000000000000000e+00	2.382002967739206133e-04	4.103248682962793992e-01
2.950000000000000000e+02	0.000000000000000000e+00	2.403279927981494951e-04	nan
2.960000000000000000e+02	0.000000000000000000e+00	2.394827490416405165e-04	nan
2.970000000000000000e+02	1.000000000000000000e+00	2.394162899703218149e-04	3.781083693809380586e-01
2.980000000000000000e+02	0.000000000000000000e+00	2.411636948403881296e-04	nan
2.990000000000000000e+02	0.000000000000000000e+00	2.432076952382448000e-04	nan
3.000000000000000000e+02	1.000000000000000000e+00	2.179397922067525650e-04	3.862344622611999512e-01
3.010000000000000000e+02	0.000000000000000000e+00	2.167424025307645183e-04	nan
3.020000000000000000e+02	0.000000000000000000e+00	2.167330687477393128e-04	nan
3.030000000000000000e+02	1.000000000000000000e+00	2.387740151451586473e-04	3.860181350715876647e-01
3.040000000000000000e+02	0.000000000000000000e+00	2.339354301114670339e-04	nan
3.050000000000000000e+02	0.000000000000000000e+00	2.354021371344299852e-04	nan
3.060000000000000000e+02	1.000000000000000000e+00	2.344821803628437964e-04	3.896489624494041681e-01
3.070000000000000000e+02	0.000000000000000000e+00	2.611571803652408433e-04	nan
3.080000000000000000e+02	0.000000000000000000e+00	2.565408235422471264e-04	nan
3.090000000000000000e+02	1.000000000000000000e+00	2.597049924854610359e-04	3.698426634555495585e-01
3.100000000000000000e+02	0.000000000000000000e+00	2.553368498028045106e-04	nan
3.110000000000000000e+02	0.000000000000000000e+00	2.785749989038094061e-04	nan
3.120000000000000000e+02	1.000000000000000000e+00	2.781828855994607089e-04	3.470232310967567568e-01
3.130000000000000000e+02	0.000000000000000000e+00	3.064811506026397835e-04	nan
3.140000000000000000e+02	0.000000000000000000e+00	3.354030095197100127e-04	nan
3.150000000000000000e+02	1.000000000000000000e+00	3.327477122276696815e-04	3.570012664984142936e-01
3.160000000000000000e+02	0.000000000000000000e+00	3.649182805245516047e-04	nan
3.170000000000000000e+02	0.000000000000000000e+00	3.691955990149159623e-04	nan
3.180000000000000000e+02	1.000000000000000000e+00	3.670019242222448430e-04	3.557248145529309236e-01
3.190000000000000000e+02	0.000000000000000000e+00	3.665657112347443423e-04	nan
3.200000000000000000e+02	0.000000000000000000e+00	4.004946140449023727e-04	nan
3.210000000000000000e+02	1.000000000000000000e+00	4.005462778003378516e-04	3.560584726920380527e-01
3.220000000000000000e+02	0.000000000000000000e+00	4.002077619692898276e-04	nan
3.230000000000000000e+02	0.000000000000000000e+00	3.990239420212021238e-04	nan
3.240000000000000000e+02	1.000000000000000000e+00	3.982726441218568426e-04	3.723283605075176639e-01
3.250000000000000000e+02	0.000000000000000000e+00	3.954104063094924636e-04	nan
3.260000000000000000e+02	0.000000000000000000e+00	3.954186939301137030e-04	nan
3.270000000000000000e+02	1.000000000000000000e+00	3.935549780918644520e-04	3.556791849274883455e-01
3.280000000000000000e+02	0.000000000000000000e+00	3.958901871593161815e-04	nan
3.290000000000000000e+02	0.000000000000000000e+00	3.956289673721801641e-04	nan
3.300000000000000000e+02	1.000000000000000000e+00	3.984841800856690351e-04	3.316842299519163206e-01
3.310000000000000000e+02	0.000000000000000000e+00	4.352618007612333553e-04	nan
3.320000000000000000e+02	0.000000000000000000e+00	4.311213536870346511e-04	nan
3.330000000000000000e+02	1.000000000000000000e+00	4.264407638974611185e-04	3.419945511195036647e-01
3.340000000000000000e+02	0.000000000000000000e+00	3.845785843724704471e-04	nan
3.350000000000000000e+02	0.000000000000000000e+00	3.493714332043053403e-04	nan
3.360000000000000000e+02	1.000000000000000000e+00	3.466643785108314019e-04	3.469377614202953652e-01
3.370000000000000000e+02	0.000000000000000000e+00	3.435156332187283405e-04	nan
3.380000000000000000e+02	0.000000000000000000e+00	3.378859806149069381e-04	nan
3.390000000000000000e+02	1.000000000000000000e+00	3.330018104207790744e-04	3.188718040432550471e-01
3.400000000000000000e+02	0.000000000000000000e+00	3.354465987856158579e-04	nan
3.410000000000000000e+02	0.000000000000000000e+00	3.020251697671113753e-04	nan
3.420000000000000000e+02	1.000000000000000000e+00	3.066590839742974924e-04	3.452280808610525553e-01
3.430000000000000000e+02	0.000000000000000000e+00	3.059770879541044231e-04	nan
3.440000000000000000e+02	0.000000000000000000e+00	2.741910387683871189e-04	nan
3.450000000000000000e+02	1.000000000000000000e+00	2.712370194797154399e-04	3.314051517541857783e-01
3.460000000000000000e+02	0.000000000000000000e+00	2.652090865133968438e-04	nan
3.470000000000000000e+02	0.000000000000000000e+00	2.629803024985427683e-04	nan
3.480000000000000000e+02	1.000000000000000000e+00	2.653956351713793898e-04	3.740453812582739679e-01
3.490000000000000000e+02	0.000000000000000000e+00	2.603899268868692623e-04	nan
3.500000000000000000e+02	0.000000000000000000e+00	2.329795728747100923e-04	nan
3.510000000000000000e+02	1.000000000000000000e+00	2.333570708432924229e-04	3.499646192772096209e-01
3.520000000000000000e+02	0.000000000000000000e+00	2.267463831426198178e-04	nan
3.530000000000000000e+02	0.000000000000000000e+00	2.044428496248942211e-04	nan
3.540000000000000000e+02	1.000000000000000000e+00	2.381148340142938424e-04	3.306832283230151104e-01
3.550000000000000000e+02	0.000000000000000000e+00	2.340530131149406285e-04	nan
3.560000000000000000e+02	0.000000000000000000e+00	2.291959858543094191e-04	nan
3.570000000000000000e+02	1.000000000000000000e+00	2.260241414164610504e-04	3.443266252676646100e-01
3.580000000000000000e+02	0.000000000000000000e+00	2.276036478032083697e-04	nan
3.590000000000000000e+02	0.000000000000000000e+00	2.043084102889540391e-04	nan
3.600000000000000000e+02	1.000000000000000000e+00	2.026505616358188452e-04	3.491380049122704277e-01
3.610000000000000000e+02	0.000000000000000000e+00	2.082286490420097794e-04	nan
3.620000000000000000e+02	0.000000000000000000e+00	2.051916046806437398e-04	nan
3.630000000000000000e+02	1.000000000000000000e+00	1.801968172050676207e-04	3.366174921188144209e-01
3.640000000000000000e+02	0.000000000000000000e+00	1.790343001209425096e-04	nan
3.650000000000000000e+02	0.000000000000000000e+00	1.731780497387912254e-04	nan
3.660000000000000000e+02	1.000000000000000000e+00	1.744713230433076162e-04	3.184752850258936729e-01
3.670000000000000000e+02	0.000000000000000000e+00	1.707717845628572084e-04	nan
3.680000000000000000e+02	0.000000000000000000e+00	1.648028412361291222e-04	nan
3.690000000000000000e+02	1.000000000000000000e+00	1.647449986805917628e-04	3.342054386933644428e-01
3.700000000000000000e+02	0.000000000000000000e+00	1.404113011433488723e-04	nan
3.710000000000000000e+02	0.000000000000000000e+00	1.406882540058337601e-04	nan
3.720000000000000000e+02	1.000000000000000000e+00	1.451955139568528879e-04	3.398302822343765017e-01
3.730000000000000000e+02	0.000000000000000000e+00	1.705406653744592283e-04	nan
3.740000000000000000e+02	0.000000000000000000e+00	1.647753441949401348e-04	nan
3.750000000000000000e+02	1.000000000000000000e+00	1.688364273681908386e-04	3.498326969941457087e-01
3.760000000000000000e+02	0.000000000000000000e+00	1.690457445331050546e-04	nan
3.770000000000000000e+02	0.000000000000000000e+00	1.649220812173274504e-04	nan
3.780000000000000000e+02	1.000000000000000000e+00	1.850330404750587178e-04	3.625772792510885134e-01
3.790000000000000000e+02	0.000000000000000000e+00	1.883598609786750770e-04	nan
3.800000000000000000e+02	0.000000000000000000e+00	1.823061483882477333e-04	nan
3.810000000000000000e+02	1.000000000000000000e+00	1.821700530550820010e-04	3.368624983027851405e-01
3.820000000000000000e+02	0.000000000000000000e+00	1.826604736382441471e-04	nan
3.830000000000000000e+02	0.000000000000000000e+00	1.769549171850164668e-04	nan
3.840000000000000000e+02	1.000000000000000000e+00	1.506041604662639846e-04	3.514437576134999408e-01
3.850000000000000000e+02	0.000000000000000000e+00	1.503487586130956453e-04	nan
3.860000000000000000e+02	0.000000000000000000e+00	1.496082838634273332e-04	nan
3.870000000000000000e+02	1.000000000000000000e+00	1.467608543642585776e-04	3.406956676364868986e-01
3.880000000000000000e+02	0.000000000000000000e+00	1.464842919240277321e-04	nan
3.890000000000000000e+02	0.000000000000000000e+00	1.463400575930038099e-04	nan
3.900000000000000000e+02	1.000000000000000000e+00	1.448006277552356749e-04	3.452618692165765890e-01
3.910000000000000000e+02	0.000000000000000000e+00	1.734553078718785836e-04	nan
3.920000000000000000e+02	0.000000000000000000e+00	1.737970629927850636e-04	nan
3.930000000000000000e+02	1.000000000000000000e+00	1.724526811525142159e-04	3.445728293053673119e-01
3.940000000000000000e+02	0.000000000000000000e+00	1.431638654204765173e-04	nan
3.950000000000000000e+02	0.000000000000000000e+00	1.422388793929001767e-04	nan
3.960000000000000000e+02	1.000000000000000000e+00	1.436435320483548295e-04	3.475913146529535092e-01
3.970000000000000000e+02	0.000000000000000000e+00	1.635248439459079106e-04	nan
3.980000000000000000e+02	0.000000000000000000e+00	1.560478501909226870e-04	nan
3.990000000000000000e+02	1.000000000000000000e+00	1.552557507777184269e-04	3.320760506585725969e-01
4.000000000000000000e+02	0.000000000000000000e+00	1.834293091603969984e-04	nan
4.010000000000000000e+02	0.000000000000000000e+00	1.534106974213250197e-04	nan
4.020000000000000000e+02	1.000000000000000000e+00	1.529931359494137041e-04	3.395502155099935360e-01
4.030000000000000000e+02	0.000000000000000000e+00	1.544384326745836217e-04	nan
4.040000000000000000e+02	0.000000000000000000e+00	1.591019073188974298e-04	nan
4.050000000000000000e+02	1.000000000000000000e+00	1.527921778399472059e-04	3.642560170020586185e-01
4.060000000000000000e+02	0.000000000000000000e+00	1.584083289338026593e-04	nan
4.070000000000000000e+02	0.000000000000000000e+00	1.566677491110289957e-04	nan
4.080000000000000000e+02	1.000000000000000000e+00	1.617533281477695581e-04	3.393332157649245895e-01
4.090000000000000000e+02	0.000000000000000000e+00	1.625829350029216950e-04	nan
4.100000000000000000e+02	0.000000000000000000e+00	1.640347707735201994e-04	nan
4.110000000000000000e+02	1.000000000000000000e+00	1.679643905948273355e-04	3.508141482398458022e-01
4.120000000000000000e+02	0.000000000000000000e+00	1.684137771713008539e-04	nan
4.130000000000000000e+02	0.000000000000000000e+00	1.706687157015597165e-04	nan
4.140000000000000000e+02	1.000000000000000000e+00	1.489240439911362131e-04	3.461399264093758532e-01
4.150000000000000000e+02	0.000000000000000000e+00	1.254511732454799216e-04	nan
4.160000000000000000e+02	0.000000000000000000e+00	1.263161632340164067e-04	nan
4.170000000000000000e+02	1.000000000000000000e+00	1.504002930038938763e-04	3.562860884111848092e-01
4.180000000000000000e+02	0.000000000000000000e+00	1.498764646529465846e-04	nan
4.190000000000000000e+02	0.000000000000000000e+00	1.784606746528165724e-04	nan
4.200000000000000000e+02	1.000000000000000000e+00	1.723711322923970825e-04	3.672326786177498859e-01
4.210000000000000000e+02	0.000000000000000000e+00	1.673669033303941118e-04	nan
4.220000000000000000e+02	0.000000000000000000e+00	1.637205872304745176e-04	nan
4.230000000000000000e+02	1.000000000000000000e+00	1.580111448330555172e-04	3.728640300021385801e-01
4.240000000000000000e+02	0.000000000000000000e+00	1.600342401119300738e-04	nan
4.250000000000000000e+02	0.000000000000000000e+00	1.573039152609621480e-04	nan
4.260000000000000000e+02	1.000000000000000000e+00	1.603721201215718847e-04	3.937119441412983978e-01
4.270000000000000000e+02	0.000000000000000000e+00	1.370457537241187628e-04	nan
4.280000000000000000e+02	0.000000000000000000e+00	1.352198049769718876e-04	nan
4.290000000000000000e+02	1.000000000000000000e+00	1.099100271752828536e-04	3.637023999557628673e-01
4.300000000000000000e+02	0.000000000000000000e+00	8.926503377974480944e-05	nan
4.310000000000000000e+02	0.000000000000000000e+00	9.110632150986184294e-05	nan
4.320000000000000000e+02	0.000000000000000000e+00	9.610194898869077820e-05	nan
4.330000000000000000e+02	0.000000000000000000e+00	8.161098146033621975e-05	nan
4.340000000000000000e+02	0.000000000000000000e+00	8.602611659373704479e-05	nan
4.350000000000000000e+02	0.000000000000000000e+00	8.674839424646424088e-05	nan
4.360000000000000000e+02	0.000000000000000000e+00	7.435796312625436114e-05	nan
4.370000000000000000e+02	0.000000000000000000e+00	7.363981114865993636e-05	nan
4.380000000000000000e+02	0.000000000000000000e+00	7.315535384717653531e-05	nan
4.390000000000000000e+02	0.000000000000000000e+00	7.837279914033978660e-05	nan
4.400000000000000000e+02	0.000000000000000000e+00	7.290944986385050619e-05	nan
4.410000000000000000e+02	0.000000000000000000e+00	9.333313229277572876e-05	nan
4.420000000000000000e+02	0.000000000000000000e+00	9.337056375328679205e-05	nan
4.430000000000000000e+02	0.000000000000000000e+00	7.581066243874275666e-05	nan
4.440000000000000000e+02	0.000000000000000000e+00	9.037701812642098343e-05	nan
4.450000000000000000e+02	0.000000000000000000e+00	9.303621670968823454e-05	nan
4.460000000000000000e+02	0.000000000000000000e+00	9.487600434528508178e-05	nan
4.470000000000000000e+02	0.000000000000000000e+00	9.341251871927447629e-05	nan
4.480000000000000000e+02	0.000000000000000000e+00	8.871406273932915822e-05	nan
4.490000000000000000e+02	0.000000000000000000e+00	8.942469425842797151e-05	nan
4.500000000000000000e+02	1.000000000000000000e+00	1.095632644604598867e-04	3.478956231806013544e-01
4.510000000000000000e+02	0.000000000000000000e+00	1.043401448374162919e-04	nan
4.520000000000000000e+02	0.000000000000000000e+00	1.102051141990054693e-04	nan
4.530000000000000000e+02	1.000000000000000000e+00	1.259223978939273518e-04	3.369050546987167327e-01
4.540000000000000000e+02	0.000000000000000000e+00	1.042080267920134480e-04	nan
4.550000000000000000e+02	0.000000000000000000e+00	8.820885156613366849e-05	nan
4.560000000000000000e+02	0.000000000000000000e+00	9.287056485140478214e-05	nan
4.570000000000000000e+02	0.000000000000000000e+00	9.729152413681676722e-05	nan
4.580000000000000000e+02	0.000000000000000000e+00	9.778441310831967174e-05	nan
4.590000000000000000e+02	1.000000000000000000e+00	1.114739040538102830e-04	3.406509284360216827e-01
4.600000000000000000e+02	0.000000000000000000e+00	1.148951017939617590e-04	nan
4.610000000000000000e+02	0.000000000000000000e+00	1.159860834596074947e-04	nan
4.620000000000000000e+02	1.000000000000000000e+00	1.219431229071891271e-04	3.358896975909476668e-01
4.630000000000000000e+02	0.000000000000000000e+00	1.448433553275187060e-04	nan
4.640000000000000000e+02	0.000000000000000000e+00	1.507522336762351096e-04	nan
4.650000000000000000e+02	1.000000000000000000e+00	1.557946361512005710e-04	3.380190632035655618e-01
4.660000000000000000e+02	0.000000000000000000e+00	1.805485666350608600e-04	nan
4.670000000000000000e+02	0.000000000000000000e+00	1.851750944849855788e-04	nan
4.680000000000000000e+02	1.000000000000000000e+00	1.665202234321404903e-04	3.375955728384164578e-01
4.690000000000000000e+02	0.000000000000000000e+00	1.600110228859317530e-04	nan
4.700000000000000000e+02	0.000000000000000000e+00	1.854619311334880949e-04	nan
4.710000000000000000e+02	1.000000000000000000e+00	1.604530056586400504e-04	3.354483024709543626e-01
4.720000000000000000e+02	0.000000000000000000e+00	1.565478053603787997e-04	nan
4.730000000000000000e+02	0.000000000000000000e+00	1.509228220700771072e-04	nan
4.740000000000000000e+02	1.000000000000000000e+00	1.566395283324860529e-04	3.389135477160602483e-01
4.750000000000000000e+02	0.000000000000000000e+00	1.573897003802564971e-04	nan
4.760000000000000000e+02	0.000000000000000000e+00	1.547293958786190998e-04	nan
4.770000000000000000e+02	1.000000000000000000e+00	1.571651208135759576e-04	3.266583910403261792e-01
4.780000000000000000e+02	0.000000000000000000e+00	1.589608297752813186e-04	nan
4.790000000000000000e+02	0.000000000000000000e+00	1.389304035605002296e-04	nan
4.800000000000000000e+02	1.000000000000000000e+00	1.420444932338118908e-04	3.386673291524251450e-01
4.810000000000000000e+02	0.000000000000000000e+00	1.390542769570884485e-04	nan
4.820000000000000000e+02	0.000000000000000000e+00	1.193642949225820065e-04	nan
4.830000000000000000e+02	1.000000000000000000e+00	1.179605743952940260e-04	3.185495730512630796e-01
4.840000000000000000e+02	0.000000000000000000e+00	1.179887093135004552e-04	nan
4.850000000000000000e+02	0.000000000000000000e+00	1.174405131692161057e-04	nan
4.860000000000000000e+02	1.000000000000000000e+00	1.031097451443654185e-04	3.270305818245734519e-01
4.870000000000000000e+02	0.000000000000000000e+00	1.066693151519247440e-04	nan
4.880000000000000000e+02	0.000000000000000000e+00	1.234046743025801079e-04	nan
4.890000000000000000e+02	1.000000000000000000e+00	1.194809054448517599e-04	3.293232586242426096e-01
4.900000000000000000e+02	0.000000000000000000e+00	1.009964656608591360e-04	nan
4.910000000000000000e+02	0.000000000000000000e+00	9.593392604961352942e-05	nan
4.920000000000000000e+02	0.000000000000000000e+00	9.101621400485449768e-05	nan
4.930000000000000000e+02	0.000000000000000000e+00	7.215669353175507416e-05	nan
4.940000000000000000e+02	0.000000000000000000e+00	8.874035544309967060e-05	nan
4.950000000000000000e+02	0.000000000000000000e+00	8.814963864673032055e-05	nan
4.960000000000000000e+02	0.000000000000000000e+00	8.396050991206197207e-05	nan
4.970000000000000000e+02	0.000000000000000000e+00	8.602071872434095378e-05	nan
4.980000000000000000e+02	0.000000000000000000e+00	9.219265102826770027e-05	nan
4.990000000000000000e+02	0.000000000000000000e+00	9.151728718630515751e-05	nan
5.000000000000000000e+02	0.000000000000000000e+00	7.321253673926077384e-05	nan
5.010000000000000000e+02	0.000000000000000000e+00	8.745943118169260890e-05	nan
5.020000000000000000e+02	0.000000000000000000e+00	6.934040092937166248e-05	nan
5.030000000000000000e+02	0.000000000000000000e+00	7.134638973883276382e-05	nan
5.040000000000000000e+02	0.000000000000000000e+00	5.612571999498957486e-05	nan
5.050000000000000000e+02	0.000000000000000000e+00	4.598886352252568884e-05	nan
5.060000000000000000e+02	0.000000000000000000e+00	4.531668028020958961e-05	nan
5.070000000000000000e+02	0.000000000000000000e+00	4.245858266802059536e-05	nan
5.080000000000000000e+02	0.000000000000000000e+00	3.042452192105920595e-05	nan
5.090000000000000000e+02	0.000000000000000000e+00	1.946735293326071632e-05	nan
5.100000000000000000e+02	0.000000000000000000e+00	1.338167908730623225e-05	nan
5.110000000000000000e+02	0.000000000000000000e+00	1.299357312130911769e-05	nan
5.120000000000000000e+02	0.000000000000000000e+00	1.170936441815243412e-05	nan
5.130000000000000000e+02	0.000000000000000000e+00	1.098892430363649159e-05	nan
5.140000000000000000e+02	0.000000000000000000e+00	1.754630713420964730e-05	nan
5.150000000000000000e+02	0.000000000000000000e+00	2.571507855695397870e-05	nan
5.160000000000000000e+02	0.000000000000000000e+00	2.358608725701646637e-05	nan
5.170000000000000000e+02	0.000000000000000000e+00	2.214732079720420997e-05	nan
5.180000000000000000e+02	0.000000000000000000e+00	1.469207973108696971e-05	nan
5.190000000000000000e+02	0.000000000000000000e+00	1.188430540723104147e-05	nan
5.200000000000000000e+02	0.000000000000000000e+00	1.487200031272364856e-05	nan
5.210000000000000000e+02	0.000000000000000000e+00	1.543034061320692352e-05	nan
5.220000000000000000e+02	0.000000000000000000e+00	1.563178055366166663e-05	nan
5.230000000000000000e+02	0.000000000000000000e+00	1.748468141445641628e-05	nan
5.240000000000000000e+02	0.000000000000000000e+00	1.529496327967024911e-05	nan
5.250000000000000000e+02	0.000000000000000000e+00	1.766687062101822417e-05	nan
5.260000000000000000e+02	0.000000000000000000e+00	1.769424322080485876e-05	nan
5.270000000000000000e+02	0.000000000000000000e+00	2.352318672348862509e-05	nan
5.280000000000000000e+02	0.000000000000000000e+00	2.133059261462505024e-05	nan
5.290000000000000000e+02	0.000000000000000000e+00	2.854814153292497923e-05	nan
5.300000000000000000e+02	0.000000000000000000e+00	3.928445015913746314e-05	nan
5.310000000000000000e+02	0.000000000000000000e+00	3.941200840621744179e-05	nan
5.320000000000000000e+02	0.000000000000000000e+00	3.849448030232349499e-05	nan
5.330000000000000000e+02	0.000000000000000000e+00	4.964570945596195141e-05	nan
5.340000000000000000e+02	0.000000000000000000e+00	6.203975277709171279e-05	nan
5.350000000000000000e+02	0.000000000000000000e+00	7.348624117090634604e-05	nan
5.360000000000000000e+02	0.000000000000000000e+00	9.184930746014501155e-05	nan
5.370000000000000000e+02	0.000000000000000000e+00	9.040979510314042637e-05	nan
5.380000000000000000e+02	0.000000000000000000e+00	7.686684021345782886e-05	nan
5.390000000000000000e+02	0.000000000000000000e+00	7.310663085403631500e-05	nan
5.400000000000000000e+02	0.000000000000000000e+00	7.553603086497687798e-05	nan
5.410000000000000000e+02	0.000000000000000000e+00	7.288113231051766730e-05	nan
5.420000000000000000e+02	0.000000000000000000e+00	7.016788131969751302e-05	nan
5.430000000000000000e+02	0.000000000000000000e+00	8.602787760700038528e-05	nan
5.440000000000000000e+02	0.000000000000000000e+00	9.215198305646510833e-05	nan
5.450000000000000000e+02	0.000000000000000000e+00	6.899588646175497939e-05	nan
5.460000000000000000e+02	0.000000000000000000e+00	5.637020762517230799e-05	nan
5.470000000000000000e+02	0.000000000000000000e+00	5.946072557105475928e-05	nan
5.480000000000000000e+02	0.000000000000000000e+00	5.844325140679229862e-05	nan
5.490000000000000000e+02	0.000000000000000000e+00	6.214699386650436510e-05	nan
5.500000000000000000e+02	0.000000000000000000e+00	4.682533960837750490e-05	nan
5.510000000000000000e+02	0.000000000000000000e+00	5.168621015728589417e-05	nan
5.520000000000000000e+02	0.000000000000000000e+00	3.839049172183964790e-05	nan
5.530000000000000000e+02	0.000000000000000000e+00	3.840698045325599558e-05	nan
5.540000000000000000e+02	0.000000000000000000e+00	3.499168646997329068e-05	nan
5.550000000000000000e+02	0.000000000000000000e+00	4.675837981544377368e-05	nan
5.560000000000000000e+02	0.000000000000000000e+00	4.200924100191791608e-05	nan
5.570000000000000000e+02	0.000000000000000000e+00	3.802591219325758451e-05	nan
5.580000000000000000e+02	0.000000000000000000e+00	3.760911276549508067e-05	nan
5.590000000000000000e+02	0.000000000000000000e+00	4.270436221128988858e-05	nan
5.600000000000000000e+02	0.000000000000000000e+00	4.310948299848281967e-05	nan
5.610000000000000000e+02	0.000000000000000000e+00	4.303353880664734926e-05	nan
5.620000000000000000e+02	0.000000000000000000e+00	3.868118839777929494e-05	nan
5.630000000000000000e+02	0.000000000000000000e+00	3.449286987871020909e-05	nan
5.640000000000000000e+02	0.000000000000000000e+00	3.011423280109172128e-05	nan
5.650000000000000000e+02	0.000000000000000000e+00	2.703341423388037521e-05	nan
5.660000000000000000e+02	0.000000000000000000e+00	2.329245773654975760e-05	nan
5.670000000000000000e+02	0.000000000000000000e+00	1.944297410264060201e-05	nan
5.680000000000000000e+02	0.000000000000000000e+00	2.714636811733961712e-05	nan
5.690000000000000000e+02	0.000000000000000000e+00	2.703141111983279376e-05	nan
5.700000000000000000e+02	0.000000000000000000e+00	2.303169414434553608e-05	nan
5.710000000000000000e+02	0.000000000000000000e+00	2.053467902592648350e-05	nan
5.720000000000000000e+02	0.000000000000000000e+00	2.196205031416402639e-05	nan
5.730000000000000000e+02	0.000000000000000000e+00	2.488975394481096620e-05	nan
5.740000000000000000e+02	0.000000000000000000e+00	2.420970229244860295e-05	nan
5.750000000000000000e+02	0.000000000000000000e+00	2.318921055176484332e-05	nan
5.760000000000000000e+02	0.000000000000000000e+00	2.341509479893762953e-05	nan
5.770000000000000000e+02	0.000000000000000000e+00	2.628125227087887728e-05	nan
5.780000000000000000e+02	0.000000000000000000e+00	1.548949507345892320e-05	nan
5.790000000000000000e+02	0.000000000000000000e+00	2.600312494674278328e-05	nan
5.800000000000000000e+02	0.000000000000000000e+00	1.647621626116404944e-05	nan
5.810000000000000000e+02	0.000000000000000000e+00	9.754053890622865411e-06	nan
5.820000000000000000e+02	0.000000000000000000e+00	1.422503889686828228e-05	nan
5.830000000000000000e+02	0.000000000000000000e+00	1.723357760011880876e-05	nan
5.840000000000000000e+02	0.000000000000000000e+00	1.657686208092093671e-05	nan
5.850000000000000000e+02	0.000000000000000000e+00	1.579923089589115428e-05	nan
5.860000000000000000e+02	0.000000000000000000e+00	2.670793433227009524e-05	nan
5.870000000000000000e+02	0.000000000000000000e+00	1.655561631283674682e-05	nan
5.880000000000000000e+02	0.000000000000000000e+00	1.710909707658278683e-05	nan
5.890000000000000000e+02	0.000000000000000000e+00	1.937755534496216970e-05	nan
5.900000000000000000e+02	0.000000000000000000e+00	3.064262416349728373e-05	nan
5.910000000000000000e+02	0.000000000000000000e+00	3.127164901003368254e-05	nan
5.920000000000000000e+02	0.000000000000000000e+00	3.534070715656629277e-05	nan
5.930000000000000000e+02	0.000000000000000000e+00	5.224959070457925242e-05	nan
5.940000000000000000e+02	0.000000000000000000e+00	5.116910323920426519e-05	nan
5.950000000000000000e+02	0.000000000000000000e+00	4.771952563233879715e-05	nan
5.960000000000000000e+02	0.000000000000000000e+00	5.165699249614852059e-05	nan
5.970000000000000000e+02	0.000000000000000000e+00	4.921034579133027362e-05	nan
5.980000000000000000e+02	0.000000000000000000e+00	4.839066438082606617e-05	nan
5.990000000000000000e+02	0.000000000000000000e+00	3.527865570604332566e-05	nan
6.000000000000000000e+02	0.000000000000000000e+00	3.391346925882858445e-05	nan
6.010000000000000000e+02	0.000000000000000000e+00	2.619844285801673314e-05	nan
6.020000000000000000e+02	0.000000000000000000e+00	3.536465997993514573e-05	nan
6.030000000000000000e+02	0.000000000000000000e+00	3.130844136442161962e-05	nan
6.040000000000000000e+02	0.000000000000000000e+00	4.066959951882260658e-05	nan
6.050000000000000000e+02	0.000000000000000000e+00	5.173140921246490153e-05	nan
6.060000000000000000e+02	0.000000000000000000e+00	5.173801792409902513e-05	nan
6.070000000000000000e+02	0.000000000000000000e+00	5.732848034180146069e-05	nan
6.080000000000000000e+02	0.000000000000000000e+00	7.184027675429508928e-05	nan
6.090000000000000000e+02	0.000000000000000000e+00	7.412865840745712777e-05	nan
6.100000000000000000e+02	0.000000000000000000e+00	9.011678271911160055e-05	nan
6.110000000000000000e+02	0.000000000000000000e+00	8.678435723578099695e-05	nan
6.120000000000000000e+02	0.000000000000000000e+00	6.875846548518530367e-05	nan
6.130000000000000000e+02	0.000000000000000000e+00	5.184461967120386288e-05	nan
6.140000000000000000e+02	0.000000000000000000e+00	5.159828563350519348e-05	nan
6.150000000000000000e+02	0.000000000000000000e+00	3.936804845197475910e-05	nan
6.160000000000000000e+02	0.000000000000000000e+00	2.875684075992883753e-05	nan
6.170000000000000000e+02	0.000000000000000000e+00	1.952521386852837298e-05	nan
6.180000000000000000e+02	0.000000000000000000e+00	3.191043929461476794e-05	nan
6.190000000000000000e+02	0.000000000000000000e+00	3.707314526241951348e-05	nan
6.200000000000000000e+02	0.000000000000000000e+00	2.313021036731171921e-05	nan
6.210000000000000000e+02	0.000000000000000000e+00	2.608509471204692288e-05	nan
6.220000000000000000e+02	0.000000000000000000e+00	1.965560573729169640e-05	nan
6.230000000000000000e+02	0.000000000000000000e+00	1.185019335451245820e-05	nan
6.240000000000000000e+02	0.000000000000000000e+00	1.336280325566902626e-05	nan
6.250000000000000000e+02	0.000000000000000000e+00	1.325398854464769859e-05	nan
6.260000000000000000e+02	0.000000000000000000e+00	1.286218019367579836e-05	nan
6.270000000000000000e+02	0.000000000000000000e+00	8.907891890539629333e-06	nan
6.280000000000000000e+02	0.000000000000000000e+00	5.527044546218671083e-06	nan
6.290000000000000000e+02	0.000000000000000000e+00	7.238444845973771056e-06	nan
6.300000000000000000e+02	0.000000000000000000e+00	3.069000507289235075e-06	nan
6.310000000000000000e+02	0.000000000000000000e+00	6.083813293856309157e-07	nan
6.320000000000000000e+02	0.000000000000000000e+00	3.601932466827348338e-07	nan
6.330000000000000000e+02	0.000000000000000000e+00	3.263524972230713802e-07	nan
6.340000000000000000e+02	0.000000000000000000e+00	3.113679743102101180e-07	nan
6.350000000000000000e+02	0.000000000000000000e+00	1.002811539427887073e-08	nan
6.360000000000000000e+02	0.000000000000000000e+00	1.237672458835342265e-06	nan
6.370000000000000000e+02	0.000000000000000000e+00	3.951880156819612933e-07	nan
6.380000000000000000e+02	0.000000000000000000e+00	4.277003731948649867e-07	nan
6.390000000000000000e+02	0.000000000000000000e+00	1.407789547413706806e-07	nan
6.400000000000000000e+02	0.000000000000000000e+00	1.399928606308438546e-08	nan
6.410000000000000000e+02	0.000000000000000000e+00	8.525095082550546077e-07	nan
6.420000000000000000e+02	0.000000000000000000e+00	9.436010962140010850e-07	nan
6.430000000000000000e+02	0.000000000000000000e+00	3.619733191878394404e-06	nan
6.440000000000000000e+02	0.000000000000000000e+00	4.198320485333990791e-06	nan
6.450000000000000000e+02	0.000000000000000000e+00	4.205239002905845635e-06	nan
6.460000000000000000e+02	0.000000000000000000e+00	1.240961083925101036e-06	nan
6.470000000000000000e+02	0.000000000000000000e+00	5.090593093307566399e-06	nan
6.480000000000000000e+02	0.000000000000000000e+00	8.116299740262348147e-06	nan
6.490000000000000000e+02	0.000000000000000000e+00	1.746306385847065778e-05	nan
6.500000000000000000e+02	0.000000000000000000e+00	1.030061059426557130e-05	nan
6.510000000000000000e+02	0.000000000000000000e+00	1.046236895498546420e-05	nan
6.520000000000000000e+02	0.000000000000000000e+00	5.179334591950184112e-06	nan
6.530000000000000000e+02	0.000000000000000000e+00	4.065983299975623765e-06	nan
6.540000000000000000e+02	0.000000000000000000e+00	9.624945164454949752e-07	nan
6.550000000000000000e+02	0.000000000000000000e+00	7.454329168309078371e-07	nan
6.560000000000000000e+02	0.000000000000000000e+00	7.131020015179755288e-07	nan
6.570000000000000000e+02	0.000000000000000000e+00	1.302952142216982199e-07	nan
6.580000000000000000e+02	0.000000000000000000e+00	5.881101961220077106e-08	nan
6.590000000000000000e+02	0.000000000000000000e+00	1.133825436233262706e-06	nan
6.600000000000000000e+02	0.000000000000000000e+00	1.123271318798062415e-06	nan
6.610000000000000000e+02	0.000000000000000000e+00	1.581729846541130267e-06	nan
6.620000000000000000e+02	0.000000000000000000e+00	1.795885958300909009e-06	nan
6.630000000000000000e+02	0.000000000000000000e+00	5.478707696781511265e-06	nan
6.640000000000000000e+02	0.000000000000000000e+00	5.129865939784814151e-06	nan
6.650000000000000000e+02	0.000000000000000000e+00	8.895612749395069281e-06	nan
6.660000000000000000e+02	0.000000000000000000e+00	7.164184833049422984e-06	nan
6.670000000000000000e+02	0.000000000000000000e+00	5.288916697869295716e-06	nan
6.680000000000000000e+02	0.000000000000000000e+00	3.724055150005376746e-06	nan
6.690000000000000000e+02	0.000000000000000000e+00	2.151849561150791754e-06	nan
6.700000000000000000e+02	0.000000000000000000e+00	1.448012165012184701e-06	nan
6.710000000000000000e+02	0.000000000000000000e+00	7.162462239527926688e-08	nan
6.720000000000000000e+02	0.000000000000000000e+00	4.411941590809540963e-08	nan
6.730000000000000000e+02	0.000000000000000000e+00	6.952881783983123788e-09	nan
6.740000000000000000e+02	0.000000000000000000e+00	9.434506368635802903e-07	nan
6.750000000000000000e+02	0.000000000000000000e+00	7.120382806736528961e-07	nan
6.760000000000000000e+02	0.000000000000000000e+00	4.785376132305979625e-07	nan
6.770000000000000000e+02	0.000000000000000000e+00	4.728143306650402891e-07	nan
6.780000000000000000e+02	0.000000000000000000e+00	2.055486709046142773e-07	nan
6.790000000000000000e+02	0.000000000000000000e+00	2.942700702856300876e-07	nan
6.800000000000000000e+02	0.000000000000000000e+00	3.555417064874410581e-08	nan
6.810000000000000000e+02	0.000000000000000000e+00	1.252632750023311072e-06	nan
6.820000000000000000e+02	0.000000000000000000e+00	2.074831939039413658e-06	nan
6.830000000000000000e+02	0.000000000000000000e+00	2.324150781477648434e-06	nan
6.840000000000000000e+02	0.000000000000000000e+00	5.955674802616653824e-06	nan
6.850000000000000000e+02	0.000000000000000000e+00	5.162859404597415578e-06	nan
6.860000000000000000e+02	0.000000000000000000e+00	5.066945480070532805e-06	nan
6.870000000000000000e+02	0.000000000000000000e+00	8.701053466028976126e-06	nan
6.880000000000000000e+02	0.000000000000000000e+00	4.828058853676101822e-06	nan
6.890000000000000000e+02	0.000000000000000000e+00	1.028798450419452378e-05	nan
6.900000000000000000e+02	0.000000000000000000e+00	1.001937512536100420e-05	nan
6.910000000000000000e+02	0.000000000000000000e+00	1.190489213710695136e-05	nan
6.920000000000000000e+02	0.000000000000000000e+00	1.179188225324321071e-05	nan
6.930000000000000000e+02	0.000000000000000000e+00	5.327301556291449576e-06	nan
6.940000000000000000e+02	0.000000000000000000e+00	3.024921413872621920e-06	nan
6.950000000000000000e+02	0.000000000000000000e+00	1.366539339773432604e-06	nan
6.960000000000000000e+02	0.000000000000000000e+00	6.398068179163264140e-08	nan
6.970000000000000000e+02	0.000000000000000000e+00	3.953582314327972050e-07	nan
6.980000000000000000e+02	0.000000000000000000e+00	4.083326757953893153e-07	nan
6.990000000000000000e+02	0.000000000000000000e+00	1.283179424623911718e-06	nan
7.000000000000000000e+02	0.000000000000000000e+00	4.621149772764218772e-06	nan
7.010000000000000000e+02	0.000000000000000000e+00	4.714217076255777068e-06	nan
7.020000000000000000e+02	0.000000000000000000e+00	5.729592946156791505e-06	nan
7.030000000000000000e+02	0.000000000000000000e+00	7.418042617556453075e-06	nan
7.040000000000000000e+02	0.000000000000000000e+00	8.419261340390456734e-06	nan
7.050000000000000000e+02	0.000000000000000000e+00	4.812448860083052081e-06	nan
7.060000000000000000e+02	0.000000000000000000e+00	1.737489521127265945e-06	nan
7.070000000000000000e+02	0.000000000000000000e+00	1.513235409149948534e-06	nan
7.080000000000000000e+02	0.000000000000000000e+00	1.356589741381927593e-06	nan
7.090000000000000000e+02	0.000000000000000000e+00	3.692299640483835132e-06	nan
7.100000000000000000e+02	0.000000000000000000e+00	2.056009508846627285e-06	nan
7.110000000000000000e+02	0.000000000000000000e+00	2.830793156753074354e-06	nan
7.120000000000000000e+02	0.000000000000000000e+00	5.086346003475111812e-06	nan
7.130000000000000000e+02	0.000000000000000000e+00	3.756483485428269672e-06	nan
7.140000000000000000e+02	0.000000000000000000e+00	4.209136562778726019e-06	nan
7.150000000000000000e+02	0.000000000000000000e+00	7.233643548466628412e-06	nan
7.160000000000000000e+02	0.000000000000000000e+00	7.021613343880030437e-06	nan
7.170000000000000000e+02	0.000000000000000000e+00	1.217442964586733434e-05	nan
7.180000000000000000e+02	0.000000000000000000e+00	7.001427537575009845e-06	nan
7.190000000000000000e+02	0.000000000000000000e+00	5.973322517346191994e-06	nan
7.200000000000000000e+02	0.000000000000000000e+00	6.694436716741037370e-06	nan
7.210000000000000000e+02	0.000000000000000000e+00	2.616790558026443450e-06	nan
7.220000000000000000e+02	0.000000000000000000e+00	2.620863736901762212e-06	nan
7.230000000000000000e+02	0.000000000000000000e+00	5.099300672661376385e-06	nan
7.240000000000000000e+02	0.000000000000000000e+00	5.114257465641105335e-06	nan
7.250000000000000000e+02	0.000000000000000000e+00	5.452112860788943772e-06	nan
7.260000000000000000e+02	0.000000000000000000e+00	1.598224716363060643e-06	nan
7.270000000000000000e+02	0.000000000000000000e+00	3.164459393569192929e-06	nan
7.280000000000000000e+02	0.000000000000000000e+00	5.165309428735402704e-06	nan
7.290000000000000000e+02	0.000000000000000000e+00	5.601911041494416755e-06	nan
7.300000000000000000e+02	0.000000000000000000e+00	5.598627659233159925e-06	nan
7.310000000000000000e+02	0.000000000000000000e+00	1.054710344911351545e-05	nan
7.320000000000000000e+02	0.000000000000000000e+00	1.044554133257179022e-05	nan
7.330000000000000000e+02	0.000000000000000000e+00	6.259528204799639110e-06	nan
7.340000000000000000e+02	0.000000000000000000e+00	3.452272799436537142e-06	nan
7.350000000000000000e+02	0.000000000000000000e+00	3.562595308454560567e-06	nan
7.360000000000000000e+02	0.000000000000000000e+00	7.875499744009097289e-06	nan
7.370000000000000000e+02	0.000000000000000000e+00	3.402391613633050180e-06	nan
7.380000000000000000e+02	0.000000000000000000e+00	7.935133403319748790e-06	nan
7.390000000000000000e+02	0.000000000000000000e+00	3.620732156288420313e-06	nan
7.400000000000000000e+02	0.000000000000000000e+00	3.020812040264131975e-06	nan
7.410000000000000000e+02	0.000000000000000000e+00	3.637706488699637514e-06	nan
7.420000000000000000e+02	0.000000000000000000e+00	1.269991983351758965e-06	nan
7.430000000000000000e+02	0.000000000000000000e+00	3.921632460937805526e-06	nan
7.440000000000000000e+02	0.000000000000000000e+00	2.869274427164921426e-06	nan
7.450000000000000000e+02	0.000000000000000000e+00	8.039205169754101203e-06	nan
7.460000000000000000e+02	0.000000000000000000e+00	3.805076625732568742e-06	nan
7.470000000000000000e+02	0.000000000000000000e+00	6.566776697102052249e-06	nan
7.480000000000000000e+02	0.000000000000000000e+00	6.392943959797889927e-06	nan
7.490000000000000000e+02	0.000000000000000000e+00	7.795564473727258821e-06	nan
7.500000000000000000e+02	0.000000000000000000e+00	3.094549909365580552e-06	nan
7.510000000000000000e+02	0.000000000000000000e+00	1.911768997651863996e-06	nan
7.520000000000000000e+02	0.000000000000000000e+00	1.995446429027527467e-06	nan
7.530000000000000000e+02	0.000000000000000000e+00	3.752180457360948151e-07	nan
7.540000000000000000e+02	0.000000000000000000e+00	7.084211543551361827e-07	nan
7.550000000000000000e+02	0.000000000000000000e+00	2.018561722048508350e-07	nan
7.560000000000000000e+02	0.000000000000000000e+00	1.695495579769507157e-07	nan
7.570000000000000000e+02	0.000000000000000000e+00	2.126056112601758145e-08	nan
7.580000000000000000e+02	0.000000000000000000e+00	3.921807471745741970e-07	nan
7.590000000000000000e+02	0.000000000000000000e+00	7.450568761890331892e-08	nan
7.600000000000000000e+02	0.000000000000000000e+00	2.970545978484877025e-07	nan
7.610000000000000000e+02	0.000000000000000000e+00	1.523531027713891866e-07	nan
7.620000000000000000e+02	0.000000000000000000e+00	1.446680081597757038e-07	nan
7.630000000000000000e+02	0.000000000000000000e+00	6.606510118787482343e-07	nan
7.640000000000000000e+02	0.000000000000000000e+00	4.921988696835624179e-07	nan
7.650000000000000000e+02	0.000000000000000000e+00	7.166204338679972804e-07	nan
7.660000000000000000e+02	0.000000000000000000e+00	4.999290751058117629e-07	nan
7.670000000000000000e+02	0.000000000000000000e+00	2.551123937800958819e-08	nan
7.680000000000000000e+02	0.000000000000000000e+00	1.075972176746086761e-06	nan
7.690000000000000000e+02	0.000000000000000000e+00	1.763704907731108716e-06	nan
7.700000000000000000e+02	0.000000000000000000e+00	1.981815369996107335e-06	nan
7.710000000000000000e+02	0.000000000000000000e+00	4.070583124193557003e-06	nan
7.720000000000000000e+02	0.000000000000000000e+00	8.052809606501658350e-06	nan
7.730000000000000000e+02	0.000000000000000000e+00	1.386237022194772898e-05	nan
7.740000000000000000e+02	0.000000000000000000e+00	8.085261903687925313e-06	nan
7.750000000000000000e+02	0.000000000000000000e+00	8.138054176482870466e-06	nan
7.760000000000000000e+02	0.000000000000000000e+00	8.184263248264581986e-06	nan
7.770000000000000000e+02	0.000000000000000000e+00	1.428571456672758095e-05	nan
7.780000000000000000e+02	0.000000000000000000e+00	8.162099227284804677e-06	nan
7.790000000000000000e+02	0.000000000000000000e+00	8.054435765736896166e-06	nan
7.800000000000000000e+02	0.000000000000000000e+00	6.740626979592640182e-06	nan
7.810000000000000000e+02	0.000000000000000000e+00	1.231327205899164644e-05	nan
7.820000000000000000e+02	0.000000000000000000e+00	1.287518001094784353e-05	nan
7.830000000000000000e+02	0.000000000000000000e+00	1.310804961306590254e-05	nan
7.840000000000000000e+02	0.000000000000000000e+00	1.972347507482434954e-05	nan
7.850000000000000000e+02	0.000000000000000000e+00	1.872698241879158107e-05	nan
7.860000000000000000e+02	0.000000000000000000e+00	1.847543763845189093e-05	nan
7.870000000000000000e+02	0.000000000000000000e+00	1.794088311222547866e-05	nan
7.880000000000000000e+02	0.000000000000000000e+00	1.784826298638559402e-05	nan
7.890000000000000000e+02	0.000000000000000000e+00	1.866551431205608003e-05	nan
7.900000000000000000e+02	0.000000000000000000e+00	3.153568897267541529e-05	nan
7.910000000000000000e+02	0.000000000000000000e+00	3.617761419683513139e-05	nan
7.920000000000000000e+02	0.000000000000000000e+00	5.003460052373210986e-05	nan
7.930000000000000000e+02	0.000000000000000000e+00	3.405329522078619285e-05	nan
7.940000000000000000e+02	0.000000000000000000e+00	2.896103008231087873e-05	nan
7.950000000000000000e+02	0.000000000000000000e+00	2.886796594051044927e-05	nan
7.960000000000000000e+02	0.000000000000000000e+00	2.062702601332174320e-05	nan
7.970000000000000000e+02	0.000000000000000000e+00	2.087025653611293468e-05	nan
7.980000000000000000e+02	0.000000000000000000e+00	2.034755402320369066e-05	nan
7.990000000000000000e+02	0.000000000000000000e+00	2.065018401652516606e-05	nan
8.000000000000000000e+02	0.000000000000000000e+00	2.929660744921930469e-05	nan
8.010000000000000000e+02	0.000000000000000000e+00	2.003269748248174114e-05	nan
8.020000000000000000e+02	0.000000000000000000e+00	3.054631221693279031e-05	nan
8.030000000000000000e+02	0.000000000000000000e+00	3.385010716114966706e-05	nan
8.040000000000000000e+02	0.000000000000000000e+00	3.334478098601588008e-05	nan
8.050000000000000000e+02	0.000000000000000000e+00	2.176788900886582134e-05	nan
8.060000000000000000e+02	0.000000000000000000e+00	1.727770269624476649e-05	nan
8.070000000000000000e+02	0.000000000000000000e+00	1.753976722134053496e-05	nan
8.080000000000000000e+02	0.000000000000000000e+00	2.199129154188593586e-05	nan
8.090000000000000000e+02	0.000000000000000000e+00	2.064948536279548536e-05	nan
8.100000000000000000e+02	0.000000000000000000e+00	1.308681112441242110e-05	nan
8.110000000000000000e+02	0.000000000000000000e+00	1.305870510272541605e-05	nan
8.120000000000000000e+02	0.000000000000000000e+00	1.050879545397251537e-05	nan
8.130000000000000000e+02	0.000000000000000000e+00	7.912382392990610449e-06	nan
8.140000000000000000e+02	0.000000000000000000e+00	7.998465023366053354e-06	nan
8.150000000000000000e+02	0.000000000000000000e+00	1.158707227052376281e-05	nan
8.160000000000000000e+02	0.000000000000000000e+00	7.965769707975481624e-06	nan
8.170000000000000000e+02	0.000000000000000000e+00	7.850852861509985490e-06	nan
8.180000000000000000e+02	0.000000000000000000e+00	3.752980585886708484e-06	nan
8.190000000000000000e+02	0.000000000000000000e+00	2.984227454058297053e-06	nan
8.200000000000000000e+02	0.000000000000000000e+00	6.775733696472401530e-07	nan
8.210000000000000000e+02	0.000000000000000000e+00	2.731742874661574195e-08	nan
8.220000000000000000e+02	0.000000000000000000e+00	5.594290996178234905e-07	nan
8.230000000000000000e+02	0.000000000000000000e+00	1.211310462372343395e-06	nan
8.240000000000000000e+02	0.000000000000000000e+00	1.252822200585130523e-06	nan
8.250000000000000000e+02	0.000000000000000000e+00	3.746361644810631043e-08	nan
8.260000000000000000e+02	0.000000000000000000e+00	1.703661960851243296e-06	nan
8.270000000000000000e+02	0.000000000000000000e+00	2.649403103271460428e-06	nan
8.280000000000000000e+02	0.000000000000000000e+00	4.100394754198830799e-06	nan
8.290000000000000000e+02	0.000000000000000000e+00	3.009246754326516280e-06	nan
8.300000000000000000e+02	0.000000000000000000e+00	6.481266462446065117e-06	nan
8.310000000000000000e+02	0.000000000000000000e+00	5.158881286604169062e-06	nan
8.320000000000000000e+02	0.000000000000000000e+00	4.736117393602543822e-06	nan
8.330000000000000000e+02	0.000000000000000000e+00	4.558016347269093399e-06	nan
8.340000000000000000e+02	0.000000000000000000e+00	4.368931849773732010e-06	nan
8.350000000000000000e+02	0.000000000000000000e+00	4.597611749352369926e-06	nan
8.360000000000000000e+02	0.000000000000000000e+00	4.813893543440151099e-06	nan
8.370000000000000000e+02	0.000000000000000000e+00	9.291151223490865614e-06	nan
8.380000000000000000e+02	0.000000000000000000e+00	8.683266162181095868e-06	nan
8.390000000000000000e+02	0.000000000000000000e+00	1.238108918117473566e-05	nan
8.400000000000000000e+02	0.000000000000000000e+00	1.097519737896397176e-05	nan
8.410000000000000000e+02	0.000000000000000000e+00	1.094302120886998071e-05	nan
8.420000000000000000e+02	0.000000000000000000e+00	1.540865099406943411e-05	nan
8.430000000000000000e+02	0.000000000000000000e+00	7.696655926378554203e-06	nan
8.440000000000000000e+02	0.000000000000000000e+00	8.369005016969125363e-06	nan
8.450000000000000000e+02	0.000000000000000000e+00	8.218557486875464999e-06	nan
8.460000000000000000e+02	0.000000000000000000e+00	1.444875437325697288e-05	nan
8.470000000000000000e+02	0.000000000000000000e+00	1.032021280529444778e-05	nan
8.480000000000000000e+02	0.000000000000000000e+00	1.719861576643872726e-05	nan
8.490000000000000000e+02	0.000000000000000000e+00	1.692998074503363021e-05	nan
8.500000000000000000e+02	0.000000000000000000e+00	1.793461516147716885e-05	nan
8.510000000000000000e+02	0.000000000000000000e+00	1.790386633868440292e-05	nan
8.520000000000000000e+02	0.000000000000000000e+00	1.636302497052807890e-05	nan
8.530000000000000000e+02	0.000000000000000000e+00	1.667084959907738805e-05	nan
8.540000000000000000e+02	0.000000000000000000e+00	1.681119112191915564e-05	nan
8.550000000000000000e+02	0.000000000000000000e+00	1.811892605330586172e-05	nan
8.560000000000000000e+02	0.000000000000000000e+00	1.991620826745515868e-05	nan
8.570000000000000000e+02	0.000000000000000000e+00	2.312898684746854242e-05	nan
8.580000000000000000e+02	0.000000000000000000e+00	2.268332465847602280e-05	nan
8.590000000000000000e+02	0.000000000000000000e+00	2.528650876354654524e-05	nan
8.600000000000000000e+02	0.000000000000000000e+00	3.170193279739339762e-05	nan
8.610000000000000000e+02	0.000000000000000000e+00	3.197055253892623449e-05	nan
8.620000000000000000e+02	0.000000000000000000e+00	2.555669474634801009e-05	nan
8.630000000000000000e+02	0.000000000000000000e+00	2.385360123046352713e-05	nan
8.640000000000000000e+02	0.000000000000000000e+00	2.404176060520225714e-05	nan
8.650000000000000000e+02	0.000000000000000000e+00	2.410667874544998734e-05	nan
8.660000000000000000e+02	0.000000000000000000e+00	2.590591101181769071e-05	nan
8.670000000000000000e+02	0.000000000000000000e+00	3.233896528764714488e-05	nan
8.680000000000000000e+02	0.000000000000000000e+00	2.927177510570900517e-05	nan
8.690000000000000000e+02	0.000000000000000000e+00	2.952327616459420910e-05	nan
8.700000000000000000e+02	0.000000000000000000e+00	2.022442732651994534e-05	nan
8.710000000000000000e+02	0.000000000000000000e+00	2.688445283116871662e-05	nan
8.720000000000000000e+02	0.000000000000000000e+00	3.294364824632426780e-05	nan
8.730000000000000000e+02	0.000000000000000000e+00	4.183857443357780719e-05	nan
8.740000000000000000e+02	0.000000000000000000e+00	3.959195882875923616e-05	nan
8.750000000000000000e+02	0.000000000000000000e+00	3.876886302834230472e-05	nan
8.760000000000000000e+02	0.000000000000000000e+00	2.724677323918319605e-05	nan
8.770000000000000000e+02	0.000000000000000000e+00	3.389864673241478003e-05	nan
8.780000000000000000e+02	0.000000000000000000e+00	2.408758783025610517e-05	nan
8.790000000000000000e+02	0.000000000000000000e+00	2.402513864744453969e-05	nan
8.800000000000000000e+02	0.000000000000000000e+00	1.504655905233863379e-05	nan
8.810000000000000000e+02	0.000000000000000000e+00	2.194555081734172379e-05	nan
8.820000000000000000e+02	0.000000000000000000e+00	2.271703381769053990e-05	nan
8.830000000000000000e+02	0.000000000000000000e+00	1.957565881724833613e-05	nan
8.840000000000000000e+02	0.000000000000000000e+00	1.919515338681292011e-05	nan
8.850000000000000000e+02	0.000000000000000000e+00	1.783575169704311651e-05	nan
8.860000000000000000e+02	0.000000000000000000e+00	1.710779114861688181e-05	nan
8.870000000000000000e+02	0.000000000000000000e+00	1.538597125916695420e-05	nan
8.880000000000000000e+02	0.000000000000000000e+00	2.328873217800853804e-05	nan
8.890000000000000000e+02	0.000000000000000000e+00	2.020852472424646207e-05	nan
8.900000000000000000e+02	0.000000000000000000e+00	2.363938008539981803e-05	nan
8.910000000000000000e+02	0.000000000000000000e+00	2.321380480971347741e-05	nan
8.920000000000000000e+02	0.000000000000000000e+00	2.437940060532793417e-05	nan
8.930000000000000000e+02	0.000000000000000000e+00	2.440183636276454916e-05	nan
8.940000000000000000e+02	0.000000000000000000e+00	2.467765766770576726e-05	nan
8.950000000000000000e+02	0.000000000000000000e+00	3.087773841520770530e-05	nan
8.960000000000000000e+02	0.000000000000000000e+00	2.752128135030008232e-05	nan
8.970000000000000000e+02	0.000000000000000000e+00	2.396650965441150859e-05	nan
8.980000000000000000e+02	0.000000000000000000e+00	1.488945213356214297e-05	nan
8.990000000000000000e+02	0.000000000000000000e+00	1.525068953420204604e-05	nan
9.000000000000000000e+02	0.000000000000000000e+00	2.057720556707719485e-05	nan
9.010000000000000000e+02	0.000000000000000000e+00	9.209768762159299240e-06	nan
9.020000000000000000e+02	0.000000000000000000e+00	1.513924681388145141e-05	nan
9.030000000000000000e+02	0.000000000000000000e+00	1.385082019902840326e-05	nan
9.040000000000000000e+02	0.000000000000000000e+00	1.201988638061863394e-05	nan
9.050000000000000000e+02	0.000000000000000000e+00	1.228732979299171437e-05	nan
9.060000000000000000e+02	0.000000000000000000e+00	1.230305868077906113e-05	nan
9.070000000000000000e+02	0.000000000000000000e+00	1.241663770019855279e-05	nan
9.080000000000000000e+02	0.000000000000000000e+00	2.114435552420285377e-05	nan
9.090000000000000000e+02	0.000000000000000000e+00	1.784020488019500542e-05	nan
9.100000000000000000e+02	0.000000000000000000e+00	1.603421093215003494e-05	nan
9.110000000000000000e+02	0.000000000000000000e+00	1.569721146763132798e-05	nan
9.120000000000000000e+02	0.000000000000000000e+00	1.573000321273514875e-05	nan
9.130000000000000000e+02	0.000000000000000000e+00	2.413618478723005692e-05	nan
9.140000000000000000e+02	0.000000000000000000e+00	2.393902604426445795e-05	nan
9.150000000000000000e+02	0.000000000000000000e+00	3.318711282350769704e-05	nan
9.160000000000000000e+02	0.000000000000000000e+00	3.242453245940479393e-05	nan
9.170000000000000000e+02	0.000000000000000000e+00	2.803500330853764974e-05	nan
9.180000000000000000e+02	0.000000000000000000e+00	2.836288943807248989e-05	nan
9.190000000000000000e+02	0.000000000000000000e+00	2.381771609526734846e-05	nan
9.200000000000000000e+02	0.000000000000000000e+00	2.370472764474718230e-05	nan
9.210000000000000000e+02	0.000000000000000000e+00	2.426985859052588660e-05	nan
9.220000000000000000e+02	0.000000000000000000e+00	2.009205062296998498e-05	nan
9.230000000000000000e+02	0.000000000000000000e+00	1.989829215554231385e-05	nan
9.240000000000000000e+02	0.000000000000000000e+00	1.898167084107295187e-05	nan
9.250000000000000000e+02	0.000000000000000000e+00	2.651352291519852645e-05	nan
9.260000000000000000e+02	0.000000000000000000e+00	2.544386808829541025e-05	nan
9.270000000000000000e+02	0.000000000000000000e+00	2.371214139307706228e-05	nan
9.280000000000000000e+02	0.000000000000000000e+00	2.368798939397100638e-05	nan
9.290000000000000000e+02	0.000000000000000000e+00	2.675017028895290775e-05	nan
9.300000000000000000e+02	0.000000000000000000e+00	2.733823376932814251e-05	nan
9.310000000000000000e+02	0.000000000000000000e+00	3.067039810883511922e-05	nan
9.320000000000000000e+02	0.000000000000000000e+00	3.477379279296186092e-05	nan
9.330000000000000000e+02	0.000000000000000000e+00	4.931859899128782874e-05	nan
9.340000000000000000e+02	0.000000000000000000e+00	6.548001656845968800e-05	nan
9.350000000000000000e+02	0.000000000000000000e+00	8.340564005280381294e-05	nan
9.360000000000000000e+02	0.000000000000000000e+00	6.208732013093772658e-05	nan
9.370000000000000000e+02	0.000000000000000000e+00	5.760595889466586079e-05	nan
9.380000000000000000e+02	0.000000000000000000e+00	5.529040704365883693e-05	nan
9.390000000000000000e+02	0.000000000000000000e+00	6.085527308767493641e-05	nan
9.400000000000000000e+02	0.000000000000000000e+00	6.346103537369334868e-05	nan
9.410000000000000000e+02	0.000000000000000000e+00	6.404723902403230236e-05	nan
9.420000000000000000e+02	0.000000000000000000e+00	6.681690450271020342e-05	nan
9.430000000000000000e+02	0.000000000000000000e+00	9.482027082494424780e-05	nan
9.440000000000000000e+02	0.000000000000000000e+00	7.777476469075763276e-05	nan
9.450000000000000000e+02	0.000000000000000000e+00	5.956380191506198158e-05	nan
9.460000000000000000e+02	0.000000000000000000e+00	4.347776444440591942e-05	nan
9.470000000000000000e+02	0.000000000000000000e+00	4.419057514219866637e-05	nan
9.480000000000000000e+02	0.000000000000000000e+00	4.021507660031940382e-05	nan
9.490000000000000000e+02	0.000000000000000000e+00	5.063051003544071556e-05	nan
9.500000000000000000e+02	0.000000000000000000e+00	6.538571160294914461e-05	nan
9.510000000000000000e+02	0.000000000000000000e+00	7.215182432082627325e-05	nan
9.520000000000000000e+02	0.000000000000000000e+00	7.137467686803725749e-05	nan
9.530000000000000000e+02	0.000000000000000000e+00	8.487485557740078422e-05	nan
9.540000000000000000e+02	0.000000000000000000e+00	8.334540171851477204e-05	nan
9.550000000000000000e+02	0.000000000000000000e+00	8.692822679994826620e-05	nan
9.560000000000000000e+02	0.000000000000000000e+00	8.681693809125772660e-05	nan
9.570000000000000000e+02	0.000000000000000000e+00	8.244630909501667472e-05	nan
9.580000000000000000e+02	0.000000000000000000e+00	7.977382021985230732e-05	nan
9.590000000000000000e+02	0.000000000000000000e+00	5.800136728211120751e-05	nan
9.600000000000000000e+02	0.000000000000000000e+00	4.719867479700483152e-05	nan
9.610000000000000000e+02	0.000000000000000000e+00	3.239367457007000245e-05	nan
9.620000000000000000e+02	0.000000000000000000e+00	3.099814062664724617e-05	nan
9.630000000000000000e+02	0.000000000000000000e+00	3.433182576567101851e-05	nan
9.640000000000000000e+02	0.000000000000000000e+00	3.942365489764445419e-05	nan
9.650000000000000000e+02	0.000000000000000000e+00	3.894172451927553294e-05	nan
9.660000000000000000e+02	0.000000000000000000e+00	3.952490275873200929e-05	nan
9.670000000000000000e+02	0.000000000000000000e+00	3.999041221912855035e-05	nan
9.680000000000000000e+02	0.000000000000000000e+00	5.951549274191438423e-05	nan
9.690000000000000000e+02	0.000000000000000000e+00	6.327195985438447616e-05	nan
9.700000000000000000e+02	0.000000000000000000e+00	8.575828198381020453e-05	nan
9.710000000000000000e+02	0.000000000000000000e+00	8.315847787064089105e-05	nan
9.720000000000000000e+02	0.000000000000000000e+00	7.037137516504682290e-05	nan
9.730000000000000000e+02	0.000000000000000000e+00	7.392855838897729646e-05	nan
9.740000000000000000e+02	0.000000000000000000e+00	5.932805637106729739e-05	nan
9.750000000000000000e+02	0.000000000000000000e+00	4.443492017168549951e-05	nan
9.760000000000000000e+02	0.000000000000000000e+00	5.513839241911438100e-05	nan
9.770000000000000000e+02	0.000000000000000000e+00	4.407339514232873866e-05	nan
9.780000000000000000e+02	0.000000000000000000e+00	5.964419747599132929e-05	nan
9.790000000000000000e+02	0.000000000000000000e+00	4.457902105019373456e-05	nan
9.800000000000000000e+02	0.000000000000000000e+00	5.747431560742698506e-05	nan
9.810000000000000000e+02	0.000000000000000000e+00	5.580595586362906461e-05	nan
9.820000000000000000e+02	0.000000000000000000e+00	5.588730435158863836e-05	nan
9.830000000000000000e+02	0.000000000000000000e+00	5.693676897279883315e-05	nan
9.840000000000000000e+02	0.000000000000000000e+00	7.541589316328939027e-05	nan
9.850000000000000000e+02	0.000000000000000000e+00	6.309456066246472679e-05	nan
9.860000000000000000e+02	0.000000000000000000e+00	6.429406122787474447e-05	nan
9.870000000000000000e+02	0.000000000000000000e+00	7.012385187502073920e-05	nan
9.880000000000000000e+02	0.000000000000000000e+00	6.665905209182498056e-05	nan
9.890000000000000000e+02	0.000000000000000000e+00	7.307690688905635378e-05	nan
9.900000000000000000e+02	0.000000000000000000e+00	8.540601154424574514e-05	nan
9.910000000000000000e+02	0.000000000000000000e+00	9.195169862898008037e-05	nan
9.920000000000000000e+02	0.000000000000000000e+00	1.060457818421137746e-04	nan
9.930000000000000000e+02	0.000000000000000000e+00	8.452884265040808338e-05	nan
9.940000000000000000e+02	0.000000000000000000e+00	7.192959468726027356e-05	nan
9.950000000000000000e+02	0.000000000000000000e+00	7.228781650005477706e-05	nan
9.960000000000000000e+02	0.000000000000000000e+00	7.868088499483654114e-05	nan
9.970000000000000000e+02	0.000000000000000000e+00	6.682143991883237634e-05	nan
9.980000000000000000e+02	0.000000000000000000e+00	8.010807099527008702e-05	nan
9.990000000000000000e+02	0.000000000000000000e+00	8.299982005751742580e-05	nan
1.000000000000000000e+03	0.000000000000000000e+00	7.039303637911791380e-05	nan
1.001000000000000000e+03	0.000000000000000000e+00	9.492390562383814069e-05	nan
1.002000000000000000e+03	0.000000000000000000e+00	8.275471587738040646e-05	nan
1.003000000000000000e+03	0.000000000000000000e+00	8.847442239602646113e-05	nan
1.004000000000000000e+03	0.000000000000000000e+00	9.070280877578013956e-05	nan
1.005000000000000000e+03	0.000000000000000000e+00	7.167053723576651718e-05	nan
1.006000000000000000e+03	0.000000000000000000e+00	7.742512165200221780e-05	nan
1.007000000000000000e+03	0.000000000000000000e+00	5.981026871095183715e-05	nan
1.008000000000000000e+03	0.000000000000000000e+00	4.632877259263694153e-05	nan
1.009000000000000000e+03	0.000000000000000000e+00	3.517675581427636913e-05	nan
1.010000000000000000e+03	0.000000000000000000e+00	3.732779383762062174e-05	nan
1.011000000000000000e+03	0.000000000000000000e+00	3.813828965808260769e-05	nan
1.012000000000000000e+03	0.000000000000000000e+00	3.822511369610533349e-05	nan
1.013000000000000000e+03	0.000000000000000000e+00	3.687705731146629539e-05	nan
1.014000000000000000e+03	0.000000000000000000e+00	3.722885997590428690e-05	nan
1.015000000000000000e+03	0.000000000000000000e+00	3.905937445753278450e-05	nan
1.016000000000000000e+03	0.000000000000000000e+00	4.359099887510952575e-05	nan
1.017000000000000000e+03	0.000000000000000000e+00	4.832730453363110731e-05	nan
1.018000000000000000e+03	0.000000000000000000e+00	4.835891515932366151e-05	nan
1.019000000000000000e+03	0.000000000000000000e+00	5.310325117772342595e-05	nan
1.020000000000000000e+03	0.000000000000000000e+00	5.304942277780355620e-05	nan
1.021000000000000000e+03	0.000000000000000000e+00	5.550310234799374825e-05	nan
1.022000000000000000e+03	0.000000000000000000e+00	5.992923390239499260e-05	nan
1.023000000000000000e+03	0.000000000000000000e+00	4.737685631018300787e-05	nan
1.024000000000000000e+03	0.000000000000000000e+00	3.748819414557386895e-05	nan
1.025000000000000000e+03	0.000000000000000000e+00	4.139251468367453099e-05	nan
1.026000000000000000e+03	0.000000000000000000e+00	3.191764189590291936e-05	nan
1.027000000000000000e+03	0.000000000000000000e+00	3.176314748239597954e-05	nan
1.028000000000000000e+03	0.000000000000000000e+00	3.172045701308536273e-05	nan
1.029000000000000000e+03	0.000000000000000000e+00	3.221460275992541421e-05	nan
1.030000000000000000e+03	0.000000000000000000e+00	3.238214445907779994e-05	nan
1.031000000000000000e+03	0.000000000000000000e+00	3.053059162352803459e-05	nan
1.032000000000000000e+03	0.000000000000000000e+00	3.029201688100997760e-05	nan
1.033000000000000000e+03	0.000000000000000000e+00	3.100828941607899832e-05	nan
1.034000000000000000e+03	0.000000000000000000e+00	3.225772570385516285e-05	nan
1.035000000000000000e+03	0.000000000000000000e+00	3.295903808044586792e-05	nan
1.036000000000000000e+03	0.000000000000000000e+00	4.416419192489349154e-05	nan
1.037000000000000000e+03	0.000000000000000000e+00	4.802784761801941914e-05	nan
1.038000000000000000e+03	0.000000000000000000e+00	4.659767572356972407e-05	nan
1.039000000000000000e+03	0.000000000000000000e+00	4.680138543177175277e-05	nan
1.040000000000000000e+03	0.000000000000000000e+00	4.900611576435465010e-05	nan
1.041000000000000000e+03	0.000000000000000000e+00	6.169531591742141198e-05	nan
1.042000000000000000e+03	0.000000000000000000e+00	4.899682989157266117e-05	nan
1.043000000000000000e+03	0.000000000000000000e+00	3.759194167384071058e-05	nan
1.044000000000000000e+03	0.000000000000000000e+00	3.789928477085491824e-05	nan
1.045000000000000000e+03	0.000000000000000000e+00	3.780600628004168940e-05	nan
1.046000000000000000e+03	0.000000000000000000e+00	3.775573247203768798e-05	nan
1.047000000000000000e+03	0.000000000000000000e+00	4.885857539637170196e-05	nan
1.048000000000000000e+03	0.000000000000000000e+00	5.250480973701727614e-05	nan
1.049000000000000000e+03	0.000000000000000000e+00	5.406578713198431239e-05	nan
1.050000000000000000e+03	0.000000000000000000e+00	4.362954983669629282e-05	nan
1.051000000000000000e+03	0.000000000000000000e+00	4.250506964781619455e-05	nan
1.052000000000000000e+03	0.000000000000000000e+00	4.235288455435589310e-05	nan
1.053000000000000000e+03	0.000000000000000000e+00	4.395495338915979397e-05	nan
1.054000000000000000e+03	0.000000000000000000e+00	4.489142943224497994e-05	nan
1.055000000000000000e+03	0.000000000000000000e+00	3.242195665017362890e-05	nan
1.056000000000000000e+03	0.000000000000000000e+00	2.497713173788313300e-05	nan
1.057000000000000000e+03	0.000000000000000000e+00	2.458074090286414758e-05	nan
1.058000000000000000e+03	0.000000000000000000e+00	3.532400145672599817e-05	nan
1.059000000000000000e+03	0.000000000000000000e+00	3.298149454777302841e-05	nan
1.060000000000000000e+03	0.000000000000000000e+00	3.938683082334689311e-05	nan
1.061000000000000000e+03	0.000000000000000000e+00	3.907902395164446999e-05	nan
1.062000000000000000e+03	0.000000000000000000e+00	4.774971313865085376e-05	nan
1.063000000000000000e+03	0.000000000000000000e+00	4.503245442687239147e-05	nan
1.064000000000000000e+03	0.000000000000000000e+00	3.097148196182485927e-05	nan
1.065000000000000000e+03	0.000000000000000000e+00	2.822687791873323539e-05	nan
1.066000000000000000e+03	0.000000000000000000e+00	2.487319153164689348e-05	nan
1.067000000000000000e+03	0.000000000000000000e+00	2.541654860800211400e-05	nan
1.068000000000000000e+03	0.000000000000000000e+00	2.395659223171148542e-05	nan
1.069000000000000000e+03	0.000000000000000000e+00	1.586800069125205288e-05	nan
1.070000000000000000e+03	0.000000000000000000e+00	8.049589118458911117e-06	nan
1.071000000000000000e+03	0.000000000000000000e+00	8.831691560206685735e-06	nan
1.072000000000000000e+03	0.000000000000000000e+00	1.479803840205842727e-05	nan
1.073000000000000000e+03	0.000000000000000000e+00	6.944131798885969862e-06	nan
1.074000000000000000e+03	0.000000000000000000e+00	1.290273619350714281e-05	nan
1.075000000000000000e+03	0.000000000000000000e+00	1.835922555534747914e-05	nan
1.076000000000000000e+03	0.000000000000000000e+00	1.393920710358595063e-05	nan
1.077000000000000000e+03	0.000000000000000000e+00	2.035216291167270210e-05	nan
1.078000000000000000e+03	0.000000000000000000e+00	1.809883071567908831e-05	nan
1.079000000000000000e+03	0.000000000000000000e+00	2.467077172643856772e-05	nan
1.080000000000000000e+03	0.000000000000000000e+00	2.519358372572563090e-05	nan
1.081000000000000000e+03	0.000000000000000000e+00	1.663087069903399227e-05	nan
1.082000000000000000e+03	0.000000000000000000e+00	1.703345301370175427e-05	nan
1.083000000000000000e+03	0.000000000000000000e+00	1.645604486859637323e-05	nan
1.084000000000000000e+03	0.000000000000000000e+00	1.474536190297021310e-05	nan
1.085000000000000000e+03	0.000000000000000000e+00	2.245096398447608553e-05	nan
1.086000000000000000e+03	0.000000000000000000e+00	1.303599390642205695e-05	nan
1.087000000000000000e+03	0.000000000000000000e+00	5.832928058265261513e-06	nan
1.088000000000000000e+03	0.000000000000000000e+00	7.311388831778058876e-06	nan
1.089000000000000000e+03	0.000000000000000000e+00	3.027426063630323601e-06	nan
1.090000000000000000e+03	0.000000000000000000e+00	4.528783493393448389e-06	nan
1.091000000000000000e+03	0.000000000000000000e+00	3.336733616182795781e-06	nan
1.092000000000000000e+03	0.000000000000000000e+00	4.902921897049320417e-06	nan
1.093000000000000000e+03	0.000000000000000000e+00	9.896757471574651972e-06	nan
1.094000000000000000e+03	0.000000000000000000e+00	9.713532040101137020e-06	nan
1.095000000000000000e+03	0.000000000000000000e+00	6.556207438410308787e-06	nan
1.096000000000000000e+03	0.000000000000000000e+00	6.447241118676906537e-06	nan
1.097000000000000000e+03	0.000000000000000000e+00	1.035490474308832744e-05	nan
1.098000000000000000e+03	0.000000000000000000e+00	1.205471212789898446e-05	nan
1.099000000000000000e+03	0.000000000000000000e+00	1.106665619922755656e-05	nan
1.100000000000000000e+03	0.000000000000000000e+00	1.807528486797207516e-05	nan
1.101000000000000000e+03	0.000000000000000000e+00	9.157968200786444763e-06	nan
1.102000000000000000e+03	0.000000000000000000e+00	1.536021914233722340e-05	nan
1.103000000000000000e+03	0.000000000000000000e+00	1.283287121158603780e-05	nan
1.104000000000000000e+03	0.000000000000000000e+00	1.281332830546719402e-05	nan
1.105000000000000000e+03	0.000000000000000000e+00	2.145957328586731080e-05	nan
1.106000000000000000e+03	0.000000000000000000e+00	1.350583828469257045e-05	nan
1.107000000000000000e+03	0.000000000000000000e+00	2.330473050375350192e-05	nan
1.108000000000000000e+03	0.000000000000000000e+00	3.276275217425673347e-05	nan
1.109000000000000000e+03	0.000000000000000000e+00	4.684229705577652551e-05	nan
1.110000000000000000e+03	0.000000000000000000e+00	3.277175068090709947e-05	nan
1.111000000000000000e+03	0.000000000000000000e+00	3.105884025676208419e-05	nan
1.112000000000000000e+03	0.000000000000000000e+00	2.141110584479388279e-05	nan
1.113000000000000000e+03	0.000000000000000000e+00	1.540901425772565029e-05	nan
1.114000000000000000e+03	0.000000000000000000e+00	1.517814207023023195e-05	nan
1.115000000000000000e+03	0.000000000000000000e+00	1.543202720506305580e-05	nan
1.116000000000000000e+03	0.000000000000000000e+00	1.524595264226799886e-05	nan
1.117000000000000000e+03	0.000000000000000000e+00	1.506069012641821451e-05	nan
1.118000000000000000e+03	0.000000000000000000e+00	8.642415558769112209e-06	nan
1.119000000000000000e+03	0.000000000000000000e+00	3.990874063029938190e-06	nan
1.120000000000000000e+03	0.000000000000000000e+00	3.923862177805953697e-06	nan
1.121000000000000000e+03	0.000000000000000000e+00	1.189020297964225469e-06	nan
1.122000000000000000e+03	0.000000000000000000e+00	1.151487013846410074e-06	nan
1.123000000000000000e+03	0.000000000000000000e+00	1.082481526710679614e-06	nan
1.124000000000000000e+03	0.000000000000000000e+00	3.745902563444856283e-06	nan
1.125000000000000000e+03	0.000000000000000000e+00	9.806175559761417593e-07	nan
1.126000000000000000e+03	0.000000000000000000e+00	2.836556402321150115e-06	nan
1.127000000000000000e+03	0.000000000000000000e+00	9.036643237663471215e-07	nan
1.128000000000000000e+03	0.000000000000000000e+00	9.702101064452065704e-12	nan
1.129000000000000000e+03	0.000000000000000000e+00	1.383464211028060353e-06	nan
1.130000000000000000e+03	0.000000000000000000e+00	4.548565804651368335e-06	nan
1.131000000000000000e+03	0.000000000000000000e+00	7.320935027254792356e-06	nan
1.132000000000000000e+03	0.000000000000000000e+00	7.104302142931213030e-06	nan
1.133000000000000000e+03	0.000000000000000000e+00	9.635044203262069893e-06	nan
1.134000000000000000e+03	0.000000000000000000e+00	1.650924194347889003e-05	nan
1.135000000000000000e+03	0.000000000000000000e+00	1.616620959402110147e-05	nan
1.136000000000000000e+03	0.000000000000000000e+00	1.633170665340060354e-05	nan
1.137000000000000000e+03	0.000000000000000000e+00	2.048062032293256450e-05	nan
1.138000000000000000e+03	0.000000000000000000e+00	2.048452525689610607e-05	nan
1.139000000000000000e+03	0.000000000000000000e+00	2.028999741925019805e-05	nan
1.140000000000000000e+03	0.000000000000000000e+00	2.951831826326127981e-05	nan
1.141000000000000000e+03	0.000000000000000000e+00	4.103047905396155746e-05	nan
1.142000000000000000e+03	0.000000000000000000e+00	2.940087587125051364e-05	nan
1.143000000000000000e+03	0.000000000000000000e+00	2.946670404930452195e-05	nan
1.144000000000000000e+03	0.000000000000000000e+00	2.010805772266119261e-05	nan
1.145000000000000000e+03	0.000000000000000000e+00	2.307012170840519596e-05	nan
1.146000000000000000e+03	0.000000000000000000e+00	2.312794783904579705e-05	nan
1.147000000000000000e+03	0.000000000000000000e+00	3.333981149415515789e-05	nan
1.148000000000000000e+03	0.000000000000000000e+00	4.996643877635598331e-05	nan
1.149000000000000000e+03	0.000000000000000000e+00	4.961680667053812736e-05	nan
1.150000000000000000e+03	0.000000000000000000e+00	3.966016514687392176e-05	nan
1.151000000000000000e+03	0.000000000000000000e+00	5.120382583366127956e-05	nan
1.152000000000000000e+03	0.000000000000000000e+00	4.671346393317759866e-05	nan
1.153000000000000000e+03	0.000000000000000000e+00	4.249780775768919006e-05	nan
1.154000000000000000e+03	0.000000000000000000e+00	4.257954579161016284e-05	nan
1.155000000000000000e+03	0.000000000000000000e+00	2.780518671593284455e-05	nan
1.156000000000000000e+03	0.000000000000000000e+00	2.196994724188546037e-05	nan
1.157000000000000000e+03	0.000000000000000000e+00	2.767496237615255745e-05	nan
1.158000000000000000e+03	0.000000000000000000e+00	2.767496237615255745e-05	nan
1.159000000000000000e+03	0.000000000000000000e+00	1.518591489483561217e-05	nan
1.160000000000000000e+03	0.000000000000000000e+00	1.535099392784628730e-05	nan
1.161000000000000000e+03	0.000000000000000000e+00	1.739836898344785933e-05	nan
1.162000000000000000e+03	0.000000000000000000e+00	2.130122013497354818e-05	nan
1.163000000000000000e+03	0.000000000000000000e+00	2.746291056416881693e-05	nan
1.164000000000000000e+03	0.000000000000000000e+00	1.534282481226279757e-05	nan
1.165000000000000000e+03	0.000000000000000000e+00	1.262827296633640702e-05	nan
1.166000000000000000e+03	0.000000000000000000e+00	1.627006869092723258e-05	nan
1.167000000000000000e+03	0.000000000000000000e+00	1.669275918806581557e-05	nan
1.168000000000000000e+03	0.000000000000000000e+00	1.457323073283147609e-05	nan
1.169000000000000000e+03	0.000000000000000000e+00	1.457320181260400128e-05	nan
1.170000000000000000e+03	0.000000000000000000e+00	1.541029512503330160e-05	nan
1.171000000000000000e+03	0.000000000000000000e+00	1.575227784725499391e-05	nan
1.172000000000000000e+03	0.000000000000000000e+00	1.575227784725499391e-05	nan
1.173000000000000000e+03	0.000000000000000000e+00	1.305747451526957322e-05	nan
1.174000000000000000e+03	0.000000000000000000e+00	1.645278734174791482e-05	nan
1.175000000000000000e+03	0.000000000000000000e+00	1.426386388359405839e-05	nan
1.176000000000000000e+03	0.000000000000000000e+00	1.033655893299280896e-05	nan
1.177000000000000000e+03	0.000000000000000000e+00	1.702466768306064968e-05	nan
1.178000000000000000e+03	0.000000000000000000e+00	1.465663674367139344e-05	nan
1.179000000000000000e+03	0.000000000000000000e+00	1.261468249980055947e-05	nan
1.180000000000000000e+03	0.000000000000000000e+00	1.304960126440276998e-05	nan
1.181000000000000000e+03	0.000000000000000000e+00	5.791742730545747308e-06	nan
1.182000000000000000e+03	0.000000000000000000e+00	1.075283917060449712e-05	nan
1.183000000000000000e+03	0.000000000000000000e+00	8.318023364900858788e-06	nan
1.184000000000000000e+03	0.000000000000000000e+00	6.874418130936073160e-06	nan
1.185000000000000000e+03	0.000000000000000000e+00	1.209668123152557711e-05	nan
1.186000000000000000e+03	0.000000000000000000e+00	1.251037758387463881e-05	nan
1.187000000000000000e+03	0.000000000000000000e+00	5.914082765235235343e-06	nan
1.188000000000000000e+03	0.000000000000000000e+00	7.268915525393965475e-06	nan
1.189000000000000000e+03	0.000000000000000000e+00	3.378701208603180719e-06	nan
1.190000000000000000e+03	0.000000000000000000e+00	7.268934678145077887e-06	nan
1.191000000000000000e+03	0.000000000000000000e+00	1.055174323035795065e-05	nan
1.192000000000000000e+03	0.000000000000000000e+00	1.680062197856159261e-05	nan
1.193000000000000000e+03	0.000000000000000000e+00	1.680065202315324103e-05	nan
1.194000000000000000e+03	0.000000000000000000e+00	1.206881176516921408e-05	nan
1.195000000000000000e+03	0.000000000000000000e+00	1.404606657364385415e-05	nan
1.196000000000000000e+03	0.000000000000000000e+00	1.721323885922388969e-05	nan
1.197000000000000000e+03	0.000000000000000000e+00	2.231051942191688027e-05	nan
1.198000000000000000e+03	0.000000000000000000e+00	3.123453390248516275e-05	nan
1.199000000000000000e+03	0.000000000000000000e+00	3.696211634632537874e-05	nan
1.200000000000000000e+03	0.000000000000000000e+00	3.696216373281635689e-05	nan
1.201000000000000000e+03	0.000000000000000000e+00	3.657315473757235494e-05	nan
1.202000000000000000e+03	0.000000000000000000e+00	3.657315473757235494e-05	nan
1.203000000000000000e+03	0.000000000000000000e+00	3.209231708917927180e-05	nan
1.204000000000000000e+03	0.000000000000000000e+00	3.229520289433387677e-05	nan
1.205000000000000000e+03	0.000000000000000000e+00	3.565420175796060677e-05	nan
1.206000000000000000e+03	0.000000000000000000e+00	3.565420175796060677e-05	nan
1.207000000000000000e+03	0.000000000000000000e+00	3.565420175796060677e-05	nan
1.208000000000000000e+03	0.000000000000000000e+00	4.102475494711586135e-05	nan
1.209000000000000000e+03	0.000000000000000000e+00	5.730523738710221825e-05	nan
1.210000000000000000e+03	0.000000000000000000e+00	5.348925092313615336e-05	nan
1.211000000000000000e+03	0.000000000000000000e+00	6.272978595551548849e-05	nan
1.212000000000000000e+03	0.000000000000000000e+00	5.494429720831121953e-05	nan
1.213000000000000000e+03	0.000000000000000000e+00	4.283698238899638524e-05	nan
1.214000000000000000e+03	0.000000000000000000e+00	5.494435776362649828e-05	nan
1.215000000000000000e+03	0.000000000000000000e+00	5.494435776362649828e-05	nan
1.216000000000000000e+03	0.000000000000000000e+00	6.855667004138260611e-05	nan
1.217000000000000000e+03	0.000000000000000000e+00	8.367391922226469518e-05	nan
1.218000000000000000e+03	0.000000000000000000e+00	7.475636684142845045e-05	nan
1.219000000000000000e+03	0.000000000000000000e+00	6.038477946281484588e-05	nan
1.220000000000000000e+03	0.000000000000000000e+00	7.475636684142845045e-05	nan
1.221000000000000000e+03	0.000000000000000000e+00	6.038477946281484588e-05	nan
1.222000000000000000e+03	0.000000000000000000e+00	6.038484411623513834e-05	nan
1.223000000000000000e+03	0.000000000000000000e+00	4.754594059718023476e-05	nan
1.224000000000000000e+03	0.000000000000000000e+00	5.115086632742860085e-05	nan
1.225000000000000000e+03	0.000000000000000000e+00	3.932211506662598721e-05	nan
1.226000000000000000e+03	0.000000000000000000e+00	4.754594059718023476e-05	nan
1.227000000000000000e+03	0.000000000000000000e+00	4.144647865086734372e-05	nan
1.228000000000000000e+03	0.000000000000000000e+00	3.418946615529207511e-05	nan
1.229000000000000000e+03	0.000000000000000000e+00	3.470674040626392395e-05	nan
1.230000000000000000e+03	0.000000000000000000e+00	2.498052131878726671e-05	nan
1.231000000000000000e+03	0.000000000000000000e+00	1.890307901026294380e-05	nan
1.232000000000000000e+03	0.000000000000000000e+00	2.753133140319798954e-05	nan
1.233000000000000000e+03	0.000000000000000000e+00	2.388461143846846023e-05	nan
1.234000000000000000e+03	0.000000000000000000e+00	1.666477645339407458e-05	nan
1.235000000000000000e+03	0.000000000000000000e+00	1.737406548626172108e-05	nan
1.236000000000000000e+03	0.000000000000000000e+00	2.656411677832978889e-05	nan
1.237000000000000000e+03	0.000000000000000000e+00	3.093143964246318771e-05	nan
1.238000000000000000e+03	0.000000000000000000e+00	2.741597053815531305e-05	nan
1.239000000000000000e+03	0.000000000000000000e+00	2.717836528626809458e-05	nan
1.240000000000000000e+03	0.000000000000000000e+00	1.966557963771195571e-05	nan
1.241000000000000000e+03	0.000000000000000000e+00	2.055243404597678874e-05	nan
1.242000000000000000e+03	0.000000000000000000e+00	1.968845483087470328e-05	nan
1.243000000000000000e+03	0.000000000000000000e+00	1.269706138986278307e-05	nan
1.244000000000000000e+03	0.000000000000000000e+00	1.943524535746470511e-05	nan
1.245000000000000000e+03	0.000000000000000000e+00	1.782248257579556726e-05	nan
1.246000000000000000e+03	0.000000000000000000e+00	1.865711805300492360e-05	nan
1.247000000000000000e+03	0.000000000000000000e+00	1.226955249854994765e-05	nan
1.248000000000000000e+03	0.000000000000000000e+00	6.011333099260767822e-06	nan
1.249000000000000000e+03	0.000000000000000000e+00	9.954229406242771152e-06	nan
1.250000000000000000e+03	0.000000000000000000e+00	1.508326339221916919e-05	nan
1.251000000000000000e+03	0.000000000000000000e+00	1.518188009435452846e-05	nan
1.252000000000000000e+03	0.000000000000000000e+00	1.490650445727327559e-05	nan
1.253000000000000000e+03	0.000000000000000000e+00	1.500441633668158861e-05	nan
1.254000000000000000e+03	0.000000000000000000e+00	2.258426984326830436e-05	nan
1.255000000000000000e+03	0.000000000000000000e+00	3.114846481587453861e-05	nan
1.256000000000000000e+03	0.000000000000000000e+00	2.810312130271566989e-05	nan
1.257000000000000000e+03	0.000000000000000000e+00	1.955059001608516392e-05	nan
1.258000000000000000e+03	0.000000000000000000e+00	2.002950965212326628e-05	nan
1.259000000000000000e+03	0.000000000000000000e+00	2.051568304936173364e-05	nan
1.260000000000000000e+03	0.000000000000000000e+00	2.421690416443731086e-05	nan
1.261000000000000000e+03	0.000000000000000000e+00	1.471003174667349998e-05	nan
1.262000000000000000e+03	0.000000000000000000e+00	1.477635313058409413e-05	nan
1.263000000000000000e+03	0.000000000000000000e+00	9.847824187807929395e-06	nan
1.264000000000000000e+03	0.000000000000000000e+00	9.852867693089006803e-06	nan
1.265000000000000000e+03	0.000000000000000000e+00	5.252694102145801168e-06	nan
1.266000000000000000e+03	0.000000000000000000e+00	2.156452378812855446e-06	nan
1.267000000000000000e+03	0.000000000000000000e+00	1.432100641931809631e-06	nan
1.268000000000000000e+03	0.000000000000000000e+00	1.506823522834906301e-06	nan
1.269000000000000000e+03	0.000000000000000000e+00	2.549579675181566677e-07	nan
1.270000000000000000e+03	0.000000000000000000e+00	4.512953022691580358e-07	nan
1.271000000000000000e+03	0.000000000000000000e+00	1.567192947598641610e-08	nan
1.272000000000000000e+03	0.000000000000000000e+00	2.392866111488336636e-08	nan
1.273000000000000000e+03	0.000000000000000000e+00	9.630031366772198625e-07	nan
1.274000000000000000e+03	0.000000000000000000e+00	1.625636459046289460e-06	nan
1.275000000000000000e+03	0.000000000000000000e+00	1.683363743646176798e-06	nan
1.276000000000000000e+03	0.000000000000000000e+00	2.491716091364510711e-06	nan
1.277000000000000000e+03	0.000000000000000000e+00	6.739166511136682276e-06	nan
1.278000000000000000e+03	0.000000000000000000e+00	6.618054784585272332e-06	nan
1.279000000000000000e+03	0.000000000000000000e+00	6.170386067300227227e-06	nan
1.280000000000000000e+03	0.000000000000000000e+00	3.649757402536607692e-06	nan
1.281000000000000000e+03	0.000000000000000000e+00	1.140937438695056200e-06	nan
1.282000000000000000e+03	0.000000000000000000e+00	3.598742463123037396e-06	nan
1.283000000000000000e+03	0.000000000000000000e+00	1.201989099158419347e-06	nan
1.284000000000000000e+03	0.000000000000000000e+00	1.233179844772750750e-06	nan
1.285000000000000000e+03	0.000000000000000000e+00	3.718429727480249252e-06	nan
1.286000000000000000e+03	0.000000000000000000e+00	7.643987234480396494e-06	nan
1.287000000000000000e+03	0.000000000000000000e+00	7.061040113768911055e-06	nan
1.288000000000000000e+03	0.000000000000000000e+00	8.292769967452876795e-06	nan
1.289000000000000000e+03	0.000000000000000000e+00	8.342655471020047275e-06	nan
1.290000000000000000e+03	0.000000000000000000e+00	1.308098593934370704e-05	nan
1.291000000000000000e+03	0.000000000000000000e+00	1.904302112257949230e-05	nan
1.292000000000000000e+03	0.000000000000000000e+00	2.676573405860110700e-05	nan
1.293000000000000000e+03	0.000000000000000000e+00	2.690274499716266548e-05	nan
1.294000000000000000e+03	0.000000000000000000e+00	2.799505939762189058e-05	nan
1.295000000000000000e+03	0.000000000000000000e+00	3.005191121034030651e-05	nan
1.296000000000000000e+03	0.000000000000000000e+00	3.297393199835572648e-05	nan
1.297000000000000000e+03	0.000000000000000000e+00	4.141028664649690829e-05	nan
1.298000000000000000e+03	0.000000000000000000e+00	5.219089964052476221e-05	nan
1.299000000000000000e+03	0.000000000000000000e+00	5.236412971685902145e-05	nan
1.300000000000000000e+03	0.000000000000000000e+00	5.235967529752112004e-05	nan
1.301000000000000000e+03	0.000000000000000000e+00	6.761399610970450470e-05	nan
1.302000000000000000e+03	0.000000000000000000e+00	6.792144326626312057e-05	nan
1.303000000000000000e+03	0.000000000000000000e+00	6.783181023895728872e-05	nan
1.304000000000000000e+03	0.000000000000000000e+00	6.976505485442141379e-05	nan
1.305000000000000000e+03	0.000000000000000000e+00	7.249405374164722804e-05	nan
1.306000000000000000e+03	0.000000000000000000e+00	8.619909817871249384e-05	nan
1.307000000000000000e+03	0.000000000000000000e+00	8.639861763231098583e-05	nan
1.308000000000000000e+03	0.000000000000000000e+00	9.079593067660880485e-05	nan
1.309000000000000000e+03	0.000000000000000000e+00	1.078208856579671384e-04	nan
1.310000000000000000e+03	0.000000000000000000e+00	1.067764612958808701e-04	nan
1.311000000000000000e+03	1.000000000000000000e+00	1.234024907251350558e-04	4.892593592882701903e-01
1.312000000000000000e+03	0.000000000000000000e+00	1.109949344129109534e-04	nan
1.313000000000000000e+03	0.000000000000000000e+00	1.098560252258596768e-04	nan
1.314000000000000000e+03	1.000000000000000000e+00	1.266200848330009795e-04	4.534163593883021037e-01
1.315000000000000000e+03	0.000000000000000000e+00	1.263656902312388643e-04	nan
1.316000000000000000e+03	0.000000000000000000e+00	1.442583517020373123e-04	nan
1.317000000000000000e+03	1.000000000000000000e+00	1.443205943125385816e-04	4.433841836796444391e-01
1.318000000000000000e+03	0.000000000000000000e+00	1.470627623878452059e-04	nan
1.319000000000000000e+03	0.000000000000000000e+00	1.467907495407932245e-04	nan
1.320000000000000000e+03	1.000000000000000000e+00	1.659167429394084003e-04	4.410900199052059101e-01
1.321000000000000000e+03	0.000000000000000000e+00	1.662140880091016388e-04	nan
1.322000000000000000e+03	0.000000000000000000e+00	1.665299210542203648e-04	nan
1.323000000000000000e+03	1.000000000000000000e+00	1.668456842967809344e-04	4.489628129264935374e-01
1.324000000000000000e+03	0.000000000000000000e+00	1.690267592471698184e-04	nan
1.325000000000000000e+03	0.000000000000000000e+00	1.505133133719932720e-04	nan
1.326000000000000000e+03	1.000000000000000000e+00	1.694046724971617511e-04	4.424730454814559955e-01
1.327000000000000000e+03	0.000000000000000000e+00	1.743251223794666362e-04	nan
1.328000000000000000e+03	0.000000000000000000e+00	1.588762758217023528e-04	nan
1.329000000000000000e+03	1.000000000000000000e+00	1.812865834044807432e-04	4.577218766406211947e-01
1.330000000000000000e+03	0.000000000000000000e+00	1.803987115581566242e-04	nan
1.331000000000000000e+03	0.000000000000000000e+00	1.806125976879491258e-04	nan
1.332000000000000000e+03	1.000000000000000000e+00	1.799914876233949012e-04	4.436984989378187638e-01
1.333000000000000000e+03	0.000000000000000000e+00	1.621458950552737263e-04	nan
1.334000000000000000e+03	0.000000000000000000e+00	1.634866430744159969e-04	nan
1.335000000000000000e+03	1.000000000000000000e+00	1.648257223456730039e-04	4.440443525600076269e-01
1.336000000000000000e+03	0.000000000000000000e+00	1.645569044684954351e-04	nan
1.337000000000000000e+03	0.000000000000000000e+00	1.835587926435053091e-04	nan
1.338000000000000000e+03	1.000000000000000000e+00	1.848524661897946110e-04	4.194714572219392368e-01
1.339000000000000000e+03	0.000000000000000000e+00	1.849709474814193171e-04	nan
1.340000000000000000e+03	0.000000000000000000e+00	1.672667992816931663e-04	nan
1.341000000000000000e+03	1.000000000000000000e+00	1.682936524426185097e-04	4.424126172225747444e-01
1.342000000000000000e+03	0.000000000000000000e+00	1.519320629345423379e-04	nan
1.343000000000000000e+03	0.000000000000000000e+00	1.515429074113375913e-04	nan
1.344000000000000000e+03	1.000000000000000000e+00	1.648823009199018282e-04	4.401628616310301334e-01
1.345000000000000000e+03	0.000000000000000000e+00	1.854617203648562451e-04	nan
1.346000000000000000e+03	0.000000000000000000e+00	2.066938057667633516e-04	nan
1.347000000000000000e+03	1.000000000000000000e+00	1.875985768365270054e-04	4.354487618164566420e-01
1.348000000000000000e+03	0.000000000000000000e+00	1.699259175307019662e-04	nan
1.349000000000000000e+03	0.000000000000000000e+00	1.892319060124703339e-04	nan
1.350000000000000000e+03	1.000000000000000000e+00	1.912059195627574385e-04	4.165503417121039220e-01
1.351000000000000000e+03	0.000000000000000000e+00	1.915980381188100469e-04	nan
1.352000000000000000e+03	0.000000000000000000e+00	1.906763624594018229e-04	nan
1.353000000000000000e+03	1.000000000000000000e+00	1.910831096061703989e-04	4.282756839869908960e-01
1.354000000000000000e+03	0.000000000000000000e+00	2.118263178420306907e-04	nan
1.355000000000000000e+03	0.000000000000000000e+00	2.330213590819427865e-04	nan
1.356000000000000000e+03	1.000000000000000000e+00	2.128298415412861104e-04	4.237458757770448114e-01
1.357000000000000000e+03	0.000000000000000000e+00	2.129371512220252832e-04	nan
1.358000000000000000e+03	0.000000000000000000e+00	1.924637336709520655e-04	nan
1.359000000000000000e+03	1.000000000000000000e+00	1.736001453105892091e-04	4.190743080695996658e-01
1.360000000000000000e+03	0.000000000000000000e+00	1.735458490388889108e-04	nan
1.361000000000000000e+03	0.000000000000000000e+00	1.738533134140370637e-04	nan
1.362000000000000000e+03	1.000000000000000000e+00	1.927295830337067534e-04	4.150716574444119900e-01
1.363000000000000000e+03	0.000000000000000000e+00	1.746288375917057873e-04	nan
1.364000000000000000e+03	0.000000000000000000e+00	1.735951527018366836e-04	nan
1.365000000000000000e+03	1.000000000000000000e+00	1.554772294168529218e-04	4.225701826177674092e-01
1.366000000000000000e+03	0.000000000000000000e+00	1.553374247072117755e-04	nan
1.367000000000000000e+03	0.000000000000000000e+00	1.378470311076993666e-04	nan
1.368000000000000000e+03	1.000000000000000000e+00	1.379428035387637950e-04	4.211343106819175341e-01
1.369000000000000000e+03	0.000000000000000000e+00	1.214862795070525893e-04	nan
1.370000000000000000e+03	0.000000000000000000e+00	1.068111804225403699e-04	nan
1.371000000000000000e+03	1.000000000000000000e+00	1.062777865541309624e-04	4.171775439679405451e-01
1.372000000000000000e+03	0.000000000000000000e+00	9.190285748188366374e-05	nan
1.373000000000000000e+03	0.000000000000000000e+00	9.136281224779868061e-05	nan
1.374000000000000000e+03	0.000000000000000000e+00	7.907056714438824270e-05	nan
1.375000000000000000e+03	0.000000000000000000e+00	6.681702608085612384e-05	nan
1.376000000000000000e+03	0.000000000000000000e+00	6.583384566165335222e-05	nan
1.377000000000000000e+03	0.000000000000000000e+00	5.459831614439560299e-05	nan
1.378000000000000000e+03	0.000000000000000000e+00	5.416863500071771216e-05	nan
1.379000000000000000e+03	0.000000000000000000e+00	5.514028696211368234e-05	nan
1.380000000000000000e+03	0.000000000000000000e+00	6.597467818244589957e-05	nan
1.381000000000000000e+03	0.000000000000000000e+00	6.589332082132179358e-05	nan
1.382000000000000000e+03	0.000000000000000000e+00	5.467740164887140738e-05	nan
1.383000000000000000e+03	0.000000000000000000e+00	5.475487654171727278e-05	nan
1.384000000000000000e+03	0.000000000000000000e+00	4.468680913071078890e-05	nan
1.385000000000000000e+03	0.000000000000000000e+00	3.562260182261572786e-05	nan
1.386000000000000000e+03	0.000000000000000000e+00	3.421640978581475011e-05	nan
1.387000000000000000e+03	0.000000000000000000e+00	2.734117629628391829e-05	nan
1.388000000000000000e+03	0.000000000000000000e+00	2.723573050426878608e-05	nan
1.389000000000000000e+03	0.000000000000000000e+00	2.030782849118637170e-05	nan
1.390000000000000000e+03	0.000000000000000000e+00	1.492605076913972375e-05	nan
1.391000000000000000e+03	0.000000000000000000e+00	1.536324115885485714e-05	nan
1.392000000000000000e+03	0.000000000000000000e+00	1.030775299075272573e-05	nan
1.393000000000000000e+03	0.000000000000000000e+00	6.106044624664350546e-06	nan
1.394000000000000000e+03	0.000000000000000000e+00	6.294817718872995740e-06	nan
1.395000000000000000e+03	0.000000000000000000e+00	1.045907793324648981e-05	nan
1.396000000000000000e+03	0.000000000000000000e+00	1.045263326154612951e-05	nan
1.397000000000000000e+03	0.000000000000000000e+00	1.113239414641217308e-05	nan
1.398000000000000000e+03	0.000000000000000000e+00	1.118756279627932307e-05	nan
1.399000000000000000e+03	0.000000000000000000e+00	1.116319709984384797e-05	nan
1.400000000000000000e+03	0.000000000000000000e+00	1.122449662578759897e-05	nan
1.401000000000000000e+03	0.000000000000000000e+00	1.078302045932805218e-05	nan
1.402000000000000000e+03	0.000000000000000000e+00	6.614190373849073283e-06	nan
1.403000000000000000e+03	0.000000000000000000e+00	3.562871583967455785e-06	nan
1.404000000000000000e+03	0.000000000000000000e+00	3.709705980314834436e-06	nan
1.405000000000000000e+03	0.000000000000000000e+00	1.445795631893058305e-06	nan
1.406000000000000000e+03	0.000000000000000000e+00	1.491232324122223419e-06	nan
1.407000000000000000e+03	0.000000000000000000e+00	2.696010872809129757e-07	nan
1.408000000000000000e+03	0.000000000000000000e+00	3.129723121935164543e-08	nan
1.409000000000000000e+03	0.000000000000000000e+00	6.287969863047384111e-07	nan
1.410000000000000000e+03	0.000000000000000000e+00	4.120309458498205141e-11	nan
1.411000000000000000e+03	0.000000000000000000e+00	4.854913957620578274e-07	nan
1.412000000000000000e+03	0.000000000000000000e+00	1.971979160334492348e-08	nan
1.413000000000000000e+03	0.000000000000000000e+00	3.429473653041222903e-08	nan
1.414000000000000000e+03	0.000000000000000000e+00	8.006457479622773287e-07	nan
1.415000000000000000e+03	0.000000000000000000e+00	2.508910113325682022e-06	nan
1.416000000000000000e+03	0.000000000000000000e+00	5.502260535827277935e-06	nan
1.417000000000000000e+03	0.000000000000000000e+00	3.209219652492307243e-06	nan
1.418000000000000000e+03	0.000000000000000000e+00	3.087198795917186154e-06	nan
1.419000000000000000e+03	0.000000000000000000e+00	3.879887927951529543e-06	nan
1.420000000000000000e+03	0.000000000000000000e+00	4.205879191653897837e-06	nan
1.421000000000000000e+03	0.000000000000000000e+00	7.767573069714873361e-06	nan
1.422000000000000000e+03	0.000000000000000000e+00	7.867797354548262205e-06	nan
1.423000000000000000e+03	0.000000000000000000e+00	7.968752724115423351e-06	nan
1.424000000000000000e+03	0.000000000000000000e+00	1.223944919276051849e-05	nan
1.425000000000000000e+03	0.000000000000000000e+00	1.242203516365031759e-05	nan
1.426000000000000000e+03	0.000000000000000000e+00	1.249038318228589825e-05	nan
1.427000000000000000e+03	0.000000000000000000e+00	1.350402861310341948e-05	nan
1.428000000000000000e+03	0.000000000000000000e+00	9.398938224606855567e-06	nan
1.429000000000000000e+03	0.000000000000000000e+00	1.068083641653565627e-05	nan
1.430000000000000000e+03	0.000000000000000000e+00	1.081872449097936572e-05	nan
1.431000000000000000e+03	0.000000000000000000e+00	9.986118133262399384e-06	nan
1.432000000000000000e+03	0.000000000000000000e+00	9.587820171436357844e-06	nan
1.433000000000000000e+03	0.000000000000000000e+00	9.548133588023422559e-06	nan
1.434000000000000000e+03	0.000000000000000000e+00	9.767327401119424275e-06	nan
1.435000000000000000e+03	0.000000000000000000e+00	1.508395017951436555e-05	nan
1.436000000000000000e+03	0.000000000000000000e+00	9.249121210795675389e-06	nan
1.437000000000000000e+03	0.000000000000000000e+00	9.278941964638134693e-06	nan
1.438000000000000000e+03	0.000000000000000000e+00	1.419548197048289804e-05	nan
1.439000000000000000e+03	0.000000000000000000e+00	1.428503757012775051e-05	nan
1.440000000000000000e+03	0.000000000000000000e+00	9.302496404952035767e-06	nan
1.441000000000000000e+03	0.000000000000000000e+00	5.269845383580801933e-06	nan
1.442000000000000000e+03	0.000000000000000000e+00	2.819515105694620713e-06	nan
1.443000000000000000e+03	0.000000000000000000e+00	5.552285889557411345e-06	nan
1.444000000000000000e+03	0.000000000000000000e+00	7.967944667441141443e-06	nan
1.445000000000000000e+03	0.000000000000000000e+00	8.020415503010334141e-06	nan
1.446000000000000000e+03	0.000000000000000000e+00	1.308641238034422423e-05	nan
1.447000000000000000e+03	0.000000000000000000e+00	8.383198054539176686e-06	nan
1.448000000000000000e+03	0.000000000000000000e+00	5.145944777448803211e-06	nan
1.449000000000000000e+03	0.000000000000000000e+00	8.622267175424892536e-06	nan
1.450000000000000000e+03	0.000000000000000000e+00	8.629654861146878256e-06	nan
1.451000000000000000e+03	0.000000000000000000e+00	5.024953061346930342e-06	nan
1.452000000000000000e+03	0.000000000000000000e+00	4.894777625048133244e-06	nan
1.453000000000000000e+03	0.000000000000000000e+00	4.860482630635057210e-06	nan
1.454000000000000000e+03	0.000000000000000000e+00	8.564159162477764676e-06	nan
1.455000000000000000e+03	0.000000000000000000e+00	8.830935200436451741e-06	nan
1.456000000000000000e+03	0.000000000000000000e+00	5.582007440724789124e-06	nan
1.457000000000000000e+03	0.000000000000000000e+00	5.693748525717831581e-06	nan
1.458000000000000000e+03	0.000000000000000000e+00	5.287635547975922859e-06	nan
1.459000000000000000e+03	0.000000000000000000e+00	5.077615750139657155e-06	nan
1.460000000000000000e+03	0.000000000000000000e+00	5.068766202106624162e-06	nan
1.461000000000000000e+03	0.000000000000000000e+00	9.040013464280642749e-06	nan
1.462000000000000000e+03	0.000000000000000000e+00	9.127357845599519257e-06	nan
1.463000000000000000e+03	0.000000000000000000e+00	8.892517557032896260e-06	nan
1.464000000000000000e+03	0.000000000000000000e+00	1.342032522374826868e-05	nan
1.465000000000000000e+03	0.000000000000000000e+00	8.712298860450802047e-06	nan
1.466000000000000000e+03	0.000000000000000000e+00	8.987673505311782101e-06	nan
1.467000000000000000e+03	0.000000000000000000e+00	5.350996717268643217e-06	nan
1.468000000000000000e+03	0.000000000000000000e+00	5.595660609744864891e-06	nan
1.469000000000000000e+03	0.000000000000000000e+00	4.889357665817508974e-06	nan
1.470000000000000000e+03	0.000000000000000000e+00	2.220341755996024880e-06	nan
1.471000000000000000e+03	0.000000000000000000e+00	8.631967018250173409e-07	nan
1.472000000000000000e+03	0.000000000000000000e+00	9.123431019288862952e-07	nan
1.473000000000000000e+03	0.000000000000000000e+00	7.994867624090595016e-07	nan
1.474000000000000000e+03	0.000000000000000000e+00	9.615010583734134691e-07	nan
1.475000000000000000e+03	0.000000000000000000e+00	5.763062340610651603e-08	nan
1.476000000000000000e+03	0.000000000000000000e+00	7.836844667088849320e-07	nan
1.477000000000000000e+03	0.000000000000000000e+00	2.199568153959521681e-08	nan
1.478000000000000000e+03	0.000000000000000000e+00	6.121205080112167224e-07	nan
1.479000000000000000e+03	0.000000000000000000e+00	2.229512429913326068e-06	nan
1.480000000000000000e+03	0.000000000000000000e+00	4.801478877996747749e-06	nan
1.481000000000000000e+03	0.000000000000000000e+00	4.504387591405658484e-06	nan
1.482000000000000000e+03	0.000000000000000000e+00	1.937560362101434190e-06	nan
1.483000000000000000e+03	0.000000000000000000e+00	4.383991596136511519e-07	nan
1.484000000000000000e+03	0.000000000000000000e+00	5.102278183285080431e-09	nan
1.485000000000000000e+03	0.000000000000000000e+00	6.402565099514324375e-07	nan
1.486000000000000000e+03	0.000000000000000000e+00	1.264351966752247155e-06	nan
1.487000000000000000e+03	0.000000000000000000e+00	1.219702540829598308e-06	nan
1.488000000000000000e+03	0.000000000000000000e+00	1.193225970333137890e-06	nan
1.489000000000000000e+03	0.000000000000000000e+00	1.148474807963686199e-06	nan
1.490000000000000000e+03	0.000000000000000000e+00	1.176354719652239762e-06	nan
1.491000000000000000e+03	0.000000000000000000e+00	1.137901630698417339e-06	nan
1.492000000000000000e+03	0.000000000000000000e+00	2.716775180836144489e-06	nan
1.493000000000000000e+03	0.000000000000000000e+00	5.683199798145120008e-06	nan
1.494000000000000000e+03	0.000000000000000000e+00	5.788433278481261401e-06	nan
1.495000000000000000e+03	0.000000000000000000e+00	5.729631235290594208e-06	nan
1.496000000000000000e+03	0.000000000000000000e+00	4.924077753716111385e-06	nan
1.497000000000000000e+03	0.000000000000000000e+00	4.787031820613588856e-06	nan
1.498000000000000000e+03	0.000000000000000000e+00	4.151591542051843719e-06	nan
1.499000000000000000e+03	0.000000000000000000e+00	7.358859610772271901e-06	nan
1.500000000000000000e+03	0.000000000000000000e+00	4.010908403338742972e-06	nan
1.501000000000000000e+03	0.000000000000000000e+00	3.384469216829634135e-06	nan
1.502000000000000000e+03	0.000000000000000000e+00	3.399002058714727708e-06	nan
1.503000000000000000e+03	0.000000000000000000e+00	6.595858680076552150e-06	nan
1.504000000000000000e+03	0.000000000000000000e+00	3.130267843517777524e-06	nan
1.505000000000000000e+03	0.000000000000000000e+00	3.255225698438136287e-06	nan
1.506000000000000000e+03	0.000000000000000000e+00	3.267290327139036433e-06	nan
1.507000000000000000e+03	0.000000000000000000e+00	6.026410088150263411e-06	nan
1.508000000000000000e+03	0.000000000000000000e+00	1.010486802634152651e-05	nan
1.509000000000000000e+03	0.000000000000000000e+00	9.732049934517217200e-06	nan
1.510000000000000000e+03	0.000000000000000000e+00	5.707961788212259794e-06	nan
1.511000000000000000e+03	0.000000000000000000e+00	9.705723438864536661e-06	nan
1.512000000000000000e+03	0.000000000000000000e+00	1.024034205195892282e-05	nan
1.513000000000000000e+03	0.000000000000000000e+00	6.763251887721434655e-06	nan
1.514000000000000000e+03	0.000000000000000000e+00	1.103348082460747446e-05	nan
1.515000000000000000e+03	0.000000000000000000e+00	1.649427565390761981e-05	nan
1.516000000000000000e+03	0.000000000000000000e+00	1.682507007330242150e-05	nan
1.517000000000000000e+03	0.000000000000000000e+00	1.800116456157776647e-05	nan
1.518000000000000000e+03	0.000000000000000000e+00	1.269709200582796842e-05	nan
1.519000000000000000e+03	0.000000000000000000e+00	1.418130615857471753e-05	nan
1.520000000000000000e+03	0.000000000000000000e+00	9.526394332025649162e-06	nan
1.521000000000000000e+03	0.000000000000000000e+00	9.449127575363048122e-06	nan
1.522000000000000000e+03	0.000000000000000000e+00	9.518209495040058746e-06	nan
1.523000000000000000e+03	0.000000000000000000e+00	9.055783172738853415e-06	nan
1.524000000000000000e+03	0.000000000000000000e+00	8.905356976700412496e-06	nan
1.525000000000000000e+03	0.000000000000000000e+00	1.336019881925143798e-05	nan
1.526000000000000000e+03	0.000000000000000000e+00	8.770569163187435250e-06	nan
1.527000000000000000e+03	0.000000000000000000e+00	5.096748926210642347e-06	nan
1.528000000000000000e+03	0.000000000000000000e+00	5.300270655710315749e-06	nan
1.529000000000000000e+03	0.000000000000000000e+00	5.869312143845661148e-06	nan
1.530000000000000000e+03	0.000000000000000000e+00	3.250891331511204368e-06	nan
1.531000000000000000e+03	0.000000000000000000e+00	3.484475859591130362e-06	nan
1.532000000000000000e+03	0.000000000000000000e+00	3.503972390545155318e-06	nan
1.533000000000000000e+03	0.000000000000000000e+00	6.671998676766418800e-06	nan
1.534000000000000000e+03	0.000000000000000000e+00	3.616899278724583082e-06	nan
1.535000000000000000e+03	0.000000000000000000e+00	6.685732553673375129e-06	nan
1.536000000000000000e+03	0.000000000000000000e+00	6.269810299190761850e-06	nan
1.537000000000000000e+03	0.000000000000000000e+00	3.033941808962320393e-06	nan
1.538000000000000000e+03	0.000000000000000000e+00	3.052101236175393210e-06	nan
1.539000000000000000e+03	0.000000000000000000e+00	1.034578146482146971e-06	nan
1.540000000000000000e+03	0.000000000000000000e+00	7.476271815845851849e-08	nan
1.541000000000000000e+03	0.000000000000000000e+00	4.099918693783118844e-08	nan
1.542000000000000000e+03	0.000000000000000000e+00	2.131427488782114332e-08	nan
1.543000000000000000e+03	0.000000000000000000e+00	6.379440832736860256e-10	nan
1.544000000000000000e+03	0.000000000000000000e+00	2.502205531024013028e-12	nan
1.545000000000000000e+03	0.000000000000000000e+00	1.379412433899989048e-09	nan
1.546000000000000000e+03	0.000000000000000000e+00	4.475018810288450165e-07	nan
1.547000000000000000e+03	0.000000000000000000e+00	2.246960585440791078e-07	nan
1.548000000000000000e+03	0.000000000000000000e+00	2.345976396724923668e-07	nan
1.549000000000000000e+03	0.000000000000000000e+00	1.017437007254697678e-07	nan
1.550000000000000000e+03	0.000000000000000000e+00	5.930696094951858377e-08	nan
1.551000000000000000e+03	0.000000000000000000e+00	6.593934877020350947e-08	nan
1.552000000000000000e+03	0.000000000000000000e+00	5.112802076524857378e-08	nan
1.553000000000000000e+03	0.000000000000000000e+00	3.376530721341873127e-07	nan
1.554000000000000000e+03	0.000000000000000000e+00	5.651454847667676433e-09	nan
1.555000000000000000e+03	0.000000000000000000e+00	1.606413640987459802e-09	nan
1.556000000000000000e+03	0.000000000000000000e+00	1.584839172589901322e-08	nan
1.557000000000000000e+03	0.000000000000000000e+00	5.519575267036171232e-09	nan
1.558000000000000000e+03	0.000000000000000000e+00	6.265467532414161784e-07	nan
1.559000000000000000e+03	0.000000000000000000e+00	2.272356529182930962e-06	nan
1.560000000000000000e+03	0.000000000000000000e+00	2.219810370211519839e-06	nan
1.561000000000000000e+03	0.000000000000000000e+00	2.142854110100071894e-06	nan
1.562000000000000000e+03	0.000000000000000000e+00	2.339023754453871966e-06	nan
1.563000000000000000e+03	0.000000000000000000e+00	4.983887193135605175e-06	nan
1.564000000000000000e+03	0.000000000000000000e+00	4.990483905093068031e-06	nan
1.565000000000000000e+03	0.000000000000000000e+00	4.852444160295964756e-06	nan
1.566000000000000000e+03	0.000000000000000000e+00	5.001952595903377383e-06	nan
1.567000000000000000e+03	0.000000000000000000e+00	5.423412432397316710e-06	nan
1.568000000000000000e+03	0.000000000000000000e+00	5.561397294265858603e-06	nan
1.569000000000000000e+03	0.000000000000000000e+00	9.567422144047579475e-06	nan
1.570000000000000000e+03	0.000000000000000000e+00	9.639935475053303636e-06	nan
1.571000000000000000e+03	0.000000000000000000e+00	6.437055873996481828e-06	nan
1.572000000000000000e+03	0.000000000000000000e+00	6.556129173769487559e-06	nan
1.573000000000000000e+03	0.000000000000000000e+00	6.307352529443317581e-06	nan
1.574000000000000000e+03	0.000000000000000000e+00	1.108927940043133426e-05	nan
1.575000000000000000e+03	0.000000000000000000e+00	6.774803180704156294e-06	nan
1.576000000000000000e+03	0.000000000000000000e+00	9.443670679062810821e-06	nan
1.577000000000000000e+03	0.000000000000000000e+00	5.477792505332680355e-06	nan
1.578000000000000000e+03	0.000000000000000000e+00	9.437179029612687825e-06	nan
1.579000000000000000e+03	0.000000000000000000e+00	1.443788260964076623e-05	nan
1.580000000000000000e+03	0.000000000000000000e+00	2.040903616419734604e-05	nan
1.581000000000000000e+03	0.000000000000000000e+00	2.028018424963427623e-05	nan
1.582000000000000000e+03	0.000000000000000000e+00	1.994868237641447072e-05	nan
1.583000000000000000e+03	0.000000000000000000e+00	1.917919387266999026e-05	nan
1.584000000000000000e+03	0.000000000000000000e+00	1.841458438155583809e-05	nan
1.585000000000000000e+03	0.000000000000000000e+00	1.784191064495031366e-05	nan
1.586000000000000000e+03	0.000000000000000000e+00	1.082575305587749843e-05	nan
1.587000000000000000e+03	0.000000000000000000e+00	1.644608419066740564e-05	nan
1.588000000000000000e+03	0.000000000000000000e+00	1.658461042602805957e-05	nan
1.589000000000000000e+03	0.000000000000000000e+00	2.336272935818694857e-05	nan
1.590000000000000000e+03	0.000000000000000000e+00	2.322347200617486229e-05	nan
1.591000000000000000e+03	0.000000000000000000e+00	2.275134063888416814e-05	nan
1.592000000000000000e+03	0.000000000000000000e+00	2.304935909604727945e-05	nan
1.593000000000000000e+03	0.000000000000000000e+00	2.318948784614155681e-05	nan
1.594000000000000000e+03	0.000000000000000000e+00	2.236213796746261629e-05	nan
1.595000000000000000e+03	0.000000000000000000e+00	2.239366289792842432e-05	nan
1.596000000000000000e+03	0.000000000000000000e+00	1.722043310837740373e-05	nan
1.597000000000000000e+03	0.000000000000000000e+00	1.638115890627199898e-05	nan
1.598000000000000000e+03	0.000000000000000000e+00	1.765455351443922307e-05	nan
1.599000000000000000e+03	0.000000000000000000e+00	1.803443313652829233e-05	nan
1.600000000000000000e+03	0.000000000000000000e+00	2.478008989290342702e-05	nan
1.601000000000000000e+03	0.000000000000000000e+00	2.660938194190304740e-05	nan
1.602000000000000000e+03	0.000000000000000000e+00	3.472480350252523176e-05	nan
1.603000000000000000e+03	0.000000000000000000e+00	3.477453627339023345e-05	nan
1.604000000000000000e+03	0.000000000000000000e+00	3.577087070185612619e-05	nan
1.605000000000000000e+03	0.000000000000000000e+00	3.566987966360102161e-05	nan
1.606000000000000000e+03	0.000000000000000000e+00	2.732433820593158785e-05	nan
1.607000000000000000e+03	0.000000000000000000e+00	2.078670003837962058e-05	nan
1.608000000000000000e+03	0.000000000000000000e+00	1.473378135061369377e-05	nan
1.609000000000000000e+03	0.000000000000000000e+00	2.145183264647158581e-05	nan
1.610000000000000000e+03	0.000000000000000000e+00	2.829075873158451345e-05	nan
1.611000000000000000e+03	0.000000000000000000e+00	2.837425558740881823e-05	nan
1.612000000000000000e+03	0.000000000000000000e+00	2.143467327697454189e-05	nan
1.613000000000000000e+03	0.000000000000000000e+00	2.880490811568722580e-05	nan
1.614000000000000000e+03	0.000000000000000000e+00	2.144532035475633545e-05	nan
1.615000000000000000e+03	0.000000000000000000e+00	2.149917626188029349e-05	nan
1.616000000000000000e+03	0.000000000000000000e+00	2.885540447627152111e-05	nan
1.617000000000000000e+03	0.000000000000000000e+00	2.159306212674902195e-05	nan
1.618000000000000000e+03	0.000000000000000000e+00	2.164703933327283595e-05	nan
1.619000000000000000e+03	0.000000000000000000e+00	2.136212588839080649e-05	nan
1.620000000000000000e+03	0.000000000000000000e+00	2.852893230258152560e-05	nan
1.621000000000000000e+03	0.000000000000000000e+00	3.687305755708883290e-05	nan
1.622000000000000000e+03	0.000000000000000000e+00	3.694472423324959501e-05	nan
1.623000000000000000e+03	0.000000000000000000e+00	3.798737185645068194e-05	nan
1.624000000000000000e+03	0.000000000000000000e+00	4.800252601325579225e-05	nan
1.625000000000000000e+03	0.000000000000000000e+00	4.886028258568503221e-05	nan
1.626000000000000000e+03	0.000000000000000000e+00	5.952859589251541564e-05	nan
1.627000000000000000e+03	0.000000000000000000e+00	7.260126017488381233e-05	nan
1.628000000000000000e+03	0.000000000000000000e+00	7.327253722029771952e-05	nan
1.629000000000000000e+03	0.000000000000000000e+00	7.337092698838084217e-05	nan
1.630000000000000000e+03	0.000000000000000000e+00	8.622863892456988282e-05	nan
1.631000000000000000e+03	0.000000000000000000e+00	8.618580331887390705e-05	nan
1.632000000000000000e+03	1.000000000000000000e+00	1.000795365573578586e-04	4.582444055407655092e-01
1.633000000000000000e+03	0.000000000000000000e+00	9.924093311359758493e-05	nan
1.634000000000000000e+03	0.000000000000000000e+00	1.131465873666499372e-04	nan
1.635000000000000000e+03	1.000000000000000000e+00	1.138668645823603460e-04	4.521676471291696808e-01
1.636000000000000000e+03	0.000000000000000000e+00	1.105240677424518806e-04	nan
1.637000000000000000e+03	0.000000000000000000e+00	1.257888658612207986e-04	nan
1.638000000000000000e+03	1.000000000000000000e+00	1.411956477517114464e-04	4.539541053757417122e-01
1.639000000000000000e+03	0.000000000000000000e+00	1.590440821111618137e-04	nan
1.640000000000000000e+03	0.000000000000000000e+00	1.770083554562711439e-04	nan
1.641000000000000000e+03	1.000000000000000000e+00	1.765437263319342748e-04	4.588167076427568936e-01
1.642000000000000000e+03	0.000000000000000000e+00	1.779350639722178731e-04	nan
1.643000000000000000e+03	0.000000000000000000e+00	1.784287532566891264e-04	nan
1.644000000000000000e+03	1.000000000000000000e+00	1.790757146665607148e-04	4.654912101671353497e-01
1.645000000000000000e+03	0.000000000000000000e+00	1.795736965237855985e-04	nan
1.646000000000000000e+03	0.000000000000000000e+00	1.809181606092723736e-04	nan
1.647000000000000000e+03	1.000000000000000000e+00	1.827753102348848304e-04	4.563332875714420922e-01
1.648000000000000000e+03	0.000000000000000000e+00	1.647280255442551324e-04	nan
1.649000000000000000e+03	0.000000000000000000e+00	1.865589987698045168e-04	nan
1.650000000000000000e+03	1.000000000000000000e+00	2.055777758641222711e-04	4.576099117596943988e-01
1.651000000000000000e+03	0.000000000000000000e+00	2.044245003786517685e-04	nan
1.652000000000000000e+03	0.000000000000000000e+00	2.038219136162879009e-04	nan
1.653000000000000000e+03	1.000000000000000000e+00	2.246985623446520004e-04	4.477463540025573563e-01
1.654000000000000000e+03	0.000000000000000000e+00	2.233542664290094593e-04	nan
1.655000000000000000e+03	0.000000000000000000e+00	2.013837536988486050e-04	nan
1.656000000000000000e+03	1.000000000000000000e+00	1.806144416404957694e-04	4.430997105324325780e-01
1.657000000000000000e+03	0.000000000000000000e+00	1.815269443002468799e-04	nan
1.658000000000000000e+03	0.000000000000000000e+00	1.800435880940849426e-04	nan
1.659000000000000000e+03	1.000000000000000000e+00	1.610106581187396857e-04	4.609896661719333211e-01
1.660000000000000000e+03	0.000000000000000000e+00	1.802318323987586615e-04	nan
1.661000000000000000e+03	0.000000000000000000e+00	1.811048158623984931e-04	nan
1.662000000000000000e+03	1.000000000000000000e+00	1.810989876042301734e-04	4.446510043528679734e-01
1.663000000000000000e+03	0.000000000000000000e+00	1.815381229972641162e-04	nan
1.664000000000000000e+03	0.000000000000000000e+00	2.015848599022172078e-04	nan
1.665000000000000000e+03	1.000000000000000000e+00	1.824658426270104391e-04	4.308576984448476144e-01
1.666000000000000000e+03	0.000000000000000000e+00	1.828872016829173955e-04	nan
1.667000000000000000e+03	0.000000000000000000e+00	1.828801902586264371e-04	nan
1.668000000000000000e+03	1.000000000000000000e+00	1.833013562074822106e-04	6.432905454429791448e-01
1.669000000000000000e+03	0.000000000000000000e+00	1.831478170295507992e-04	nan
1.670000000000000000e+03	0.000000000000000000e+00	1.640841979087598790e-04	nan
1.671000000000000000e+03	1.000000000000000000e+00	1.822583894869141857e-04	5.741275125174805094e-01
1.672000000000000000e+03	0.000000000000000000e+00	1.816796197372045273e-04	nan
1.673000000000000000e+03	0.000000000000000000e+00	1.784990211076917526e-04	nan
1.674000000000000000e+03	1.000000000000000000e+00	1.784712845630694847e-04	5.736786995167658665e-01
1.675000000000000000e+03	0.000000000000000000e+00	1.750287757826963077e-04	nan
1.676000000000000000e+03	0.000000000000000000e+00	1.776908992912939534e-04	nan
1.677000000000000000e+03	1.000000000000000000e+00	1.772410619663204951e-04	4.787767256521794912e-01
1.678000000000000000e+03	0.000000000000000000e+00	1.579922274294941296e-04	nan
1.679000000000000000e+03	0.000000000000000000e+00	1.401482148269308353e-04	nan
1.680000000000000000e+03	1.000000000000000000e+00	1.236086203811690028e-04	4.662810847872779219e-01
1.681000000000000000e+03	0.000000000000000000e+00	1.407213244267735148e-04	nan
1.682000000000000000e+03	0.000000000000000000e+00	1.395305103095317335e-04	nan
1.683000000000000000e+03	1.000000000000000000e+00	1.240673918990093142e-04	4.630170230063666570e-01
1.684000000000000000e+03	0.000000000000000000e+00	1.243184746879443588e-04	nan
1.685000000000000000e+03	0.000000000000000000e+00	1.245983237732724768e-04	nan
1.686000000000000000e+03	1.000000000000000000e+00	1.423291077136604318e-04	4.526458174732655992e-01
1.687000000000000000e+03	0.000000000000000000e+00	1.416379190312417734e-04	nan
1.688000000000000000e+03	0.000000000000000000e+00	1.250553622177846846e-04	nan
1.689000000000000000e+03	1.000000000000000000e+00	1.253286137999549987e-04	4.515045974436703857e-01
1.690000000000000000e+03	0.000000000000000000e+00	1.402944121133870448e-04	nan
1.691000000000000000e+03	0.000000000000000000e+00	1.399686668555806556e-04	nan
1.692000000000000000e+03	1.000000000000000000e+00	1.219975135280583923e-04	4.546045375631210805e-01
1.693000000000000000e+03	0.000000000000000000e+00	1.191732635644075550e-04	nan
1.694000000000000000e+03	0.000000000000000000e+00	1.208002642462616268e-04	nan
1.695000000000000000e+03	1.000000000000000000e+00	1.171915184871643591e-04	4.603060809384404983e-01
1.696000000000000000e+03	0.000000000000000000e+00	1.146100043531101325e-04	nan
1.697000000000000000e+03	0.000000000000000000e+00	1.005593330871691447e-04	nan
1.698000000000000000e+03	0.000000000000000000e+00	8.611344960367881137e-05	nan
1.699000000000000000e+03	0.000000000000000000e+00	8.391773388522448529e-05	nan
1.700000000000000000e+03	0.000000000000000000e+00	8.196547781635747654e-05	nan
1.701000000000000000e+03	0.000000000000000000e+00	8.126124066622155036e-05	nan
1.702000000000000000e+03	0.000000000000000000e+00	6.641713446290310361e-05	nan
1.703000000000000000e+03	0.000000000000000000e+00	6.626042560104814373e-05	nan
1.704000000000000000e+03	0.000000000000000000e+00	6.650206389432435550e-05	nan
1.705000000000000000e+03	0.000000000000000000e+00	7.923102508336880032e-05	nan
1.706000000000000000e+03	0.000000000000000000e+00	7.946255883448630111e-05	nan
1.707000000000000000e+03	0.000000000000000000e+00	9.282049808127110159e-05	nan
1.708000000000000000e+03	0.000000000000000000e+00	1.070812310332367178e-04	nan
1.709000000000000000e+03	0.000000000000000000e+00	9.160072125737605284e-05	nan
1.710000000000000000e+03	0.000000000000000000e+00	7.496334131394544339e-05	nan
1.711000000000000000e+03	0.000000000000000000e+00	7.406622237131036291e-05	nan
1.712000000000000000e+03	0.000000000000000000e+00	7.430430494417284424e-05	nan
1.713000000000000000e+03	0.000000000000000000e+00	6.977160218810556688e-05	nan
1.714000000000000000e+03	0.000000000000000000e+00	6.927392622007840298e-05	nan
1.715000000000000000e+03	0.000000000000000000e+00	6.931716963292997708e-05	nan
1.716000000000000000e+03	0.000000000000000000e+00	5.698920356641225455e-05	nan
1.717000000000000000e+03	0.000000000000000000e+00	5.702972497628367604e-05	nan
1.718000000000000000e+03	0.000000000000000000e+00	5.704399387586125167e-05	nan
1.719000000000000000e+03	0.000000000000000000e+00	5.769309133507627993e-05	nan
1.720000000000000000e+03	0.000000000000000000e+00	4.711922496559401243e-05	nan
1.721000000000000000e+03	0.000000000000000000e+00	3.750188734602967461e-05	nan
1.722000000000000000e+03	0.000000000000000000e+00	2.835108225401179887e-05	nan
1.723000000000000000e+03	0.000000000000000000e+00	2.562071307042965021e-05	nan
1.724000000000000000e+03	0.000000000000000000e+00	2.546674174201847343e-05	nan
1.725000000000000000e+03	0.000000000000000000e+00	2.527484695667660855e-05	nan
1.726000000000000000e+03	0.000000000000000000e+00	2.468379861584552994e-05	nan
1.727000000000000000e+03	0.000000000000000000e+00	2.449379589996796179e-05	nan
1.728000000000000000e+03	0.000000000000000000e+00	2.188781280836309145e-05	nan
1.729000000000000000e+03	0.000000000000000000e+00	2.175153623796195168e-05	nan
1.730000000000000000e+03	0.000000000000000000e+00	1.379693779910516972e-05	nan
1.731000000000000000e+03	0.000000000000000000e+00	1.316105408150652555e-05	nan
1.732000000000000000e+03	0.000000000000000000e+00	7.984354772231156135e-06	nan
1.733000000000000000e+03	0.000000000000000000e+00	7.184126253845022736e-06	nan
1.734000000000000000e+03	0.000000000000000000e+00	7.076316722092040088e-06	nan
1.735000000000000000e+03	0.000000000000000000e+00	6.610534391675328769e-06	nan
1.736000000000000000e+03	0.000000000000000000e+00	8.392564299154818249e-06	nan
1.737000000000000000e+03	0.000000000000000000e+00	8.971840019932457726e-06	nan
1.738000000000000000e+03	0.000000000000000000e+00	9.198684600810491684e-06	nan
1.739000000000000000e+03	0.000000000000000000e+00	9.421330399613318514e-06	nan
1.740000000000000000e+03	0.000000000000000000e+00	5.615965428046247628e-06	nan
1.741000000000000000e+03	0.000000000000000000e+00	2.839152500541309453e-06	nan
1.742000000000000000e+03	0.000000000000000000e+00	3.025412098636425323e-06	nan
1.743000000000000000e+03	0.000000000000000000e+00	3.358566227544126669e-06	nan
1.744000000000000000e+03	0.000000000000000000e+00	7.135809765873667996e-06	nan
1.745000000000000000e+03	0.000000000000000000e+00	3.597290021541962137e-06	nan
1.746000000000000000e+03	0.000000000000000000e+00	1.206639409917133537e-06	nan
1.747000000000000000e+03	0.000000000000000000e+00	1.287930483344645978e-06	nan
1.748000000000000000e+03	0.000000000000000000e+00	3.402421194494372301e-06	nan
1.749000000000000000e+03	0.000000000000000000e+00	3.287557203891969690e-06	nan
1.750000000000000000e+03	0.000000000000000000e+00	3.046746836817667214e-06	nan
1.751000000000000000e+03	0.000000000000000000e+00	3.010969874798220385e-06	nan
1.752000000000000000e+03	0.000000000000000000e+00	3.170290348287556343e-06	nan
1.753000000000000000e+03	0.000000000000000000e+00	3.407345144702224024e-06	nan
1.754000000000000000e+03	0.000000000000000000e+00	3.750320971106799271e-06	nan
1.755000000000000000e+03	0.000000000000000000e+00	4.271099740704368008e-06	nan
1.756000000000000000e+03	0.000000000000000000e+00	8.412600879818393966e-06	nan
1.757000000000000000e+03	0.000000000000000000e+00	4.551847078401877403e-06	nan
1.758000000000000000e+03	0.000000000000000000e+00	2.168156814653637211e-06	nan
1.759000000000000000e+03	0.000000000000000000e+00	2.227768190164061489e-06	nan
1.760000000000000000e+03	0.000000000000000000e+00	5.024628990418008063e-07	nan
1.761000000000000000e+03	0.000000000000000000e+00	3.704785363229013500e-07	nan
1.762000000000000000e+03	0.000000000000000000e+00	3.345387532951789180e-07	nan
1.763000000000000000e+03	0.000000000000000000e+00	3.710225426859570387e-07	nan
1.764000000000000000e+03	0.000000000000000000e+00	3.844991462548526868e-07	nan
1.765000000000000000e+03	0.000000000000000000e+00	1.712521338987926735e-06	nan
1.766000000000000000e+03	0.000000000000000000e+00	1.806518743627500959e-06	nan
1.767000000000000000e+03	0.000000000000000000e+00	1.728587370196401726e-06	nan
1.768000000000000000e+03	0.000000000000000000e+00	2.718736228640003623e-07	nan
1.769000000000000000e+03	0.000000000000000000e+00	2.510732474420866225e-07	nan
1.770000000000000000e+03	0.000000000000000000e+00	1.186727771263184413e-06	nan
1.771000000000000000e+03	0.000000000000000000e+00	1.492324907487944100e-07	nan
1.772000000000000000e+03	0.000000000000000000e+00	1.513357902098234599e-07	nan
1.773000000000000000e+03	0.000000000000000000e+00	3.333797735009472578e-07	nan
1.774000000000000000e+03	0.000000000000000000e+00	2.349910036180550871e-07	nan
1.775000000000000000e+03	0.000000000000000000e+00	1.982379718059694836e-06	nan
1.776000000000000000e+03	0.000000000000000000e+00	2.185967829253733370e-06	nan
1.777000000000000000e+03	0.000000000000000000e+00	4.811725125545157610e-06	nan
1.778000000000000000e+03	0.000000000000000000e+00	8.418296542801702171e-06	nan
1.779000000000000000e+03	0.000000000000000000e+00	8.379518490652680321e-06	nan
1.780000000000000000e+03	0.000000000000000000e+00	8.251177960972904131e-06	nan
1.781000000000000000e+03	0.000000000000000000e+00	7.963168040392183401e-06	nan
1.782000000000000000e+03	0.000000000000000000e+00	7.992112703243290858e-06	nan
1.783000000000000000e+03	0.000000000000000000e+00	1.247837850857021856e-05	nan
1.784000000000000000e+03	0.000000000000000000e+00	1.267842118031530101e-05	nan
1.785000000000000000e+03	0.000000000000000000e+00	7.131459519193252728e-06	nan
1.786000000000000000e+03	0.000000000000000000e+00	7.809869438836756597e-06	nan
1.787000000000000000e+03	0.000000000000000000e+00	7.910778319502696635e-06	nan
1.788000000000000000e+03	0.000000000000000000e+00	1.259345884034492662e-05	nan
1.789000000000000000e+03	0.000000000000000000e+00	1.229813928735714545e-05	nan
1.790000000000000000e+03	0.000000000000000000e+00	8.220824395539624155e-06	nan
1.791000000000000000e+03	0.000000000000000000e+00	7.121974479631344500e-06	nan
1.792000000000000000e+03	0.000000000000000000e+00	1.241841336843608282e-05	nan
1.793000000000000000e+03	0.000000000000000000e+00	1.370399368944746535e-05	nan
1.794000000000000000e+03	0.000000000000000000e+00	8.321710788735024747e-06	nan
1.795000000000000000e+03	0.000000000000000000e+00	8.929219383582252670e-06	nan
1.796000000000000000e+03	0.000000000000000000e+00	1.472030913833988067e-05	nan
1.797000000000000000e+03	0.000000000000000000e+00	1.978729562923019770e-05	nan
1.798000000000000000e+03	0.000000000000000000e+00	2.529920036483734459e-05	nan
1.799000000000000000e+03	0.000000000000000000e+00	2.474784512635216585e-05	nan
1.800000000000000000e+03	0.000000000000000000e+00	2.480559664993162375e-05	nan
1.801000000000000000e+03	0.000000000000000000e+00	2.455558684132824222e-05	nan
1.802000000000000000e+03	0.000000000000000000e+00	3.442221310941140106e-05	nan
1.803000000000000000e+03	0.000000000000000000e+00	3.285083301150786846e-05	nan
1.804000000000000000e+03	0.000000000000000000e+00	3.911700306914957421e-05	nan
1.805000000000000000e+03	0.000000000000000000e+00	3.771016975825297656e-05	nan
1.806000000000000000e+03	0.000000000000000000e+00	4.649047768287729317e-05	nan
1.807000000000000000e+03	0.000000000000000000e+00	4.717179581195334292e-05	nan
1.808000000000000000e+03	0.000000000000000000e+00	4.613455486209611149e-05	nan
1.809000000000000000e+03	0.000000000000000000e+00	5.782868825516004712e-05	nan
1.810000000000000000e+03	0.000000000000000000e+00	7.237077293813756653e-05	nan
1.811000000000000000e+03	0.000000000000000000e+00	5.763467506627334576e-05	nan
1.812000000000000000e+03	0.000000000000000000e+00	6.911580548196864543e-05	nan
1.813000000000000000e+03	0.000000000000000000e+00	7.380356440917332673e-05	nan
1.814000000000000000e+03	0.000000000000000000e+00	8.881576286489506998e-05	nan
1.815000000000000000e+03	0.000000000000000000e+00	8.877546807428492821e-05	nan
1.816000000000000000e+03	0.000000000000000000e+00	8.864538977640841748e-05	nan
1.817000000000000000e+03	0.000000000000000000e+00	1.040234768318891895e-04	nan
1.818000000000000000e+03	1.000000000000000000e+00	1.035356963420047189e-04	4.704222628648000448e-01
1.819000000000000000e+03	0.000000000000000000e+00	1.035355290459078078e-04	nan
1.820000000000000000e+03	0.000000000000000000e+00	1.203366851526243138e-04	nan
1.821000000000000000e+03	1.000000000000000000e+00	1.379899141612400161e-04	4.614812256313168826e-01
1.822000000000000000e+03	0.000000000000000000e+00	1.574806856312256393e-04	nan
1.823000000000000000e+03	0.000000000000000000e+00	1.623861123039081300e-04	nan
1.824000000000000000e+03	1.000000000000000000e+00	1.625186104009745621e-04	4.888133009274800433e-01
1.825000000000000000e+03	0.000000000000000000e+00	1.629196416563834118e-04	nan
1.826000000000000000e+03	0.000000000000000000e+00	1.638874936551431422e-04	nan
1.827000000000000000e+03	1.000000000000000000e+00	1.608335446391378901e-04	4.671004649616684046e-01
1.828000000000000000e+03	0.000000000000000000e+00	1.461912576504875304e-04	nan
1.829000000000000000e+03	0.000000000000000000e+00	1.452056378265734345e-04	nan
1.830000000000000000e+03	1.000000000000000000e+00	1.478431583734476711e-04	4.600491364796956417e-01
1.831000000000000000e+03	0.000000000000000000e+00	1.487652868443318729e-04	nan
1.832000000000000000e+03	0.000000000000000000e+00	1.683747271366383877e-04	nan
1.833000000000000000e+03	1.000000000000000000e+00	1.716063014277275690e-04	4.484440336868663057e-01
1.834000000000000000e+03	0.000000000000000000e+00	1.700559344281895127e-04	nan
1.835000000000000000e+03	0.000000000000000000e+00	1.715050878461735510e-04	nan
1.836000000000000000e+03	1.000000000000000000e+00	1.695402900424639026e-04	4.487296648015123846e-01
1.837000000000000000e+03	0.000000000000000000e+00	1.696547388012338532e-04	nan
1.838000000000000000e+03	0.000000000000000000e+00	1.485926651339469870e-04	nan
1.839000000000000000e+03	1.000000000000000000e+00	1.302187433313789857e-04	4.459031148732129912e-01
1.840000000000000000e+03	0.000000000000000000e+00	1.295927740258726274e-04	nan
1.841000000000000000e+03	0.000000000000000000e+00	1.471215559879780722e-04	nan
1.842000000000000000e+03	1.000000000000000000e+00	1.441537927553433046e-04	4.436225889818934953e-01
1.843000000000000000e+03	0.000000000000000000e+00	1.431479840863586158e-04	nan
1.844000000000000000e+03	0.000000000000000000e+00	1.250332888054796741e-04	nan
1.845000000000000000e+03	1.000000000000000000e+00	1.251517299567841675e-04	4.400871545964786247e-01
1.846000000000000000e+03	0.000000000000000000e+00	1.421537764127470615e-04	nan
1.847000000000000000e+03	0.000000000000000000e+00	1.229251278992858003e-04	nan
1.848000000000000000e+03	1.000000000000000000e+00	1.035354453978619204e-04	4.453383547403079734e-01
1.849000000000000000e+03	0.000000000000000000e+00	1.023329426325371395e-04	nan
1.850000000000000000e+03	0.000000000000000000e+00	1.040238951208196733e-04	nan
1.851000000000000000e+03	1.000000000000000000e+00	1.055607303440525546e-04	4.359145693718453063e-01
1.852000000000000000e+03	0.000000000000000000e+00	1.064169207681659016e-04	nan
1.853000000000000000e+03	0.000000000000000000e+00	1.035454413515762969e-04	nan
1.854000000000000000e+03	1.000000000000000000e+00	1.046316683212964924e-04	4.401885304507571206e-01
1.855000000000000000e+03	0.000000000000000000e+00	1.182910983863801616e-04	nan
1.856000000000000000e+03	0.000000000000000000e+00	1.174271394219798061e-04	nan
1.857000000000000000e+03	1.000000000000000000e+00	1.354087819868478087e-04	4.370629412709350903e-01
1.858000000000000000e+03	0.000000000000000000e+00	1.515101672773395405e-04	nan
1.859000000000000000e+03	0.000000000000000000e+00	1.515355071183108096e-04	nan
1.860000000000000000e+03	1.000000000000000000e+00	1.680800742433402118e-04	4.421567011904972699e-01
1.861000000000000000e+03	0.000000000000000000e+00	1.896942230926823114e-04	nan
1.862000000000000000e+03	0.000000000000000000e+00	1.871143299713471189e-04	nan
1.863000000000000000e+03	1.000000000000000000e+00	1.654344881352151121e-04	4.502663933104619209e-01
1.864000000000000000e+03	0.000000000000000000e+00	1.459717917133050518e-04	nan
1.865000000000000000e+03	0.000000000000000000e+00	1.250418486537581322e-04	nan
1.866000000000000000e+03	1.000000000000000000e+00	1.214419625765134970e-04	4.405763195897477447e-01
1.867000000000000000e+03	0.000000000000000000e+00	1.217139337792833123e-04	nan
1.868000000000000000e+03	0.000000000000000000e+00	1.363360537293787516e-04	nan
1.869000000000000000e+03	1.000000000000000000e+00	1.180913655275029782e-04	4.441943037088954549e-01
1.870000000000000000e+03	0.000000000000000000e+00	1.210838310715097799e-04	nan
1.871000000000000000e+03	0.000000000000000000e+00	1.381075486336872792e-04	nan
1.872000000000000000e+03	1.000000000000000000e+00	1.566880586688091650e-04	4.461579959616701618e-01
1.873000000000000000e+03	0.000000000000000000e+00	1.547957011916513165e-04	nan
1.874000000000000000e+03	0.000000000000000000e+00	1.359332160493943319e-04	nan
1.875000000000000000e+03	1.000000000000000000e+00	1.177341669063620169e-04	4.507845994154612290e-01
1.876000000000000000e+03	0.000000000000000000e+00	1.170263408509284153e-04	nan
1.877000000000000000e+03	0.000000000000000000e+00	1.183879575349167573e-04	nan
1.878000000000000000e+03	1.000000000000000000e+00	1.189542546724617892e-04	4.434619752553324301e-01
1.879000000000000000e+03	0.000000000000000000e+00	1.355788694750408431e-04	nan
1.880000000000000000e+03	0.000000000000000000e+00	1.358436673247895234e-04	nan
1.881000000000000000e+03	1.000000000000000000e+00	1.366665616650737127e-04	4.368848822048406189e-01
1.882000000000000000e+03	0.000000000000000000e+00	1.373829530209914082e-04	nan
1.883000000000000000e+03	0.000000000000000000e+00	1.383600726697777170e-04	nan
1.884000000000000000e+03	1.000000000000000000e+00	1.203543219468994986e-04	4.334716962654373007e-01
1.885000000000000000e+03	0.000000000000000000e+00	1.418304192889555408e-04	nan
1.886000000000000000e+03	0.000000000000000000e+00	1.228214953995274800e-04	nan
1.887000000000000000e+03	1.000000000000000000e+00	1.052590819920736425e-04	4.319351592358294800e-01
1.888000000000000000e+03	0.000000000000000000e+00	1.057147930139288678e-04	nan
1.889000000000000000e+03	0.000000000000000000e+00	9.009917246071127224e-05	nan
1.890000000000000000e+03	1.000000000000000000e+00	1.061530706464612134e-04	4.341918946573973814e-01
1.891000000000000000e+03	0.000000000000000000e+00	9.447071048717244025e-05	nan
1.892000000000000000e+03	0.000000000000000000e+00	8.047332158849082248e-05	nan
1.893000000000000000e+03	0.000000000000000000e+00	7.964661834685889412e-05	nan
1.894000000000000000e+03	0.000000000000000000e+00	7.880219156907497025e-05	nan
1.895000000000000000e+03	0.000000000000000000e+00	8.042045398233801565e-05	nan
1.896000000000000000e+03	0.000000000000000000e+00	8.048303883348133388e-05	nan
1.897000000000000000e+03	0.000000000000000000e+00	8.392466087670872308e-05	nan
1.898000000000000000e+03	0.000000000000000000e+00	7.233208753225470362e-05	nan
1.899000000000000000e+03	0.000000000000000000e+00	6.221411438410063177e-05	nan
1.900000000000000000e+03	0.000000000000000000e+00	6.368483978662463493e-05	nan
1.901000000000000000e+03	0.000000000000000000e+00	6.455324739435061435e-05	nan
1.902000000000000000e+03	0.000000000000000000e+00	5.251696621283735592e-05	nan
1.903000000000000000e+03	0.000000000000000000e+00	5.456410414104652964e-05	nan
1.904000000000000000e+03	0.000000000000000000e+00	5.783218892041507627e-05	nan
1.905000000000000000e+03	0.000000000000000000e+00	5.977207472744134670e-05	nan
1.906000000000000000e+03	0.000000000000000000e+00	6.144152918598825262e-05	nan
1.907000000000000000e+03	0.000000000000000000e+00	6.104557698868672390e-05	nan
1.908000000000000000e+03	0.000000000000000000e+00	6.288098547920040822e-05	nan
1.909000000000000000e+03	0.000000000000000000e+00	6.201428879073871137e-05	nan
1.910000000000000000e+03	0.000000000000000000e+00	6.355203900197615909e-05	nan
1.911000000000000000e+03	0.000000000000000000e+00	6.565442890713850280e-05	nan
1.912000000000000000e+03	0.000000000000000000e+00	6.686381018248505168e-05	nan
1.913000000000000000e+03	0.000000000000000000e+00	5.457646031721934674e-05	nan
1.914000000000000000e+03	0.000000000000000000e+00	5.463126187625224988e-05	nan
1.915000000000000000e+03	0.000000000000000000e+00	5.277472364219158588e-05	nan
1.916000000000000000e+03	0.000000000000000000e+00	5.291527790649218187e-05	nan
1.917000000000000000e+03	0.000000000000000000e+00	5.305597240681313127e-05	nan
1.918000000000000000e+03	0.000000000000000000e+00	6.075155393855273723e-05	nan
1.919000000000000000e+03	0.000000000000000000e+00	5.825535301323691190e-05	nan
1.920000000000000000e+03	0.000000000000000000e+00	5.548551057227852214e-05	nan
1.921000000000000000e+03	0.000000000000000000e+00	5.579212892911388958e-05	nan
1.922000000000000000e+03	0.000000000000000000e+00	5.443733429507767728e-05	nan
1.923000000000000000e+03	0.000000000000000000e+00	4.349315824497783633e-05	nan
1.924000000000000000e+03	0.000000000000000000e+00	4.361077061302614041e-05	nan
1.925000000000000000e+03	0.000000000000000000e+00	4.358789653186056524e-05	nan
1.926000000000000000e+03	0.000000000000000000e+00	3.395665907856703654e-05	nan
1.927000000000000000e+03	0.000000000000000000e+00	3.610277425716996167e-05	nan
1.928000000000000000e+03	0.000000000000000000e+00	3.604390576178594812e-05	nan
1.929000000000000000e+03	0.000000000000000000e+00	2.847141072036792886e-05	nan
1.930000000000000000e+03	0.000000000000000000e+00	3.717970757505473868e-05	nan
1.931000000000000000e+03	0.000000000000000000e+00	3.724667173494057554e-05	nan
1.932000000000000000e+03	0.000000000000000000e+00	2.817635141954494222e-05	nan
1.933000000000000000e+03	0.000000000000000000e+00	2.688707949440599049e-05	nan
1.934000000000000000e+03	0.000000000000000000e+00	2.766631810318679940e-05	nan
1.935000000000000000e+03	0.000000000000000000e+00	2.563569008192103732e-05	nan
1.936000000000000000e+03	0.000000000000000000e+00	2.541265944711159890e-05	nan
1.937000000000000000e+03	0.000000000000000000e+00	2.447286008253836797e-05	nan
1.938000000000000000e+03	0.000000000000000000e+00	3.430031813990289721e-05	nan
1.939000000000000000e+03	0.000000000000000000e+00	3.412916519949185402e-05	nan
1.940000000000000000e+03	0.000000000000000000e+00	4.394866305046995028e-05	nan
1.941000000000000000e+03	0.000000000000000000e+00	3.460308185765618592e-05	nan
1.942000000000000000e+03	0.000000000000000000e+00	3.505806241709242502e-05	nan
1.943000000000000000e+03	0.000000000000000000e+00	3.525294296978371254e-05	nan
1.944000000000000000e+03	0.000000000000000000e+00	4.483679727480658115e-05	nan
1.945000000000000000e+03	0.000000000000000000e+00	5.221091523041295791e-05	nan
1.946000000000000000e+03	0.000000000000000000e+00	4.956469200758957251e-05	nan
1.947000000000000000e+03	0.000000000000000000e+00	5.079850992420865632e-05	nan
1.948000000000000000e+03	0.000000000000000000e+00	6.588583187097493330e-05	nan
1.949000000000000000e+03	0.000000000000000000e+00	5.511441784023701410e-05	nan
1.950000000000000000e+03	0.000000000000000000e+00	4.500795445549502438e-05	nan
1.951000000000000000e+03	0.000000000000000000e+00	3.416525119281519431e-05	nan
1.952000000000000000e+03	0.000000000000000000e+00	3.316374888553710697e-05	nan
1.953000000000000000e+03	0.000000000000000000e+00	3.542086978650346480e-05	nan
1.954000000000000000e+03	0.000000000000000000e+00	2.674849544439360583e-05	nan
1.955000000000000000e+03	0.000000000000000000e+00	2.096276166203568498e-05	nan
1.956000000000000000e+03	0.000000000000000000e+00	2.040298528299396173e-05	nan
1.957000000000000000e+03	0.000000000000000000e+00	1.355128545343174691e-05	nan
1.958000000000000000e+03	0.000000000000000000e+00	1.345136061989395609e-05	nan
1.959000000000000000e+03	0.000000000000000000e+00	1.345030416426699332e-05	nan
1.960000000000000000e+03	0.000000000000000000e+00	1.500785642581426095e-05	nan
1.961000000000000000e+03	0.000000000000000000e+00	9.507595437031666856e-06	nan
1.962000000000000000e+03	0.000000000000000000e+00	9.860116416627371139e-06	nan
1.963000000000000000e+03	0.000000000000000000e+00	1.521266456187255377e-05	nan
1.964000000000000000e+03	0.000000000000000000e+00	2.107203929002389906e-05	nan
1.965000000000000000e+03	0.000000000000000000e+00	2.199827268570999218e-05	nan
1.966000000000000000e+03	0.000000000000000000e+00	2.333025952252550133e-05	nan
1.967000000000000000e+03	0.000000000000000000e+00	1.627213806032285086e-05	nan
1.968000000000000000e+03	0.000000000000000000e+00	1.848725102157963577e-05	nan
1.969000000000000000e+03	0.000000000000000000e+00	2.549713130355408570e-05	nan
1.970000000000000000e+03	0.000000000000000000e+00	2.548641568777719878e-05	nan
1.971000000000000000e+03	0.000000000000000000e+00	2.580432039674901713e-05	nan
1.972000000000000000e+03	0.000000000000000000e+00	2.708302849677889567e-05	nan
1.973000000000000000e+03	0.000000000000000000e+00	2.842299517092139786e-05	nan
1.974000000000000000e+03	0.000000000000000000e+00	3.666730342851030406e-05	nan
1.975000000000000000e+03	0.000000000000000000e+00	3.717676467649972375e-05	nan
1.976000000000000000e+03	0.000000000000000000e+00	2.938331341714216032e-05	nan
1.977000000000000000e+03	0.000000000000000000e+00	2.185570233713935738e-05	nan
1.978000000000000000e+03	0.000000000000000000e+00	1.512191860811054940e-05	nan
1.979000000000000000e+03	0.000000000000000000e+00	1.552383698788334604e-05	nan
1.980000000000000000e+03	0.000000000000000000e+00	1.420315300626753177e-05	nan
1.981000000000000000e+03	0.000000000000000000e+00	1.319422629380087495e-05	nan
1.982000000000000000e+03	0.000000000000000000e+00	8.231948349378569369e-06	nan
1.983000000000000000e+03	0.000000000000000000e+00	4.573967218358243315e-06	nan
1.984000000000000000e+03	0.000000000000000000e+00	8.350180370999340328e-06	nan
1.985000000000000000e+03	0.000000000000000000e+00	4.615706017041604387e-06	nan
1.986000000000000000e+03	0.000000000000000000e+00	7.785475679192477874e-06	nan
1.987000000000000000e+03	0.000000000000000000e+00	1.133586122387080896e-05	nan
1.988000000000000000e+03	0.000000000000000000e+00	6.853541195234177656e-06	nan
1.989000000000000000e+03	0.000000000000000000e+00	1.133312697189755811e-05	nan
1.990000000000000000e+03	0.000000000000000000e+00	6.824355898017454114e-06	nan
1.991000000000000000e+03	0.000000000000000000e+00	1.138951026604581404e-05	nan
1.992000000000000000e+03	0.000000000000000000e+00	1.165940934577465825e-05	nan
1.993000000000000000e+03	0.000000000000000000e+00	1.176752709442953784e-05	nan
1.994000000000000000e+03	0.000000000000000000e+00	1.833719830312093073e-05	nan
1.995000000000000000e+03	0.000000000000000000e+00	1.721850996305852342e-05	nan
1.996000000000000000e+03	0.000000000000000000e+00	1.200170675357639750e-05	nan
1.997000000000000000e+03	0.000000000000000000e+00	1.191849261019822306e-05	nan
1.998000000000000000e+03	0.000000000000000000e+00	1.799767222814066943e-05	nan
1.999000000000000000e+03	0.000000000000000000e+00	2.277161785040241769e-05	nan
[truncated: 24,002 more rows]
